# Supplementary material for: Cultured Cortical Neurons Can Perform Blind Source Separation According to the Free-Energy Principle
Source: PLoS Comput Biol. 2015 Dec 21;11(12):e1004643. doi: 10.1371/journal.pcbi.1004643 (PMC4686348; doi:10.1371/journal.pcbi.1004643)
Supplement: S1 Dataset — Data are composed of conditional expectation transients for each condition (x_u_trn.csv, …, x_u_alt4.csv), Kullback-Leibler divergence transients for each condition (kld_trn.csv, …, kld_alt4.csv), and trains of evoked spike number at trial 1, 11, …, 91 in each culture in the TRN group (x(t)_trn_1.csv, …, x(t)_trn_23.csv). In file names, alt1, alt2, alt3, and alt4 indicate data under the alternative conditions where (a, ρ) = (1/2, 1/2), (3/4, 1/4), (3/4, 3/4), and (1, 1/2), respectively. (ZIP) [file pcbi.1004643.s004.zip]

Archive with 42 entries (39 files):
- SupplementaryDataset1/
- SupplementaryDataset1/.DS_Store
- __MACOSX/
- __MACOSX/SupplementaryDataset1/
- __MACOSX/SupplementaryDataset1/._.DS_Store
- SupplementaryDataset1/kld_alt1.csv
- SupplementaryDataset1/kld_alt2.csv
- SupplementaryDataset1/kld_alt3.csv
- SupplementaryDataset1/kld_alt4.csv
- SupplementaryDataset1/kld_apv.csv
- SupplementaryDataset1/kld_prt.csv
- SupplementaryDataset1/kld_trn.csv
- SupplementaryDataset1/u_x_alt1.csv
- SupplementaryDataset1/u_x_alt2.csv
- SupplementaryDataset1/u_x_alt3.csv
- SupplementaryDataset1/u_x_alt4.csv
- SupplementaryDataset1/u_x_apv.csv
- SupplementaryDataset1/u_x_prt.csv
- SupplementaryDataset1/u_x_trn.csv
- SupplementaryDataset1/x(t)_trn_1.csv
- SupplementaryDataset1/x(t)_trn_10.csv
- SupplementaryDataset1/x(t)_trn_11.csv
- SupplementaryDataset1/x(t)_trn_12.csv
- SupplementaryDataset1/x(t)_trn_13.csv
- SupplementaryDataset1/x(t)_trn_14.csv
- SupplementaryDataset1/x(t)_trn_15.csv
- SupplementaryDataset1/x(t)_trn_16.csv
- SupplementaryDataset1/x(t)_trn_17.csv
- SupplementaryDataset1/x(t)_trn_18.csv
- SupplementaryDataset1/x(t)_trn_19.csv
- SupplementaryDataset1/x(t)_trn_2.csv
- SupplementaryDataset1/x(t)_trn_20.csv
- SupplementaryDataset1/x(t)_trn_21.csv
- SupplementaryDataset1/x(t)_trn_22.csv
- SupplementaryDataset1/x(t)_trn_23.csv
- SupplementaryDataset1/x(t)_trn_3.csv
- SupplementaryDataset1/x(t)_trn_4.csv
- SupplementaryDataset1/x(t)_trn_5.csv
- SupplementaryDataset1/x(t)_trn_6.csv
- SupplementaryDataset1/x(t)_trn_7.csv
- SupplementaryDataset1/x(t)_trn_8.csv
- SupplementaryDataset1/x(t)_trn_9.csv
