# Supplementary material for: Cultured Cortical Neurons Can Perform Blind Source Separation According to the Free-Energy Principle
Source: PLoS Comput Biol. 2015 Dec 21;11(12):e1004643. doi: 10.1371/journal.pcbi.1004643 (PMC4686348; doi:10.1371/journal.pcbi.1004643)
Supplement: S1 Dataset — Data are composed of conditional expectation transients for each condition (x_u_trn.csv, …, x_u_alt4.csv), Kullback-Leibler divergence transients for each condition (kld_trn.csv, …, kld_alt4.csv), and trains of evoked spike number at trial 1, 11, …, 91 in each culture in the TRN group (x(t)_trn_1.csv, …, x(t)_trn_23.csv). In file names, alt1, alt2, alt3, and alt4 indicate data under the alternative conditions where (a, ρ) = (1/2, 1/2), (3/4, 1/4), (3/4, 3/4), and (1, 1/2), respectively. (ZIP) [file pcbi.1004643.s004.zip › SupplementaryDataset1/kld_alt1.csv]

culture	electrode	preference	trial1	trial2	trial3	trial4	trial5	trial6	trial7	trial8	trial9	trial10	trial11	trial12	trial13	trial14	trial15	trial16	trial17	trial18	trial19	trial20	trial21	trial22	trial23	trial24	trial25	trial26	trial27	trial28	trial29	trial30	trial31	trial32	trial33	trial34	trial35	trial36	trial37	trial38	trial39	trial40	trial41	trial42	trial43	trial44	trial45	trial46	trial47
1	5	0	0.003123	0.003262	0.000802	0.001981	0.000007	0.002721	0.002606	0.002180	0.000835	0.000617	0.000032	0.069173	0.005054	0.005741	0.009376	0.000275	0.000232	0.040220	0.001818	0.007455	0.000214	0.001285	0.000168	0.000216	0.015171	0.004796	0.000476	0.000418	0.008185	0.010412	0.003537	0.000028	0.035931	0.006712	0.002951	0.007487	0.000126	0.004242	0.008192	0.015431	0.000252	0.010966	0.000624	0.023568	0.003581	0.055676	0.003229
1	8	0	0.005943	0.001757	0.017782	0.001358	0.002006	0.002030	0.000622	0.034144	0.001748	0.003382	0.010272	0.000277	0.002471	0.015075	0.005342	0.000336	0.004005	0.007874	0.001611	0.005513	0.002697	0.012315	0.000989	0.000851	0.005084	0.001681	0.002471	0.019030	0.000030	0.000365	0.005691	0.030445	0.012163	0.000496	0.000086	0.000237	0.014723	0.004914	0.003929	0.005043	0.000130	0.004073	0.000038	0.005173	0.000215	0.005787	0.003635
1	10	1	0.080480	0.133774	0.079017	0.108182	0.015877	0.057566	0.086463	0.013130	0.027800	0.251839	0.101285	0.065858	0.091488	0.193065	0.222139	0.001672	0.023805	0.043930	0.042628	0.242476	0.104531	0.184560	0.120488	0.268064	0.078236	0.180624	0.231580	0.072850	0.208730	0.195323	0.092894	0.101712	0.146485	0.057762	0.237236	0.270701	0.098111	0.146566	0.281518	0.201980	0.426548	0.143263	0.188193	0.210180	0.033077	0.067459	0.175352
1	19	0	0.058385	0.000016	0.149157	0.018778	0.038647	0.092053	0.012072	0.001021	0.014618	0.008421	0.016587	0.000295	0.023805	0.006862	0.007371	0.014815	0.000069	0.003788	0.010609	0.053859	0.030106	0.012620	0.007342	0.003328	0.042149	0.003574	0.008047	0.021234	0.013767	0.032724	0.001981	0.002761	0.003141	0.021044	0.020990	0.007707	0.033288	0.032107	0.004029	0.017180	0.000058	0.027462	0.056133	0.039185	0.018599	0.014261	0.015498
1	22	0	0.020483	0.007448	0.014398	0.014829	0.008413	0.012207	0.001034	0.000626	0.002626	0.002887	0.038552	0.014719	0.000843	0.018518	0.012364	0.000621	0.012217	0.010167	0.004356	0.000578	0.000018	0.037545	0.003475	0.009480	0.005320	0.003115	0.032719	0.011721	0.012315	0.009020	0.033544	0.000194	0.008650	0.005812	0.000644	0.015772	0.006139	0.001121	0.002346	0.017414	0.004329	0.000062	0.025123	0.006107	0.004496	0.025128	0.002396
1	24	0	0.004512	0.006967	0.012113	0.007997	0.000006	0.008266	0.006967	0.000223	0.002475	0.008079	0.004850	0.005916	0.003453	0.035081	0.001116	0.002398	0.010087	0.023183	0.000132	0.016318	0.008931	0.012616	0.001829	0.024584	0.024582	0.000032	0.000742	0.011936	0.000692	0.000375	0.000009	0.020790	0.011652	0.000144	0.024145	0.006075	0.005644	0.000925	0.001701	0.015435	0.000002	0.008101	0.057129	0.000093	0.003881	0.000115	0.018557
1	25	0	0.012822	0.000834	0.017602	0.005426	0.005699	0.006153	0.000003	0.013662	0.012383	0.000409	0.006508	0.000303	0.001208	0.021989	0.038802	0.012652	0.012464	0.072610	0.001499	0.041249	0.003582	0.005670	0.001738	0.004434	0.034611	0.004713	0.003528	0.010151	0.000506	0.003203	0.003011	0.013662	0.013895	0.009467	0.015053	0.031374	0.001856	0.004254	0.013632	0.005339	0.058166	0.019139	0.009864	0.001883	0.001016	0.000067	0.003867
1	27	0	0.000646	0.000179	0.019401	0.003813	0.041700	0.033880	0.000066	0.004674	0.000703	0.016820	0.008769	0.000360	0.000386	0.023830	0.000884	0.015791	0.001685	0.017699	0.014403	0.052934	0.000661	0.019741	0.001772	0.010296	0.013169	0.000570	0.000836	0.003549	0.014917	0.004134	0.005545	0.001579	0.001378	0.000119	0.006931	0.001361	0.001456	0.027528	0.001702	0.000655	0.000251	0.000393	0.000628	0.009261	0.070251	0.000820	0.001029
1	28	0	0.008149	0.014788	0.021580	0.004971	0.001622	0.013022	0.009145	0.030349	0.005225	0.007183	0.019570	0.028314	0.000215	0.020459	0.015894	0.006294	0.007947	0.000440	0.000031	0.043131	0.000530	0.006099	0.004366	0.000021	0.015042	0.018631	0.003141	0.002855	0.029310	0.086791	0.000234	0.011598	0.005259	0.009593	0.000525	0.027534	0.004039	0.012074	0.002765	0.000197	0.027834	0.011836	0.000003	0.005486	0.001037	0.022410	0.003647
1	30	0	0.000655	0.000673	0.002017	0.006740	0.000639	0.010489	0.000035	0.000060	0.004926	0.005838	0.000242	0.000068	0.000713	0.002468	0.025891	0.001036	0.006262	0.012709	0.014641	0.011380	0.016109	0.000041	0.000624	0.005310	0.018500	0.000041	0.001796	0.018238	0.009013	0.017293	0.014957	0.021453	0.002067	0.009315	0.008551	0.014501	0.000041	0.002773	0.011975	0.000171	0.006476	0.000018	0.004411	0.006189	0.013044	0.003813	0.003946
1	32	0	0.000544	0.007397	0.008382	0.004425	0.001412	0.000449	0.010487	0.009283	0.004822	0.012301	0.002925	0.011625	0.000970	0.004646	0.048996	0.001872	0.047891	0.003054	0.086634	0.003438	0.013540	0.050202	0.023223	0.000399	0.086913	0.218702	0.000130	0.082632	0.014930	0.015350	0.005011	0.056020	0.009708	0.001735	0.014779	0.076320	0.000049	0.027890	0.042786	0.000311	0.009497	0.020021	0.057360	0.017084	0.002953	0.012038	0.085525
1	34	1	0.039677	0.050064	0.001708	0.017554	0.009554	0.025848	0.026358	0.061797	0.022756	0.018500	0.018042	0.027091	0.111596	0.032457	0.055893	0.014809	0.016502	0.002143	0.043381	0.040429	0.021281	0.061032	0.015987	0.057586	0.081031	0.044722	0.015439	0.007110	0.036535	0.064886	0.023341	0.041480	0.017330	0.016727	0.066124	0.021121	0.011000	0.040062	0.058048	0.056671	0.016099	0.006866	0.015643	0.103918	0.013329	0.041840	0.015987
1	35	1	0.093304	0.053632	0.094959	0.083221	0.102310	0.085056	0.057389	0.134419	0.145118	0.074203	0.055387	0.083051	0.145538	0.070607	0.223945	0.074748	0.091933	0.101162	0.103315	0.093731	0.063616	0.128082	0.086104	0.133196	0.110952	0.113456	0.089641	0.079763	0.195986	0.064791	0.128359	0.085247	0.125032	0.112446	0.130135	0.099257	0.102017	0.101587	0.066155	0.195049	0.067549	0.039844	0.137933	0.041166	0.098765	0.196647	0.077377
1	36	0	0.048933	0.005407	0.017576	0.007498	0.000954	0.019071	0.013414	0.013077	0.005749	0.006914	0.013828	0.006792	0.016630	0.033233	0.000386	0.004599	0.001262	0.000257	0.007728	0.001890	0.011257	0.013983	0.001063	0.010183	0.102088	0.042391	0.017680	0.020152	0.006623	0.011891	0.001195	0.009002	0.032307	0.003589	0.000293	0.013168	0.008112	0.006450	0.051101	0.006534	0.016544	0.009945	0.008838	0.007102	0.036886	0.008564	0.012324
1	39	2	0.021967	0.014846	0.021993	0.087403	0.109031	0.046237	0.023948	0.088009	0.086904	0.032689	0.047034	0.059733	0.049046	0.063500	0.009625	0.119511	0.028284	0.066272	0.090194	0.068432	0.011380	0.011136	0.026169	0.014635	0.016432	0.108408	0.016893	0.020603	0.076166	0.023598	0.064236	0.069109	0.081996	0.148929	0.041855	0.015488	0.027271	0.036934	0.049408	0.089801	0.049678	0.048654	0.116548	0.093456	0.020619	0.009610	0.028546
1	40	1	0.152341	0.049173	0.106531	0.084206	0.047598	0.025633	0.070994	0.159610	0.001593	0.033049	0.165115	0.092438	0.053241	0.132933	0.034687	0.062873	0.017283	0.017154	0.012300	0.029301	0.098739	0.143280	0.106425	0.076803	0.127882	0.060389	0.000376	0.012371	0.007198	0.028537	0.021888	0.016163	0.020715	0.000722	0.064634	0.057621	0.043083	0.048768	0.197829	0.058284	0.139525	0.198695	0.123696	0.094770	0.089562	0.191622	0.090442
1	42	0	0.035787	0.081889	0.026073	0.010917	0.004913	0.009497	0.014000	0.006909	0.000457	0.022739	0.033803	0.001477	0.002018	0.028811	0.002597	0.064631	0.028578	0.043455	0.052716	0.000190	0.000120	0.004733	0.001118	0.030710	0.000312	0.004965	0.000004	0.039266	0.015578	0.002971	0.031215	0.000524	0.000493	0.005396	0.000000	0.015182	0.005613	0.000003	0.001368	0.010037	0.000057	0.005065	0.022367	0.000205	0.000003	0.007008	0.023856
1	43	0	0.024459	0.027221	0.018042	0.038800	0.003926	0.001113	0.008243	0.015827	0.016345	0.019204	0.006929	0.000184	0.026732	0.004374	0.038662	0.018372	0.001906	0.002816	0.008593	0.018631	0.000670	0.013597	0.002995	0.000215	0.025083	0.020142	0.009759	0.058085	0.015100	0.002803	0.004394	0.000693	0.000345	0.013894	0.023195	0.003876	0.018441	0.000049	0.025659	0.013828	0.052437	0.002820	0.013249	0.000607	0.000013	0.013971	0.002058
1	44	0	0.009090	0.005639	0.000488	0.001654	0.000278	0.002207	0.003972	0.006075	0.000184	0.001291	0.001614	0.009696	0.000559	0.002862	0.000450	0.001135	0.002549	0.001669	0.001561	0.005132	0.001859	0.000663	0.000168	0.021655	0.002879	0.003503	0.008343	0.000533	0.002585	0.001349	0.003592	0.018718	0.001818	0.001911	0.005070	0.000260	0.000009	0.000034	0.000003	0.002213	0.009976	0.009809	0.001101	0.003829	0.008928	0.001859	0.000327
1	45	0	0.004902	0.003786	0.000170	0.010922	0.002487	0.005291	0.000099	0.000007	0.000986	0.024916	0.002927	0.002600	0.003238	0.006113	0.000027	0.000674	0.000435	0.003202	0.000054	0.001030	0.008378	0.012466	0.007401	0.000232	0.011624	0.002155	0.002884	0.000933	0.002636	0.000273	0.000005	0.010595	0.007414	0.007087	0.000525	0.000525	0.000802	0.000248	0.000103	0.001310	0.002558	0.001127	0.001502	0.012094	0.002148	0.006294	0.000643
1	46	0	0.003738	0.004959	0.008265	0.006991	0.000555	0.000042	0.004708	0.000170	0.010036	0.028254	0.008142	0.000343	0.008861	0.000207	0.005954	0.008619	0.005228	0.014865	0.000935	0.000006	0.001602	0.002234	0.002657	0.000002	0.000684	0.000006	0.013566	0.000040	0.001063	0.002279	0.022541	0.018575	0.002709	0.002790	0.000002	0.004081	0.012379	0.008076	0.009835	0.004396	0.003983	0.001270	0.002178	0.000191	0.010762	0.000818	0.003133
1	47	1	0.062369	0.088793	0.089403	0.112710	0.036623	0.091378	0.098216	0.093707	0.105863	0.170053	0.133276	0.056282	0.117625	0.150161	0.112226	0.175029	0.207773	0.059013	0.158671	0.169347	0.171694	0.176013	0.168751	0.117798	0.212602	0.101606	0.016501	0.058081	0.110209	0.090643	0.100382	0.132107	0.104612	0.196915	0.159377	0.104061	0.189527	0.158413	0.211753	0.123439	0.145429	0.137126	0.097302	0.078142	0.112860	0.164145	0.106132
1	48	1	0.005911	0.000101	0.012717	0.007233	0.031374	0.050288	0.006531	0.009222	0.002374	0.061513	0.054786	0.001703	0.056791	0.002504	0.004212	0.000217	0.009602	0.000136	0.000059	0.006468	0.002164	0.013339	0.023854	0.009282	0.071840	0.017135	0.001309	0.000945	0.024081	0.010693	0.001543	0.030243	0.010394	0.015978	0.001864	0.015225	0.005253	0.005906	0.023870	0.005551	0.001663	0.058326	0.003470	0.008822	0.023549	0.008616	0.014243
1	49	1	0.055377	0.142338	0.117529	0.147950	0.079122	0.138198	0.099120	0.082339	0.107586	0.128539	0.123029	0.119417	0.218417	0.138022	0.189181	0.201428	0.109948	0.164365	0.104741	0.154740	0.119815	0.177902	0.152093	0.159084	0.245765	0.206133	0.189927	0.137388	0.125266	0.110289	0.164800	0.097557	0.171796	0.174816	0.189404	0.165942	0.247919	0.197219	0.118661	0.146520	0.200207	0.271972	0.164517	0.184913	0.275242	0.114121	0.083396
1	50	0	0.001775	0.003129	0.004895	0.007664	0.001219	0.000417	0.003296	0.008340	0.026282	0.030499	0.002447	0.001585	0.032940	0.004219	0.002383	0.017344	0.010693	0.004582	0.054160	0.006634	0.000359	0.000212	0.017042	0.024930	0.077764	0.007262	0.000033	0.000274	0.013503	0.000855	0.000814	0.000260	0.003223	0.001195	0.000169	0.013044	0.000014	0.000288	0.000225	0.002966	0.018840	0.009723	0.010383	0.001981	0.007982	0.013767	0.003048
1	51	0	0.002197	0.005704	0.002518	0.002071	0.003336	0.004365	0.004473	0.034611	0.005005	0.007254	0.001923	0.013591	0.000405	0.002308	0.023628	0.001001	0.069613	0.002543	0.002349	0.000053	0.000002	0.011329	0.005207	0.015668	0.007646	0.012444	0.004387	0.005648	0.001496	0.021764	0.004584	0.013613	0.002357	0.028300	0.013593	0.000229	0.001575	0.000930	0.019676	0.004248	0.001541	0.000044	0.003879	0.000071	0.047145	0.021399	0.034521
1	52	1	0.013853	0.039362	0.091872	0.153209	0.007209	0.014224	0.085188	0.058360	0.024597	0.116716	0.099131	0.150066	0.215931	0.116080	0.122220	0.063322	0.088327	0.063212	0.102829	0.140377	0.083771	0.116627	0.052874	0.082210	0.180955	0.065974	0.062410	0.074078	0.059802	0.077697	0.053868	0.108262	0.068308	0.029594	0.157426	0.095757	0.244629	0.033897	0.085054	0.036416	0.025502	0.040867	0.140119	0.074273	0.133954	0.115035	0.056141
1	53	0	0.012231	0.000300	0.000096	0.008194	0.000907	0.000442	0.000009	0.006735	0.005280	0.005852	0.015751	0.007634	0.008680	0.006735	0.020251	0.000621	0.011377	0.007433	0.003342	0.000199	0.001088	0.023621	0.015477	0.000006	0.001225	0.000779	0.011015	0.004337	0.003160	0.013622	0.007956	0.008186	0.000449	0.009169	0.000696	0.001832	0.000002	0.006482	0.000696	0.002755	0.000215	0.019978	0.004862	0.013057	0.005068	0.004736	0.005972
1	55	0	0.000459	0.000041	0.000052	0.042848	0.005351	0.016958	0.001268	0.007770	0.000601	0.001033	0.001521	0.007208	0.002360	0.004953	0.009901	0.000059	0.002651	0.025462	0.000019	0.000024	0.000431	0.015856	0.000860	0.002094	0.002193	0.000625	0.001104	0.011024	0.010576	0.005074	0.005074	0.000704	0.006354	0.005309	0.003280	0.002857	0.052005	0.002890	0.000011	0.000788	0.018805	0.036668	0.007498	0.018067	0.002187	0.011256	0.000011
1	56	0	0.046886	0.006168	0.000804	0.006292	0.001051	0.007138	0.041815	0.011508	0.000359	0.007834	0.004029	0.005491	0.009040	0.034731	0.072715	0.008057	0.028008	0.003722	0.015266	0.017548	0.004964	0.000024	0.029083	0.032427	0.069049	0.009228	0.025665	0.000174	0.007513	0.015092	0.009777	0.012957	0.012442	0.000030	0.001465	0.012249	0.018427	0.000286	0.019814	0.000261	0.021828	0.008291	0.016539	0.006606	0.006204	0.011612	0.014136
1	59	0	0.006306	0.036067	0.001799	0.000025	0.002267	0.006280	0.008463	0.000110	0.000397	0.000006	0.007254	0.000163	0.003237	0.010432	0.002590	0.047569	0.009358	0.006400	0.006046	0.015651	0.052643	0.004566	0.005423	0.013342	0.026866	0.010241	0.010121	0.016735	0.009235	0.003914	0.000976	0.005044	0.001697	0.003735	0.040278	0.000452	0.010922	0.005774	0.016203	0.035861	0.002833	0.001694	0.004655	0.019129	0.000000	0.006136	0.000249
1	62	2	0.048001	0.056615	0.053872	0.069135	0.087316	0.073732	0.145599	0.147998	0.103673	0.092888	0.068698	0.082544	0.106818	0.028402	0.141059	0.179778	0.088434	0.154480	0.077092	0.047542	0.135224	0.085298	0.152408	0.178761	0.061035	0.130825	0.093538	0.107181	0.102935	0.067659	0.132444	0.044861	0.080524	0.137419	0.085974	0.139928	0.147679	0.164191	0.104603	0.139928	0.088214	0.052774	0.125732	0.105762	0.089685	0.115091	0.129949
1	63	0	0.000693	0.000331	0.000068	0.015849	0.003513	0.003082	0.008798	0.000041	0.010825	0.001014	0.000028	0.020426	0.006896	0.002377	0.010594	0.017154	0.001775	0.007974	0.000001	0.002035	0.000057	0.004015	0.000012	0.003211	0.038747	0.006411	0.000050	0.010254	0.000000	0.000586	0.054953	0.000285	0.003046	0.001135	0.000203	0.007655	0.000109	0.001348	0.000247	0.000542	0.000066	0.002809	0.000269	0.016833	0.000288	0.023038	0.000057
1	64	0	0.008913	0.003404	0.014214	0.000201	0.005274	0.014510	0.000165	0.000074	0.001465	0.000004	0.000456	0.003275	0.011345	0.027483	0.012125	0.006659	0.007396	0.011120	0.002405	0.017602	0.017092	0.000080	0.009562	0.008421	0.031759	0.014053	0.001119	0.000004	0.012747	0.005662	0.017304	0.000045	0.024727	0.008278	0.000036	0.003463	0.000435	0.020221	0.000687	0.001161	0.000322	0.000341	0.004399	0.001237	0.012671	0.011672	0.001547
2	4	0	0.003461	0.000026	0.095270	0.011574	0.001318	0.001512	0.001735	0.019524	0.000065	0.000086	0.002335	0.001814	0.003569	0.027994	0.014322	0.002388	0.038072	0.052923	0.000032	0.003232	0.000001	0.011296	0.001821	0.018043	0.000142	0.004519	0.001164	0.000355	0.038863	0.001527	0.003229	0.015138	0.009078	0.000181	0.000019	0.000011	0.001307	0.070520	0.023616	0.019524	0.002192	0.006898	0.005230	0.002570	0.004781	0.010896	0.034565
2	5	0	0.006682	0.004538	0.000260	0.000596	0.006564	0.000839	0.001800	0.001387	0.004555	0.030921	0.000531	0.009882	0.003321	0.017072	0.018029	0.001755	0.000614	0.000067	0.011800	0.000049	0.011729	0.009215	0.000875	0.001669	0.014725	0.014898	0.007462	0.001465	0.027569	0.044603	0.000868	0.000261	0.002188	0.000222	0.000335	0.003423	0.000095	0.002608	0.007974	0.000024	0.010842	0.002261	0.000860	0.001385	0.000861	0.000208	0.003179
2	6	0	0.000344	0.002479	0.044115	0.018043	0.043204	0.018427	0.000523	0.000758	0.018427	0.000016	0.000801	0.006771	0.012107	0.002971	0.000232	0.010686	0.007610	0.005645	0.001004	0.014762	0.001638	0.000189	0.009607	0.005124	0.000833	0.005376	0.006837	0.014221	0.025542	0.004575	0.011734	0.037079	0.000899	0.000112	0.050459	0.000054	0.017007	0.004768	0.000462	0.000874	0.000042	0.002852	0.000198	0.003294	0.003727	0.006566	0.005823
2	8	0	0.005389	0.011512	0.001548	0.000755	0.035513	0.035225	0.002756	0.021130	0.000052	0.000567	0.006199	0.002016	0.000628	0.000018	0.000890	0.057390	0.000755	0.001092	0.000161	0.008342	0.003937	0.001295	0.000333	0.000697	0.000049	0.002673	0.010420	0.000002	0.013835	0.001618	0.043347	0.004646	0.000470	0.031618	0.006122	0.004517	0.001032	0.000008	0.007136	0.004980	0.009616	0.013989	0.003998	0.056279	0.010158	0.004401	0.016618
2	10	0	0.013408	0.002626	0.011362	0.045965	0.000003	0.000113	0.014356	0.063217	0.003114	0.008993	0.003597	0.016117	0.000038	0.030453	0.000016	0.050595	0.000317	0.082482	0.008924	0.002842	0.007146	0.015666	0.001259	0.000710	0.013987	0.000238	0.011500	0.028418	0.062703	0.033615	0.052393	0.002731	0.001102	0.000010	0.023850	0.001019	0.004503	0.007433	0.000711	0.000003	0.000017	0.047676	0.023517	0.020772	0.012872	0.006679	0.024434
2	16	0	0.030032	0.146075	0.013683	0.078184	0.001396	0.007904	0.000044	0.012731	0.004519	0.000008	0.000313	0.029274	0.009351	0.009417	0.052135	0.024456	0.011533	0.000001	0.000962	0.051063	0.009292	0.003271	0.004456	0.119474	0.006285	0.003232	0.007416	0.006174	0.001071	0.000153	0.015710	0.070355	0.000411	0.040897	0.000030	0.074464	0.006446	0.000736	0.025605	0.005080	0.023723	0.005822	0.018013	0.040838	0.008650	0.002591	0.007786
2	19	0	0.006266	0.025718	0.003299	0.000142	0.002384	0.001127	0.001764	0.000456	0.012916	0.012399	0.000000	0.000088	0.009447	0.007442	0.041081	0.006749	0.004303	0.010474	0.000264	0.016537	0.017094	0.000065	0.033800	0.001138	0.015823	0.011315	0.001049	0.000051	0.003351	0.007228	0.005151	0.011007	0.000802	0.013844	0.003112	0.035844	0.022323	0.000529	0.000672	0.003984	0.001686	0.015677	0.008238	0.000296	0.000038	0.000058	0.016998
2	20	0	0.012400	0.001793	0.017797	0.000907	0.002104	0.033767	0.016323	0.000948	0.001835	0.003887	0.099480	0.001144	0.028784	0.000099	0.030476	0.024517	0.002073	0.096250	0.004829	0.018358	0.003168	0.000109	0.000305	0.000700	0.005263	0.058099	0.120178	0.017622	0.000230	0.000051	0.040098	0.004583	0.027978	0.005153	0.026773	0.001666	0.005598	0.047097	0.001192	0.011446	0.006540	0.000034	0.052281	0.024322	0.012848	0.002639	0.050173
2	22	1	0.112144	0.121369	0.137375	0.152873	0.057293	0.117025	0.148407	0.125933	0.088407	0.067019	0.141030	0.138991	0.163603	0.146803	0.083572	0.049991	0.134749	0.105419	0.118011	0.070221	0.110684	0.196608	0.131039	0.085580	0.107731	0.222498	0.211371	0.145889	0.114991	0.111903	0.103574	0.143528	0.125132	0.047098	0.067641	0.108872	0.141705	0.073961	0.135098	0.051287	0.135098	0.111289	0.125656	0.116161	0.143380	0.083335	0.113721
2	23	0	0.008208	0.036119	0.000198	0.000296	0.025273	0.000054	0.035606	0.000532	0.000030	0.005514	0.054634	0.000169	0.008563	0.000000	0.021989	0.002555	0.004639	0.032321	0.006326	0.000005	0.007770	0.000164	0.006522	0.025233	0.002852	0.018853	0.000458	0.001902	0.000576	0.026918	0.000016	0.000453	0.092101	0.004824	0.048678	0.002210	0.000621	0.000002	0.003451	0.019224	0.013101	0.013109	0.002479	0.013915	0.001984	0.000941	0.000169
2	24	0	0.012378	0.043635	0.047080	0.043743	0.017778	0.011512	0.068150	0.072492	0.036462	0.011759	0.010699	0.013235	0.023392	0.027261	0.005787	0.029766	0.046980	0.025115	0.036119	0.024646	0.024646	0.025351	0.005764	0.001460	0.000028	0.067710	0.043440	0.018176	0.001460	0.067272	0.086280	0.027477	0.006031	0.000595	0.010138	0.043440	0.046930	0.026942	0.033022	0.026628	0.007760	0.089521	0.016191	0.063233	0.032625	0.032403	0.023841
2	25	0	0.020437	0.006393	0.000559	0.006194	0.001674	0.004080	0.039292	0.000194	0.002681	0.000196	0.003483	0.012391	0.000264	0.003053	0.000703	0.018605	0.001602	0.001847	0.008775	0.007027	0.019660	0.002152	0.007866	0.000364	0.001780	0.000123	0.001687	0.000487	0.003611	0.007502	0.000009	0.017652	0.003983	0.000754	0.002030	0.008511	0.000336	0.009804	0.000959	0.003920	0.000331	0.047647	0.001731	0.005596	0.002055	0.000110	0.001351
2	28	0	0.012771	0.011512	0.034174	0.000798	0.008034	0.004310	0.001291	0.036523	0.000329	0.025848	0.000780	0.017222	0.016506	0.011897	0.011880	0.008387	0.000858	0.040646	0.005013	0.012040	0.014622	0.004268	0.000087	0.009419	0.000986	0.000258	0.008722	0.003953	0.001494	0.005121	0.002920	0.001270	0.038167	0.004360	0.002968	0.003418	0.001084	0.001025	0.004280	0.000543	0.008898	0.043966	0.006636	0.002257	0.000000	0.008662	0.003576
2	29	0	0.000055	0.004974	0.009359	0.002138	0.012109	0.011105	0.039951	0.000132	0.013665	0.005510	0.013075	0.012408	0.001167	0.000611	0.006752	0.000000	0.002337	0.005393	0.070464	0.002007	0.075524	0.003509	0.005226	0.004332	0.000904	0.003766	0.005783	0.003933	0.033349	0.001426	0.007311	0.014344	0.021604	0.008040	0.011168	0.146601	0.000112	0.055323	0.001033	0.008707	0.004336	0.000065	0.000091	0.006092	0.000240	0.012652	0.035544
2	30	0	0.008216	0.000692	0.000006	0.019669	0.026733	0.015406	0.047822	0.044312	0.012122	0.000731	0.004961	0.002630	0.008617	0.004566	0.050988	0.017758	0.000342	0.001251	0.011278	0.014339	0.018993	0.002439	0.006243	0.000630	0.005162	0.000674	0.022482	0.025530	0.009338	0.016336	0.023217	0.014863	0.001829	0.000010	0.036979	0.031065	0.014994	0.000034	0.006350	0.000249	0.007421	0.001098	0.014863	0.012158	0.012314	0.000137	0.010065
2	32	0	0.015990	0.078995	0.028378	0.000272	0.001431	0.000942	0.028013	0.003024	0.001573	0.000089	0.005742	0.005346	0.000889	0.014689	0.000694	0.004888	0.002600	0.007828	0.001561	0.020044	0.018959	0.013928	0.014191	0.152995	0.017018	0.003055	0.001900	0.043068	0.012025	0.044729	0.027014	0.000006	0.018858	0.029988	0.035275	0.041849	0.004802	0.000417	0.001398	0.015193	0.000041	0.010702	0.006857	0.004032	0.044458	0.018989	0.063620
2	33	0	0.129836	0.001533	0.011738	0.022305	0.048312	0.153177	0.009268	0.005494	0.033715	0.000001	0.084343	0.045108	0.006666	0.007569	0.000004	0.135682	0.013043	0.000197	0.007314	0.034919	0.056028	0.034855	0.044926	0.007890	0.036649	0.002483	0.002511	0.047635	0.040541	0.004567	0.083546	0.011605	0.010666	0.005800	0.012222	0.005310	0.046018	0.047635	0.083546	0.000938	0.041997	0.007272	0.041997	0.039277	0.006777	0.017678	0.004186
2	34	0	0.000503	0.000986	0.008462	0.009733	0.000820	0.003543	0.048218	0.015128	0.018259	0.000074	0.071936	0.014043	0.006292	0.002905	0.032902	0.032683	0.022150	0.004097	0.011494	0.015766	0.012283	0.015219	0.002216	0.017811	0.038005	0.001901	0.042515	0.022957	0.008424	0.002258	0.022903	0.050050	0.029342	0.015331	0.003393	0.030397	0.007985	0.015514	0.055907	0.043573	0.008027	0.018416	0.020845	0.027197	0.012445	0.006229	0.015469
2	35	1	0.085959	0.064643	0.019779	0.034698	0.110310	0.025697	0.059599	0.226990	0.081894	0.063717	0.113839	0.091306	0.095101	0.214510	0.120809	0.093376	0.079005	0.085344	0.093501	0.090801	0.137087	0.055346	0.055384	0.062047	0.106990	0.069984	0.056584	0.094357	0.070427	0.134868	0.092325	0.066430	0.086149	0.075281	0.047964	0.163276	0.137676	0.081040	0.077315	0.041081	0.108926	0.120064	0.093501	0.079178	0.075848	0.040608	0.121100
2	36	0	0.001034	0.006160	0.002437	0.004853	0.007019	0.007222	0.011400	0.017048	0.018324	0.006349	0.000435	0.000288	0.011061	0.024765	0.009122	0.004877	0.020588	0.000006	0.002001	0.008784	0.000183	0.011293	0.003186	0.000174	0.002272	0.000549	0.000040	0.001788	0.005752	0.000034	0.001060	0.000237	0.008471	0.011870	0.000170	0.009390	0.001947	0.000004	0.003328	0.001306	0.000361	0.002702	0.004946	0.006483	0.008102	0.001079	0.000772
2	39	2	0.014528	0.085663	0.019359	0.024213	0.008337	0.005831	0.029726	0.000710	0.020091	0.015881	0.080754	0.027331	0.006509	0.017401	0.004833	0.009509	0.008529	0.051626	0.012408	0.003208	0.006080	0.000803	0.087245	0.129982	0.034524	0.000085	0.000061	0.033752	0.007563	0.010218	0.028027	0.029837	0.034225	0.063820	0.040358	0.015586	0.000496	0.018141	0.002262	0.003397	0.019528	0.021111	0.089642	0.070290	0.009978	0.002039	0.012048
2	40	1	0.250137	0.051888	0.158134	0.163529	0.149973	0.331876	0.166401	0.124363	0.243441	0.170867	0.260741	0.235603	0.235835	0.238459	0.153715	0.066709	0.415257	0.191417	0.107608	0.228457	0.100727	0.272077	0.088789	0.152858	0.194026	0.194541	0.224970	0.173600	0.225871	0.212639	0.132074	0.117940	0.119145	0.131419	0.178516	0.154667	0.159162	0.134274	0.148599	0.304001	0.140366	0.248180	0.199196	0.126293	0.157975	0.237237	0.264868
2	42	2	0.010720	0.059953	0.016807	0.012001	0.022602	0.005096	0.034586	0.037156	0.013580	0.096937	0.000409	0.015047	0.068828	0.012379	0.020891	0.036347	0.021549	0.002163	0.024080	0.002050	0.005758	0.008662	0.003535	0.050870	0.052539	0.023741	0.024191	0.003816	0.011028	0.018464	0.060845	0.019785	0.028294	0.041996	0.026740	0.022278	0.021908	0.019146	0.028215	0.005415	0.009232	0.039329	0.017696	0.014440	0.045913	0.004642	0.012563
2	43	0	0.023587	0.003390	0.007686	0.000024	0.016984	0.003961	0.000825	0.000697	0.001454	0.023478	0.000524	0.001740	0.000068	0.001942	0.002004	0.003325	0.001506	0.001008	0.000082	0.009194	0.000563	0.000576	0.000806	0.000150	0.000113	0.001513	0.000138	0.000016	0.000397	0.004353	0.000994	0.001076	0.000175	0.003827	0.000066	0.013120	0.000719	0.015128	0.015514	0.002143	0.001212	0.001630	0.000049	0.003334	0.000003	0.003576	0.001738
2	44	0	0.000662	0.017568	0.000315	0.001061	0.000635	0.000250	0.001395	0.004869	0.002445	0.009365	0.005095	0.002032	0.000433	0.000644	0.025947	0.000221	0.004840	0.006707	0.000350	0.008944	0.002883	0.001047	0.017098	0.000004	0.000118	0.000070	0.010887	0.027805	0.000772	0.000114	0.003839	0.017342	0.000087	0.000100	0.009710	0.011749	0.009165	0.003003	0.007257	0.000033	0.006165	0.001531	0.006676	0.000517	0.000530	0.000758	0.000224
2	45	0	0.035126	0.004081	0.001115	0.020033	0.011049	0.015270	0.007457	0.005993	0.028402	0.045627	0.008304	0.044993	0.003960	0.000599	0.076953	0.034594	0.022264	0.001003	0.005234	0.011897	0.017510	0.023626	0.004269	0.003796	0.015614	0.002894	0.000388	0.009496	0.017771	0.020093	0.011563	0.001301	0.011028	0.017092	0.003176	0.000027	0.000139	0.000018	0.000029	0.005445	0.017138	0.017614	0.000232	0.000115	0.005436	0.024309	0.036901
2	46	0	0.003967	0.020981	0.000466	0.021681	0.017098	0.000471	0.000038	0.006919	0.004227	0.000915	0.085890	0.000958	0.010313	0.026885	0.000000	0.011043	0.000338	0.005246	0.035902	0.027252	0.004831	0.015693	0.013620	0.050453	0.038647	0.000005	0.023431	0.010390	0.000235	0.024438	0.007536	0.023550	0.014634	0.007557	0.006715	0.015973	0.001118	0.000923	0.047022	0.016638	0.008474	0.022969	0.001880	0.003094	0.002391	0.006924	0.021360
2	47	1	0.177608	0.059013	0.160083	0.120562	0.090021	0.137304	0.123190	0.264874	0.155912	0.090009	0.144626	0.110617	0.072168	0.104352	0.080278	0.160975	0.089556	0.190150	0.087645	0.125822	0.094273	0.201603	0.144034	0.119241	0.191545	0.087676	0.165554	0.132963	0.191823	0.136926	0.108715	0.078501	0.149673	0.079945	0.050025	0.040413	0.071173	0.084822	0.136793	0.115621	0.146093	0.132185	0.130643	0.097305	0.176825	0.067092	0.114911
2	48	0	0.038765	0.041181	0.014228	0.046163	0.005435	0.005649	0.021812	0.027913	0.062256	0.038024	0.010579	0.030325	0.033022	0.011682	0.049918	0.021567	0.008506	0.005903	0.005993	0.024031	0.031833	0.028737	0.008387	0.001060	0.010488	0.039071	0.027229	0.002176	0.043341	0.020317	0.000009	0.034740	0.000979	0.042809	0.008185	0.021111	0.000580	0.017048	0.027970	0.000536	0.020770	0.001507	0.033497	0.001368	0.022393	0.021714	0.002406
2	49	1	0.086163	0.382263	0.143109	0.249546	0.168476	0.276041	0.241310	0.197892	0.196836	0.248152	0.144879	0.189049	0.199576	0.155912	0.288607	0.168256	0.131192	0.131536	0.217080	0.293364	0.225533	0.166443	0.135594	0.222716	0.210585	0.329167	0.193586	0.091248	0.285867	0.138516	0.322830	0.151428	0.262411	0.139846	0.162314	0.128159	0.161447	0.377069	0.235499	0.266262	0.240827	0.264960	0.226735	0.194598	0.340299	0.253993	0.235836
2	50	0	0.002012	0.000042	0.021569	0.007310	0.000117	0.006434	0.003303	0.022903	0.000463	0.000297	0.003148	0.000294	0.006693	0.011202	0.046042	0.006373	0.030076	0.001090	0.030601	0.010906	0.000249	0.012147	0.000158	0.002465	0.004839	0.005922	0.001490	0.000082	0.002507	0.015289	0.016774	0.003944	0.011061	0.004183	0.065671	0.005070	0.001752	0.000555	0.015182	0.018382	0.002371	0.000610	0.000158	0.005610	0.000606	0.037172	0.042434
2	51	0	0.082622	0.000362	0.012394	0.002147	0.121391	0.046167	0.013600	0.002100	0.049352	0.010284	0.009345	0.012641	0.001266	0.000065	0.138642	0.022373	0.050676	0.003520	0.000209	0.019156	0.001161	0.012095	0.000296	0.023867	0.014081	0.002358	0.000283	0.043753	0.000117	0.026830	0.002333	0.017274	0.020061	0.011953	0.016554	0.055192	0.001261	0.005436	0.022932	0.001861	0.026768	0.000119	0.051692	0.003265	0.013911	0.011961	0.020628
2	52	1	0.068784	0.011320	0.016613	0.038777	0.076107	0.074250	0.049243	0.029583	0.057129	0.017070	0.082715	0.037971	0.061255	0.061458	0.162303	0.073374	0.066961	0.054987	0.067274	0.074639	0.008907	0.064229	0.032058	0.015842	0.040534	0.056054	0.018758	0.074711	0.066355	0.046027	0.016471	0.100804	0.035393	0.018899	0.037292	0.044615	0.029382	0.041709	0.040766	0.048805	0.062890	0.059794	0.100985	0.031754	0.030856	0.004834	0.035561
2	53	0	0.002925	0.016013	0.004083	0.045471	0.002471	0.000490	0.001063	0.000004	0.000595	0.012000	0.000829	0.006622	0.013162	0.000432	0.008946	0.027143	0.005667	0.001320	0.004657	0.001161	0.001277	0.005162	0.023326	0.041928	0.000073	0.000179	0.000025	0.002458	0.002510	0.004862	0.001907	0.000843	0.000055	0.001195	0.000612	0.014875	0.020857	0.015008	0.020534	0.000071	0.002064	0.001161	0.008856	0.000869	0.000176	0.003522	0.015273
2	55	0	0.000102	0.003097	0.003359	0.009097	0.002573	0.008137	0.010153	0.003800	0.001671	0.000000	0.016967	0.000096	0.032009	0.008315	0.006276	0.000077	0.000192	0.007550	0.008645	0.000289	0.009292	0.018690	0.005193	0.000594	0.000001	0.003430	0.002711	0.000179	0.014004	0.019638	0.001148	0.018858	0.001236	0.000132	0.000238	0.002875	0.002471	0.000238	0.000025	0.003030	0.002875	0.003537	0.004576	0.004468	0.001092	0.007732	0.000390
2	56	1	0.062743	0.040743	0.072998	0.035897	0.066203	0.016472	0.057168	0.032121	0.099307	0.065692	0.046728	0.091584	0.084235	0.070704	0.057673	0.038422	0.051718	0.144825	0.063456	0.099465	0.075411	0.126766	0.130847	0.125283	0.088106	0.029368	0.020151	0.033872	0.018092	0.053328	0.045865	0.080313	0.121310	0.025518	0.110082	0.045398	0.079059	0.026400	0.089374	0.068243	0.081020	0.045253	0.098191	0.014644	0.050511	0.052183	0.013281
2	59	0	0.021375	0.002226	0.048358	0.025349	0.004237	0.041637	0.044509	0.048031	0.015119	0.009481	0.011574	0.000095	0.041466	0.003626	0.034961	0.000672	0.012648	0.022643	0.010394	0.007172	0.002675	0.014402	0.029505	0.014898	0.001132	0.023037	0.021858	0.030922	0.066889	0.055608	0.011968	0.029856	0.024330	0.020707	0.000778	0.035993	0.005263	0.000059	0.013457	0.023431	0.038311	0.007232	0.014267	0.012000	0.011734	0.005263	0.007907
2	61	2	0.045421	0.038605	0.009067	0.072895	0.018459	0.050619	0.008874	0.010037	0.021190	0.025267	0.025479	0.041125	0.011940	0.031150	0.015889	0.029996	0.016997	0.009958	0.068962	0.035046	0.057621	0.035046	0.042997	0.051582	0.063914	0.062970	0.012515	0.015007	0.116598	0.036644	0.038722	0.006990	0.007815	0.009024	0.026702	0.011360	0.010958	0.013776	0.049188	0.021009	0.036968	0.035383	0.087907	0.012553	0.029440	0.009307	0.054071
2	62	2	0.002986	0.049188	0.018794	0.046329	0.069640	0.028768	0.033506	0.031785	0.036726	0.060708	0.005905	0.007466	0.005144	0.013136	0.058919	0.032170	0.025789	0.043205	0.033090	0.036228	0.013136	0.040308	0.043253	0.051318	0.016269	0.057086	0.022414	0.090311	0.023009	0.010555	0.048927	0.001877	0.019837	0.031629	0.015869	0.000043	0.003640	0.017702	0.002513	0.046105	0.008907	0.023563	0.007789	0.026933	0.059467	0.028586	0.053611
2	63	0	0.000764	0.003360	0.017948	0.002872	0.000684	0.000501	0.009146	0.007990	0.001227	0.009862	0.000824	0.000109	0.000813	0.003134	0.005710	0.001044	0.000074	0.000504	0.000549	0.001167	0.002620	0.001034	0.001100	0.001549	0.000017	0.013705	0.000025	0.004748	0.003406	0.029363	0.001626	0.002029	0.000027	0.003400	0.007938	0.001157	0.027720	0.002070	0.001687	0.004309	0.000685	0.005003	0.003628	0.018707	0.016372	0.017283	0.000776
2	64	0	0.001911	0.021414	0.000787	0.008681	0.009260	0.000899	0.010292	0.002289	0.003467	0.000055	0.002755	0.001289	0.000736	0.005081	0.001724	0.000820	0.005790	0.013152	0.000001	0.004365	0.006394	0.005804	0.000094	0.003972	0.001411	0.007800	0.004438	0.000633	0.000002	0.004268	0.001700	0.000001	0.000839	0.000317	0.020660	0.002791	0.006213	0.003454	0.000914	0.000041	0.010925	0.000878	0.013125	0.000047	0.011639	0.021419	0.000670
3	1	0	0.013470	0.000735	0.000514	0.008108	0.008914	0.017606	0.000428	0.024239	0.000114	0.003073	0.002509	0.000125	0.021827	0.000085	0.019524	0.000506	0.002088	0.004439	0.005234	0.001642	0.006968	0.042665	0.000368	0.004907	0.000393	0.016555	0.013114	0.000004	0.009598	0.002700	0.004509	0.004393	0.007311	0.003549	0.001366	0.001016	0.005657	0.010229	0.002972	0.017796	0.000046	0.004372	0.001408	0.011373	0.006409	0.016255	0.002614
3	2	0	0.001881	0.002075	0.004054	0.009536	0.000001	0.000085	0.004714	0.006444	0.001117	0.000375	0.003705	0.004843	0.000567	0.012461	0.000321	0.010500	0.014338	0.007052	0.000864	0.004132	0.000014	0.022684	0.001174	0.000128	0.016621	0.006024	0.002112	0.000199	0.004186	0.001052	0.003705	0.007967	0.008165	0.008018	0.002405	0.028914	0.000156	0.007241	0.000204	0.020752	0.000113	0.000663	0.000417	0.001587	0.023483	0.000010	0.004705
3	3	0	0.000000	0.001997	0.028274	0.005563	0.000983	0.003813	0.005906	0.001713	0.004418	0.001287	0.003243	0.011382	0.002441	0.003782	0.065469	0.009026	0.001096	0.016772	0.027038	0.031385	0.010604	0.004674	0.006186	0.002096	0.035988	0.020808	0.032893	0.007144	0.019428	0.013123	0.019327	0.007591	0.009518	0.043466	0.003843	0.025412	0.006296	0.014446	0.000970	0.002004	0.000753	0.018188	0.002267	0.003620	0.003328	0.032107	0.001117
3	4	0	0.090717	0.000143	0.001681	0.042128	0.015733	0.023773	0.000891	0.014544	0.005124	0.021314	0.009715	0.035663	0.002469	0.000434	0.005011	0.005512	0.051676	0.024406	0.013331	0.003538	0.016551	0.101591	0.017758	0.026086	0.004186	0.000393	0.019034	0.000567	0.026086	0.000237	0.029317	0.016437	0.036168	0.023674	0.012675	0.005890	0.022912	0.000363	0.017176	0.000393	0.008900	0.011925	0.010293	0.040272	0.003424	0.000071	0.078948
3	5	0	0.000772	0.005835	0.000005	0.000182	0.000404	0.008000	0.015773	0.001688	0.000017	0.000359	0.002246	0.000914	0.001049	0.002717	0.000534	0.003899	0.002621	0.001373	0.000000	0.000372	0.033073	0.001654	0.000062	0.000291	0.001406	0.015200	0.000599	0.000436	0.001254	0.008192	0.028651	0.000073	0.005233	0.000554	0.000499	0.000083	0.000198	0.000135	0.000586	0.003759	0.000048	0.003575	0.000423	0.000026	0.001817	0.005397	0.003824
3	7	0	0.000039	0.036440	0.002626	0.045662	0.000009	0.001521	0.010422	0.002967	0.005779	0.001950	0.008483	0.004752	0.006773	0.043181	0.040173	0.001921	0.037705	0.000622	0.005883	0.007864	0.000827	0.029469	0.021179	0.001399	0.016952	0.001083	0.030556	0.003211	0.039553	0.001161	0.017582	0.000246	0.011042	0.004763	0.001037	0.012571	0.018961	0.020515	0.001570	0.004205	0.001161	0.001008	0.000008	0.000397	0.000753	0.004684	0.040069
3	8	0	0.016517	0.001115	0.012259	0.004484	0.008939	0.009721	0.000610	0.001511	0.000067	0.008323	0.021728	0.004366	0.008005	0.002473	0.004762	0.004900	0.016492	0.027040	0.025612	0.023826	0.012820	0.007881	0.024831	0.001917	0.005226	0.009379	0.030758	0.004071	0.006058	0.006673	0.015120	0.002006	0.019514	0.003934	0.000414	0.032139	0.009373	0.019653	0.009497	0.051657	0.004671	0.096566	0.000263	0.004939	0.000194	0.000673	0.000500
3	9	0	0.046549	0.004710	0.013519	0.005645	0.020583	0.028583	0.000339	0.016948	0.019202	0.034058	0.000595	0.002851	0.020997	0.064407	0.011078	0.057609	0.015142	0.023190	0.000001	0.000118	0.044719	0.030008	0.014840	0.024806	0.034111	0.053502	0.018966	0.013216	0.011432	0.017154	0.008645	0.030498	0.047348	0.016020	0.014274	0.003484	0.000296	0.011015	0.055088	0.035887	0.032874	0.007251	0.038540	0.093620	0.000329	0.024564	0.035282
3	10	0	0.013030	0.090009	0.048865	0.074221	0.001163	0.004201	0.000068	0.007688	0.000000	0.003871	0.003668	0.000345	0.007402	0.013503	0.019365	0.003224	0.006262	0.027674	0.003665	0.043052	0.060977	0.028116	0.016472	0.000020	0.033288	0.000921	0.000239	0.005958	0.021722	0.010802	0.015113	0.018076	0.025800	0.000001	0.002719	0.020956	0.027075	0.015356	0.099169	0.000698	0.007175	0.000125	0.004898	0.017848	0.026927	0.033309	0.048730
3	11	0	0.010658	0.010499	0.005027	0.013683	0.010280	0.005877	0.000684	0.000155	0.008579	0.007772	0.000197	0.000397	0.012442	0.000002	0.006458	0.006751	0.006174	0.008946	0.006738	0.001263	0.020167	0.000692	0.001102	0.000674	0.000277	0.000073	0.003758	0.000441	0.013161	0.001157	0.018833	0.001334	0.007966	0.022888	0.002875	0.003448	0.005300	0.000401	0.000937	0.000561	0.000005	0.016453	0.004112	0.002983	0.003671	0.009129	0.038664
3	14	0	0.032566	0.012331	0.001485	0.000123	0.001940	0.003339	0.006738	0.002494	0.005068	0.005489	0.000004	0.049725	0.007138	0.001334	0.005852	0.005417	0.000000	0.012692	0.001322	0.000491	0.033488	0.001199	0.000173	0.000526	0.017547	0.000113	0.028153	0.001666	0.006090	0.002940	0.023898	0.005280	0.015932	0.005645	0.002225	0.002300	0.000000	0.142646	0.001309	0.132680	0.000148	0.002662	0.000621	0.004598	0.016343	0.007845	0.000059
3	16	0	0.012072	0.003953	0.006987	0.003548	0.001880	0.003988	0.003835	0.010308	0.010488	0.000025	0.003701	0.003403	0.000035	0.077440	0.005881	0.013507	0.017131	0.020956	0.001057	0.008117	0.032212	0.038422	0.012442	0.000392	0.006719	0.051888	0.017452	0.063035	0.019113	0.002071	0.011216	0.006404	0.006763	0.000526	0.005485	0.001326	0.000026	0.000203	0.002950	0.006689	0.000293	0.002059	0.000104	0.001638	0.019230	0.000243	0.014970
3	17	0	0.011269	0.000001	0.000044	0.000469	0.000272	0.000073	0.001448	0.000417	0.000393	0.002090	0.000310	0.001458	0.000009	0.006022	0.000007	0.001003	0.000069	0.000054	0.000314	0.000158	0.003938	0.001178	0.011656	0.002351	0.001160	0.006650	0.001851	0.009677	0.010507	0.000577	0.001610	0.014677	0.003311	0.007840	0.001437	0.002940	0.000224	0.000740	0.005586	0.000258	0.000685	0.000004	0.001408	0.002527	0.010507	0.000392	0.001357
3	18	0	0.001182	0.005996	0.006057	0.000632	0.000286	0.001022	0.001325	0.002079	0.000577	0.004974	0.015355	0.000497	0.014871	0.016521	0.011699	0.001194	0.011538	0.019943	0.001973	0.004236	0.013961	0.014553	0.000168	0.016537	0.000614	0.008822	0.000001	0.001112	0.001404	0.000195	0.002192	0.000041	0.005445	0.013925	0.013817	0.000003	0.003014	0.001295	0.001206	0.024591	0.001034	0.000083	0.006714	0.000022	0.000035	0.000849	0.001914
3	19	0	0.009694	0.002188	0.001947	0.001357	0.007386	0.006306	0.007550	0.004055	0.010296	0.024103	0.007312	0.009729	0.000014	0.019572	0.009210	0.000180	0.016853	0.016277	0.000888	0.001833	0.007243	0.026020	0.003277	0.000523	0.010555	0.001762	0.004900	0.015220	0.001766	0.000344	0.001768	0.004276	0.010204	0.000376	0.002485	0.001145	0.019480	0.005586	0.000327	0.000888	0.019657	0.005802	0.002741	0.000138	0.001529	0.000483	0.002346
3	20	0	0.024923	0.022838	0.001584	0.019613	0.000282	0.040146	0.000016	0.027515	0.019224	0.010138	0.029812	0.032184	0.002027	0.026345	0.060839	0.010284	0.002654	0.033233	0.007019	0.004575	0.103103	0.000014	0.024938	0.001133	0.048933	0.038033	0.028694	0.004277	0.012979	0.001891	0.045730	0.004068	0.006037	0.033917	0.004397	0.023158	0.000276	0.036425	0.000711	0.004710	0.035382	0.004967	0.000232	0.000117	0.016520	0.017878	0.007868
3	21	0	0.005214	0.000415	0.002911	0.000208	0.000002	0.004819	0.040716	0.003992	0.005817	0.000019	0.002267	0.003477	0.001740	0.001055	0.002353	0.001089	0.010732	0.003402	0.001511	0.003492	0.012214	0.000803	0.004211	0.008208	0.001010	0.001100	0.013752	0.000012	0.003296	0.000251	0.004009	0.000017	0.000022	0.000073	0.000549	0.017856	0.002883	0.007224	0.000003	0.000083	0.000409	0.013720	0.001737	0.001274	0.001274	0.000178	0.005074
3	22	0	0.048606	0.002017	0.003903	0.000340	0.003229	0.004712	0.001648	0.016082	0.000017	0.009445	0.003711	0.000201	0.001108	0.000474	0.002874	0.001205	0.006185	0.000626	0.001713	0.000144	0.007345	0.002052	0.013586	0.000583	0.003658	0.000425	0.012161	0.032686	0.006306	0.026870	0.017000	0.000000	0.009162	0.002529	0.000039	0.038317	0.010293	0.003066	0.000686	0.005384	0.008360	0.000187	0.000000	0.005021	0.041454	0.000491	0.000853
3	24	0	0.020363	0.003571	0.004207	0.011423	0.000055	0.001930	0.002773	0.001378	0.035630	0.028103	0.012962	0.000268	0.000372	0.001553	0.018967	0.013978	0.002486	0.004512	0.002426	0.000030	0.000726	0.000574	0.000686	0.030854	0.001242	0.015748	0.002149	0.008180	0.000069	0.001557	0.006035	0.003802	0.000646	0.002502	0.010401	0.007402	0.000680	0.001557	0.011847	0.001684	0.001534	0.042120	0.007986	0.014641	0.001785	0.015975	0.004566
3	25	0	0.014614	0.002448	0.003749	0.004666	0.000365	0.001615	0.000013	0.000604	0.000302	0.002787	0.001740	0.001257	0.003392	0.001369	0.000194	0.000001	0.000165	0.001460	0.000000	0.001307	0.007831	0.001950	0.007065	0.007151	0.016496	0.000377	0.002261	0.005989	0.001130	0.010509	0.000105	0.001647	0.006663	0.005106	0.000360	0.008769	0.005390	0.012843	0.037020	0.003938	0.001382	0.002936	0.000049	0.009094	0.000273	0.000052	0.000627
3	26	0	0.000030	0.019287	0.013388	0.001659	0.002572	0.000842	0.012283	0.002444	0.011269	0.008536	0.003539	0.003210	0.004840	0.000594	0.007942	0.000422	0.001456	0.004693	0.028317	0.011518	0.000311	0.002643	0.001448	0.004138	0.005545	0.009129	0.001231	0.000139	0.010085	0.002003	0.000007	0.011045	0.034728	0.000906	0.004317	0.000142	0.001819	0.011518	0.000606	0.009469	0.000267	0.000107	0.005011	0.000082	0.002626	0.000239	0.000984
3	30	0	0.003903	0.001837	0.000395	0.007502	0.000695	0.003531	0.010228	0.000475	0.001192	0.000861	0.018451	0.007516	0.001779	0.004875	0.000669	0.016292	0.001601	0.007554	0.012458	0.004330	0.003007	0.006184	0.030219	0.005638	0.001666	0.010195	0.008412	0.000315	0.001115	0.001020	0.013980	0.018370	0.007453	0.017052	0.007858	0.013293	0.002809	0.003650	0.002866	0.000989	0.003543	0.003697	0.000435	0.005672	0.015917	0.000219	0.001115
3	31	0	0.000249	0.000789	0.001864	0.001397	0.001012	0.000016	0.003232	0.000774	0.000036	0.003515	0.001603	0.004237	0.018895	0.020841	0.010787	0.001771	0.027040	0.000565	0.012499	0.019165	0.001137	0.000954	0.000228	0.001192	0.004094	0.002363	0.018410	0.004707	0.007831	0.004029	0.010394	0.010442	0.004029	0.005483	0.001220	0.005566	0.016658	0.001007	0.000169	0.002940	0.012934	0.000356	0.000000	0.035516	0.004654	0.005538	0.000450
3	33	1	0.260061	0.192248	0.252190	0.066881	0.249017	0.263193	0.234630	0.309407	0.171540	0.278517	0.222230	0.177140	0.267957	0.203911	0.424273	0.239588	0.299937	0.184414	0.270300	0.343921	0.367815	0.264481	0.217515	0.208856	0.178526	0.193261	0.181441	0.273519	0.255490	0.393739	0.184128	0.329457	0.224862	0.252719	0.236153	0.202046	0.374675	0.347693	0.243098	0.432405	0.295482	0.230516	0.352038	0.225819	0.260868	0.276679	0.226514
3	34	0	0.030351	0.020578	0.023583	0.029640	0.014649	0.007963	0.010923	0.000773	0.002153	0.002905	0.016622	0.000785	0.013150	0.002244	0.006195	0.025224	0.011858	0.020916	0.026917	0.012411	0.005458	0.007346	0.012572	0.002381	0.049870	0.002113	0.010982	0.001402	0.006710	0.013528	0.018301	0.043457	0.002445	0.004186	0.025832	0.024716	0.000772	0.049660	0.002003	0.022507	0.002144	0.004524	0.000073	0.017514	0.021955	0.004233	0.067043
3	35	1	0.033544	0.013008	0.034940	0.010355	0.052953	0.006715	0.006099	0.030800	0.018339	0.059933	0.071075	0.000310	0.022233	0.068939	0.003745	0.043250	0.016502	0.028921	0.014804	0.001277	0.092623	0.024059	0.017026	0.029796	0.021093	0.000224	0.039257	0.008144	0.066555	0.013329	0.026714	0.017854	0.047644	0.022229	0.000415	0.079187	0.079064	0.088206	0.069297	0.013918	0.093997	0.001150	0.005840	0.092742	0.027269	0.019199	0.023797
3	36	0	0.000051	0.001564	0.007193	0.001035	0.000506	0.012351	0.005760	0.015456	0.003573	0.000713	0.025285	0.003592	0.007967	0.001938	0.012384	0.000522	0.001926	0.000099	0.000109	0.003176	0.022126	0.001849	0.000001	0.000029	0.000085	0.008560	0.000001	0.000001	0.001720	0.004505	0.000437	0.005284	0.000023	0.002427	0.000594	0.002235	0.003516	0.004141	0.000046	0.010704	0.000197	0.001633	0.005271	0.000021	0.000016	0.000895	0.000421
3	37	0	0.000071	0.000322	0.000049	0.025409	0.012627	0.000016	0.003715	0.003161	0.021596	0.006751	0.006623	0.004420	0.007879	0.016602	0.001243	0.004978	0.012772	0.003126	0.001829	0.001328	0.000258	0.000854	0.001485	0.000016	0.001392	0.000128	0.019102	0.005218	0.000509	0.003671	0.000418	0.005562	0.000328	0.000123	0.000000	0.008228	0.001113	0.000626	0.009244	0.004659	0.007309	0.009760	0.009373	0.005620	0.000165	0.017231	0.013297
3	38	0	0.002488	0.006718	0.007534	0.000287	0.005981	0.003362	0.000121	0.011911	0.000045	0.001072	0.003237	0.000126	0.004071	0.010789	0.002865	0.005818	0.003279	0.002571	0.000011	0.003015	0.000747	0.000101	0.034760	0.000017	0.019878	0.000705	0.013914	0.008005	0.001255	0.000044	0.002008	0.010386	0.007208	0.004866	0.000033	0.003481	0.000429	0.005940	0.001131	0.007591	0.006261	0.002991	0.005940	0.001345	0.000826	0.002091	0.009484
3	39	2	0.124824	0.105084	0.085178	0.012905	0.033427	0.058525	0.002518	0.024310	0.080998	0.147424	0.068913	0.068136	0.052232	0.093143	0.052367	0.027740	0.084143	0.133814	0.037335	0.019644	0.060134	0.084992	0.078747	0.039817	0.041316	0.112238	0.033277	0.137303	0.062819	0.039161	0.055092	0.026976	0.081744	0.087194	0.068654	0.025200	0.077015	0.136756	0.080144	0.094462	0.014617	0.032222	0.040355	0.055065	0.052232	0.056976	0.065183
3	40	1	0.044407	0.055881	0.024559	0.051887	0.016073	0.033305	0.011575	0.065400	0.057288	0.063656	0.047105	0.053867	0.046515	0.026474	0.026419	0.085151	0.063488	0.102829	0.073289	0.054652	0.051717	0.099159	0.040775	0.071028	0.152895	0.060365	0.105215	0.038607	0.045437	0.066628	0.088244	0.033047	0.046383	0.095994	0.049469	0.069783	0.023050	0.088715	0.068090	0.080915	0.055673	0.042822	0.012231	0.030862	0.065227	0.052509	0.047660
3	41	0	0.000895	0.011988	0.002917	0.009419	0.000065	0.007564	0.000138	0.003277	0.010157	0.000038	0.022075	0.000024	0.003691	0.028841	0.000577	0.006342	0.000001	0.004504	0.000042	0.002897	0.002911	0.001546	0.004806	0.000936	0.011184	0.003620	0.001489	0.000017	0.002439	0.000577	0.001437	0.015995	0.004456	0.001159	0.000000	0.000684	0.023961	0.014906	0.000635	0.000081	0.001130	0.002351	0.008522	0.002438	0.000105	0.004290	0.002894
3	42	2	0.042526	0.020182	0.034207	0.047301	0.036884	0.027271	0.037800	0.038607	0.023202	0.061361	0.054286	0.070991	0.042935	0.079867	0.018512	0.027995	0.107767	0.025943	0.057380	0.086836	0.040355	0.034885	0.046098	0.037869	0.096619	0.016457	0.022781	0.072405	0.080241	0.027740	0.059985	0.066742	0.015348	0.030228	0.046325	0.028683	0.047537	0.051301	0.012879	0.035651	0.033036	0.062121	0.057111	0.026976	0.041432	0.111349	0.054411
3	43	0	0.003920	0.000672	0.000079	0.000007	0.002290	0.000825	0.005627	0.000236	0.000010	0.004929	0.009724	0.000574	0.003857	0.000169	0.018454	0.000376	0.001864	0.020667	0.018417	0.000049	0.005553	0.000101	0.002267	0.000654	0.002017	0.034354	0.014589	0.015521	0.006476	0.000048	0.002418	0.000039	0.000606	0.000604	0.000925	0.003312	0.002475	0.003483	0.000302	0.033756	0.006941	0.002652	0.022756	0.002446	0.005462	0.011059	0.000572
3	44	0	0.013706	0.000773	0.008079	0.004624	0.000160	0.000591	0.009328	0.004182	0.000347	0.000002	0.016671	0.008265	0.000813	0.005665	0.004446	0.002646	0.005627	0.000265	0.000901	0.001402	0.004850	0.022180	0.000069	0.014170	0.007028	0.002196	0.000133	0.000624	0.007544	0.000544	0.005267	0.000460	0.010458	0.007183	0.025270	0.000505	0.000452	0.000074	0.001145	0.001607	0.001329	0.017783	0.002150	0.000643	0.000093	0.001750	0.000774
3	45	0	0.000233	0.002886	0.000701	0.005833	0.000185	0.003049	0.000809	0.012841	0.002296	0.009557	0.000691	0.000704	0.000081	0.000008	0.005750	0.001352	0.000589	0.002468	0.001356	0.001314	0.001298	0.001230	0.002037	0.001637	0.001851	0.002020	0.000033	0.000000	0.003762	0.000363	0.003141	0.000004	0.000025	0.006508	0.000822	0.013836	0.011691	0.000269	0.000607	0.000407	0.004369	0.000386	0.000001	0.000441	0.002886	0.004174	0.003222
3	46	0	0.006913	0.004337	0.000086	0.004793	0.001401	0.000768	0.000096	0.000804	0.006896	0.003944	0.000249	0.034006	0.003711	0.003708	0.000002	0.000283	0.042543	0.010517	0.001732	0.000199	0.007650	0.000040	0.001253	0.004880	0.002572	0.002115	0.006360	0.044227	0.000176	0.007570	0.041430	0.001862	0.004266	0.000031	0.003640	0.000959	0.000248	0.003429	0.005063	0.002352	0.025211	0.000074	0.003111	0.001446	0.000077	0.004980	0.011780
3	47	1	0.105258	0.121631	0.213956	0.149986	0.084657	0.197343	0.260019	0.127372	0.140426	0.051257	0.174835	0.215243	0.141306	0.166949	0.107314	0.114100	0.144504	0.212966	0.209864	0.148711	0.137165	0.190057	0.171152	0.125523	0.175020	0.116188	0.114057	0.162053	0.167296	0.164870	0.182406	0.202379	0.214086	0.246833	0.137192	0.159988	0.120486	0.140376	0.119108	0.227269	0.192625	0.203605	0.188155	0.128610	0.074310	0.082109	0.089783
3	48	0	0.046939	0.012326	0.008830	0.011819	0.015820	0.033766	0.008283	0.008831	0.018850	0.004965	0.010264	0.074862	0.059475	0.008993	0.006320	0.038922	0.031671	0.014027	0.033818	0.002479	0.019881	0.039343	0.014503	0.015880	0.069328	0.012418	0.022055	0.025130	0.008272	0.020410	0.009986	0.022341	0.018373	0.009646	0.019102	0.036416	0.037714	0.017344	0.000225	0.012531	0.044805	0.022055	0.013449	0.012905	0.011945	0.029219	0.039760
3	49	1	0.134510	0.090373	0.086794	0.102255	0.125793	0.111328	0.075137	0.070696	0.040768	0.088843	0.094264	0.069688	0.105095	0.078422	0.061908	0.099296	0.043702	0.113904	0.162771	0.039369	0.137210	0.147083	0.088209	0.094288	0.042169	0.117942	0.016529	0.045856	0.086964	0.177608	0.113829	0.057903	0.210247	0.189501	0.157859	0.223803	0.102255	0.089536	0.083323	0.124433	0.145907	0.146309	0.237318	0.180246	0.140457	0.177825	0.175699
3	50	1	0.029738	0.014875	0.063989	0.047610	0.038448	0.028634	0.038209	0.035883	0.011974	0.012043	0.053652	0.016979	0.004100	0.041163	0.030860	0.088938	0.021971	0.028186	0.006909	0.023281	0.055769	0.010843	0.031199	0.040938	0.033049	0.033862	0.012796	0.085256	0.028425	0.028675	0.020192	0.044181	0.062654	0.091918	0.041169	0.030181	0.022503	0.024459	0.024877	0.069370	0.031093	0.088576	0.004614	0.002386	0.013220	0.013281	0.010289
3	51	0	0.005369	0.000801	0.001392	0.000007	0.017532	0.012309	0.000215	0.007539	0.030366	0.018710	0.010996	0.000001	0.017094	0.001512	0.003277	0.008897	0.002886	0.001309	0.024429	0.001862	0.000281	0.000145	0.000161	0.006168	0.003840	0.002364	0.011082	0.003559	0.012505	0.011186	0.003749	0.019656	0.003464	0.000001	0.002883	0.007402	0.010252	0.009021	0.001246	0.007624	0.007158	0.005158	0.001643	0.017611	0.000106	0.003483	0.039163
3	52	1	0.008378	0.031434	0.022896	0.059526	0.007351	0.080618	0.027246	0.045673	0.017726	0.021018	0.013571	0.065335	0.046488	0.003870	0.029825	0.055488	0.030086	0.073556	0.054864	0.027720	0.071176	0.065923	0.116037	0.069173	0.062945	0.045795	0.038498	0.006425	0.051287	0.058503	0.033096	0.024297	0.025441	0.105295	0.057317	0.015610	0.074149	0.011828	0.025460	0.094883	0.046743	0.032581	0.017477	0.025672	0.063912	0.027981	0.048652
3	53	0	0.013381	0.007698	0.000000	0.000006	0.008297	0.005830	0.050895	0.007111	0.000672	0.002388	0.001978	0.002742	0.013333	0.002197	0.000708	0.001596	0.000853	0.001844	0.000899	0.003200	0.015214	0.008388	0.003833	0.004781	0.003325	0.001716	0.003400	0.001056	0.000132	0.000015	0.005076	0.014253	0.002227	0.004732	0.002150	0.008300	0.000000	0.003726	0.001750	0.002475	0.001951	0.000167	0.003673	0.022290	0.018076	0.001481	0.001037
3	54	0	0.002789	0.002198	0.000102	0.007812	0.002355	0.014307	0.000545	0.007866	0.003735	0.004256	0.000327	0.003946	0.000616	0.004942	0.000302	0.008758	0.001486	0.000002	0.011056	0.000590	0.000086	0.000002	0.002699	0.000982	0.000365	0.002614	0.008926	0.006771	0.000012	0.000664	0.007598	0.001464	0.003141	0.007325	0.006710	0.000368	0.000284	0.000073	0.000008	0.005741	0.000125	0.010208	0.011683	0.001390	0.000322	0.001303	0.003825
3	55	0	0.000125	0.059029	0.002984	0.002615	0.014392	0.008911	0.001511	0.000018	0.017814	0.000949	0.005261	0.000092	0.002019	0.005244	0.001434	0.003938	0.006597	0.001826	0.004589	0.004819	0.000058	0.002902	0.003328	0.000247	0.001448	0.000303	0.000461	0.022075	0.001930	0.000061	0.002352	0.001546	0.006829	0.018366	0.000033	0.019215	0.000024	0.004473	0.000481	0.011206	0.003764	0.000171	0.010509	0.018254	0.000784	0.001003	0.004006
3	56	0	0.016554	0.013008	0.024857	0.036792	0.009387	0.001042	0.000001	0.018899	0.003744	0.008098	0.017934	0.016655	0.017333	0.016815	0.030800	0.028119	0.020017	0.018195	0.019056	0.002350	0.038109	0.027894	0.031739	0.007831	0.000126	0.010756	0.021018	0.012583	0.050844	0.011499	0.034008	0.036337	0.012335	0.011077	0.029758	0.004112	0.007127	0.053652	0.032172	0.000865	0.010761	0.020597	0.046994	0.048602	0.031360	0.049020	0.000364
3	57	0	0.000131	0.005990	0.000258	0.004984	0.004265	0.000967	0.000049	0.025345	0.001954	0.011071	0.011029	0.000260	0.000032	0.000276	0.000901	0.002270	0.001566	0.000025	0.000743	0.010416	0.011753	0.005990	0.002447	0.008115	0.005342	0.009532	0.001348	0.001105	0.001055	0.017569	0.012071	0.014195	0.007786	0.002883	0.000191	0.013012	0.000949	0.000334	0.000528	0.004451	0.001145	0.003920	0.022433	0.006249	0.010561	0.000012	0.000074
3	58	0	0.002196	0.001473	0.000757	0.001173	0.000703	0.003674	0.000087	0.018938	0.000743	0.000021	0.002270	0.006363	0.002273	0.000007	0.000097	0.006922	0.001055	0.000232	0.009785	0.003063	0.003156	0.000021	0.022680	0.002845	0.006306	0.009975	0.000236	0.000057	0.005880	0.000063	0.014680	0.000148	0.000583	0.012071	0.000801	0.000052	0.000821	0.000102	0.000135	0.000999	0.003247	0.000099	0.002198	0.000570	0.003542	0.018864	0.000985
3	59	0	0.002578	0.007353	0.002888	0.005530	0.000033	0.001557	0.008741	0.010964	0.000053	0.000826	0.000044	0.007563	0.003647	0.002428	0.007144	0.015598	0.015152	0.032196	0.001472	0.003280	0.007060	0.003280	0.000034	0.005901	0.003399	0.005608	0.020985	0.001830	0.004221	0.000010	0.000590	0.002471	0.009842	0.000645	0.009490	0.002338	0.069777	0.000409	0.007580	0.021140	0.000002	0.032250	0.000163	0.000161	0.004383	0.003871	0.027679
3	60	0	0.015576	0.000035	0.006991	0.002640	0.000424	0.021179	0.051851	0.056943	0.024856	0.039589	0.007817	0.004352	0.004740	0.002601	0.018993	0.024856	0.040156	0.054255	0.004204	0.007193	0.000964	0.019431	0.001333	0.020404	0.023595	0.083355	0.038313	0.006354	0.043338	0.022444	0.013807	0.040238	0.001041	0.000840	0.034144	0.003430	0.032410	0.014058	0.030798	0.059635	0.018245	0.040140	0.049945	0.043338	0.037137	0.038921	0.034264
3	61	2	0.015090	0.062655	0.019541	0.056955	0.072295	0.029871	0.054546	0.047119	0.054070	0.021697	0.058995	0.052011	0.008001	0.045201	0.013563	0.022533	0.000029	0.014919	0.000049	0.083129	0.011209	0.001513	0.043723	0.034995	0.022367	0.018486	0.027319	0.016177	0.041209	0.000253	0.040153	0.017592	0.028074	0.030555	0.020686	0.001728	0.039669	0.034473	0.020569	0.009627	0.041343	0.010269	0.018600	0.009733	0.005730	0.024776	0.030509
3	62	2	0.195464	0.199334	0.123104	0.176423	0.106928	0.211142	0.227749	0.162029	0.187747	0.180360	0.172882	0.183849	0.141432	0.161349	0.128200	0.127951	0.101183	0.144219	0.199341	0.154488	0.115499	0.211530	0.254039	0.259355	0.157689	0.180138	0.154438	0.099458	0.199438	0.258553	0.195435	0.195765	0.168748	0.254587	0.203365	0.203279	0.150754	0.137514	0.114467	0.195500	0.246194	0.263532	0.203483	0.224717	0.228742	0.307070	0.203790
3	63	0	0.000250	0.000058	0.000291	0.000086	0.007032	0.011358	0.001808	0.001490	0.004981	0.000802	0.000656	0.003536	0.000057	0.005649	0.001943	0.000110	0.005707	0.004020	0.000658	0.000186	0.002820	0.004333	0.000018	0.003303	0.000947	0.009326	0.001194	0.000302	0.000146	0.001587	0.002085	0.001528	0.005886	0.001062	0.004356	0.000090	0.000131	0.000006	0.006547	0.007894	0.010488	0.009463	0.001653	0.002437	0.005939	0.000017	0.008807
3	64	0	0.014170	0.000010	0.000548	0.008726	0.006503	0.024320	0.029329	0.000511	0.003972	0.000173	0.005170	0.000089	0.000354	0.004374	0.001001	0.003746	0.006957	0.002314	0.010523	0.000156	0.001452	0.005121	0.002463	0.008410	0.001940	0.004463	0.009559	0.002485	0.012730	0.015313	0.000168	0.052167	0.005156	0.001391	0.000067	0.002418	0.000058	0.023288	0.000589	0.004816	0.003084	0.003920	0.001875	0.003018	0.003011	0.004671	0.000722
4	5	0	0.003929	0.027103	0.004242	0.005548	0.003144	0.000066	0.000428	0.000445	0.000567	0.004006	0.000251	0.012528	0.001137	0.008206	0.013436	0.005110	0.011326	0.000004	0.000033	0.000950	0.008365	0.002279	0.005310	0.000009	0.013417	0.000708	0.003923	0.000147	0.001489	0.000197	0.006559	0.000549	0.004813	0.000370	0.000781	0.013528	0.000166	0.001272	0.000130	0.000009	0.000222	0.000638	0.000184	0.010927	0.007562	0.000120	0.000053
4	10	0	0.023016	0.006335	0.001239	0.009026	0.008340	0.044893	0.003691	0.000163	0.000495	0.000361	0.000004	0.000065	0.006269	0.000030	0.000004	0.011728	0.012476	0.026938	0.006984	0.004075	0.005925	0.009158	0.005109	0.001065	0.007312	0.000167	0.000143	0.000024	0.018885	0.016917	0.000000	0.001083	0.004510	0.016477	0.012476	0.036281	0.004009	0.011753	0.071184	0.048890	0.006603	0.048273	0.001852	0.039565	0.008115	0.000017	0.000153
4	25	0	0.000005	0.004600	0.007714	0.000081	0.000495	0.000255	0.007157	0.017175	0.002578	0.000962	0.040613	0.000008	0.024317	0.000583	0.003432	0.000379	0.003061	0.001198	0.000131	0.017568	0.019123	0.000491	0.023687	0.007174	0.000475	0.003218	0.011026	0.032940	0.000507	0.000250	0.006303	0.018840	0.073265	0.003224	0.015324	0.000209	0.000052	0.005505	0.002698	0.000065	0.012880	0.018338	0.001336	0.000950	0.004401	0.038602	0.011683
4	32	0	0.004900	0.000426	0.008926	0.011132	0.001041	0.000000	0.070020	0.008605	0.005607	0.001134	0.090801	0.026529	0.001288	0.000066	0.001805	0.005784	0.017527	0.010425	0.000334	0.003239	0.001636	0.011642	0.008454	0.015992	0.024224	0.003024	0.007866	0.003632	0.017810	0.012551	0.007147	0.001319	0.000538	0.000005	0.000099	0.007983	0.009665	0.017005	0.062645	0.016764	0.000280	0.004055	0.013636	0.005333	0.000044	0.008038	0.005522
4	34	0	0.000000	0.028967	0.000584	0.002468	0.000485	0.012732	0.022437	0.000226	0.003050	0.006369	0.007314	0.001083	0.003226	0.000057	0.000137	0.002232	0.020684	0.014038	0.015610	0.024678	0.028616	0.004803	0.030201	0.009235	0.007812	0.025937	0.014641	0.015128	0.003916	0.003314	0.003770	0.000005	0.000322	0.008363	0.004237	0.007694	0.001286	0.000128	0.000154	0.048606	0.004219	0.008605	0.004328	0.023114	0.001051	0.027443	0.003870
4	36	0	0.012163	0.024962	0.002273	0.002949	0.000352	0.009467	0.005153	0.006620	0.001004	0.001052	0.004187	0.002984	0.000685	0.009544	0.000142	0.004178	0.009624	0.003708	0.005535	0.016995	0.058021	0.017006	0.006299	0.017984	0.018234	0.001902	0.000000	0.000809	0.000000	0.013053	0.003248	0.003564	0.016871	0.002066	0.001581	0.006801	0.034961	0.026764	0.000296	0.047792	0.000288	0.011467	0.006037	0.043916	0.012918	0.062722	0.003918
4	39	2	0.024218	0.036886	0.032954	0.071043	0.032369	0.013438	0.045810	0.079222	0.035091	0.043325	0.065209	0.039706	0.059828	0.017560	0.030879	0.063359	0.050100	0.063896	0.032007	0.053714	0.012892	0.034686	0.031855	0.045901	0.012962	0.052620	0.113628	0.041504	0.055797	0.087893	0.051417	0.068550	0.034098	0.048013	0.067074	0.105542	0.038279	0.070101	0.090222	0.017236	0.028623	0.010168	0.090489	0.035290	0.073143	0.036213	0.101630
4	40	0	0.001570	0.001570	0.007470	0.010062	0.001255	0.038377	0.007372	0.028153	0.035633	0.000541	0.042007	0.037820	0.042007	0.000009	0.003229	0.003340	0.009762	0.007634	0.001951	0.025221	0.045485	0.000045	0.005211	0.046531	0.004255	0.014612	0.000025	0.030556	0.011333	0.037797	0.001027	0.025221	0.000065	0.000229	0.044361	0.003204	0.000449	0.016343	0.001838	0.036513	0.035282	0.000875	0.040394	0.000049	0.037719	0.031638	0.021313
4	44	0	0.014721	0.002532	0.006052	0.003342	0.001120	0.001768	0.002355	0.006687	0.000119	0.001737	0.002120	0.001647	0.015443	0.007737	0.001489	0.002013	0.112323	0.002025	0.000208	0.007307	0.029686	0.004806	0.000125	0.002612	0.000102	0.011728	0.001043	0.011168	0.003684	0.005530	0.009280	0.011173	0.000786	0.000006	0.004386	0.000165	0.010229	0.010655	0.006588	0.008842	0.011624	0.002352	0.000882	0.013123	0.018810	0.009052	0.030252
4	45	0	0.000381	0.003749	0.016736	0.018176	0.010629	0.002823	0.000074	0.007592	0.001984	0.003537	0.019373	0.004933	0.025351	0.040521	0.011572	0.000541	0.008315	0.000541	0.001222	0.031887	0.002112	0.000269	0.000100	0.013293	0.000469	0.000000	0.000005	0.007952	0.000084	0.006093	0.000826	0.002796	0.004188	0.005877	0.025515	0.003211	0.010241	0.020345	0.003715	0.003707	0.003010	0.000747	0.002287	0.001584	0.002064	0.002471	0.009544
4	49	1	0.082715	0.098764	0.074888	0.070752	0.009152	0.037530	0.024716	0.089279	0.052183	0.055187	0.099861	0.024372	0.074801	0.042966	0.010366	0.042966	0.046486	0.049795	0.072998	0.055941	0.071276	0.054656	0.053427	0.083315	0.129885	0.049406	0.009192	0.167296	0.028316	0.046006	0.024061	0.031110	0.023800	0.037727	0.070798	0.072657	0.044230	0.096813	0.036139	0.140938	0.034088	0.056813	0.014549	0.025128	0.001724	0.016138	0.044016
4	51	0	0.001129	0.003992	0.026068	0.043903	0.021461	0.074402	0.018027	0.003914	0.004848	0.009785	0.043701	0.011215	0.027131	0.009908	0.003250	0.015140	0.059655	0.004468	0.011529	0.016336	0.016868	0.000190	0.048324	0.013600	0.016045	0.020178	0.018027	0.032909	0.010285	0.041691	0.130040	0.019480	0.023679	0.019333	0.002790	0.011387	0.016065	0.007003	0.013203	0.028490	0.006367	0.021870	0.019353	0.012472	0.012652	0.017498	0.026566
4	52	0	0.003560	0.022387	0.000528	0.005061	0.001079	0.007199	0.000382	0.003244	0.007864	0.013945	0.009682	0.000030	0.002362	0.000102	0.029322	0.002840	0.000263	0.016474	0.040238	0.024707	0.002098	0.014274	0.000557	0.007988	0.006973	0.000046	0.000006	0.002111	0.003948	0.018180	0.026468	0.010200	0.031174	0.000649	0.003042	0.015069	0.000246	0.038323	0.008736	0.010726	0.000557	0.025543	0.001753	0.000747	0.002814	0.004407	0.002482
4	61	0	0.008092	0.003167	0.001731	0.002127	0.017027	0.005844	0.032007	0.000094	0.000250	0.015777	0.001367	0.001477	0.000054	0.001037	0.015268	0.007175	0.004856	0.000099	0.010324	0.003080	0.001780	0.001796	0.000187	0.005840	0.005491	0.009877	0.000120	0.000297	0.005671	0.008557	0.021724	0.000390	0.000215	0.005948	0.001489	0.001445	0.013911	0.004649	0.012046	0.011180	0.006825	0.002536	0.002214	0.009989	0.000855	0.018738	0.016666
4	62	0	0.000855	0.000139	0.000003	0.000445	0.004794	0.003215	0.004086	0.000008	0.002770	0.002479	0.000000	0.001755	0.002670	0.027261	0.001456	0.000095	0.002188	0.016601	0.007324	0.035887	0.002353	0.000565	0.000541	0.000532	0.023249	0.000009	0.013287	0.012534	0.000104	0.010571	0.000373	0.000213	0.001793	0.017777	0.027397	0.001315	0.024456	0.000309	0.012890	0.004483	0.000623	0.003709	0.003853	0.000016	0.000789	0.007895	0.007294
4	63	0	0.002103	0.002188	0.001089	0.004419	0.009149	0.001880	0.010505	0.000884	0.000024	0.009975	0.000251	0.000435	0.000597	0.006907	0.004477	0.001566	0.004253	0.007028	0.000283	0.014518	0.001568	0.017433	0.010450	0.011184	0.003711	0.000180	0.002438	0.000360	0.000017	0.002264	0.001293	0.001080	0.029542	0.000172	0.003600	0.025348	0.000002	0.016638	0.005414	0.008203	0.004456	0.041599	0.001215	0.004071	0.004796	0.000344	0.034224
4	64	0	0.000785	0.001997	0.002804	0.001872	0.033018	0.000543	0.000059	0.017911	0.000017	0.001202	0.000027	0.000536	0.000550	0.003039	0.000213	0.000479	0.003349	0.000331	0.000572	0.002067	0.001709	0.001709	0.002852	0.000967	0.005263	0.000059	0.012100	0.006352	0.005296	0.002803	0.003419	0.000005	0.000761	0.002940	0.008898	0.006446	0.000736	0.000004	0.019024	0.006054	0.001759	0.002145	0.000038	0.013731	0.000588	0.001067	0.000698
[truncated: 54 more columns]
