# Supplementary material for: Cultured Cortical Neurons Can Perform Blind Source Separation According to the Free-Energy Principle
Source: PLoS Comput Biol. 2015 Dec 21;11(12):e1004643. doi: 10.1371/journal.pcbi.1004643 (PMC4686348; doi:10.1371/journal.pcbi.1004643)
Supplement: S1 Dataset — Data are composed of conditional expectation transients for each condition (x_u_trn.csv, …, x_u_alt4.csv), Kullback-Leibler divergence transients for each condition (kld_trn.csv, …, kld_alt4.csv), and trains of evoked spike number at trial 1, 11, …, 91 in each culture in the TRN group (x(t)_trn_1.csv, …, x(t)_trn_23.csv). In file names, alt1, alt2, alt3, and alt4 indicate data under the alternative conditions where (a, ρ) = (1/2, 1/2), (3/4, 1/4), (3/4, 3/4), and (1, 1/2), respectively. (ZIP) [file pcbi.1004643.s004.zip › SupplementaryDataset1/kld_alt2.csv]

culture	electrode	preference	trial1	trial2	trial3	trial4	trial5	trial6	trial7	trial8	trial9	trial10	trial11	trial12	trial13	trial14	trial15	trial16	trial17	trial18	trial19	trial20	trial21	trial22	trial23	trial24	trial25	trial26	trial27	trial28	trial29	trial30	trial31	trial32	trial33	trial34	trial35	trial36	trial37	trial38	trial39	trial40	trial41	trial42	trial43	trial44	trial45	trial46	trial47
1	3	2	1.517408	1.681708	1.367812	1.859781	1.426322	1.598199	1.479922	1.364136	1.486279	1.582213	1.498996	1.275172	1.527108	1.585403	1.354875	1.348601	1.479922	1.364136	1.434544	1.051673	1.109844	1.569550	1.414560	1.414560	1.185257	1.503557	1.178309	1.414556	1.384120	1.282545	1.318521	1.606230	1.198201	1.359505	1.308201	1.218195	1.376436	1.196178	1.338516	1.312897	1.167866	1.313248	1.256654	1.420943	1.229140	1.261951	1.183357
1	5	0	0.000114	0.010152	0.023858	0.015066	0.006272	0.024608	0.006269	0.009045	0.003345	0.000235	0.018904	0.002726	0.017625	0.009949	0.017314	0.055045	0.011237	0.030873	0.027508	0.016126	0.006269	0.006260	0.010143	0.011166	0.000956	0.002747	0.006273	0.049386	0.004710	0.005454	0.020371	0.012215	0.020205	0.014699	0.004009	0.006257	0.001339	0.009028	0.007140	0.001378	0.000863	0.012001	0.015936	0.000956	0.012284	0.002265	0.044482
1	7	0	0.016153	0.000836	0.056052	0.102345	0.001080	0.010462	0.010759	0.002584	0.010671	0.004078	0.029066	0.000032	0.033092	0.002208	0.036881	0.006466	0.031246	0.024814	0.002548	0.019299	0.002414	0.000094	0.020196	0.007599	0.000049	0.051641	0.016840	0.022289	0.014574	0.002548	0.000678	0.008838	0.029132	0.000096	0.047346	0.006921	0.002058	0.001514	0.118386	0.006171	0.000400	0.011078	0.000047	0.002461	0.015195	0.012216	0.006571
1	9	0	0.000492	0.001816	0.012182	0.035886	0.000001	0.021218	0.036443	0.033404	0.003792	0.000132	0.033458	0.003161	0.018659	0.035614	0.035288	0.111213	0.060385	0.010811	0.022492	0.004009	0.030408	0.026123	0.000293	0.018408	0.001066	0.041089	0.002777	0.012393	0.032054	0.007110	0.012204	0.012215	0.004023	0.004532	0.000747	0.049376	0.010978	0.037283	0.034251	0.012139	0.000729	0.016405	0.055054	0.018236	0.001471	0.029115	0.098218
1	13	0	0.003460	0.029658	0.004740	0.101755	0.083118	0.021150	0.017975	0.007041	0.001938	0.001304	0.033354	0.001847	0.015378	0.001483	0.056879	0.053775	0.016843	0.062614	0.088525	0.000428	0.006233	0.028016	0.000020	0.000191	0.019960	0.016503	0.012820	0.000050	0.004153	0.043364	0.037150	0.007925	0.028535	0.018013	0.005460	0.011951	0.024894	0.045558	0.064129	0.002947	0.012877	0.000322	0.032385	0.000334	0.009724	0.035199	0.051482
1	14	2	0.231344	0.158227	0.184496	0.161166	0.140436	0.318582	0.252139	0.119294	0.039694	0.049531	0.235790	0.052486	0.139489	0.089876	0.159121	0.271635	0.310815	0.072598	0.117200	0.125157	0.049264	0.189322	0.080197	0.105303	0.024550	0.118972	0.150459	0.131181	0.102662	0.090381	0.169039	0.119765	0.067167	0.112343	0.033270	0.105623	0.085274	0.130046	0.090077	0.051567	0.023219	0.203151	0.110572	0.001898	0.196973	0.088885	0.187354
1	16	2	0.035441	0.173836	0.026344	0.127713	0.058185	0.128851	0.122746	0.143686	0.020609	0.001089	0.089162	0.019671	0.043372	0.073083	0.045506	0.105647	0.193329	0.000078	0.224901	0.032313	0.032094	0.013423	0.188765	0.129596	0.130687	0.027521	0.078033	0.020745	0.060285	0.083668	0.087411	0.144736	0.001583	0.063700	0.198565	0.005807	0.119697	0.160776	0.028403	0.039366	0.030098	0.002408	0.089018	0.265111	0.118916	0.045655	0.184822
1	21	1	0.088662	0.089358	0.073464	0.051962	0.087225	0.077594	0.086704	0.019390	0.081994	0.046882	0.051476	0.113333	0.044980	0.150471	0.080809	0.047686	0.040743	0.104788	0.031176	0.073606	0.080809	0.072736	0.042782	0.052163	0.056551	0.077018	0.110576	0.019821	0.113379	0.047117	0.038322	0.028225	0.054392	0.071392	0.083565	0.018521	0.079187	0.038580	0.172378	0.085781	0.091295	0.127584	0.124260	0.082381	0.083821	0.048559	0.031944
1	26	1	0.076821	0.062358	0.041796	0.089648	0.016696	0.088400	0.125213	0.048970	0.271467	0.104810	0.047506	0.069992	0.111861	0.051668	0.098842	0.018920	0.032450	0.052783	0.050163	0.024793	0.022263	0.043562	0.061701	0.042144	0.031306	0.037302	0.088091	0.025242	0.072124	0.116413	0.067159	0.086255	0.061066	0.078196	0.087571	0.015659	0.049208	0.094082	0.081318	0.019925	0.038421	0.076025	0.025937	0.071352	0.047202	0.056315	0.104971
1	29	1	1.781004	1.625075	1.959901	1.762289	2.337051	2.184584	1.770009	1.725002	1.796542	2.115545	1.645264	1.663614	1.746485	2.387314	1.827242	1.653843	1.742044	1.833262	1.486503	1.412199	1.586133	2.209945	1.578140	1.951479	1.473045	1.383028	1.947142	1.911532	2.625530	1.612193	1.594463	1.885786	2.262002	1.420517	1.729627	1.506741	2.000985	1.746787	1.792137	1.971219	1.630783	1.892172	1.663614	2.305537	1.588735	1.886805	1.467981
1	31	0	0.001244	0.003949	0.003949	0.042646	0.006990	0.009277	0.012353	0.002117	0.009479	0.020244	0.000000	0.000274	0.003988	0.007315	0.017914	0.038382	0.016050	0.006120	0.037394	0.059869	0.008300	0.007073	0.001183	0.002370	0.001674	0.000193	0.000759	0.011436	0.009800	0.003959	0.000003	0.008835	0.000709	0.003117	0.001373	0.017969	0.001762	0.066034	0.008440	0.017635	0.003959	0.002112	0.001705	0.003118	0.000782	0.001747	0.004981
1	33	1	7.435196	8.231800	7.547613	7.737070	7.300180	9.301631	8.631975	7.790431	7.637238	8.724131	8.328358	7.943779	8.116434	9.081317	7.365605	7.478626	6.992421	7.846030	7.407528	7.865071	7.143497	7.805889	8.148758	8.029453	7.688553	7.506800	7.616619	7.741896	9.881683	7.323890	7.269630	8.058079	8.194262	7.885168	8.068794	7.933525	7.345829	7.456183	7.539663	8.397357	7.614158	7.456139	7.499048	6.726537	7.102389	7.180572	8.106739
1	34	1	4.431352	3.776296	3.561917	4.113741	3.706252	4.288682	3.794496	4.266396	3.597311	4.473997	4.347879	3.959314	3.301197	4.256294	3.899179	3.798982	3.789430	3.999590	3.907111	3.364308	4.090995	3.816179	3.813889	3.684107	3.941083	3.961967	3.626889	3.706252	3.722847	3.580755	4.455625	3.711249	4.019294	4.141899	3.230018	3.779403	3.896947	3.789149	3.941723	3.611124	3.977994	3.009800	3.696913	3.540385	3.873210	4.277852	4.300864
1	35	1	3.921513	4.359171	4.195136	3.557582	3.976940	4.529532	4.332823	3.810201	4.506808	4.709509	4.084248	4.760972	3.986548	4.554515	4.150872	3.904239	4.399536	4.027748	4.006336	3.618091	3.830157	4.112974	4.602401	3.716001	4.491405	4.577797	3.989980	4.746086	4.457867	4.002262	3.949171	3.730491	4.680812	4.441690	4.849110	4.162174	4.051753	4.125307	4.350266	4.304510	4.181344	4.291025	3.859356	3.894647	3.791970	4.024154	4.121280
1	36	1	1.055418	1.414003	1.149771	1.016527	1.006548	1.183091	1.096526	0.527041	0.440284	0.561917	1.249488	1.292135	1.104503	1.226755	1.557465	2.288374	1.527277	1.012335	1.141949	0.715569	1.143896	1.178637	1.357393	1.350890	1.261009	0.972835	1.390058	1.565972	1.713128	1.434508	1.762612	1.260582	1.783359	1.592186	1.462053	1.376674	0.762981	0.691440	1.344526	0.927409	0.826198	1.188989	1.191950	1.247645	0.920168	1.112466	1.090232
1	37	1	4.893394	4.403043	4.854122	5.205501	4.889287	5.613554	4.207267	5.781759	4.596616	5.444134	4.908492	4.568624	4.782953	5.155659	3.939232	4.248360	4.691796	4.561133	4.032976	4.522711	5.016176	4.706571	5.316683	4.964604	4.834730	4.494721	5.150320	4.357082	4.677678	4.839660	4.770635	4.364047	4.825161	3.863669	4.824545	4.561816	4.217137	4.819736	5.266602	4.940161	4.286638	4.755798	4.170506	4.076341	5.170499	4.915720	4.228604
1	38	1	2.659564	3.539460	2.517659	2.639004	2.750023	3.283990	2.790163	2.291969	2.082493	3.437911	2.553040	2.619506	2.458504	3.423877	2.938275	2.905718	2.722949	2.747147	2.865176	2.589029	2.898113	2.486411	2.375818	2.480716	2.860011	2.757761	2.612618	2.580158	2.955558	2.656891	2.543611	2.083283	3.063191	2.586514	2.351941	2.796064	2.687891	2.394179	2.668439	2.462696	2.469634	2.632652	2.573301	2.794083	2.148347	1.916359	2.634310
1	40	1	3.645658	4.103012	4.244830	3.836483	4.635029	4.407801	3.940997	4.250736	4.402817	3.930318	4.071959	3.867148	3.466510	4.577797	4.210773	3.427750	4.629349	3.571888	4.315680	4.452012	4.518641	4.549734	3.969595	4.478398	4.233376	4.476121	3.977000	3.633997	4.572263	3.912038	3.481137	3.807546	3.712176	3.368915	4.107301	4.093054	4.189323	4.443994	4.345670	4.383776	4.128425	4.334566	3.818874	4.006998	3.148869	4.348271	4.522955
1	41	1	3.326648	3.760068	3.450548	2.921226	3.659621	4.240459	3.653063	3.615125	3.960791	3.553294	4.327124	3.304495	3.366439	4.044464	3.308311	3.426140	3.257315	3.804982	4.423553	3.485376	3.209348	3.784045	3.654870	3.694886	3.468177	3.673221	3.710025	3.373249	3.904662	3.122128	3.576015	3.158356	4.318679	3.301290	3.713504	3.407531	3.595317	3.437455	3.152170	3.401607	3.767381	4.030167	3.301290	2.747634	3.528904	3.797089	3.431412
1	43	1	0.365214	0.222704	0.327774	0.407394	0.443390	0.384813	0.731866	0.275280	0.367622	0.455547	0.518995	0.548245	0.570451	0.487469	0.422314	0.438545	0.323108	0.282621	0.225929	0.253791	0.445217	0.360766	0.639576	0.411794	0.355870	0.295417	0.400408	0.379384	0.803180	0.218391	0.417544	0.517946	0.302820	0.378072	0.648046	0.189441	0.279389	0.413920	0.549566	0.474591	0.494466	0.432165	0.336866	0.356552	0.406956	0.528967	0.260460
1	44	1	2.643159	2.112675	2.446955	2.566885	2.567206	2.225792	2.248124	2.044269	2.354215	2.342006	2.219578	2.867407	2.543030	3.238394	2.154447	2.038934	1.833884	2.303587	2.329046	2.447146	2.329941	2.327058	2.474548	2.574340	2.956473	2.188658	2.099093	2.233831	2.446961	2.188658	2.029606	2.423692	2.351871	2.209567	2.034036	2.303027	2.399018	2.236061	2.034036	2.353220	1.987304	2.138760	2.327058	2.624737	2.282388	2.163072	2.399389
1	45	1	1.360019	1.327900	1.119067	1.117576	1.337336	1.246154	1.047926	0.965857	1.152492	1.819055	1.417496	1.585116	1.073820	1.827804	0.954649	0.789266	1.656394	1.561990	1.083478	1.289315	0.967387	1.182738	1.199274	1.319531	1.166637	1.061961	1.309780	1.422387	1.449069	1.428345	1.220370	1.229494	1.377042	1.328074	1.166778	1.020135	1.202498	1.008620	0.979316	1.583855	1.389633	1.203119	0.868130	1.214494	0.911339	1.126814	1.218890
1	46	1	3.642521	4.067934	3.924582	3.799706	3.982256	3.626416	3.691529	4.253228	3.545528	4.258718	3.623045	3.609582	3.682689	4.287995	4.072123	4.525808	4.244407	3.803861	4.158629	4.367584	3.735699	3.652437	3.691868	3.532928	3.794218	3.283026	3.828355	3.570005	3.863698	3.625045	3.228740	3.502623	3.834081	3.419956	3.833171	4.281736	3.406955	3.483798	3.867710	3.948250	3.932845	2.950098	3.922220	3.457243	3.404034	3.862874	3.508031
1	48	1	0.142863	0.074366	0.086149	0.070170	0.042611	0.025035	0.053578	0.091565	0.131939	0.135735	0.153720	0.031520	0.064787	0.106411	0.003728	0.077397	0.034023	0.101456	0.053039	0.058326	0.026974	0.111264	0.046826	0.056395	0.053649	0.065451	0.026896	0.033236	0.033788	0.072412	0.054565	0.054140	0.110799	0.109695	0.078368	0.017544	0.041459	0.020131	0.038958	0.034595	0.078947	0.076805	0.037073	0.052500	0.102509	0.064787	0.049761
1	49	2	0.956837	1.712022	1.884869	2.018848	2.205624	2.198011	2.939862	2.780132	2.697349	2.964848	2.606975	3.026378	2.928773	2.846340	3.193726	2.979078	2.973480	2.984085	3.107263	2.606975	3.192313	2.521352	2.754862	2.563851	3.149548	2.721040	2.235154	2.635695	2.565304	2.832154	2.339475	2.606037	2.948596	2.683913	2.406698	2.844148	2.918526	2.726696	2.504205	2.510295	2.545421	2.181118	2.816197	2.893365	2.527978	2.533492	2.547292
1	50	2	1.001231	0.710582	0.761057	0.772295	0.902486	0.978237	0.622240	0.939650	0.795479	1.016153	0.728235	0.612105	0.920401	0.795262	0.773079	1.012662	0.720116	0.694543	1.036512	0.770737	0.823119	0.700926	0.819078	0.969310	0.792476	0.804439	0.680306	0.973679	0.974927	1.048487	0.959262	0.700454	0.756936	1.060383	0.760180	1.092170	0.903169	1.044638	1.001076	0.598982	0.820653	0.728235	0.715044	0.550478	1.042892	0.718681	0.815994
1	52	2	0.657427	0.570655	0.723409	0.633030	0.477604	0.550698	0.560711	0.406877	0.372688	0.297799	0.465517	0.313458	0.556759	0.509560	0.529958	0.443641	0.733017	0.308035	0.389396	0.710643	0.372681	0.513867	0.316251	0.433702	0.369361	0.479978	0.310740	0.630511	0.461638	0.772180	0.480407	0.456599	0.387342	0.482609	0.270846	0.268324	0.294297	0.437774	0.445865	0.376759	0.318279	0.382286	0.455825	0.408033	0.283412	0.367726	0.760547
1	53	2	0.980767	0.862928	0.997364	1.230221	1.127582	1.000901	1.264402	0.964854	0.978778	0.984895	1.021215	1.117332	1.184208	0.983596	0.962966	1.053919	1.122430	1.089824	1.405952	1.033993	1.056096	1.030553	1.054877	0.882623	0.956974	1.205275	1.020590	1.089215	1.045067	0.967481	1.144713	1.127265	1.025435	0.888868	0.873111	1.246707	1.174293	0.999199	1.129699	0.797968	0.873111	1.040055	0.775490	0.989511	1.142306	1.092800	0.965165
1	54	2	3.305807	3.262574	3.103953	3.438869	3.507322	3.397092	3.530192	3.488223	3.511784	3.095910	3.506637	3.135952	3.576006	3.696680	3.719442	3.309197	3.753833	3.365259	3.059235	3.271378	3.446789	3.655199	3.110184	3.695311	3.348859	3.128723	3.252916	3.618407	3.397382	3.562109	3.368774	3.342861	3.672920	3.102047	3.283656	3.277803	3.708030	3.341993	3.654209	3.787210	3.368460	3.520759	3.251638	3.461580	3.614010	3.065131	3.692838
1	55	2	1.359505	1.895984	1.395397	1.491863	1.393221	1.610695	1.770745	1.585403	1.576128	1.683951	1.489964	1.250487	1.277341	1.345666	1.397701	1.189002	1.302991	1.282550	1.401783	1.517349	1.353103	1.607674	1.241963	1.400229	1.300424	1.577504	1.274022	1.601214	1.376124	1.448749	1.308190	1.353683	1.192070	1.483597	1.099373	1.321012	1.279933	1.349177	1.131340	1.510977	1.108962	1.379310	1.253128	1.534541	1.296958	1.203930	1.344164
1	56	2	4.641403	4.632079	4.885239	4.927028	4.802558	4.908096	4.570240	4.799388	4.612757	5.408337	4.584812	4.855282	4.330659	5.427247	4.957052	4.599985	4.205533	4.850626	4.896443	4.328101	5.148897	4.456739	4.433564	4.561948	5.055343	4.775986	4.869101	4.731262	5.155519	4.625580	4.650451	4.798826	4.746702	4.481470	4.489559	4.235426	4.615168	4.365277	4.675983	4.815546	4.746840	5.032793	4.562318	5.177615	5.152867	4.645578	4.524206
1	57	2	0.099028	0.112134	0.134170	0.186748	0.048338	0.259238	0.185151	0.156547	0.172037	0.069024	0.099465	0.131191	0.230770	0.197657	0.286700	0.181218	0.214923	0.218639	0.137835	0.323554	0.220157	0.219931	0.151581	0.421625	0.144848	0.204542	0.327479	0.217408	0.259378	0.154549	0.230087	0.115900	0.278887	0.320523	0.174536	0.351385	0.286529	0.192787	0.259851	0.245861	0.150976	0.273854	0.087411	0.110585	0.178774	0.156981	0.276416
1	59	1	3.913681	4.399034	3.773948	3.519505	3.744898	3.310845	2.855105	2.375170	3.072243	3.850141	3.488040	4.518748	3.456587	3.677942	2.532144	3.144368	2.738660	3.601963	3.644799	3.945953	3.441439	3.359848	3.670720	3.982406	3.810989	3.672119	3.798896	4.208716	3.996241	3.798896	3.526770	3.772580	3.994355	3.635420	3.262691	2.865711	3.406819	3.166624	3.972038	3.029260	2.869109	3.382531	2.785701	3.046817	3.485015	3.118655	3.616651
1	60	2	1.151432	1.149805	1.167261	1.354298	0.924849	1.367048	1.051528	1.118328	1.046556	1.069328	1.073857	1.177745	1.306889	1.107315	1.226337	0.960813	1.225327	1.158575	1.219503	1.263802	1.290621	1.089119	1.157706	1.190807	1.032915	1.195959	1.158805	1.070155	0.998479	1.273525	1.224030	1.220016	1.089979	1.151546	1.193500	1.165910	1.251626	1.163161	1.345237	1.147380	1.229239	0.991829	1.057995	1.555190	1.265969	1.230333	1.297470
1	63	2	2.348460	1.790008	2.236635	2.136212	1.920588	1.918023	1.903544	1.749573	1.778895	2.282208	2.050916	1.713019	1.891464	2.056869	2.012784	2.041068	1.744765	1.843004	2.408362	1.618480	1.791976	1.954254	2.044152	1.774833	1.813207	2.201688	2.120727	1.759742	1.838641	1.913008	1.889680	1.746974	1.898898	2.053109	1.721371	2.051991	1.590294	1.700005	1.721371	1.938257	1.473011	1.742776	1.881577	1.761808	1.857918	1.686116	1.876035
1	64	1	0.180345	0.041686	0.092697	0.188994	0.072229	0.025758	0.098842	0.129309	0.169312	0.148005	0.050580	0.019253	0.123425	0.085405	0.036990	0.030574	0.071505	0.082538	0.057886	0.068938	0.042270	0.030147	0.056615	0.044016	0.022867	0.090382	0.080747	0.048970	0.089900	0.045316	0.066468	0.054281	0.096709	0.054995	0.117574	0.008541	0.057433	0.035182	0.029650	0.028701	0.049231	0.081362	0.037618	0.041332	0.064309	0.080342	0.063333
2	1	0	0.006339	0.022210	0.011838	0.009753	0.000037	0.015348	0.003936	0.010983	0.033717	0.002162	0.000982	0.024997	0.035684	0.042368	0.044460	0.000584	0.002861	0.005204	0.006855	0.005346	0.001600	0.004809	0.005436	0.000032	0.038799	0.008665	0.004917	0.000507	0.045948	0.005807	0.003903	0.000933	0.016569	0.011093	0.003413	0.000003	0.027511	0.007255	0.075897	0.012366	0.007753	0.030515	0.004505	0.019739	0.006868	0.005940	0.017508
2	2	0	0.001041	0.002002	0.000027	0.015029	0.130668	0.000001	0.000028	0.000174	0.000108	0.004675	0.002325	0.000144	0.000317	0.000226	0.009352	0.009675	0.011833	0.014861	0.024168	0.029982	0.004834	0.014110	0.000517	0.001674	0.000494	0.001509	0.059081	0.014956	0.013746	0.004497	0.000010	0.018895	0.038226	0.048586	0.046217	0.023028	0.046262	0.014731	0.001584	0.010427	0.002855	0.001288	0.000628	0.029719	0.000143	0.010804	0.000316
2	3	0	0.000561	0.005887	0.038799	0.009414	0.013804	0.024020	0.009834	0.007826	0.015305	0.006164	0.023925	0.000040	0.003281	0.019605	0.006729	0.002293	0.008609	0.016911	0.011650	0.036763	0.000158	0.000023	0.133700	0.022373	0.004273	0.048115	0.000005	0.019496	0.048440	0.040632	0.015587	0.001570	0.002293	0.031458	0.006106	0.031878	0.005573	0.004399	0.038495	0.003129	0.011093	0.000387	0.005947	0.003332	0.001518	0.082995	0.030649
2	5	0	0.000231	0.048124	0.016368	0.012567	0.000003	0.003229	0.021574	0.001107	0.005542	0.001984	0.072444	0.000174	0.000857	0.001447	0.013655	0.000674	0.009643	0.001908	0.001931	0.001414	0.001662	0.000144	0.020283	0.006085	0.030346	0.000592	0.018694	0.003896	0.027660	0.000960	0.001316	0.001905	0.000021	0.011009	0.034619	0.000306	0.001443	0.005673	0.007924	0.000638	0.007668	0.061710	0.005642	0.000563	0.004705	0.023100	0.000034
2	6	0	0.004995	0.006110	0.007892	0.000013	0.008731	0.000722	0.003128	0.000019	0.005295	0.011134	0.012523	0.027003	0.000202	0.001222	0.033584	0.014224	0.001007	0.004823	0.000460	0.067118	0.003117	0.000005	0.001783	0.009960	0.001966	0.002328	0.000460	0.008700	0.006227	0.001747	0.019349	0.000407	0.013137	0.015239	0.012921	0.015026	0.030607	0.008482	0.001219	0.008073	0.022756	0.002112	0.008537	0.000035	0.001522	0.011374	0.004731
2	7	0	0.000449	0.000073	0.006406	0.000247	0.011067	0.019556	0.026607	0.001045	0.000635	0.000320	0.005894	0.000096	0.004167	0.028697	0.000000	0.081333	0.000296	0.070409	0.023781	0.125459	0.033385	0.003328	0.034513	0.001024	0.014624	0.025129	0.015720	0.030903	0.000951	0.018347	0.002338	0.005080	0.000359	0.113624	0.014984	0.006273	0.006281	0.011032	0.006861	0.000320	0.015478	0.001041	0.038660	0.001251	0.019140	0.000025	0.000357
2	11	0	0.008172	0.008797	0.000832	0.000160	0.014173	0.000797	0.000534	0.000712	0.014982	0.003947	0.043291	0.048735	0.030099	0.016816	0.038318	0.023556	0.083673	0.026054	0.011986	0.064329	0.002104	0.000124	0.000109	0.003722	0.000338	0.001495	0.015045	0.008222	0.034564	0.001659	0.024716	0.040733	0.014761	0.022472	0.007651	0.007062	0.000001	0.109206	0.001730	0.012422	0.001432	0.032469	0.021637	0.000032	0.014671	0.000002	0.005440
2	12	0	0.000907	0.010878	0.000994	0.008942	0.007091	0.000014	0.014440	0.000074	0.008972	0.006258	0.001786	0.000222	0.005457	0.000004	0.000003	0.001693	0.012550	0.000046	0.012678	0.001544	0.000125	0.005476	0.021706	0.000264	0.010429	0.000264	0.002055	0.003929	0.015698	0.001612	0.001200	0.002079	0.000477	0.001644	0.013213	0.011987	0.003460	0.000072	0.008556	0.013521	0.003904	0.004656	0.001984	0.000723	0.004682	0.000417	0.003294
2	14	0	0.000861	0.004981	0.000704	0.013640	0.008017	0.006190	0.036117	0.000684	0.022485	0.043653	0.001219	0.000000	0.017159	0.021164	0.004302	0.055106	0.063716	0.008609	0.003332	0.004366	0.046009	0.048136	0.046296	0.007132	0.000037	0.193948	0.021773	0.071775	0.004333	0.017944	0.002890	0.036569	0.017508	0.002416	0.001562	0.010440	0.004464	0.067227	0.001567	0.034882	0.073225	0.000300	0.047994	0.088143	0.026709	0.073094	0.022718
2	17	0	0.000003	0.001059	0.000122	0.000004	0.056574	0.002446	0.000557	0.000488	0.004734	0.038557	0.006260	0.001405	0.003994	0.007057	0.005454	0.003968	0.001206	0.014732	0.012331	0.002173	0.000289	0.025771	0.023896	0.001946	0.108051	0.024010	0.040241	0.001691	0.003977	0.036585	0.007161	0.024502	0.003322	0.000549	0.007310	0.008183	0.004679	0.000760	0.000000	0.003944	0.018020	0.060408	0.020668	0.000598	0.000484	0.002148	0.008409
2	19	0	0.001917	0.046766	0.000327	0.033312	0.070963	0.055306	0.003289	0.001592	0.092836	0.011505	0.015105	0.007266	0.018211	0.006772	0.016974	0.001416	0.008066	0.001591	0.000994	0.023515	0.000027	0.039860	0.007972	0.015750	0.019541	0.001260	0.000365	0.186262	0.009839	0.000174	0.016373	0.068978	0.000014	0.000941	0.068794	0.009520	0.000507	0.025141	0.032094	0.037757	0.120044	0.000422	0.010391	0.024313	0.000437	0.039028	0.026167
2	20	2	0.000004	0.000508	0.002018	0.001314	0.018263	0.006236	0.013946	0.003178	0.013828	0.007022	0.003463	0.025243	0.090385	0.018842	0.030188	0.017577	0.020123	0.013957	0.018073	0.004755	0.087396	0.108851	0.010770	0.016318	0.022123	0.012107	0.021084	0.035583	0.031321	0.003416	0.086989	0.009949	0.037409	0.046164	0.019444	0.032931	0.036915	0.003327	0.082426	0.025124	0.044564	0.020604	0.065070	0.008070	0.077841	0.043132	0.069847
2	21	0	0.018020	0.007116	0.000603	0.005459	0.026012	0.000264	0.016830	0.001373	0.000851	0.000019	0.002038	0.018671	0.022216	0.008327	0.000010	0.031029	0.006378	0.010653	0.034867	0.003243	0.035194	0.009591	0.000005	0.000219	0.015453	0.023655	0.000041	0.022189	0.005547	0.006466	0.026569	0.018083	0.003899	0.023761	0.001029	0.033199	0.004700	0.042445	0.064138	0.000001	0.028870	0.000659	0.010903	0.000099	0.016586	0.035075	0.007536
2	22	0	0.010188	0.011825	0.002162	0.031728	0.009538	0.007155	0.088603	0.000881	0.000004	0.002785	0.060408	0.008248	0.018461	0.000230	0.000877	0.000171	0.000005	0.030151	0.019870	0.008396	0.013823	0.124214	0.036712	0.001575	0.089611	0.009526	0.120448	0.018083	0.029341	0.021102	0.017753	0.009548	0.000000	0.067272	0.007439	0.055607	0.000249	0.007536	0.045791	0.187128	0.006436	0.016406	0.106634	0.020556	0.002045	0.000345	0.029960
2	25	0	0.007221	0.042260	0.018403	0.015428	0.004127	0.001828	0.064062	0.023858	0.000376	0.001570	0.000011	0.044784	0.068395	0.010287	0.006329	0.000050	0.046386	0.012483	0.022820	0.004292	0.006282	0.073232	0.005455	0.000541	0.000956	0.087701	0.048411	0.051889	0.000055	0.001657	0.005462	0.054095	0.016436	0.005469	0.021897	0.011413	0.004650	0.000116	0.012678	0.007105	0.011289	0.134110	0.015428	0.009108	0.009749	0.053443	0.017139
2	26	0	0.001858	0.053331	0.021350	0.007795	0.003220	0.001281	0.000809	0.009177	0.039398	0.003837	0.001262	0.000811	0.012156	0.000216	0.033698	0.054105	0.027175	0.011171	0.001722	0.008458	0.003124	0.057045	0.001689	0.049307	0.006064	0.001824	0.007310	0.002910	0.014891	0.001115	0.010488	0.010393	0.002340	0.013685	0.049269	0.027743	0.119714	0.012961	0.021859	0.031104	0.001076	0.037221	0.034893	0.040454	0.000275	0.000994	0.001062
2	30	0	0.014900	0.013816	0.000747	0.008213	0.009576	0.005414	0.054066	0.040198	0.084477	0.000163	0.012557	0.066224	0.055356	0.000611	0.002602	0.009201	0.033636	0.000046	0.019513	0.027852	0.000019	0.051473	0.002673	0.006164	0.042290	0.025011	0.002345	0.008538	0.023078	0.022993	0.000021	0.007196	0.093863	0.009291	0.003682	0.001755	0.053960	0.000058	0.001016	0.090284	0.001141	0.013150	0.004927	0.016790	0.006613	0.005048	0.025492
2	31	0	0.000088	0.004436	0.004676	0.000567	0.035101	0.000027	0.006391	0.000973	0.000216	0.022654	0.002340	0.003906	0.007458	0.000012	0.024217	0.000984	0.025045	0.003200	0.016525	0.024099	0.000134	0.026131	0.006453	0.003904	0.000017	0.009684	0.001196	0.016840	0.001526	0.001062	0.001085	0.009341	0.025700	0.000055	0.029225	0.000682	0.001062	0.000321	0.000001	0.008938	0.033597	0.003170	0.000758	0.000316	0.016648	0.002017	0.003237
2	32	0	0.028582	0.019349	0.026527	0.011035	0.007342	0.001165	0.005163	0.048868	0.002946	0.001108	0.001351	0.000064	0.001031	0.000596	0.006325	0.012392	0.016251	0.004381	0.005089	0.051152	0.002707	0.013825	0.025707	0.008722	0.027294	0.005833	0.000693	0.029298	0.004020	0.016170	0.068329	0.001635	0.001100	0.004109	0.024039	0.006016	0.058037	0.003156	0.027703	0.003018	0.059453	0.001644	0.019159	0.024020	0.003169	0.022675	0.022120
2	33	1	2.752841	3.003471	2.725015	3.730166	3.322817	3.274301	3.600543	3.075899	2.973409	3.099281	2.644551	3.436477	3.474222	3.659367	3.023014	2.447453	3.210411	3.387423	3.436477	2.964347	2.911546	3.311084	2.524276	3.570861	3.032490	3.071700	2.937907	3.266456	3.629917	3.057406	2.956674	3.065493	3.518587	3.065493	3.106044	3.054150	2.871240	3.294597	2.968724	3.474612	2.795913	3.704773	3.210411	2.864742	2.924664	2.849167	2.837558
2	34	1	1.756929	2.038169	1.584688	1.149740	1.458209	1.742044	1.233790	1.425398	1.255208	1.401857	1.891782	1.452959	1.424953	1.735677	1.466764	1.343080	1.327300	1.377346	2.010128	1.808249	2.018047	1.492160	1.279679	1.898141	1.862511	1.489237	1.725273	1.653368	1.970867	1.718761	2.071318	1.821151	2.102898	1.469673	1.760762	2.162689	1.706987	1.665055	1.926563	1.235589	1.624304	1.452745	1.537670	1.120951	1.736585	1.701602	1.635978
2	35	1	0.174751	0.043758	0.000119	0.063789	0.026135	0.017716	0.000169	0.007761	0.074751	0.000076	0.031437	0.048735	0.002763	0.011272	0.002162	0.003209	0.055807	0.025129	0.013544	0.019739	0.002338	0.000967	0.046387	0.109206	0.037953	0.008254	0.065053	0.179999	0.239289	0.046833	0.195094	0.154420	0.255488	0.134929	0.261879	0.265977	0.066443	0.150847	0.250913	0.420927	0.133235	0.213416	0.322524	0.198825	0.145512	0.356295	0.120024
2	37	1	1.419519	1.584688	0.659276	1.085213	1.305168	0.827941	1.045594	1.017768	1.198843	1.120450	1.337250	1.522799	1.535145	1.605363	1.848480	1.488876	1.308027	1.302387	2.075680	1.737540	1.171693	1.818797	1.175399	1.690624	1.409449	1.446368	1.879221	2.175065	1.906943	1.629609	1.893302	1.535711	2.165489	1.894265	1.843003	1.659039	2.271579	1.767331	1.917022	2.013873	1.810807	1.789455	1.623398	1.957342	1.931436	1.867683	2.104650
2	40	1	0.239923	0.046085	0.050976	0.188108	0.108363	0.018753	0.088191	0.112801	0.272054	0.207018	0.164115	0.174367	0.055516	0.055256	0.212657	0.366346	0.582388	0.186437	0.218599	0.195314	0.072214	0.083592	0.280320	0.359018	0.157769	0.789765	0.801997	0.632806	0.510188	0.757482	0.608510	0.668576	0.456958	0.489874	0.660355	0.984789	0.687193	0.399835	0.784550	0.345954	0.664874	0.380189	0.634391	0.339181	0.547678	0.634064	0.759975
2	46	1	0.141843	0.015792	0.000217	0.013924	0.123332	0.032616	0.028275	0.129492	0.055538	0.008404	0.116886	0.024973	0.041239	0.007512	0.019992	0.085075	0.102889	0.068895	0.080778	0.048269	0.043060	0.046833	0.021091	0.193029	0.061620	0.026182	0.191577	0.339520	0.130930	0.131801	0.035941	0.201336	0.070699	0.056353	0.050733	0.096255	0.108465	0.155447	0.056794	0.016680	0.115235	0.059088	0.032844	0.005091	0.006614	0.029639	0.115402
2	48	1	2.546438	3.732122	4.289302	3.242504	3.845287	3.479998	3.762399	4.565334	4.085469	3.552661	3.652319	3.673713	3.975092	3.219217	3.532059	3.113851	3.455137	3.798896	3.631781	4.088655	3.933792	3.454795	3.479000	3.908179	3.720320	4.088655	3.939498	4.045786	3.859582	3.642439	3.678619	3.311677	4.220227	3.192142	3.608570	3.691169	3.589741	3.459129	3.142668	3.096428	2.765282	2.766624	3.131108	3.631182	3.143950	3.046689	3.142751
2	49	2	0.492875	0.373331	0.247170	0.318036	0.784274	0.682595	0.794202	0.691349	0.903501	0.583348	0.704854	0.548995	0.727515	0.792654	0.805811	0.856016	0.850287	0.778193	1.231111	1.154640	1.196653	0.975447	1.033669	0.725709	0.690312	0.803330	0.635073	1.074005	0.838198	0.987657	0.859318	0.867211	0.650139	0.793853	0.958282	0.738666	0.870064	1.103546	0.889757	0.965422	1.193051	0.736943	0.974654	0.892333	0.984951	1.117378	0.994678
2	50	0	0.000788	0.000244	0.026552	0.000020	0.001646	0.012839	0.003449	0.000174	0.018153	0.011317	0.041482	0.009057	0.035179	0.015162	0.001006	0.003362	0.000361	0.000354	0.002120	0.009361	0.002543	0.002533	0.060529	0.009892	0.001448	0.000028	0.047568	0.016973	0.007418	0.005263	0.029073	0.000023	0.000530	0.002417	0.007943	0.116467	0.022767	0.040930	0.033010	0.002400	0.029572	0.016252	0.049776	0.002378	0.023453	0.000570	0.057779
2	51	2	0.398370	0.688450	0.666749	0.938749	0.914131	0.881951	1.151246	1.004856	1.086113	1.031598	1.025271	1.153521	0.981195	1.173866	1.239622	1.033791	1.078091	1.075447	0.825023	1.180346	0.871819	0.786382	1.142002	1.245654	1.423278	0.905819	0.919364	1.126648	1.143352	0.988121	1.049781	0.694506	1.096005	1.009861	1.313045	1.028531	0.875884	1.048447	1.168119	0.907951	1.209702	1.037414	1.116311	0.985937	0.999446	0.890479	1.277922
2	53	2	0.117210	0.457557	0.475454	0.505255	0.791218	0.585268	0.508349	0.387721	0.487550	0.388962	0.369920	0.437371	0.594473	0.472735	0.404701	0.373271	0.392029	0.490598	0.466538	0.317848	0.402902	0.344151	0.580340	0.545388	0.599053	0.473320	0.318844	0.487927	0.583955	0.395408	0.499018	0.553882	0.365527	0.413083	0.536388	0.449587	0.470793	0.539945	0.629706	0.620078	0.377205	0.434610	0.601569	0.484592	0.455683	0.787941	0.581663
2	54	2	0.483889	0.377939	0.943615	0.739219	1.109354	0.871701	1.005187	1.238768	1.074988	1.088654	0.987383	1.488360	1.133610	1.278924	1.290370	1.410758	1.349523	1.070242	1.127786	1.369824	1.475514	1.124207	1.488724	1.349523	1.101663	1.302430	1.414652	1.350463	1.130907	1.292372	1.336797	1.488360	1.425206	1.169991	1.296374	1.209983	1.180453	1.495462	1.167235	1.055369	1.451504	1.556482	1.359799	1.236003	1.338504	1.483790	1.291278
2	55	2	0.322798	0.143436	0.116524	0.097111	0.163777	0.251956	0.194933	0.216201	0.398128	0.148101	0.112177	0.328709	0.406981	0.182935	0.199146	0.224055	0.234843	0.367726	0.383055	0.404637	0.187584	0.240080	0.246533	0.214344	0.099420	0.474953	0.441581	0.408485	0.311340	0.376148	0.344260	0.404592	0.336762	0.219668	0.352543	0.270130	0.327317	0.342187	0.360177	0.216279	0.333558	0.411929	0.455653	0.187846	0.407958	0.471786	0.405489
2	56	2	0.029864	0.013291	0.077229	0.071620	0.378038	0.094891	0.160832	0.232396	0.483572	0.159778	0.173895	0.321149	0.499846	0.348150	0.405489	0.372533	0.415985	0.223207	0.440409	0.306442	0.385948	0.500748	0.633619	0.524518	0.650174	0.621678	0.569628	0.579432	0.579432	0.460053	0.651119	1.062163	0.608978	0.645310	0.643834	0.954108	0.582024	0.878503	0.757944	0.908219	1.287796	0.882959	0.670665	0.786131	0.774027	0.908490	0.936849
2	57	2	0.030285	0.119027	0.110756	0.083566	0.282493	0.029390	0.112171	0.280521	0.428299	0.195327	0.152606	0.239907	0.266441	0.039366	0.188907	0.202921	0.220406	0.288514	0.346185	0.032286	0.118318	0.096433	0.189397	0.288514	0.143686	0.152825	0.414593	0.477898	0.222838	0.397591	0.269003	0.568896	0.135818	0.201415	0.436067	0.219001	0.094172	0.130035	0.195781	0.211815	0.243016	0.317848	0.268567	0.123664	0.161519	0.102959	0.254643
2	60	2	0.101325	0.006985	0.100609	0.053606	0.037764	0.021782	0.078062	0.041533	0.203410	0.076398	0.026515	0.147713	0.229253	0.063792	0.041228	0.209971	0.136989	0.123397	0.022579	0.087155	0.093019	0.149683	0.084157	0.178761	0.141537	0.040354	0.302471	0.165807	0.099555	0.092110	0.145223	0.238077	0.057367	0.145581	0.110136	0.186282	0.063676	0.118116	0.234055	0.101445	0.116392	0.238231	0.099306	0.143658	0.054370	0.115407	0.269686
2	63	2	0.008981	0.003735	0.138249	0.093143	0.056450	0.135942	0.347297	0.170422	0.160847	0.190070	0.135698	0.261843	0.430166	0.122546	0.234805	0.133877	0.419783	0.100742	0.166871	0.217644	0.100422	0.191610	0.123633	0.065774	0.055268	0.207268	0.148669	0.414661	0.178060	0.173959	0.261505	0.401984	0.317810	0.384431	0.435270	0.345393	0.105126	0.137711	0.308365	0.443200	0.360854	0.081880	0.513057	0.173551	0.219080	0.290194	0.522850
2	64	2	0.374301	0.352451	0.251653	0.807153	1.055293	0.926792	1.261540	1.079285	1.055369	0.945130	1.134748	1.175251	1.267792	1.166761	1.080284	1.225447	1.032675	0.959075	1.207273	1.022606	0.937979	1.011855	1.057278	1.033422	0.970788	1.314605	0.961934	1.004167	1.003981	0.919638	0.948916	1.120083	1.061844	1.128993	0.921087	1.204130	1.235807	0.993026	1.117166	1.080284	0.953785	0.920806	1.206991	0.890767	1.019173	0.800404	1.258210
3	1	0	0.000188	0.000293	0.000346	0.005457	0.011300	0.022782	0.010249	0.025520	0.001639	0.001518	0.096939	0.035364	0.023498	0.147551	0.023129	0.062244	0.052735	0.083884	0.023498	0.059127	0.001586	0.026026	0.038935	0.068494	0.014421	0.000025	0.027397	0.052367	0.048425	0.001109	0.007544	0.022599	0.038232	0.003196	0.002169	0.017915	0.013587	0.032742	0.010888	0.016099	0.032892	0.053655	0.052376	0.000012	0.004685	0.008213	0.010934
3	2	2	0.719989	1.012598	0.733174	0.923812	0.717344	0.720165	0.750350	1.044832	1.029357	0.661216	0.922610	0.831010	0.918968	0.806563	0.944257	1.050018	1.189228	0.982875	0.972904	1.027247	0.921204	1.114144	1.043956	1.065414	1.102486	0.674308	0.756463	0.890244	0.920078	0.850691	0.915358	0.916746	0.824546	0.883438	0.956907	0.929991	1.317440	0.885762	0.674815	0.973514	0.995040	0.889412	1.062150	0.836281	0.883872	0.633756	0.963271
3	3	2	0.706334	0.708543	0.624242	0.640828	0.984751	0.663989	0.700915	0.783806	0.793467	0.746305	0.815631	1.020590	1.110428	0.911752	0.888868	1.191634	1.074547	0.895492	0.602257	0.848447	1.021215	0.809814	0.910165	0.872073	0.726132	0.607067	0.695522	1.043956	0.960937	0.775619	0.799322	0.723824	0.796784	0.895932	0.746094	0.673478	0.919220	1.096176	0.828173	0.718588	0.829488	0.919095	0.836281	0.734423	0.607771	0.679505	1.116029
3	4	2	0.767853	0.773079	0.574325	1.000678	1.135716	0.707804	0.853283	0.782602	0.959091	0.851322	0.867194	0.712123	0.772377	0.872284	1.000749	1.031176	1.009434	0.910886	0.889284	0.992739	0.914927	0.665621	1.091434	1.074438	0.731703	0.738450	1.088642	1.124962	0.829880	0.822122	0.915358	0.908313	0.564657	0.722714	0.828165	0.797646	1.172123	0.884463	0.670764	1.065233	0.919220	0.731508	0.996788	0.810176	0.757657	0.556253	0.908000
3	5	2	0.940587	0.646631	0.804275	0.856664	0.882667	0.681739	0.831116	0.848267	1.010703	0.586468	0.860737	0.921285	1.172453	0.897845	0.867194	1.356889	1.102052	0.966876	0.862437	1.014783	0.772861	0.866201	1.146419	1.134239	0.918574	0.833605	0.924825	1.158660	0.980897	1.038534	0.861792	1.055321	0.741098	0.840376	0.781210	0.754452	0.879391	1.094443	0.770880	0.792857	0.805081	0.959154	0.853061	0.964902	0.807822	0.824760	0.785398
3	6	2	0.027615	0.016243	0.018916	0.025950	0.005534	0.006277	0.003182	0.001761	0.034481	0.004256	0.037946	0.000237	0.014751	0.017125	0.017083	0.053853	0.019232	0.015960	0.007845	0.059187	0.045915	0.011559	0.053084	0.044105	0.016105	0.000085	0.030812	0.007873	0.081978	0.039161	0.000119	0.000068	0.026979	0.010648	0.042961	0.039102	0.017628	0.051904	0.031781	0.050726	0.046081	0.027049	0.028663	0.019646	0.047581	0.028783	0.058289
3	8	1	1.451033	1.424298	1.051261	1.762982	1.334534	1.405087	1.357569	1.317751	1.827995	1.578615	1.389585	1.399113	1.289602	1.491378	1.615930	1.613149	2.102727	1.561951	1.288530	1.491579	1.591763	1.614535	1.724657	1.382291	1.315371	1.853348	1.415072	1.375810	1.509917	1.563451	1.466257	1.494868	1.711627	1.504557	1.737277	1.667493	1.589473	1.742325	1.432779	1.804570	1.445287	2.094022	1.155232	2.018101	1.288076	1.693953	1.813648
3	9	0	0.091672	0.004888	0.001814	0.017042	0.015700	0.003183	0.046287	0.010695	0.019292	0.000046	0.010740	0.009365	0.012075	0.029594	0.012240	0.024308	0.011996	0.064437	0.015652	0.001716	0.010983	0.023985	0.000982	0.058811	0.022957	0.000007	0.000327	0.003150	0.001079	0.025461	0.107699	0.005488	0.016680	0.029053	0.096796	0.000029	0.022392	0.087544	0.017721	0.009956	0.019781	0.028787	0.033985	0.020595	0.011383	0.029806	0.004770
3	10	0	0.000389	0.078927	0.000393	0.000091	0.009949	0.000826	0.031692	0.006237	0.031823	0.000044	0.020954	0.063964	0.023093	0.045589	0.036501	0.100660	0.027430	0.107272	0.066602	0.070430	0.000088	0.021986	0.062983	0.033157	0.005455	0.000605	0.058472	0.028762	0.001238	0.033586	0.000057	0.035509	0.062509	0.000050	0.015066	0.000053	0.000001	0.058451	0.069184	0.006348	0.129426	0.003920	0.002659	0.033368	0.010578	0.007251	0.056114
3	11	0	0.009731	0.000264	0.024414	0.001503	0.005373	0.002329	0.019971	0.003620	0.022157	0.002371	0.012430	0.004987	0.014227	0.002504	0.003896	0.000037	0.004552	0.013793	0.019637	0.032787	0.003292	0.000193	0.000161	0.048474	0.005864	0.009007	0.052164	0.002137	0.001559	0.000164	0.014560	0.009570	0.025149	0.012709	0.014570	0.008266	0.001195	0.002811	0.000443	0.000157	0.000964	0.001865	0.000925	0.000002	0.008034	0.020210	0.002569
3	12	0	0.000466	0.023291	0.010019	0.002704	0.013068	0.035509	0.002695	0.034233	0.094290	0.184102	0.001254	0.054055	0.021276	0.051415	0.009379	0.009495	0.000034	0.032376	0.003071	0.064744	0.008501	0.008547	0.002034	0.043881	0.003252	0.005486	0.020940	0.034549	0.003906	0.002011	0.001085	0.001045	0.004680	0.002570	0.009771	0.065235	0.013610	0.101606	0.001984	0.037862	0.000521	0.008789	0.001316	0.003143	0.000596	0.046404	0.005603
3	14	2	0.096061	0.000179	0.014252	0.000356	0.035415	0.029041	0.079697	0.120934	0.083756	0.054210	0.020758	0.107610	0.040280	0.050756	0.023559	0.240564	0.161374	0.247994	0.217819	0.131673	0.118512	0.043204	0.091880	0.145890	0.025707	0.000120	0.107452	0.019159	0.180814	0.260868	0.035843	0.037430	0.087801	0.078697	0.132056	0.051325	0.019792	0.078273	0.042428	0.001199	0.257415	0.030265	0.063992	0.033671	0.041533	0.013639	0.052403
3	17	0	0.000207	0.000068	0.003191	0.000187	0.000268	0.000250	0.000731	0.025949	0.004824	0.001409	0.000787	0.045791	0.000006	0.004931	0.018193	0.043357	0.030051	0.007502	0.015800	0.004245	0.011435	0.000008	0.031996	0.020133	0.011727	0.008406	0.002917	0.008326	0.001432	0.025758	0.000654	0.015478	0.008017	0.063818	0.022230	0.031518	0.016540	0.002338	0.020881	0.020968	0.008958	0.026779	0.069321	0.005321	0.006903	0.009084	0.015474
3	18	0	0.032160	0.000711	0.001274	0.007165	0.000237	0.000000	0.010278	0.004926	0.080229	0.009455	0.010340	0.000054	0.031863	0.009627	0.007808	0.004809	0.009500	0.015898	0.022309	0.018306	0.078663	0.025004	0.005423	0.018731	0.013465	0.000375	0.018093	0.009611	0.052979	0.000490	0.024070	0.000078	0.001641	0.012696	0.010878	0.023410	0.021597	0.043851	0.066482	0.079014	0.007945	0.000986	0.000002	0.052163	0.005462	0.021413	0.004734
3	19	1	0.929025	1.190538	1.366763	1.171970	0.877231	1.498295	1.452686	1.303553	1.252243	1.427133	1.599050	1.318271	1.100500	1.182213	1.244544	1.178509	1.175738	1.007782	1.208256	0.944933	1.421403	1.490021	1.207744	1.272285	1.216024	1.560545	1.247648	1.589041	1.207744	0.870315	1.261145	1.414624	1.415705	1.003187	1.178509	1.379083	1.324828	1.173427	1.271109	1.721073	1.649342	1.409355	1.203246	1.600564	1.143609	1.253242	1.445472
3	25	0	0.020593	0.022778	0.001880	0.002540	0.000012	0.000014	0.026402	0.013521	0.011253	0.021393	0.000003	0.040430	0.003156	0.024032	0.024373	0.008863	0.006694	0.026648	0.075192	0.027423	0.000383	0.011029	0.024315	0.008838	0.042328	0.000512	0.001863	0.016142	0.011821	0.031420	0.009114	0.000076	0.000274	0.010883	0.022308	0.000867	0.034563	0.022957	0.006978	0.005874	0.035770	0.027175	0.001211	0.042480	0.003951	0.027606	0.025101
3	26	2	0.051323	0.016303	0.023271	0.016333	0.034891	0.033449	0.016880	0.004031	0.012171	0.000282	0.037283	0.053347	0.018113	0.000031	0.003325	0.001759	0.051114	0.153605	0.019219	0.094392	0.012457	0.004685	0.053495	0.011344	0.022318	0.000065	0.080127	0.009326	0.036200	0.073898	0.000037	0.006412	0.036564	0.000002	0.129062	0.035743	0.009614	0.094909	0.041543	0.007356	0.014982	0.007426	0.012964	0.001831	0.009495	0.007378	0.070165
3	27	2	1.222158	1.469615	1.543325	1.651272	1.598794	2.250982	2.031601	1.681147	1.897502	1.570819	1.732652	2.087190	2.101190	2.040596	2.057020	2.289784	2.229275	2.138278	1.894966	1.961898	2.047365	1.951233	2.019299	2.263643	2.148685	1.986719	1.852081	2.174566	1.826939	1.975186	2.138278	1.874642	1.919990	1.982974	1.826108	2.250600	2.142307	2.178369	2.250708	2.294034	2.357610	2.154393	1.918538	2.275500	2.456544	2.126026	2.387471
3	29	1	2.819187	2.635371	2.440176	2.100989	2.440176	2.121485	2.675135	2.820433	2.530997	2.633353	2.327511	2.805741	2.990714	2.791896	3.305850	3.225745	2.812462	3.135820	2.546182	2.496968	3.035055	2.969049	2.219975	2.414954	2.377938	2.704011	3.072895	2.834541	3.207336	2.592795	2.778768	3.139878	2.805606	3.419437	2.654895	2.818833	3.164811	2.889469	3.012644	2.689890	2.949741	2.577372	2.893088	2.669520	3.179575	2.719065	2.422513
3	31	2	0.035405	0.044730	0.016329	0.049225	0.024364	0.047180	0.158684	0.011614	0.022341	0.003246	0.088297	0.004679	0.068395	0.069024	0.057991	0.040374	0.115210	0.037730	0.129063	0.094650	0.014759	0.038062	0.107235	0.037586	0.037978	0.069142	0.117042	0.094528	0.098101	0.113177	0.008656	0.025413	0.001037	0.032493	0.117325	0.038929	0.139959	0.056405	0.109901	0.142956	0.094730	0.147447	0.108080	0.117258	0.112804	0.039338	0.138054
3	33	1	3.097211	3.535410	3.953046	3.865596	3.920370	4.079157	3.780801	4.084248	4.125210	4.087633	3.780801	3.908510	4.184631	4.164693	3.385239	3.542065	3.732167	3.675892	4.170919	4.110390	4.266456	3.537536	3.823081	3.344658	4.100576	4.282574	3.698856	4.685181	4.239940	4.422696	3.850950	3.895968	3.927730	3.437216	4.041545	4.109133	3.491622	3.998053	4.127632	4.103918	3.364429	3.707588	3.629083	3.335234	3.596478	3.690655	3.218494
3	34	1	3.883798	3.818691	3.924582	3.229238	3.603608	4.072123	4.019784	3.324844	3.448736	3.527704	4.143250	4.205977	3.863897	4.336537	3.189941	3.981731	4.812798	4.137937	3.340193	3.459982	4.355394	3.970647	3.657427	3.859277	3.745184	3.603362	3.600705	3.484294	3.555728	4.054523	3.961971	3.598624	3.761204	3.628251	4.162556	3.844032	3.507001	3.652266	4.018744	4.202683	3.517314	3.489553	3.730945	3.863897	3.691529	3.686739	4.107444
3	35	1	1.289506	1.330792	1.485876	1.508479	1.504726	1.511914	1.465028	1.725770	1.677471	1.474183	1.793606	1.302997	1.442887	1.612459	1.498606	1.716802	1.784150	1.716320	1.226070	1.528083	1.858376	1.717098	1.668439	1.456647	1.618786	1.335119	1.562616	1.490052	1.431034	1.561639	1.927540	1.727982	1.878110	1.665754	1.715589	1.410995	1.669438	1.514698	1.661614	1.619701	1.711885	1.637540	1.864796	1.470920	1.797625	1.665817	1.592578
3	37	1	4.663210	4.722615	4.490762	4.805025	5.223508	5.186546	4.672415	5.385770	4.277852	4.442578	5.311572	4.767816	4.884280	4.410430	4.623163	5.267943	4.445258	4.844287	5.181144	5.113135	4.903277	5.231802	4.957860	5.262946	4.813996	5.202236	3.995215	4.734125	4.840094	4.709509	5.145463	5.310446	5.070228	4.568624	4.935551	4.635920	4.989239	4.734450	4.897681	5.373248	5.662914	4.780394	4.158604	4.629848	4.543160	5.027099	4.996463
3	38	1	1.252789	1.052120	1.423252	1.568776	1.395008	1.536250	1.705332	1.412963	2.039670	1.875000	1.434804	1.527812	1.560810	1.879860	1.533330	1.354465	1.764728	1.801475	1.518065	1.407050	1.433027	1.526651	1.560127	1.469090	1.549389	1.451033	1.746559	1.169011	1.471936	1.229252	1.387296	1.533669	1.712386	1.460629	1.705332	1.821768	1.601241	1.516937	1.424413	2.123797	1.380356	1.797650	1.460629	2.089998	1.389216	1.853539	1.584821
3	40	1	2.639181	2.838267	2.915960	2.471576	2.737539	2.979028	2.662852	3.095697	3.173830	2.201258	2.715060	2.594803	2.881417	2.615793	2.614903	2.962316	2.519074	2.687284	2.639602	2.519074	2.735406	2.784889	2.614871	2.810538	2.930331	2.788293	2.786965	2.759730	2.964518	2.424394	2.858874	2.428275	2.810538	2.340063	2.663071	2.524383	2.382247	2.519121	2.592006	3.080126	2.543145	2.495019	2.615094	2.840051	2.590886	2.791566	2.764826
3	41	1	1.110313	1.469854	1.507559	1.601875	1.787483	1.500547	1.457500	1.947165	1.814899	1.226793	1.700042	1.125689	1.502311	1.598530	1.722128	1.464083	1.506070	1.837543	1.246630	1.458750	1.692100	1.790949	1.571706	1.664392	1.399176	1.150267	1.436657	1.515043	1.329535	1.578374	1.683753	1.730093	1.632563	1.749989	1.724240	1.745477	1.655756	1.756137	1.591842	1.728641	2.017240	1.744683	1.738635	1.464888	1.631137	1.467786	1.378185
3	43	1	0.673817	0.702272	0.667728	0.859229	0.661023	1.053042	0.956376	1.280484	0.905404	0.829814	0.936663	1.019753	1.299639	0.915992	0.860717	1.279555	0.825162	1.249326	1.147060	0.791008	1.240388	1.136962	0.860417	1.189389	1.404975	1.255979	1.266050	1.166251	1.536250	1.366380	1.350098	1.296456	1.146060	0.855150	1.151973	1.283502	1.629747	1.206172	1.420094	1.230760	1.145312	1.788447	1.499913	1.351623	1.935300	1.577609	1.273385
3	44	1	1.310531	2.135815	1.899064	1.823285	1.919399	1.943222	1.468281	1.550076	1.731184	1.579674	1.998119	1.683791	1.686883	1.610737	1.552508	1.619202	1.213024	1.731184	1.443588	1.680566	2.120492	1.381966	1.530499	1.533201	1.943160	2.068150	1.604265	1.967610	2.066683	1.453514	1.394415	1.496041	1.536039	1.464439	1.897942	1.922234	2.063384	2.111495	1.730039	1.534592	1.802955	1.591353	2.194524	1.828635	1.968905	1.460695	1.631612
3	45	1	0.642897	0.925432	0.775748	1.111480	1.213484	1.323738	0.925432	1.057469	0.965163	1.276498	0.792708	1.011232	0.816059	0.866731	0.693466	1.009502	0.806312	0.866970	1.076243	0.658501	1.049980	0.871814	0.985675	0.886140	0.996422	1.383380	1.252700	1.003618	0.964439	1.037613	1.064799	0.710084	1.066734	1.190329	0.752335	0.893554	1.057304	1.293046	1.125784	0.723273	0.998416	1.050552	1.125784	0.889548	1.215143	1.430271	1.244703
3	46	1	0.621805	0.714435	0.608463	0.932317	0.488694	1.377170	0.893834	1.109829	0.686674	1.502705	1.151043	0.761564	1.140687	0.684986	0.596004	1.004318	0.602773	0.660205	1.021910	0.405989	1.372597	1.185369	1.081168	0.899432	0.812823	1.025312	0.789187	0.871302	1.183014	1.213203	0.759000	0.908637	0.870820	0.976062	0.872732	0.904488	0.925432	0.661146	1.270572	0.677220	0.939379	0.908584	1.789481	1.140089	0.838735	1.177135	1.086007
3	47	1	3.652246	4.955924	3.603663	3.744125	3.046543	3.293254	2.234903	2.277193	2.154642	1.450352	1.372622	0.951944	1.584786	1.974390	1.669494	2.011866	2.000777	2.154642	1.266882	1.933662	2.235602	1.804262	2.491193	1.743203	1.873395	2.429657	2.783544	2.587109	2.256378	1.989248	2.656444	2.165489	2.083159	1.646242	2.656444	2.161121	2.211014	3.527471	2.908565	2.120467	2.447026	3.166895	2.210878	2.744020	3.616651	2.619418	3.009045
3	48	1	3.964496	2.563517	3.042898	3.031040	3.149008	3.193155	3.517269	4.098184	3.192912	3.053659	4.136994	4.441049	4.363819	3.599276	4.142830	4.491405	3.903223	4.150107	3.912929	3.715657	3.134435	4.084584	3.619381	4.327100	3.737977	4.215515	3.758950	5.080158	3.694553	4.384130	5.016176	4.712488	3.557202	4.252688	4.330294	3.545492	3.476227	3.737030	4.623163	4.465882	3.725699	3.794496	3.901715	4.024071	4.240935	3.592707	3.718872
3	50	2	0.352732	0.000595	0.130546	0.003836	0.070332	0.051968	0.251493	1.137931	0.047279	0.352339	1.229718	1.294525	1.049848	1.175853	1.197607	1.056542	1.160134	0.850525	0.962743	1.100383	0.906239	1.183707	1.086614	1.169860	1.234639	1.091392	1.311861	1.389072	1.421037	1.117108	0.781604	1.332181	1.068257	0.897255	1.124009	0.988855	1.206164	1.294308	1.397015	1.207743	1.215339	0.916896	1.018842	0.991148	1.046419	1.120359	1.376775
3	51	2	0.116071	0.128545	0.023752	0.001115	0.009487	0.054523	0.043687	0.000453	0.005203	0.108967	0.021582	0.001634	0.092731	0.240558	0.102326	0.176346	0.086860	0.104476	1.012567	0.024713	0.270946	0.013291	1.494606	1.685955	1.587235	1.818063	1.615751	1.498716	1.874308	1.841648	1.587706	1.512049	1.730050	1.688086	2.002571	1.605609	1.686603	1.764046	1.767299	1.819049	1.585008	1.600006	1.513661	1.812188	1.637626	1.673789	1.636048
3	52	2	1.717719	1.464728	1.682292	1.378878	1.569155	1.408735	1.888075	1.517614	1.688886	1.535340	1.995551	1.330516	1.781417	1.810360	1.607216	1.844362	2.088367	2.022451	2.384446	2.443185	2.109950	1.756956	1.768057	1.980838	1.920651	1.772776	1.923674	2.094401	1.829757	2.216176	1.928837	1.889118	2.254062	2.067451	1.707503	2.366998	2.120070	2.123928	2.500479	2.464814	2.175559	1.818590	2.074115	2.332380	2.215237	1.981724	1.808296
3	53	2	0.963532	0.672747	0.716980	0.724256	0.852289	0.531888	0.881536	0.841885	1.001456	0.713895	0.710643	0.855222	1.193769	0.881194	0.825231	0.829619	0.835298	0.810638	0.683776	0.898526	0.531888	0.676496	0.786159	0.714155	0.656812	0.792548	0.608809	0.736396	0.547880	0.497212	0.897174	0.905819	0.420709	0.632718	0.525914	0.858515	0.757188	0.473761	0.613021	0.543947	0.445144	0.577320	0.692859	0.370853	0.607275	0.696611	0.860720
3	54	2	2.775089	2.546416	2.424033	2.505738	2.938445	2.633796	2.663600	2.815823	3.226696	3.243277	2.935289	2.718987	2.797055	2.866995	2.667247	3.032655	2.815493	3.339827	3.001018	2.884886	2.558680	2.930632	2.790129	2.738608	2.852371	3.180147	3.286230	2.548856	2.999894	3.078414	3.018705	2.940225	2.876598	3.025990	2.991421	3.316445	2.921434	3.081064	2.953696	2.935260	3.156419	2.849352	2.940807	2.955252	3.227989	2.817291	3.097391
3	55	2	0.896597	0.656122	0.695522	0.733174	0.700915	0.616209	0.660751	1.045067	1.056083	0.477414	0.794505	0.883438	0.956358	0.927581	1.061727	0.974803	0.981138	0.840336	0.817167	0.746305	0.866989	0.923011	1.053532	1.034953	0.858365	0.691288	0.883910	1.004998	0.822122	0.724964	0.838675	0.863659	0.629242	0.856950	1.146996	0.630506	1.021515	0.923152	0.787818	0.798539	0.881991	0.723669	0.817081	0.804398	0.779660	0.751802	1.191756
3	56	2	1.087014	1.350459	0.865448	1.561602	1.427837	1.408887	1.644711	1.611006	1.706338	1.377316	1.523301	1.388374	1.871283	1.891131	1.504131	1.871909	1.792950	1.866110	2.091348	2.120526	1.712945	1.981195	1.690804	1.965159	1.955651	1.938581	1.686163	1.870554	2.020579	1.942863	1.889581	2.220441	2.129655	1.962223	1.744765	2.042706	1.866150	1.646961	1.991395	2.056869	2.259131	1.823551	2.296971	1.855517	1.853768	2.212447	1.764218
3	57	2	0.380899	0.510725	0.911062	0.904053	1.223937	0.925738	0.831128	0.680039	0.839841	0.709593	0.839242	1.076619	0.806259	0.840344	0.834086	1.253587	1.090999	0.930224	0.796259	0.780648	0.975248	1.199948	1.011735	0.954432	0.747411	0.926132	0.995632	0.797705	0.806505	0.741543	0.675188	0.952833	0.860355	0.942790	0.857907	0.927756	0.840441	0.943077	1.202867	1.209405	1.104512	1.045499	1.173557	0.924173	0.931129	1.112147	0.980505
3	59	1	4.557861	4.150198	4.534032	5.364179	4.894294	5.215777	5.890439	5.725069	5.001670	5.198997	5.390013	4.920609	4.510525	5.234639	5.384175	5.412828	4.038992	4.870754	4.830105	5.516445	4.827700	4.631827	5.015707	5.545894	4.918875	5.218813	4.985722	4.872398	4.942728	4.678708	5.796792	5.091789	5.023627	5.105987	4.852424	5.530770	5.269904	4.874953	5.452066	5.163500	4.774541	4.886664	5.358350	5.458537	4.752233	5.096964	5.253814
3	60	2	0.522247	0.477017	0.304167	0.485033	0.359048	0.390236	0.304545	0.527737	0.514005	0.574363	0.535032	0.508179	0.480378	0.532806	0.405438	0.575083	0.830079	0.531062	0.300725	0.680116	0.787201	0.528242	0.518241	0.477328	0.489314	0.478806	0.770960	0.518003	0.673084	0.615262	0.671233	0.699153	0.495487	0.548340	0.650945	0.490126	0.740699	0.646302	0.790885	1.128151	0.664990	0.542991	0.578442	0.521845	0.508974	0.577449	0.661063
3	63	2	0.452549	0.409241	0.486916	0.580982	0.386432	0.468709	0.435261	0.638531	0.700337	0.515013	0.395294	0.617415	0.673302	0.404030	0.580982	0.752152	0.974966	0.750669	0.685241	0.650926	0.541364	0.490204	0.841089	0.758946	0.802538	0.676142	0.873535	0.765286	0.667482	0.838084	0.570088	0.751973	0.533965	0.571897	0.837758	0.916757	1.003649	0.790609	0.689066	0.907398	0.929147	0.657291	0.610784	1.086653	0.853704	0.776777	0.909212
3	64	2	1.472686	1.502244	1.264794	1.493059	1.607581	1.938275	2.078150	1.689532	1.693612	1.721702	1.829076	1.991681	1.877240	1.747341	2.036447	2.035562	2.186338	2.377062	2.125214	2.150058	2.004475	1.912619	1.929235	2.317717	1.879678	1.851350	2.226586	1.956399	1.917334	2.090748	2.396673	1.848491	1.741598	1.961898	1.982339	1.951300	2.030996	2.047365	2.503626	2.089333	2.351001	2.238749	2.160441	1.883581	2.675764	1.928235	2.166526
4	13	0	0.009320	0.003312	0.000006	0.002495	0.003508	0.015067	0.008025	0.009380	0.003325	0.001154	0.002165	0.018791	0.037161	0.027501	0.014773	0.000005	0.002365	0.023469	0.000664	0.002381	0.000339	0.004344	0.109761	0.002004	0.002376	0.031400	0.012201	0.000464	0.028220	0.011210	0.000445	0.004985	0.026867	0.006938	0.000256	0.032537	0.000183	0.015237	0.006985	0.007285	0.007884	0.035601	0.002682	0.000087	0.008646	0.013588	0.028102
4	14	0	0.000209	0.039874	0.073076	0.013141	0.006724	0.003869	0.074005	0.041491	0.000757	0.010872	0.005695	0.000132	0.025440	0.032065	0.006717	0.006630	0.003371	0.040992	0.001354	0.004765	0.001310	0.075212	0.029228	0.000140	0.028266	0.002499	0.027349	0.000012	0.052808	0.005678	0.036249	0.001328	0.036703	0.000026	0.004759	0.000599	0.005650	0.004737	0.040050	0.012833	0.002400	0.005746	0.013281	0.009051	0.043896	0.002430	0.015176
4	17	0	0.011880	0.003067	0.033358	0.024391	0.000011	0.000716	0.042884	0.018930	0.000237	0.001816	0.008334	0.073235	0.009132	0.011827	0.018800	0.030251	0.011143	0.010076	0.003402	0.002946	0.006310	0.013825	0.000331	0.004051	0.046432	0.009036	0.000282	0.003140	0.009260	0.037119	0.018824	0.000058	0.006369	0.066481	0.001180	0.005401	0.005894	0.034150	0.010435	0.015605	0.001620	0.001889	0.000207	0.006203	0.002550	0.012481	0.022968
4	19	0	0.026594	0.083330	0.006353	0.000046	0.000171	0.032188	0.041277	0.133336	0.012380	0.037475	0.000269	0.030853	0.106658	0.000095	0.000749	0.001507	0.059825	0.002612	0.063146	0.025669	0.006388	0.031485	0.007713	0.011987	0.024313	0.071864	0.075918	0.024217	0.048661	0.075615	0.030610	0.019746	0.022341	0.003202	0.000185	0.010022	0.034549	0.049766	0.003897	0.023299	0.047570	0.009010	0.003795	0.036863	0.000081	0.027279	0.015453
4	23	0	0.000751	0.003014	0.005774	0.010521	0.009773	0.001847	0.011986	0.024908	0.000045	0.000320	0.007723	0.001097	0.016680	0.035206	0.031933	0.010424	0.060443	0.003994	0.017721	0.001031	0.000276	0.000121	0.002338	0.017525	0.000581	0.024613	0.039124	0.111229	0.007780	0.000639	0.017462	0.001045	0.080785	0.004070	0.022210	0.011067	0.001495	0.002602	0.000306	0.004042	0.030754	0.007372	0.006647	0.019935	0.000178	0.018432	0.135446
4	25	0	0.012536	0.000082	0.000040	0.019127	0.006336	0.000101	0.028735	0.008440	0.024301	0.004913	0.000104	0.006086	0.003975	0.003600	0.003994	0.000268	0.005009	0.003124	0.001139	0.000377	0.011948	0.000114	0.028467	0.000338	0.008813	0.011697	0.003988	0.018309	0.000158	0.005940	0.000677	0.004013	0.000982	0.013138	0.011436	0.000317	0.012914	0.011563	0.000011	0.002354	0.006108	0.001669	0.030488	0.003119	0.005017	0.001076	0.023740
4	33	1	6.024692	6.314417	6.322970	5.897199	7.008962	6.391331	7.260065	5.822558	6.625410	6.958596	7.462903	6.392903	6.613601	6.435789	6.372220	6.124868	6.326273	6.121917	7.382750	6.463933	6.750730	6.630967	6.525379	7.007213	6.617397	6.894517	6.929434	6.108304	6.620435	6.012262	6.565149	5.553209	6.500094	7.075641	6.576908	7.245613	7.449891	6.192091	6.226416	6.996687	5.876145	6.543052	6.556768	6.910464	6.088404	6.525343	6.650742
4	36	2	0.052173	0.022084	0.032806	0.091074	0.420863	0.111349	0.178144	0.141767	0.184623	0.241537	0.017697	0.414198	0.091273	0.224241	0.133661	0.088525	0.174922	0.217980	0.361526	0.095891	0.002775	0.019707	0.034684	0.045529	0.071352	0.128203	0.001520	0.000280	0.072842	0.275399	0.119737	0.003440	0.037175	0.073941	0.003899	0.023645	0.009481	0.002882	0.001045	0.012780	0.025543	0.000485	0.039548	0.100394	0.006799	0.014455	0.004443
4	41	1	2.413358	3.084581	2.128076	2.244292	2.080980	1.968195	2.515402	2.484190	1.901388	2.007226	2.640432	1.835396	2.468825	2.693973	2.119475	2.178280	1.965718	2.296078	2.029919	2.010457	2.083493	2.481668	1.971230	2.100638	1.554277	2.143126	2.295729	2.047526	1.938126	2.177270	1.810288	1.255348	1.814441	2.036063	2.470723	2.145612	1.917749	2.225662	1.759751	2.046912	1.921649	2.155594	1.674843	2.788526	2.292879	2.042221	2.078916
4	43	1	1.624907	1.831132	2.446957	1.733361	2.351941	2.337406	2.480716	2.410888	2.003296	2.288671	2.310686	1.952262	2.457332	2.557610	2.454271	2.695931	2.838905	2.811263	2.266680	2.415382	2.720418	3.111513	2.433438	2.935490	2.617641	2.909563	2.763397	2.875948	2.641083	2.171926	2.469438	2.439137	2.322961	2.301846	2.225424	2.391828	2.481418	2.291425	2.670623	2.672736	2.616547	2.448811	2.337406	2.204092	2.395894	2.996662	2.428208
4	45	1	2.565642	1.933218	2.466307	2.187185	2.376754	2.645849	2.626561	2.909094	2.278979	1.994338	2.351548	2.096497	2.394283	2.561155	2.670084	3.182798	2.335627	3.088195	3.053208	3.165807	1.935362	2.811356	2.485652	2.927873	2.716212	2.643522	2.884913	2.549612	3.518164	2.678758	2.645458	3.128801	3.145429	2.918966	3.087844	3.182105	2.691897	2.721488	3.419680	3.093369	2.964870	3.129392	3.033200	2.632529	2.554625	2.890636	2.619344
4	46	0	0.026034	0.000274	0.002564	0.002084	0.000123	0.015753	0.002150	0.001273	0.006087	0.000667	0.002539	0.001922	0.034598	0.013220	0.001734	0.002659	0.008772	0.000259	0.002190	0.004578	0.014124	0.000999	0.003909	0.007319	0.002105	0.010928	0.000160	0.017740	0.016200	0.007079	0.008314	0.000262	0.007985	0.000038	0.000878	0.006766	0.001342	0.005412	0.001554	0.014707	0.025489	0.006202	0.000878	0.000445	0.009994	0.016475	0.001690
4	48	1	6.511942	5.638091	6.304806	6.899169	6.740230	6.134281	6.211647	6.310749	5.860444	6.445594	7.185897	5.903676	6.535449	6.032770	6.483437	6.735001	6.190486	6.560532	6.565027	6.062459	6.040936	6.464124	5.975643	7.581181	6.525793	6.283414	6.651412	6.186413	6.283414	6.053739	6.477138	6.816024	5.962344	7.085200	6.748866	5.543271	6.323171	5.810187	5.786506	6.188399	6.287557	6.128162	6.340683	6.577563	6.181048	6.511942	6.007897
4	50	2	3.433708	3.303874	2.882770	3.122414	2.772630	2.922091	3.221211	3.204027	3.174114	3.155652	3.185564	3.341708	2.794869	3.157455	3.143799	3.108864	3.038511	3.309892	3.299711	2.891917	3.230144	2.911623	3.377948	2.819291	3.026226	3.171896	3.108864	2.954384	3.332414	2.967464	3.174954	2.906207	3.073260	3.161600	3.131092	3.081805	2.843572	3.363798	3.276270	2.989305	2.922070	3.103953	2.830334	3.504743	2.843043	3.118728	3.088436
4	52	2	0.574104	0.530032	0.560595	0.866593	0.573241	0.898485	0.904661	0.621213	0.694780	0.622353	0.980358	0.925283	0.848582	0.794296	0.862443	0.806649	0.880699	0.764250	0.704135	1.102768	0.904661	0.843470	1.078466	0.765249	0.788515	0.738423	0.983678	0.861113	0.943512	0.885739	0.912090	0.722404	0.954347	0.850890	0.924989	0.740182	1.129074	0.615807	0.877494	0.511295	0.923123	0.816671	0.627394	0.628227	0.763127	0.710235	0.805435
4	53	2	1.495704	1.474076	1.863489	1.657727	1.583728	1.797908	1.561755	1.625252	1.440475	1.504543	1.622264	1.774213	1.765002	1.836685	1.728599	1.612492	1.872416	1.840033	1.548762	1.501479	1.507455	1.351333	2.109006	1.505062	1.360922	1.439951	1.558274	1.494606	1.307218	1.524416	1.510898	1.338005	1.539604	1.230135	1.426812	1.815482	1.487172	1.847402	1.548676	1.532905	1.825461	1.454668	1.551865	1.567798	1.513817	1.797732	1.670808
4	56	2	2.841647	3.164996	3.728866	2.816061	2.970639	3.019483	2.812288	3.123401	3.403335	3.007053	2.735116	2.751449	3.051458	3.238247	2.940787	2.989056	2.754175	2.515226	2.864459	3.156229	3.116840	2.834191	2.683797	2.747086	2.797779	2.751449	2.863607	2.726851	2.902103	2.837886	2.881247	2.757777	2.943509	2.765093	2.805657	3.215283	2.744861	2.620891	3.468591	2.681535	3.335045	2.805218	3.161581	2.598910	3.057838	2.753478	3.375474
4	57	2	0.000061	0.005992	0.007924	0.014992	0.010770	0.028126	0.001895	0.020701	0.004792	0.018895	0.000524	0.012055	0.002522	0.007061	0.023100	0.019630	0.008417	0.024169	0.026975	0.001417	0.045101	0.033516	0.083948	0.005495	0.058989	0.080532	0.086286	0.034925	0.149054	0.131898	0.000387	0.030408	0.062993	0.219979	0.140436	0.085146	0.121168	0.073336	0.069024	0.148282	0.030208	0.206640	0.143981	0.127241	0.034192	0.100494	0.193909
4	60	0	0.000425	0.000245	0.004020	0.016732	0.000013	0.002783	0.000401	0.000047	0.000059	0.003824	0.000727	0.010919	0.003909	0.041653	0.004320	0.000067	0.022350	0.000005	0.002611	0.010249	0.041365	0.000074	0.001571	0.021896	0.001058	0.000001	0.003113	0.005747	0.010152	0.028011	0.032752	0.001021	0.003006	0.017787	0.000171	0.001340	0.000317	0.001554	0.001147	0.008370	0.006814	0.000856	0.006742	0.009669	0.025282	0.009565	0.000037
4	63	2	1.805429	2.266283	1.726281	1.801528	1.751323	1.930637	1.876035	1.955032	1.746957	2.020294	1.725581	2.017857	2.160834	1.790653	1.878478	1.811772	1.933912	1.800551	1.513354	1.897202	1.682952	2.161118	1.602330	1.925640	1.651023	1.789808	1.922999	1.838727	1.704388	1.927283	2.149603	2.101460	2.232998	1.915782	2.331817	1.806853	1.759799	1.795119	1.960421	1.872214	1.543521	2.355637	2.188449	2.092642	1.778607	1.772228	1.628186
4	64	2	2.946502	3.193394	2.633352	2.831951	2.923183	2.944958	2.725769	2.918338	2.887334	2.747504	2.843218	2.838227	2.648097	3.009290	2.745915	3.018336	2.656137	2.873456	2.774965	2.913509	2.958345	2.756509	2.754440	2.452742	2.624433	2.582325	2.737449	2.526809	2.530441	2.744230	2.903030	3.059699	2.650950	2.648097	3.129160	2.921778	2.833250	2.595587	2.358967	2.859081	2.990569	2.655194	2.835750	2.449257	2.490429	2.490429	2.661336
[truncated: 54 more columns]
