# Supplementary material for: Cultured Cortical Neurons Can Perform Blind Source Separation According to the Free-Energy Principle
Source: PLoS Comput Biol. 2015 Dec 21;11(12):e1004643. doi: 10.1371/journal.pcbi.1004643 (PMC4686348; doi:10.1371/journal.pcbi.1004643)
Supplement: S1 Dataset — Data are composed of conditional expectation transients for each condition (x_u_trn.csv, …, x_u_alt4.csv), Kullback-Leibler divergence transients for each condition (kld_trn.csv, …, kld_alt4.csv), and trains of evoked spike number at trial 1, 11, …, 91 in each culture in the TRN group (x(t)_trn_1.csv, …, x(t)_trn_23.csv). In file names, alt1, alt2, alt3, and alt4 indicate data under the alternative conditions where (a, ρ) = (1/2, 1/2), (3/4, 1/4), (3/4, 3/4), and (1, 1/2), respectively. (ZIP) [file pcbi.1004643.s004.zip › SupplementaryDataset1/kld_alt3.csv]

culture	electrode	preference	trial1	trial2	trial3	trial4	trial5	trial6	trial7	trial8	trial9	trial10	trial11	trial12	trial13	trial14	trial15	trial16	trial17	trial18	trial19	trial20	trial21	trial22	trial23	trial24	trial25	trial26	trial27	trial28	trial29	trial30	trial31	trial32	trial33	trial34	trial35	trial36	trial37	trial38	trial39	trial40	trial41	trial42	trial43	trial44	trial45	trial46	trial47
1	2	0	0.000035	0.002819	0.011403	0.010697	0.060701	0.010398	0.010574	0.033104	0.077772	0.009506	0.000997	0.001023	0.033785	0.002770	0.002767	0.005126	0.034410	0.026773	0.009493	0.000195	0.028271	0.006480	0.010892	0.044967	0.007646	0.000108	0.000057	0.000571	0.000000	0.003882	0.001761	0.032312	0.047216	0.009493	0.105927	0.000973	0.000414	0.002120	0.002264	0.028499	0.000321	0.003299	0.005451	0.005589	0.017149	0.004070	0.033689
1	9	0	0.018140	0.009440	0.000255	0.031995	0.058342	0.006138	0.019643	0.000424	0.007097	0.036823	0.001514	0.070787	0.000521	0.000048	0.014516	0.011178	0.059994	0.005532	0.000303	0.047127	0.004751	0.016506	0.000921	0.055271	0.355163	0.062129	0.106325	0.066827	0.013346	0.000136	0.016506	0.000103	0.007097	0.032871	0.000889	0.174630	0.026403	0.001461	0.032871	0.009789	0.010151	0.000891	0.057880	0.002513	0.000146	0.015919	0.088897
1	11	1	1.019378	1.050252	0.740618	1.139187	1.100126	1.041373	1.297961	1.374056	1.154243	1.171765	1.113081	0.927987	1.133275	1.128235	1.255982	1.113081	1.064087	0.944232	1.093617	1.206276	1.249028	1.108932	1.479688	1.247260	1.156681	1.374702	1.348719	1.034771	1.060934	1.349518	1.272887	1.060874	0.956567	1.126082	1.026525	1.041373	0.917646	1.100126	0.850131	0.856885	1.349916	1.374799	1.013131	1.180257	1.355696	1.142434	1.450537
1	13	0	0.000028	0.018815	0.010876	0.002329	0.009532	0.002662	0.039712	0.013587	0.000102	0.007068	0.001904	0.000437	0.001911	0.000008	0.001868	0.021974	0.001127	0.025249	0.013554	0.016441	0.000067	0.000264	0.014193	0.001252	0.004862	0.006000	0.001119	0.040484	0.001806	0.002660	0.000288	0.009350	0.011013	0.000250	0.064798	0.000903	0.026709	0.000546	0.025984	0.025249	0.000272	0.011936	0.001164	0.006047	0.010556	0.004278	0.005902
1	20	0	0.006872	0.000887	0.009639	0.021100	0.001060	0.056987	0.063816	0.004559	0.003276	0.000900	0.000892	0.024766	0.048727	0.002903	0.128405	0.008055	0.029699	0.005117	0.078514	0.049377	0.034175	0.004832	0.008981	0.001808	0.020334	0.003699	0.006280	0.081188	0.000034	0.008160	0.031731	0.101358	0.000028	0.000291	0.000614	0.080293	0.000302	0.025072	0.022165	0.031995	0.034175	0.008186	0.030249	0.014516	0.001859	0.019311	0.038284
1	24	0	0.030210	0.000933	0.000908	0.035584	0.037329	0.002128	0.046894	0.049761	0.004448	0.006379	0.052013	0.000270	0.007586	0.003102	0.013334	0.040499	0.020357	0.022765	0.062936	0.020591	0.004134	0.001822	0.008552	0.000321	0.069969	0.109039	0.024469	0.015233	0.000898	0.000190	0.004410	0.006249	0.021362	0.004571	0.004207	0.045761	0.000312	0.039126	0.036881	0.010637	0.108493	0.006009	0.109877	0.035584	0.000911	0.000050	0.026773
1	25	2	0.068367	0.019336	0.147395	0.020894	0.006701	0.118715	0.038975	0.001148	0.003724	0.006282	0.008583	0.134000	0.036375	0.000002	0.170484	0.157138	0.157984	0.046820	0.007052	0.041423	0.004594	0.101251	0.020197	0.071872	0.005119	0.000094	0.000001	0.069961	0.001857	0.027345	0.141426	0.220586	0.009791	0.012241	0.041853	0.037393	0.056396	0.031458	0.008607	0.036475	0.154361	0.214115	0.052026	0.001857	0.155478	0.067336	0.058757
1	26	2	0.013633	0.018626	0.029920	0.048803	0.027047	0.039548	0.047918	0.004242	0.024679	0.025666	0.022469	0.021522	0.006694	0.000000	0.043218	0.026759	0.030255	0.061604	0.002672	0.004490	0.029492	0.025023	0.030601	0.066310	0.000081	0.030645	0.003522	0.082431	0.022131	0.062254	0.076199	0.137738	0.017429	0.005561	0.064776	0.033157	0.019044	0.018155	0.000184	0.010682	0.017243	0.052988	0.069685	0.049133	0.065364	0.006816	0.107051
1	28	0	0.005329	0.031203	0.000137	0.005642	0.021095	0.022936	0.001763	0.002120	0.007810	0.001093	0.051966	0.005739	0.047358	0.047994	0.001334	0.002589	0.000147	0.020833	0.034406	0.016208	0.021095	0.042076	0.000957	0.002908	0.005403	0.000025	0.000054	0.007097	0.010158	0.009076	0.000390	0.006670	0.007992	0.013599	0.006734	0.004639	0.057286	0.009335	0.002443	0.030425	0.042527	0.000278	0.002128	0.003891	0.014352	0.014383	0.001900
1	30	0	0.062990	0.021883	0.068969	0.001030	0.017305	0.022157	0.012279	0.001761	0.012279	0.010960	0.000451	0.010514	0.001575	0.141438	0.129026	0.106056	0.108872	0.004070	0.004037	0.001761	0.007497	0.000627	0.011823	0.026013	0.002774	0.045517	0.014641	0.023344	0.051140	0.047486	0.047388	0.043199	0.049082	0.038731	0.000330	0.009506	0.006280	0.004223	0.008428	0.084357	0.092839	0.027689	0.021116	0.026483	0.021944	0.036001	0.123267
1	32	2	0.004477	0.048618	0.083803	0.002667	0.018126	0.062990	0.095105	0.006965	0.013861	0.058763	0.115118	0.122126	0.005682	0.026236	0.125980	0.068563	0.013760	0.091797	0.029981	0.095800	0.007068	0.189766	0.046777	0.107914	0.002120	0.053526	0.023344	0.048205	0.055763	0.014070	0.117202	0.058691	0.144565	0.001149	0.151984	0.076376	0.052611	0.040579	0.013379	0.051230	0.162496	0.088273	0.047494	0.267504	0.082367	0.079064	0.137844
1	34	2	0.517750	0.549511	1.524080	0.189342	1.197341	0.985980	0.968168	0.908051	0.751997	0.590779	1.162888	0.867189	1.164176	0.754184	0.517220	0.661335	0.748052	0.731045	0.061404	0.847841	0.752038	0.477595	0.461720	0.014363	0.855590	0.682538	0.919510	0.688667	0.871309	0.574110	0.806266	0.737043	0.427526	0.976319	0.892532	0.269940	0.610515	0.443729	0.444270	0.478973	0.818656	0.804010	0.627906	0.700431	0.876427	0.788367	0.708750
1	35	1	1.405685	1.551234	1.713570	1.208220	1.575014	2.017343	1.503379	1.365329	1.545403	1.811669	1.348576	1.529338	1.456598	1.234822	1.701787	1.631196	1.597295	1.631196	1.668316	1.514544	1.604650	1.313891	1.545403	1.736484	1.769897	1.739508	1.933174	1.992816	1.583180	1.628285	1.754034	1.233487	1.319627	1.933174	2.068807	1.529338	1.531087	1.839283	1.962138	2.131107	1.441437	2.159654	1.919265	1.613885	2.005948	1.696699	1.761781
1	36	1	1.412083	1.708079	1.349000	1.246191	1.216791	1.411224	1.165253	1.411224	1.217012	1.479004	1.875720	1.347783	1.706283	1.443731	1.409981	1.496654	1.825055	1.675230	1.452966	1.049461	1.552527	1.960646	1.258777	1.273392	1.115251	1.112919	1.415456	1.769228	1.233741	1.394771	1.499692	1.795413	1.083625	1.821534	1.371017	1.600150	1.102060	1.451860	1.177203	1.366398	1.437004	1.380539	1.418338	1.223471	1.115914	1.756623	1.303170
1	37	1	0.613264	1.221389	1.994370	1.799939	2.341446	2.219365	1.684264	1.805623	2.094944	1.823646	2.350100	1.883700	1.623418	1.207795	1.509430	1.858087	2.010302	1.367985	1.356592	2.097368	1.656777	1.785826	1.984807	1.705520	2.441787	2.122422	1.443731	1.818994	1.629656	2.171050	1.785826	1.884668	1.544879	2.119589	2.062440	2.487630	1.731160	2.238027	1.578019	1.812965	1.940551	2.021379	1.443361	1.260889	1.501727	1.807492	2.165933
1	38	1	0.237412	0.394636	0.136145	0.184664	0.380796	0.184664	0.371816	0.412847	0.338399	0.474425	0.127810	0.220473	0.508889	0.401398	0.277870	0.315971	0.471906	0.201849	0.175965	0.194475	0.391116	0.497320	0.261138	0.468903	0.222228	0.385009	0.341109	0.276345	0.267153	0.208577	0.193834	0.226470	0.191620	0.296394	0.305431	0.377562	0.199612	0.171713	0.292420	0.355745	0.274953	0.483267	0.576058	0.468296	0.222228	0.185205	0.208240
1	39	1	0.110986	0.219745	0.395296	0.927476	0.592571	0.939726	0.740805	0.746469	0.765390	0.709168	0.636772	0.634251	0.636772	0.716938	0.939726	0.879317	0.787733	1.214406	0.678315	0.780934	0.756151	0.610751	0.772188	0.817298	1.135040	0.879454	0.692827	0.797015	0.703097	0.639915	0.713675	0.640192	0.794090	0.791009	0.871414	0.856885	0.720617	0.555817	1.104874	0.882601	0.392812	0.702606	0.809901	0.894097	0.506249	0.928524	0.823959
1	40	1	0.597695	0.483969	0.287362	0.747429	1.515456	0.936887	1.621916	1.818340	1.703096	1.786226	1.374702	1.352099	0.910766	1.196623	1.999111	1.354104	1.725311	1.608415	1.868664	2.020201	1.505225	1.683348	1.587341	1.669125	1.339761	2.280363	1.327411	1.119599	1.094238	1.447971	1.614874	1.711292	1.198043	1.703800	1.590395	1.387368	1.274308	1.284050	1.644110	2.231675	1.730559	1.374056	2.204003	1.195937	1.363488	1.223026	1.119844
1	41	1	0.640990	0.989130	1.062846	0.471103	1.224606	1.112370	0.631900	1.065491	0.831055	1.508455	0.831223	0.865714	0.878294	0.626112	1.015934	1.362733	0.771647	1.472389	0.978873	1.053234	1.508952	1.142068	0.719574	1.232381	0.704630	1.136835	0.997877	1.126673	1.457301	0.704449	0.609590	0.971275	0.757038	0.764631	0.515099	0.631150	0.834292	0.697021	0.603995	0.877695	1.306575	1.002377	0.505271	0.438959	0.593201	0.811592	0.469348
1	42	1	1.139429	1.288102	1.499684	1.150109	1.478144	2.200462	1.130027	1.874892	1.597439	1.710551	0.867085	1.253326	0.960984	1.324387	1.250368	1.740878	1.796949	1.055083	0.952296	1.609259	1.479688	1.325617	1.055083	1.900817	1.284050	1.504536	1.222291	1.068816	1.304426	1.128235	1.299138	1.221799	1.017645	0.927987	1.180750	1.068729	1.026516	1.307988	1.016972	2.073633	0.845622	1.284362	1.501512	1.318084	1.353653	0.832975	1.866762
1	44	1	0.106158	0.168948	0.692827	0.574712	0.613066	0.389629	0.281435	0.402327	0.699928	0.892393	0.147335	0.780063	1.244779	0.517740	0.470566	0.689111	0.666677	0.447780	0.463547	0.651805	0.386216	0.426918	0.551720	0.644377	0.559236	0.597823	0.560526	0.502512	0.548195	0.589323	0.450527	0.164272	0.639915	0.530830	0.740618	0.521685	0.616190	0.876075	0.392881	0.523381	0.672598	0.475923	0.703097	0.330673	0.930480	0.483693	0.468393
1	45	1	0.236028	0.594668	0.629880	0.685508	0.836977	0.710963	0.650642	0.538218	0.724575	0.538218	0.649188	0.724575	0.625310	0.817298	0.703097	0.799037	0.692827	0.484409	0.643416	0.653022	0.797552	0.582208	0.699928	0.673155	0.690020	0.639915	0.731425	0.465752	0.898256	0.747405	0.687631	0.965459	0.417408	0.696093	0.668558	0.529188	0.592571	0.583876	0.522415	0.714182	0.427690	0.515612	0.954325	0.583876	0.680387	0.544581	0.692941
1	46	1	0.530466	0.437864	0.389513	0.494375	0.594668	0.383531	0.484238	0.589011	0.689617	0.595925	0.734245	0.927987	0.917646	0.740618	0.514903	0.689687	0.811341	0.415473	0.626135	0.616193	0.866143	0.431927	0.609396	0.461163	0.311074	0.538865	0.703097	0.697479	0.704204	0.394797	0.498567	0.772188	0.307481	0.647776	0.676831	0.488191	0.650642	0.515975	0.908336	0.484238	0.263929	0.650642	0.303640	0.423183	0.700099	0.605887	0.657978
1	49	2	1.248284	1.080524	0.909380	1.133934	0.867071	1.104579	0.978191	1.183796	1.031929	0.960357	1.013551	1.207903	1.103526	1.505416	1.117718	1.146223	1.135548	1.207903	1.087214	1.233897	1.100505	0.948480	1.019253	1.026728	1.114581	1.247210	1.056153	1.081855	0.969821	1.114711	1.301304	1.078161	1.343886	1.281712	1.021893	0.938494	0.985733	1.027526	1.148931	1.085706	1.038888	1.285346	1.128698	1.056869	1.060861	1.103526	1.081855
1	50	2	0.450240	0.189241	0.233046	0.390845	0.266748	0.317314	0.376487	0.269784	0.289274	0.341053	0.459559	0.149457	0.198495	0.370488	0.295959	0.382062	0.163272	0.745423	0.228581	0.264223	0.455448	0.385226	0.403497	0.320548	0.365955	0.288203	0.422710	0.241930	0.247813	0.363129	0.432372	0.484957	0.545549	0.460209	0.464019	0.554779	0.431936	0.546839	0.421869	0.450896	0.566854	0.376179	0.305328	0.373105	0.616459	0.598709	0.474017
1	51	2	0.454832	0.502122	0.469299	0.523150	0.430532	0.449120	0.519575	0.419129	0.471273	0.644831	0.599738	0.586237	0.489074	0.506714	0.500305	0.513606	0.474647	0.626100	0.654486	0.331710	0.436495	0.487745	0.487546	0.612014	0.493916	0.437997	0.485947	0.362834	0.444637	0.468640	0.533845	0.515571	0.570207	0.572811	0.761191	0.615240	0.640257	0.570207	0.736320	0.648031	0.599255	0.717249	0.538794	0.646548	0.615240	0.595632	0.413674
1	52	2	0.366843	0.514379	0.273390	0.312515	0.145273	0.314035	0.291612	0.338674	0.264202	0.112474	0.267767	0.357578	0.272407	0.141002	0.175661	0.319777	0.124729	0.588453	0.344360	0.289620	0.338918	0.308576	0.459061	0.206602	0.315053	0.378703	0.203521	0.341349	0.415067	0.290305	0.161632	0.391091	0.469024	0.140855	0.396760	0.324970	0.171545	0.260076	0.299355	0.165395	0.119375	0.149501	0.158357	0.278396	0.242333	0.085596	0.261507
1	53	2	0.727457	0.379383	0.130420	0.208869	0.144322	0.141141	0.267904	0.219486	0.161493	0.148731	0.169191	0.189730	0.178072	0.267147	0.186675	0.187883	0.141846	0.328264	0.211721	0.206724	0.223504	0.214305	0.166344	0.166513	0.225920	0.172293	0.213921	0.193761	0.134995	0.116081	0.179285	0.203699	0.382520	0.276348	0.363334	0.281527	0.258556	0.246599	0.233398	0.367127	0.339116	0.381559	0.255846	0.337249	0.348921	0.394315	0.274477
1	54	2	0.874647	0.254708	0.184054	0.385351	0.206405	0.384352	0.251825	0.372358	0.275654	0.253220	0.186902	0.219458	0.217244	0.477608	0.265253	0.255547	0.270090	0.372067	0.261495	0.227106	0.466225	0.345866	0.337480	0.194861	0.192608	0.253601	0.291347	0.495158	0.291587	0.350388	0.221632	0.337957	0.317213	0.152763	0.302192	0.404341	0.347885	0.320757	0.263491	0.358083	0.489925	0.317916	0.291270	0.362211	0.538075	0.626197	0.214960
1	55	2	0.093160	0.374792	0.260865	0.240662	0.129108	0.256234	0.250307	0.142244	0.266140	0.313738	0.627889	0.575662	0.340053	0.481701	0.325938	0.489303	0.387145	0.402573	0.381251	0.350308	0.343100	0.472800	0.244599	0.607790	0.411820	0.299681	0.354056	0.436571	0.477949	0.374986	0.401428	0.438507	0.371166	0.237088	0.654985	0.343616	0.263485	0.410441	0.418657	0.542725	0.313689	0.352946	0.436571	0.231639	0.599738	0.391810	0.258437
1	58	2	0.168308	0.174038	0.239019	0.124708	0.178516	0.241240	0.328740	0.331529	0.060794	0.278980	0.154837	0.276696	0.225781	0.293772	0.268341	0.149674	0.131425	0.213152	0.234005	0.207912	0.338918	0.237767	0.191825	0.682058	0.157088	0.181565	0.350924	0.384242	0.514393	0.412431	0.191825	0.297291	0.359367	0.329812	0.415097	0.575030	0.184459	0.166905	0.200026	0.285479	0.601099	0.384549	0.301904	0.320476	0.350607	0.466523	0.472800
1	59	2	0.118200	0.474102	0.425336	0.567777	0.433986	0.669785	0.597792	0.419139	0.452422	0.397848	0.542320	0.538692	0.495544	0.429925	0.462385	0.568021	0.550272	0.419139	0.454560	0.344275	0.452847	0.379105	0.378259	0.408997	0.436991	0.425495	0.323033	0.577336	0.501436	0.617903	0.596555	0.663132	0.687595	0.247643	0.548911	0.539008	0.470839	0.306439	0.274093	0.418657	0.485689	0.496069	0.663132	0.394609	0.454484	0.530144	0.432937
1	61	2	0.525185	0.705804	0.936738	0.690837	0.870940	1.042475	1.109845	1.073044	1.256616	0.941377	0.981901	1.161813	1.091084	0.960098	1.041623	1.041623	1.116740	1.261404	0.745635	1.059916	0.902915	0.928127	0.989333	1.218996	0.779878	1.141709	1.330413	0.954939	1.105630	0.847780	1.058884	1.057808	0.845223	0.920471	0.970602	1.173781	1.251332	1.036801	0.919531	0.861318	1.035034	0.925226	0.978751	0.863477	1.006838	0.957204	0.887510
1	62	2	0.233167	0.219565	1.033389	0.968752	0.997251	1.075854	1.021671	1.146758	0.820834	0.913264	0.849721	1.060420	0.654985	1.003417	1.010254	0.956061	0.864867	0.968752	0.670386	0.937644	0.815583	0.747464	0.968752	0.814874	0.913264	0.776249	0.788925	0.840504	0.893664	0.859188	0.764148	1.086452	1.257963	0.919182	0.755191	0.943122	0.711202	0.913309	0.895061	0.873805	0.977685	0.805776	0.826144	0.859169	1.053315	0.883608	1.006231
1	63	2	0.364095	0.528090	0.538279	0.585427	0.602586	0.435776	0.643308	0.666393	0.859482	0.727565	0.445381	0.722786	0.658939	0.639033	0.800619	0.843822	0.633391	0.819426	0.561074	0.685438	0.757777	0.459659	0.510079	0.531083	0.695114	0.728830	0.608821	0.722486	0.648499	0.866099	0.569670	0.648023	1.039773	0.713997	0.745826	0.772877	0.510068	0.604876	0.691789	0.645375	0.624824	0.898239	0.732415	0.702408	0.846964	0.910807	0.663546
1	64	2	0.925091	1.852526	1.648655	1.807150	1.973032	1.801517	1.707298	1.654912	1.670782	1.591714	1.734531	1.642392	1.753577	1.378458	1.626629	1.846605	1.758434	1.704761	1.653596	1.835449	1.707298	1.563860	1.718648	1.677315	1.831665	1.497787	1.750534	1.572551	1.607471	1.782121	1.531024	1.772214	1.467379	1.490492	1.664629	1.474840	1.686068	1.786251	1.520896	1.626629	1.715582	1.791512	1.705722	1.559598	1.691134	1.828327	1.856091
2	2	2	1.058212	1.614802	1.591220	2.258377	2.229824	1.629984	1.377570	1.555464	1.476748	0.751370	1.788911	2.442707	1.943785	1.783019	2.171411	1.973886	1.896590	1.592120	1.872584	1.867582	1.931757	2.531004	2.351774	1.996265	1.809866	1.633299	1.405119	1.829922	1.942854	2.004913	1.857384	1.610970	1.028449	1.845720	1.951169	1.863238	1.979769	1.744030	2.072647	2.105651	1.523301	1.687002	1.686679	2.164559	2.402168	2.181127	2.197997
2	3	2	1.256762	1.343368	1.247711	1.853904	1.893191	1.757500	1.295705	1.380479	1.482779	0.880746	1.652764	2.011699	1.836455	1.424597	2.269741	1.757482	1.925883	1.581108	1.947339	1.449599	1.514643	1.651962	1.836455	1.875349	1.677442	1.757939	1.712408	1.536978	1.799685	1.781071	1.533264	1.558924	1.163081	1.867260	1.749854	1.515166	1.869759	1.844306	2.185649	1.826110	1.764771	1.661364	1.661803	1.720359	2.155965	2.337571	1.963604
2	4	0	0.003701	0.022357	0.009639	0.073420	0.001891	0.000590	0.023335	0.101823	0.002648	0.006653	0.065936	0.006716	0.032026	0.011766	0.000291	0.014835	0.001593	0.015569	0.002128	0.008263	0.000055	0.003270	0.017875	0.033593	0.019643	0.002375	0.127883	0.018947	0.000136	0.029816	0.061729	0.011866	0.006609	0.001833	0.006734	0.000500	0.135299	0.001942	0.048127	0.077676	0.007716	0.048127	0.000000	0.043448	0.022465	0.056629	0.064244
2	5	2	0.977518	1.438888	1.649702	2.145895	1.666773	1.701268	1.536469	1.699791	1.376458	0.707694	1.728576	2.065360	2.119043	1.824045	2.263985	2.337175	2.166217	1.834115	2.136240	1.745677	1.755650	2.058623	2.243330	2.108455	1.888699	1.591807	1.606739	1.917619	1.956942	1.806501	1.640484	1.637800	0.976566	1.850363	1.733136	1.716607	1.824045	1.680877	2.155902	2.063438	1.870112	1.611358	1.633772	2.033362	2.059022	2.014312	1.678875
2	8	1	0.093528	1.534125	1.525908	1.184397	1.926913	2.162657	2.154020	1.866191	1.934176	2.913134	2.039863	2.025355	1.919832	1.892717	2.115161	2.392085	2.357769	2.443008	2.439568	2.437170	1.747445	2.526723	2.277512	2.695189	2.812923	2.126022	2.525088	2.236255	3.059510	2.597261	2.187516	2.420645	2.186552	1.666672	2.424841	1.568715	1.802116	2.206250	2.579607	3.054460	2.613358	2.462829	2.271524	2.138854	1.673569	2.199364	2.298436
2	9	0	0.059295	0.012922	0.030546	0.007605	0.023052	0.002255	0.036694	0.005301	0.008517	0.021036	0.019245	0.002175	0.014289	0.079856	0.045721	0.000001	0.001102	0.051466	0.021226	0.081832	0.005366	0.081300	0.037956	0.028135	0.159342	0.019457	0.000272	0.121898	0.048831	0.003546	0.020989	0.012736	0.001567	0.033277	0.014515	0.019286	0.040558	0.006372	0.005327	0.014515	0.045174	0.002806	0.034273	0.001148	0.011444	0.033086	0.024876
2	10	0	0.003630	0.003674	0.015086	0.031647	0.006540	0.017838	0.002464	0.001973	0.000039	0.002804	0.008554	0.074256	0.003519	0.041020	0.001639	0.000347	0.002412	0.004252	0.000077	0.007038	0.031773	0.000000	0.001926	0.001449	0.017317	0.006568	0.001220	0.043908	0.005306	0.000109	0.000539	0.001949	0.001299	0.008821	0.006299	0.012232	0.011219	0.016727	0.015307	0.032879	0.009684	0.000031	0.016975	0.000866	0.017034	0.014679	0.035156
2	11	1	3.846705	2.732113	3.394482	2.728214	2.204457	2.175806	2.307689	2.579463	1.805553	1.575952	2.554062	2.605858	3.334219	3.358898	2.977461	2.418854	3.342149	2.457973	2.373683	2.931591	2.800924	2.680231	2.928528	2.607647	2.832349	2.878685	2.811381	2.799063	2.519168	2.819464	2.780665	2.957383	3.066961	2.592314	2.787301	2.623364	3.157267	2.746053	2.685452	2.488245	2.677379	2.649417	3.010353	2.533199	2.877175	2.640701	2.917031
2	13	2	0.001452	0.776366	1.192798	1.148908	1.190649	1.292131	0.949831	0.747632	0.977605	0.860719	1.394405	0.943068	1.061967	1.135498	1.095491	1.633399	1.017412	1.445400	0.727407	1.218997	1.427952	1.242069	1.472241	0.727624	1.419891	1.454624	0.897685	1.376227	1.062828	1.294381	1.372643	1.504196	1.347528	1.059020	1.309447	1.417756	1.530143	1.396261	1.676711	1.275168	1.347528	0.857128	1.340705	1.353494	1.362546	1.345425	0.965720
2	14	0	0.002187	0.004105	0.026483	0.009951	0.004182	0.007646	0.010117	0.010283	0.050244	0.001796	0.006653	0.000028	0.062704	0.009612	0.016331	0.000957	0.034785	0.064826	0.108304	0.000051	0.263376	0.074650	0.010170	0.073371	0.085709	0.017130	0.003141	0.000110	0.004508	0.062129	0.022821	0.004875	0.088897	0.001822	0.007586	0.025072	0.009335	0.006383	0.000237	0.015919	0.047948	0.102251	0.035502	0.005563	0.000667	0.000011	0.035615
2	15	0	0.009909	0.008706	0.002569	0.059560	0.000299	0.011873	0.000296	0.089542	0.002395	0.006692	0.001844	0.001147	0.000042	0.007831	0.004479	0.004126	0.002144	0.017437	0.003576	0.008630	0.000044	0.032393	0.003708	0.000278	0.046975	0.003531	0.055610	0.002362	0.001904	0.001509	0.033013	0.008583	0.004646	0.002647	0.018927	0.068572	0.001297	0.013278	0.015292	0.023748	0.020064	0.012592	0.005083	0.000341	0.000522	0.002603	0.000028
2	16	1	3.611531	4.659406	4.331311	5.417090	5.796197	5.511539	4.607141	4.722430	4.225077	3.883810	3.562408	2.690925	1.659844	1.526866	1.659844	0.855186	1.119844	1.173136	1.251986	1.538989	1.367912	1.053441	1.253326	0.936887	1.109367	1.779065	0.327280	1.381067	1.374248	0.865579	1.288102	0.541975	1.606488	0.773837	1.481908	0.436508	0.571216	0.810956	0.556562	1.249221	0.664876	0.849874	0.269432	1.031427	0.466759	1.360952	0.553279
2	19	0	0.000242	0.000174	0.003351	0.005567	0.015599	0.034729	0.008066	0.019267	0.000946	0.005591	0.000023	0.000249	0.000821	0.002620	0.022527	0.018766	0.002251	0.032703	0.001697	0.002858	0.000298	0.001960	0.000463	0.000063	0.031398	0.001037	0.040682	0.003411	0.019556	0.004405	0.002287	0.000739	0.072088	0.000122	0.008780	0.006593	0.023924	0.004354	0.004466	0.028491	0.003231	0.000703	0.001318	0.030858	0.004407	0.010200	0.025625
2	20	0	0.001500	0.015956	0.000543	0.007205	0.000025	0.001607	0.004857	0.042511	0.006357	0.000100	0.009957	0.000097	0.015389	0.006385	0.000272	0.031243	0.020118	0.002780	0.004471	0.000972	0.000059	0.047919	0.000000	0.034953	0.000856	0.011620	0.014871	0.007682	0.000783	0.000200	0.001629	0.000505	0.018136	0.045053	0.007297	0.021429	0.024473	0.000566	0.048256	0.004150	0.013312	0.003526	0.034584	0.004382	0.002990	0.001920	0.006867
2	22	0	0.003363	0.022208	0.005289	0.010440	0.005290	0.022443	0.043594	0.002243	0.018557	0.000286	0.000067	0.000151	0.000663	0.002407	0.001353	0.005872	0.002815	0.002827	0.014272	0.001144	0.020698	0.025689	0.001037	0.000369	0.000239	0.001629	0.016717	0.000689	0.000389	0.008656	0.002824	0.003763	0.014038	0.000000	0.001014	0.001531	0.001487	0.002172	0.000221	0.009131	0.000078	0.014665	0.005330	0.002240	0.019044	0.002128	0.002006
2	23	0	0.038275	0.014070	0.001808	0.000363	0.001593	0.013197	0.048764	0.025484	0.002772	0.020785	0.000008	0.001722	0.044967	0.012863	0.000344	0.020039	0.082560	0.031305	0.004791	0.052927	0.000335	0.003270	0.008715	0.006232	0.023115	0.007940	0.050663	0.011164	0.002017	0.008119	0.008055	0.004791	0.002795	0.006280	0.002985	0.001061	0.002128	0.000004	0.008942	0.011657	0.008164	0.002903	0.080653	0.000724	0.000246	0.000614	0.001509
2	25	0	0.001760	0.024729	0.001820	0.014738	0.030189	0.033193	0.008295	0.067953	0.023771	0.009602	0.000259	0.083612	0.044143	0.045883	0.049016	0.033739	0.094716	0.002603	0.001894	0.056994	0.022989	0.012960	0.029640	0.152906	0.002702	0.054729	0.047907	0.038950	0.095330	0.018136	0.033637	0.043149	0.057394	0.011365	0.000435	0.007449	0.010912	0.154687	0.051398	0.131270	0.076351	0.062076	0.000510	0.078242	0.013028	0.010386	0.030723
2	26	0	0.011751	0.044821	0.000296	0.027595	0.045173	0.007594	0.020030	0.005549	0.000364	0.004939	0.001672	0.055582	0.012889	0.016893	0.006265	0.018939	0.057525	0.013070	0.000197	0.014446	0.000749	0.015370	0.042739	0.007159	0.001197	0.002929	0.003869	0.061474	0.014189	0.000518	0.000088	0.025712	0.002457	0.030297	0.015838	0.000048	0.010820	0.017876	0.000001	0.012199	0.002528	0.033129	0.000822	0.046209	0.009862	0.009451	0.007927
2	28	1	0.527448	0.673810	0.709699	0.678618	0.838762	0.554230	0.663742	0.863477	0.503556	0.524433	0.489350	0.481491	0.246885	0.420338	0.447530	0.703545	0.665046	0.493549	0.458300	0.609803	0.429012	0.384922	0.560459	0.627957	0.565435	0.568516	0.516067	0.727015	0.751530	0.522539	0.884741	0.771386	0.550386	0.546699	0.646473	0.467910	0.563210	0.372869	0.554027	0.740863	0.831445	0.556432	0.708672	0.747226	0.622872	0.604092	0.641080
2	30	0	0.054864	0.014144	0.028453	0.017785	0.000210	0.040824	0.019557	0.013554	0.000340	0.005031	0.006842	0.007705	0.025516	0.000127	0.004926	0.016450	0.015241	0.009894	0.027747	0.015219	0.018127	0.014995	0.046160	0.025207	0.044061	0.000155	0.008153	0.037397	0.019160	0.005474	0.003227	0.022550	0.002572	0.001025	0.018229	0.000159	0.001437	0.019043	0.038792	0.021348	0.043267	0.001013	0.013649	0.022203	0.005163	0.023047	0.015887
2	31	0	0.019328	0.000151	0.008758	0.002034	0.000227	0.004407	0.024082	0.018362	0.005341	0.000593	0.001540	0.000800	0.005989	0.090859	0.016727	0.014791	0.008782	0.008700	0.001028	0.008666	0.000746	0.043055	0.008069	0.004414	0.012093	0.000949	0.026810	0.000016	0.092133	0.010109	0.002780	0.003734	0.000369	0.011631	0.000159	0.001456	0.010109	0.009351	0.018488	0.007734	0.000601	0.000057	0.000923	0.000257	0.014892	0.024978	0.000016
2	32	0	0.001095	0.003699	0.016599	0.022718	0.001283	0.077330	0.000042	0.061729	0.005403	0.355048	0.000883	0.000614	0.004791	0.006095	0.003308	0.038914	0.003573	0.031067	0.138853	0.011638	0.000001	0.011638	0.007716	0.067426	0.023345	0.001560	0.019249	0.020834	0.008942	0.004832	0.012061	0.010875	0.003519	0.007255	0.011387	0.003366	0.041550	0.002660	0.000190	0.027031	0.100657	0.018321	0.002738	0.028347	0.001265	0.008320	0.001900
2	33	1	1.735606	2.320673	1.874335	1.731428	2.729943	2.025037	2.098745	2.397306	2.452360	2.510361	2.387756	2.131857	2.543257	1.957016	2.300834	1.880976	2.555780	2.455666	2.082885	2.190551	1.485949	1.414975	2.258008	1.640443	1.499396	1.745092	1.217020	1.768540	1.807331	1.648933	1.573714	2.325094	1.550762	1.852883	1.655308	1.402282	1.946022	1.828850	2.471876	1.771903	1.442322	1.890849	1.888579	1.744989	1.669750	0.989582	1.761626
2	34	2	0.153165	0.771328	0.638485	0.669676	1.034709	0.771630	0.881714	0.542616	1.029446	0.699459	1.649337	2.272833	1.164674	1.036780	1.597766	1.661147	2.289307	2.326418	1.483882	1.196284	1.394310	0.967924	1.002765	1.170462	1.196941	1.218272	0.965127	1.016612	1.248785	1.166653	0.900597	1.886925	1.831213	1.504306	1.822527	1.305443	1.503588	1.425608	1.695865	1.716481	1.700208	1.129078	1.167294	1.708259	1.747479	1.664138	1.235992
2	35	1	4.315036	3.736353	3.610381	3.734392	4.690477	3.539232	3.444765	4.269838	4.205452	3.773664	3.944928	4.432600	3.859610	4.074176	4.035428	4.397111	3.784130	4.348351	3.890418	3.328229	4.182915	4.148763	4.126338	3.770073	4.957693	4.411304	4.202648	3.561792	4.355470	3.935723	3.878952	3.628752	3.593017	3.399216	3.280887	3.789354	3.635077	3.900578	3.752964	4.013871	3.659623	3.690725	4.061979	3.649323	3.820331	4.031795	3.974304
2	36	1	0.040057	0.295176	2.357013	2.873303	2.773886	2.922498	2.811630	2.114018	2.922498	2.847636	2.638540	2.529337	2.935361	2.940422	2.674242	3.209598	3.266440	2.802295	2.796064	2.555193	2.368333	2.645693	2.866671	2.910226	2.693251	3.028706	2.742035	2.375586	2.656766	2.881115	2.536998	2.928304	2.759720	2.916506	2.840629	2.284610	2.771389	2.962101	3.367805	3.557204	2.249465	3.064188	3.702359	2.308732	3.281234	2.732624	2.899199
2	37	1	0.226308	2.002461	1.563966	1.506685	1.484191	2.301892	2.432968	1.904329	2.409221	2.452409	2.048284	1.964411	2.178397	2.032347	2.267816	2.581181	2.446935	3.027878	2.177798	2.749482	2.145562	2.328089	2.345374	2.613374	2.691365	2.232893	2.300888	2.697418	2.523130	2.760136	2.814838	2.647640	2.392419	2.071552	2.535906	1.250145	2.642457	2.183120	2.644648	2.931616	2.726991	2.878839	2.024615	2.541682	1.857030	2.326968	2.432203
2	38	2	1.185444	1.531958	1.851871	2.091067	2.071924	2.008448	1.674282	1.233685	1.502927	0.590827	1.865460	1.890759	2.044231	1.686738	2.278928	1.918375	1.871151	1.677496	2.137293	1.800813	1.722244	1.968043	1.759391	2.362340	1.932218	1.952689	1.469089	1.928729	2.036740	1.886925	1.449599	1.739191	1.007278	2.414311	2.061801	1.945918	2.181869	1.948544	1.977235	2.162235	1.674478	1.643504	1.898578	1.944474	2.137154	2.380977	2.052640
2	39	1	0.613043	0.677073	0.566243	0.635170	0.934237	0.886910	0.456097	0.559243	0.800808	0.650889	0.719829	0.708341	0.358084	0.558678	0.392077	0.406858	0.443312	0.652252	0.270989	0.712318	0.356145	0.514823	0.743686	0.508356	0.513295	0.459869	0.903577	0.731199	0.822034	0.745163	0.533996	0.728709	0.747618	0.433374	1.009480	0.837702	0.564760	0.845275	0.794563	0.825882	0.482966	0.700975	0.611599	0.911568	0.844302	0.447114	0.827470
2	41	1	2.000944	2.544554	2.350280	2.318812	1.756623	2.034684	1.889944	2.494025	2.241598	1.410972	2.786639	1.664086	2.520831	3.056439	2.157137	2.141821	2.472279	2.350280	2.623690	2.086823	2.272603	2.723534	2.200254	2.112895	2.519136	2.287322	1.892371	2.008616	2.468364	2.235241	2.470272	2.395000	2.803754	2.443869	2.596421	2.322763	2.877717	2.011548	2.146515	2.086823	2.007919	2.394041	2.571423	2.250211	2.173956	2.228273	2.261280
2	42	1	0.147082	2.243563	1.615314	1.824781	2.289331	2.475031	2.236065	2.293421	2.478096	2.409911	2.092012	2.512355	2.830459	2.343833	3.125910	1.834892	2.103389	2.432536	2.413028	2.087160	2.563531	2.315825	2.657157	2.356046	2.455418	2.909412	2.230291	3.285020	2.329407	2.719856	2.479469	2.926358	1.609246	2.180667	2.320013	2.294592	3.043300	1.847785	2.349550	2.731063	2.889013	3.068057	2.665478	2.767330	2.299693	2.601636	2.637472
2	43	0	1.182318	1.895900	1.345316	0.908229	0.856015	1.722549	1.938663	2.895294	1.396257	1.180257	1.782304	1.297848	1.153267	1.337941	1.441915	0.610751	0.065148	0.120962	0.306631	0.140019	0.091415	0.068524	0.003672	0.182866	0.020394	0.203836	0.084143	0.049738	0.001112	0.006574	0.047573	0.006574	0.553279	0.055111	0.000274	0.047573	0.055111	0.000720	0.038436	0.011886	0.017054	0.016315	0.003485	0.114250	0.034428	0.091415	0.012236
2	44	1	0.491509	0.511097	0.701547	0.884463	0.622637	1.009462	0.891745	0.767364	0.836552	0.711845	0.921063	0.594683	0.988770	1.158830	0.805664	0.784662	0.460692	0.848149	0.787435	0.729702	0.837143	0.868752	0.842346	1.009348	0.864406	0.757467	1.191593	0.899872	0.900112	1.057981	0.597552	0.922001	0.633331	0.962286	1.117765	0.937843	0.835387	0.806719	1.217479	1.199593	1.225297	0.885053	1.238723	0.944080	1.093568	0.598503	1.014749
2	45	1	1.163040	0.608840	0.683442	0.834697	0.809601	0.839690	1.109256	1.028373	0.462804	0.625648	0.600142	0.863871	0.711132	1.049838	0.635169	0.943750	0.937773	0.917296	0.764221	0.976275	1.114420	0.806326	1.020002	1.022895	0.831193	0.454733	1.298358	0.763702	1.021570	0.763817	0.964348	1.115829	0.622458	0.682922	0.659371	0.788629	0.647715	0.795669	0.707468	0.464824	1.208834	0.702880	1.220109	1.260234	0.939295	1.159658	0.442458
2	46	1	1.595287	1.126966	1.467258	1.222864	1.252198	0.973330	1.761335	1.378317	1.194600	1.184445	1.407541	1.377181	1.288388	1.429505	1.263245	1.129503	1.206982	1.499673	1.213506	1.156999	1.687925	1.384786	1.252928	1.571249	1.637932	1.116438	1.286977	1.523531	1.513744	1.012403	1.377252	1.215536	1.354720	1.060935	0.800693	1.582421	1.294588	1.613443	1.120496	1.097861	1.382053	1.527360	1.364417	1.327032	1.214700	0.775527	1.201069
2	47	1	1.955811	1.731934	1.732051	1.972682	2.206582	3.237294	1.933958	2.591080	2.467732	2.280797	1.947651	1.835915	1.981596	1.536034	2.106998	0.944554	2.316142	1.793095	1.209493	1.794110	1.290631	1.155929	1.190816	1.031427	1.222975	1.561510	0.518985	0.914180	0.922134	1.090348	1.058014	0.678298	1.651736	0.827411	1.330805	1.113360	0.936616	0.778971	0.664769	0.585277	0.957879	1.293759	0.691959	0.943616	0.640361	0.975554	0.985531
2	48	0	0.001553	0.005833	0.000103	0.003795	0.041505	0.004044	0.004571	0.020455	0.000367	0.003537	0.008757	0.000006	0.000617	0.005870	0.011787	0.000183	0.005150	0.002774	0.000081	0.023192	0.003666	0.004027	0.000970	0.001610	0.004214	0.005735	0.002774	0.016681	0.002446	0.002863	0.000364	0.008829	0.001269	0.005404	0.008247	0.002202	0.001067	0.006054	0.015006	0.001429	0.014441	0.014902	0.041615	0.003611	0.008729	0.018692	0.002555
2	49	2	1.703151	2.234578	2.161660	1.629846	2.097409	2.110341	2.014556	2.065443	1.752417	1.857345	1.890265	2.103987	2.110753	1.677160	1.957107	1.902668	1.962909	1.863911	1.687133	1.788778	2.311525	1.767454	1.902668	2.001604	2.053160	1.819349	1.985992	1.403762	2.021368	1.925797	1.584155	1.956796	2.023919	1.602490	1.869787	2.084653	1.702415	1.870505	1.939396	1.735077	1.864693	1.735302	1.459305	1.911432	2.125743	1.912341	2.016223
2	50	2	0.002880	0.578212	1.072364	0.901363	1.060607	1.334297	1.009942	0.896814	1.211535	1.065776	1.333040	1.234422	0.848018	1.384866	0.880214	1.238516	0.959330	1.429517	0.946175	1.229368	1.382084	1.227933	1.279970	0.871315	1.403698	1.514379	0.972224	1.012912	1.310195	1.255276	1.238001	1.439573	1.422862	1.081397	1.255608	1.592669	1.572213	1.208224	1.309338	1.272484	1.288781	0.826288	1.289099	1.409003	1.389175	1.292762	0.874727
2	51	2	1.147754	1.076369	1.111557	1.047321	1.095301	1.077212	0.698950	1.126830	0.893806	0.790704	0.923308	0.921831	0.822882	1.119197	1.112502	0.957630	0.915895	0.831059	0.946996	0.902038	1.152618	1.169806	0.923878	0.998318	1.142847	0.995566	0.977039	0.935549	0.987626	0.966837	0.919304	0.924922	1.254726	0.987099	1.061067	0.697136	1.087199	1.022123	0.949643	0.752989	0.790671	0.666401	1.033312	1.096513	0.788417	0.985554	1.162991
2	52	2	0.393536	0.597181	0.586790	0.772536	0.557470	0.557096	0.365825	0.207892	0.235284	0.246583	0.166761	0.491002	0.297382	0.367903	0.378262	0.275711	0.228803	0.403521	0.712760	0.258780	0.334937	0.389722	0.614646	0.485737	0.234705	0.380036	0.364611	0.320983	0.344519	0.348374	0.361000	0.276793	0.387115	0.570007	0.444685	0.356115	0.419349	0.445271	0.234276	0.054605	0.340327	0.228532	0.573902	0.396764	0.593895	0.470447	0.328430
2	53	2	0.277202	2.794541	2.775152	2.562444	2.400561	2.733162	2.531795	2.452348	2.399191	2.474983	2.551025	2.752724	2.629200	2.798647	2.690259	2.635393	2.341497	2.880566	2.474822	2.678144	2.326247	2.861995	2.392836	2.589156	2.834329	2.670274	2.573560	2.550471	2.527054	2.337680	2.647734	2.376856	2.466113	2.722686	2.406744	1.998235	2.455495	2.682620	2.659628	0.423482	2.837516	2.525422	2.950908	2.663796	2.609653	2.616781	2.672826
2	54	2	0.943445	1.438888	1.560203	2.047600	1.447621	1.931905	1.213380	1.292484	1.520642	0.529712	1.651812	2.002794	2.017070	1.761695	1.920261	2.238471	1.533575	1.443446	2.179928	1.449919	1.718327	1.897958	1.881454	2.165344	1.887206	1.820296	1.572742	1.934312	2.031369	1.976603	1.581108	1.688041	0.877315	1.917619	1.802557	2.184439	2.074398	2.004970	2.161047	1.763523	1.629207	1.567896	1.981716	1.898805	1.983117	2.264503	2.001394
2	55	2	0.305933	0.524608	0.421224	0.429400	0.405423	0.217257	0.303720	0.297718	0.180499	0.644542	0.396022	0.366064	0.461742	0.390826	0.572092	0.512377	0.402129	0.581347	0.316969	0.488893	0.407710	0.383463	0.565164	0.492808	0.754738	0.357757	0.459818	0.366823	0.399007	0.574472	0.689447	0.525290	0.561392	0.821839	0.320651	0.320651	0.339991	0.547681	0.514043	0.414018	0.484666	0.353635	0.321737	0.544399	0.489783	0.704045	0.585401
2	58	2	0.453083	0.682689	0.630431	0.530601	0.544107	0.632192	0.616183	0.630431	0.574868	0.844915	0.725340	0.700596	0.554453	0.639846	0.820607	0.788372	0.700596	0.729156	0.578112	0.729156	0.711431	0.660323	0.802005	0.578309	0.541233	0.779396	0.752475	0.689812	1.022652	0.581845	0.701795	0.836094	0.574688	0.688908	0.734756	0.668397	0.743316	0.707437	0.820192	0.705612	0.700596	0.595062	0.695745	0.815868	0.755266	0.761335	0.632683
2	59	2	1.533938	1.492758	2.017449	1.413430	1.665452	1.506740	1.819595	1.608226	1.839123	1.640221	1.485949	1.162991	1.634826	1.513539	1.797422	1.391727	1.458808	1.366966	1.644942	1.752417	1.875022	1.920468	1.927538	2.065443	1.862799	1.836760	1.558654	1.965604	1.666871	1.859620	1.975233	1.671923	2.001886	1.817348	1.576896	1.847494	1.807453	1.899533	1.592702	1.533938	1.954592	1.727680	1.586900	2.027869	1.573327	1.690494	1.499762
2	61	2	0.494767	0.655444	0.596172	0.428684	0.577903	0.733036	0.556802	0.422246	0.612682	0.780623	0.728702	0.778179	0.527138	0.610410	0.616616	0.694591	0.618927	0.736116	0.673211	0.547087	0.685049	0.739022	1.121992	0.502627	0.516425	0.631299	0.560526	0.567120	0.542510	0.653295	0.488126	0.633755	0.949430	0.837918	0.644203	0.898705	0.488786	0.597953	0.652870	0.753510	0.747694	0.608943	0.658516	0.761702	0.678637	0.669471	1.250128
2	62	2	2.314850	2.175763	2.243172	2.448123	2.251537	2.729678	2.568825	2.529497	2.538200	2.821840	2.957147	2.246380	2.417893	2.500535	2.557517	2.469474	2.564752	2.621305	2.681965	2.552705	2.528170	2.542835	2.775240	2.442832	2.307797	2.680411	2.817428	2.528664	2.760276	2.460589	2.557852	2.558530	2.428855	2.711950	2.076797	2.215075	2.690076	2.578191	2.347998	2.739791	2.131922	2.577505	2.471647	2.641176	2.567464	2.391851	2.562904
2	63	2	0.508140	1.064994	1.033174	1.320376	1.205046	1.283200	1.118885	1.172989	0.936368	1.027198	1.223390	0.954294	1.049470	1.203480	0.880189	1.113395	1.140287	1.259688	1.204286	1.372868	1.157081	1.092297	1.068981	1.239851	1.013871	1.286478	1.029149	1.080264	1.305724	1.250399	1.502979	1.386731	1.132224	1.355686	1.367715	1.342248	1.321803	1.323780	1.413730	1.307616	1.218003	1.203480	1.129671	1.436258	1.388509	1.400789	1.119587
2	64	0	0.002490	0.001109	0.028210	0.000112	0.048718	0.010566	0.011744	0.008896	0.008322	0.011009	0.000034	0.000060	0.000003	0.023714	0.021319	0.000085	0.002511	0.041156	0.000201	0.000013	0.015410	0.000963	0.000000	0.003988	0.002882	0.000056	0.019600	0.010762	0.000201	0.001634	0.005046	0.000010	0.001205	0.008114	0.006512	0.013787	0.015112	0.020127	0.006216	0.010952	0.015489	0.001058	0.020194	0.013839	0.044256	0.010251	0.028514
3	1	0	0.002641	0.006088	0.010883	0.000628	0.002668	0.017091	0.008400	0.068917	0.001001	0.008763	0.010892	0.024588	0.094404	0.007031	0.011972	0.000000	0.005619	0.000377	0.005428	0.021116	0.007362	0.008186	0.065595	0.001028	0.001678	0.018094	0.000270	0.013859	0.007255	0.055303	0.007760	0.000312	0.000640	0.002660	0.021898	0.000136	0.012061	0.024847	0.003276	0.067406	0.027487	0.053957	0.000333	0.055635	0.083851	0.029092	0.010940
3	3	0	0.011341	0.000474	0.002120	0.018001	0.014422	0.000186	0.014808	0.099553	0.006866	0.092213	0.026205	0.087866	0.005278	0.039815	0.040781	0.015283	0.069761	0.004817	0.047948	0.057286	0.016253	0.059994	0.169425	0.081198	0.007946	0.146734	0.080808	0.044517	0.045416	0.324967	0.049779	0.007506	0.104133	0.037605	0.133685	0.137024	0.008727	0.206510	0.000110	0.017326	0.029623	0.156512	0.021442	0.001157	0.041230	0.066244	0.000181
3	9	1	0.122134	0.037606	0.011822	0.098659	0.022092	0.052904	0.028329	0.029627	0.002263	0.031703	0.010230	0.028235	0.000038	0.126610	0.015219	0.019707	0.060268	0.151920	0.053352	0.142204	0.176412	0.155143	0.034490	0.119020	0.279731	0.052270	0.120310	0.068911	0.136921	0.069684	0.007145	0.035309	0.136355	0.074309	0.059300	0.089960	0.024064	0.031041	0.157025	0.041589	0.030286	0.113792	0.051661	0.107162	0.137680	0.124270	0.234044
3	10	0	0.054577	0.016639	0.030302	0.012599	0.002059	0.117767	0.118867	0.040103	0.006701	0.027293	0.009962	0.010758	0.026625	0.000005	0.138989	0.161525	0.038335	0.013413	0.138929	0.011819	0.323949	0.066131	0.086461	0.112845	0.160247	0.022718	0.070835	0.046019	0.005536	0.017149	0.067114	0.086658	0.030774	0.015286	0.047048	0.081198	0.045374	0.003882	0.034406	0.005536	0.000035	0.025064	0.008950	0.007362	0.068259	0.025791	0.064402
3	15	0	0.001012	0.010196	0.001794	0.000589	0.004425	0.000431	0.003069	0.023593	0.006975	0.030030	0.030804	0.003697	0.031610	0.006255	0.005929	0.000007	0.018958	0.045398	0.182171	0.038832	0.069476	0.088897	0.026286	0.041822	0.024395	0.122341	0.007940	0.005401	0.047948	0.072030	0.051594	0.056740	0.014714	0.020408	0.078736	0.037566	0.008428	0.012863	0.025791	0.031608	0.000884	0.047127	0.017326	0.046163	0.032871	0.023345	0.022317
3	20	0	0.007168	0.007086	0.004256	0.001269	0.003963	0.020186	0.043528	0.024161	0.019564	0.002845	0.013197	0.004048	0.024257	0.004182	0.020369	0.006480	0.035834	0.026286	0.016599	0.006514	0.083875	0.010170	0.005324	0.040108	0.012406	0.047215	0.006248	0.024846	0.033593	0.001028	0.022876	0.007586	0.003162	0.103973	0.000010	0.195481	0.011178	0.016253	0.006331	0.015596	0.044180	0.001900	0.025311	0.026286	0.000010	0.033751	0.080112
3	34	1	1.828680	2.112027	2.321516	0.009955	0.065181	0.013635	0.014516	0.019090	0.000162	0.555888	0.018346	1.242009	1.492940	1.842420	1.651124	2.469510	2.089920	2.170159	2.258041	2.479858	2.002052	2.261280	1.913136	1.848314	1.705618	1.617719	2.348631	1.718055	2.424221	2.169129	1.619561	1.974114	2.089653	1.933174	2.369771	2.065783	2.063454	2.428497	2.428497	1.840135	2.803657	2.162863	2.529153	2.464645	2.779648	2.086526	3.102628
3	35	1	0.373234	3.162542	3.005276	2.319541	2.250980	3.166029	2.562241	1.816673	2.568184	3.135695	2.820027	3.031487	2.616411	3.108848	3.774142	1.088822	2.384807	2.979164	2.804747	3.542075	1.816528	3.965840	3.843114	3.420750	4.391545	3.326273	3.754606	3.465654	3.217554	4.862237	3.714592	3.056672	2.944788	3.362903	3.509032	4.073251	3.423998	3.117939	3.701897	3.639628	3.290204	3.700905	2.609524	4.071699	3.385288	0.959002	3.837500
3	36	1	0.114207	1.639696	3.185187	2.885582	3.561792	3.987412	3.545598	3.442273	2.986826	4.129371	3.229422	3.953064	4.122964	4.545209	3.134045	4.187738	3.600311	3.179547	3.967253	3.452179	3.947820	2.265280	3.252547	3.561270	4.512092	2.856089	4.017158	3.937402	3.384711	2.699394	4.505186	3.495571	3.695311	2.345090	3.649807	2.191663	3.747605	4.148723	2.645559	3.704743	3.892427	4.084237	3.698464	3.254512	3.317581	2.934438	2.519924
3	37	1	0.510360	1.197499	5.419984	5.231170	5.033860	3.393650	5.550515	6.295281	6.184680	5.980522	5.827835	7.457354	5.903845	6.037666	6.246860	5.728689	6.534151	5.880485	5.803514	5.880485	6.258330	5.777694	6.364980	6.137514	6.444777	5.521802	5.604946	6.507361	6.421209	4.989048	6.072948	6.444136	5.496324	5.937571	5.676159	6.170620	5.865692	5.857838	4.660456	5.701933	5.394884	6.360938	4.378843	6.108080	5.079047	6.968862	6.137514
3	38	1	0.925941	1.191914	1.601821	1.495264	2.225084	1.476114	1.665074	2.032328	1.656089	1.782733	2.033259	1.721854	1.687915	2.135959	1.342004	1.592541	1.646699	1.767790	1.598411	1.927690	1.630539	1.672312	1.628832	2.055275	1.750530	1.607711	1.875173	1.874269	1.988726	2.203177	1.550874	1.958196	1.487253	1.645757	1.665369	1.696500	1.785661	1.246751	1.695107	1.479289	2.129515	2.075501	1.609637	1.530763	1.790431	1.962033	1.639089
3	40	1	8.248916	7.605962	7.465312	8.473611	6.858218	6.937945	6.991130	6.785160	7.300764	8.106951	8.489316	7.930066	8.670583	8.423125	7.951225	8.108604	8.795690	7.485501	7.900965	8.488594	8.326590	7.270096	7.504529	8.389359	8.062648	7.912557	8.454906	6.856329	8.389103	9.254116	8.372320	7.089798	7.854813	6.963461	7.671664	8.679263	7.532450	7.617694	6.980058	6.776826	8.141669	7.300764	7.075791	7.205192	7.530189	7.617694	8.507098
3	41	1	2.461374	4.455370	3.713789	2.193535	4.180621	4.224056	2.854992	3.885546	3.566792	4.325729	4.124401	3.411464	3.818070	3.711697	3.321629	4.050706	3.614851	2.724972	4.250900	4.079941	4.177398	2.903471	3.327221	3.945050	3.844311	3.368432	3.696905	3.974507	3.809612	3.801023	3.874275	4.260719	3.543170	2.261984	4.105752	3.551301	3.486344	3.831943	3.816967	4.213623	3.894357	3.952331	3.915332	4.688275	4.035368	4.582026	3.819926
3	42	1	1.071642	2.699920	3.056488	2.893442	2.908580	4.700853	5.472744	2.102180	2.415323	3.314626	3.994972	5.256636	5.797187	6.012421	5.992230	6.392037	6.563332	4.873360	5.812894	5.279327	5.409403	6.837557	5.121671	5.316268	6.149517	7.025441	5.308604	6.624628	6.521783	6.275927	4.561471	5.802401	5.890160	4.706603	5.896941	4.262579	6.030999	6.209872	5.472134	2.857217	4.452638	4.781841	3.256453	4.916421	5.171761	4.608110	2.812197
3	44	1	0.740829	2.556384	3.178354	2.156443	3.237232	2.845574	2.606342	2.675823	2.936436	2.298169	2.887708	2.574730	2.979248	3.054623	2.913412	2.991297	3.050919	2.530563	2.849710	2.404670	2.778803	2.482092	3.001305	3.055102	2.384742	2.250531	3.037777	1.356642	2.633450	1.853950	2.408406	2.750756	1.429667	2.088281	2.566597	2.905935	2.699270	2.498789	2.245821	2.508836	2.197768	1.924521	2.151817	2.965510	3.083589	2.304200	2.868197
3	45	1	1.999093	2.375523	2.473723	2.418273	3.453769	2.544251	2.536871	2.541506	3.259920	3.033122	2.716644	2.692625	3.064649	3.392022	2.673030	2.910431	3.324642	2.920823	3.026195	3.093185	2.283862	3.677600	3.001597	2.931289	2.855386	2.842453	2.213432	2.796018	2.625816	2.983960	3.008534	2.917759	2.928355	2.717088	2.927895	2.789702	2.809801	2.282421	2.845318	3.466386	2.911096	2.627322	2.875735	2.795625	2.266353	3.322242	2.960106
3	46	1	0.125845	1.300247	0.910158	0.756670	1.309579	1.204818	2.175776	1.290754	1.563697	1.342602	1.305182	1.421210	1.378103	1.467791	1.066529	1.872876	1.388903	1.997554	1.964427	1.718817	1.826294	1.709907	1.798068	1.497033	1.519752	1.686015	1.891389	1.707281	1.993345	1.869058	2.188646	1.841767	2.205571	2.024167	1.847248	1.851017	1.925904	2.520362	1.776985	2.101287	2.182489	2.245716	2.274490	2.556233	2.345421	1.749315	1.892433
3	48	1	1.749829	1.716643	1.745491	1.538370	1.597656	1.913381	1.333839	1.701554	1.752953	1.783695	1.912071	1.794273	2.024063	1.791210	1.903835	1.533519	2.035684	1.935553	2.312523	2.000032	1.985698	2.263224	2.159449	1.891381	2.491960	1.745736	2.141290	1.839060	1.684589	2.110840	2.181298	2.473278	2.020933	2.343951	1.601498	1.922171	1.632419	2.147038	2.295251	1.817521	1.886946	2.180568	2.304200	2.220609	2.207441	2.060370	1.885227
3	49	2	2.849707	2.265861	2.248462	3.032193	2.501532	2.450720	3.005493	2.431006	2.659452	2.425368	2.612509	2.855895	2.324657	2.469576	2.482258	2.425690	2.808022	2.847099	2.765708	2.517350	2.348155	2.753684	2.551515	2.941093	3.007982	2.656949	2.831417	2.812323	2.750802	2.965326	2.824326	3.012773	2.864861	3.047225	3.085331	2.628410	2.790130	2.698238	3.012773	2.606800	2.946902	2.938944	2.962093	2.817607	2.984956	2.831417	2.967793
3	50	2	0.003311	0.011848	2.335413	1.829922	1.579594	1.508348	1.649001	1.372956	1.425711	1.355255	1.502650	1.469631	1.741696	1.522484	1.226626	1.649853	1.426986	0.538867	1.755989	1.684084	1.309398	0.936511	1.271418	1.644749	0.801165	1.269633	1.395833	1.159469	1.173523	1.620354	1.344854	1.483146	2.399079	1.684150	1.366298	1.483146	1.691134	1.844535	1.072476	0.334880	2.092257	1.419895	1.453382	2.510444	2.208354	1.100505	1.979468
3	51	2	0.658693	1.470132	2.071924	1.893216	2.187386	2.305911	2.033279	1.994823	2.112590	1.638736	1.868032	1.645448	1.717695	1.885894	2.080694	2.384440	1.988371	2.136452	1.879622	1.899037	1.956545	2.012432	1.981964	1.656035	2.072418	2.085093	2.072067	1.844197	1.825938	1.822848	2.236887	2.007866	1.597824	1.863219	2.253455	1.776546	2.250142	2.098450	2.270636	2.295235	1.700194	2.361422	2.137652	2.226657	1.886710	2.257678	1.892213
3	52	2	0.300463	1.393844	1.061134	0.849309	0.881157	1.004121	0.808244	1.055237	0.973554	0.631865	0.853504	0.768515	0.848435	0.865966	0.961262	0.816801	1.052382	0.597442	0.532475	0.852640	1.062185	0.774992	0.950101	0.749757	0.735997	0.874306	0.907813	1.253578	1.091589	1.132601	1.269193	1.148766	0.840732	0.939823	0.982350	1.079456	1.218889	1.200928	0.970172	1.018285	0.989708	1.619880	1.355832	0.952600	1.129357	0.934724	0.411443
3	53	2	0.013500	0.924610	2.562904	1.791715	2.616427	2.310435	2.186507	2.439091	2.232376	1.779671	2.299880	1.957614	1.642745	1.207397	1.892974	2.145589	1.940343	1.625792	1.639529	1.629085	1.667941	1.477179	1.244291	1.644773	1.416247	1.707206	2.386107	2.055726	2.013158	1.955084	2.096869	1.749773	2.268108	2.289411	2.435518	2.119765	2.273874	1.724260	1.423945	2.156321	0.823071	1.883933	1.848900	2.235435	1.869857	2.166911	2.405671
3	54	2	2.105928	1.913790	2.590257	2.207052	2.409562	2.432624	2.105615	2.386422	2.459422	2.813023	2.424329	2.310946	2.535243	2.670067	2.210390	2.580049	3.009162	2.639691	2.274713	2.229641	2.939066	2.553218	2.716869	2.793703	2.696161	2.613334	2.445415	3.088294	2.444438	2.325855	2.642319	2.638201	0.493786	2.280332	2.655462	2.411375	2.404320	2.931893	2.607162	0.802676	2.707667	2.563379	2.603686	2.225702	2.593668	2.591123	2.668330
3	55	2	0.225076	1.439753	2.103987	2.252397	1.475356	2.207824	2.501945	2.185633	2.603895	2.042755	2.386422	1.807803	2.218379	2.243070	2.314775	2.608241	2.301256	2.319563	1.982043	2.384703	1.757878	1.687440	2.055770	1.777174	1.682071	2.331632	1.604393	2.194406	2.048157	2.347159	2.120258	2.215721	2.174326	2.236887	1.885778	2.178040	2.259307	2.212587	2.080694	2.161512	2.571579	2.114017	2.052511	2.085841	1.873710	2.417326	2.162077
3	58	2	1.604619	1.388489	1.718030	1.390717	1.404388	1.550016	1.565229	1.658776	1.549984	1.642751	1.720150	1.592920	1.372643	1.522661	1.316652	1.745233	1.619947	1.667634	1.491150	1.654008	1.383200	1.446217	1.570472	1.606572	1.454861	1.476074	1.818780	1.812020	1.563642	1.749774	1.608640	1.494257	1.523309	1.947906	1.633570	1.577371	1.837298	1.465153	1.442235	1.378673	1.417270	1.635816	1.577301	1.596799	1.644913	1.562617	1.534898
3	59	2	1.417680	1.243401	1.547097	1.278102	1.566743	1.586712	1.253578	1.514139	1.308700	1.233942	1.140914	1.304211	1.240604	1.124636	1.140785	1.384948	0.923608	1.057501	1.122015	0.110848	1.317736	0.945756	1.026102	0.985917	1.020320	1.045743	1.018133	1.168745	1.290485	1.313308	1.502135	1.471160	1.380406	1.184697	1.601237	1.372398	1.317742	1.445866	1.572428	1.663529	1.561743	1.823994	1.633119	1.510370	1.401831	1.801197	1.552242
3	61	2	1.168588	1.802363	2.055261	2.256162	2.030960	2.449347	2.371911	2.039064	2.040829	2.549262	2.207168	2.398537	2.415922	2.087850	2.001321	2.358250	2.156512	2.037151	2.266981	2.300206	2.337482	2.268480	2.361422	1.944121	2.157185	2.148717	2.165324	2.463177	2.175458	1.969238	2.266981	2.080436	1.885894	2.082222	2.254756	2.490230	2.526670	2.293799	2.159121	2.087632	2.392224	2.437780	2.156512	2.208183	2.217850	2.153838	2.027165
3	62	2	2.192890	2.641176	2.785651	2.572473	2.471647	2.695892	2.530652	2.779858	2.500535	2.845833	2.744528	2.518547	2.355083	2.709088	2.680411	2.505749	2.761557	2.793876	2.631198	2.690457	2.215075	2.440567	2.520202	2.860907	2.528664	2.705315	2.352675	2.410247	2.637175	2.490169	2.496568	2.572473	2.380895	2.063763	2.661982	2.641060	2.817428	2.734208	2.832376	2.621870	2.516237	2.907672	2.770650	2.713510	2.432311	2.694945	2.383824
3	63	2	0.993163	2.329917	1.564311	1.574532	1.653367	1.619946	1.714210	1.682130	1.728316	1.961524	2.341277	1.783272	1.951900	1.910499	2.002648	1.837389	2.018027	2.264468	1.771481	2.062076	1.950001	1.588354	2.003703	2.415281	1.755297	1.921669	2.047000	1.626678	2.243070	1.606134	1.937638	2.046264	2.250142	1.778545	1.928218	2.072067	1.923249	1.976609	2.364860	1.956733	1.930746	1.813556	1.848471	1.404075	2.210870	1.958224	1.761370
3	64	2	1.991481	1.143880	1.250506	1.191608	1.559234	1.703034	1.640484	1.309515	1.343491	1.413665	1.655068	1.718431	1.338565	1.348156	1.520575	1.488269	1.633299	1.356667	1.757482	1.290695	1.649001	2.254744	1.816825	1.852939	1.919976	2.032829	1.647961	1.294100	1.683484	1.669945	1.507318	1.628247	1.413665	1.526916	2.124842	1.701526	1.333909	1.456086	1.727091	1.697050	2.194532	1.536978	1.424276	1.444480	2.175370	1.617375	1.782642
4	10	1	0.061495	0.134570	0.060010	0.056543	0.126446	0.020082	0.067752	0.100474	0.041227	0.065742	0.024010	0.119604	0.123458	0.176161	0.077883	0.173033	0.085264	0.228387	0.195057	0.191709	0.027856	0.163790	0.059041	0.010916	0.077476	0.190052	0.084232	0.113481	0.147911	0.058637	0.145856	0.084136	0.061797	0.127112	0.326800	0.148842	0.104287	0.181605	0.076707	0.242383	0.034276	0.113081	0.089611	0.202018	0.195788	0.046690	0.108101
4	15	0	0.092213	0.057286	0.018665	0.059434	0.069421	0.010632	0.000407	0.006436	0.065482	0.040789	0.008127	0.160215	0.060284	0.032871	0.015283	0.017710	0.011938	0.007506	0.000274	0.047127	0.001414	0.043329	0.137544	0.033751	0.000008	0.002660	0.004875	0.000065	0.017259	0.000202	0.006925	0.000888	0.002128	0.000274	0.000223	0.005246	0.003607	0.019853	0.055303	0.017875	0.008520	0.044137	0.026764	0.006249	0.009380	0.021898	0.009841
4	23	0	0.002114	0.000577	0.010080	0.002782	0.000194	0.015050	0.077476	0.001467	0.000015	0.035813	0.053164	0.001603	0.003740	0.000456	0.103741	0.062514	0.004886	0.114027	0.028766	0.001690	0.001072	0.004256	0.000866	0.003717	0.010619	0.005485	0.000017	0.000152	0.000254	0.086370	0.003421	0.004838	0.003421	0.009743	0.022498	0.013306	0.000097	0.011663	0.001778	0.004223	0.017962	0.015680	0.001392	0.000037	0.011013	0.000012	0.001021
4	25	0	0.000900	0.000889	0.000480	0.030325	0.015415	0.014633	0.001509	0.125005	0.091949	0.025004	0.011938	0.085958	0.000001	0.019392	0.009398	0.006925	0.000881	0.000260	0.000007	0.021831	0.024766	0.000521	0.012517	0.003718	0.000724	0.017561	0.007334	0.000233	0.000251	0.010424	0.004686	0.023810	0.016059	0.002017	0.008942	0.000881	0.000256	0.011938	0.000103	0.004675	0.000884	0.009275	0.006095	0.015058	0.012848	0.000002	0.046460
4	32	0	0.061163	0.000468	0.001916	0.011044	0.057272	0.001762	0.002264	0.012986	0.005877	0.036973	0.046416	0.068846	0.028330	0.065414	0.016208	0.072030	0.008119	0.000265	0.004607	0.016208	0.010548	0.019681	0.019249	0.004223	0.016506	0.002904	0.016186	0.000732	0.000291	0.019488	0.006331	0.004571	0.009534	0.000028	0.012061	0.000461	0.006121	0.003117	0.018714	0.045219	0.011920	0.001166	0.000335	0.013346	0.006051	0.001130	0.043199
4	33	1	0.783022	0.987363	1.310065	1.205282	1.405685	0.962076	1.183738	1.446475	1.378844	1.177203	1.177203	1.359692	1.313891	1.552527	1.448306	1.254417	1.214615	1.107413	1.668316	1.127026	1.385453	1.561058	1.132573	1.353653	1.534956	1.437004	1.072111	1.132573	0.877695	1.537700	1.119704	1.214576	1.070350	1.234822	1.201856	1.404755	1.328334	1.422257	1.488534	1.379661	1.389480	1.574076	1.593564	1.145563	1.717050	1.266369	1.202334
4	34	2	0.303780	0.105977	0.239013	0.056632	0.111858	0.173303	0.236335	0.018156	0.222337	0.158296	0.336589	0.259110	0.106977	0.043378	0.019194	0.078061	0.142787	0.110600	0.102586	0.000173	0.023579	0.004807	0.001646	0.000458	0.020867	0.102969	0.032077	0.001594	0.055057	0.015267	0.067876	0.061090	0.073810	0.019178	0.011842	0.076076	0.074065	0.168191	0.035171	0.014162	0.079360	0.001476	0.067845	0.000393	0.080266	0.000191	0.000290
4	35	1	0.411606	1.250350	1.231575	1.733280	1.256749	1.126460	1.105452	1.547677	1.641488	1.344123	1.641488	1.249661	1.212966	1.455850	1.521596	1.223675	1.782476	1.615481	1.254754	1.809124	1.148254	1.374871	0.968845	1.759993	1.154049	1.739058	1.344123	1.410527	1.550628	1.387094	1.249394	1.356592	1.113318	1.508089	1.219697	1.374871	1.363509	1.448386	1.273981	1.478618	1.330508	1.547677	1.599844	1.466679	1.414434	1.159898	1.527618
4	36	1	0.916736	0.669537	1.095562	1.037973	1.835915	1.323212	1.454912	1.224525	1.325192	1.689188	1.176033	1.249028	1.450537	1.375611	0.987056	1.374265	1.279824	1.148450	0.956567	1.165293	0.975018	1.093617	1.669634	1.477016	1.272276	1.399840	1.323547	1.529448	1.577901	1.240502	1.577901	1.687688	1.450537	1.666183	1.171983	1.501558	1.424955	1.636168	1.208778	1.255982	1.582502	1.607278	1.426144	1.232300	0.979931	2.317866	1.165323
4	37	1	0.662807	0.979624	1.966915	2.746176	1.821244	1.541316	1.784499	1.748046	1.444414	2.010302	2.823602	2.189167	1.934981	1.678105	2.268517	2.064684	2.397401	2.137634	1.810295	1.811669	1.866846	2.140948	2.037296	1.550628	1.857520	2.706500	1.946758	2.325492	2.169040	2.039758	1.758715	2.192257	1.550628	1.698559	1.986116	2.197924	1.795234	2.064684	1.959982	1.259676	2.037296	2.130873	2.013381	2.942323	2.369342	1.683901	2.242217
4	39	1	0.875271	1.056687	0.997877	0.696553	1.363539	0.882425	1.040503	1.121921	1.391066	1.120461	1.060839	0.918369	1.331244	0.935246	0.906855	0.887131	1.107413	1.078861	1.058679	1.054039	1.042933	1.022448	1.103720	1.083625	0.957129	0.903958	1.007474	1.151341	1.067659	0.818472	0.680727	1.065383	1.288190	0.877695	1.260372	1.040503	0.928072	0.972947	0.631947	0.925589	0.913757	1.214576	1.138949	0.908864	1.177738	0.916127	1.010974
4	41	1	0.600851	0.835967	1.565797	1.953850	1.881026	2.379531	1.901761	2.215072	2.093073	1.979898	1.837734	2.020574	2.116101	1.933174	1.998732	2.140696	2.003408	2.643780	2.169129	2.140696	1.811630	2.017036	2.316990	2.239284	1.821244	1.988228	2.239573	2.162960	1.718055	1.956486	1.814017	2.062569	1.847655	1.669690	1.962138	1.503553	1.886850	1.847655	2.093073	2.188850	1.878305	2.113156	2.239333	1.805623	1.886436	2.164493	1.665473
4	42	1	0.862562	2.083931	1.900817	2.329259	1.983260	2.460897	2.591316	2.966318	2.615540	2.658766	2.365328	2.609103	2.808399	3.247183	2.891715	2.758423	3.041863	2.972395	2.467732	2.427725	2.467732	3.211623	2.873645	2.876357	2.437143	2.873689	2.679341	2.761777	3.635195	2.907084	2.438541	3.282862	2.758423	3.364578	2.600840	2.571618	2.775954	3.211623	2.223671	2.552233	3.023634	2.989635	2.359335	3.201201	2.560833	3.105664	2.862725
4	44	1	1.404288	0.621906	0.611432	0.835526	0.498295	0.711935	1.015168	0.827634	1.050171	1.088669	0.776870	0.671199	0.612916	0.561298	0.887267	0.721031	1.186499	0.643424	0.739105	1.142591	0.863373	0.908667	1.057584	0.797489	0.721392	0.782240	1.133515	0.726837	0.993821	0.733533	1.156920	0.880373	0.564786	1.236861	1.016941	0.951729	0.673270	0.961933	0.778648	0.766342	0.847092	0.863373	0.605655	1.257964	0.887967	0.619530	0.739026
4	45	1	0.411373	0.661438	0.913757	1.126123	1.002158	0.966553	0.937981	0.666908	1.088822	0.870426	0.892259	0.821060	1.083625	1.120461	1.132573	0.843164	0.835789	0.976470	1.049801	0.603340	0.875773	1.274128	1.182961	0.812245	0.636481	0.865321	1.170225	0.969102	1.201856	0.778120	0.866761	1.038990	1.042933	0.979532	0.916127	0.611806	0.962260	1.000532	1.035405	0.955174	0.872718	0.959392	1.220846	0.945106	1.025144	0.817537	1.021408
4	46	1	0.291329	0.772361	0.689617	0.811341	0.907132	0.632807	0.860818	0.854763	0.919758	0.925573	0.692827	0.699867	0.886452	0.939488	0.908336	0.974951	1.091368	0.937395	0.803355	0.876967	0.569053	0.982657	0.682154	0.644368	1.100963	0.661438	0.912340	1.034840	1.391215	0.759368	1.005967	0.948876	0.690020	1.087030	0.601525	0.809743	0.908336	1.069766	0.898521	1.026525	1.022283	1.026525	0.943513	0.834988	0.944191	1.034840	0.661438
4	48	1	0.875271	1.198556	1.062653	1.334760	1.347783	1.302361	1.043517	1.196660	1.316850	1.286713	1.134816	1.040687	1.353663	1.656780	1.385292	1.255092	1.270780	1.259761	1.120484	1.239201	1.257170	1.417160	1.280042	0.989178	0.974513	1.341165	1.228523	1.214470	1.593829	1.126673	1.291793	1.239201	1.562437	1.335403	1.305022	1.210477	1.494721	0.989178	1.275238	1.255092	1.281992	1.168321	1.291793	1.417160	1.217409	1.328896	1.182318
4	49	2	0.688454	0.874585	0.809190	0.890518	0.932747	1.045422	0.808585	0.889049	0.942887	0.769266	0.878716	1.011311	0.885155	0.828246	0.962698	0.927772	0.811476	0.738728	0.901388	0.883905	0.972084	0.700033	0.932747	0.885155	0.683927	0.836926	0.952397	0.962126	0.997251	1.176567	0.860173	0.738728	0.831509	0.780468	0.947759	0.903565	0.800116	0.847907	0.780468	1.012270	1.007801	0.741045	0.913921	0.932747	0.903565	0.962548	1.016139
4	50	2	0.854975	1.207859	0.991319	1.289925	1.250559	1.767609	1.433453	1.328226	1.363180	1.248323	1.472053	1.483348	1.609631	1.518151	1.232450	1.548416	1.574741	1.569622	1.286477	1.353150	1.379265	1.486606	1.530337	1.404341	1.181686	1.443930	1.395382	1.808133	1.587779	1.484886	1.274406	1.498769	1.581918	1.565378	1.565378	1.410670	1.435215	1.322877	1.285492	1.339103	1.395382	1.382081	1.245229	1.685171	1.285492	1.330616	1.515566
4	51	2	0.821076	0.820660	0.886049	1.026268	1.189623	1.409492	1.098586	1.155473	1.243146	1.091084	1.265762	0.971535	1.064740	1.289318	1.234706	1.143650	1.381649	1.169287	1.164005	1.159028	1.071380	1.443063	1.210210	1.014142	0.930123	1.106644	0.976566	1.078040	1.052073	1.105630	1.178537	1.084097	1.058373	0.919562	1.026724	1.178537	1.240256	1.013762	0.982001	1.072248	1.157862	0.914791	1.007278	1.066744	1.032722	1.058884	1.096852
4	52	2	0.840822	0.950350	0.977536	1.292340	1.209038	1.329655	1.354216	1.138797	1.210874	1.006760	1.266008	1.312130	1.152722	1.443340	1.198631	1.146013	1.322539	1.252866	1.267623	1.295824	1.032758	0.988469	1.180914	1.164722	1.025985	1.128826	1.152722	1.260177	1.101730	1.127007	1.196684	1.368372	1.160920	1.362492	1.366833	0.930409	1.305530	1.179578	1.094971	1.254405	1.104501	1.340878	1.214283	1.071528	1.501256	1.110301	1.379482
4	53	2	0.803064	0.906891	1.213016	0.974018	1.214227	1.311978	1.109036	1.201851	1.044614	1.453382	1.179125	1.296835	1.125769	0.892133	1.196387	1.215648	1.069993	1.007161	1.213016	1.066821	1.272492	1.034476	1.203707	0.989851	0.964223	1.151619	1.016925	0.986047	1.277169	1.190957	1.103526	1.286411	1.350015	1.350015	1.083876	1.176362	1.379373	1.120798	1.591060	1.160030	1.205233	1.486063	1.350655	1.056710	1.364670	1.325857	1.532727
4	54	2	0.468323	1.126171	1.210280	1.236788	1.219972	1.356343	1.246459	1.215187	0.972084	1.235740	1.068574	1.101034	1.159674	1.035768	1.050547	1.079951	1.131283	0.937787	1.036073	1.026155	1.122767	1.026155	0.991696	0.967710	1.350922	0.876262	0.883905	1.109416	1.135664	1.065370	1.065370	1.211432	1.007041	1.072795	1.141706	1.145508	1.200817	1.045634	1.096618	1.150793	1.254889	1.371656	0.942494	1.011311	1.293250	1.068574	1.101034
4	55	2	0.601946	0.851087	0.792510	0.971431	0.922370	0.732868	0.728695	0.731246	0.669252	0.872708	0.765180	0.624882	0.982500	0.792280	0.999668	1.006482	0.582265	0.827351	0.816242	0.805881	0.662414	0.904248	0.876518	0.975665	0.922370	0.869681	0.773346	0.739611	0.877884	0.854196	0.636808	0.647477	0.716341	0.758140	0.722460	0.617445	1.086001	0.746975	0.778946	0.680730	0.639647	0.836528	0.625591	0.846699	0.732131	0.618257	0.843285
4	58	2	0.422903	0.588690	0.825026	0.854130	0.611671	0.709199	0.562099	0.776122	0.808151	0.729581	0.439750	0.772518	0.798096	0.589430	0.571612	0.743173	0.697519	0.596263	0.709161	0.629343	0.747487	0.713431	0.657006	0.736377	0.520329	0.727052	0.533974	0.803313	0.388436	0.597021	0.587219	0.607737	0.655337	0.648499	0.784731	0.454958	0.695500	0.520329	0.731681	0.634823	0.932763	0.974952	0.752097	0.796601	0.799696	0.537260	0.510257
4	59	2	0.455612	0.918814	0.821671	0.872862	0.953591	0.840189	0.745291	0.894896	0.970708	0.912969	0.749971	0.854130	0.898305	0.969427	1.033486	0.893996	0.994197	0.837200	0.766009	0.893996	0.847430	0.678261	0.741798	0.912248	0.942897	0.820660	0.747403	0.831605	0.610139	0.637496	0.835477	0.937280	0.826093	1.000630	0.880806	0.964223	0.899136	0.771206	0.772741	0.904727	0.768299	0.826093	0.957185	0.846116	0.626550	0.904727	1.146900
4	61	2	0.129913	0.423332	0.876099	0.599869	0.912436	0.612074	0.524840	0.790144	0.777740	0.632022	0.833808	0.842607	1.089791	0.930649	0.718838	0.776458	0.975722	0.922950	0.911068	0.836117	0.873313	0.822020	1.021893	0.868018	0.883838	0.712030	0.828271	0.993911	0.921100	0.860102	0.706833	0.918892	0.922950	0.944350	0.948480	0.789118	0.912973	0.950234	1.075265	0.920163	1.173523	1.022749	0.991072	0.814604	0.738374	0.974272	0.853433
4	62	2	0.737019	1.021671	0.746858	1.087546	0.943293	1.013939	1.041197	0.921100	1.134328	1.227613	0.971412	0.968590	1.139515	1.193124	0.926867	1.114735	1.252932	0.951753	1.099837	0.923644	0.831110	0.978191	0.988866	1.060861	1.211704	1.104579	1.139515	1.129043	1.208019	1.050656	1.010732	0.985733	1.089791	0.868018	1.248433	0.937675	1.172835	1.001872	0.850763	1.099837	1.296801	1.133934	1.099837	1.179230	1.149255	0.983505	0.967710
4	63	2	0.670978	0.724261	0.827827	1.232760	0.906382	0.898613	0.917402	0.898305	0.867639	0.880806	0.906382	0.668182	0.911222	1.104808	0.823466	0.758903	0.637265	0.799696	0.950350	0.709161	0.652713	0.821671	0.742939	0.855568	0.660752	0.872862	1.026445	0.811557	0.981639	0.906382	0.792954	1.020950	0.761113	0.764490	0.706715	0.900599	0.798285	0.745291	1.039150	0.901524	0.806440	0.607737	0.763569	0.816725	0.774742	0.919562	0.826684
4	64	2	0.724152	1.155218	0.376476	0.489465	0.169616	0.219699	0.427257	0.620135	0.711792	0.537149	0.552106	0.232346	0.530451	0.464753	0.766311	0.557728	0.664854	0.598650	0.796416	0.800238	0.691171	0.628256	0.782885	0.506723	0.580380	1.013428	0.863762	0.715992	0.761507	0.655614	0.616763	0.812763	1.013717	0.679413	0.717050	0.783185	1.150103	0.854495	0.829668	0.803313	0.776122	0.663686	0.857105	0.970408	0.981456	0.386001	0.407271
5	2	2	0.129973	0.167440	0.109783	0.177031	0.103120	0.152184	0.079519	0.207392	0.244674	0.096493	0.171834	0.279743	0.084365	0.123530	0.156061	0.058304	0.129310	0.209721	0.225894	0.384133	0.216776	0.157361	0.059100	0.216776	0.188146	0.182048	0.128302	0.122071	0.154231	0.330720	0.106812	0.349534	0.344019	0.247830	0.277166	0.099985	0.295775	0.250469	0.148604	0.205968	0.384487	0.498630	0.066244	0.179623	0.314580	0.289795	0.180381
5	5	0	0.002409	0.059578	0.063892	0.136814	0.048307	0.122447	0.043916	0.022423	0.042802	0.016695	0.046860	0.010416	0.041134	0.051530	0.062223	0.032327	0.020681	0.024942	0.059701	0.001699	0.129913	0.026885	0.018308	0.105588	0.036129	0.124996	0.032400	0.005888	0.026885	0.091104	0.011872	0.109783	0.003025	0.082089	0.104631	0.088411	0.064632	0.038449	0.134699	0.153962	0.116473	0.032327	0.085101	0.049067	0.038436	0.018308	0.224039
5	8	1	0.550223	0.674515	0.567365	0.568034	0.298381	0.757300	0.435302	0.536352	0.632607	0.553084	0.476179	0.286980	0.125005	0.395047	0.243642	0.636137	0.250197	0.317618	0.128219	0.358361	0.524730	0.240990	0.402427	0.229327	0.275461	0.192685	0.144189	0.362688	0.100443	0.043726	0.122367	0.268028	0.253409	0.185974	0.193633	0.194592	0.206671	0.358725	0.049914	0.006716	0.065172	0.224302	0.047358	0.023122	0.296326	0.081198	0.138844
5	13	0	0.060655	0.005428	0.024181	0.011164	0.134049	0.122272	0.000233	0.037799	0.011400	0.136065	0.080999	0.058739	0.000880	0.079479	0.046449	0.104156	0.153220	0.140497	0.108385	0.093678	0.194449	0.061701	0.099959	0.017285	0.130038	0.038963	0.046346	0.095333	0.077581	0.081971	0.108572	0.010100	0.076639	0.032885	0.136567	0.071790	0.180298	0.119155	0.039511	0.031930	0.049656	0.134049	0.098139	0.053957	0.162852	0.166872	0.037146
5	16	2	0.969427	0.645873	1.081039	0.918814	0.949294	0.980022	0.891759	0.924092	1.131950	1.019109	0.827420	1.103526	0.808886	0.971412	0.772686	0.498014	0.694717	0.602983	0.809190	0.758298	0.543537	1.070952	0.745948	0.590700	0.913099	0.890518	0.648042	0.713230	0.935266	0.807264	0.667202	0.864705	0.693804	0.609498	0.547756	0.856594	0.815042	0.654535	0.835250	0.848406	0.847907	0.629395	0.603167	0.667067	0.647875	0.552602	0.864245
5	18	2	1.179230	1.075030	1.227029	1.103317	1.088035	1.322877	0.952474	0.991696	1.170309	1.655897	0.845318	0.727222	0.697055	0.983915	1.269222	0.821373	1.110678	1.060638	1.083875	1.118506	1.362280	0.988273	1.080327	0.859169	1.114610	1.191305	1.108563	0.921508	1.162101	0.918074	0.972145	0.994930	0.791166	1.180695	1.189734	1.053522	0.751080	1.209492	0.854975	0.876752	1.054566	1.036959	0.609773	0.905997	0.776149	0.849849	0.954805
5	21	2	0.494118	0.949048	0.579329	0.543226	0.441953	0.540412	0.556607	0.636411	0.407792	0.483745	0.572883	0.511427	0.392756	0.601899	0.521665	0.503033	0.486726	0.578177	0.605670	0.556607	0.587320	0.499263	0.654191	0.570786	0.729439	0.524300	0.705346	0.575362	0.822826	0.489347	0.437776	0.619523	0.636118	0.675227	0.744259	0.527283	0.704900	0.549767	0.521665	0.696996	0.594207	0.654191	0.739487	0.687945	0.559254	0.437776	0.448928
5	22	0	0.256080	0.117275	0.206671	0.273665	0.141078	0.213125	0.130491	0.238273	0.132517	0.173235	0.257557	0.291397	0.255797	0.142908	0.424320	0.154712	0.216910	0.166622	0.136595	0.062456	0.025795	0.037695	0.030496	0.041806	0.005456	0.048650	0.021095	0.081681	0.075255	0.022315	0.092003	0.054617	0.083745	0.067887	0.026573	0.031203	0.108866	0.036705	0.054849	0.030804	0.010803	0.041668	0.022315	0.011127	0.016877	0.030030	0.050088
5	25	2	0.864433	0.619822	0.495849	0.464407	0.451618	0.397617	0.256604	0.454394	0.559254	0.527283	0.619861	0.550858	0.289795	0.615071	0.499590	0.481871	0.361068	0.550321	0.567502	0.515959	0.301946	0.406658	0.435562	0.517654	0.400614	0.333532	0.431379	0.258828	0.633716	0.400614	0.431379	0.324016	0.247059	0.280798	0.481871	0.498630	0.264554	0.481871	0.348959	0.265078	0.481763	0.340558	0.280798	0.696996	0.403427	0.447168	0.622210
5	26	2	0.505656	0.479986	0.739487	0.403121	0.468323	0.670606	0.584896	0.468323	0.704900	0.403121	0.570786	0.518579	0.554330	0.358344	0.468114	0.358344	0.358344	0.452999	0.601899	0.429566	0.572883	0.672819	0.715323	0.359462	0.454394	0.559254	0.481763	0.468114	0.527283	0.704900	0.534130	0.636118	0.464407	0.554330	0.834731	0.584896	0.537956	0.670606	0.672819	0.601899	0.373732	0.521665	0.394742	0.944774	0.442212	0.464407	0.521665
5	29	2	0.734756	0.333641	1.373796	0.370349	0.387724	0.745969	0.173280	0.911119	0.982255	0.529712	0.169478	0.722316	0.155794	0.626197	1.007227	0.344092	0.503262	1.073418	0.516874	0.834539	0.657768	0.605714	0.418662	0.393409	0.949710	0.709199	0.753995	0.247772	0.738204	0.109783	0.466523	0.585852	0.046999	0.711161	0.404715	0.035971	0.152378	0.539288	0.108822	0.138920	0.084720	0.458973	0.188836	0.357758	0.280689	0.274093	0.377922
5	30	2	2.115565	1.861450	1.952654	1.691309	1.599450	1.890214	1.688542	1.970743	1.720816	1.798700	1.261801	1.567518	1.571160	1.257496	1.626629	1.470091	1.741900	1.639728	1.164373	1.923751	1.482648	1.394589	1.227613	1.354608	1.671091	1.355017	2.048805	1.410111	1.688069	1.479220	1.652574	1.560378	1.325479	1.519725	1.382029	1.429191	1.052686	1.357823	1.233898	1.075911	1.672349	1.530520	1.295760	1.248303	1.532108	1.514592	1.326259
5	32	2	0.087501	0.040881	0.140968	0.063844	0.072257	0.219565	0.042473	0.136656	0.045507	0.129973	0.154231	0.096646	0.023986	0.080975	0.037637	0.039524	0.198952	0.122447	0.046860	0.052699	0.112420	0.105468	0.045507	0.126236	0.122576	0.055901	0.119510	0.109938	0.052963	0.212894	0.085066	0.226249	0.041934	0.120497	0.136695	0.193143	0.042241	0.083851	0.163235	0.067411	0.089366	0.193143	0.108767	0.085066	0.173449	0.170355	0.056084
5	33	1	1.224606	2.356527	2.291975	2.784351	2.821393	2.369494	2.322324	2.748337	2.179539	2.513499	2.338264	2.661008	0.982035	2.208585	2.305027	1.286713	1.942274	1.659594	2.171934	2.048671	2.456971	2.300454	1.967986	2.307555	2.500702	2.318226	1.965384	2.050830	2.214503	2.348411	1.933907	2.591672	2.756361	2.036567	2.296530	2.521872	2.307555	2.404713	2.602707	2.244661	2.356694	2.087948	2.048148	1.706361	2.653939	2.359545	2.507905
5	35	1	2.436424	2.918891	2.718982	3.098001	2.587208	2.482964	2.493408	2.999915	2.322191	2.577302	2.527328	2.382272	2.441527	2.901773	2.527328	2.623730	2.930775	2.582637	2.358596	2.322488	2.991034	2.556691	2.797340	2.739379	2.901773	2.194193	2.444532	3.018862	2.465950	2.337806	2.601697	2.549281	3.025210	2.417510	2.810665	2.253614	2.604475	2.766203	2.404713	3.066446	2.400024	2.722190	2.626873	2.501289	2.569781	2.892508	2.617770
5	36	1	1.708355	3.310492	3.369301	4.031497	3.950495	3.818781	4.026765	3.372594	3.536994	4.028184	4.051761	3.665439	4.214521	3.486201	3.638888	2.478143	3.285716	3.435485	3.920404	3.155805	3.384297	3.282555	3.536979	3.486938	4.183733	3.486201	2.994913	3.020880	3.334766	3.338190	3.066961	3.512764	2.912801	3.243113	3.829661	3.262014	3.361109	3.664154	3.010353	3.263191	3.284862	3.460884	3.384569	3.058444	3.264482	3.384491	3.109682
5	37	1	0.984792	0.789879	0.891643	0.869766	0.871983	0.869002	0.829127	1.227203	1.294467	0.970358	1.122842	0.998405	1.215343	1.132339	1.106216	0.674209	0.799452	1.241763	0.761101	0.709880	0.634725	0.705819	0.645909	0.982156	0.668460	0.652746	0.706651	0.663432	0.951847	0.715392	0.834292	0.870039	0.531117	0.730692	0.656123	0.624460	1.234853	1.029808	0.650777	0.400923	0.653591	0.696294	0.751332	0.602140	0.799117	0.745709	0.892830
5	39	1	0.000019	0.002224	0.004896	0.025961	0.038386	0.004374	0.029961	0.000620	0.045305	0.006309	0.122676	0.000264	0.040206	0.053636	0.001042	0.566563	0.044697	0.008922	0.091389	0.021264	0.022253	0.048602	0.026748	0.035299	0.059247	0.132295	0.064278	0.121827	0.054310	0.080686	0.247202	0.095897	0.065260	0.005476	0.030116	0.033913	0.072538	0.053079	0.085961	0.123219	0.039654	0.026625	0.055460	0.017852	0.071677	0.060499	0.188208
5	40	1	2.353990	2.883182	3.281249	3.053414	2.784310	3.090941	2.519113	3.116765	3.142698	3.984680	3.288223	4.063804	2.519278	2.961678	2.858289	4.174227	3.513132	3.103997	3.214349	3.135263	3.461122	3.126426	3.133321	3.601159	2.640409	3.358944	2.914449	3.483632	2.634595	2.993837	3.312111	2.994376	3.004725	2.958754	2.488859	3.798062	2.747073	3.074765	2.087006	3.554212	3.235731	2.816494	2.993953	3.195671	2.141903	2.956315	3.165420
5	41	1	2.559286	2.776508	2.588448	3.446860	3.270612	3.231743	3.423180	3.014301	3.248980	3.796638	2.467688	3.361017	3.522948	3.087808	3.741785	2.843324	3.512946	3.211619	3.053533	3.486040	2.985509	2.910024	3.286690	3.409707	3.669084	3.263191	2.994913	2.977860	2.784544	2.565562	2.856089	3.409842	2.957238	2.904729	2.811328	2.534029	2.817750	2.829169	2.680059	2.756361	2.549281	2.980322	3.184753	2.724378	3.087891	2.910024	2.617782
5	42	1	5.841136	5.003505	4.989101	4.946578	4.744996	5.265600	5.560644	5.369290	4.616975	4.199424	5.153785	4.618027	6.433129	6.722254	7.043420	5.656391	6.324564	6.054975	6.926219	6.144553	6.845908	6.720886	7.163109	6.522761	6.209872	6.490277	5.964469	6.526161	5.839966	7.079873	6.831093	5.932066	6.258788	6.858846	6.941137	6.226931	6.079453	6.515581	6.551580	6.046985	6.789168	6.652232	6.680495	6.225697	6.309484	6.535577	6.646495
5	43	2	0.079933	0.051632	0.064925	0.061902	0.056359	0.063362	0.097298	0.075748	0.034858	0.024436	0.045507	0.149117	0.034906	0.018847	0.093206	0.005307	0.030296	0.056905	0.002132	0.062998	0.003259	0.013596	0.086632	0.030829	0.028504	0.002096	0.036537	0.017151	0.023711	0.004586	0.040401	0.039080	0.034989	0.063976	0.012364	0.030692	0.010020	0.020771	0.016492	0.013620	0.004589	0.041486	0.072788	0.034084	0.003204	0.020396	0.038451
5	44	1	2.101351	2.078417	1.802320	2.178367	2.332539	1.868176	2.075321	2.113434	1.670692	1.519836	1.881731	2.295277	2.078417	1.588210	1.892064	1.706066	2.039317	1.974114	1.696815	1.874371	1.747025	1.982905	1.650954	1.550482	1.757737	1.825005	1.575952	1.970727	1.654423	1.921970	1.793541	1.948041	1.685721	2.190783	1.861025	1.757260	1.706066	1.665467	2.318693	1.867170	2.065417	1.840194	1.921970	2.083211	2.039317	2.069682	2.097440
5	45	1	0.657357	0.825907	0.664757	0.409817	0.665937	0.864069	0.896234	0.710096	0.832470	0.506120	0.805461	0.863144	0.750593	0.518658	0.760871	0.912969	1.164671	0.875590	0.791514	1.082000	0.496202	0.887208	0.916684	0.925589	1.073390	0.815439	1.221436	1.235101	0.822748	0.763041	0.491102	0.503736	0.265789	0.305771	1.024915	0.507452	0.499030	0.576049	1.025081	0.445700	0.515711	1.064280	1.042485	1.451963	1.496517	0.997178	1.231693
5	46	1	0.045069	0.024545	0.070572	0.241587	0.072226	0.074535	0.063981	0.065526	0.042604	0.051251	0.137944	0.039758	0.046981	0.059093	0.013432	0.114900	0.092919	0.015713	0.080865	0.035463	0.060144	0.007078	0.047357	0.046611	0.074535	0.049278	0.135232	0.060766	0.041292	0.039128	0.054028	0.023748	0.011791	0.062013	0.055981	0.067953	0.034973	0.093645	0.091708	0.006799	0.021077	0.046611	0.038543	0.034017	0.042604	0.046611	0.015034
5	47	1	2.633578	3.508361	3.889409	3.798377	4.290645	3.969872	3.350898	4.474980	3.785998	3.082602	3.591526	3.379815	3.332962	3.502319	3.881965	3.022757	3.384356	3.041759	3.655716	3.977150	3.498759	3.965072	3.436424	2.957727	3.188089	3.607015	3.252929	3.253409	2.877717	4.027907	3.271858	3.328107	3.387330	3.050106	3.517229	3.332962	3.144832	2.963363	2.799400	2.153562	2.928014	3.598577	2.930019	3.379815	2.193994	2.775256	3.338134
5	48	1	0.519360	0.558285	0.531048	0.537030	0.707888	1.025944	0.603432	0.824466	0.692661	0.656909	0.528054	0.891401	0.619101	0.741200	0.725976	0.483928	0.464855	0.622433	0.924629	0.387178	0.236490	0.390853	0.367456	0.459865	0.703141	0.494221	0.316169	0.522188	0.543584	0.475330	0.732206	0.556518	0.575811	0.462570	0.861211	0.544457	0.470409	0.481714	0.390736	0.571421	0.440937	0.459865	0.593904	0.514773	0.747433	0.832061	0.565059
5	49	2	1.639548	1.665084	1.927892	2.065360	1.780045	1.749773	1.889633	2.054729	1.808483	1.962483	1.934617	2.096275	1.761695	1.836042	1.903505	1.906512	1.807994	1.771829	1.976050	1.961683	2.077257	1.853106	1.771829	1.995720	1.927669	1.723760	1.722244	1.768701	1.786894	1.884780	2.214561	1.886925	1.824871	1.968872	1.819316	1.968872	1.830728	1.691004	1.440661	1.853106	1.934312	2.126030	1.722244	1.709030	1.746474	1.880957	2.096918
5	50	2	0.512917	0.274158	0.122460	0.222899	0.507831	0.210227	0.420837	0.304443	0.314713	0.259228	0.331471	0.413150	0.492268	0.422908	0.384722	0.327393	0.517061	0.342570	0.391022	0.574800	0.450594	0.609930	0.627378	0.468700	0.439966	0.361295	0.475341	0.585088	0.337349	0.333699	0.489856	0.430287	0.483227	0.282565	0.576002	0.259507	0.432662	0.239887	0.367652	0.485972	0.560208	0.397564	0.591696	0.307929	0.316367	0.275177	0.499199
5	51	2	0.259082	0.187862	0.120599	0.144290	0.112152	0.324973	0.152225	0.210309	0.157347	0.270158	0.089133	0.196890	0.111986	0.089494	0.267370	0.049561	0.221695	0.178830	0.170409	0.166227	0.220420	0.112648	0.071991	0.215184	0.117904	0.059500	0.109295	0.221529	0.112152	0.201324	0.093121	0.076815	0.107449	0.119620	0.227220	0.110696	0.213503	0.301543	0.237402	0.049556	0.223735	0.268668	0.284447	0.220059	0.190293	0.100729	0.125431
5	52	0	0.043670	0.078693	0.068592	0.003579	0.052611	0.015921	0.007152	0.054150	0.036786	0.038572	0.018386	0.025341	0.019215	0.018285	0.060994	0.202376	0.064992	0.002656	0.000051	0.013217	0.018448	0.006047	0.030262	0.010892	0.000595	0.009715	0.000075	0.003796	0.009502	0.024985	0.021538	0.030567	0.013099	0.020324	0.028229	0.004764	0.027487	0.043699	0.013403	0.004256	0.006130	0.001115	0.000572	0.010565	0.000001	0.073299	0.009078
5	53	2	1.103244	1.767590	1.682191	1.623424	2.258115	1.386915	1.947490	1.890985	1.865460	1.889633	1.779671	2.013645	2.115926	1.919814	1.940621	1.376110	1.768701	2.200617	1.973856	1.754796	1.763445	2.111130	2.134699	2.166070	1.850865	1.988440	2.141904	2.032829	1.702637	1.951102	1.929164	1.883003	1.826790	1.811348	2.053217	2.057064	2.178104	2.003005	1.748149	2.345669	1.792601	2.494028	1.978627	1.949619	1.989950	2.179034	2.283409
5	54	2	1.716433	1.806469	1.762710	1.801626	1.996071	2.128486	1.896691	2.031851	2.183398	1.933149	1.872649	2.063102	1.934705	1.781928	1.870395	1.581159	1.729733	1.624813	1.962266	1.684721	2.000813	1.561128	1.942866	1.733241	1.552497	2.237012	2.135011	1.788404	2.078325	1.713641	1.857927	1.591831	2.000813	1.818491	2.107910	1.881472	1.824789	1.664087	1.853883	1.818491	1.654366	1.582660	1.954825	1.896784	1.774986	1.796731	1.848680
5	55	2	0.850472	0.975490	0.524122	0.769001	1.225674	1.699062	1.394628	1.257263	1.242073	1.257807	1.634427	1.466277	1.302648	1.381393	1.263592	1.103241	1.383305	1.289379	1.277461	1.572269	1.417470	1.295976	1.377188	1.174865	1.401008	1.481179	1.402790	1.532125	1.205879	1.270316	1.309398	1.123636	1.322491	1.405401	1.355016	1.351588	1.332096	1.100191	1.003699	1.296840	1.417470	1.299261	1.416525	1.193110	1.358916	1.168876	1.467471
5	56	2	1.520321	1.224852	1.376755	1.220050	1.184211	1.167085	1.336240	1.089289	1.134575	1.552489	1.426127	1.040801	1.118954	1.398966	1.086256	1.667335	1.889415	1.620005	1.468860	1.909072	1.508348	1.827932	1.695500	1.533264	1.847288	1.802355	1.266769	1.985185	1.785745	1.760406	1.827641	1.811094	1.661147	1.661435	1.591807	1.542229	1.617375	1.545370	1.575390	1.646619	1.629486	1.640484	1.508903	1.488129	1.581108	1.612932	1.616053
5	57	2	0.067548	0.049530	0.039722	0.061215	0.079744	0.096955	0.050769	0.069661	0.084000	0.074278	0.025577	0.116562	0.125981	0.093775	0.144622	0.097031	0.090602	0.158122	0.097422	0.130556	0.084686	0.120801	0.076567	0.270437	0.072885	0.128334	0.082396	0.075085	0.056724	0.132841	0.055632	0.026317	0.066647	0.107387	0.122837	0.082245	0.154427	0.088107	0.052142	0.062110	0.169784	0.070696	0.036566	0.022967	0.066476	0.096876	0.038402
5	58	2	0.065028	0.029779	0.041259	0.100284	0.064516	0.072016	0.109917	0.074999	0.104944	0.078981	0.059935	0.090810	0.107802	0.088506	0.111656	0.080446	0.078529	0.078250	0.112636	0.067681	0.087622	0.077702	0.066357	0.201709	0.163869	0.058570	0.026658	0.079383	0.093282	0.055166	0.024465	0.026251	0.056306	0.070696	0.084686	0.069957	0.083330	0.088435	0.034877	0.013217	0.066872	0.087144	0.127771	0.029489	0.113069	0.119418	0.086986
5	59	2	0.179496	0.138602	0.157361	0.134135	0.082195	0.263642	0.301492	0.078435	0.038436	0.039524	0.336029	0.278213	0.631668	0.472469	0.000140	0.418464	0.244674	0.289795	0.147802	0.147802	0.207179	0.099400	0.425382	0.384633	0.216372	0.261134	0.325164	0.506714	0.391360	0.336615	0.253106	0.295051	0.436226	0.180774	0.344189	0.826837	0.490747	0.300348	1.109644	0.828715	0.187611	0.506859	0.706989	0.464603	0.470159	0.578931	0.735017
5	60	2	0.687247	0.671336	0.816087	0.636808	0.879544	0.706599	0.736546	0.751828	0.802616	0.761878	0.748975	0.792329	0.932124	0.796021	0.937174	0.874173	0.680263	0.591794	0.661179	0.725094	0.701672	0.741530	0.620289	0.642384	0.577216	0.665522	0.646154	0.653894	0.575921	0.606408	0.422309	0.434285	0.645351	0.650777	0.514370	0.508909	0.653741	0.629844	0.794477	0.449179	0.573434	0.638533	0.832497	0.484653	0.701214	0.429971	0.453495
5	61	2	0.751068	1.122857	1.064740	0.858241	0.987772	0.732174	0.936462	0.872862	1.071272	0.899657	1.171657	1.172473	1.162412	1.195179	1.239989	0.975490	1.096920	0.809140	0.970708	1.235805	0.958605	1.090697	1.041111	1.193504	0.936350	0.906382	1.120023	1.173693	1.133442	1.187685	1.190349	1.193480	1.187685	1.244572	1.015480	1.076237	0.821329	1.549554	1.185563	1.064244	1.246193	1.110951	1.077769	1.315599	0.986047	1.451234	1.014888
5	62	2	0.106033	0.059368	0.029312	0.133153	0.087745	0.193847	0.163433	0.092075	0.137303	0.200649	0.141462	0.118725	0.054449	0.175392	0.077823	0.071047	0.169938	0.148759	0.147799	0.182051	0.215370	0.076896	0.073042	0.104787	0.136459	0.071168	0.049558	0.124616	0.128332	0.052142	0.108635	0.079595	0.072428	0.044107	0.154884	0.155312	0.055393	0.178583	0.203592	0.047805	0.113295	0.066892	0.067280	0.055716	0.235042	0.058024	0.065395
5	63	2	0.921425	0.808440	0.954471	0.827495	0.750454	0.821130	0.912973	0.909380	0.721837	0.827495	0.821076	0.821130	0.801889	1.003146	0.801889	0.538692	0.931545	0.992093	0.796137	0.865931	0.698834	0.969821	0.695114	0.814840	0.748461	0.833844	0.965254	0.891759	0.741798	0.705537	0.878816	1.005579	0.728486	1.075770	0.777732	0.945769	0.684164	0.956527	0.514393	0.986047	0.747353	0.790907	0.802676	0.904750	0.740716	0.865931	0.833844
5	64	2	1.157281	1.060861	1.149413	1.369426	1.400344	1.312175	1.372202	1.230726	1.216615	1.250035	1.199686	1.122767	1.315127	1.320427	1.122767	1.301798	1.115234	1.114610	1.378992	1.302324	1.503150	1.204241	1.344312	1.105528	1.274059	1.312175	1.227033	1.188549	1.280178	1.353150	1.197515	1.501504	1.227029	1.057598	1.270665	1.126982	1.302324	1.111779	1.229287	1.131283	1.270665	1.199686	1.248323	1.264232	1.199686	1.246302	1.223447
6	2	2	0.005556	0.062014	0.001368	0.011972	0.003851	0.002022	0.000404	0.079509	0.000505	0.030307	0.011030	0.040579	0.158352	0.101356	0.015286	0.042728	0.037077	0.042728	0.046894	0.084969	0.051376	0.214508	0.070402	0.054766	0.149678	0.068984	0.142676	0.075540	0.030330	0.098464	0.083051	0.044082	0.048727	0.013603	0.193866	0.067267	0.093719	0.000298	0.050048	0.170012	0.063690	0.105397	0.125452	0.017020	0.114853	0.082268	0.272655
6	4	0	0.600334	0.664887	0.569882	0.543915	0.702156	0.519040	0.536390	0.420636	0.458139	0.484409	0.287730	0.353015	0.513787	0.269213	0.234527	0.492787	0.400411	0.077330	0.119180	0.213278	0.303640	0.349128	0.495484	0.215966	0.128219	0.256151	0.268015	0.489906	0.263734	0.201163	0.129728	0.198244	0.028389	0.260241	0.200286	0.041055	0.069674	0.085689	0.098282	0.170336	0.067930	0.063873	0.025004	0.046106	0.183414	0.046106	0.124473
6	5	0	0.157293	0.043726	0.003519	0.000002	0.000237	0.010708	0.000004	0.000919	0.027998	0.003970	0.005701	0.043833	0.001848	0.005065	0.029231	0.128172	0.000883	0.014532	0.011560	0.017751	0.023833	0.021863	0.001108	0.000887	0.000955	0.000355	0.026414	0.065873	0.000583	0.010915	0.021107	0.000172	0.046246	0.006872	0.017751	0.000895	0.008143	0.000707	0.000937	0.004587	0.005933	0.030599	0.000112	0.007019	0.021081	0.014908	0.046860
6	8	0	0.015432	0.031610	0.001178	0.091675	0.013760	0.000147	0.036973	0.005915	0.011178	0.001635	0.040781	0.044887	0.000688	0.002531	0.014402	0.028792	0.000944	0.052614	0.000050	0.001678	0.005536	0.001722	0.036396	0.016506	0.030774	0.000234	0.004507	0.027773	0.005222	0.005877	0.013346	0.029861	0.004607	0.048886	0.001912	0.004927	0.013859	0.000035	0.023119	0.023810	0.021181	0.010962	0.034846	0.001859	0.001812	0.044336	0.000906
6	10	0	0.026361	0.022317	0.015786	0.003970	0.000880	0.003573	0.037288	0.032871	0.009011	0.027155	0.000015	0.023050	0.000906	0.086165	0.012423	0.001452	0.003907	0.015843	0.005481	0.002395	0.050987	0.000059	0.006181	0.001849	0.000923	0.024931	0.022667	0.009249	0.007176	0.004690	0.011540	0.005502	0.009955	0.000130	0.055059	0.014509	0.035584	0.000937	0.000126	0.009424	0.011944	0.000107	0.078147	0.000662	0.000068	0.112675	0.004260
6	13	0	0.026827	0.107982	0.041292	0.022935	0.009014	0.001127	0.020120	0.011285	0.011608	0.001088	0.000011	0.068668	0.003281	0.037141	0.002706	0.017884	0.004425	0.010283	0.001765	0.009272	0.009789	0.002932	0.013603	0.018021	0.086104	0.004291	0.004420	0.013197	0.008119	0.000023	0.000255	0.008186	0.006138	0.012401	0.000906	0.000042	0.000020	0.000358	0.040499	0.001779	0.024766	0.059262	0.006549	0.121656	0.025388	0.000023	0.008399
6	18	2	0.687696	0.468323	0.425855	0.552479	0.231573	0.261134	0.314722	0.693706	0.261134	0.192683	0.342867	0.622175	0.403121	0.231060	0.441576	0.224609	0.379129	0.113640	0.556607	0.508276	0.584896	0.546357	0.524300	0.417259	0.382978	0.436903	0.524300	0.603930	0.511464	0.572883	0.521665	0.289795	0.487745	0.530572	0.622175	0.123133	0.552479	0.400614	0.388075	0.451618	0.397617	0.368458	0.407651	0.345317	0.503033	0.379129	0.476818
6	22	1	0.630899	0.380589	0.756151	0.544768	0.663729	0.644368	0.546878	0.710096	0.605887	0.440469	0.418760	0.461610	0.797524	0.435302	0.440469	0.501188	0.639915	0.603490	0.522361	0.439534	0.409109	0.328454	0.333205	0.461093	0.640192	0.252198	0.491017	0.506259	0.416714	0.234527	0.336019	0.499202	0.382017	0.238016	0.423625	0.242461	0.252709	0.368318	0.484238	0.409109	0.454012	0.347227	0.358016	0.320458	0.328515	0.355616	0.363154
6	23	1	0.403188	0.464443	0.350858	0.543915	0.484409	0.658732	0.713675	0.879905	0.598726	0.829249	0.641936	0.498567	0.784535	0.445925	0.315574	0.429175	0.752132	0.754042	0.539504	0.697479	0.508577	0.645896	0.424320	0.475961	0.633152	0.212002	0.245103	0.385213	0.591582	0.386293	0.476179	0.317964	0.316541	0.506692	0.544768	0.183770	0.370017	0.216693	0.514186	0.469296	0.498675	0.430763	0.149190	0.377614	0.303635	0.280739	0.388120
6	24	0	0.007760	0.000470	0.065172	0.020408	0.339931	0.019853	0.041230	0.017285	0.044139	0.000115	0.005117	0.054658	0.000667	0.020910	0.094055	0.057165	0.025371	0.110293	0.002375	0.049862	0.121548	0.007930	0.000019	0.034459	0.000330	0.000195	0.093843	0.100067	0.001804	0.022755	0.055504	0.000480	0.000954	0.000778	0.019249	0.001166	0.041482	0.013517	0.017917	0.004237	0.112391	0.013398	0.005624	0.046860	0.006095	0.000590	0.018486
6	29	2	0.275420	0.380393	0.217662	0.256688	0.132921	0.180769	0.178789	0.764410	0.222495	0.069514	0.574618	0.677505	0.265796	0.668187	0.502226	0.170012	0.442353	0.663686	0.729656	0.659554	0.615662	0.657984	0.381450	0.776482	0.574831	1.022749	0.629368	0.620302	0.792799	0.816479	0.581641	0.663042	0.651229	0.641339	0.747403	1.002246	0.730958	0.667554	0.593079	0.545004	0.924092	0.607466	0.543268	0.378103	0.686876	0.923636	0.766009
6	30	2	1.531154	1.686546	1.224524	1.604121	0.808214	0.755982	0.654191	1.408767	0.510517	0.292034	1.154955	1.360991	1.187204	1.481116	0.997487	0.705056	0.946612	1.410691	1.536128	1.243068	1.123224	1.297587	1.032056	1.088369	1.535067	1.444271	1.514578	1.731575	1.733858	1.365477	1.377788	1.365675	1.347181	1.549651	1.070488	1.393276	0.994785	0.715167	0.912257	0.759863	1.114335	0.998803	1.122772	0.706884	0.911963	1.291179	1.152367
6	32	2	0.226543	0.190661	0.235304	0.262833	0.234624	0.129747	0.184498	0.201687	0.224494	0.153741	0.293582	0.060218	0.339959	0.104826	0.089358	0.429880	0.210834	0.297633	0.158868	0.119016	0.143113	0.134170	0.194449	0.218116	0.209329	0.174038	0.170027	0.231672	0.143113	0.104826	0.166638	0.177107	0.398796	0.093521	0.144363	0.058087	0.187079	0.094325	0.263928	0.130038	0.077581	0.214277	0.199969	0.276301	0.058087	0.239652	0.120497
6	33	1	0.475780	0.355715	0.444100	0.974723	0.745535	0.896117	0.656453	0.234340	0.816096	0.618024	0.679368	0.440469	0.899949	0.416714	0.572320	0.771723	0.513787	0.432856	0.572320	0.524785	0.235601	0.548498	0.587656	0.670522	0.415473	0.454379	0.640995	0.526617	0.594668	0.514608	0.754227	0.473653	0.407922	0.619926	0.370218	0.430763	0.553034	0.651561	0.400643	0.438674	0.613574	0.471736	0.268015	0.532691	0.371085	0.594928	0.451979
6	35	1	1.485124	1.216585	1.002736	1.355938	1.201383	1.417057	1.782394	1.596331	2.307689	1.556813	1.515045	1.519836	2.044568	1.900429	1.943951	1.868835	1.879455	2.028063	1.571460	1.459567	1.762550	2.298351	1.811055	1.600585	1.731898	1.550482	1.737341	1.505771	1.500131	1.417160	1.549818	1.361664	1.582066	1.562406	1.248932	1.346726	2.145885	2.021847	1.918229	1.948041	1.628568	1.626936	1.794443	2.083211	1.480184	1.814266	1.575952
6	36	1	1.797614	2.444765	1.534956	2.241121	1.959319	1.805623	2.193841	1.946758	2.176064	2.548141	2.413149	1.678105	2.267255	2.035848	1.823646	2.137707	2.112163	1.583075	1.405673	2.216022	2.035685	2.169040	2.472733	2.088497	1.868831	2.112027	1.865027	2.061133	1.722001	2.137461	1.687536	2.011288	2.528988	1.934981	1.814982	2.350100	2.348043	1.887751	2.036267	2.358144	1.813234	2.632304	1.719535	2.190959	1.814982	1.938036	2.267255
6	37	1	0.239333	0.178129	0.203646	0.195579	0.243407	0.250763	0.246686	0.133300	0.663687	0.255171	0.408580	0.151938	0.209024	0.423594	0.334960	0.360555	0.343765	0.423133	0.316552	0.636154	0.366096	0.520947	0.633704	0.404980	0.232412	0.408759	0.404942	0.457529	0.426557	0.390853	0.412528	0.565396	0.349260	0.314785	0.397834	0.369511	0.421929	0.503205	0.464855	0.358841	0.501620	0.525958	0.545802	0.394422	0.566219	0.394291	0.474811
6	38	1	1.103893	0.872046	1.182596	1.065243	0.940833	0.986497	1.318228	0.955142	1.228774	1.298378	1.261800	1.259939	1.057713	1.483502	1.263416	1.080268	1.028973	1.021376	1.103145	1.355938	1.080319	1.013241	1.111394	0.918999	0.916279	1.346312	1.222065	1.135118	1.133907	1.296328	1.126401	0.869247	1.087860	0.869247	1.035006	1.103439	1.050143	1.295908	1.013241	1.172507	1.166685	1.110488	1.103125	1.133515	1.088898	0.879656	1.095336
6	39	1	0.000062	0.002009	0.000279	0.005385	0.017182	0.001474	0.016676	0.010006	0.068032	0.008319	0.001447	0.000316	0.000944	0.002373	0.002702	0.009196	0.004420	0.000159	0.012290	0.025488	0.006443	0.011620	0.023600	0.022296	0.087295	0.030864	0.053233	0.075463	0.055961	0.020536	0.020684	0.180160	0.001326	0.012613	0.023105	0.075933	0.043123	0.028005	0.038404	0.076872	0.009501	0.011172	0.064053	0.024295	0.062406	0.060826	0.034428
6	40	1	0.110755	0.076637	0.378227	0.062069	0.179294	0.175932	0.200947	0.165305	0.165949	0.098196	0.088205	0.087768	0.101677	0.075457	0.068435	0.168398	0.152357	0.089293	0.132810	0.125221	0.089989	0.100279	0.050885	0.123234	0.107502	0.155143	0.123699	0.165949	0.096261	0.138153	0.123078	0.273847	0.119462	0.281632	0.126236	0.087334	0.138748	0.015368	0.069367	0.070101	0.127046	0.085160	0.190883	0.101224	0.158106	0.042591	0.081326
6	41	1	3.411043	2.526593	2.367029	1.715087	0.933063	1.323204	2.144288	1.410695	2.243837	2.344572	2.495971	2.107562	2.571423	2.476412	2.275269	2.157657	2.169821	2.683591	2.533687	2.908428	3.078909	2.537966	3.104882	3.105234	2.981285	2.699834	2.641989	2.853208	2.350534	2.639720	2.901567	2.158154	2.859760	2.907055	2.829655	2.787301	3.003013	2.444807	3.310492	3.587841	2.711395	2.654856	2.878899	2.984519	3.409842	3.136733	3.037699
6	42	1	3.968507	3.774937	4.839242	3.431471	4.395698	5.263326	4.400589	5.346806	4.783904	4.620327	4.215913	3.931293	3.761835	3.793419	4.105297	3.819776	4.298390	4.595125	4.183893	4.549039	4.245828	4.178804	3.979750	4.539108	4.488743	4.313145	5.045202	4.400589	4.539108	4.641920	4.338857	4.566071	4.455693	4.683636	4.265982	4.395964	4.547324	4.539108	4.772528	3.798831	4.289528	3.452323	3.819776	3.934375	4.289528	4.629452	4.641920
6	43	1	2.561751	2.901567	3.056148	3.209058	3.337695	3.209058	3.444947	3.439032	3.030454	3.156999	2.795734	3.630483	3.437998	3.159015	3.544294	3.290763	3.059319	3.416712	3.207244	3.282720	2.957383	3.257171	4.108655	3.410597	4.286052	3.700129	3.793677	3.437131	3.333802	3.807168	5.099263	3.855929	3.360089	4.130889	4.475817	3.778223	4.528060	3.755683	3.942417	4.062624	4.038787	4.162108	4.463982	3.384835	3.939667	4.337746	3.755683
6	44	1	1.966831	1.711291	1.702427	1.550482	1.506743	1.652450	1.845362	1.594032	2.041391	1.682357	1.918006	1.654178	1.634488	1.954217	1.991406	1.583349	1.458195	1.867170	1.969680	1.291318	1.575952	1.982905	1.461855	1.783195	1.360536	1.293405	1.898035	1.815158	1.280460	1.248932	1.917518	1.813207	1.948041	1.305022	1.710602	1.454915	1.634132	1.664086	1.532264	1.706066	1.486605	1.557800	1.660077	2.057099	1.423380	1.640443	2.097440
6	45	1	1.348488	0.676600	0.716108	1.343017	1.326992	0.996226	1.269564	1.129263	1.626608	1.404313	1.216344	1.613665	1.662184	1.359118	1.019067	1.096757	0.713921	1.300001	1.300463	1.381295	1.277466	1.309235	1.384772	1.382667	1.616597	1.519635	1.114927	1.354095	1.407871	1.276823	1.208939	1.057706	1.466687	1.677030	1.663435	1.193612	1.339134	1.163358	1.293566	1.277466	1.497853	1.430456	1.238959	1.201539	1.431591	1.350422	1.459406
6	46	1	0.742985	0.259007	0.476219	0.713819	0.691545	0.440833	0.392585	0.174517	0.560802	0.454750	0.479959	0.486639	0.476219	0.451263	0.468884	0.324519	0.630885	0.567989	0.523849	0.455351	0.547330	0.656123	0.488223	0.567989	0.553199	0.527859	0.542844	0.558530	0.517699	0.444112	0.398466	0.531395	0.550245	0.383424	0.686860	0.379591	0.290802	0.444014	0.541629	0.510047	0.569594	0.605854	0.426328	0.516302	0.569639	0.472773	0.468903
6	47	1	0.000644	0.034761	0.098987	0.048005	0.167490	0.119361	0.101973	0.194720	0.203245	0.154220	0.060571	0.094217	0.123570	0.110642	0.314067	0.156697	0.185922	0.200483	0.305817	0.241660	0.193930	0.224671	0.224671	0.204998	0.311966	0.329533	0.271926	0.338250	0.104341	0.215047	0.283423	0.317395	0.079335	0.213335	0.082840	0.440833	0.232850	0.159918	0.190164	0.184664	0.221544	0.238611	0.294323	0.186014	0.123973	0.267257	0.305267
6	48	1	1.555988	0.893765	1.596604	1.000018	1.178646	1.231975	0.892447	1.638186	1.336973	1.277466	1.510282	1.114927	1.301050	0.889830	1.340175	1.530331	1.506621	1.402340	0.929682	1.148942	1.208743	1.004469	1.170921	1.038834	1.020253	1.330476	1.209632	1.193792	1.324180	1.164567	1.364120	1.165758	1.433151	1.300463	1.187343	1.127755	1.137756	1.193540	1.002917	1.331656	1.526879	1.776316	1.059585	1.149924	1.001908	1.216310	1.307964
6	49	2	1.691628	1.524442	1.681023	1.628680	1.729410	2.072145	1.763698	1.934542	1.581347	1.746242	1.558811	1.842287	1.968785	1.735079	1.818693	1.765899	1.788604	1.947339	1.804323	1.715438	1.690121	1.863333	1.743780	1.816973	1.988081	1.874009	1.605313	1.473484	1.709951	1.781035	1.565428	1.389434	1.684785	1.874009	1.800704	1.712938	1.721130	1.657594	1.738313	1.917041	1.693309	1.752523	1.757432	1.645976	1.799685	1.710620	1.426459
6	50	2	0.111263	0.042520	0.124616	0.136612	0.106670	0.145486	0.213838	0.086118	0.057342	0.166660	0.202218	0.119962	0.130019	0.260452	0.090259	0.223603	0.193847	0.268541	0.204916	0.215185	0.239421	0.175089	0.185102	0.235812	0.177654	0.235812	0.105500	0.183347	0.200600	0.222983	0.291146	0.115049	0.261824	0.219788	0.261824	0.399613	0.442053	0.254266	0.260452	0.213838	0.377569	0.251246	0.319105	0.132779	0.282640	0.261824	0.345177
6	51	2	0.197507	0.202810	0.124622	0.142544	0.162595	0.091015	0.215322	0.024553	0.049927	0.292771	0.096725	0.227285	0.281053	0.152644	0.147043	0.135093	0.120498	0.282512	0.212448	0.115535	0.238350	0.244830	0.300042	0.122329	0.152644	0.212172	0.205567	0.253070	0.255547	0.311856	0.173029	0.122060	0.394315	0.278313	0.423005	0.202776	0.242329	0.310740	0.318441	0.252334	0.186078	0.230181	0.205567	0.277413	0.205567	0.197507	0.166344
6	52	2	0.038524	0.000045	0.030631	0.030378	0.019201	0.054125	0.163789	0.034283	0.003522	0.029782	0.026437	0.048888	0.008986	0.076907	0.186340	0.061119	0.086754	0.063571	0.005493	0.086376	0.077213	0.035880	0.069410	0.038716	0.009383	0.052171	0.048314	0.049056	0.036252	0.052290	0.138005	0.000008	0.175452	0.036899	0.116576	0.129396	0.078153	0.050545	0.085421	0.040435	0.021394	0.080781	0.059511	0.167605	0.040399	0.092896	0.093298
6	53	2	1.815527	1.854497	1.955036	2.179496	2.330537	2.247404	2.431296	2.143932	2.143765	2.473318	2.239744	2.550113	2.648452	2.358949	2.465075	2.001774	2.235237	2.278870	2.659358	2.637610	2.644821	2.193039	2.481768	2.286554	2.353049	2.652665	2.169358	2.580693	2.276626	2.538190	2.509943	2.205049	2.467987	2.400066	2.306128	2.153838	2.436968	2.499048	2.600359	2.696617	2.359297	2.412390	2.698690	2.366750	2.529602	2.373143	2.490230
6	54	2	0.266394	0.558852	0.327548	0.499970	0.439750	0.530890	0.445381	1.071160	0.681645	1.054066	0.840848	1.005359	0.998158	1.165893	1.106884	1.256762	0.932434	1.110603	1.197817	1.096208	1.021893	0.909380	1.115878	1.019253	1.196418	0.769810	0.921425	1.185563	0.969821	1.092119	1.019253	1.250035	1.084930	1.232334	0.862874	1.324266	1.309028	1.064197	1.003175	1.212490	0.926867	0.951753	1.163531	1.222953	1.126553	1.013551	1.292056
6	55	1	0.156511	0.162623	0.254934	0.099688	0.155028	0.110931	0.128417	0.166918	0.228840	0.187283	0.156098	0.111483	0.119462	0.099688	0.071729	0.140033	0.223124	0.054481	0.130269	0.075847	0.193639	0.088826	0.084283	0.106949	0.160001	0.064855	0.054481	0.137466	0.116583	0.096214	0.101878	0.219352	0.161610	0.153823	0.098211	0.149686	0.110050	0.115159	0.110050	0.138847	0.139428	0.134820	0.042363	0.123699	0.048471	0.189998	0.102184
6	56	2	1.806501	1.635705	1.798584	1.456397	1.644773	1.931522	1.736166	1.979218	1.503369	1.976603	1.718431	1.678382	1.746621	1.734579	1.673339	1.743831	1.895350	1.914657	1.595396	1.546235	1.689486	1.673250	1.641644	1.569787	1.841656	1.778987	1.831939	1.761695	1.892230	1.688041	1.937994	1.669945	1.677442	1.578573	1.993977	1.730206	1.858608	1.956942	1.691705	1.712331	1.836455	1.996265	1.725748	2.049737	1.758710	1.857384	1.838306
6	57	2	3.065237	3.221571	3.323508	3.239755	3.157882	3.579369	3.389279	3.610479	3.143986	2.913432	3.048814	3.185730	3.323508	3.629086	3.404290	3.614026	3.135314	3.541969	3.628061	3.491202	3.904145	3.696373	4.348652	3.922205	3.990444	3.885697	4.009440	3.800097	3.580237	3.904145	4.127669	3.971439	4.149553	4.253698	4.344907	4.074883	4.040197	3.807419	4.005848	3.854897	4.212318	3.971541	4.301020	4.182374	4.178702	4.440815	4.456378
6	58	2	0.181465	0.125756	0.245966	0.270822	0.350289	0.301065	0.361412	0.318761	0.348350	0.459737	0.244830	0.430739	0.360595	0.424470	0.423344	0.477846	0.394688	0.430367	0.369265	0.290922	0.491010	0.358125	0.360595	0.295132	0.390680	0.450813	0.464128	0.278763	0.398225	0.348396	0.504594	0.257198	0.395143	0.316796	0.277765	0.432399	0.317301	0.515417	0.417911	0.498593	0.541554	0.467005	0.433330	0.373255	0.497451	0.404772	0.401731
6	59	2	0.403601	0.243519	0.487745	0.101358	0.901903	0.545234	0.784316	0.370337	0.708555	0.991072	0.273628	0.281921	0.151313	0.121226	0.462693	0.439171	0.259007	0.094055	0.102009	0.108767	0.103059	0.602338	0.303896	0.179496	0.126236	0.205439	0.049883	0.175463	0.165855	0.123133	0.294808	0.250201	0.090029	0.112420	0.257190	0.175463	0.099400	0.201287	0.214963	0.173458	0.214963	0.263592	0.334054	0.194982	0.314300	0.109073	0.212894
6	60	2	0.246452	0.376378	0.278249	0.258940	0.519060	0.475989	0.680652	0.287140	0.481326	0.495489	0.472277	0.523648	0.582290	0.423600	0.521704	0.443812	0.361967	0.472504	0.758947	0.672565	0.850277	0.880689	0.793334	0.527587	0.781312	0.713625	0.725491	0.757950	0.788043	0.728474	0.630655	0.750024	0.846798	0.712411	0.819881	0.829685	1.204154	0.666505	0.712411	1.113478	0.819881	0.619037	0.451979	0.586551	0.689778	0.694049	0.887489
6	61	2	0.822988	1.016466	1.191263	1.136460	1.187502	1.173878	1.221326	1.194237	1.421601	1.330844	1.396577	1.183375	1.161978	0.987772	1.146221	1.156030	1.272020	1.328640	1.125082	1.181543	1.234338	1.131258	1.146900	1.134841	1.202968	1.339512	1.316727	0.912969	1.371585	0.988057	1.311182	1.387647	1.128839	1.066744	1.177505	1.199269	1.232589	1.127378	1.492275	1.238513	1.115302	1.079166	1.280248	1.258138	1.072948	1.066744	1.121331
6	62	2	0.061371	0.211822	0.120201	0.080695	0.113115	0.068592	0.045704	0.006512	0.030435	0.104971	0.065073	0.193540	0.142614	0.013114	0.031331	0.031849	0.017243	0.054362	0.027245	0.094497	0.075326	0.047101	0.049323	0.157287	0.055119	0.122461	0.157984	0.118715	0.121984	0.091322	0.175555	0.014084	0.049323	0.092277	0.122461	0.088623	0.207747	0.026685	0.080511	0.110433	0.055906	0.143929	0.087692	0.068936	0.093553	0.048856	0.102867
6	63	2	0.736687	0.337083	0.535567	0.661963	0.570895	0.496753	0.501436	1.073659	0.507328	0.630163	0.564643	0.723046	0.739805	0.654486	0.699256	0.558160	0.610706	0.538794	0.707036	0.521238	0.638839	0.577336	0.558645	0.806474	0.755191	0.817259	0.910236	0.642527	0.610706	0.720331	0.484394	0.449568	0.532370	0.609498	0.670386	0.234803	0.806474	0.631668	0.578047	0.738590	0.664376	0.467369	0.616217	0.609498	0.609498	0.691615	0.643503
6	64	2	3.588869	3.374410	2.948950	3.484492	3.306622	3.591067	3.616712	3.714741	3.141735	3.293975	3.095968	3.409363	3.259041	3.651652	3.211586	3.600468	3.430503	3.265644	3.354328	3.249862	3.215999	3.689370	3.360625	3.154322	3.667906	3.357453	3.278140	3.524755	3.151970	3.177365	3.279385	3.543594	3.382937	3.605517	3.549176	3.376503	3.714432	3.319706	3.396211	3.367109	3.422635	3.478189	3.522071	3.719110	3.341563	3.338853	3.357453
[truncated: 54 more columns]
