# Supplementary material for: Cultured Cortical Neurons Can Perform Blind Source Separation According to the Free-Energy Principle
Source: PLoS Comput Biol. 2015 Dec 21;11(12):e1004643. doi: 10.1371/journal.pcbi.1004643 (PMC4686348; doi:10.1371/journal.pcbi.1004643)
Supplement: S1 Dataset — Data are composed of conditional expectation transients for each condition (x_u_trn.csv, …, x_u_alt4.csv), Kullback-Leibler divergence transients for each condition (kld_trn.csv, …, kld_alt4.csv), and trains of evoked spike number at trial 1, 11, …, 91 in each culture in the TRN group (x(t)_trn_1.csv, …, x(t)_trn_23.csv). In file names, alt1, alt2, alt3, and alt4 indicate data under the alternative conditions where (a, ρ) = (1/2, 1/2), (3/4, 1/4), (3/4, 3/4), and (1, 1/2), respectively. (ZIP) [file pcbi.1004643.s004.zip › SupplementaryDataset1/kld_alt4.csv]

culture	electrode	preference	trial1	trial2	trial3	trial4	trial5	trial6	trial7	trial8	trial9	trial10	trial11	trial12	trial13	trial14	trial15	trial16	trial17	trial18	trial19	trial20	trial21	trial22	trial23	trial24	trial25	trial26	trial27	trial28	trial29	trial30	trial31	trial32	trial33	trial34	trial35	trial36	trial37	trial38	trial39	trial40	trial41	trial42	trial43	trial44	trial45	trial46	trial47
1	1	0	0.005303	0.000370	0.000032	0.002792	0.096028	0.010031	0.031763	0.006487	0.014664	0.103968	0.012680	0.022244	0.010982	0.017582	0.023730	0.015769	0.003572	0.031256	0.042498	0.002155	0.009647	0.012081	0.035975	0.012244	0.002851	0.001633	0.050665	0.017095	0.034497	0.015684	0.016960	0.007244	0.000144	0.000002	0.032819	0.009695	0.000075	0.010863	0.000774	0.018666	0.001375	0.013601	0.000819	0.001807	0.000330	0.029992	0.004433
1	5	0	0.045912	0.000118	0.030115	0.000069	0.030145	0.023570	0.001212	0.007254	0.004037	0.006546	0.024310	0.008953	0.015627	0.000027	0.004162	0.000058	0.036964	0.013987	0.029415	0.000221	0.002560	0.002083	0.007947	0.000147	0.002626	0.012851	0.043200	0.003601	0.000081	0.004120	0.004184	0.002534	0.004238	0.003120	0.004162	0.009726	0.000082	0.002798	0.000466	0.000306	0.031801	0.011713	0.016160	0.003088	0.022959	0.018431	0.000792
1	9	1	0.082806	0.041487	0.206547	0.037335	0.054225	0.012368	0.034661	0.022092	0.045353	0.105869	0.064183	0.047612	0.075861	0.006133	0.002450	0.052402	0.018289	0.007148	0.013368	0.036612	0.047945	0.095287	0.065580	0.028373	0.088507	0.040775	0.037712	0.102862	0.132573	0.028625	0.056320	0.014460	0.085131	0.071138	0.032253	0.038163	0.093339	0.019382	0.074570	0.069364	0.027758	0.067427	0.146321	0.060074	0.082904	0.029246	0.110608
1	11	2	0.002497	0.050967	0.074751	0.014077	0.059926	0.150394	0.031211	0.156054	0.070788	0.187188	0.087806	0.136067	0.070310	0.145977	0.173092	0.189961	0.238995	0.131723	0.216595	0.148043	0.274937	0.172127	0.270021	0.155951	0.021212	0.198523	0.082812	0.248611	0.015575	0.165001	0.189930	0.294616	0.004424	0.139870	0.055401	0.157681	0.063911	0.210241	0.081586	0.011117	0.015726	0.071817	0.094773	0.072516	0.055848	0.007847	0.020261
1	12	1	32.599164	45.260570	45.481039	45.481039	46.805241	47.468220	49.682266	45.040168	43.939170	49.460581	46.363578	16.608962	47.910526	43.939170	14.449077	52.792172	17.582915	54.797431	55.020520	54.574398	55.690121	59.717946	61.738196	60.390905	61.064323	70.311439	66.016332	63.762500	63.087289	66.693405	66.693405	62.412520	66.467667	64.212883	67.822788	66.693405	24.779541	63.537381	62.862317	64.888819	65.790735	66.241976	64.438147	65.565185	67.145019	20.334801	64.663459
1	19	0	0.014475	0.034808	0.026131	0.105957	0.014475	0.007371	0.012458	0.051369	0.000794	0.022509	0.007292	0.015824	0.002703	0.002261	0.066844	0.001928	0.019011	0.036418	0.060938	0.114503	0.018769	0.078769	0.082268	0.000023	0.172709	0.070082	0.000214	0.005231	0.010865	0.048397	0.029090	0.073988	0.000142	0.000259	0.016444	0.020961	0.035200	0.003923	0.000045	0.013816	0.001350	0.297248	0.006954	0.015625	0.035983	0.064707	0.073754
1	21	0	0.028711	0.021099	0.043223	0.040374	0.000008	0.040693	0.009726	0.000040	0.008837	0.026649	0.060747	0.000024	0.031846	0.004227	0.000008	0.002659	0.007988	0.010726	0.026947	0.028482	0.053724	0.039534	0.000399	0.035020	0.014776	0.118627	0.041788	0.009724	0.022584	0.088373	0.144186	0.074086	0.045782	0.000065	0.047072	0.015077	0.034759	0.060630	0.068279	0.000427	0.042459	0.002704	0.002737	0.049502	0.114028	0.028950	0.042692
1	30	0	0.018555	0.007060	0.004616	0.004635	0.001245	0.018945	0.019005	0.003942	0.000956	0.012229	0.007065	0.000220	0.012183	0.003288	0.019495	0.000019	0.025671	0.037873	0.025230	0.033369	0.036528	0.045544	0.027871	0.001284	0.025277	0.029865	0.013338	0.014892	0.025325	0.015966	0.011098	0.005376	0.000376	0.049486	0.021430	0.055997	0.064236	0.082267	0.032366	0.016350	0.047915	0.017594	0.040707	0.103162	0.043765	0.007065	0.011045
1	32	0	0.005711	0.000122	0.009662	0.003546	0.007101	0.027998	0.083166	0.012686	0.062729	0.053350	0.000416	0.054377	0.020998	0.023232	0.000740	0.006911	0.008291	0.011538	0.008375	0.002778	0.009801	0.003540	0.013524	0.000503	0.012574	0.000721	0.018687	0.050642	0.070425	0.014536	0.014985	0.031794	0.009647	0.000554	0.000232	0.000365	0.022783	0.005897	0.019981	0.000120	0.086425	0.026781	0.000703	0.007702	0.026165	0.010592	0.003377
1	33	1	2.852432	3.231028	2.394718	2.581467	2.531564	4.797863	2.683204	7.134267	4.961623	6.138042	4.317697	3.357643	4.686366	5.977147	7.023089	11.015517	10.042285	9.850795	10.416691	9.342121	11.283301	8.545967	12.713695	7.851624	8.058944	11.162678	10.364978	8.368079	8.080211	11.506545	12.141400	8.553043	11.948018	9.372754	11.062972	12.527730	9.419178	13.237774	9.011351	11.122831	12.775956	9.348890	9.698778	9.162823	11.161594	10.706108	13.228889
1	34	1	160.917043	64.197583	68.600094	57.788577	172.597691	175.704459	65.172678	169.016972	64.392451	55.605908	51.122930	57.526037	57.088844	64.977508	66.540950	65.856360	62.641382	52.097818	175.465363	64.782414	65.367922	64.782414	172.358841	64.977508	171.881200	65.660929	174.987229	52.743178	66.051864	51.528801	63.710744	168.062851	170.687434	174.509169	61.477477	63.710744	55.692987	176.421858	45.523763	53.521802	48.192535	66.051864	174.509169	64.684895	170.926149	173.075446	179.771937
1	36	1	156.875854	56.563034	58.676485	164.011350	155.450985	162.820828	57.522446	165.917225	165.202373	165.678921	170.687434	166.870640	61.380612	169.732768	164.011350	169.255552	165.917225	168.778413	62.059078	55.780086	168.539873	62.835638	174.509169	158.776847	60.316403	164.964128	62.641382	63.905422	61.283767	49.665775	174.270168	168.062851	162.106757	61.477477	63.029972	63.418869	172.120011	172.836559	171.642409	169.016972	171.642409	168.301352	167.824369	168.539873	62.544283	54.475626	173.314353
1	37	1	23.112403	23.602989	20.723672	23.033285	23.933842	23.160551	23.594917	29.071800	21.669162	23.499069	23.305126	26.813607	23.825125	22.103279	22.426839	26.360103	26.617498	20.601023	21.609948	20.072134	17.284092	22.502283	25.472776	22.291834	18.830190	23.684463	21.489360	21.085674	21.687797	25.939770	22.326301	26.417608	20.319797	18.685073	21.562246	25.139786	21.846659	23.850327	23.275297	22.183237	23.143208	22.873576	19.932601	23.327310	23.711305	19.902096	21.447753
1	38	1	1.849427	2.383782	2.551743	2.423444	2.026375	2.169272	2.261144	2.292028	1.769314	2.035879	1.951797	1.946881	2.122150	1.794196	2.230133	2.516484	2.240222	2.649831	2.073649	2.282905	2.342864	2.353355	2.032831	2.029812	2.617896	1.815326	1.922000	2.038922	2.457496	2.235654	2.495019	1.748375	1.982669	2.388186	2.522592	2.300867	2.186383	2.814335	2.497822	2.103240	1.593975	2.641379	1.964233	1.777533	2.304729	2.086770	2.208392
1	39	1	39.340544	36.972881	37.393258	34.416517	147.391255	41.926655	42.162989	153.552342	154.026875	49.473765	47.169184	42.022491	48.020901	54.936891	49.216930	44.824529	57.906795	45.492416	50.159585	160.441301	165.440637	43.469056	43.988541	51.535215	47.652508	58.099094	52.829612	59.351037	162.106757	53.002541	46.810140	62.059078	51.966175	52.138702	53.175548	48.054162	60.606403	159.014564	161.392868	41.502424	60.509716	52.656764	60.896583	57.522446	60.703110	44.347778	44.976791
1	40	1	0.653452	0.317235	0.084315	0.221488	0.139196	0.113792	0.115212	0.126524	0.128081	0.216833	0.152704	0.181420	0.261512	0.244759	0.503740	0.014135	0.065332	0.021763	0.023061	0.082551	0.002510	0.023434	0.029541	0.079377	0.038623	0.007045	0.053049	0.039003	0.009133	0.062331	0.004611	0.017581	0.074773	0.102385	0.067345	0.012373	0.034794	0.004228	0.005429	0.107210	0.071264	0.093044	0.019222	0.058598	0.006247	0.079120	0.124022
1	42	1	37.652121	36.426960	37.296782	37.365310	35.782576	50.231701	41.492101	36.488951	39.822946	48.500576	42.409321	50.798577	38.511517	52.570370	40.779123	45.302891	41.807821	46.335091	41.053019	51.447589	41.876555	46.408962	47.423767	39.973451	37.930994	44.609704	46.113593	41.444665	44.253570	44.538440	45.323370	45.109076	45.008663	45.180489	43.826830	49.890486	42.496007	46.335091	48.269516	68.109097	49.581094	41.109497	37.740529	47.222771	48.808919	43.897906	36.488951
1	43	1	22.765652	24.623603	24.483944	23.323356	23.947709	29.071800	28.373289	20.999289	25.447358	24.435359	22.565825	26.840364	23.602989	23.788435	24.509828	19.856024	21.321867	24.371200	23.305126	23.933842	27.877190	24.810245	21.073101	34.417564	24.533688	24.896773	21.376112	20.774080	21.964931	22.922180	23.175297	23.317498	25.807753	21.910582	20.883487	20.616444	17.947145	17.572226	17.210223	17.697240	18.612247	16.511782	17.513329	15.981503	17.189136	16.806269	16.748658
1	44	1	11.656677	12.053069	10.728104	11.880047	12.213985	10.682322	9.984635	10.790123	13.239783	13.162363	10.991776	12.157650	11.877098	10.125317	10.778196	12.777654	12.492567	10.486383	11.439513	13.435895	11.771301	12.194098	14.036944	11.395855	11.728902	11.511786	11.784939	12.486932	13.335739	13.258942	11.388075	11.696161	12.918560	11.148805	11.699005	11.602147	11.656677	13.154089	13.388479	11.857644	10.692794	11.869371	12.731303	11.049587	11.557111	11.924991	13.152861
1	45	1	15.146304	15.490173	16.328704	16.082297	16.930836	16.140815	23.722521	17.389798	17.975180	21.793350	25.494822	19.208560	21.384350	21.252018	29.313606	19.002566	20.639258	23.127948	21.630688	20.234241	26.816929	22.460524	20.926468	25.430049	22.635582	20.819607	22.293863	20.048699	23.711842	26.850122	22.197533	23.127948	23.235962	26.294999	19.512258	22.011022	21.525766	25.696614	18.575219	23.164836	22.535078	22.165906	27.783757	21.904125	26.519528	23.696565	24.091219
1	46	1	67.716624	180.729767	50.742834	51.204066	44.347778	46.886775	173.553278	52.423385	63.808074	172.597691	63.613433	49.423529	52.749252	48.939567	56.215865	44.861664	55.257782	174.987229	172.120011	55.692987	56.564830	61.962096	55.867204	66.149645	48.577633	45.376496	57.001461	51.528801	57.876127	64.197583	57.963696	51.364113	48.939567	176.900218	55.780086	48.886053	58.401817	64.684895	56.041496	169.732768	65.758635	53.075418	53.401880	63.516142	56.914097	63.905422	65.563241
1	48	1	42.106183	44.127833	40.223932	43.897906	58.840397	175.943573	179.771937	55.366800	45.680897	52.064432	68.796618	54.628729	68.207261	52.341965	51.675186	54.956581	59.103765	61.569684	59.015958	179.771937	52.749252	67.618551	68.698347	53.157005	60.775540	44.780234	58.577194	178.335744	185.043603	53.238612	47.222771	52.830766	55.344784	58.401817	50.510155	53.157005	53.728637	67.814715	64.295007	177.139426	46.469065	178.575063	180.011367	66.540950	67.226441	59.103765	49.967880
1	49	2	8.272034	9.528945	9.483313	9.497424	9.632270	10.162879	10.487536	10.019653	9.848626	10.468399	10.019653	10.319903	10.034090	9.578406	9.922426	9.945428	10.273518	10.379633	10.260177	10.023173	10.159459	9.892805	10.347810	10.347758	9.996486	10.004315	10.423798	10.704412	11.061348	9.792598	10.019312	9.873985	9.644168	10.292695	10.127009	10.536838	10.749150	10.263197	10.782201	10.340592	10.013256	9.757625	10.211467	10.360035	10.094636	10.310042	9.888111
1	50	2	12.004784	12.418146	12.599338	12.289851	12.427567	12.427567	12.567706	12.171661	12.426088	12.282259	11.728379	12.386100	12.590909	12.327554	11.803419	11.778673	11.963120	12.412485	11.958467	11.923493	12.004784	11.960069	12.367240	11.568539	12.034873	12.004784	11.869385	11.634990	12.078964	12.216428	11.674842	12.416368	11.617995	12.470628	12.094027	12.065625	11.958467	11.807855	11.944933	11.899752	12.176572	11.984141	12.246590	12.078964	11.803419	11.903012	12.186777
1	51	2	4.989284	5.606945	5.467191	6.206805	5.498254	5.733923	6.159642	6.076360	6.252526	5.692855	6.050705	6.470664	6.431585	6.275812	6.473372	6.932044	6.435974	6.386761	6.984775	6.838398	5.853634	6.463490	6.146169	5.605420	5.880001	5.968805	5.688435	6.740717	6.014087	5.382590	6.214631	6.230019	5.306541	6.262880	6.390764	6.366627	6.253111	6.143045	6.165551	5.774258	5.545787	6.268528	6.426321	6.639838	6.502390	5.811192	6.528213
1	52	2	3.070708	2.968343	3.501213	3.520820	3.744269	3.943172	4.136501	4.256682	3.943034	4.545480	3.995523	4.298719	5.245378	4.727024	4.909644	4.458644	4.818654	4.885598	4.717790	4.842316	4.594132	4.343507	4.418811	3.476582	4.795907	4.545480	4.839182	4.740827	4.382303	4.457503	4.845503	4.604130	3.334276	4.162365	4.003469	4.026662	4.047769	4.611884	4.129686	3.025513	3.271837	3.777053	3.799678	4.426058	4.136408	2.697454	3.371472
1	53	2	3.425119	2.945145	3.362170	2.992567	3.403450	3.581704	3.229350	3.084069	3.541130	3.440372	3.547518	3.466215	3.405654	3.564152	3.486013	3.486273	3.329973	4.174464	3.148070	3.190741	3.480245	3.383163	3.395422	3.437205	3.241975	3.914844	3.299253	3.359123	3.334025	3.773315	3.665857	3.172228	3.090373	3.668914	3.083446	3.473220	3.064127	3.209028	3.818221	2.755846	3.231394	2.656623	3.270522	3.324225	3.180523	2.745655	2.714902
1	54	2	4.765838	5.245025	5.232542	5.376049	5.459166	6.584867	6.583222	7.067256	6.766156	6.182993	7.283302	7.808283	7.149182	7.009138	7.306091	7.451405	7.630094	8.521034	8.302220	6.707424	7.269352	7.553472	7.376969	7.134708	7.203476	8.686051	7.477964	8.588946	8.160951	8.187727	7.869231	8.202167	7.468502	7.724308	7.412926	8.694305	7.089501	7.190723	8.168274	7.356964	7.548812	7.052881	7.315167	8.134140	6.762911	6.599829	6.683201
1	55	2	0.627122	0.576938	0.056971	0.013246	0.774573	0.229148	0.259266	0.144861	0.117682	0.238251	0.329213	0.621777	1.156706	3.733168	3.663418	3.693929	3.807423	4.034986	3.223857	2.896700	2.338867	2.192442	1.963049	1.688695	1.384389	1.653099	1.543251	1.262581	1.422357	0.990139	1.096772	0.929621	0.837860	1.028828	0.644785	1.004443	1.094156	0.797989	0.505433	0.464910	0.383223	0.388177	0.853601	0.722678	0.673002	0.364927	0.651573
1	56	2	8.812899	9.035917	10.211467	10.148153	10.300182	10.220237	9.719477	10.223421	10.541200	10.655209	10.021344	10.787648	10.424350	10.074060	9.532892	10.130663	10.589369	10.167116	9.921799	10.942909	10.243804	10.145539	10.409660	10.663527	9.822554	9.829375	10.441083	10.465896	9.936418	9.800011	10.704025	10.812817	9.764543	10.487115	10.332950	9.954320	9.969238	10.966070	10.088805	9.839586	9.936418	10.459054	10.050660	10.912460	10.094636	10.021344	9.617241
1	57	2	11.257576	11.121212	11.575758	11.160999	11.175479	11.236007	11.417591	11.285914	11.651515	11.780771	11.893939	11.431056	11.818182	11.962366	12.075758	11.376478	11.538649	11.886701	11.599179	12.219631	11.720240	12.000000	11.841302	11.568914	11.705107	11.916967	11.803030	11.939394	11.787879	11.659709	11.160999	12.030303	11.924242	11.750505	11.584047	11.696970	11.878788	11.614312	11.708569	11.703102	11.814241	11.833333	11.523517	11.748444	11.703102	11.521736	11.803030
1	58	2	0.160484	0.083857	0.267781	0.586085	0.723549	0.946829	1.122196	1.347886	1.837581	2.359396	2.308446	2.382168	2.611964	2.508234	1.957229	2.366535	2.005526	3.077934	2.863588	3.507796	3.879204	2.737023	2.514406	1.919936	1.845217	2.117626	1.887660	1.823135	2.117539	2.515194	3.428795	3.077839	1.826131	1.774322	2.748783	1.297696	1.809157	1.682927	2.002542	0.333836	0.291184	0.353944	0.141205	0.047152	0.091119	0.052264	0.020049
1	59	2	7.447566	7.149070	6.593662	7.394027	7.026490	7.323403	7.015934	6.760545	6.897482	6.900436	6.793849	7.327578	7.909543	6.953113	7.060995	6.527960	7.541616	7.351972	7.227969	7.470422	8.138103	7.629279	7.394027	7.763663	7.217666	7.831646	8.506169	7.096281	7.327578	7.978418	8.052127	7.743432	7.559479	7.511695	7.464950	7.969471	7.122429	7.247818	6.908764	7.269052	7.314099	7.073583	7.167654	7.690812	7.175721	7.622914	7.937087
1	60	2	7.242398	7.605324	7.848485	7.559956	7.801798	8.134649	8.545455	8.242424	8.530303	8.183140	8.512776	8.240521	9.196970	9.303030	9.045455	8.787879	8.969697	9.045455	8.724540	8.848485	8.981693	8.772727	8.818182	8.848485	8.785045	8.921185	8.787879	8.681818	8.848485	8.606061	8.709413	9.045455	8.575758	8.590829	8.939394	8.679161	8.848485	8.724540	8.924242	8.618657	8.709413	8.709413	8.772727	8.878788	8.724540	8.954545	8.497650
1	61	2	9.859124	9.344215	9.299798	9.839846	8.992026	9.489627	9.685573	9.486262	9.734103	9.773821	9.299169	9.459718	9.641190	9.494459	9.849958	9.744512	9.322005	9.644572	9.599513	9.689632	9.988152	9.455974	10.645884	9.941301	9.539387	9.434559	9.644572	10.101302	9.505088	9.925281	9.640450	9.449533	9.426528	9.684259	9.863588	9.920960	9.209970	9.295239	9.820953	10.030738	10.025761	9.200952	9.881126	10.025986	9.247355	10.015673	9.704144
1	62	2	6.694827	6.621210	6.865674	7.739736	7.214280	6.973954	7.052412	7.121250	7.055451	6.914273	7.092055	7.081692	7.121073	6.715025	6.833873	6.717064	7.367430	7.075183	6.771840	7.571587	7.316728	6.734098	7.252177	7.380597	7.329737	6.802627	7.302081	7.091041	7.229212	6.888921	7.010841	7.330855	7.603410	6.568224	6.967323	7.639348	7.007771	7.482384	6.479294	7.227482	8.061505	7.031264	7.433351	7.062817	6.874588	7.644434	7.252836
1	63	2	4.324318	3.504585	4.024609	3.670365	3.897408	5.527204	4.631322	4.368660	4.293077	5.077575	4.762629	6.029252	6.011216	5.577151	5.436125	5.789065	6.051042	5.912523	5.321975	5.231800	5.235844	4.950343	5.058577	4.752211	5.122142	5.858029	5.732122	5.197331	5.163392	5.018063	5.081383	5.357782	4.510567	4.891254	4.344548	4.553838	4.401450	5.238729	4.613733	5.056314	5.854631	5.222775	5.234274	4.803965	4.769244	4.843467	4.938772
1	64	2	6.329501	6.478588	6.663397	6.870577	6.630113	6.904998	6.416566	6.603023	6.825106	6.485063	6.859679	6.950439	7.149389	6.894083	6.777079	6.639293	6.878990	6.652519	6.653972	6.878305	6.856024	6.665677	6.799910	6.934399	6.573056	6.554284	6.975923	7.187631	6.838285	7.311690	6.578506	7.036734	7.423887	6.931700	7.182475	7.101318	6.731676	6.958412	6.835243	6.840151	7.324293	7.020798	6.999666	7.009849	7.051982	6.731676	6.465681
2	5	2	0.098732	0.093706	0.103756	0.096258	0.085060	0.138314	0.090539	0.133173	0.182517	0.200991	0.122231	0.134299	0.225548	0.123679	0.058504	0.171953	0.112872	0.084357	0.141021	0.106890	0.151778	0.137701	0.115006	0.180781	0.146192	0.066498	0.125988	0.081329	0.141021	0.110406	0.180357	0.181096	0.149741	0.085682	0.188529	0.109899	0.073854	0.123215	0.105080	0.114358	0.128383	0.088555	0.110031	0.066930	0.040505	0.097550	0.104920
2	9	1	176.421858	180.490282	182.406673	178.335744	66.247443	184.324225	177.378652	180.011367	67.324441	183.605007	184.084468	189.843548	182.406673	181.687890	181.687890	182.646304	180.250816	66.932549	185.523278	182.167061	182.646304	179.771937	67.226441	66.736713	180.250816	186.242925	179.532526	180.969271	184.564000	178.575063	67.618551	181.208792	179.293132	63.905422	181.208792	176.661029	174.748190	178.814401	179.532526	180.490282	66.051864	181.927466	60.334971	178.814401	178.096443	179.293132	177.378652
2	12	1	72.578505	74.395260	80.317980	75.759594	77.581016	83.747086	78.720722	83.518212	80.317980	86.267161	82.603094	84.433933	83.975997	80.317980	83.289376	83.518212	84.204947	81.460055	85.579424	85.350251	78.948783	28.675361	85.350251	85.350251	83.518212	90.400415	87.643621	88.332339	85.808633	83.747086	85.579424	84.204947	86.496480	94.314472	87.414121	87.414121	81.688586	90.400415	85.350251	23.198596	85.579424	87.414121	79.861424	85.121116	28.850331	90.400415	86.267161
2	15	0	0.010017	0.000069	0.014916	0.000003	0.000684	0.001289	0.035521	0.002329	0.000294	0.002405	0.004451	0.032247	0.004109	0.023402	0.005279	0.000385	0.024878	0.020850	0.007952	0.021693	0.002084	0.014693	0.001450	0.002680	0.036808	0.025702	0.015937	0.004419	0.007698	0.009055	0.035699	0.022148	0.019048	0.050823	0.000916	0.063371	0.006946	0.013038	0.006094	0.030571	0.017034	0.057472	0.014153	0.012113	0.056799	0.001987	0.010653
2	16	0	0.111871	0.065278	0.063078	0.014201	0.173881	0.022839	0.117804	0.077379	0.054557	0.034768	0.088858	0.024371	0.151579	0.130307	0.060484	0.064088	0.045337	0.020405	0.031100	0.037860	0.038181	0.171248	0.135829	0.070278	0.142728	0.090390	0.004460	0.065809	0.020361	0.035281	0.067642	0.069817	0.071463	0.020450	0.024390	0.114794	0.017321	0.070435	0.024708	0.007159	0.049063	0.000020	0.093401	0.000640	0.049767	0.044672	0.006187
2	22	0	0.349064	0.240778	0.039426	0.027350	0.036028	0.040070	0.001840	0.005753	0.005998	0.001867	0.000006	0.000065	0.014391	0.009838	0.008802	0.064020	0.064292	0.014918	0.032933	0.013217	0.023088	0.005738	0.047051	0.044170	0.023724	0.000308	0.001323	0.022534	0.073843	0.012522	0.001222	0.000363	0.040346	0.005798	0.042760	0.048946	0.080424	0.206849	0.000088	0.003641	0.000735	0.001871	0.042760	0.003936	0.009391	0.017177	0.063854
2	24	0	0.012544	0.003747	0.007144	0.093229	0.072762	0.017333	0.017085	0.006189	0.006187	0.000011	0.025774	0.010072	0.152973	0.001648	0.010910	0.000596	0.017604	0.001655	0.000901	0.046540	0.000127	0.014712	0.060028	0.000050	0.070970	0.017718	0.015416	0.007216	0.007074	0.023032	0.015340	0.043687	0.008011	0.041070	0.024779	0.014451	0.065365	0.000355	0.029945	0.022831	0.000409	0.022082	0.031722	0.007243	0.003996	0.007377	0.007947
2	27	0	0.002976	0.000125	0.004313	0.017457	0.000000	0.000541	0.000077	0.001346	0.001417	0.000365	0.011713	0.009303	0.012616	0.020936	0.001356	0.000100	0.005485	0.001255	0.001344	0.018159	0.021180	0.002355	0.000103	0.004208	0.000007	0.010948	0.000993	0.003459	0.000081	0.000971	0.002641	0.000573	0.008384	0.018111	0.000055	0.000446	0.019836	0.000051	0.013286	0.006798	0.000398	0.000273	0.010616	0.009362	0.000923	0.006849	0.001453
2	29	0	0.044046	0.167400	0.012252	0.185842	0.018819	0.052606	0.032580	0.043280	0.029566	0.037774	0.007095	0.002729	0.005864	0.021121	0.032247	0.114415	0.108903	0.030733	0.001823	0.173528	0.035590	0.005491	0.000702	0.009568	0.000336	0.032580	0.065666	0.089971	0.020839	0.014106	0.006697	0.013550	0.014189	0.034775	0.011812	0.000261	0.077118	0.001056	0.015606	0.059315	0.005639	0.024456	0.009838	0.013816	0.010450	0.007464	0.000171
2	33	1	27.219523	30.494667	27.378941	28.827166	31.177511	29.676667	33.171418	30.967077	31.239322	32.719668	42.992396	35.126687	39.675346	38.580871	33.627319	38.056900	36.159532	38.334421	33.819029	38.360106	34.017182	31.335526	33.268870	35.295719	35.079780	40.305701	33.016466	36.969068	38.765897	42.876315	31.825239	42.033936	37.965289	37.054246	37.996312	35.010498	42.920100	40.431985	37.292001	36.367260	39.109562	40.748006	33.404937	39.074632	36.427358	39.636218	36.969068
2	34	1	169.016972	167.347465	169.732768	174.031186	170.210062	174.987229	169.732768	170.210062	174.987229	177.617897	172.836559	63.516142	169.971406	57.088844	172.836559	169.494150	170.687434	170.448739	175.465363	64.489913	66.051864	174.031186	61.574361	168.778413	171.403636	63.029972	172.597691	173.792222	65.172678	170.926149	62.932795	63.710744	176.421858	176.182706	64.002790	164.487699	170.448739	174.031186	173.792222	59.736942	167.585907	174.987229	63.224382	176.421858	166.393893	64.879952	171.642409
2	35	2	5.349695	5.255527	4.586287	4.370747	4.914094	4.043902	3.531189	3.498605	3.265337	3.278783	3.253965	3.303626	3.456097	2.010856	2.632950	2.463125	2.520488	3.493698	2.633349	2.725614	2.567848	2.525422	2.583728	1.759333	2.128233	1.936614	1.883326	1.958446	2.650665	1.653361	1.787855	2.040045	2.200608	1.756474	1.975837	1.572261	1.329267	1.422845	2.152487	1.422092	1.472117	1.662058	1.886380	1.423134	1.900823	1.392303	1.258219
2	36	1	165.678921	163.058892	164.249514	170.448739	169.494150	173.314353	174.509169	64.100177	64.392451	175.704459	172.120011	171.164883	171.403636	59.640435	165.440637	60.316403	174.509169	173.314353	62.641382	62.544283	169.732768	173.314353	64.684895	65.172678	180.490282	176.421858	180.729767	172.358841	178.096443	175.226287	179.532526	176.421858	174.509169	174.509169	170.926149	174.987229	168.778413	62.350143	171.642409	175.704459	177.378652	179.053758	174.987229	66.345260	170.926149	63.516142	63.127167
2	37	1	37.468860	36.474574	41.988785	40.089381	34.569837	37.044241	33.983721	35.464623	33.753596	29.761417	34.438777	36.035881	28.257580	29.497522	28.595334	28.556183	26.900867	25.470038	25.551250	25.976667	25.605456	25.806759	26.122398	24.178660	24.220063	26.598346	25.046066	26.112588	22.663078	26.222009	25.088009	21.024783	23.122636	25.721524	23.467072	19.639870	23.898519	21.643650	23.034091	24.628955	21.359469	23.331742	21.981671	20.884292	21.529267	21.675894	21.614687
2	38	1	10.575091	14.070000	14.755357	13.169588	12.830822	13.716816	14.143660	14.545423	14.050387	12.923161	16.368903	14.506586	14.818535	15.287710	11.862508	12.856637	15.578504	15.852383	13.529356	14.680746	14.344138	13.984943	12.951799	14.236689	14.096670	16.532659	16.659041	13.639803	15.545713	16.544663	13.222918	14.460310	15.808064	12.028427	15.154696	15.816376	14.877327	14.281660	15.852737	13.637217	13.279148	14.673781	12.394654	14.009789	12.626818	14.703622	12.683712
2	39	1	17.639065	17.474808	17.219461	19.109117	17.207355	19.500200	17.509346	16.622188	18.840002	17.951421	17.525303	17.135729	17.376100	17.584116	15.790427	18.130804	19.417652	16.486533	15.887009	17.430588	18.472184	16.756252	15.934263	15.417982	16.382515	17.578089	14.551132	15.643905	15.855329	14.713840	14.270137	14.036172	15.160176	15.728095	15.169007	13.967661	14.981241	15.522670	13.340859	15.046419	14.852346	13.986913	15.101973	15.934268	17.200880	15.918846	15.353983
2	40	1	0.335198	0.473089	0.554129	0.429425	0.487787	0.983247	0.667218	0.643555	0.817534	0.666100	0.733204	0.981554	1.071174	0.993758	0.526864	0.805868	0.601777	0.594293	0.828173	0.792606	0.445446	0.565156	0.737750	0.511277	0.614505	0.592880	0.600750	0.513029	0.426100	0.510024	0.486381	0.479792	0.354454	0.393754	0.313828	0.565085	0.529403	0.353111	0.384419	0.517567	0.272546	0.530304	0.273419	0.298562	0.383507	0.319420	0.266825
2	42	1	54.466548	49.279207	58.072380	78.410716	62.574036	59.224187	60.975647	57.766361	62.323399	56.773547	58.985950	60.178575	70.936176	64.500393	49.753625	55.942066	61.215076	54.540173	57.537013	52.192111	57.002420	55.203519	54.319344	58.072380	52.817743	78.810518	59.860190	61.694356	56.849822	49.483884	60.417531	80.412259	64.752278	54.249809	55.055998	54.540173	70.126294	59.542060	64.920279	58.148923	57.231436	49.760533	57.460595	59.939763	58.072380	69.138174	59.860190
2	43	1	107.042426	108.436593	105.417260	108.669058	123.605678	117.524038	115.423124	114.956559	112.625421	110.297133	40.512374	40.237410	115.423124	104.489259	112.625421	114.256922	37.683479	113.557537	114.490106	39.779699	39.231383	111.693761	112.392463	110.297133	108.669058	106.113579	109.599211	110.762560	106.810170	104.721213	106.810170	110.064463	110.064463	36.234467	120.796522	122.903033	111.926633	112.392463	114.723318	35.900745	110.762560	113.790637	37.411203	107.971752	106.810170	110.297133	114.023765
2	44	1	180.011367	182.885953	186.003025	184.803792	185.523278	179.293132	182.167061	186.003025	184.324225	190.323929	185.043603	190.323929	184.324225	189.363236	185.763143	192.005812	67.520496	185.523278	193.207676	188.882995	186.242925	187.922722	187.922722	186.722779	185.523278	69.878774	190.083730	187.922722	189.843548	186.962732	188.162764	188.642900	187.682698	187.202703	186.962732	195.131550	188.162764	196.575171	185.043603	190.564146	191.284901	189.363236	192.486506	188.162764	187.682698	186.003025	188.642900
2	45	1	43.609364	60.799837	51.447589	59.833468	53.348636	42.833766	55.692987	59.447483	47.040105	47.346996	45.357795	43.469056	47.116798	53.781700	45.008663	64.100177	40.505538	64.295007	49.342819	54.302027	50.312625	55.344784	62.156080	43.249819	55.083834	53.868372	45.376496	46.580350	47.423767	49.423529	52.016473	40.710697	40.916032	63.224382	56.215865	53.781700	45.892040	45.008663	49.585007	53.608415	55.867204	65.172678	50.393569	61.283767	55.692987	45.523763	49.585007
2	46	1	142.189700	191.284901	192.246150	193.207676	192.726879	192.726879	200.909669	195.131550	199.464235	194.409969	196.575171	199.945980	192.486506	198.741743	198.019401	196.093896	196.334525	199.223387	194.409969	195.372111	203.802322	201.632610	202.114653	192.005812	197.297210	196.093896	200.909669	205.008291	194.169476	198.741743	194.650479	198.019401	201.391613	194.891006	196.575171	197.056514	198.019401	199.464235	198.982557	197.056514	195.853284	199.464235	197.778654	199.464235	198.982557	194.650479	193.929000
2	48	0	0.005598	0.004074	0.004365	0.012309	0.005548	0.002532	0.007727	0.000564	0.000308	0.000759	0.000003	0.003152	0.001114	0.015959	0.002513	0.000000	0.001324	0.000274	0.013381	0.001542	0.003470	0.002780	0.001180	0.001259	0.000006	0.012583	0.000887	0.003699	0.009462	0.000004	0.001029	0.000627	0.015773	0.000037	0.011283	0.001760	0.025535	0.000042	0.001911	0.000015	0.000111	0.013071	0.002057	0.009833	0.003724	0.008662	0.005308
2	49	2	13.787879	13.787879	14.060606	14.469697	14.227273	14.363636	14.348485	14.181818	13.909091	14.409091	14.318182	14.121212	14.196970	13.939394	14.378788	13.833333	14.242424	14.151515	14.015152	13.515152	13.954545	14.196970	14.181818	13.954545	14.196970	13.636364	13.742424	14.257576	13.696970	13.636364	13.909091	13.772727	13.696970	13.909091	13.763350	13.242424	13.545455	13.545455	13.742424	13.696970	13.424242	13.696970	13.848485	13.696970	13.848485	13.681818	14.030303
2	50	2	10.887980	12.000000	11.878788	11.863636	12.045455	11.818182	12.424242	12.015152	11.969697	12.196970	12.621212	11.757576	12.212121	11.757576	12.424242	12.257576	12.000000	12.393939	11.984848	12.272727	12.318182	12.287879	11.727273	12.045455	11.924242	12.196970	12.106061	12.106061	12.227273	12.333333	11.772727	12.272727	11.666667	11.878788	11.696970	11.484848	11.454545	11.833333	11.454545	12.015152	11.878788	12.166667	11.863636	11.772727	11.621212	11.772727	12.303030
2	51	2	8.045455	9.590909	10.227273	9.722962	10.515152	10.363636	10.181818	10.439394	10.590909	10.439394	10.363636	10.560606	10.348485	10.878788	10.509708	10.515152	10.560606	10.257576	10.833333	10.484848	10.727273	10.621212	10.615622	10.645884	10.742424	11.196970	10.863636	11.030303	10.803030	11.318182	10.772727	11.287879	11.121212	11.030303	11.015152	10.606061	10.984848	10.939394	11.333333	10.818182	10.872849	10.393939	10.969697	10.757576	10.121212	11.045455	10.984848
2	52	2	1.861765	2.273307	1.942426	2.297247	3.004842	2.249190	2.110890	2.215083	2.420278	2.299138	2.381274	1.867333	2.398917	1.576162	1.838769	2.086417	1.964353	2.123103	2.092692	1.963891	2.345849	2.247053	2.602226	2.225905	2.151399	1.769590	1.703102	2.509212	2.413564	2.016812	1.898388	2.315722	2.126479	2.003177	1.828924	2.183125	1.772336	2.014585	2.091574	1.711605	1.933067	1.397376	2.086324	1.597984	1.865437	1.789565	1.896337
2	53	2	6.441893	5.697102	5.453375	5.924739	6.082949	5.629292	5.830048	6.190229	6.225765	5.874691	6.476667	5.298051	6.302085	5.973404	5.604033	6.207931	6.606130	6.145732	6.310878	5.818310	6.220341	6.080512	6.484528	5.885277	6.025903	6.297207	5.863413	6.138926	6.208349	6.247279	6.045677	6.088028	6.071936	5.652956	6.244815	6.106113	5.373643	5.717065	5.857941	5.786554	6.042912	6.208917	6.583222	6.014061	6.567640	5.483445	5.891575
2	54	2	12.181818	12.075758	11.735372	12.484848	12.545455	12.469697	12.575758	12.560606	12.833333	13.075758	13.015152	12.621212	13.257576	12.636364	12.545455	12.530303	12.924242	13.227273	13.272727	12.954545	12.681818	12.757576	13.348485	12.803030	12.727273	12.727273	13.000000	13.166667	12.386100	12.757576	12.893939	13.090909	12.939394	12.515152	13.136364	12.818182	12.924242	13.181818	13.287879	13.045455	12.893939	12.469697	13.030303	13.075758	12.863636	12.454545	13.000000
2	55	2	0.261863	0.285867	0.313432	0.135606	0.244116	0.221506	0.310658	0.214016	0.330582	0.209225	0.376181	0.195879	0.273900	0.206808	0.285610	0.238110	0.346055	0.298614	0.393554	0.196759	0.345222	0.304003	0.298177	0.219179	0.368366	0.173764	0.281424	0.258066	0.234386	0.258366	0.307285	0.271577	0.277826	0.198783	0.406863	0.237996	0.129678	0.219729	0.321057	0.242868	0.232331	0.251166	0.179583	0.256022	0.314328	0.396026	0.424336
2	56	2	1.540580	1.438911	1.435028	1.069594	1.394541	1.407950	1.663334	1.593532	1.481455	1.600047	1.568570	1.313459	1.638621	1.313886	1.458239	1.382337	1.293758	1.076846	1.106442	1.285974	1.497271	1.431380	1.399570	1.429304	1.406258	1.510685	1.320847	1.448761	1.647410	1.372927	1.265734	1.456331	1.498999	1.240734	1.647881	1.447168	1.046635	1.369274	1.470832	1.377519	1.531831	1.297103	1.433518	1.344619	1.307967	1.200230	1.428309
2	57	2	11.811036	12.401234	12.155238	12.035466	12.146376	12.171187	11.617531	12.386100	12.534446	12.204498	12.393939	12.401234	12.523840	12.217008	11.988591	12.433245	12.221866	11.959650	12.685613	12.131278	12.757576	12.515152	11.868099	12.291833	12.110100	12.131278	12.010499	12.461769	12.306914	12.401234	12.458864	12.327554	12.040693	12.715847	12.779584	12.154279	11.874627	12.085985	12.427567	12.201348	12.372850	12.489096	12.549562	12.700730	12.188546	12.504213	12.035466
2	58	0	0.002710	0.002185	0.005698	0.009424	0.010351	0.001192	0.001716	0.004926	0.016240	0.010749	0.001269	0.011677	0.003616	0.016464	0.009932	0.011948	0.001927	0.000061	0.001250	0.006495	0.000286	0.001168	0.000207	0.005163	0.001143	0.008080	0.035866	0.002698	0.000086	0.007324	0.003051	0.000936	0.009530	0.001822	0.000437	0.001417	0.050499	0.001853	0.000005	0.002458	0.002047	0.000145	0.001791	0.001182	0.002724	0.010451	0.003553
2	59	2	10.516235	10.781235	10.645239	10.373261	10.681818	10.751014	11.130084	10.584798	10.848485	10.848485	10.781235	10.766125	10.812324	10.328144	10.978768	10.924242	10.871902	10.636364	10.751014	10.848485	10.797193	10.561126	11.130084	10.872849	11.296534	10.712121	11.136364	10.615622	11.024163	10.827456	10.463918	10.977682	10.909091	10.438417	10.818182	10.661015	10.257576	11.114952	10.797193	10.621212	10.993900	11.015152	11.090909	11.136364	10.772727	11.039294	10.736669
2	60	2	2.514241	3.145173	3.091630	3.172127	3.770060	3.751850	4.007866	3.272733	3.562919	3.638033	3.726217	3.707206	3.953338	3.123176	3.509451	3.934674	3.992089	4.022698	4.173123	3.509654	4.218231	4.344159	3.816574	4.100038	4.098228	3.632199	3.537542	4.236328	3.468789	3.747981	3.510508	4.300105	4.339159	4.112669	4.394697	3.822240	3.287204	3.808657	3.901360	3.877221	4.214124	3.607978	4.390341	3.818624	4.813951	3.947486	4.171805
2	61	2	7.398860	8.121335	7.302202	7.489672	7.572068	7.560166	7.542028	7.995062	7.600058	7.384305	7.513428	6.973134	7.222580	6.710395	7.555410	7.484695	7.078619	6.497499	7.057331	7.350169	7.341912	7.284367	7.250922	7.066811	7.427722	7.545660	7.556975	7.844692	7.142790	7.346427	7.145297	6.725020	7.064169	6.726395	6.721146	6.969841	6.313805	7.373397	6.987163	6.682017	6.818376	6.832274	7.175818	6.743000	6.519526	7.067759	7.042110
2	62	2	7.559956	7.291298	4.924980	5.654117	8.023718	8.238855	8.253928	8.042918	8.452274	7.971773	8.228435	7.206433	7.892664	7.530587	7.972060	7.419040	8.077454	7.374175	8.195147	7.938035	8.013219	7.714472	8.212390	8.188674	8.554957	8.527912	8.736338	8.347602	8.177718	8.951439	8.278664	8.159916	8.264399	8.247651	8.711638	8.841882	7.978735	8.527912	7.741430	8.615165	8.615165	8.479702	8.645876	8.449891	8.398665	8.681435	8.464652
2	64	0	0.000611	0.002544	0.000297	0.032093	0.003271	0.000497	0.008861	0.000174	0.000304	0.005729	0.002214	0.020508	0.000936	0.001276	0.000058	0.001470	0.000322	0.003509	0.010176	0.004436	0.004047	0.001207	0.000007	0.009006	0.001091	0.007111	0.001722	0.000830	0.001500	0.000007	0.003485	0.000188	0.000430	0.013446	0.018403	0.011210	0.014462	0.009380	0.009546	0.001479	0.000044	0.000014	0.000507	0.000469	0.004885	0.005540	0.000025
3	1	0	0.000087	0.090749	0.003671	0.051687	0.000526	0.077469	0.006272	0.004926	0.017100	0.012887	0.021944	0.002680	0.000215	0.020910	0.052070	0.042709	0.066146	0.143253	0.024051	0.029820	0.110529	0.045538	0.018926	0.032831	0.022582	0.004945	0.024901	0.016092	0.005005	0.079852	0.096403	0.059331	0.042804	0.067500	0.095458	0.036290	0.011782	0.024465	0.050717	0.054941	0.114938	0.053195	0.038338	0.049693	0.030700	0.173323	0.073548
3	12	1	105.417260	108.204158	112.858407	101.476655	112.858407	115.889800	115.423124	116.123180	117.524038	113.091422	118.224837	124.308558	121.030473	116.823485	120.796522	117.524038	120.562598	120.562598	115.656448	121.498454	125.949518	119.393381	122.668871	123.839945	45.038084	121.732485	120.796522	122.668871	122.903033	124.074238	121.264450	124.074238	123.839945	44.666263	121.732485	125.480543	119.860987	122.200625	122.200625	126.184044	125.480543	121.030473	120.094831	125.715018	124.777274	125.715018	122.668871
3	21	0	0.004440	0.025425	0.013876	0.000590	0.005361	0.000666	0.042154	0.073540	0.002052	0.143806	0.032180	0.060260	0.079380	0.005647	0.005686	0.033625	0.013649	0.003551	0.012686	0.029404	0.016050	0.048649	0.062581	0.033910	0.065997	0.132833	0.151010	0.009277	0.035462	0.052604	0.069211	0.000761	0.026753	0.048139	0.074539	0.062932	0.171679	0.101708	0.051298	0.088466	0.017083	0.000695	0.047677	0.024803	0.016919	0.135579	0.005491
3	33	1	11.578528	12.004975	13.639803	14.236689	12.650544	12.539883	11.636775	12.652456	14.829243	12.825316	13.728839	12.242964	12.980833	13.622123	11.918984	13.256673	11.771147	10.994697	11.028978	11.784853	11.781360	11.543684	12.182942	12.036319	12.186171	11.776989	10.553790	10.824818	13.204864	14.281660	12.841110	11.120683	13.007236	11.578528	12.677339	13.779985	13.288608	13.401471	14.731724	13.473559	13.315901	13.153619	11.409436	12.543336	11.390685	12.651379	12.895141
3	34	1	57.085330	54.341275	57.401444	55.707382	50.442164	54.341275	47.211531	52.704351	52.265264	48.912636	53.433508	45.579164	46.851751	52.754265	44.896769	48.379892	37.832343	57.876109	58.192881	52.338404	50.114379	49.406887	60.489895	54.265536	59.410238	56.138586	51.753746	45.779698	56.532770	49.414762	43.483667	45.486379	39.266460	42.143685	43.851917	44.895369	49.265589	51.700399	41.747853	42.143685	42.908475	37.724333	41.254552	39.119523	36.741931	44.573827	46.918895
3	35	2	5.640499	3.939801	3.162332	1.608537	1.090272	0.909124	0.740216	0.779444	0.379133	0.143545	0.300613	0.169917	0.241986	0.077253	0.627272	0.893565	0.814355	0.727520	0.292692	1.181100	0.931837	1.979839	1.608628	2.320168	1.781816	0.788249	1.038812	1.640579	1.071107	0.262713	0.111684	0.121764	0.157506	0.266537	0.201843	0.154644	0.018902	0.079549	0.104164	0.054194	0.078439	0.092534	0.350447	0.164267	0.117968	0.031727	0.084088
3	36	1	199.464235	73.633374	77.512100	211.285825	75.917796	77.611882	201.150633	207.180056	76.614791	203.078937	206.697329	207.180056	207.180056	62.239886	202.596762	206.938684	215.880024	204.284661	210.077768	206.214665	76.714427	201.391613	206.455989	203.561178	74.724825	206.455989	202.114653	74.923488	201.391613	205.008291	200.909669	196.575171	200.186877	203.802322	198.741743	202.355700	201.391613	75.917796	77.911324	204.525855	198.019401	201.873624	200.909669	199.464235	198.500945	195.372111	198.500945
3	37	1	12.591489	13.526584	13.734564	13.819071	13.497090	13.312290	12.163292	12.546163	12.925854	14.701833	12.063356	14.329243	12.127020	12.418637	12.175808	11.902896	13.281332	12.174652	13.950470	10.838405	12.573031	11.697225	10.122481	12.271921	13.033036	10.695338	11.840614	10.748787	10.504807	12.001363	11.166787	11.207638	11.207470	11.774224	10.690943	11.233335	11.453793	13.386898	11.593807	10.282446	11.003276	12.599916	12.166120	12.678433	14.338895	11.939152	14.834078
3	38	1	24.332932	24.869593	25.708624	24.581354	24.656077	25.465025	26.747699	26.394938	22.505219	24.813746	19.405081	23.563843	21.539271	27.647555	24.678331	27.798665	23.269511	21.846500	22.410072	26.641712	22.519980	23.416221	22.791780	23.280773	23.221517	23.455551	21.185939	21.446720	25.329821	24.600242	21.007967	25.248660	24.598010	25.441826	23.751198	22.509493	25.296697	21.814000	24.001272	23.900716	21.765267	20.060606	21.568304	22.101727	20.431177	20.465098	22.841748
3	39	1	157.350977	155.925857	161.630810	163.535081	160.203460	166.393893	168.301352	56.850637	166.632256	165.202373	167.824369	161.154945	162.106757	158.539150	171.164883	166.632256	168.062851	163.773205	58.002934	163.535081	166.393893	170.210062	167.824369	164.964128	168.539873	174.987229	166.870640	166.870640	164.011350	169.732768	165.202373	167.585907	59.736942	165.678921	166.155549	164.725904	166.393893	163.773205	162.106757	167.347465	164.964128	161.392868	170.687434	171.403636	171.881200	168.778413	164.964128
3	40	2	0.273090	0.290373	0.255708	0.294416	0.241641	0.293489	0.429268	0.495935	0.540115	0.466185	0.596242	0.850644	0.759100	0.766969	0.575403	0.784897	0.668334	0.529079	0.576898	0.630608	0.682704	0.642543	0.685809	0.541475	0.815531	0.664595	0.746472	0.667169	0.784512	0.674892	0.681927	0.880264	0.690605	0.735977	0.586427	0.609174	0.711988	0.683413	0.527310	0.681017	0.518825	0.535801	0.792691	0.918781	0.737311	0.763663	0.720127
3	42	1	37.530313	40.813151	47.014020	47.547361	42.924902	35.871150	44.821504	37.351553	50.874726	41.064466	43.449693	37.232468	40.179487	35.277978	40.189745	48.701947	37.642168	36.994511	37.996312	39.414340	35.656904	26.675220	34.502332	20.301578	20.423102	16.355843	15.250553	24.974739	17.803630	22.987431	25.678067	17.204012	13.640824	15.009745	19.722818	8.333219	15.006737	14.206645	13.891410	16.264673	18.497228	14.648457	18.033856	15.048302	17.609504	15.376595	16.380500
3	43	1	41.254552	59.161490	57.012129	64.760355	59.161490	58.747250	43.591380	48.842096	52.678879	48.983193	49.622176	48.173361	44.308510	52.226914	44.845178	53.962747	44.711947	56.059799	48.774258	54.189814	42.228070	50.043555	44.445691	47.364672	47.856310	50.587626	52.905090	45.980382	46.943941	54.341275	49.831183	46.253000	57.424561	49.378931	49.353368	56.138586	60.323610	53.282447	47.154229	62.896415	54.566073	61.655750	45.638567	50.805947	47.211531	48.991294	54.720216
3	44	1	77.125416	159.965640	47.860640	60.157391	50.805947	51.826771	50.539667	44.635153	52.631129	54.834835	57.322391	50.043555	49.414762	60.240492	55.430114	54.566073	74.625518	52.631129	53.962747	61.322319	54.038420	43.611672	54.189814	46.583338	53.584287	47.322107	48.862373	45.088490	43.739744	50.587626	49.053767	47.187638	45.529911	46.999203	62.992088	48.265221	48.062858	43.828911	46.638690	43.766736	58.906570	53.144027	50.106708	62.657614	51.078126	46.248196	47.131159
3	45	1	25.722629	30.929518	25.870244	26.078220	29.901899	26.257218	25.818038	30.454745	29.181325	24.145381	29.901899	30.019544	32.603382	26.794967	24.542088	30.881301	25.303418	30.396639	35.224938	34.342201	26.620836	28.291280	30.803828	27.332957	25.967121	25.319504	26.609572	29.523239	26.026991	28.050926	28.738471	23.160551	38.134887	28.757868	28.804250	31.328862	27.846700	26.981780	28.913990	29.181181	24.857694	25.620788	25.551856	24.261988	31.438005	27.386970	25.973951
3	46	1	25.928490	32.979659	27.613114	32.181469	35.979501	33.621655	26.918444	33.054315	33.776728	32.017394	27.415490	33.916180	31.394415	29.919004	32.038403	30.336874	33.496039	32.386409	33.653406	31.666813	31.542782	27.957389	32.874647	31.966655	33.105809	28.013104	31.773552	31.962172	29.664391	31.923364	28.947905	29.951090	28.410867	29.568051	28.924739	29.780900	30.629966	29.733629	32.335149	27.640930	27.320135	31.162349	29.329196	36.878211	32.423907	25.701985	32.702390
3	48	1	29.901958	28.336076	27.747660	31.012192	29.907084	29.324186	29.216814	27.865386	29.807325	30.240109	27.034092	29.261826	29.950215	28.112617	28.740330	25.122240	28.547229	26.063832	30.530602	28.384365	31.026729	30.833153	31.542248	31.773552	30.627565	31.246197	28.197559	31.740834	31.048805	32.423907	27.776509	29.055703	30.735388	26.820758	25.086301	30.383277	31.325008	25.423330	29.281475	27.378421	26.048401	23.820124	26.546334	26.975858	30.296271	26.369470	30.288483
3	49	2	12.733254	11.861712	11.719178	11.902151	11.817312	11.660238	12.493308	12.253938	12.139741	12.587402	12.635501	12.890553	13.465148	12.817156	12.148666	11.610115	11.908700	11.511636	12.296970	12.386299	12.401188	12.804209	12.838551	12.408603	12.194190	12.802089	12.620499	12.342073	12.493308	11.971739	11.446979	12.095274	11.757615	10.758774	11.464180	11.813728	11.725476	11.949432	11.511093	11.666578	11.161542	11.128990	10.630433	11.197970	12.078911	11.074408	12.018406
3	50	2	9.785315	9.328277	10.125791	10.095397	9.655253	8.425116	9.519393	9.769602	9.708576	8.973146	9.532213	10.450129	9.727903	10.069163	10.011446	10.471432	9.748923	9.635651	9.245443	9.566604	10.121193	9.431113	9.835358	9.627267	10.213581	9.973502	10.388057	10.021288	10.281492	10.797293	11.113464	10.762046	10.524690	10.223897	9.983473	10.192197	9.985309	10.400206	10.567211	10.159232	10.575542	11.029736	11.126845	10.069476	10.322242	11.242234	10.413763
3	51	2	9.840575	11.085629	10.917236	10.772771	11.054970	10.949591	11.462988	10.379633	10.786606	11.100703	10.971660	10.716404	10.906877	11.255727	11.227273	10.501004	10.806696	10.848227	10.651313	10.993900	11.225540	10.889679	10.919484	10.596301	10.431181	10.863636	10.603329	10.582058	10.516034	10.083881	10.233359	9.830391	10.784176	10.365739	10.093688	9.620187	10.332078	9.799952	10.600492	10.501145	9.944768	9.766163	9.066752	9.923437	9.659207	10.326116	9.965970
3	53	2	5.089541	3.002358	4.836782	8.976149	10.486118	10.195139	9.701649	10.872468	10.671225	10.398231	9.664721	9.979564	11.318714	10.594967	10.494194	10.108178	10.038530	9.582982	10.578378	10.317845	10.028968	9.478865	8.906470	9.636200	9.431982	9.526039	10.039142	10.161131	10.343441	10.381413	9.963223	9.897430	9.688037	10.263410	9.478107	9.478896	10.238038	8.889611	10.216071	10.530511	8.423492	10.557715	9.357117	9.678633	9.842957	9.721906	9.505042
3	54	2	3.547319	6.014526	7.324773	8.564527	9.175220	9.396662	9.885227	10.207357	10.525051	11.151660	11.100690	11.023752	11.343943	10.446656	10.064683	10.884136	10.826704	10.024148	11.627360	11.225234	10.782395	10.885789	11.276129	10.800109	11.688709	10.705897	10.709813	11.147475	11.292033	10.837645	10.536054	10.812077	10.885789	10.794152	10.571991	10.819582	11.225668	10.648685	10.860746	11.461632	11.070894	10.347043	10.850858	10.700371	10.997485	10.587120	11.123529
3	55	2	0.007469	0.000677	0.002887	0.003099	0.032906	0.000627	0.000387	0.000045	0.008532	0.000000	0.001380	0.022418	0.000356	0.007190	0.012575	0.033907	0.019489	0.040551	0.021516	0.026834	0.008437	0.006670	0.011849	0.053797	0.004110	0.015032	0.024620	0.037041	0.039027	0.045889	0.016780	0.016766	0.074936	0.010446	0.076918	0.029268	0.068544	0.021466	0.067693	0.059234	0.031595	0.030457	0.015890	0.032700	0.039631	0.036501	0.054705
3	56	2	10.252493	12.060606	12.068298	12.500000	12.772727	12.500000	12.984848	12.575758	12.628242	12.772727	12.803030	12.469697	12.885524	12.159098	9.484848	12.507171	12.840121	12.111199	12.803030	12.787879	12.696970	12.515152	12.840121	12.930927	12.221866	12.924242	12.863636	12.848485	12.554039	12.818182	12.696970	12.651515	12.515152	13.212121	12.651515	12.734181	12.136364	12.606061	13.151515	12.703913	12.428631	12.610029	12.530303	12.712121	12.863636	12.969697	12.655380
3	57	2	5.448785	9.800394	9.319001	8.889991	9.139910	9.391525	9.926440	10.167241	10.204062	10.410460	9.827111	10.488674	10.829427	10.027854	10.439907	9.849198	10.704025	10.232901	9.707734	10.121123	10.366758	10.228944	10.395737	10.121811	9.584693	9.820068	10.212684	10.378673	10.684807	10.511831	10.292841	10.500393	10.285270	10.590441	9.975040	9.961545	9.881220	10.601319	10.024148	10.035690	10.666844	10.292521	11.240775	10.198203	10.039142	9.810894	10.174504
3	58	2	5.303402	5.743915	6.192865	5.975847	5.939468	5.687417	6.110938	6.084746	5.922388	5.814709	6.667846	6.821205	6.415545	5.936193	5.105865	6.280021	6.133866	6.267904	6.192987	6.131789	6.652201	6.415294	6.432112	6.623596	6.976198	6.757128	6.783952	6.665824	6.604584	6.245434	6.254438	6.353609	6.106947	6.789966	6.839545	6.551743	6.747602	6.945218	6.578435	7.147147	7.285963	7.451603	7.144783	6.613497	7.157604	7.209312	6.353403
3	59	2	7.166667	12.355833	12.561528	11.924234	10.482989	12.546478	12.539040	12.073858	12.368911	12.268766	12.817156	12.489166	12.148662	12.143458	12.283728	12.590497	13.048432	12.654530	12.095055	12.683971	12.967904	12.223726	13.006599	12.817156	12.549562	12.395302	12.118945	12.500758	12.500758	12.741819	12.546478	12.433927	12.824383	11.747330	11.924234	12.849892	12.563307	12.218427	12.008202	12.353115	12.591627	12.644160	12.530494	12.606676	13.034670	11.987225	12.862086
3	61	2	10.924242	10.878788	10.827456	11.303030	11.439394	11.318182	11.621212	10.984848	11.378788	11.363636	11.424242	11.545455	11.454545	11.090909	11.696970	11.606061	11.530303	12.090909	11.181818	11.272727	11.696970	11.757576	11.818182	11.136364	11.803030	11.893939	11.530303	12.060606	11.757576	11.560606	11.318182	11.515152	11.424242	11.863636	11.454545	11.681818	11.363636	11.848485	11.606061	11.651515	12.106061	11.787879	12.151515	11.644577	11.787879	12.015152	12.030303
3	62	2	3.146106	10.942909	10.376613	10.525420	11.353243	10.331926	10.396606	10.332950	10.681958	10.888237	10.708819	10.756748	10.828250	10.502490	10.861463	10.214091	11.316102	10.421303	10.144641	10.188513	10.705784	10.663417	10.461201	10.786665	9.872514	10.155355	9.844775	10.153208	10.008341	9.764543	9.412187	8.510285	9.603474	9.874872	9.023587	8.953212	8.904098	8.537182	8.655019	7.686920	7.840964	7.803690	7.789789	7.603290	7.693775	7.570735	7.191388
3	63	2	6.183710	9.048657	8.776384	8.965171	9.580563	8.645785	8.304390	8.297108	9.318927	9.392542	9.728305	9.322851	9.112262	8.508850	8.737079	9.206656	9.542199	9.162273	9.365319	9.763504	9.482334	9.648167	9.531488	9.379219	9.021006	8.766639	9.314775	9.104402	9.155739	9.049483	9.118888	8.839097	7.191388	8.667968	8.676976	9.016639	8.858660	9.095213	9.984471	9.498328	9.966153	9.450873	9.183577	9.007812	9.677345	9.440122	9.360898
3	64	2	10.652542	11.123699	11.570935	11.645139	11.938503	11.776644	11.945227	11.658864	11.793178	11.910808	11.984407	11.823263	11.866219	11.522827	12.226113	12.253753	11.517514	12.335503	12.368081	12.064786	12.229205	11.999288	12.303950	12.148666	11.855242	11.514226	11.865311	12.245517	11.766262	12.074327	12.178863	12.199036	11.986589	11.776107	11.677295	11.692122	11.274745	12.267560	11.874307	11.603167	12.267626	11.810750	11.447456	12.003571	12.163884	11.628463	11.517514
4	1	0	0.005180	0.011508	0.025274	0.000901	0.021794	0.008435	0.000603	0.029177	0.026497	0.014155	0.000001	0.019683	0.001894	0.001363	0.004315	0.004359	0.009680	0.003757	0.002652	0.000335	0.068527	0.004265	0.003190	0.030564	0.006394	0.020971	0.000298	0.017425	0.016284	0.014900	0.003672	0.073024	0.016565	0.014880	0.016083	0.024607	0.028829	0.008825	0.006307	0.007970	0.016034	0.009765	0.000269	0.001074	0.003038	0.072583	0.005553
4	2	2	0.027770	0.043002	0.217162	0.120226	0.192857	0.092488	0.130458	0.168060	0.208896	0.011155	0.008880	0.206106	0.163833	0.076950	0.162026	0.068260	0.046227	0.010980	0.058298	0.020262	0.188993	0.088291	0.107116	0.150706	0.095301	0.058731	0.040444	0.039938	0.160370	0.046947	0.186632	0.209101	0.094997	0.361667	0.176147	0.073726	0.038460	0.088973	0.080717	0.053259	0.009994	0.085382	0.114557	0.109034	0.218941	0.262178	0.109086
4	3	0	0.034334	0.011250	0.034410	0.001278	0.000094	0.020932	0.037463	0.021170	0.001661	0.012493	0.015798	0.010490	0.041756	0.001916	0.000433	0.047220	0.003746	0.035680	0.049350	0.029125	0.037172	0.106686	0.029125	0.140248	0.046763	0.144139	0.019777	0.103484	0.116448	0.091675	0.024579	0.037992	0.098159	0.191619	0.021804	0.020311	0.034270	0.000001	0.060251	0.096097	0.044589	0.043438	0.020725	0.005309	0.003647	0.016666	0.015684
4	4	0	0.005864	0.001770	0.000367	0.010377	0.000315	0.000074	0.017204	0.192290	0.004526	0.023337	0.055514	0.000048	0.010305	0.135474	0.012156	0.000486	0.000945	0.007586	0.000020	0.010379	0.040444	0.001461	0.007586	0.021349	0.001219	0.032574	0.003043	0.001476	0.000244	0.011039	0.000181	0.000628	0.001307	0.000060	0.009165	0.007709	0.022300	0.001959	0.000000	0.005333	0.006782	0.011448	0.003029	0.005295	0.003395	0.002450	0.000585
4	5	1	0.344556	0.217184	0.175616	0.363081	0.054278	0.112393	0.114364	0.059464	0.092638	0.167272	0.138462	0.041653	0.157135	0.194075	0.061387	0.061977	0.033278	0.102493	0.049798	0.019283	0.070429	0.064076	0.098583	0.016424	0.033516	0.031313	0.252255	0.096021	0.072543	0.071402	0.059682	0.055778	0.110329	0.076492	0.049213	0.217884	0.093714	0.198108	0.077629	0.070809	0.020730	0.118954	0.077664	0.174008	0.034117	0.072065	0.074325
4	6	2	0.010038	0.002842	0.000143	0.003358	0.013799	0.007562	0.003051	0.001158	0.000189	0.003665	0.002142	0.010420	0.001011	0.005230	0.011443	0.019424	0.008382	0.005619	0.014418	0.004732	0.045305	0.025175	0.000663	0.000589	0.004172	0.018532	0.001859	0.004607	0.003165	0.045553	0.000131	0.025371	0.003745	0.006511	0.012823	0.004421	0.000135	0.000183	0.037255	0.022268	0.000000	0.001352	0.003894	0.015908	0.025365	0.004282	0.011945
4	7	2	0.014436	0.008071	0.018919	0.030055	0.064655	0.054392	0.099533	0.072781	0.008099	0.009979	0.016768	0.043946	0.013513	0.000498	0.010609	0.036158	0.008951	0.000367	0.055455	0.002436	0.044685	0.001905	0.000731	0.000335	0.005642	0.053309	0.000259	0.041574	0.000839	0.000240	0.010645	0.042911	0.001146	0.007136	0.000690	0.008825	0.062082	0.027376	0.002045	0.057514	0.009738	0.066970	0.006331	0.012851	0.017609	0.000607	0.010722
4	8	0	0.023988	0.001363	0.006472	0.016358	0.010786	0.001443	0.028189	0.079869	0.000047	0.062022	0.012531	0.019552	0.001469	0.010294	0.013021	0.011256	0.001421	0.001793	0.000384	0.000052	0.033072	0.002668	0.003076	0.021349	0.001886	0.003483	0.000006	0.000397	0.006187	0.000693	0.000096	0.003034	0.001862	0.000071	0.023478	0.000054	0.033754	0.003321	0.006178	0.000010	0.017239	0.002523	0.005295	0.000134	0.000001	0.000041	0.001191
4	9	1	0.366326	0.240009	0.165547	0.310587	0.090763	0.138293	0.137463	0.101715	0.070710	0.116180	0.091102	0.100044	0.198715	0.135514	0.150307	0.060148	0.107633	0.074081	0.032436	0.042897	0.063963	0.117142	0.105730	0.070843	0.030565	0.077413	0.157185	0.146005	0.105936	0.069917	0.056921	0.089797	0.188134	0.082060	0.041072	0.049698	0.049505	0.106015	0.069525	0.066747	0.057935	0.149630	0.018028	0.098866	0.037441	0.081004	0.070228
4	10	0	0.233926	0.112277	0.120280	0.162771	0.310756	0.152284	0.167592	0.042313	0.069409	0.009713	0.045484	0.056717	0.013425	0.000812	0.000608	0.104301	0.003657	0.000365	0.002641	0.053551	0.092851	0.215530	0.223482	0.093080	0.046975	0.032195	0.032096	0.016606	0.078887	0.010594	0.007393	0.003980	0.001021	0.001120	0.028950	0.075154	0.300190	0.049435	0.121777	0.110869	0.094649	0.074852	0.038916	0.117316	0.110784	0.136897	0.100593
4	11	2	0.019709	0.000015	0.000821	0.003708	0.050181	0.156192	0.000012	0.000748	0.017068	0.002510	0.042672	0.006895	0.013251	0.003447	0.000610	0.003799	0.000086	0.007526	0.027074	0.008660	0.037030	0.016323	0.000882	0.021166	0.035817	0.077704	0.063882	0.008116	0.058493	0.068730	0.062710	0.042703	0.059375	0.068034	0.024572	0.041603	0.018698	0.044820	0.011485	0.030801	0.016506	0.054004	0.074009	0.015559	0.025004	0.061202	0.038108
4	12	1	20.969286	13.303262	20.420803	88.791663	32.422984	111.926633	24.350906	25.439307	23.674315	112.858407	91.090407	30.567512	105.417260	104.953198	130.409848	40.187938	116.590022	135.114617	130.644854	130.409848	138.649520	43.448166	50.946499	49.436905	51.324825	50.285316	139.121242	44.711740	51.703518	141.717375	146.917938	145.498521	51.041046	154.501494	59.736942	163.058892	165.917225	166.393893	157.826184	58.387697	156.163325	58.002934	163.773205	163.296976	57.618502	167.824369	171.642409
4	14	1	5.997964	8.210557	7.642385	7.739730	6.785937	6.772364	7.453128	6.003032	6.938468	6.458458	7.901750	6.850664	7.682202	9.225997	8.026316	6.560869	6.409214	7.521292	7.402469	6.513497	6.395475	6.142782	7.383411	7.137601	6.208890	6.500453	7.488673	8.911863	8.253074	6.814244	6.681235	7.589981	7.935811	7.378884	7.830190	9.137113	7.274876	8.132591	7.162824	8.298872	8.062144	7.658796	8.276165	9.477803	8.447937	7.588427	9.789837
4	15	1	0.027368	0.015589	0.014713	0.137158	0.021736	0.010810	0.062204	0.021689	0.080077	0.009855	0.016624	0.084796	0.099536	0.023482	0.102072	0.019678	0.046818	0.056027	0.009627	0.092377	0.060085	0.034657	0.076637	0.078928	0.050005	0.016050	0.176066	0.096610	0.130186	0.066283	0.081040	0.015933	0.024767	0.037490	0.081919	0.109775	0.046345	0.033772	0.178409	0.128227	0.118041	0.122724	0.044519	0.083719	0.058579	0.049667	0.157672
4	16	0	0.002314	0.000291	0.000792	0.002561	0.035223	0.000004	0.015058	0.025174	0.004797	0.003742	0.004515	0.039241	0.002009	0.010138	0.011660	0.049932	0.001489	0.015179	0.003824	0.005811	0.023173	0.001578	0.038511	0.000076	0.053445	0.000119	0.000090	0.003010	0.037966	0.071196	0.008123	0.011462	0.012570	0.087747	0.003055	0.000130	0.002414	0.031804	0.025530	0.014463	0.000437	0.044419	0.037643	0.021379	0.032180	0.005326	0.019391
4	21	2	0.000506	0.006744	0.006322	0.000144	0.009332	0.028682	0.023273	0.000129	0.016777	0.026610	0.024538	0.024558	0.021556	0.002266	0.015887	0.005874	0.000973	0.055169	0.034261	0.022517	0.032791	0.001446	0.007977	0.005228	0.012523	0.013335	0.021646	0.012895	0.006195	0.063709	0.001569	0.047093	0.009351	0.091129	0.004676	0.018819	0.025235	0.006279	0.000561	0.013292	0.002881	0.003541	0.098699	0.060783	0.023005	0.019712	0.015005
4	22	0	0.013294	0.022178	0.008753	0.003119	0.018715	0.013541	0.002980	0.001907	0.006778	0.001403	0.004109	0.016433	0.000009	0.022475	0.004455	0.000354	0.025274	0.000701	0.032642	0.013705	0.004524	0.002908	0.023547	0.002589	0.000483	0.022411	0.008827	0.023683	0.045232	0.006471	0.000598	0.003107	0.009514	0.012695	0.002302	0.002083	0.008826	0.000965	0.014910	0.014955	0.002138	0.000316	0.004216	0.007102	0.001344	0.000000	0.013926
4	23	1	106.345746	109.134076	106.345746	112.159534	109.831823	108.204158	109.134076	114.256922	115.889800	39.871184	115.189827	40.695823	39.871184	114.956559	112.858407	114.023765	113.557537	117.757610	40.971206	114.023765	110.064463	113.324466	120.094831	117.757610	118.224837	118.925882	117.524038	114.256922	118.692173	121.498454	117.991210	119.159618	118.925882	115.889800	114.956559	115.889800	119.627170	117.056975	118.692173	118.925882	123.605678	117.524038	118.692173	111.228103	117.991210	120.328701	119.393381
4	24	2	0.300486	0.154970	0.198867	0.073603	0.214878	0.106037	0.158689	0.291954	0.338785	0.171034	0.002018	0.034815	0.041819	0.000241	0.028204	0.008069	0.000259	0.069245	0.052451	0.133558	0.146300	0.062235	0.053795	0.092111	0.101348	0.163716	0.019775	0.006526	0.000565	0.027353	0.046115	0.083649	0.002720	0.159553	0.059919	0.050273	0.072085	0.091076	0.110006	0.147566	0.039355	0.049174	0.140716	0.178162	0.093423	0.133164	0.053518
4	25	2	0.179646	0.056436	0.047058	0.038792	0.095607	0.074302	0.094420	0.208730	0.021690	0.069212	0.103162	0.153454	0.206643	0.137847	0.064543	0.313700	0.294777	0.092943	0.356597	0.206643	0.386446	0.296925	0.253687	0.109620	0.203689	0.290488	0.135642	0.262404	0.426553	0.505259	0.211163	0.518935	0.179831	0.534494	0.230009	0.348775	0.334898	0.261029	0.398545	0.214122	0.035103	0.362127	0.403289	0.349906	0.273456	0.409603	0.132742
4	26	0	0.001316	0.017333	0.011118	0.078821	0.022936	0.006183	0.002557	0.017388	0.015406	0.000822	0.005373	0.012109	0.001056	0.001236	0.075389	0.033919	0.019166	0.016528	0.000073	0.002403	0.048276	0.017152	0.008264	0.002032	0.001258	0.010138	0.019072	0.000187	0.020541	0.003879	0.000223	0.003833	0.072392	0.026670	0.029730	0.014139	0.014015	0.013915	0.001424	0.020830	0.035493	0.021062	0.000046	0.013625	0.025739	0.005015	0.057735
4	27	2	0.004970	0.011771	0.021585	0.013372	0.082970	0.048343	0.046474	0.030094	0.055386	0.015002	0.003353	0.011774	0.004833	0.019158	0.003109	0.104716	0.069567	0.034088	0.079491	0.053275	0.027190	0.016769	0.081121	0.071923	0.062562	0.066056	0.024786	0.034972	0.035741	0.066826	0.029525	0.250665	0.030828	0.031927	0.010014	0.008808	0.042630	0.024685	0.010317	0.053116	0.032822	0.026148	0.034669	0.084151	0.079397	0.043146	0.037969
4	28	2	0.139762	0.093252	0.052526	0.026670	0.057662	0.026916	0.087410	0.028383	0.029557	0.012059	0.014889	0.007656	0.005477	0.012574	0.055869	0.006798	0.007356	0.011358	0.008004	0.008212	0.017146	0.067591	0.000002	0.000633	0.048586	0.059190	0.009409	0.000188	0.021321	0.007614	0.009629	0.062932	0.027707	0.014918	0.002726	0.007700	0.003163	0.002726	0.076994	0.023730	0.004431	0.038092	0.033384	0.002523	0.009074	0.003996	0.069799
4	30	2	0.014121	0.016857	0.008053	0.000135	0.021806	0.012492	0.018944	0.022869	0.000162	0.010873	0.016838	0.001192	0.005071	0.015005	0.008643	0.059562	0.022048	0.064007	0.037006	0.057867	0.071205	0.041280	0.033313	0.021140	0.037432	0.087955	0.003967	0.015035	0.053895	0.015006	0.007264	0.130196	0.070234	0.125612	0.029301	0.030797	0.037404	0.024578	0.059407	0.047177	0.004422	0.012386	0.059650	0.052524	0.006786	0.016002	0.036733
4	31	0	0.009102	0.016102	0.005947	0.004261	0.012371	0.000244	0.000015	0.000035	0.001683	0.002749	0.001791	0.003052	0.003101	0.000031	0.000358	0.002214	0.000026	0.000376	0.000462	0.000358	0.038603	0.004687	0.001023	0.022998	0.011504	0.024012	0.013483	0.001390	0.019249	0.001791	0.001702	0.036533	0.001464	0.034767	0.005164	0.003516	0.000348	0.000883	0.002449	0.000448	0.019176	0.009361	0.001813	0.014785	0.000015	0.025038	0.001090
4	32	2	0.000232	0.053019	0.133445	0.039426	0.155922	0.085285	0.142530	0.091463	0.103001	0.003555	0.069295	0.155490	0.034250	0.005957	0.042387	0.105412	0.121746	0.069232	0.064001	0.072274	0.037765	0.159844	0.173479	0.042760	0.131041	0.203916	0.037711	0.033142	0.287084	0.141245	0.158902	0.128648	0.197711	0.085638	0.032133	0.094391	0.070788	0.032015	0.067500	0.055775	0.039160	0.250371	0.190189	0.022417	0.118521	0.041505	0.231336
4	33	1	6.239296	7.960731	7.552782	6.765657	6.855750	7.119921	7.064025	6.921957	7.940548	6.336857	7.276912	7.409257	8.082417	7.885368	7.562906	6.147032	6.587714	7.422559	6.852269	6.228340	7.276392	6.010955	7.782277	7.502517	6.551492	6.316379	8.105459	7.537811	8.049326	6.907673	7.397347	7.488673	7.270634	6.824666	7.404579	7.578045	8.049781	7.940988	6.987192	8.070637	8.391440	7.467867	8.551178	8.566691	8.818555	7.878622	8.420580
4	34	1	0.184639	0.174313	0.120225	0.328567	0.038026	0.042451	0.070394	0.074043	0.101142	0.154098	0.072141	0.066359	0.097361	0.111034	0.077374	0.109366	0.051968	0.065345	0.062974	0.039248	0.081423	0.074900	0.105899	0.107657	0.054226	0.066514	0.183878	0.091020	0.086545	0.067736	0.043041	0.012960	0.197270	0.063710	0.035319	0.162864	0.048904	0.169535	0.035747	0.063570	0.054278	0.099342	0.045846	0.208135	0.042004	0.062102	0.100659
4	36	1	81.114285	56.048593	71.657135	72.379085	83.929940	82.520613	71.657135	61.135251	66.603731	72.198505	76.822193	67.870366	83.325578	223.630199	71.927751	71.386659	220.237581	76.003429	59.606213	63.857998	66.772417	71.927751	77.733319	69.479654	220.964321	61.694356	68.801399	73.192455	72.921194	74.460143	68.547301	74.822882	85.140289	222.418211	72.108238	62.459898	84.333150	214.912356	75.185859	73.916485	68.886129	82.621180	59.298951	72.469398	62.654593	74.641482	74.007057
4	37	1	0.198042	0.218932	0.141989	0.245859	0.055662	0.140926	0.064430	0.099402	0.035007	0.060073	0.138462	0.113045	0.093312	0.181999	0.088711	0.120055	0.055544	0.024678	0.046483	0.040986	0.067789	0.021907	0.101396	0.049003	0.021833	0.027067	0.128892	0.058694	0.058921	0.043223	0.029890	0.043223	0.117262	0.058921	0.057032	0.135187	0.081937	0.086019	0.064671	0.066747	0.048707	0.144252	0.089107	0.093312	0.017345	0.043805	0.113327
4	38	1	70.764502	100.782188	118.224837	115.656448	120.094831	119.159618	111.228103	116.590022	119.860987	123.839945	117.056975	119.627170	121.264450	116.823485	119.860987	111.926633	114.723318	114.956559	107.971752	107.971752	110.529832	28.303970	94.314472	110.529832	39.414041	106.810170	107.274713	72.124743	110.064463	115.423124	101.245135	114.023765	113.091422	109.134076	37.139195	106.345746	110.529832	103.098176	33.003348	109.599211	95.698246	104.257335	102.866437	97.776143	108.204158	110.762560	100.319368
4	39	1	5.433422	5.613931	5.365773	5.331319	4.977068	4.709856	5.243979	6.003037	6.038864	5.917227	6.142608	7.028192	6.143054	6.371180	6.762370	7.114175	6.673236	6.676561	6.447921	6.568483	5.958494	6.196543	6.139304	6.727841	6.478210	5.875038	6.726028	6.654572	6.602740	6.198304	7.614066	7.071434	8.392005	6.541154	6.568832	6.230990	5.886323	6.602954	7.447749	6.643456	6.721659	6.616990	6.618167	7.990258	7.063389	7.592982	6.538511
4	40	1	1.476693	0.744053	0.719741	0.724099	0.566261	0.625212	0.430011	0.455732	0.775035	0.591456	0.613255	0.670935	0.735969	0.761242	0.564499	0.603972	0.512834	0.539242	0.489858	0.419752	0.547900	0.538292	0.838417	0.981968	0.725271	0.349153	0.890699	1.057413	0.661086	0.818829	1.042354	1.070273	1.073751	0.778547	0.931897	0.970104	1.138702	1.009060	1.963006	1.012790	1.338331	1.419308	0.995568	1.360518	2.275960	0.869754	1.186021
4	42	1	40.054241	117.524038	116.590022	117.056975	117.056975	116.590022	114.256922	111.926633	115.889800	116.590022	117.290493	113.324466	41.338771	40.787590	120.094831	117.056975	116.123180	119.159618	119.627170	120.328701	117.991210	117.524038	116.823485	122.668871	122.668871	122.903033	120.796522	121.030473	125.480543	125.011671	122.200625	121.966542	120.796522	120.796522	42.536377	122.434735	123.371437	124.074238	118.224837	124.308558	124.308558	122.668871	122.434735	121.030473	116.590022	119.860987	120.094831
4	43	1	39.396851	36.000429	33.449193	32.990842	35.942053	51.366395	42.587705	37.512254	37.474132	36.495361	39.141210	49.040375	38.503409	53.157005	36.617447	38.169864	39.396851	39.716817	42.633870	38.439732	37.106536	31.997287	35.582122	41.533079	49.117565	39.505821	36.495361	37.486844	39.973451	38.511517	40.841700	33.927654	37.857553	35.109497	43.117116	34.751662	30.268223	36.117293	33.860093	37.429864	37.296567	32.587748	36.475188	37.170170	39.844932	34.394514	43.826830
4	44	1	26.663436	13.473988	13.579005	13.882335	13.906178	14.560431	16.548728	15.778826	17.791900	15.550557	23.431919	15.227024	14.401825	12.658758	12.349376	10.462990	11.827518	12.765185	15.950410	16.440639	14.362486	14.762289	19.647072	17.283668	16.222537	16.101694	16.651332	16.217863	14.927295	13.745285	15.304158	13.693513	13.982357	12.213129	14.850414	17.262474	16.202237	13.583000	16.394599	18.455612	14.606416	16.244997	16.378476	14.755357	13.443084	12.787364	13.546652
4	45	1	27.444257	37.806551	75.532101	34.689724	36.688222	38.473202	55.414526	34.030500	52.656764	47.884798	55.257782	49.272000	147.154585	55.366800	52.610127	47.961703	50.960715	62.253102	55.954341	56.850637	54.055688	42.014078	57.613532	44.680987	61.574361	55.170798	50.502996	46.253892	45.302891	48.423537	48.886053	48.269516	54.996889	63.905422	43.908064	43.188001	64.197583	45.082191	40.984516	171.403636	163.058892	42.474939	177.857161	46.197759	48.375848	57.001461	43.542175
4	46	1	52.631129	43.269910	44.832155	47.995436	49.968190	51.036582	43.419690	47.211531	45.617586	47.486006	57.876109	47.523935	39.771237	45.683214	52.265264	47.348735	50.175991	51.676643	50.894524	54.871908	45.158652	48.931364	49.138437	45.945890	62.574036	49.829736	49.138437	43.568491	49.548253	42.897969	49.414762	58.351365	62.741208	48.265221	49.000372	54.025129	54.687472	49.622176	48.862373	59.224187	61.655750	53.290715	46.250275	48.983193	45.420801	45.275959	45.748858
4	48	1	6.372542	7.114885	6.693574	6.140650	6.536180	6.697879	6.443416	6.697777	5.931949	5.784294	5.694026	6.261168	6.861267	6.628581	7.092501	7.185005	7.249413	8.743942	6.330858	6.734337	6.239664	5.987486	6.585177	6.523711	5.142362	5.683610	6.347241	7.454046	6.585568	5.891943	6.546978	6.490581	6.904701	6.304979	6.382432	5.801520	6.438206	5.914753	6.238576	6.305655	7.475238	6.938457	6.633389	6.917000	5.502446	6.715093	7.994830
4	49	2	8.749069	7.557336	7.348337	7.957817	8.265069	7.763637	8.359731	7.596581	7.399759	8.019403	7.691940	7.428314	8.006076	8.393277	8.243584	8.222145	9.249003	8.481210	8.769030	8.695758	9.537196	9.051405	8.083031	8.890926	9.380471	7.826420	7.865106	7.659637	8.242710	8.228016	8.090503	8.717296	7.923667	9.531488	7.512130	8.539945	8.535537	7.423750	8.617811	7.751964	8.719396	7.851120	7.607281	7.390226	7.917641	7.459647	7.448339
4	50	2	14.363636	14.045455	14.121212	14.090909	13.622939	14.060606	13.500000	14.272727	13.939394	13.606061	13.808756	13.696970	13.575758	13.409091	13.772727	13.500000	13.263889	13.151515	13.272727	13.560606	13.818182	13.666667	13.257576	13.121212	13.530303	13.090909	13.469697	12.954545	13.636364	12.961196	13.212121	13.333333	13.106061	13.696970	13.227273	13.348485	13.075758	13.242424	12.969697	13.384969	13.636364	13.803030	13.500000	13.469697	13.378788	13.287879	13.339564
4	51	1	0.228179	0.205616	0.107734	0.237804	0.040406	0.108609	0.153109	0.120369	0.079493	0.105916	0.048507	0.104577	0.099678	0.220444	0.066692	0.141902	0.031885	0.073216	0.036181	0.011114	0.086427	0.098310	0.081937	0.079674	0.031309	0.013467	0.162002	0.062103	0.046860	0.029100	0.032612	0.028778	0.194767	0.090782	0.037916	0.135471	0.055001	0.102309	0.021245	0.034284	0.071055	0.223696	0.071488	0.130699	0.022928	0.102948	0.068829
4	52	2	4.391650	3.480245	3.759178	3.658896	3.407651	3.807153	3.222781	3.793959	3.472217	3.644942	3.509185	3.407376	3.636139	3.576793	3.673915	3.899811	3.867308	4.112229	4.156331	3.643489	4.484851	4.147164	4.056377	4.266483	4.642658	4.608878	4.317244	4.131584	4.962122	4.609645	4.339343	4.356146	4.133929	4.656807	4.371527	4.331127	4.308930	4.318349	4.400346	4.478890	4.377602	4.625744	4.788213	4.641702	4.506271	4.795649	4.363454
4	53	2	7.969697	7.413258	7.636364	7.787879	7.621212	7.560606	7.727273	7.454545	7.712121	7.969697	7.469697	7.924242	7.772727	7.877540	8.030303	7.848485	8.045455	7.727273	7.786799	8.121212	7.922911	8.121212	8.136364	7.696970	8.000000	8.030303	8.030303	7.984848	7.681818	7.771676	7.575758	7.757576	7.560606	7.939394	7.594382	7.515152	7.454545	7.909091	7.984848	7.727273	8.181818	7.772727	7.787879	7.348485	8.060606	7.681818	8.151515
4	54	2	0.803030	3.419909	10.509708	10.676146	10.365343	10.287879	10.560606	10.424242	9.828865	10.584798	9.361077	9.166667	8.996820	9.272727	9.484848	8.921185	8.954545	8.257576	8.909091	7.696970	8.742424	8.818182	7.909091	7.742424	7.318004	8.196970	6.196970	6.530303	9.045455	7.196970	6.939987	7.909091	7.212121	6.924242	8.212121	8.530303	9.015152	8.090909	8.878788	9.090909	8.924242	8.303030	8.848485	8.666667	9.030303	9.803030	9.272727
4	55	2	0.066385	0.003403	0.012916	0.004105	0.000033	0.005988	0.001677	0.008861	0.000025	0.004759	0.007217	0.071550	0.047141	0.122546	0.059988	0.129849	0.045948	0.165763	0.098316	0.135903	0.148765	0.133803	0.119375	0.133294	0.111881	0.217001	0.198297	0.257063	0.214796	0.204329	0.255291	0.319287	0.164003	0.402475	0.231003	0.351572	0.171083	0.267547	0.372297	0.424873	0.405051	0.331210	0.399404	0.347775	0.541194	0.544970	0.311905
4	56	2	7.067173	7.278892	7.241232	6.970298	7.907775	7.951742	7.703489	7.937737	7.842897	7.329629	8.176939	7.972861	7.302631	8.518256	7.851661	7.975988	8.080177	8.456014	8.213240	7.833262	8.170839	8.019920	8.217518	7.703426	8.012647	8.661969	8.185886	8.285034	8.498078	7.897597	8.222442	9.155571	7.255350	8.054523	8.175733	8.546213	8.412047	8.170839	8.880868	8.733918	7.402475	9.269850	8.314930	8.390296	8.522462	8.608466	8.251178
4	57	2	3.833124	3.030338	2.274112	1.991721	2.302155	2.189266	2.523621	3.005339	2.415404	2.883052	2.000127	2.175411	2.458206	2.388530	2.360655	2.561657	2.293646	2.783394	2.730125	2.692156	2.673616	2.194182	2.497009	2.797835	2.072253	2.064335	2.177008	3.240142	2.646176	2.625697	2.206043	2.368633	2.785940	2.551577	2.176207	1.706327	2.099417	2.380399	2.202536	2.294720	2.206240	2.235524	3.010496	2.579243	2.620271	2.398123	2.447189
4	58	2	5.893561	8.940008	9.565717	9.286061	9.862101	9.972368	10.087039	10.081718	10.485969	11.284777	9.864362	10.866990	10.808807	10.656738	9.697720	10.457734	10.684701	9.799138	10.182154	10.453076	11.081995	9.860157	10.828977	10.578620	10.452779	9.867961	9.599980	9.937715	11.227368	7.569585	10.518920	9.198552	10.868604	10.970347	10.714588	10.755331	10.746783	10.079949	10.652499	10.582222	10.243367	10.541558	10.111704	10.678297	9.212640	10.405700	10.992941
4	59	2	4.681210	4.474675	5.044934	5.154833	5.052541	4.818670	5.272877	4.676706	5.055787	5.067970	4.774489	5.017123	4.933369	4.790268	5.230377	4.888838	4.833181	5.118065	5.160462	5.005863	5.568246	5.539751	5.380221	4.960324	5.619203	5.021224	5.660918	5.199924	5.435423	5.425375	5.318802	5.760288	4.977122	5.481824	5.124808	5.126773	6.327383	5.357637	5.559729	4.955184	5.520806	5.872815	5.688371	5.349994	5.899196	6.156957	5.571263
4	61	2	7.560166	7.444096	7.531485	7.412567	7.735253	8.648381	7.606558	8.188304	7.692282	8.508622	8.665971	8.679027	7.878664	8.368846	8.577402	9.131635	8.979546	9.857959	9.364661	9.429544	9.206656	9.198633	8.729408	9.584488	9.193502	9.549489	9.220593	9.257820	9.067367	8.898412	8.405718	8.902049	8.578129	9.202391	8.971508	8.692031	9.616960	8.362986	8.774668	8.579507	9.098417	8.780514	9.109139	8.399641	8.328221	8.656201	9.016743
4	62	2	3.819403	3.847282	3.657249	3.129649	3.380507	3.418344	3.533712	3.509717	3.374740	3.571671	3.763085	4.051108	3.623957	3.745917	3.704828	3.909111	3.366582	3.608950	3.116337	3.253501	3.082013	3.420511	2.519391	3.040152	3.104367	3.708886	2.927186	3.403020	3.554630	3.799331	3.011241	3.701114	3.617409	3.755345	3.335196	3.358443	3.328453	3.251104	2.990232	3.229683	3.403400	3.527792	3.982981	3.796234	3.094553	3.411357	3.636498
4	63	2	10.048807	10.262156	9.499492	9.954746	9.596976	10.164117	10.162433	9.601915	10.112368	10.150287	10.890804	9.795555	10.345735	11.136457	9.719330	10.480868	9.971892	10.419638	10.083094	10.031637	10.565795	10.081154	10.114688	10.219454	10.175449	10.652347	10.313671	10.061692	11.188957	10.356896	9.697338	10.277961	9.559362	10.366348	10.354750	9.930709	10.153089	10.175511	10.411595	10.911818	10.554501	10.694774	10.930709	10.234512	10.563707	9.848384	10.563083
4	64	2	9.765959	10.075526	9.569811	10.277961	9.855662	10.040560	9.753807	9.655999	10.116777	10.054298	9.973023	9.486234	10.300316	10.861202	10.059484	9.499492	10.415011	10.470960	10.628861	10.550369	10.025458	10.046221	10.012056	9.567435	10.314197	10.429207	9.950125	10.196781	11.248813	9.509423	9.773706	10.415011	10.204354	10.267385	10.230932	10.248374	9.996112	10.051286	11.176226	10.113295	10.941928	10.368672	11.157224	10.750177	10.573041	9.895573	10.509616
[truncated: 54 more columns]
