# Supplementary material for: Cultured Cortical Neurons Can Perform Blind Source Separation According to the Free-Energy Principle
Source: PLoS Comput Biol. 2015 Dec 21;11(12):e1004643. doi: 10.1371/journal.pcbi.1004643 (PMC4686348; doi:10.1371/journal.pcbi.1004643)
Supplement: S1 Dataset — Data are composed of conditional expectation transients for each condition (x_u_trn.csv, …, x_u_alt4.csv), Kullback-Leibler divergence transients for each condition (kld_trn.csv, …, kld_alt4.csv), and trains of evoked spike number at trial 1, 11, …, 91 in each culture in the TRN group (x(t)_trn_1.csv, …, x(t)_trn_23.csv). In file names, alt1, alt2, alt3, and alt4 indicate data under the alternative conditions where (a, ρ) = (1/2, 1/2), (3/4, 1/4), (3/4, 3/4), and (1, 1/2), respectively. (ZIP) [file pcbi.1004643.s004.zip › SupplementaryDataset1/kld_apv.csv]

culture	electrode	preference	trial1	trial2	trial3	trial4	trial5	trial6	trial7	trial8	trial9	trial10	trial11	trial12	trial13	trial14	trial15	trial16	trial17	trial18	trial19	trial20	trial21	trial22	trial23	trial24	trial25	trial26	trial27	trial28	trial29	trial30	trial31	trial32	trial33	trial34	trial35	trial36	trial37	trial38	trial39	trial40	trial41	trial42	trial43	trial44	trial45	trial46	trial47
1	1	0	0.023374	0.069720	0.094865	0.000749	0.012026	0.032740	0.007376	0.000211	0.002430	0.001833	0.000399	0.000812	0.000634	0.000168	0.002160	0.002809	0.023379	0.007794	0.006314	0.001453	0.001339	0.009349	0.022824	0.003504	0.004810	0.002005	0.005482	0.008963	0.018663	0.012522	0.005636	0.000820	0.012563	0.000000	0.002173	0.009737	0.010420	0.003849	0.014141	0.011177	0.009453	0.002891	0.040223	0.011268	0.016598	0.002928	0.023251
1	2	0	0.001168	0.000002	0.005210	0.006061	0.000207	0.012084	0.053904	0.003651	0.020590	0.051862	0.009410	0.010278	0.001248	0.000494	0.000891	0.006146	0.002838	0.002062	0.000498	0.001363	0.000163	0.045474	0.005185	0.047775	0.002516	0.006916	0.025100	0.003490	0.011858	0.004735	0.000169	0.000000	0.000049	0.001775	0.002892	0.012120	0.031958	0.003675	0.000008	0.053620	0.000228	0.001258	0.002116	0.001071	0.007008	0.000025	0.002131
1	3	1	0.062734	0.122980	0.176755	0.003477	0.077091	0.110921	0.131665	0.165056	0.117700	0.102217	0.076971	0.041105	0.075512	0.016714	0.034376	0.073239	0.051534	0.071581	0.011862	0.007465	0.081496	0.041249	0.013577	0.093689	0.047204	0.099712	0.078935	0.116977	0.070462	0.113257	0.088025	0.118045	0.028305	0.070028	0.178181	0.112019	0.116843	0.037695	0.116461	0.053081	0.060936	0.093898	0.025470	0.155205	0.058231	0.087554	0.024172
1	4	1	0.045477	0.471873	0.321994	0.310133	0.207122	0.321994	0.476316	0.359915	0.675719	1.137469	0.325980	0.215530	0.612597	0.494103	0.670918	0.238226	0.401596	0.947144	0.707929	0.468298	0.526719	0.853283	0.514687	0.800475	0.349768	1.256832	0.521864	0.458349	0.705797	0.644695	0.641589	0.227107	0.671884	0.756610	0.507765	0.679546	0.597424	0.603357	0.522297	0.609611	0.080656	0.786656	0.699476	0.485358	0.542080	0.715894	0.684723
1	5	0	0.026248	0.049821	0.000661	0.048030	0.008888	0.016274	0.004368	0.001677	0.003479	0.005487	0.005788	0.005772	0.000936	0.004413	0.000054	0.000154	0.002926	0.001177	0.000298	0.003068	0.000108	0.006097	0.002987	0.028765	0.000673	0.002170	0.001140	0.000242	0.004988	0.022394	0.027710	0.002049	0.009680	0.006492	0.002749	0.006162	0.002846	0.017593	0.004795	0.002926	0.004602	0.015088	0.003161	0.006962	0.004307	0.000004	0.009059
1	6	0	0.004942	0.016115	0.018907	0.042862	0.018510	0.001007	0.026035	0.009193	0.031720	0.030795	0.000001	0.030466	0.033185	0.002308	0.019545	0.005112	0.041112	0.000396	0.029545	0.011315	0.001720	0.022271	0.013852	0.000895	0.001911	0.002747	0.003240	0.078605	0.042218	0.001081	0.044994	0.041704	0.001057	0.032184	0.014050	0.021852	0.026118	0.023583	0.078615	0.007222	0.001082	0.000086	0.000472	0.000134	0.000983	0.000002	0.006062
1	7	0	0.000009	0.006215	0.063592	0.004660	0.033267	0.001749	0.012747	0.004679	0.000294	0.011962	0.037891	0.015369	0.018257	0.004296	0.010406	0.004241	0.022659	0.029394	0.024077	0.006432	0.001106	0.007120	0.029985	0.009626	0.032361	0.025097	0.016567	0.055376	0.000021	0.000180	0.000004	0.054696	0.046198	0.001207	0.016245	0.044265	0.008130	0.021995	0.000405	0.007578	0.030476	0.000250	0.000040	0.012692	0.001857	0.012056	0.023646
1	8	0	0.003469	0.004173	0.000321	0.000050	0.006298	0.000046	0.001412	0.000033	0.017058	0.002249	0.001475	0.060907	0.003384	0.000027	0.005444	0.000440	0.004935	0.001130	0.000277	0.000167	0.005785	0.000135	0.020223	0.004168	0.017294	0.009037	0.000042	0.003171	0.004716	0.015787	0.001853	0.001693	0.001421	0.005580	0.000060	0.002612	0.011328	0.007834	0.001665	0.014955	0.004036	0.021025	0.009377	0.003979	0.000623	0.003839	0.010003
1	9	2	0.053007	0.001088	0.026045	0.001157	0.025457	0.126266	0.082246	0.069757	0.028751	0.038488	0.009705	0.084843	0.050182	0.027184	0.125561	0.150145	0.179778	0.078019	0.123430	0.019869	0.195569	0.196482	0.125433	0.088160	0.223246	0.045699	0.216728	0.034603	0.090294	0.115540	0.109555	0.005998	0.022599	0.128306	0.047147	0.126646	0.034041	0.105193	0.064073	0.172837	0.277682	0.000007	0.202867	0.196301	0.096652	0.039940	0.224584
1	10	0	0.625221	0.401285	0.458358	0.341919	0.372596	0.342144	0.094353	0.146640	0.049159	0.105397	0.090396	0.095123	0.099412	0.007267	0.000000	0.066862	0.035829	0.005279	0.010118	0.007230	0.014193	0.002992	0.009052	0.000874	0.006085	0.067940	0.054148	0.084077	0.094252	0.057799	0.038147	0.000625	0.000157	0.009269	0.006261	0.038289	0.000000	0.014184	0.014138	0.101172	0.004538	0.053574	0.033064	0.096695	0.005833	0.001211	0.019871
1	11	0	0.014700	0.013129	0.000110	0.052573	0.001448	0.015801	0.021939	0.004312	0.005870	0.005532	0.000085	0.000005	0.004802	0.001374	0.014416	0.015046	0.019189	0.032139	0.012890	0.002394	0.040136	0.000503	0.107706	0.021525	0.018686	0.054317	0.020847	0.007859	0.002095	0.020410	0.011884	0.020410	0.063963	0.002159	0.016083	0.000826	0.006887	0.004237	0.005287	0.011909	0.000827	0.040113	0.010358	0.000061	0.003397	0.000774	0.022469
1	12	0	0.001734	0.008858	0.003023	0.002218	0.004289	0.004377	0.004558	0.004377	0.000594	0.000244	0.005958	0.000176	0.016506	0.008375	0.000807	0.032227	0.020332	0.003568	0.009523	0.010590	0.019525	0.017684	0.004294	0.003140	0.014017	0.027210	0.026164	0.008469	0.049437	0.020332	0.049991	0.009785	0.024632	0.046105	0.000693	0.046570	0.001406	0.001218	0.001225	0.034390	0.000058	0.003192	0.024594	0.001785	0.002769	0.002950	0.003719
1	13	0	0.015101	0.023556	0.081294	0.042552	0.076030	0.076800	0.047889	0.011410	0.019047	0.032921	0.116086	0.029815	0.046541	0.106805	0.107701	0.075216	0.088627	0.043194	0.219286	0.249486	0.283694	0.274043	0.346492	0.152593	0.286920	0.163095	0.185707	0.208868	0.174574	0.169565	0.163955	0.201014	0.170624	0.129571	0.226383	0.354154	0.176257	0.256079	0.268819	0.255589	0.291152	0.052534	0.304215	0.113065	0.100623	0.029240	0.017462
1	14	0	0.029318	0.015481	0.002215	0.016289	0.000573	0.060150	0.000800	0.000051	0.033096	0.000552	0.063830	0.006313	0.006028	0.060794	0.018034	0.016742	0.011567	0.000790	0.001614	0.002927	0.006804	0.000179	0.000336	0.004769	0.012139	0.026741	0.000381	0.003920	0.021516	0.000079	0.001499	0.027975	0.001023	0.000718	0.017999	0.003152	0.063792	0.001387	0.015272	0.021121	0.000754	0.014834	0.001648	0.000522	0.104368	0.028236	0.009717
1	15	0	0.045510	0.020883	0.096286	0.092767	0.119681	0.040114	0.177781	0.036879	0.062459	0.072154	0.024852	0.049394	0.067898	0.076942	0.135894	0.125796	0.282127	0.128814	0.244592	0.219858	0.282589	0.287038	0.239115	0.241860	0.260832	0.255657	0.300476	0.195634	0.100841	0.211656	0.211597	0.228606	0.233125	0.269848	0.292735	0.294172	0.160901	0.306160	0.305774	0.184558	0.373556	0.071860	0.194335	0.079814	0.135699	0.127962	0.024220
1	16	0	0.094841	0.008361	0.061666	0.017332	0.060722	0.034075	0.047297	0.051035	0.020923	0.031709	0.037895	0.100916	0.106165	0.104578	0.062109	0.026999	0.186563	0.031499	0.219566	0.157610	0.376216	0.280406	0.380968	0.134685	0.163095	0.155717	0.311237	0.236071	0.097700	0.221294	0.055889	0.255050	0.311237	0.174799	0.468792	0.236953	0.145692	0.358784	0.306160	0.314148	0.262511	0.066548	0.274259	0.141301	0.049731	0.035258	0.011338
1	17	0	0.106013	0.001516	0.095191	0.010281	0.159515	0.090853	0.050616	0.028636	0.082234	0.091410	0.113065	0.080686	0.138587	0.212420	0.065408	0.111827	0.173903	0.079722	0.228136	0.251915	0.212111	0.289547	0.291521	0.175492	0.226383	0.197131	0.233189	0.296715	0.089002	0.193944	0.091682	0.144491	0.171178	0.250476	0.355477	0.259637	0.210180	0.230324	0.322802	0.284794	0.406495	0.054120	0.165413	0.069745	0.063158	0.062120	0.031012
1	18	0	0.000670	0.000166	0.029282	0.001125	0.006271	0.005357	0.039429	0.004929	0.000329	0.019196	0.000220	0.002030	0.057590	0.001165	0.013497	0.001282	0.006382	0.004121	0.046824	0.010635	0.000721	0.010902	0.004449	0.000522	0.002642	0.024521	0.001788	0.002649	0.010499	0.000013	0.004331	0.013853	0.000423	0.024042	0.007283	0.004168	0.020812	0.016060	0.000135	0.004122	0.005732	0.000354	0.010257	0.013842	0.043057	0.006071	0.001003
1	19	1	0.368957	0.089476	0.155492	0.053562	0.036836	0.084850	0.106461	0.049709	0.058144	0.051410	0.066399	0.041112	0.087693	0.101806	0.302362	0.037043	0.058662	0.077550	0.057517	0.083605	0.031307	0.060029	0.217285	0.052468	0.080886	0.150761	0.086254	0.054613	0.031123	0.144660	0.044300	0.138573	0.139846	0.069865	0.032127	0.040461	0.054658	0.077542	0.046509	0.036923	0.001822	0.118133	0.055902	0.019907	0.098891	0.082800	0.013946
1	21	2	0.020091	0.015764	0.029852	0.000192	0.030341	0.002568	0.002751	0.007132	0.011096	0.000782	0.029985	0.000230	0.000771	0.000947	0.001162	0.069034	0.011092	0.038708	0.064113	0.023646	0.039618	0.011781	0.016033	0.007986	0.000855	0.018161	0.069038	0.036915	0.044864	0.037820	0.030918	0.007589	0.084044	0.052494	0.108106	0.073179	0.041585	0.059662	0.057123	0.102240	0.045814	0.070892	0.002615	0.170188	0.045755	0.023205	0.037714
1	23	2	0.001982	0.001354	0.001436	0.001210	0.015167	0.011744	0.039894	0.000734	0.012792	0.069498	0.000099	0.046241	0.076148	0.037597	0.000970	0.066778	0.008847	0.072519	0.058077	0.080024	0.024912	0.039304	0.086442	0.107753	0.033828	0.012204	0.085273	0.013599	0.081824	0.086097	0.120697	0.071321	0.128297	0.026409	0.031953	0.134903	0.033053	0.044688	0.073446	0.059503	0.012750	0.012503	0.056193	0.032005	0.163101	0.115171	0.137728
1	24	0	0.000171	0.006964	0.000589	0.000113	0.000469	0.013611	0.038624	0.133076	0.004949	0.009535	0.000337	0.003934	0.002965	0.003569	0.022913	0.000211	0.013297	0.071966	0.009076	0.025609	0.000167	0.008925	0.000720	0.005309	0.005547	0.003118	0.042663	0.001910	0.027742	0.009339	0.010955	0.000950	0.010464	0.009790	0.005675	0.000740	0.045556	0.007826	0.049957	0.001197	0.000561	0.035188	0.000046	0.026333	0.001921	0.008699	0.057258
1	26	0	0.035203	0.001523	0.034856	0.014875	0.000264	0.003603	0.010699	0.003532	0.035852	0.023040	0.000102	0.019886	0.036803	0.000744	0.013817	0.010871	0.013565	0.002408	0.001205	0.001888	0.041802	0.046139	0.016912	0.026374	0.000039	0.003098	0.013053	0.021439	0.009245	0.004670	0.022018	0.006405	0.000389	0.000522	0.080152	0.022491	0.011003	0.005255	0.023713	0.000214	0.049753	0.020923	0.033778	0.038711	0.000065	0.009697	0.058122
1	27	1	0.106118	0.633695	0.809979	0.665343	0.814070	0.583252	0.544425	0.601761	1.121725	1.170248	0.775244	0.411733	1.451177	0.814932	1.506889	1.146327	1.842573	1.830838	1.489632	1.894902	2.108808	2.212661	1.809910	2.307277	2.543422	2.817688	2.307610	3.268580	2.846632	1.971038	2.465051	1.971847	2.274228	2.264085	1.824807	2.392628	2.504822	2.135587	2.226413	2.115602	1.501554	2.109078	2.718019	2.269604	1.797273	1.868505	2.309149
1	28	2	0.057132	0.001189	0.020317	0.019993	0.199240	0.082906	0.114733	0.048474	0.038231	0.136945	0.121068	0.127595	0.087249	0.067926	0.053123	0.128911	0.176618	0.229610	0.068339	0.059467	0.112305	0.124899	0.030827	0.077159	0.045008	0.048248	0.139622	0.095262	0.053492	0.203119	0.023574	0.126283	0.030942	0.067426	0.070645	0.014252	0.014957	0.054568	0.048182	0.054653	0.013307	0.101855	0.005166	0.036029	0.061746	0.073197	0.175995
1	29	0	0.007037	0.002566	0.004026	0.001547	0.004881	0.000014	0.024319	0.011573	0.004045	0.006923	0.026751	0.005337	0.012043	0.001636	0.000448	0.005232	0.000025	0.002265	0.000021	0.006641	0.012150	0.006533	0.007748	0.000903	0.005863	0.003506	0.003733	0.000552	0.007544	0.002703	0.024858	0.002452	0.000333	0.000732	0.013569	0.001709	0.016951	0.000095	0.000220	0.002020	0.000165	0.006641	0.013392	0.000573	0.000783	0.004735	0.000450
1	30	0	0.042709	0.035738	0.013160	0.037535	0.033043	0.005592	0.021669	0.024223	0.001399	0.004119	0.025177	0.000255	0.004160	0.006101	0.003584	0.000065	0.003771	0.002360	0.000116	0.000056	0.010603	0.000046	0.000487	0.000378	0.000454	0.005598	0.003346	0.001715	0.012595	0.010709	0.000004	0.000000	0.022397	0.001297	0.015019	0.034144	0.008488	0.004649	0.002038	0.014762	0.006167	0.000045	0.000191	0.000009	0.003007	0.000009	0.001355
1	31	0	0.001995	0.000004	0.025701	0.000241	0.020718	0.001201	0.002512	0.001593	0.015113	0.007648	0.000084	0.000988	0.003546	0.000817	0.000201	0.000771	0.015315	0.003684	0.000040	0.002276	0.037703	0.016677	0.015521	0.020580	0.006271	0.000352	0.009098	0.011727	0.001030	0.004368	0.011163	0.000029	0.001006	0.007290	0.010373	0.012238	0.026176	0.000811	0.000000	0.020734	0.002944	0.002276	0.002130	0.000444	0.009395	0.008324	0.000138
1	32	0	0.002965	0.001110	0.000848	0.000001	0.000128	0.095613	0.004769	0.034375	0.018386	0.003238	0.000694	0.024500	0.000558	0.006082	0.000073	0.004948	0.007063	0.034315	0.003472	0.012495	0.000926	0.014216	0.048028	0.012138	0.000749	0.001433	0.053707	0.011584	0.000000	0.009422	0.006317	0.005264	0.002488	0.012353	0.006627	0.046968	0.082357	0.000179	0.000345	0.001038	0.000000	0.034478	0.025868	0.001567	0.086799	0.004586	0.002648
1	33	1	0.368408	0.528985	0.408565	0.622460	0.350253	0.690559	0.462650	0.241862	0.317582	0.660085	0.493478	0.420336	0.191234	0.345797	0.524372	0.287747	0.117780	0.441467	0.191300	0.272314	0.302048	0.310358	0.211285	0.242548	0.194513	0.340392	0.314950	0.380839	0.208731	0.423197	0.247019	0.318269	0.204380	0.271008	0.274529	0.141379	0.101288	0.526870	0.428380	0.219190	0.135090	0.329316	0.310661	0.251974	0.200460	0.309704	0.152579
1	34	0	0.047598	0.023553	0.043569	0.096059	0.106045	0.109312	0.079740	0.029665	0.003342	0.023515	0.030763	0.011939	0.014001	0.067600	0.048608	0.088638	0.022543	0.094103	0.045600	0.034655	0.012439	0.085381	0.037766	0.026786	0.016483	0.071014	0.078048	0.027180	0.079524	0.089123	0.079524	0.119269	0.024775	0.056238	0.040902	0.037661	0.010857	0.095229	0.000117	0.004862	0.021394	0.013770	0.030532	0.002026	0.009410	0.007227	0.000533
1	35	1	0.347450	0.230255	0.175745	0.245189	0.263267	0.127158	0.129392	0.170735	0.212355	0.050715	0.134043	0.096655	0.096581	0.114162	0.116894	0.114558	0.057936	0.082157	0.193398	0.105187	0.083549	0.057547	0.102939	0.065003	0.104171	0.178671	0.058636	0.057834	0.133549	0.034700	0.138979	0.102816	0.093685	0.037711	0.096085	0.110850	0.223417	0.088714	0.143012	0.083198	0.090848	0.075838	0.113384	0.099777	0.182415	0.205036	0.028426
1	37	0	0.041201	0.267101	0.189476	0.202157	0.213365	0.232551	0.219016	0.257627	0.038845	0.178633	0.261099	0.021366	0.111897	0.531844	0.181880	0.206035	0.337028	0.260234	0.072239	0.151473	0.268568	0.234232	0.298506	0.178713	0.227050	0.164760	0.133368	0.016239	0.096041	0.339194	0.186522	0.231814	0.223891	0.131030	0.147268	0.228774	0.053662	0.054458	0.000558	0.027358	0.010465	0.070270	0.002937	0.002664	0.140050	0.070425	0.066022
1	38	1	1.158444	1.471157	1.119721	1.135468	0.965986	0.922726	0.904458	1.160633	1.112350	0.929893	1.002934	1.046658	0.925139	0.917335	1.024844	1.012268	0.950237	0.984129	1.016510	1.161519	0.791487	1.047428	1.313718	1.021937	0.917432	1.040424	0.816101	0.845585	0.978987	1.088568	0.886666	0.964790	0.974877	1.214121	0.950237	1.072159	0.881033	0.974877	1.131562	0.858092	0.810585	1.003952	0.704953	1.001077	0.784370	0.850019	0.752444
1	39	0	0.036643	0.013873	0.025347	0.040987	0.054497	0.031709	0.121532	0.049394	0.050668	0.029374	0.086698	0.064079	0.035721	0.030538	0.066643	0.018740	0.120508	0.056153	0.306160	0.188396	0.220776	0.171352	0.202205	0.114987	0.104750	0.113213	0.042501	0.081065	0.127211	0.068312	0.042417	0.058464	0.138051	0.154293	0.158540	0.264038	0.074675	0.162742	0.186563	0.269310	0.249974	0.002610	0.079566	0.074870	0.005356	0.010508	0.012028
1	40	0	0.048665	0.011426	0.008801	0.003680	0.019458	0.034156	0.025347	0.022034	0.061271	0.099088	0.002329	0.063257	0.185748	0.093425	0.064487	0.026211	0.098493	0.074012	0.153189	0.284185	0.314231	0.218128	0.259483	0.141998	0.284801	0.094350	0.068579	0.057783	0.095530	0.045170	0.179913	0.040808	0.138017	0.134248	0.192293	0.186002	0.061122	0.236482	0.073274	0.173991	0.138809	0.015136	0.089738	0.063386	0.001833	0.003492	0.005174
1	41	1	0.764636	0.642082	0.578454	0.500167	0.449535	0.873248	0.418462	0.472287	0.541479	0.593791	0.726865	0.494171	0.249526	0.401145	0.369019	0.217698	0.296952	0.454410	0.438907	0.529698	0.273320	0.451726	0.154428	0.397894	0.397911	0.466606	0.480933	0.300530	0.681078	0.319091	0.232315	0.150049	0.379088	0.313003	0.164907	0.168754	0.283313	0.171869	0.247070	0.219023	0.335777	0.211455	0.393792	0.204942	0.632640	0.237538	0.129759
1	42	1	0.447813	0.286583	0.658467	0.653414	0.426435	0.298099	0.406846	0.539921	0.455971	0.258642	0.472129	0.211305	0.261352	0.230622	0.229626	0.320313	0.140013	0.202201	0.207523	0.315480	0.225263	0.118570	0.356802	0.208904	0.134371	0.266680	0.219217	0.119193	0.123835	0.154762	0.154467	0.296941	0.297107	0.322405	0.181660	0.101942	0.327235	0.212371	0.252636	0.124018	0.287212	0.260051	0.098245	0.143182	0.188232	0.237583	0.031848
1	43	1	1.164652	0.858606	0.642300	0.309562	0.610373	0.845029	0.674955	0.353845	0.334100	0.503182	0.259309	0.652262	0.394086	0.326499	0.448671	0.456286	0.343304	0.295586	0.390547	0.111278	0.218722	0.194710	0.316188	0.168889	0.320600	0.312831	0.070791	0.198259	0.196021	0.134349	0.147267	0.250059	0.174929	0.298166	0.277947	0.238257	0.421900	0.102280	0.194027	0.378399	0.192923	0.273728	0.144612	0.056928	0.220181	0.316500	0.190992
1	44	2	0.054616	0.068024	0.011891	0.000325	0.006869	0.006088	0.002569	0.016388	0.001928	0.000055	0.009175	0.015927	0.004130	0.012170	0.003066	0.074391	0.037269	0.019763	0.004196	0.013159	0.040375	0.037130	0.028870	0.031839	0.011452	0.002238	0.000011	0.041107	0.019598	0.055513	0.080913	0.039028	0.033753	0.100074	0.056140	0.030641	0.046731	0.031410	0.005922	0.063506	0.076131	0.005784	0.068214	0.046909	0.058480	0.014506	0.143339
1	45	0	0.022063	0.027740	0.015746	0.002638	0.027029	0.061253	0.018173	0.001272	0.034691	0.013789	0.003300	0.028282	0.042606	0.117057	0.044501	0.020514	0.163459	0.046544	0.220897	0.125161	0.229093	0.133214	0.232770	0.127879	0.134553	0.098012	0.254328	0.083870	0.079263	0.215967	0.144314	0.147241	0.195740	0.230845	0.218161	0.213746	0.172297	0.201067	0.138584	0.215936	0.242134	0.060092	0.211937	0.074168	0.118895	0.122966	0.053000
1	46	1	0.559009	0.535272	0.531729	0.571727	0.591824	0.714678	0.636031	0.425269	0.463366	0.643335	0.586108	0.507777	0.459383	0.534959	0.439090	0.268327	0.379088	0.321537	0.356943	0.448692	0.476815	0.385428	0.371973	0.675884	0.572006	0.510066	0.500559	0.418604	0.618790	0.586204	0.363285	0.418096	0.352392	0.488772	0.285811	0.461732	0.664459	0.544903	0.616558	0.470088	0.288502	0.445417	0.444955	0.427672	0.626076	0.347836	0.439973
1	47	1	0.285531	0.547953	0.197789	0.397007	0.363736	0.584916	0.386106	0.335148	0.455380	0.174810	0.360724	0.237237	0.243854	0.340016	0.355711	0.261321	0.366946	0.299529	0.436457	0.176773	0.191055	0.348656	0.163806	0.128322	0.216280	0.332035	0.219236	0.243192	0.269034	0.287463	0.196940	0.371854	0.332627	0.140203	0.213247	0.373596	0.199112	0.357152	0.265763	0.405427	0.323375	0.319242	0.387356	0.202030	0.142138	0.237898	0.135424
1	48	1	0.060425	0.087018	0.039372	0.037945	0.008075	0.125484	0.026917	0.075313	0.071405	0.024353	0.009858	0.015011	0.042489	0.082934	0.064870	0.023577	0.066356	0.038680	0.032577	0.030001	0.005966	0.004654	0.040286	0.020607	0.021490	0.069857	0.015622	0.020944	0.004408	0.008150	0.008254	0.004201	0.012518	0.039524	0.002052	0.000079	0.002161	0.009799	0.008519	0.000502	0.047445	0.011269	0.027324	0.022132	0.035138	0.049661	0.003582
1	49	2	0.994616	1.308767	1.037539	1.341289	1.449371	1.256914	1.181212	1.032722	0.919955	0.990778	1.009438	0.742098	1.060773	1.046703	0.925521	1.142370	1.235121	1.163117	0.991655	1.208222	0.990678	1.166404	1.242291	0.944120	0.879588	1.111837	1.177110	0.860763	1.141606	0.895856	0.980665	1.022035	1.162774	1.157792	1.247420	1.166893	1.032722	1.079991	0.829027	1.138792	0.860981	0.817499	1.163195	1.049972	0.771793	0.790620	1.084100
1	50	2	0.466405	0.367733	0.531752	0.422428	0.588441	0.436122	0.234529	0.431280	0.359862	0.347016	0.319366	0.369862	0.336698	0.331143	0.307977	0.280824	0.288568	0.284228	0.134521	0.275953	0.295126	0.276059	0.266587	0.201687	0.325779	0.253334	0.308872	0.445963	0.282470	0.370424	0.327580	0.291034	0.222015	0.259375	0.302636	0.237886	0.340798	0.346176	0.227551	0.283996	0.153960	0.089252	0.260521	0.263286	0.083913	0.227346	0.120477
1	51	2	0.681072	0.740068	0.980098	0.869783	0.753585	0.591235	0.846865	0.728874	0.435552	0.487117	0.674069	0.389791	0.669762	0.708252	0.265265	0.601083	0.514293	0.387505	0.591530	0.632743	0.520874	0.389002	0.450984	0.289234	0.366976	0.466594	0.278378	0.501270	0.382538	0.314804	0.324403	0.282415	0.449110	0.450040	0.224826	0.237618	0.166901	0.412442	0.331029	0.510374	0.258098	0.410909	0.211588	0.378303	0.336395	0.275622	0.124932
1	52	0	0.003701	0.132186	0.240052	0.118040	0.096411	0.284549	0.199753	0.142648	0.056879	0.274602	0.120608	0.083719	0.130657	0.111950	0.008072	0.002780	0.000707	0.005827	0.005935	0.026342	0.050528	0.000333	0.001469	0.019346	0.029772	0.008395	0.027897	0.015602	0.088670	0.000001	0.000004	0.013610	0.008298	0.022548	0.007461	0.015629	0.006135	0.019346	0.021473	0.060326	0.017520	0.017815	0.007266	0.008508	0.000048	0.025360	0.152718
1	53	2	0.410667	0.234528	0.231269	0.365469	0.391712	0.178718	0.181259	0.154629	0.138568	0.229225	0.162240	0.081854	0.154750	0.132708	0.173905	0.245423	0.146889	0.057133	0.157762	0.143699	0.047151	0.163972	0.174072	0.126746	0.212824	0.116497	0.160882	0.128129	0.059504	0.090925	0.130622	0.131793	0.140095	0.141377	0.098297	0.120229	0.057797	0.138054	0.123962	0.081877	0.096334	0.166521	0.269461	0.078187	0.036221	0.182850	0.002505
1	54	2	0.117296	0.070302	0.035703	0.114891	0.088223	0.113089	0.095327	0.080831	0.114962	0.018003	0.085615	0.064532	0.027191	0.083280	0.123366	0.096435	0.091565	0.207134	0.107632	0.083460	0.076903	0.094809	0.116993	0.347438	0.128181	0.113756	0.148348	0.207193	0.168935	0.115697	0.235905	0.216455	0.100266	0.079514	0.155664	0.156726	0.165958	0.126305	0.240844	0.059011	0.197709	0.133924	0.179551	0.263291	0.093466	0.257681	0.063336
1	55	2	0.193433	0.406626	0.292571	0.267055	0.283525	0.231991	0.244899	0.251023	0.170581	0.152840	0.073979	0.192174	0.073181	0.213790	0.084416	0.164842	0.243459	0.210928	0.158981	0.082271	0.227828	0.193663	0.272115	0.174790	0.091258	0.148979	0.195726	0.183030	0.124478	0.103128	0.163630	0.138842	0.160129	0.184668	0.081123	0.145023	0.125128	0.197692	0.155830	0.249092	0.373403	0.103556	0.122036	0.146093	0.121758	0.217951	0.035873
1	56	2	0.561675	0.389888	0.512877	0.743395	0.644497	0.726736	0.654485	0.905962	0.848516	0.703231	0.622676	0.637041	0.752033	0.736843	0.596067	0.660804	0.723112	0.437074	0.568454	0.823164	0.858186	0.703648	0.811933	0.587159	0.574059	0.809054	0.625840	0.771821	0.695807	0.739482	0.762796	0.954831	0.668206	0.913049	0.781787	0.499341	0.742719	0.604229	0.701442	0.498312	0.561751	0.717386	0.585717	0.458812	0.624495	0.590918	0.597977
1	57	0	0.138815	0.015802	0.105222	0.071784	0.065350	0.135771	0.098418	0.093425	0.124355	0.015802	0.062454	0.124668	0.057191	0.102255	0.117926	0.072425	0.228749	0.176414	0.210703	0.228136	0.317910	0.331750	0.330156	0.204948	0.302358	0.117415	0.253582	0.209552	0.153509	0.204794	0.169771	0.159731	0.245711	0.187062	0.430565	0.362272	0.204948	0.306160	0.354154	0.323848	0.341835	0.104029	0.263333	0.078408	0.087249	0.123811	0.057012
1	58	2	0.933132	0.668196	0.819630	0.945925	0.692735	0.701204	0.631083	0.662057	0.587780	0.588121	0.972814	0.676093	0.683570	0.966214	0.662295	0.683740	0.798509	0.929854	0.693062	0.817821	0.523171	0.804097	0.819058	0.526148	0.667406	0.636939	0.689656	0.684896	0.501166	0.670469	0.771656	0.493184	0.452257	0.626988	0.681771	0.611304	0.632406	0.940553	0.862276	0.713410	0.896283	0.652717	0.793337	0.572679	0.633717	0.704322	0.529927
1	59	2	0.302525	0.413137	0.481254	0.450099	0.542053	0.414013	0.326986	0.413423	0.341145	0.505198	0.356539	0.613782	0.229097	0.457088	0.480437	0.540959	0.361945	0.315220	0.352513	0.289940	0.207783	0.066930	0.535381	0.265173	0.220605	0.251195	0.163771	0.136344	0.147946	0.351687	0.186850	0.060171	0.242045	0.048573	0.126578	0.265681	0.055748	0.084419	0.107648	0.319029	0.109070	0.079566	0.132245	0.189939	0.134497	0.044050	0.229316
1	60	2	0.753194	0.767907	0.836257	0.901828	0.835763	0.586656	0.627380	0.542812	0.480054	0.679668	0.727633	0.636914	0.666713	0.654928	0.716775	0.631656	0.650176	0.533908	0.367371	0.635854	0.594940	0.547496	0.631731	0.573922	0.513567	0.808218	0.560308	0.630587	0.623266	0.508393	0.609172	0.504339	0.653521	0.554646	0.629610	0.641506	0.582213	0.628909	0.554741	0.529117	0.614801	0.420840	0.600597	0.529664	0.786155	0.518771	0.502099
1	61	0	0.149519	0.130513	0.066037	0.057892	0.084950	0.046107	0.011463	0.032258	0.008240	0.041549	0.020585	0.006651	0.021784	0.013651	0.003921	0.037151	0.049360	0.000247	0.002638	0.011867	0.038014	0.002321	0.029723	0.003515	0.000001	0.015313	0.008763	0.010260	0.003292	0.004022	0.038234	0.038602	0.056018	0.021512	0.011407	0.017803	0.020222	0.022649	0.021683	0.030612	0.001201	0.018942	0.050297	0.054248	0.003381	0.020677	0.008819
1	62	2	0.905499	0.569645	0.693861	0.798958	0.696729	0.578170	0.533718	0.386152	0.449595	0.424083	0.476949	0.548469	0.544416	0.629263	0.670047	0.568269	0.533462	0.440450	0.440064	0.568232	0.559698	0.391065	0.486654	0.409538	0.685362	0.469041	0.492253	0.474059	0.616028	0.396371	0.481638	0.412016	0.601083	0.558526	0.422102	0.471820	0.545267	0.676843	0.532791	0.468463	0.512571	0.511725	0.392865	0.583040	0.486654	0.499713	0.450984
1	63	2	0.345760	0.207343	0.209082	0.170304	0.171556	0.166088	0.162961	0.125437	0.380129	0.014193	0.113435	0.071323	0.138779	0.188135	0.112382	0.282722	0.139874	0.051686	0.175137	0.117861	0.046107	0.138343	0.076793	0.200098	0.008098	0.221938	0.048715	0.141278	0.098822	0.228626	0.065403	0.196546	0.085454	0.142315	0.170799	0.231397	0.097476	0.219504	0.196391	0.088246	0.171113	0.140965	0.136034	0.144831	0.093541	0.288370	0.214049
1	64	2	0.527315	0.492195	0.542201	0.588121	0.564577	0.325639	0.529567	0.488904	0.355839	0.571529	0.548943	0.416093	0.362840	0.384684	0.287840	0.329080	0.304550	0.397185	0.333258	0.513313	0.385258	0.341617	0.469717	0.284520	0.407046	0.323568	0.290397	0.335098	0.412343	0.358889	0.347717	0.400791	0.371870	0.274439	0.429499	0.354942	0.239174	0.357850	0.398605	0.331865	0.238199	0.373205	0.184123	0.297074	0.376727	0.470566	0.246231
2	1	0	0.044585	0.038618	0.044205	0.003230	0.008999	0.004167	0.000000	0.004046	0.000008	0.037895	0.050789	0.001889	0.006368	0.003018	0.001402	0.025845	0.022134	0.029827	0.002134	0.037632	0.023620	0.004961	0.002314	0.004625	0.020873	0.016832	0.009608	0.000075	0.000626	0.009894	0.029557	0.003488	0.000017	0.008373	0.011286	0.008339	0.008780	0.000583	0.000384	0.037311	0.000581	0.005239	0.000028	0.012377	0.015880	0.002377	0.004584
2	2	2	0.022594	0.003325	0.029822	0.003462	0.001566	0.022594	0.000002	0.005315	0.011678	0.041386	0.031074	0.043531	0.002563	0.041386	0.016660	0.001617	0.011166	0.042154	0.002745	0.008517	0.000289	0.009475	0.002716	0.031794	0.020037	0.009184	0.001012	0.003533	0.001069	0.000961	0.019497	0.035405	0.001409	0.048722	0.032143	0.000002	0.023078	0.133305	0.030846	0.094546	0.075696	0.075696	0.030975	0.010491	0.017416	0.106608	0.052637
2	3	2	0.059241	0.003941	0.002035	0.080747	0.026039	0.040547	0.007222	0.035738	0.030568	0.027164	0.026845	0.049621	0.011018	0.000744	0.129567	0.021911	0.014341	0.035804	0.021673	0.016611	0.075359	0.013308	0.006561	0.020165	0.077188	0.050436	0.000266	0.030513	0.061107	0.021412	0.056244	0.051230	0.005818	0.036851	0.083901	0.004776	0.057390	0.008168	0.030254	0.059869	0.035162	0.051915	0.006101	0.049103	0.055523	0.017348	0.020922
2	4	0	0.001042	0.003607	0.000630	0.006526	0.022378	0.000078	0.026164	0.008160	0.000875	0.000872	0.000010	0.001487	0.000488	0.000869	0.000817	0.003653	0.074220	0.012684	0.000062	0.000299	0.003702	0.000873	0.009265	0.000032	0.000000	0.000783	0.018544	0.000623	0.007592	0.037806	0.009965	0.003791	0.000768	0.010569	0.030591	0.001209	0.002122	0.000398	0.000757	0.000280	0.013846	0.000009	0.038475	0.002822	0.040149	0.022470	0.045097
2	5	0	0.010898	0.000233	0.004968	0.008714	0.037402	0.001952	0.001178	0.000594	0.000053	0.003796	0.000058	0.001564	0.005808	0.004730	0.006873	0.003179	0.005797	0.000120	0.000137	0.000983	0.001871	0.003330	0.000003	0.000271	0.000589	0.009345	0.001015	0.000719	0.001989	0.001708	0.000002	0.002147	0.000702	0.002116	0.002563	0.003088	0.002633	0.000050	0.005163	0.000861	0.014459	0.006587	0.004578	0.023058	0.000247	0.000015	0.000343
2	6	0	0.000071	0.000064	0.012712	0.003448	0.003666	0.036317	0.000842	0.002446	0.000654	0.003548	0.000802	0.000352	0.000373	0.013508	0.001291	0.000718	0.003653	0.000010	0.012080	0.002022	0.009954	0.004636	0.011258	0.000009	0.001195	0.007293	0.000583	0.015986	0.006130	0.008873	0.001905	0.001670	0.007958	0.003152	0.006000	0.004756	0.001053	0.000612	0.001387	0.002297	0.000072	0.022637	0.003067	0.002568	0.003984	0.000166	0.001969
2	7	0	0.029537	0.004488	0.045023	0.010240	0.017651	0.000507	0.062063	0.002080	0.016497	0.012570	0.027759	0.001315	0.022056	0.000672	0.000000	0.002985	0.043683	0.027097	0.012405	0.018406	0.004218	0.003199	0.001588	0.025763	0.003794	0.008532	0.005305	0.004537	0.005014	0.000717	0.005998	0.004367	0.064979	0.006647	0.007671	0.000003	0.024777	0.016073	0.000001	0.013854	0.003497	0.000556	0.027188	0.005565	0.000765	0.012349	0.001535
2	8	0	0.006912	0.009191	0.000201	0.005062	0.008095	0.008453	0.017853	0.002981	0.032806	0.055213	0.002003	0.044150	0.008576	0.000002	0.048828	0.008273	0.011671	0.028517	0.011320	0.016913	0.011987	0.004185	0.042679	0.018163	0.000002	0.011451	0.000241	0.037060	0.066152	0.028741	0.006195	0.045012	0.013748	0.030258	0.048179	0.049408	0.029994	0.079519	0.017597	0.036422	0.035569	0.022854	0.013151	0.029754	0.015044	0.000049	0.007481
2	10	0	0.009058	0.005753	0.005321	0.000778	0.004688	0.017735	0.000014	0.005142	0.001882	0.000004	0.007067	0.000048	0.005312	0.058696	0.000351	0.010017	0.002214	0.025413	0.002728	0.009467	0.000088	0.016772	0.000243	0.001095	0.003764	0.007745	0.006915	0.013971	0.018522	0.008433	0.000161	0.007854	0.002052	0.010785	0.010104	0.002675	0.024433	0.010721	0.001457	0.000095	0.005753	0.042678	0.015831	0.005398	0.014353	0.031986	0.017120
2	13	0	0.000033	0.000194	0.000189	0.004564	0.002027	0.000913	0.000087	0.000135	0.000630	0.000072	0.005207	0.066755	0.015969	0.015751	0.009033	0.017080	0.017450	0.012967	0.006305	0.012349	0.018213	0.005547	0.001456	0.010702	0.002306	0.009100	0.043229	0.004720	0.000055	0.009623	0.000340	0.000703	0.000158	0.000425	0.000587	0.003843	0.027475	0.004877	0.005891	0.006995	0.005517	0.003375	0.000814	0.018687	0.006243	0.001205	0.032816
2	14	0	0.001445	0.015787	0.009391	0.018655	0.006357	0.032142	0.000859	0.008841	0.028232	0.004270	0.021222	0.039861	0.005871	0.013285	0.085835	0.003060	0.025888	0.000162	0.001519	0.032053	0.000275	0.041101	0.049912	0.022451	0.022696	0.044042	0.003641	0.054251	0.034951	0.035921	0.011290	0.048047	0.011541	0.006108	0.095670	0.075809	0.083464	0.039617	0.066082	0.011648	0.000359	0.004496	0.068136	0.017010	0.015436	0.029562	0.018474
2	15	0	0.054239	0.138022	0.044529	0.059722	0.060028	0.014076	0.075769	0.028913	0.011563	0.022648	0.022751	0.004368	0.007992	0.022751	0.005998	0.016111	0.043236	0.019036	0.011811	0.027884	0.010631	0.048398	0.067105	0.019727	0.004769	0.062615	0.032301	0.070138	0.131305	0.088348	0.090327	0.056514	0.114803	0.102519	0.020611	0.113879	0.093286	0.021624	0.072534	0.120965	0.134157	0.042528	0.038265	0.026444	0.019961	0.029322	0.022096
2	17	0	0.045562	0.000082	0.021948	0.004427	0.001030	0.002330	0.002271	0.011133	0.004591	0.001593	0.000674	0.014038	0.015366	0.000181	0.004182	0.014937	0.008207	0.008161	0.000609	0.000044	0.003657	0.009895	0.002550	0.004409	0.000910	0.000031	0.000499	0.001662	0.000473	0.002699	0.000547	0.000006	0.002938	0.004239	0.000187	0.002863	0.000613	0.002360	0.000048	0.013768	0.000432	0.002761	0.002498	0.000077	0.023434	0.004138	0.003378
2	18	0	0.047002	0.034966	0.034966	0.000735	0.001603	0.002986	0.032756	0.000719	0.028267	0.080627	0.024782	0.013036	0.012798	0.041743	0.012462	0.013473	0.017305	0.013382	0.011005	0.009080	0.000097	0.006886	0.003718	0.022751	0.017943	0.034997	0.015780	0.000260	0.009763	0.002575	0.000018	0.000051	0.007800	0.002569	0.009637	0.001108	0.001650	0.000931	0.000028	0.000653	0.000192	0.009371	0.003451	0.003451	0.006108	0.000001	0.011543
2	19	0	0.181735	0.160375	0.310378	0.087970	0.163190	0.068015	0.058817	0.137592	0.077422	0.115287	0.089180	0.067134	0.067433	0.031256	0.002714	0.018991	0.063172	0.029039	0.071737	0.068037	0.020438	0.000633	0.007116	0.074564	0.036494	0.031929	0.030068	0.001954	0.040553	0.016950	0.000127	0.001743	0.048326	0.007893	0.040178	0.021114	0.016745	0.007195	0.000145	0.000786	0.002748	0.004735	0.030044	0.010007	0.005058	0.004069	0.006331
2	20	0	0.012876	0.008513	0.014464	0.001569	0.000964	0.018664	0.016788	0.001726	0.014488	0.014104	0.021614	0.017050	0.015361	0.000624	0.020246	0.002544	0.004361	0.013420	0.011116	0.000816	0.001184	0.000308	0.000283	0.011930	0.027853	0.020494	0.010854	0.000405	0.001880	0.017320	0.030716	0.014781	0.043231	0.021480	0.003901	0.007546	0.000054	0.047924	0.000535	0.000037	0.008209	0.000071	0.001985	0.004665	0.000982	0.003270	0.000037
2	21	2	0.637587	0.526076	0.701535	0.845061	0.657856	0.711908	0.598638	0.934029	0.699627	0.658161	0.739911	0.770403	0.695978	0.760213	0.690415	0.603235	0.678073	0.708554	0.736340	0.804009	0.678073	0.837947	0.884054	0.775189	0.884098	0.816130	0.824317	0.926624	0.970123	0.977715	0.773845	0.648158	0.967456	0.949554	1.004126	0.755712	1.026463	0.942327	1.008611	0.781111	0.982470	0.751422	0.829953	1.014184	0.989605	0.797216	0.944773
2	22	0	0.068919	0.014856	0.104415	0.021598	0.033615	0.035683	0.004558	0.021114	0.090642	0.015920	0.017350	0.022707	0.010641	0.017670	0.118840	0.071186	0.026444	0.006543	0.032530	0.003085	0.053626	0.067950	0.002223	0.007094	0.006616	0.001968	0.000316	0.001322	0.027012	0.024053	0.032086	0.040315	0.033818	0.016642	0.003167	0.002492	0.056742	0.000274	0.057380	0.001819	0.015507	0.008803	0.051209	0.018146	0.074062	0.016411	0.047132
2	23	1	0.640146	0.537056	0.504180	0.396722	0.386543	0.362727	0.440942	0.320235	0.305086	0.245958	0.546069	0.246642	0.166371	0.226372	0.297952	0.115754	0.284789	0.159044	0.385412	0.408690	0.481776	0.092957	0.328623	0.158527	0.066109	0.137800	0.151509	0.151441	0.228843	0.151536	0.096657	0.255652	0.151328	0.165728	0.221080	0.144735	0.139535	0.218768	0.138926	0.146268	0.133771	0.137800	0.187626	0.062233	0.209939	0.119899	0.165808
2	24	0	0.001618	0.008844	0.025680	0.030039	0.014954	0.008318	0.000109	0.000424	0.006616	0.001766	0.013099	0.018474	0.000542	0.003655	0.035672	0.000523	0.122497	0.007800	0.000195	0.000582	0.004116	0.006739	0.013730	0.000476	0.000000	0.041631	0.000542	0.000071	0.009830	0.021867	0.000015	0.001917	0.003399	0.012126	0.016302	0.003655	0.011514	0.000007	0.018110	0.004496	0.004548	0.000005	0.029352	0.000081	0.001678	0.035383	0.016868
2	25	0	0.000266	0.068380	0.000020	0.000274	0.000074	0.001590	0.011297	0.004696	0.032032	0.009762	0.011664	0.015379	0.067154	0.001834	0.024633	0.003984	0.010499	0.001933	0.019167	0.090856	0.000964	0.000485	0.010753	0.001006	0.000074	0.001472	0.011177	0.000167	0.059985	0.003844	0.000624	0.008055	0.007721	0.000074	0.016739	0.010753	0.000204	0.005154	0.019328	0.000015	0.039524	0.000089	0.000783	0.000351	0.000104	0.010590	0.001517
2	26	1	0.024969	0.070922	0.001727	0.026786	0.006443	0.000445	0.018410	0.030649	0.012902	0.112176	0.031755	0.061152	0.008938	0.015718	0.014976	0.052836	0.012929	0.003378	0.044218	0.103252	0.029654	0.011409	0.027931	0.069316	0.004185	0.029752	0.086755	0.137091	0.115910	0.041857	0.068478	0.058114	0.031978	0.001518	0.029379	0.044712	0.100942	0.183285	0.014157	0.059939	0.002128	0.026794	0.027648	0.142735	0.049446	0.128316	0.062388
2	27	2	0.001961	0.005127	0.000009	0.026508	0.010821	0.032415	0.007578	0.013324	0.005681	0.002753	0.006395	0.008301	0.005692	0.008122	0.003399	0.003013	0.019187	0.020176	0.000780	0.016686	0.000358	0.001205	0.006441	0.001837	0.003990	0.000911	0.008493	0.008118	0.004057	0.016169	0.003134	0.021038	0.023725	0.007758	0.038751	0.022992	0.003310	0.005800	0.009593	0.007521	0.004977	0.010077	0.020101	0.009550	0.039873	0.019488	0.093644
2	28	0	0.014210	0.026804	0.001050	0.020945	0.023699	0.000191	0.009109	0.000723	0.023382	0.005720	0.000001	0.016772	0.024326	0.070727	0.023952	0.001548	0.085358	0.046821	0.012985	0.061246	0.044215	0.036667	0.029186	0.005593	0.036145	0.067255	0.027600	0.003458	0.036107	0.014102	0.039665	0.002780	0.020960	0.012014	0.011240	0.034114	0.019506	0.001510	0.002836	0.005323	0.018415	0.006416	0.003238	0.001302	0.002834	0.138721	0.007091
2	29	0	0.006083	0.002501	0.005240	0.009405	0.014623	0.006121	0.001954	0.001042	0.005154	0.005040	0.019769	0.010627	0.000761	0.007341	0.023107	0.013801	0.014201	0.007860	0.000209	0.014201	0.003586	0.000623	0.010236	0.001949	0.000091	0.005339	0.019702	0.035370	0.003813	0.005935	0.016880	0.009884	0.011870	0.066293	0.004038	0.056761	0.013796	0.066185	0.002399	0.000101	0.002399	0.045851	0.000165	0.000165	0.005226	0.006979	0.004742
2	30	0	0.009254	0.047950	0.005488	0.000206	0.012967	0.017267	0.020930	0.002816	0.001403	0.000005	0.065474	0.000347	0.016336	0.006968	0.016141	0.001238	0.002577	0.031983	0.078990	0.003939	0.013848	0.035213	0.001374	0.000765	0.002292	0.002628	0.002207	0.002714	0.003224	0.006712	0.000246	0.046819	0.009016	0.000729	0.003170	0.007239	0.003141	0.007183	0.000093	0.000717	0.000020	0.000036	0.002537	0.011962	0.000009	0.006738	0.007308
2	31	0	0.003128	0.004828	0.005041	0.011786	0.002128	0.000171	0.003793	0.005073	0.035276	0.028852	0.007274	0.012019	0.007805	0.004937	0.027301	0.014735	0.000330	0.000119	0.030787	0.011434	0.000088	0.010072	0.004151	0.008337	0.000017	0.013161	0.005892	0.001686	0.002972	0.001593	0.005256	0.000169	0.000000	0.000403	0.002901	0.003391	0.011073	0.021702	0.000168	0.000563	0.003192	0.000018	0.008256	0.005875	0.005971	0.001076	0.001597
2	32	2	0.014324	0.048822	0.047404	0.012651	0.010857	0.007468	0.054022	0.018242	0.000399	0.009236	0.003200	0.000004	0.018472	0.012015	0.033817	0.014776	0.026242	0.014019	0.026953	0.021529	0.016572	0.038410	0.035901	0.046994	0.114438	0.004259	0.015771	0.034791	0.007843	0.058841	0.024503	0.029858	0.060691	0.037394	0.058627	0.074875	0.099965	0.003679	0.027139	0.051627	0.019613	0.027451	0.067417	0.003387	0.000812	0.045849	0.020746
2	33	0	0.074390	0.004710	0.040436	0.003093	0.080197	0.000033	0.003387	0.060265	0.020812	0.003443	0.008151	0.026610	0.000393	0.075331	0.016387	0.007882	0.005326	0.082443	0.001797	0.016944	0.034478	0.003348	0.002520	0.008179	0.000054	0.025582	0.018200	0.060933	0.024499	0.001238	0.001823	0.008191	0.000366	0.002736	0.001032	0.100877	0.002136	0.000096	0.014951	0.014390	0.005968	0.011880	0.018076	0.003743	0.011281	0.016387	0.008179
2	34	1	0.521608	0.453940	0.255639	0.172173	0.214314	0.200752	0.055158	0.167195	0.249855	0.169219	0.229185	0.176696	0.281772	0.122281	0.207262	0.281456	0.133086	0.191972	0.191389	0.255271	0.368093	0.241035	0.064815	0.144131	0.134804	0.262089	0.302962	0.078920	0.103282	0.240592	0.207712	0.237068	0.141045	0.265374	0.288737	0.274289	0.254508	0.338656	0.286901	0.191305	0.317153	0.414947	0.270367	0.281919	0.282821	0.299312	0.515975
2	35	1	0.077787	0.112546	0.113651	0.074125	0.049840	0.054238	0.062143	0.099081	0.061620	0.098172	0.116064	0.089919	0.090903	0.068108	0.048413	0.054947	0.105207	0.032792	0.133923	0.205407	0.035569	0.074074	0.034137	0.119964	0.085121	0.016090	0.124539	0.072783	0.099640	0.079974	0.076147	0.118939	0.020549	0.130389	0.092018	0.081238	0.044378	0.085738	0.043380	0.050988	0.080703	0.048368	0.072922	0.034704	0.111525	0.053638	0.078990
2	36	1	0.720059	0.833470	0.771655	0.603416	0.528830	0.586853	0.675488	0.576328	0.645681	0.504438	0.942497	0.461152	0.638056	0.758900	0.439882	0.355786	0.650292	0.710916	0.461197	0.688216	0.726418	0.597707	0.468495	0.475800	0.475590	0.331891	0.645754	0.370282	0.482817	0.442081	0.475664	0.401809	0.363310	0.744040	0.490273	0.512195	0.475712	0.648359	0.560161	0.718071	0.372443	0.605956	0.750906	0.506131	0.550889	0.505756	0.475813
2	37	1	0.059267	0.009635	0.018774	0.147778	0.058450	0.058450	0.080187	0.095514	0.102420	0.094591	0.086913	0.086465	0.086475	0.108706	0.093926	0.101246	0.086498	0.126307	0.072859	0.060933	0.170791	0.086532	0.238424	0.115927	0.125590	0.204978	0.245066	0.155738	0.240582	0.154425	0.146989	0.261485	0.101223	0.101396	0.161863	0.101951	0.161863	0.237632	0.130145	0.109558	0.102081	0.196086	0.224524	0.175646	0.129747	0.236625	0.248840
2	38	0	0.050777	0.020849	0.010718	0.059057	0.005487	0.029365	0.025420	0.012488	0.032488	0.090387	0.046913	0.009586	0.039291	0.013564	0.047123	0.046534	0.060118	0.045681	0.033691	0.029309	0.007640	0.013923	0.022926	0.009094	0.006807	0.029136	0.019571	0.048377	0.042185	0.000150	0.012554	0.050115	0.005856	0.038167	0.030954	0.000661	0.000005	0.000035	0.013101	0.000000	0.027998	0.023058	0.007849	0.035717	0.000022	0.031426	0.007894
2	39	0	0.061926	0.043116	0.001562	0.004948	0.020396	0.008274	0.015449	0.014353	0.032301	0.088625	0.013625	0.007893	0.009363	0.003501	0.001925	0.007283	0.048484	0.002109	0.020099	0.018603	0.040878	0.032407	0.011668	0.042903	0.002653	0.107835	0.052233	0.052233	0.050358	0.136031	0.064776	0.052608	0.026417	0.048528	0.160529	0.108129	0.135813	0.104986	0.061391	0.047977	0.030957	0.076763	0.046108	0.012870	0.064675	0.026838	0.031374
2	40	1	1.068728	0.936443	0.752191	0.466723	0.362234	0.509746	0.394576	0.314322	0.313035	0.449856	0.443370	0.517716	0.454572	0.294269	0.409956	0.345997	0.230671	0.467970	0.252715	0.317533	0.293426	0.285738	0.230584	0.308287	0.175073	0.315719	0.176416	0.297846	0.478967	0.245046	0.342848	0.488325	0.275064	0.237843	0.406580	0.352031	0.202447	0.325315	0.252576	0.128676	0.223412	0.260290	0.357348	0.209522	0.313351	0.267243	0.430128
2	41	1	0.219181	0.255760	0.169396	0.210286	0.249413	0.280482	0.267671	0.345942	0.305325	0.209160	0.205020	0.206939	0.101008	0.139590	0.271985	0.223086	0.173427	0.213289	0.253907	0.197862	0.184720	0.351042	0.231512	0.142145	0.182938	0.299368	0.337866	0.067504	0.083112	0.121199	0.248828	0.148928	0.166168	0.316186	0.086215	0.212436	0.197310	0.236142	0.122913	0.238628	0.052956	0.038590	0.168622	0.113299	0.227908	0.203249	0.129940
2	42	1	0.222961	0.322825	0.609577	0.257625	0.188162	0.186654	0.291304	0.154462	0.411702	0.212414	0.367601	0.327229	0.308454	0.168450	0.157450	0.647013	0.245391	0.227052	0.390133	0.179203	0.122532	0.106049	0.254677	0.236726	0.112293	0.248214	0.250586	0.128802	0.320773	0.156700	0.534656	0.223406	0.111438	0.228004	0.323927	0.126593	0.229409	0.275347	0.255305	0.045713	0.150834	0.205245	0.157825	0.230288	0.308454	0.119362	0.111047
2	43	2	0.380035	0.334266	0.360644	0.493997	0.550332	0.500058	0.595117	0.501928	0.480237	0.513364	0.443109	0.501928	0.725892	0.387364	0.557782	0.637587	0.459542	0.397261	0.637209	0.417406	0.495367	0.719311	0.433332	0.514304	0.857313	0.577534	0.540400	0.533037	0.486478	0.729713	0.719714	0.628801	0.755765	0.522099	0.495120	0.637587	0.650096	0.584194	0.747400	0.706395	0.570936	0.679652	0.602314	0.602314	0.657856	0.592546	0.907463
2	46	1	0.102291	0.064437	0.040616	0.069730	0.087728	0.024870	0.048902	0.080584	0.080276	0.056545	0.058577	0.070889	0.069761	0.020598	0.064214	0.039442	0.076275	0.036138	0.090496	0.041278	0.038773	0.027737	0.013016	0.029084	0.063581	0.012628	0.025481	0.029426	0.004866	0.034986	0.017592	0.066340	0.033069	0.023644	0.016029	0.022669	0.008086	0.040822	0.016248	0.098752	0.046578	0.022281	0.099604	0.012851	0.004015	0.092679	0.028286
2	48	1	0.113323	0.206621	0.081541	0.365904	0.250725	0.128666	0.182106	0.230826	0.258083	0.263817	0.146624	0.220805	0.216802	0.228386	0.103761	0.100572	0.143662	0.100294	0.333876	0.204434	0.260589	0.255684	0.244432	0.201133	0.210058	0.084212	0.217470	0.079317	0.209236	0.183472	0.227484	0.119943	0.071720	0.129576	0.154781	0.197826	0.124880	0.211693	0.116928	0.170112	0.113703	0.171237	0.279176	0.117341	0.143662	0.126548	0.164174
2	49	2	0.018160	0.064747	0.012388	0.023576	0.024300	0.013417	0.003956	0.007686	0.025387	0.068675	0.028269	0.053082	0.022435	0.050451	0.017137	0.010112	0.015303	0.031028	0.015239	0.005572	0.029893	0.090255	0.030474	0.045195	0.035836	0.049339	0.055860	0.065421	0.026031	0.054831	0.073055	0.030175	0.081927	0.035486	0.069183	0.111009	0.042319	0.114769	0.006620	0.112902	0.081203	0.073261	0.054600	0.023986	0.030474	0.044722	0.083586
2	50	2	0.258953	0.403083	0.321813	0.356500	0.356389	0.214379	0.142251	0.330012	0.275041	0.234500	0.297117	0.410170	0.400026	0.213283	0.224267	0.210857	0.396687	0.278188	0.187367	0.334239	0.286043	0.401651	0.167641	0.238408	0.350243	0.411439	0.245351	0.266709	0.274547	0.249332	0.342999	0.184344	0.328654	0.114991	0.379752	0.287255	0.293976	0.524325	0.333104	0.409238	0.377241	0.402598	0.343191	0.373313	0.270414	0.254598	0.336046
2	51	2	0.135585	0.103918	0.134081	0.104985	0.204961	0.126041	0.098121	0.168991	0.148179	0.143154	0.147454	0.252232	0.222677	0.142895	0.227464	0.133764	0.149361	0.175234	0.271229	0.038699	0.147454	0.168037	0.055325	0.206952	0.174198	0.362965	0.119148	0.247818	0.189121	0.146396	0.170433	0.191204	0.172832	0.163687	0.129128	0.174026	0.239758	0.223178	0.151810	0.157686	0.091066	0.060010	0.104274	0.134538	0.209302	0.143609	0.191158
2	52	2	0.214891	0.055577	0.114284	0.088694	0.083502	0.078501	0.130985	0.117358	0.193383	0.072489	0.039221	0.149351	0.089847	0.164387	0.101268	0.147839	0.133453	0.126095	0.148817	0.151359	0.183461	0.170700	0.213872	0.225799	0.146730	0.325407	0.272101	0.176635	0.348004	0.265550	0.162137	0.220307	0.150351	0.181620	0.174417	0.149942	0.106830	0.242595	0.226075	0.159626	0.197642	0.184767	0.235204	0.101004	0.204471	0.215914	0.243744
2	54	2	0.152637	0.114522	0.129025	0.091786	0.092211	0.145830	0.055632	0.047098	0.097818	0.116154	0.133014	0.191364	0.122727	0.194354	0.141123	0.169050	0.174809	0.151984	0.099220	0.141397	0.149702	0.084374	0.226178	0.205634	0.150840	0.138632	0.163106	0.227491	0.164564	0.095629	0.166282	0.172574	0.100029	0.221286	0.267030	0.148255	0.239843	0.198580	0.164201	0.144845	0.212073	0.280545	0.258066	0.215776	0.215216	0.150488	0.129480
2	55	2	0.346392	0.169475	0.119053	0.220416	0.107117	0.015150	0.179835	0.110593	0.101175	0.106704	0.236765	0.110382	0.162146	0.096172	0.232724	0.217626	0.139871	0.110406	0.328079	0.179037	0.241178	0.346026	0.332057	0.082154	0.120783	0.174164	0.082320	0.119961	0.197250	0.211544	0.201026	0.238770	0.125254	0.181595	0.062513	0.127624	0.266512	0.196537	0.083030	0.162682	0.156110	0.107307	0.193486	0.162828	0.171203	0.110169	0.161051
2	56	2	0.026164	0.003056	0.007425	0.006427	0.035032	0.014776	0.008192	0.015365	0.021234	0.011853	0.042382	0.063031	0.057250	0.070294	0.029093	0.039536	0.056865	0.065041	0.009817	0.019250	0.017802	0.020712	0.108403	0.020840	0.052710	0.003214	0.032470	0.030166	0.000630	0.044840	0.082995	0.053008	0.010802	0.009343	0.019746	0.027591	0.062013	0.043024	0.032527	0.029231	0.042040	0.050751	0.027751	0.071191	0.033357	0.054396	0.036400
2	57	2	0.296646	0.166395	0.098523	0.211952	0.281367	0.138982	0.255569	0.407199	0.260368	0.141466	0.432689	0.195986	0.207639	0.100723	0.153164	0.189950	0.238205	0.304611	0.241757	0.543384	0.177792	0.262629	0.212962	0.329370	0.276182	0.183109	0.200401	0.212874	0.218438	0.299943	0.395738	0.344972	0.436234	0.221732	0.366490	0.167018	0.222635	0.353269	0.380174	0.261539	0.341983	0.233113	0.383308	0.429367	0.344157	0.201537	0.328533
2	58	0	0.014773	0.010365	0.032021	0.008175	0.023656	0.004409	0.014424	0.002224	0.002147	0.000348	0.019112	0.020564	0.000058	0.000103	0.003111	0.000275	0.018298	0.017589	0.022751	0.011207	0.004190	0.006995	0.000092	0.021155	0.000379	0.011805	0.040614	0.008176	0.042862	0.034282	0.033046	0.027662	0.012134	0.007779	0.028026	0.075695	0.009057	0.040653	0.000445	0.000004	0.003206	0.002406	0.015134	0.001078	0.002053	0.001006	0.003005
2	59	2	0.640697	0.778172	0.798069	0.879128	0.741875	1.075261	0.646986	0.587642	0.793803	0.619435	0.696360	0.645018	0.592100	0.660889	0.664636	0.526695	0.655105	0.780830	0.524396	0.686211	0.820871	0.600110	0.534896	0.823931	0.629999	0.840054	0.596902	0.664798	0.585936	0.707507	0.953113	0.893148	0.788409	0.599169	0.779870	0.608834	0.902551	0.801332	0.748196	0.623867	0.510308	0.605390	0.626412	0.860403	0.566581	0.716956	0.571172
2	60	2	0.066924	0.080904	0.140472	0.215666	0.093607	0.186550	0.102804	0.175177	0.133547	0.196153	0.270631	0.167269	0.104182	0.145918	0.154038	0.142452	0.220268	0.179715	0.128347	0.203374	0.197028	0.120195	0.188768	0.152946	0.200357	0.163605	0.161361	0.172979	0.210641	0.345507	0.363202	0.230504	0.175781	0.119437	0.207468	0.117312	0.277748	0.152575	0.273393	0.216776	0.221191	0.246761	0.186187	0.257016	0.225765	0.255603	0.174242
2	61	2	0.135688	0.207103	0.258804	0.372706	0.366897	0.332270	0.274328	0.177081	0.411212	0.177781	0.078442	0.464658	0.273074	0.241735	0.299519	0.367668	0.246755	0.171409	0.245771	0.195960	0.264053	0.220132	0.176163	0.220132	0.242704	0.266783	0.249686	0.236566	0.137008	0.425423	0.217863	0.315005	0.092624	0.250334	0.249663	0.324406	0.292583	0.312550	0.305906	0.239508	0.283776	0.337586	0.396332	0.401328	0.236852	0.265714	0.150221
2	62	2	0.329510	0.478546	0.396300	0.371317	0.300600	0.451594	0.604469	0.537399	0.503704	0.427079	0.738362	0.509070	0.293585	0.358151	0.469989	0.557571	0.398149	0.547684	0.537220	0.460032	0.395738	0.375709	0.582562	0.521501	0.741053	0.489470	0.500966	0.332412	0.590259	0.541391	0.740534	0.634953	0.565061	0.699394	0.976963	0.635837	0.521662	0.473926	0.582820	0.509070	0.529871	0.603065	0.654741	0.643239	0.487517	0.587187	0.571765
2	64	2	1.158028	1.475101	1.247135	1.315917	1.122792	1.469197	1.188989	1.642522	1.558620	0.903323	1.322413	1.210203	1.012063	1.447974	1.057317	1.320214	1.300104	1.131234	1.271122	1.212725	1.387561	1.494890	1.349537	1.090540	1.274494	1.151086	1.440824	1.073347	1.613600	1.284320	1.447974	0.986331	1.436229	1.099136	1.150476	1.194180	1.349234	1.439219	1.264709	1.346439	1.211524	1.210665	0.815085	1.246266	1.030174	1.478785	1.155123
3	1	0	0.024190	0.009807	0.015567	0.017955	0.039001	0.000232	0.000832	0.008540	0.000038	0.003982	0.019297	0.011150	0.011986	0.024569	0.000371	0.005227	0.021008	0.002674	0.000000	0.003400	0.010375	0.017799	0.036256	0.001115	0.000687	0.003517	0.003304	0.045884	0.028449	0.016267	0.000445	0.006494	0.001866	0.002728	0.004322	0.000345	0.003483	0.033226	0.019421	0.000506	0.004138	0.006814	0.000624	0.001133	0.006015	0.002680	0.000093
3	2	2	0.366082	0.443232	0.388469	0.407255	0.273242	0.455810	0.170952	0.481207	0.125044	0.371198	0.225952	0.398026	0.248368	0.114453	0.163133	0.257590	0.241333	0.334642	0.143097	0.448255	0.348310	0.329395	0.366991	0.256922	0.425586	0.214611	0.482920	0.465380	0.411006	0.267470	0.410919	0.327148	0.343221	0.451672	0.517380	0.339331	0.417161	0.342613	0.451391	0.441433	0.457612	0.380978	0.350436	0.482920	0.374950	0.320585	0.590715
3	4	0	0.014840	0.046234	0.042799	0.044153	0.009925	0.030988	0.066951	0.006342	0.013565	0.024822	0.016676	0.046977	0.008604	0.003984	0.040208	0.000566	0.056624	0.010509	0.004940	0.027730	0.043119	0.003382	0.012192	0.046336	0.043926	0.006398	0.012454	0.016140	0.011609	0.000000	0.008351	0.003121	0.007000	0.004845	0.024717	0.010969	0.023563	0.002147	0.007251	0.007328	0.000006	0.003416	0.024550	0.002136	0.011491	0.033675	0.000285
3	5	1	0.390181	0.352367	0.286424	0.229600	0.220467	0.095147	0.229317	0.203378	0.148415	0.459416	0.432635	0.253239	0.159278	0.316559	0.163248	0.093813	0.262696	0.415732	0.278838	0.249250	0.124240	0.212908	0.170357	0.245270	0.254796	0.297865	0.270865	0.226493	0.212908	0.235796	0.327299	0.208825	0.118484	0.419622	0.386720	0.441599	0.319043	0.236239	0.256017	0.408732	0.222599	0.155000	0.144544	0.204134	0.230750	0.251602	0.182577
3	6	1	2.321197	1.807782	2.089416	1.702534	1.903622	2.067859	1.963665	2.143962	2.016655	2.194257	2.371397	2.059472	1.933674	2.337779	2.102395	1.927906	2.173651	2.098692	2.190383	2.214497	1.988232	1.949330	1.933118	2.138587	2.209386	1.960566	2.040383	2.086349	1.883675	2.127776	2.013377	1.750890	2.148978	1.740385	2.202892	1.953065	1.967033	2.187549	2.480048	1.931641	1.698836	1.907987	1.908373	2.128889	1.576962	2.257317	2.150736
3	7	0	0.001278	0.005223	0.003677	0.082150	0.043589	0.006053	0.001432	0.000232	0.007331	0.000062	0.001441	0.000049	0.006242	0.000024	0.003644	0.000926	0.007860	0.035961	0.006411	0.000752	0.009726	0.014702	0.000405	0.003289	0.000753	0.001410	0.003203	0.003265	0.000730	0.019334	0.009152	0.000681	0.028157	0.001939	0.011406	0.001052	0.001249	0.022789	0.004236	0.033932	0.000856	0.001995	0.003862	0.001418	0.016854	0.008951	0.002994
3	9	1	0.012308	0.100107	0.124625	0.059657	0.049567	0.030595	0.017610	0.181662	0.190578	0.008995	0.050532	0.129258	0.129399	0.043214	0.243332	0.084605	0.049687	0.103922	0.038926	0.058555	0.061410	0.066420	0.030325	0.017352	0.001553	0.029328	0.051259	0.112611	0.040728	0.024782	0.043157	0.108130	0.046042	0.041841	0.095423	0.031662	0.028252	0.053350	0.042801	0.071712	0.075542	0.041514	0.031928	0.121918	0.079467	0.075740	0.091344
3	11	0	0.000622	0.009408	0.004559	0.008470	0.000602	0.002292	0.000771	0.009888	0.009793	0.000495	0.000629	0.005136	0.003123	0.002162	0.000907	0.004345	0.002030	0.000809	0.001247	0.013634	0.006034	0.004510	0.008861	0.000278	0.004190	0.000708	0.000016	0.000338	0.016561	0.001928	0.004185	0.000000	0.000658	0.004202	0.001699	0.003441	0.003951	0.018233	0.010211	0.001667	0.002438	0.017583	0.019481	0.008352	0.002532	0.005008	0.042499
3	12	1	0.087345	0.001787	0.027350	0.058090	0.087256	0.031346	0.083120	0.117733	0.039992	0.079312	0.048796	0.126527	0.157913	0.061436	0.024511	0.083048	0.099589	0.075953	0.113630	0.036193	0.044716	0.104013	0.103759	0.021219	0.047901	0.139201	0.056124	0.075362	0.064646	0.045022	0.144471	0.203691	0.108923	0.083189	0.122255	0.123532	0.083269	0.099901	0.015951	0.100364	0.202354	0.075689	0.036897	0.031193	0.036772	0.104551	0.048579
3	13	0	0.003747	0.002161	0.005905	0.002826	0.004657	0.022659	0.000328	0.010847	0.000068	0.000607	0.005865	0.006594	0.002451	0.015493	0.014122	0.001767	0.015368	0.018227	0.000341	0.002681	0.021351	0.001633	0.000001	0.001970	0.001136	0.000558	0.000422	0.000097	0.005793	0.010639	0.007219	0.015287	0.002176	0.003817	0.000117	0.000008	0.000174	0.000626	0.000056	0.000049	0.007636	0.001095	0.000405	0.022467	0.002315	0.000264	0.001244
3	16	0	0.032258	0.002634	0.009503	0.006917	0.015826	0.034648	0.003402	0.018535	0.008949	0.024565	0.065145	0.032141	0.016413	0.037619	0.023167	0.005315	0.006345	0.017274	0.007032	0.023703	0.004545	0.025541	0.025759	0.047790	0.006345	0.001583	0.014714	0.010134	0.004489	0.050885	0.008617	0.000593	0.000422	0.002548	0.013497	0.044055	0.001479	0.000138	0.000117	0.000107	0.009029	0.003136	0.003940	0.001065	0.000135	0.009790	0.000240
3	17	1	1.713633	2.413736	1.898607	1.899742	1.850571	1.818968	1.638986	1.354355	2.082809	1.707429	2.070361	1.808498	1.596867	1.818968	1.384277	1.320699	2.026794	1.606908	1.478348	1.606062	1.552171	1.668596	1.773682	1.778037	1.923358	1.685865	1.424474	1.758483	1.730215	1.573093	1.712042	1.458744	2.001590	1.844184	2.123208	2.116541	1.684373	1.883064	2.091796	2.026755	1.604765	1.596758	1.456735	1.939204	1.959676	1.902344	1.525960
3	18	1	0.052880	0.022841	0.239980	0.285313	0.105580	0.071302	0.245371	0.089933	0.004681	0.062124	0.053419	0.076131	0.115204	0.121273	0.086410	0.214383	0.134626	0.191048	0.067382	0.253871	0.100235	0.117430	0.237229	0.138763	0.061751	0.106960	0.123657	0.170117	0.074901	0.199640	0.073545	0.078974	0.110992	0.092604	0.082913	0.213288	0.261398	0.217145	0.182547	0.089821	0.131326	0.024190	0.094606	0.035523	0.199875	0.174255	0.208577
3	20	0	0.008995	0.012663	0.000089	0.001745	0.003382	0.006448	0.035571	0.015040	0.013986	0.008729	0.000402	0.004155	0.016142	0.036317	0.000400	0.004241	0.006439	0.003437	0.018207	0.026717	0.000068	0.018033	0.040273	0.001692	0.046019	0.047009	0.011046	0.005561	0.031754	0.000477	0.013915	0.045888	0.031634	0.007612	0.021048	0.004596	0.044022	0.008466	0.038338	0.013440	0.020831	0.008890	0.000080	0.000058	0.000162	0.023386	0.051641
3	21	0	0.000519	0.012064	0.011372	0.002680	0.007663	0.016663	0.010081	0.007322	0.000272	0.000309	0.001561	0.000074	0.003163	0.001359	0.000096	0.005485	0.004319	0.000245	0.000167	0.005068	0.017976	0.018856	0.000062	0.001998	0.004255	0.004976	0.043370	0.000290	0.012684	0.003623	0.000185	0.000156	0.000026	0.004399	0.001987	0.010716	0.013751	0.000016	0.002291	0.003373	0.021648	0.000027	0.020004	0.001742	0.001302	0.005161	0.000003
3	22	1	0.587094	0.200742	0.584443	0.297717	0.500154	0.195469	0.354667	0.467242	0.564070	0.370336	0.388409	0.539123	0.338431	0.679195	0.354917	0.754810	0.528289	0.471614	0.464365	0.600231	0.425745	0.550083	0.531221	0.413651	0.691556	0.367517	0.806634	0.597979	0.580663	0.694301	0.611407	0.499534	0.305528	0.668870	0.644388	0.678283	0.545663	0.529068	0.871202	0.473056	0.430280	0.540618	0.499351	0.451307	0.759035	0.539087	0.713097
3	23	0	0.003568	0.000828	0.031677	0.000010	0.018644	0.054661	0.060152	0.005165	0.002878	0.007796	0.002584	0.001347	0.000003	0.000189	0.045996	0.000232	0.017432	0.000379	0.012951	0.000087	0.012709	0.000152	0.016708	0.019054	0.036356	0.024922	0.000468	0.000023	0.000016	0.008719	0.004809	0.007169	0.001496	0.012023	0.003306	0.000208	0.006108	0.006939	0.003553	0.008184	0.002928	0.000112	0.011606	0.010660	0.010093	0.001674	0.006689
3	25	0	0.002324	0.007898	0.000403	0.010274	0.007965	0.000027	0.002096	0.002294	0.004598	0.000022	0.005307	0.002065	0.000986	0.007351	0.002298	0.000543	0.006808	0.014154	0.000026	0.050885	0.003841	0.003178	0.005497	0.008108	0.042393	0.000515	0.000328	0.017692	0.003606	0.019964	0.010585	0.076794	0.001239	0.024673	0.004889	0.005389	0.036762	0.009419	0.007567	0.013530	0.002817	0.008095	0.000006	0.000825	0.008953	0.002244	0.019716
3	26	0	0.016052	0.009075	0.017583	0.019866	0.000577	0.000947	0.002707	0.002758	0.000144	0.003220	0.002624	0.000954	0.018730	0.016304	0.013837	0.000177	0.018102	0.013088	0.000046	0.001078	0.000183	0.000342	0.011377	0.002688	0.000499	0.011313	0.004698	0.000167	0.000107	0.003438	0.000355	0.035939	0.000170	0.002351	0.002826	0.000312	0.002226	0.001109	0.011661	0.000033	0.010785	0.001500	0.005380	0.005362	0.004605	0.004382	0.009219
3	27	0	0.001655	0.012196	0.026776	0.000018	0.000000	0.022171	0.004167	0.003110	0.050845	0.003325	0.012305	0.012860	0.000115	0.010686	0.000000	0.001500	0.001485	0.068806	0.014052	0.015314	0.009240	0.021404	0.016860	0.007644	0.003718	0.012425	0.002844	0.000483	0.007211	0.000226	0.023743	0.024033	0.000081	0.001238	0.008304	0.000082	0.029922	0.022418	0.011310	0.013163	0.001603	0.013586	0.001345	0.006315	0.008118	0.001707	0.000049
3	28	1	0.059945	0.015704	0.024449	0.006086	0.005729	0.000204	0.048653	0.018515	0.008617	0.008802	0.024340	0.002173	0.010214	0.038235	0.006166	0.002371	0.003825	0.034455	0.020249	0.028876	0.057261	0.054907	0.019179	0.023032	0.026924	0.011830	0.010844	0.020352	0.009978	0.022615	0.104585	0.000105	0.019716	0.025237	0.057027	0.031802	0.022847	0.000006	0.050376	0.000207	0.151954	0.069232	0.054977	0.097309	0.047208	0.081077	0.159905
3	30	0	0.128891	0.056639	0.011667	0.034436	0.037101	0.118651	0.005273	0.027461	0.036033	0.008191	0.002549	0.007352	0.021251	0.002274	0.031345	0.026345	0.010038	0.011979	0.019261	0.029022	0.002022	0.027967	0.031566	0.012253	0.029064	0.034037	0.062412	0.059495	0.103838	0.015565	0.048185	0.057622	0.011214	0.035897	0.017520	0.006506	0.037939	0.097836	0.008371	0.029676	0.045570	0.031434	0.026415	0.003112	0.040838	0.005178	0.007655
3	31	0	0.000068	0.027252	0.000332	0.014432	0.011162	0.001277	0.012347	0.000671	0.012540	0.009362	0.000604	0.033839	0.011975	0.003678	0.012299	0.012207	0.003017	0.026746	0.012391	0.008985	0.001339	0.001757	0.012068	0.001586	0.004252	0.026407	0.000517	0.025920	0.001237	0.051819	0.016641	0.033057	0.014326	0.036205	0.018623	0.012829	0.015566	0.022084	0.002495	0.046581	0.001273	0.000001	0.042814	0.035717	0.065300	0.009405	0.014907
3	32	0	0.024139	0.001828	0.000034	0.007375	0.028710	0.026623	0.010854	0.006587	0.038022	0.004122	0.000345	0.000004	0.010646	0.000533	0.001863	0.001066	0.001312	0.009303	0.031099	0.000039	0.004593	0.002682	0.022289	0.000573	0.003288	0.003678	0.002816	0.016450	0.000085	0.007998	0.006678	0.018383	0.012718	0.000734	0.000102	0.001996	0.048099	0.060595	0.016611	0.014798	0.014439	0.000828	0.003288	0.000690	0.001438	0.005536	0.007161
3	33	1	1.067789	1.534750	1.628357	1.007846	1.266528	1.472721	0.989087	1.290707	1.277453	1.485141	1.001737	1.537493	1.206339	1.349715	1.085920	1.159899	1.393242	1.361831	1.203338	0.916668	1.072019	1.426856	1.155862	1.409624	1.316178	1.300058	1.002144	1.824649	1.455541	1.260260	1.182679	1.531299	1.474974	1.434995	1.161481	1.037133	1.388843	1.144438	1.361566	1.518070	1.316308	1.378284	1.545772	1.303548	1.037297	1.134350	1.512836
3	34	1	0.888981	1.259596	1.083214	1.064925	0.917226	1.058918	0.789494	1.139797	1.080243	1.126065	1.180971	0.996616	0.900199	0.930601	1.034142	1.489243	1.120475	1.213561	1.407375	1.473038	1.302129	1.100046	1.429298	1.150327	1.163317	1.419556	1.091021	1.366453	1.199493	1.056771	1.205390	1.069733	1.126915	1.268543	1.131360	1.238922	1.323710	1.174616	1.133912	1.200225	1.259590	1.147522	0.899728	1.729988	1.229083	0.869135	1.091245
3	35	1	0.017992	0.411831	0.599235	0.433570	0.662999	0.803716	0.913265	0.624846	0.623853	0.782772	0.766624	0.713468	0.910399	0.989756	0.959416	0.783622	0.761391	1.050170	0.652318	0.756974	0.970496	1.165008	0.619255	0.937674	0.860540	0.897370	0.792205	0.651506	0.941198	0.666993	0.785243	0.760534	0.636465	0.627601	0.809721	0.865920	1.158112	0.643704	0.970747	0.794196	1.116625	0.836743	0.933268	0.629404	0.721172	0.782386	0.759954
3	36	1	0.907438	0.935345	1.616852	0.715003	0.404491	0.196666	0.257805	0.223605	0.056855	0.228067	0.107229	0.696207	0.654832	0.517615	0.321347	0.282308	0.723728	0.488374	0.398571	0.288168	0.462695	0.470244	0.447920	0.426512	0.452888	0.513335	0.422388	0.387718	0.569763	0.348447	0.446397	0.347875	0.419816	0.437143	0.505937	0.611375	0.531678	0.522761	0.730497	0.923420	0.812248	0.575736	0.577038	0.391103	0.378381	0.505445	0.988297
3	37	1	3.142876	3.724251	3.351518	3.333076	3.864093	3.268115	3.201860	3.440069	3.375905	3.397226	4.009996	3.963348	3.157735	3.255702	3.839348	3.612411	3.651981	3.906117	3.290666	3.305722	4.173886	3.549678	3.866479	3.849647	4.637092	3.479302	3.578438	3.675513	3.651981	3.919402	3.858895	3.570548	3.404754	3.934559	4.101192	4.245743	4.021229	3.675513	3.790239	3.870173	4.176500	3.553643	3.747199	3.868929	3.736192	3.436184	3.710906
3	38	1	0.539620	0.866811	0.774823	0.719688	0.818298	0.889111	0.991091	1.424550	1.051909	1.499857	1.510774	1.137516	1.098102	1.179880	1.112691	1.312679	1.066834	1.337504	1.192128	0.966941	1.132873	1.498207	1.267728	1.058784	0.913180	1.183931	1.388971	1.346145	1.532247	0.860017	0.912509	1.189519	1.692182	1.095956	1.277275	1.335023	1.464029	1.222801	1.112847	1.205572	1.576001	1.150507	1.311988	1.386583	1.364145	1.116270	1.171789
3	39	1	0.410134	0.265286	0.288326	0.411126	0.275164	0.336352	0.412787	0.445022	0.303093	0.344086	0.377374	0.348317	0.420962	0.334332	0.275164	0.293114	0.294244	0.320920	0.282397	0.463730	0.198854	0.402120	0.423567	0.418158	0.288991	0.364709	0.351518	0.278011	0.396812	0.472895	0.218728	0.482341	0.635314	0.443279	0.355444	0.285300	0.522028	0.445022	0.298912	0.327104	0.520794	0.309428	0.320937	0.361747	0.286797	0.404901	0.418158
3	40	1	0.302911	0.336240	0.424598	0.414761	0.293943	0.328990	0.485485	0.422501	0.376817	0.302210	0.326046	0.270807	0.389705	0.485590	0.313209	0.372781	0.416426	0.383954	0.346947	0.313850	0.291582	0.501525	0.330416	0.542396	0.368564	0.365256	0.327589	0.430255	0.283522	0.622598	0.403050	0.514696	0.409086	0.416836	0.464201	0.343511	0.386091	0.464201	0.418948	0.266107	0.531301	0.358552	0.375109	0.323216	0.321764	0.251217	0.324593
3	41	1	0.145151	0.078660	0.190575	0.030698	0.133924	0.149540	0.141838	0.208531	0.077200	0.144981	0.086538	0.115171	0.073709	0.120584	0.076228	0.063674	0.099651	0.088501	0.065430	0.122866	0.071841	0.185891	0.101880	0.039749	0.119325	0.072782	0.055417	0.085781	0.139148	0.101756	0.050176	0.080778	0.061273	0.106210	0.074556	0.066465	0.064166	0.172170	0.161628	0.104853	0.116790	0.057753	0.081698	0.061345	0.038066	0.019624	0.162284
3	42	1	0.197805	0.264851	0.770679	0.394116	0.444981	0.607577	0.480453	0.135933	0.227440	0.245915	0.357003	0.280343	0.198205	0.203001	0.495144	0.450752	0.337125	0.431100	0.565464	0.395036	0.408025	0.436795	0.511159	0.368195	0.561566	0.439591	0.521524	0.445846	0.304123	0.530756	0.421226	0.486075	0.678636	0.536555	0.656348	0.433571	0.382775	0.510350	0.647522	0.505920	0.721172	0.559912	0.572297	0.495977	0.495292	0.705917	0.553963
3	43	1	0.001718	0.048433	0.072279	0.018153	0.021644	0.144544	0.032559	0.019367	0.132153	0.106917	0.128366	0.057119	0.111364	0.106368	0.049608	0.099133	0.041500	0.112954	0.058608	0.085677	0.077984	0.140676	0.156485	0.093799	0.091010	0.155372	0.083389	0.120574	0.167074	0.110398	0.130356	0.221132	0.091174	0.137476	0.082771	0.134201	0.174793	0.203417	0.191030	0.268243	0.302656	0.139931	0.036061	0.251900	0.333540	0.068521	0.250400
3	45	1	0.211459	1.108662	1.343883	0.319336	0.551641	0.842351	0.744913	0.412732	0.948915	1.446396	0.821350	0.907097	0.883537	0.855065	1.121113	0.786101	1.027526	1.200669	0.613128	0.645043	0.791112	1.276366	0.974663	0.516784	1.188034	1.322750	0.909005	0.680031	0.695919	0.845088	0.505437	1.140579	1.076697	0.861333	0.914285	1.085023	1.175754	0.776433	0.615700	1.042762	0.977512	0.729600	0.771844	1.008207	0.788864	0.870478	1.334662
3	46	1	2.537649	2.235590	2.621497	2.435634	2.405871	2.853411	3.162925	2.907685	3.080512	2.590337	2.855232	2.754107	2.734891	2.845181	3.150597	3.007009	2.780422	2.799408	2.394338	2.484846	2.982571	2.505290	2.469689	2.667454	3.023310	2.881769	2.892774	2.786631	2.817781	3.176684	3.225426	2.735232	2.635015	3.081812	2.995377	2.655620	2.515351	2.991996	2.968850	3.007061	2.911767	2.681727	2.995377	3.066272	2.688876	2.894317	2.518284
3	47	1	0.080645	0.066594	0.461239	0.212950	0.310574	0.414016	0.410291	0.319289	0.278897	0.278047	0.350634	0.351458	0.291446	0.622020	0.329716	0.588091	0.631776	0.621626	0.409954	0.574563	0.554547	0.554202	0.506868	0.739164	0.404459	0.606988	0.618645	0.348034	0.548045	0.456368	0.365244	0.700526	0.714937	0.545449	0.634801	0.502154	0.674213	0.411682	0.467420	0.438195	0.599703	0.469802	0.361645	0.443008	0.393928	0.562343	0.341772
3	49	2	0.391044	0.591050	0.890091	0.772031	0.503715	0.899949	0.842876	0.827936	0.697238	0.785636	0.601589	0.627827	0.705914	0.773586	0.584719	0.525994	0.867665	0.566557	0.503290	0.539018	0.598518	0.705188	0.737393	0.663976	0.616500	0.455050	0.478600	0.615653	0.731610	0.495960	0.695057	0.516311	0.670555	0.697337	0.424818	0.561815	0.729636	0.598763	0.793350	0.741191	0.467454	0.525814	0.617353	0.542986	0.750125	0.747711	0.757293
3	50	2	0.966894	1.214831	0.909451	1.045411	1.097567	0.980736	0.697494	0.948452	0.707875	0.909755	0.654525	1.017803	0.800280	0.601219	0.693432	0.788827	0.893660	0.811796	0.738207	1.002305	0.856139	0.954008	0.981344	1.019213	0.905878	0.698753	1.017391	0.745494	0.775650	1.080325	0.966545	0.945621	1.013869	0.941890	0.729413	0.916336	1.045623	0.856139	0.979881	0.956083	0.958149	0.950402	1.300995	1.200787	0.954557	0.962017	0.884962
3	51	2	0.067204	0.028025	0.046362	0.021207	0.157600	0.334099	0.088214	0.201114	0.270541	0.462774	0.198804	0.212209	0.223551	0.243866	0.137228	0.306333	0.320236	0.341124	0.187557	0.381716	0.296568	0.357459	0.333856	0.342321	0.400748	0.344955	0.129122	0.230637	0.554128	0.292153	0.287544	0.422640	0.493033	0.168039	0.263883	0.279752	0.589819	0.255081	0.420155	0.327225	0.426470	0.483668	0.496676	0.387442	0.157297	0.473059	0.519493
3	52	2	2.484405	2.380383	2.220308	2.486692	2.594974	2.451976	2.154883	2.462253	2.520202	2.382183	2.278397	2.661705	2.838949	2.321688	2.681294	2.730475	2.563728	2.553058	2.621134	2.651243	2.589645	2.607091	2.638622	2.451270	2.718814	2.546157	2.768593	2.663359	2.831994	2.701902	2.511070	2.673471	2.493162	2.463702	2.351657	2.696414	2.772246	2.562047	2.536809	2.555223	2.386477	2.476221	2.448653	2.337107	2.610587	2.727529	2.600200
3	53	2	0.219385	0.256253	0.156852	0.273930	0.351170	0.140833	0.291937	0.237977	0.225888	0.233588	0.196861	0.258950	0.259357	0.333178	0.318551	0.211202	0.184451	0.325803	0.270719	0.247520	0.413416	0.219496	0.123762	0.394457	0.341336	0.270161	0.244610	0.321178	0.290396	0.511748	0.419697	0.287000	0.360007	0.295989	0.483300	0.413284	0.632767	0.368196	0.414983	0.704337	0.333166	0.276537	0.411463	0.323119	0.255081	0.410935	0.414049
3	54	2	0.614120	0.645725	0.803706	0.725350	0.506140	0.646513	0.499021	0.583650	0.579351	0.859675	0.417757	0.722022	0.496961	0.606239	0.436892	0.615770	0.704220	0.591338	0.483300	0.346183	0.791735	0.469493	0.583634	0.570449	0.465448	0.383670	0.369314	0.712661	0.543056	0.407963	0.563705	0.515528	0.498679	0.319757	0.565984	0.439136	0.821916	0.410670	0.420406	0.590844	0.743322	0.615347	0.874394	0.706348	0.651774	0.572562	0.663399
3	55	2	0.006108	0.185392	0.807711	0.326277	0.690919	0.493608	0.621315	0.468234	0.526943	0.535132	0.410201	0.400250	0.803580	0.566433	0.685510	0.623820	0.612772	1.039640	0.606226	0.476806	0.683818	0.779506	0.710264	0.810197	0.816963	0.692383	0.638935	0.585799	0.842383	0.516543	0.505096	0.791710	0.875861	0.583945	0.428646	0.929786	0.861645	0.653710	0.604193	0.777145	1.079309	0.918437	0.795280	0.656972	0.396130	0.821192	0.711947
3	56	2	0.007545	0.164394	0.477772	0.355089	0.359458	0.514114	0.406569	0.668205	0.461757	0.836935	0.525781	0.766335	0.640912	0.775157	0.636717	0.735150	0.634699	0.852531	0.667893	0.701579	0.856014	0.933646	0.778020	0.678709	1.124349	0.785168	1.048853	0.726797	0.797728	0.721564	0.979457	0.927460	0.824224	0.709930	0.736213	0.829570	0.829570	0.824344	0.888823	1.058656	0.832191	1.027259	0.595889	0.820140	0.695735	0.788693	0.868576
3	57	2	0.559510	0.454214	0.837788	0.309427	0.736196	0.655659	0.533630	0.589143	0.649809	0.801935	0.513019	0.380638	0.719442	0.491621	0.646620	0.506399	0.603776	0.584378	0.533864	0.740767	0.549079	0.601735	0.529875	0.446560	0.649562	0.884778	0.497416	0.479389	0.619299	0.518184	0.547513	0.598208	0.635920	0.689903	0.881496	0.660554	0.763306	0.743932	0.822415	0.765582	0.737127	0.740953	0.843275	0.833585	0.660047	0.691332	1.054612
3	58	2	0.016130	0.139636	0.513684	0.309738	0.527834	0.639328	0.402686	0.328751	0.498600	0.628672	0.488217	0.676739	0.531933	0.673681	0.431096	0.638149	0.725058	0.680044	0.480515	0.476523	0.703923	0.465325	0.436111	0.348927	0.484862	0.604458	0.383790	0.517371	0.520330	0.417899	0.534902	0.542324	0.658073	0.439767	0.384025	0.512872	0.668530	0.310328	0.449442	0.686490	0.811365	0.648478	0.617137	0.680447	0.457799	0.618650	0.735454
3	59	0	0.026353	0.035449	0.007854	0.030053	0.023481	0.066446	0.000010	0.030042	0.005544	0.005803	0.022519	0.016467	0.016087	0.037307	0.012267	0.008078	0.014128	0.000730	0.001058	0.000704	0.040410	0.000282	0.010531	0.004367	0.022195	0.007555	0.001595	0.009841	0.000906	0.002730	0.011557	0.001696	0.005950	0.006884	0.000071	0.004289	0.006967	0.003877	0.014771	0.012028	0.016250	0.002340	0.011146	0.000130	0.003283	0.000552	0.002347
3	60	0	0.004742	0.019365	0.000001	0.001091	0.012062	0.005481	0.015276	0.002310	0.019515	0.034819	0.002362	0.024377	0.006185	0.010369	0.012277	0.034486	0.037656	0.089625	0.047556	0.050563	0.013477	0.054698	0.034597	0.037656	0.040647	0.039412	0.058343	0.043637	0.120339	0.015573	0.033940	0.085339	0.058164	0.075002	0.017333	0.046918	0.023722	0.050906	0.047334	0.084642	0.040099	0.110129	0.031310	0.017198	0.026411	0.047262	0.018301
3	62	2	0.000284	0.008506	0.014662	0.004762	0.093544	0.017312	0.004287	0.003284	0.000534	0.108053	0.059936	0.032920	0.012808	0.000002	0.036188	0.025733	0.003037	0.001226	0.003098	0.000030	0.052838	0.016638	0.005502	0.031993	0.040675	0.002345	0.001330	0.026622	0.003709	0.019728	0.008979	0.052213	0.007527	0.013640	0.073509	0.003448	0.002611	0.048413	0.027669	0.050236	0.057086	0.058240	0.009561	0.015125	0.004467	0.042042	0.006664
3	63	2	0.061231	0.128758	0.319970	0.136303	0.200472	0.295970	0.135747	0.205919	0.159230	0.197234	0.184601	0.081749	0.326219	0.287075	0.248585	0.197915	0.253070	0.269901	0.222285	0.161625	0.237173	0.296549	0.193504	0.224081	0.185726	0.121357	0.236360	0.427692	0.239260	0.320398	0.373207	0.360831	0.304402	0.299287	0.282724	0.403023	0.434500	0.229734	0.476169	0.321656	0.352465	0.303890	0.263951	0.390878	0.184601	0.391388	0.409210
3	64	2	0.325034	0.484485	0.687916	0.258329	0.363577	0.320596	0.257467	0.388482	0.449475	0.685625	0.386548	0.509987	0.415090	0.490019	0.508540	0.389447	0.800418	0.632106	0.551348	0.521376	0.470358	0.752334	0.661913	0.462420	0.640947	0.541264	0.358314	0.687974	0.670730	0.517478	0.670428	0.552002	0.625924	0.468590	0.746373	0.909106	0.719442	0.671383	0.467768	0.620150	0.865227	0.316162	0.682883	0.630369	0.749200	0.461017	0.616477
4	1	0	0.038545	0.000448	0.000456	0.003768	0.038545	0.029191	0.008875	0.032895	0.001804	0.007798	0.023343	0.007413	0.014428	0.000454	0.010016	0.002214	0.044035	0.061656	0.016459	0.022012	0.000069	0.026673	0.004163	0.026811	0.008143	0.057731	0.007347	0.058922	0.000703	0.000026	0.034517	0.004216	0.034313	0.028925	0.046253	0.017618	0.007141	0.003112	0.002353	0.008507	0.006765	0.001233	0.073841	0.001488	0.008831	0.005796	0.003102
4	2	2	0.613720	0.335834	0.351503	0.504744	0.292541	0.653541	0.594292	0.510013	0.406114	0.444752	0.655224	0.473390	0.429428	0.344868	0.344628	0.389655	0.358203	0.393878	0.316932	0.348069	0.212463	0.368234	0.437178	0.554155	0.393267	0.359602	0.472952	0.413905	0.385781	0.520440	0.325566	0.226485	0.331893	0.312269	0.354478	0.512340	0.228184	0.493339	0.468218	0.232165	0.317243	0.645966	0.349783	0.396350	0.408407	0.369669	0.268274
4	4	0	0.023245	0.058998	0.032977	0.003804	0.020295	0.067575	0.011860	0.023700	0.048424	0.020960	0.033272	0.005937	0.021985	0.003783	0.000186	0.006395	0.016053	0.000518	0.001609	0.036717	0.008416	0.005608	0.080324	0.001325	0.002804	0.008150	0.000253	0.001442	0.012533	0.001292	0.003051	0.000085	0.018218	0.001320	0.000556	0.032092	0.017031	0.005372	0.023962	0.042673	0.005125	0.022224	0.000036	0.020631	0.034567	0.013422	0.032255
4	5	1	0.164426	0.265851	0.384577	0.170444	0.192975	0.143853	0.173748	0.158051	0.136025	0.178862	0.150988	0.136692	0.150549	0.302156	0.128230	0.176219	0.408340	0.402838	0.331276	0.256798	0.322724	0.358497	0.142295	0.343393	0.396707	0.152841	0.280265	0.091254	0.233457	0.191046	0.261508	0.442220	0.282153	0.237730	0.228792	0.241781	0.398536	0.273132	0.322933	0.177408	0.200284	0.224034	0.259402	0.423695	0.232401	0.257913	0.302652
4	6	0	1.807118	0.536731	0.135270	0.127623	0.093201	0.383939	0.198854	0.027611	0.153064	0.260071	0.152061	0.083225	0.131648	0.101977	0.253277	0.085462	0.119255	0.074269	0.160384	0.174756	0.127559	0.060527	0.112131	0.108350	0.087952	0.152188	0.042485	0.080962	0.152188	0.046891	0.107233	0.164773	0.052107	0.252324	0.134755	0.010243	0.061829	0.048681	0.182635	0.058772	0.034035	0.145165	0.063938	0.169195	0.008126	0.008784	0.021211
4	7	0	0.020234	0.184595	0.066861	0.037903	0.016608	0.060410	0.034646	0.108427	0.003309	0.015951	0.064646	0.145806	0.057910	0.091881	0.106155	0.071089	0.068062	0.066715	0.075362	0.079115	0.030541	0.023836	0.056100	0.038179	0.033291	0.079349	0.125607	0.027984	0.074853	0.004830	0.015149	0.083034	0.029797	0.017134	0.003577	0.010561	0.048041	0.027806	0.004496	0.028337	0.042801	0.083329	0.112811	0.018149	0.160278	0.000008	0.030280
4	8	1	0.438171	0.426370	0.500689	0.386121	0.415498	0.407438	0.410134	0.342038	0.309541	0.796213	0.370165	0.342688	0.487331	0.359755	0.519819	0.504214	0.363938	0.536456	0.508964	0.472484	0.514728	0.257715	0.556590	0.410134	0.506381	0.324855	0.300005	0.455918	0.309775	0.304712	0.432134	0.527468	0.548211	0.455998	0.415498	0.445022	0.263531	0.573187	0.495541	0.482924	0.464239	0.391344	0.581729	0.440274	0.315172	0.362203	0.585737
4	11	0	0.000996	0.004711	0.010512	0.000375	0.025590	0.005251	0.000260	0.001505	0.027005	0.010996	0.005117	0.019161	0.012572	0.007520	0.001133	0.019730	0.000008	0.013295	0.026187	0.004645	0.000014	0.097929	0.017130	0.002948	0.005206	0.001092	0.018977	0.000427	0.028234	0.002434	0.006212	0.001172	0.000791	0.004036	0.011850	0.011153	0.025909	0.033554	0.014299	0.010598	0.001322	0.017809	0.001192	0.004682	0.002971	0.002886	0.002516
4	12	1	0.029894	0.136914	0.086527	0.106826	0.083730	0.080707	0.181715	0.018078	0.063671	0.088445	0.167235	0.124509	0.217740	0.078461	0.116820	0.065330	0.079467	0.106692	0.066651	0.158456	0.040901	0.040877	0.045108	0.071443	0.083529	0.099727	0.046565	0.040514	0.095188	0.060164	0.049805	0.244913	0.050594	0.014877	0.085863	0.083629	0.051398	0.102930	0.168271	0.168271	0.124702	0.050750	0.072977	0.025306	0.167235	0.070422	0.117253
4	13	0	0.033599	0.021364	0.000098	0.000021	0.025505	0.007807	0.030988	0.051583	0.007615	0.053731	0.009500	0.005410	0.001097	0.030703	0.026124	0.023519	0.021588	0.032184	0.027733	0.021047	0.040397	0.048597	0.014598	0.026297	0.031764	0.000029	0.000871	0.069100	0.027883	0.000672	0.028614	0.002175	0.000134	0.009088	0.000395	0.028671	0.001032	0.038255	0.001177	0.001231	0.028671	0.000003	0.001751	0.049214	0.009088	0.015522	0.004821
4	14	1	0.116661	0.153064	0.091006	0.146967	0.161184	0.164133	0.113679	0.054050	0.085471	0.137890	0.206165	0.150220	0.150689	0.185111	0.183442	0.102102	0.183620	0.149691	0.122742	0.086052	0.102619	0.212950	0.103454	0.194637	0.122377	0.181240	0.225376	0.124757	0.085088	0.188300	0.131097	0.168932	0.096041	0.035803	0.109184	0.098123	0.195630	0.132082	0.208208	0.153675	0.013948	0.176123	0.171004	0.165425	0.133462	0.200399	0.165425
4	15	0	0.002470	0.006368	0.001140	0.003331	0.006368	0.000374	0.004294	0.004825	0.000165	0.004505	0.002228	0.000530	0.007836	0.029829	0.001634	0.000530	0.012175	0.008590	0.050185	0.001060	0.001278	0.018758	0.013388	0.030391	0.004550	0.011213	0.005894	0.001560	0.022287	0.018493	0.000576	0.022028	0.007338	0.015031	0.016818	0.018493	0.037046	0.046038	0.042483	0.029169	0.053938	0.016818	0.058106	0.026208	0.004825	0.000473	0.017492
4	16	0	0.014844	0.000731	0.008674	0.003128	0.002642	0.000088	0.000834	0.009709	0.001895	0.001226	0.010279	0.000001	0.000226	0.000075	0.018056	0.000985	0.004283	0.000259	0.000041	0.004044	0.000006	0.000090	0.000051	0.002489	0.000285	0.000366	0.040235	0.002370	0.005704	0.000484	0.001171	0.000762	0.000374	0.018698	0.002823	0.002180	0.002056	0.018383	0.005197	0.000000	0.019466	0.000002	0.000819	0.012279	0.042269	0.012279	0.000256
4	17	1	0.717969	0.519129	1.109205	0.910151	0.765676	0.961279	0.893754	0.571679	0.947241	0.982532	0.758489	0.644198	0.611400	0.506945	0.578897	0.660932	0.757712	0.546596	0.865346	0.603067	0.762981	0.833120	0.764445	0.751188	0.802937	0.784733	0.690298	0.757712	1.082950	1.031527	1.028478	0.782317	0.865508	0.828085	0.757740	0.947241	0.685309	0.957236	0.846621	1.099038	0.819702	1.146192	1.002716	0.990226	0.841499	0.871057	0.736258
4	18	1	0.924394	0.781192	1.377705	0.844764	0.826472	0.610425	0.826503	0.571094	0.544406	1.004258	1.118771	0.739138	0.768210	0.764610	0.624552	0.813358	0.871643	0.744073	0.745862	0.375377	0.755877	0.844764	1.030926	0.857765	0.665756	0.573186	0.467017	0.449932	0.561391	0.669776	0.705500	0.782690	0.991857	0.953982	0.784424	0.887745	0.697539	0.612591	0.805078	0.844764	0.828272	0.868589	0.886559	1.037519	0.802166	0.424458	0.509234
4	20	1	0.004010	0.002469	0.071584	0.093267	0.032365	0.018127	0.072439	0.070643	0.075901	0.072977	0.059519	0.061580	0.090358	0.112741	0.025909	0.109101	0.054846	0.067497	0.052058	0.268466	0.157719	0.072977	0.158456	0.034608	0.145339	0.141062	0.206402	0.048555	0.070535	0.057994	0.053459	0.028471	0.080812	0.137192	0.049391	0.107966	0.150143	0.122495	0.096540	0.100235	0.077926	0.085843	0.224021	0.090432	0.076090	0.192134	0.256818
4	21	0	0.018116	0.019674	0.000158	0.000812	0.011038	0.000066	0.005767	0.067134	0.025507	0.001544	0.129652	0.008280	0.003757	0.014689	0.033294	0.004160	0.000167	0.013022	0.001095	0.002878	0.026053	0.000162	0.000772	0.000052	0.000474	0.007655	0.000248	0.000223	0.004039	0.000233	0.014885	0.002575	0.007642	0.030412	0.000018	0.015616	0.013665	0.059004	0.003443	0.003174	0.004998	0.006321	0.003341	0.001972	0.000778	0.009828	0.062073
4	22	1	0.025775	0.008962	0.163397	0.013948	0.017896	0.009296	0.071311	0.001414	0.013878	0.033446	0.094947	0.091374	0.045665	0.000188	0.009094	0.019156	0.091768	0.018096	0.028739	0.012310	0.092636	0.076405	0.125927	0.086547	0.155678	0.015438	0.062685	0.018891	0.050563	0.169881	0.091374	0.115843	0.062233	0.032012	0.028235	0.127166	0.033725	0.054128	0.075429	0.090498	0.036172	0.080575	0.089139	0.026442	0.050004	0.077176	0.010947
4	23	0	0.020351	0.014126	0.017572	0.064782	0.000511	0.000039	0.000128	0.020823	0.043794	0.002504	0.005552	0.005068	0.008962	0.028161	0.001411	0.027630	0.002683	0.005926	0.003789	0.002409	0.005639	0.008547	0.004447	0.032361	0.024515	0.001634	0.005612	0.004118	0.014680	0.000016	0.009322	0.009476	0.005261	0.005047	0.051738	0.001990	0.000063	0.001157	0.009370	0.005803	0.004140	0.003058	0.002488	0.005130	0.011535	0.001696	0.017357
4	24	0	0.013373	0.000045	0.001026	0.000400	0.014206	0.006682	0.010229	0.000560	0.002420	0.006579	0.000028	0.000005	0.001625	0.003606	0.001736	0.026381	0.014398	0.006647	0.000342	0.013083	0.005821	0.004122	0.003008	0.000906	0.001267	0.004176	0.021490	0.001923	0.005890	0.000245	0.023183	0.013403	0.021705	0.007130	0.004530	0.002297	0.038050	0.017599	0.002438	0.046492	0.029910	0.004132	0.031640	0.005533	0.008022	0.000841	0.002343
4	25	1	0.085306	0.025159	0.149781	0.045360	0.027032	0.092346	0.071336	0.172273	0.072240	0.138985	0.136389	0.236597	0.064870	0.085763	0.091993	0.167511	0.194861	0.010011	0.245797	0.083212	0.043667	0.133238	0.047529	0.167018	0.077649	0.139964	0.137194	0.026287	0.322130	0.074405	0.034067	0.018940	0.116216	0.102663	0.043350	0.095474	0.065454	0.082567	0.141611	0.015985	0.145826	0.044295	0.109707	0.244248	0.030303	0.095259	0.084274
4	26	0	0.009136	0.000641	0.017971	0.000018	0.063744	0.019117	0.000130	0.076879	0.000298	0.022569	0.053724	0.017642	0.002760	0.000873	0.012497	0.009336	0.000510	0.037724	0.005764	0.002554	0.026811	0.001889	0.002268	0.014177	0.000058	0.009754	0.027215	0.018969	0.000001	0.014085	0.001220	0.000070	0.005606	0.004644	0.027696	0.039141	0.001501	0.022593	0.013315	0.008636	0.001118	0.010561	0.011629	0.022665	0.000000	0.008562	0.051583
4	27	0	0.011000	0.011295	0.000087	0.010249	0.001248	0.037913	0.037913	0.000018	0.010346	0.000270	0.000636	0.000047	0.001913	0.006590	0.000000	0.014086	0.001258	0.001420	0.004528	0.009811	0.011983	0.023074	0.005500	0.000225	0.024741	0.012751	0.014363	0.017639	0.007748	0.000144	0.000562	0.000262	0.000913	0.009195	0.001068	0.007030	0.002383	0.000302	0.000787	0.014637	0.000093	0.001544	0.007815	0.002264	0.005702	0.007869	0.008101
4	28	1	0.110050	0.143646	0.076818	0.006294	0.045511	0.003847	0.032932	0.004589	0.010847	0.110005	0.046561	0.055564	0.071262	0.047508	0.031093	0.034962	0.114601	0.056552	0.000641	0.021495	0.146578	0.128715	0.095147	0.060659	0.051028	0.122789	0.143534	0.003778	0.090702	0.068110	0.255761	0.059094	0.103459	0.053193	0.050351	0.030825	0.028512	0.033410	0.082938	0.070838	0.054565	0.081826	0.089060	0.105840	0.037235	0.017798	0.035792
4	31	0	0.003811	0.001670	0.002910	0.045868	0.008588	0.008604	0.000121	0.004789	0.000094	0.000111	0.003429	0.003008	0.000967	0.005922	0.000459	0.055640	0.000969	0.001656	0.014158	0.003359	0.028454	0.013651	0.036737	0.068643	0.010881	0.006418	0.059542	0.097134	0.000484	0.003690	0.000866	0.002341	0.001691	0.012829	0.054740	0.067984	0.013992	0.016883	0.070648	0.000147	0.012979	0.012787	0.003265	0.018201	0.014726	0.003753	0.006436
4	32	1	0.000388	0.006758	0.003561	0.022664	0.014124	0.001730	0.023179	0.000320	0.048821	0.019716	0.014737	0.037708	0.005767	0.044430	0.065072	0.060300	0.045240	0.023627	0.031099	0.066601	0.041626	0.146061	0.123923	0.029327	0.024900	0.085504	0.157995	0.182613	0.055617	0.087210	0.045907	0.057735	0.102708	0.045907	0.070628	0.027333	0.109759	0.043654	0.096389	0.015456	0.042572	0.031913	0.005520	0.135392	0.012149	0.128715	0.134942
4	35	1	0.051558	0.002688	0.022813	0.000158	0.024083	0.018235	0.000082	0.002384	0.008947	0.056351	0.031771	0.093803	0.014585	0.048029	0.072346	0.009706	0.069304	0.021021	0.036298	0.118034	0.006588	0.040358	0.026050	0.080719	0.010362	0.028424	0.009559	0.170361	0.022664	0.076597	0.126569	0.210788	0.020774	0.026416	0.030430	0.129312	0.055700	0.031902	0.072760	0.105236	0.050061	0.094534	0.153630	0.116000	0.075637	0.122011	0.092465
4	36	1	1.458516	1.447649	1.833843	2.092153	2.228500	2.280522	1.584411	2.294942	2.697514	2.475031	2.679906	2.221355	2.625570	2.313479	2.159114	2.743085	2.326256	1.841973	1.874032	1.699735	1.815476	1.482152	1.807820	1.936783	1.579515	1.724722	1.733266	1.917686	1.854749	1.259760	1.549958	2.070770	1.652319	1.596403	1.804104	1.403068	1.714573	1.646660	1.862169	2.397393	1.642843	1.356566	1.998124	1.623681	1.400955	2.593442	1.699204
4	37	1	0.665571	0.431647	0.521524	0.651506	0.935111	0.335057	0.410134	0.638792	0.732580	0.531737	0.595218	0.714005	1.357890	0.907097	0.814375	0.661039	1.062703	0.882845	0.953832	0.711420	0.300904	0.586299	0.646314	0.512198	0.256081	0.724210	0.612823	0.819702	0.933682	0.727623	0.938355	0.408427	0.278787	0.308689	0.666570	0.761391	0.531221	0.666321	0.811565	0.729252	0.561547	1.092466	1.023885	0.813358	0.763992	0.452717	0.833812
4	38	1	0.501667	0.488693	0.563044	0.447748	0.642668	0.876665	0.823170	0.817660	0.577373	0.840462	0.591048	0.838546	1.013174	0.907184	1.030256	0.861421	0.948815	0.940013	1.195477	1.230005	0.649445	1.418160	1.171789	0.808135	1.158882	0.909053	1.048319	0.779547	0.629124	0.940632	0.827276	0.674265	0.830122	0.873932	0.756762	0.756979	0.957748	0.817611	1.217953	1.242394	1.207038	0.643698	1.107884	0.847361	0.708862	1.171752	1.217519
4	39	1	0.360984	0.275636	0.357750	0.368619	0.314706	0.176476	0.212901	0.151659	0.307319	0.340405	0.245139	0.255659	0.335347	0.392100	0.381993	0.248322	0.255620	0.278933	0.320514	0.208840	0.299955	0.190765	0.518607	0.310069	0.317953	0.204552	0.320514	0.280989	0.433374	0.322116	0.247645	0.299869	0.223456	0.351966	0.337000	0.235375	0.252372	0.270807	0.278933	0.429380	0.399878	0.396421	0.380810	0.247645	0.471811	0.463730	0.233004
4	40	1	0.444557	0.368851	0.493243	0.603827	0.545414	0.486234	0.509841	0.387882	0.542396	0.504103	0.569026	0.379226	0.654616	0.533417	0.418280	0.630874	0.502071	0.509505	0.374086	0.449336	0.433850	0.647432	0.614072	0.479277	0.412548	0.449336	0.430255	0.424016	0.497317	0.342334	0.352288	0.471432	0.466349	0.325271	0.547021	0.431821	0.499675	0.304479	0.458624	0.260841	0.477716	0.379226	0.484870	0.514673	0.303393	0.453592	0.312510
4	41	1	0.188962	0.116485	0.259947	0.255845	0.351861	0.145357	0.221352	0.327419	0.362598	0.369583	0.339224	0.472556	0.240548	0.568595	0.406316	0.332375	0.359972	0.292803	0.245619	0.345558	0.208143	0.304245	0.494958	0.468199	0.386415	0.202765	0.432716	0.686451	0.450794	0.333279	0.206335	0.431066	0.314945	0.397522	0.473216	0.513941	0.467377	0.403106	0.466253	0.174991	0.455589	0.355563	0.487783	0.332839	0.286456	0.424073	0.549050
4	42	0	0.167469	0.017209	0.012113	0.006351	0.014798	0.001725	0.000030	0.035607	0.087279	0.052174	0.079616	0.012062	0.039020	0.007908	0.038299	0.119005	0.157701	0.048019	0.077502	0.082108	0.014799	0.011337	0.080725	0.085488	0.032424	0.061514	0.067313	0.042761	0.027438	0.072065	0.096731	0.007998	0.089933	0.029338	0.013362	0.032307	0.002668	0.034667	0.013665	0.012507	0.022919	0.018930	0.003493	0.000342	0.002610	0.012062	0.005975
4	43	1	0.360174	1.272812	1.022716	1.361413	1.273001	1.100754	1.452664	1.078407	1.322079	1.183819	1.340074	1.157795	1.684840	1.226206	1.267944	1.317719	1.475049	1.288456	1.192128	1.151644	1.407960	1.172954	1.032158	1.141066	1.384867	1.359806	1.089276	1.389191	1.547894	1.144117	1.066343	1.173745	0.935907	1.129291	1.252988	1.290823	1.209966	1.279595	0.919370	0.827010	1.126440	0.964563	0.966941	1.506224	1.166406	0.955248	1.045865
4	46	1	1.037805	0.414708	0.282970	0.422871	0.535419	0.580952	0.397626	0.498135	0.337446	0.578467	0.552268	0.587063	0.614084	0.630251	0.587075	0.597502	0.586727	0.471205	0.445888	0.749975	0.618480	0.625155	0.528501	0.512351	0.724652	0.660826	0.540372	0.655784	1.001887	0.548697	0.846235	0.692982	0.548040	0.447522	0.712502	0.440831	0.427880	0.563441	0.607612	0.498249	0.706119	0.512986	0.878796	0.657277	0.520884	0.811017	0.549969
4	47	1	0.125798	0.513909	0.438266	0.668209	0.406607	0.517624	0.563380	0.502161	0.710943	0.676367	0.608827	0.499643	0.646154	0.542221	0.660017	0.575339	0.502404	0.494958	0.428583	0.504335	0.583894	0.548726	0.527547	0.399566	0.777934	0.596780	0.632073	0.577831	0.430157	0.658453	0.372146	0.808493	0.687887	0.810508	0.530573	0.457483	0.572244	0.426893	0.552038	0.280704	0.577909	0.729057	0.597206	0.633465	0.610013	0.581164	0.400316
4	48	1	0.748735	0.203604	0.125195	0.213447	0.457883	0.145995	0.239905	0.513926	0.874393	0.480583	0.400124	0.589086	0.602942	0.642146	0.592814	0.836562	0.230299	0.497762	0.534918	0.395485	0.284596	0.552026	0.537987	0.640601	0.435821	0.544575	0.434468	0.504955	0.628860	0.574359	0.572710	0.822406	0.438730	0.381316	0.678843	0.736132	0.615857	0.847091	0.462779	0.343946	0.408192	0.625683	0.421068	0.459051	0.522615	0.455336	0.415537
4	49	2	0.936550	0.960730	1.326673	0.863998	0.936532	1.148606	0.993539	1.203377	1.256325	1.132565	1.273292	1.275027	1.284906	1.085123	1.096888	1.250535	1.343061	1.127560	1.413614	1.122578	1.103260	1.245903	1.221641	1.284689	1.316964	1.104581	1.373170	1.145012	1.030045	0.999306	1.038484	1.279578	1.031054	1.024394	1.358505	1.093940	0.876160	0.983236	0.813716	0.958932	0.918455	1.045232	0.984936	0.719520	1.008624	1.313129	1.318995
4	50	2	0.985397	0.732164	0.863216	0.911319	0.861360	0.892859	0.809622	0.846394	0.961472	0.769767	0.821162	1.092787	0.884381	0.963298	0.780884	0.971049	0.795695	0.876887	0.986751	0.640625	0.829880	0.670364	0.761737	0.821740	0.803906	0.937327	0.691732	0.780169	0.944936	0.839647	0.972072	0.612747	0.763530	0.747195	0.885848	0.932286	0.814861	0.954465	0.581683	0.804619	0.844829	1.017658	0.806639	0.772038	1.051190	0.844598	0.905266
4	51	2	0.231119	0.058487	0.077452	0.033046	0.185824	0.035091	0.055776	0.015351	0.178991	0.095751	0.154122	0.018293	0.092476	0.034251	0.153389	0.053622	0.096863	0.080432	0.215825	0.080941	0.094651	0.024144	0.216535	0.250628	0.102255	0.086072	0.179415	0.098293	0.093892	0.150287	0.241893	0.155085	0.123251	0.172931	0.175613	0.330355	0.264670	0.144942	0.241028	0.117645	0.075278	0.194331	0.299338	0.212645	0.212708	0.150480	0.229231
4	52	2	1.025142	1.006393	1.158332	1.535109	1.374722	1.406940	1.191166	1.464902	1.187208	1.202052	1.283115	1.271519	1.294928	1.475483	1.368464	1.307541	1.213185	1.617790	1.471543	1.239624	1.452934	1.496823	1.559616	1.733167	1.684390	1.372673	1.401446	1.330304	1.300229	1.597523	1.569819	1.620191	1.425397	1.315829	1.485000	1.684618	1.433101	1.301821	1.145179	1.310403	1.462675	1.398199	1.679413	1.374282	1.299669	1.192267	1.309513
4	53	2	0.243988	0.448079	0.255522	0.521747	0.362967	0.337940	0.237497	0.204513	0.379280	0.273223	0.292158	0.210392	0.302710	0.348567	0.250996	0.523627	0.392502	0.340543	0.257524	0.305823	0.330843	0.607195	0.486433	0.339407	0.378596	0.313681	0.278977	0.255978	0.402422	0.400742	0.348545	0.227891	0.502875	0.345895	0.300529	0.344754	0.334123	0.291596	0.312093	0.452208	0.279039	0.345890	0.495979	0.506667	0.185108	0.314908	0.334026
4	54	2	0.560168	0.860064	0.776009	0.908202	1.326636	1.001672	1.042726	0.858355	1.358793	1.197802	1.109481	1.296096	1.103621	1.118573	1.167631	1.331944	1.274295	1.172129	1.143861	0.993381	1.366263	1.036081	1.346210	1.282409	1.254725	1.288514	1.202947	1.222827	1.246003	1.240020	1.191502	1.364485	1.379357	1.360199	1.260906	1.376106	1.271081	1.204220	1.496477	1.181062	1.051639	0.949334	1.267336	0.828463	1.005134	0.936498	0.985566
4	55	2	0.383044	0.340712	0.664834	0.480400	0.321304	0.455727	0.455341	0.494085	0.486433	0.602735	0.721436	0.785629	0.941388	0.595445	0.566319	0.645338	0.921803	0.584378	0.601514	0.751980	0.507995	0.733981	0.852246	0.695720	0.595692	0.661730	0.519780	0.743505	0.548123	0.515648	0.758557	0.425046	0.415761	0.465850	0.646542	0.686431	0.264565	0.445056	0.377294	0.496198	0.396130	0.458357	0.632200	0.634403	0.485686	0.321132	0.544868
4	56	2	0.338449	0.159019	0.137229	0.355712	0.159690	0.144961	0.249115	0.166140	0.237856	0.155657	0.101704	0.204004	0.082832	0.117602	0.171745	0.177325	0.150938	0.157393	0.134806	0.126864	0.098801	0.116511	0.190109	0.146219	0.126329	0.141985	0.154021	0.130669	0.053726	0.182693	0.128034	0.131199	0.144935	0.151938	0.061757	0.154654	0.147195	0.139118	0.107514	0.069806	0.132152	0.117074	0.159644	0.129746	0.159212	0.153468	0.125062
4	57	2	0.005364	0.523975	0.531682	0.857869	0.845153	0.438580	0.515959	0.679253	0.830872	0.661491	0.715571	0.701273	0.740947	0.658132	0.878502	0.673110	1.102970	0.672848	0.598799	0.621599	0.687029	0.600958	0.495714	0.594836	0.674473	0.609342	0.486378	0.597213	0.554595	0.729939	0.665735	0.489425	0.653125	0.575779	0.674761	0.796051	0.679421	0.563983	0.623205	0.552889	0.354683	0.617498	0.392748	0.380693	0.451054	0.401846	0.250543
4	58	2	0.174605	0.674345	0.393666	0.864040	0.574977	0.658566	0.755861	0.942834	1.002216	0.655159	1.032297	0.770112	0.885787	0.808432	0.770612	0.687930	0.856889	0.743277	0.740695	0.402792	0.704854	0.655970	0.578102	0.623894	0.584142	0.377424	0.556759	0.577116	0.593893	0.519352	0.555868	0.708127	0.532241	0.635416	0.615187	0.650472	0.751025	0.895737	0.715862	0.586121	0.525743	0.892859	0.589143	0.576634	0.502405	0.497561	0.771809
4	59	0	0.022160	0.000246	0.000411	0.000949	0.003520	0.025464	0.013426	0.000083	0.000582	0.014529	0.021570	0.000832	0.002161	0.002373	0.007101	0.028635	0.030839	0.028731	0.000181	0.011720	0.011203	0.000032	0.000808	0.000426	0.000866	0.000001	0.000808	0.007029	0.000561	0.007101	0.000124	0.000031	0.006581	0.000945	0.003200	0.000683	0.002342	0.013729	0.001054	0.000562	0.000854	0.000004	0.023527	0.000587	0.002803	0.010946	0.003389
4	60	0	0.016688	0.129237	0.027409	0.091542	0.050165	0.040370	0.001717	0.010800	0.034175	0.000468	0.001473	0.012171	0.087305	0.009404	0.055336	0.015750	0.018111	0.034053	0.033084	0.002084	0.048439	0.019636	0.031460	0.019636	0.096897	0.002791	0.048610	0.025165	0.034053	0.033931	0.107337	0.033809	0.025297	0.030206	0.034053	0.030706	0.030082	0.097481	0.105934	0.023022	0.006138	0.001168	0.021675	0.020042	0.045405	0.059044	0.040032
4	61	0	0.076286	0.007854	0.019021	0.005300	0.009632	0.034129	0.028887	0.000202	0.050876	0.002086	0.045249	0.008356	0.001596	0.004367	0.003571	0.000000	0.018838	0.013069	0.007591	0.000001	0.001819	0.000039	0.028891	0.008596	0.000148	0.000461	0.000305	0.003215	0.000037	0.016521	0.005689	0.001461	0.020402	0.000850	0.013617	0.001502	0.002849	0.012011	0.000001	0.000251	0.000265	0.002124	0.002507	0.001245	0.004328	0.000089	0.004719
4	62	0	0.013728	0.001057	0.003590	0.006186	0.001320	0.018433	0.010641	0.025357	0.011850	0.006197	0.004312	0.012740	0.014259	0.000859	0.004106	0.001957	0.001704	0.024044	0.021193	0.000480	0.000325	0.000916	0.003845	0.003637	0.005479	0.011522	0.001380	0.003121	0.000427	0.005086	0.000048	0.004195	0.000091	0.003723	0.010536	0.007053	0.011127	0.001881	0.001815	0.021459	0.000011	0.008141	0.005118	0.003437	0.021592	0.007768	0.013392
4	63	2	0.659080	0.568444	0.400353	0.504346	0.728322	0.562470	0.354152	0.586245	0.613309	0.627973	0.288158	0.582948	0.531689	0.877501	0.629109	0.489930	0.641934	0.523533	0.669276	0.457221	0.601373	0.482252	0.403246	0.318495	0.445152	0.460922	0.427379	0.497561	0.328445	0.493411	0.551914	0.531741	0.523052	0.343449	0.482846	0.386548	0.538849	0.383630	0.425899	0.400578	0.287596	0.444463	0.442910	0.230319	0.538849	0.466222	0.343449
4	64	2	0.148431	0.279665	0.639891	0.417314	0.681910	0.558098	0.455643	0.754614	0.799372	0.649523	0.740767	0.676739	0.566712	0.607639	0.535872	0.606792	0.566826	0.451994	0.686131	0.250223	0.467996	0.477013	0.519940	0.476041	0.421859	0.578342	0.465843	0.502586	0.445691	0.329608	0.635931	0.396829	0.325785	0.466529	0.358314	0.376339	0.392028	0.477479	0.384310	0.352289	0.493500	0.535132	0.384747	0.468292	0.622421	0.554121	0.361046
5	1	2	0.031462	0.012330	0.003162	0.007786	0.025188	0.033653	0.002341	0.012597	0.034561	0.000016	0.041613	0.003970	0.044286	0.000899	0.018994	0.014071	0.003050	0.013936	0.031954	0.012500	0.021281	0.005843	0.023934	0.003970	0.017482	0.027936	0.150352	0.020708	0.074200	0.102232	0.028347	0.023812	0.020759	0.012080	0.006539	0.061474	0.048942	0.000022	0.199491	0.010122	0.017206	0.030402	0.090674	0.016235	0.086728	0.012474	0.065333
5	2	0	0.001463	0.017123	0.009670	0.011177	0.018345	0.009407	0.023475	0.002334	0.007261	0.000231	0.026306	0.000144	0.002386	0.001784	0.002123	0.000627	0.003383	0.013690	0.008098	0.001451	0.009539	0.005710	0.000102	0.001587	0.020837	0.036166	0.009973	0.008674	0.024338	0.016634	0.010221	0.008030	0.029073	0.013812	0.001992	0.007046	0.013677	0.000074	0.028771	0.039494	0.042937	0.023832	0.049266	0.004007	0.022707	0.058833	0.017538
5	3	0	0.000104	0.000864	0.000485	0.000291	0.001703	0.000299	0.023201	0.055402	0.000007	0.000001	0.027544	0.030079	0.002946	0.019917	0.055158	0.082352	0.014630	0.042227	0.020224	0.087877	0.042357	0.030459	0.033963	0.052636	0.035380	0.025169	0.038730	0.000010	0.106207	0.004600	0.002141	0.079605	0.041672	0.016947	0.000135	0.014169	0.054233	0.027251	0.050604	0.000681	0.017375	0.002536	0.067293	0.006234	0.018356	0.007566	0.011933
5	4	0	0.024813	0.028101	0.017160	0.003244	0.006072	0.009965	0.001514	0.000085	0.022897	0.000427	0.009828	0.000290	0.000316	0.004402	0.000722	0.000480	0.010826	0.000813	0.001008	0.007710	0.009143	0.003551	0.001115	0.009740	0.035417	0.003307	0.005298	0.000007	0.001284	0.000213	0.000003	0.025150	0.000109	0.001726	0.011161	0.019924	0.009655	0.002215	0.016858	0.008520	0.008541	0.009205	0.044571	0.002389	0.001003	0.002397	0.019182
5	5	0	0.000350	0.008102	0.004838	0.002721	0.011877	0.047927	0.003882	0.000001	0.026992	0.001722	0.015477	0.002261	0.000091	0.000000	0.018012	0.019077	0.034529	0.017648	0.001076	0.002959	0.033928	0.000017	0.002972	0.006247	0.001392	0.003115	0.022081	0.000042	0.017262	0.018968	0.038769	0.001373	0.015166	0.002530	0.000022	0.012722	0.001796	0.008006	0.000000	0.000145	0.001276	0.031233	0.007052	0.008506	0.015862	0.016097	0.003563
5	6	0	0.004488	0.004164	0.004462	0.000493	0.001046	0.002045	0.003661	0.034242	0.013526	0.024241	0.001195	0.006728	0.004709	0.004910	0.031272	0.012513	0.007337	0.000454	0.046958	0.005548	0.029604	0.006377	0.001137	0.016107	0.002844	0.013998	0.004937	0.000420	0.000263	0.002868	0.010928	0.011059	0.000622	0.000769	0.001835	0.000018	0.010261	0.004932	0.006267	0.001345	0.000485	0.005033	0.001816	0.001798	0.002201	0.000291	0.003162
5	7	0	0.002250	0.000051	0.001327	0.001571	0.000253	0.003549	0.000368	0.014599	0.001962	0.002270	0.000941	0.004425	0.000107	0.000908	0.015674	0.001563	0.001228	0.008657	0.004197	0.003889	0.022452	0.003006	0.009252	0.015304	0.008036	0.000337	0.000645	0.006232	0.032307	0.000313	0.001599	0.000103	0.000486	0.006361	0.000599	0.009475	0.001010	0.000419	0.000727	0.003006	0.001293	0.000311	0.002205	0.003517	0.000514	0.010797	0.000134
5	8	2	0.011613	0.023071	0.009937	0.017122	0.020276	0.020413	0.029980	0.023995	0.015228	0.003659	0.008777	0.008667	0.039653	0.048407	0.017158	0.010566	0.035208	0.000020	0.009435	0.008336	0.024413	0.029482	0.010358	0.002701	0.005407	0.025562	0.025427	0.022544	0.003621	0.002536	0.000276	0.009507	0.005778	0.038623	0.011048	0.008336	0.010379	0.002811	0.018622	0.023591	0.005373	0.003056	0.013018	0.009279	0.009664	0.055376	0.001104
5	9	2	3.470019	3.202691	3.297602	3.575458	3.420795	3.452203	3.512951	3.358324	3.165664	3.456534	3.564242	3.049136	3.343507	3.055549	2.807582	2.952293	3.093982	3.350992	3.278808	2.857967	3.233480	3.242988	3.127458	3.050743	3.127356	3.092638	3.132069	3.182138	3.247330	3.131404	2.970790	3.237322	3.197196	3.455800	3.299319	3.622327	2.861490	2.950646	3.401533	2.942303	3.212423	3.455800	3.035247	3.263934	3.054129	3.168824	3.169531
5	10	0	0.000813	0.004360	0.009872	0.061481	0.110444	0.024578	0.028152	0.009679	0.010057	0.007826	0.046737	0.002746	0.044578	0.000076	0.008006	0.041899	0.000056	0.069096	0.118455	0.012983	0.014147	0.005933	0.060015	0.061466	0.004152	0.000290	0.015792	0.066109	0.037126	0.035803	0.041023	0.171379	0.070417	0.032771	0.051584	0.046010	0.087684	0.008817	0.040031	0.000426	0.055776	0.007140	0.004703	0.000831	0.001209	0.006844	0.002001
5	11	2	0.405128	0.399503	0.459451	0.514461	0.518821	0.549977	0.642646	0.507670	0.689400	0.468637	0.508174	0.675767	0.441236	0.708848	0.633324	0.645106	0.484332	0.634359	0.640697	0.473860	0.780805	0.487755	0.546601	0.774087	0.664807	0.644838	0.537538	0.653753	0.737538	0.563280	0.690892	0.647057	0.795729	0.608931	0.600204	0.576281	0.692606	0.647215	0.610557	0.582728	0.564553	0.577005	0.710893	0.717048	0.687871	0.723827	0.544373
5	13	2	0.143220	0.050916	0.142405	0.110454	0.032707	0.113397	0.161406	0.054894	0.138478	0.148780	0.117392	0.212655	0.188526	0.188526	0.176192	0.038927	0.282248	0.148013	0.145705	0.189070	0.271966	0.186504	0.164976	0.136477	0.002105	0.081275	0.013099	0.181376	0.108054	0.199342	0.087738	0.162507	0.096805	0.059410	0.121031	0.405421	0.045652	0.150028	0.102214	0.071042	0.176270	0.173152	0.092268	0.083814	0.106816	0.068617	0.033682
5	14	0	0.001493	0.038604	0.000280	0.050519	0.000496	0.063190	0.012148	0.000175	0.083684	0.113203	0.039514	0.015104	0.037112	0.019800	0.024436	0.077348	0.003548	0.019483	0.095002	0.004142	0.005519	0.002894	0.000775	0.000036	0.013573	0.062752	0.067027	0.019935	0.006481	0.049401	0.039403	0.012020	0.068087	0.003970	0.055179	0.005882	0.002913	0.000092	0.003326	0.003038	0.005002	0.007377	0.002283	0.041116	0.067130	0.000028	0.001279
5	15	2	0.155244	0.136720	0.062524	0.029416	0.207076	0.120922	0.118658	0.144334	0.081678	0.015164	0.038452	0.114093	0.086942	0.132397	0.176115	0.087356	0.044354	0.037795	0.072933	0.059921	0.068535	0.194466	0.049940	0.025669	0.080053	0.108159	0.108849	0.107787	0.064104	0.063503	0.042083	0.042447	0.043392	0.080423	0.106072	0.096584	0.106072	0.157403	0.144334	0.150645	0.109184	0.033387	0.129098	0.025713	0.099442	0.079910	0.085357
5	16	2	0.505973	0.547893	0.205156	0.473860	0.476381	0.425068	0.325629	0.368609	0.460613	0.395028	0.454725	0.446233	0.465452	0.496569	0.493815	0.668447	0.325780	0.445488	0.444658	0.384312	0.512244	0.539383	0.549783	0.526720	0.538097	0.539801	0.520715	0.458520	0.694240	0.596703	0.570530	0.498087	0.641154	0.498981	0.485582	0.499462	0.643076	0.570361	0.638722	0.555375	0.664139	0.554765	0.592234	0.645869	0.432355	0.601674	0.572171
5	17	0	0.063252	0.004795	0.031201	0.004197	0.001633	0.006626	0.022892	0.014683	0.035771	0.020037	0.033899	0.011663	0.001478	0.000347	0.002580	0.000277	0.012749	0.000364	0.005842	0.000538	0.001190	0.000053	0.001960	0.024122	0.008879	0.003497	0.000013	0.004588	0.003230	0.001444	0.005343	0.006100	0.003796	0.052981	0.005343	0.023947	0.005381	0.000000	0.003110	0.005020	0.015456	0.001577	0.000028	0.014479	0.024217	0.008384	0.000130
5	18	2	0.146278	0.066052	0.118017	0.090416	0.204509	0.185355	0.185586	0.187285	0.094347	0.164261	0.070462	0.122777	0.145514	0.171742	0.181567	0.183571	0.132446	0.199564	0.305697	0.156673	0.087466	0.231494	0.266526	0.078582	0.082321	0.134467	0.146443	0.207764	0.156513	0.116980	0.091546	0.139055	0.050281	0.075453	0.088631	0.169464	0.133630	0.068133	0.089606	0.163994	0.091846	0.066861	0.116197	0.042334	0.138497	0.104886	0.099231
5	19	2	0.005164	0.036185	0.027937	0.086156	0.077694	0.052481	0.045851	0.134108	0.058014	0.097969	0.123356	0.164002	0.168582	0.162574	0.140175	0.140673	0.139564	0.224467	0.305791	0.213169	0.134254	0.477136	0.224964	0.196726	0.138934	0.334966	0.207674	0.223146	0.126504	0.205745	0.159151	0.159156	0.349927	0.210612	0.109760	0.204438	0.216511	0.209995	0.181888	0.222048	0.199254	0.211664	0.193758	0.307326	0.207446	0.357380	0.121936
5	20	0	0.000459	0.019147	0.002727	0.014712	0.000297	0.060242	0.000001	0.102617	0.000014	0.010528	0.005592	0.024185	0.013708	0.000467	0.001765	0.000194	0.005398	0.000693	0.000162	0.016157	0.005035	0.004383	0.001326	0.000052	0.000004	0.002613	0.000750	0.025544	0.001751	0.000384	0.017206	0.004383	0.002696	0.004472	0.009722	0.004101	0.022483	0.014095	0.046443	0.000046	0.012363	0.001610	0.003048	0.000819	0.021407	0.018743	0.027557
5	21	2	0.349757	0.357989	0.415316	0.369470	0.481627	0.471969	0.321994	0.396469	0.544765	0.412506	0.604099	0.482440	0.391858	0.473989	0.528867	0.507636	0.461980	0.382964	0.531623	0.594635	0.633231	0.678109	0.595567	0.403786	0.571085	0.567723	0.449990	0.522842	0.493947	0.577942	0.590551	0.388155	0.500114	0.493990	0.451066	0.390359	0.622855	0.511669	0.548407	0.639311	0.694972	0.415744	0.619163	0.643067	0.862032	0.501751	0.760654
5	22	2	0.000181	0.154516	0.129106	0.037665	0.070816	0.174235	0.130306	0.067504	0.123249	0.042068	0.002784	0.025474	0.152629	0.031525	0.060980	0.067757	0.086138	0.190828	0.075608	0.144912	0.255008	0.083741	0.062533	0.116800	0.117159	0.122407	0.134202	0.165975	0.175037	0.161305	0.076491	0.100509	0.085092	0.036530	0.177940	0.094184	0.073419	0.160186	0.282650	0.168197	0.107925	0.117371	0.055962	0.136034	0.287146	0.083817	0.083084
5	23	2	0.214477	0.265420	0.215839	0.310863	0.250443	0.266957	0.389762	0.313138	0.290085	0.249970	0.261378	0.287976	0.330720	0.334793	0.399652	0.496861	0.327709	0.367288	0.356599	0.444492	0.467119	0.484119	0.413147	0.461582	0.242308	0.344787	0.485957	0.301305	0.323339	0.391711	0.330457	0.371403	0.405529	0.408268	0.410581	0.318496	0.311143	0.385270	0.278874	0.433081	0.299163	0.313273	0.309200	0.341925	0.552381	0.351682	0.360351
5	24	2	0.043686	0.190131	0.137613	0.210827	0.136585	0.170494	0.112996	0.149439	0.215064	0.094155	0.252917	0.159526	0.117446	0.175148	0.132918	0.263086	0.199219	0.212382	0.134469	0.168854	0.136167	0.215064	0.232918	0.152017	0.223254	0.170023	0.311913	0.213823	0.224702	0.141947	0.159098	0.223087	0.215285	0.150043	0.070350	0.121709	0.101210	0.212082	0.224352	0.134724	0.170334	0.210848	0.365365	0.175317	0.291742	0.332392	0.269770
5	25	0	0.034032	0.001079	0.000856	0.053309	0.000535	0.012259	0.047297	0.030068	0.144116	0.088625	0.005621	0.000003	0.002964	0.005203	0.011258	0.030094	0.015644	0.017609	0.013361	0.006825	0.004464	0.000467	0.029119	0.045810	0.000018	0.001136	0.002255	0.002846	0.021858	0.000041	0.011501	0.002906	0.001229	0.000540	0.040786	0.002345	0.000586	0.002977	0.001395	0.000428	0.059645	0.023045	0.004462	0.006484	0.003311	0.000801	0.002097
5	26	0	0.003679	0.001717	0.000022	0.014781	0.022991	0.001923	0.000200	0.000174	0.000232	0.021304	0.000102	0.001184	0.003025	0.001094	0.014786	0.004622	0.011291	0.000270	0.022735	0.004260	0.001735	0.008532	0.007388	0.010389	0.009586	0.009530	0.001503	0.024838	0.018003	0.001390	0.004599	0.014909	0.000007	0.012065	0.035475	0.006915	0.030646	0.043064	0.003445	0.006846	0.000645	0.008516	0.017717	0.000092	0.001072	0.005084	0.007222
5	28	2	0.015939	0.000053	0.058039	0.011090	0.014515	0.050581	0.068839	0.000000	0.052235	0.038751	0.099119	0.003489	0.046148	0.059988	0.065464	0.046812	0.075114	0.000828	0.100644	0.000071	0.013438	0.008634	0.032551	0.008296	0.066397	0.060529	0.001258	0.050103	0.005071	0.019013	0.104664	0.034204	0.026887	0.072303	0.093318	0.096556	0.068722	0.052946	0.065741	0.002364	0.062485	0.043107	0.028868	0.065866	0.254907	0.130143	0.127007
5	29	1	0.020929	0.089059	0.005239	0.052707	0.045746	0.019371	0.119653	0.196101	0.244653	0.100315	0.124892	0.229976	0.190731	0.149823	0.191730	0.178821	0.405056	0.238656	0.232900	0.197229	0.321589	0.468522	0.413721	0.497178	0.731673	0.337832	0.319466	0.338796	0.363561	0.360741	0.424710	0.497746	0.344882	0.437820	0.418766	0.770237	0.403065	0.444236	0.396337	0.492084	0.472473	0.440959	0.349036	0.513503	0.613043	0.555744	0.735117
5	31	0	0.000084	0.000220	0.001117	0.011584	0.003467	0.000947	0.000905	0.002737	0.011655	0.003015	0.028986	0.002871	0.000339	0.003199	0.000834	0.001647	0.019613	0.000841	0.001008	0.002590	0.000029	0.004022	0.002240	0.053101	0.000095	0.003850	0.009974	0.042986	0.000137	0.002225	0.004264	0.002184	0.009089	0.003160	0.000315	0.005266	0.008549	0.009255	0.001766	0.000380	0.000244	0.003167	0.001834	0.000676	0.000256	0.002637	0.019047
5	33	1	0.403765	0.419481	0.262149	0.214393	0.279489	0.176445	0.247749	0.370648	0.364141	0.380366	0.376292	0.320272	0.530558	0.377815	0.403808	0.539661	0.496418	0.375348	0.322087	0.398479	0.195584	0.277903	0.403808	0.412486	0.419201	0.519818	0.395940	0.422090	0.365077	0.383004	0.372623	0.607488	0.372171	0.403765	0.556430	0.247576	0.424662	0.352063	0.333970	0.451495	0.289940	0.380366	0.456025	0.328401	0.362727	0.489367	0.238579
5	34	0	0.008273	0.000018	0.001811	0.011901	0.024708	0.002003	0.043073	0.009781	0.001793	0.003363	0.006779	0.026958	0.003015	0.018458	0.046632	0.000668	0.000107	0.010304	0.004217	0.032345	0.001842	0.011879	0.008373	0.013385	0.010167	0.001124	0.001545	0.000007	0.000292	0.000383	0.009396	0.028360	0.001532	0.002257	0.012651	0.000024	0.017473	0.002082	0.002248	0.008232	0.012481	0.052390	0.007127	0.003829	0.000349	0.000720	0.013041
5	35	1	0.324186	0.378207	0.203659	0.283958	0.335755	0.271107	0.350927	0.494181	0.366648	0.331317	0.448864	0.548874	0.369127	0.374608	0.364382	0.263323	0.334276	0.375310	0.433047	0.519017	0.353136	0.533478	0.359322	0.462824	0.653455	0.643929	0.472017	0.326048	0.541573	0.680818	0.344889	0.439314	0.443747	0.359277	0.454241	0.513359	0.467740	0.355677	0.371640	0.496895	0.498526	0.508552	0.276829	0.506327	0.536894	0.454343	0.550493
5	36	0	0.003072	0.000019	0.004631	0.001238	0.026925	0.002257	0.000136	0.000437	0.001129	0.005111	0.000860	0.016090	0.000715	0.003665	0.000052	0.003746	0.000661	0.011547	0.009525	0.023268	0.000234	0.016922	0.000690	0.030182	0.009670	0.020378	0.016911	0.006600	0.020971	0.023771	0.004769	0.001109	0.006959	0.002025	0.004907	0.025033	0.000508	0.028333	0.020387	0.000830	0.001351	0.020770	0.052490	0.015258	0.010960	0.003378	0.007805
5	37	2	0.141189	0.110413	0.167256	0.129412	0.103222	0.254908	0.202973	0.116674	0.198521	0.301949	0.252430	0.206285	0.246613	0.398486	0.244173	0.376077	0.191084	0.435442	0.239297	0.235976	0.355283	0.354324	0.335240	0.310337	0.281663	0.569269	0.254451	0.470980	0.369470	0.296868	0.281370	0.359296	0.305825	0.389178	0.338185	0.315870	0.317354	0.360285	0.438432	0.338346	0.437706	0.272686	0.402333	0.502686	0.425697	0.356279	0.462502
5	38	1	0.349560	0.195529	0.109719	0.103267	0.176094	0.035878	0.156963	0.204497	0.184886	0.078093	0.090894	0.206761	0.180989	0.053376	0.098710	0.168249	0.150567	0.111710	0.072717	0.215419	0.131113	0.093797	0.173894	0.207488	0.098636	0.222693	0.045593	0.045019	0.081423	0.252899	0.112974	0.201554	0.156297	0.165855	0.041016	0.180989	0.099599	0.145993	0.038026	0.109357	0.055123	0.120115	0.172587	0.058207	0.094423	0.059710	0.037231
5	39	0	0.002746	0.000016	0.002185	0.000989	0.014687	0.000525	0.007820	0.004467	0.083487	0.002321	0.001705	0.001283	0.043119	0.000170	0.010652	0.045153	0.000875	0.003549	0.038232	0.008030	0.000472	0.011668	0.030406	0.067278	0.014260	0.035638	0.011108	0.015484	0.007926	0.011951	0.028601	0.022642	0.017001	0.061703	0.084950	0.000134	0.002715	0.016045	0.000075	0.030406	0.005264	0.068003	0.042903	0.000605	0.010228	0.016113	0.000016
5	40	2	0.077054	0.048013	0.111689	0.160342	0.141509	0.181178	0.118414	0.164193	0.161182	0.131859	0.256626	0.189726	0.277629	0.377386	0.244600	0.328390	0.196413	0.234724	0.269516	0.296915	0.341811	0.391870	0.321527	0.326031	0.308141	0.295304	0.341962	0.384252	0.210818	0.312529	0.262379	0.206709	0.246008	0.326031	0.332860	0.319536	0.263820	0.236303	0.236861	0.301570	0.310337	0.245426	0.342122	0.411495	0.292758	0.317038	0.222230
5	41	1	0.345740	0.309249	0.405535	0.312455	0.339735	0.246314	0.270512	0.445285	0.256131	0.362074	0.352393	0.383767	0.416515	0.222674	0.161979	0.342831	0.671071	0.359593	0.197454	0.509413	0.527171	0.392739	0.583533	0.349671	0.287279	0.406346	0.317355	0.407114	0.453396	0.347452	0.355864	0.414420	0.389881	0.391785	0.328873	0.720953	0.493412	0.511139	0.286548	0.392214	0.573690	0.584966	0.434714	0.404187	0.641847	0.398966	0.293957
5	42	1	1.087416	0.728106	1.176008	1.122263	0.838975	0.995494	1.106954	0.976062	1.388785	0.846305	1.379897	1.023857	1.501937	0.871255	1.443348	1.209749	1.045466	0.904064	1.270133	1.417252	1.494806	1.238119	0.971179	1.293408	1.085901	1.502325	1.445563	1.585330	1.232520	0.992612	1.219609	1.349861	1.335108	1.352994	1.260036	1.311529	1.277214	1.364456	1.107359	1.050082	1.228849	1.035182	1.251974	1.173888	1.052552	1.174998	1.295747
5	43	2	0.362674	0.461549	0.369499	0.538986	0.332767	0.538068	0.385929	0.478267	0.404208	0.339509	0.432584	0.533265	0.493862	0.448342	0.544027	0.550192	0.521713	0.568975	0.598732	0.465661	0.738246	0.580512	0.628297	0.517248	0.615695	0.618153	0.470276	0.601305	0.577336	0.545568	0.577706	0.447984	0.432120	0.632871	0.441076	0.545021	0.662657	0.544340	0.498540	0.371014	0.662821	0.572719	0.714270	0.526863	0.630691	0.497028	0.492522
5	44	0	0.007595	0.055233	0.045153	0.000146	0.000333	0.013099	0.003789	0.000006	0.003158	0.002642	0.030439	0.002542	0.012168	0.008472	0.000983	0.000039	0.007353	0.028114	0.001456	0.010608	0.100371	0.005454	0.000667	0.064416	0.000842	0.022687	0.012619	0.009795	0.007191	0.006222	0.034724	0.001338	0.085020	0.070156	0.003025	0.070305	0.007919	0.016462	0.008603	0.021358	0.079280	0.043449	0.014065	0.051856	0.061176	0.008937	0.057805
5	45	0	0.039282	0.045939	0.000074	0.000058	0.000269	0.001066	0.007531	0.009093	0.001618	0.071199	0.001127	0.002134	0.004670	0.002431	0.000590	0.000049	0.029288	0.000261	0.000033	0.006857	0.000002	0.022386	0.013079	0.007908	0.006291	0.002238	0.005170	0.002770	0.010969	0.000195	0.003130	0.023313	0.000015	0.001428	0.020044	0.001491	0.002052	0.007172	0.013654	0.007116	0.002380	0.000064	0.012482	0.003906	0.007777	0.000706	0.001924
5	46	1	0.464733	0.284742	0.544951	0.333913	0.547183	0.274381	0.568958	0.408207	0.544126	0.601572	0.519906	0.547027	0.373196	0.420933	0.353416	0.483671	0.484207	0.424550	0.348283	0.400833	0.606446	0.620926	0.720746	0.570837	0.763888	0.509599	0.381286	0.415326	0.455606	0.575493	0.552681	0.574807	0.496384	0.619174	0.511443	1.006909	0.485868	0.511909	0.583887	0.665139	0.707769	0.497794	0.560634	0.580494	0.728139	0.699894	0.489794
5	48	1	0.406099	0.458063	0.484901	0.374625	0.459301	0.347390	0.569112	0.450405	0.489379	0.465197	0.354781	0.376048	0.381582	0.369856	0.498516	0.477163	0.745705	0.523705	0.556620	0.418902	0.401950	0.439281	0.628648	0.547939	0.513392	0.425156	0.401036	0.477490	0.380236	0.434383	0.465681	0.500148	0.414152	0.460866	0.589339	0.497864	0.389740	0.614146	0.412807	0.408829	0.534031	0.694784	0.528613	0.476446	0.480486	0.455940	0.622985
5	49	2	0.374129	0.551356	0.475055	0.506437	0.509722	0.478490	0.509652	0.750194	0.581284	0.481685	0.548360	0.604929	0.725610	0.743249	0.561867	0.447946	0.621746	0.593883	0.633236	0.622904	0.708622	0.847329	0.656079	0.524786	0.559110	0.654299	0.552500	0.625125	0.455323	0.728661	0.768504	0.645648	0.440806	0.843183	0.652041	0.682510	0.537795	0.657302	0.779495	0.938294	0.558289	0.878468	0.806047	0.589152	0.730640	0.515885	0.687613
5	50	2	0.264143	0.341443	0.335393	0.327769	0.146928	0.295229	0.203053	0.202613	0.283036	0.290888	0.319977	0.259605	0.301919	0.354669	0.306788	0.378124	0.278293	0.352482	0.367327	0.477106	0.165485	0.159203	0.260040	0.301398	0.339064	0.381622	0.213321	0.487615	0.204157	0.493774	0.349355	0.347563	0.389531	0.218831	0.171614	0.302401	0.325737	0.185396	0.284238	0.237313	0.222059	0.247401	0.343533	0.405556	0.314505	0.357838	0.336856
5	51	2	2.152461	1.941317	2.316036	1.918306	2.488988	2.225776	2.327608	1.944065	2.200935	2.496366	2.356628	2.062322	2.460406	2.071338	2.191154	1.915360	2.037841	2.432589	1.678518	2.406404	2.284171	2.192599	2.579664	2.117384	2.116304	2.186968	2.377688	2.350977	2.158165	2.290153	2.093075	2.326661	2.207983	2.438337	2.142298	2.098494	2.233166	2.221152	2.578660	2.389069	2.088317	2.608469	2.171209	2.197473	2.687205	2.340483	2.227703
5	52	2	0.249931	0.300999	0.285432	0.270313	0.316031	0.515867	0.572785	0.378067	0.570088	0.553744	0.445189	0.736681	0.803275	0.470700	0.475402	0.413698	0.346474	0.600836	0.543528	0.387299	0.504574	0.541033	0.445842	0.444098	0.509814	0.570322	0.407698	0.613890	0.516791	0.622983	0.752153	0.483590	0.582376	0.724355	0.609349	0.662033	0.657121	0.604889	0.517395	0.669387	0.726673	0.879157	0.677962	0.632021	0.636541	0.473704	0.375162
5	53	2	0.747817	0.793239	0.477187	0.694970	0.701999	0.793252	0.773935	0.838720	0.887914	0.827947	0.654034	0.782879	0.641736	0.730215	0.846158	0.672453	0.685838	0.909118	0.683209	0.755962	0.935871	0.722894	0.794521	0.854944	0.657357	0.965486	0.724041	0.783819	0.758959	0.750928	0.937170	0.783538	0.674010	0.828431	0.671397	0.638056	0.703357	0.597705	0.677601	0.674860	0.818922	0.695071	0.801445	0.810796	0.801445	0.864525	0.642734
5	54	2	1.046167	1.005141	1.081204	1.044434	1.124106	1.231934	1.240595	0.946217	0.799888	0.928508	1.153297	1.294434	0.902608	0.903584	0.742957	1.074467	1.111686	0.948529	0.873243	0.969770	1.493992	1.163940	0.967407	1.075930	1.129804	1.154713	0.808442	1.126458	1.008704	1.097799	0.996406	1.131598	0.921847	1.073358	1.001180	1.090920	1.168097	0.976327	0.996138	1.048046	0.937963	0.843022	0.928136	1.139492	1.290020	1.008704	0.835465
5	55	2	0.369554	0.496254	0.527673	0.639111	0.520634	0.684353	0.697153	0.588473	0.638355	0.662581	0.710230	0.674885	0.657408	0.709145	0.684807	0.575434	0.697827	0.696615	0.802722	0.804971	0.915833	0.684785	0.796102	0.798450	0.748968	0.749186	0.562461	0.795950	0.666333	0.682024	0.846573	0.657598	0.516188	0.809536	0.757876	0.576450	0.780197	0.720642	0.629963	0.625388	0.959522	0.775943	0.738255	0.682105	0.723279	0.800451	0.730154
5	56	2	0.317315	0.239376	0.311552	0.361319	0.339868	0.372465	0.401135	0.346507	0.403608	0.344764	0.613825	0.371711	0.250890	0.241024	0.317484	0.354121	0.138007	0.303633	0.300654	0.266858	0.416392	0.289177	0.238443	0.344897	0.336044	0.366731	0.352560	0.388808	0.216911	0.413840	0.326201	0.331263	0.195573	0.294734	0.367344	0.335967	0.413359	0.153971	0.263874	0.155076	0.236290	0.275152	0.302618	0.238881	0.474445	0.174022	0.338269
5	57	2	0.506591	0.343670	0.277434	0.261487	0.246405	0.321847	0.240942	0.289664	0.292083	0.521277	0.210354	0.422034	0.507278	0.384564	0.287246	0.378133	0.236603	0.194245	0.227422	0.179306	0.237055	0.220122	0.247330	0.219219	0.324054	0.284948	0.176209	0.337129	0.349886	0.195716	0.260107	0.246137	0.143907	0.292189	0.516438	0.170717	0.324778	0.195413	0.172033	0.164169	0.482029	0.196025	0.270921	0.244572	0.290354	0.258020	0.247243
5	58	0	0.000030	0.007678	0.016555	0.000252	0.015005	0.014139	0.001634	0.000135	0.001982	0.019756	0.007741	0.018857	0.000869	0.013566	0.011675	0.002680	0.005932	0.025417	0.004048	0.031114	0.040031	0.010083	0.005711	0.005576	0.020934	0.002920	0.005008	0.011850	0.011435	0.016669	0.018067	0.002051	0.000019	0.000198	0.041780	0.004996	0.000497	0.017693	0.008287	0.000088	0.009236	0.000454	0.000011	0.006103	0.000035	0.048969	0.003605
5	59	2	0.077939	0.026520	0.017057	0.022137	0.094677	0.021789	0.012590	0.056294	0.107305	0.038787	0.041519	0.009805	0.014223	0.026647	0.008214	0.004921	0.067780	0.000403	0.079644	0.026281	0.024059	0.002942	0.085103	0.028335	0.058616	0.036762	0.013038	0.016880	0.076130	0.012296	0.078272	0.031110	0.049887	0.090471	0.053395	0.037041	0.085643	0.022426	0.033440	0.014628	0.050041	0.040058	0.066796	0.075487	0.071986	0.010894	0.058009
5	60	2	1.202101	1.121866	0.940033	1.056284	1.308212	0.868001	1.031843	1.045575	1.079343	0.950993	0.911474	0.766284	0.986123	0.924018	0.993587	0.969734	1.152471	0.981637	1.086293	1.111246	1.102069	0.999900	1.073114	1.060802	1.275601	1.082775	1.041577	1.369001	1.166206	1.006202	1.146411	1.190047	1.152057	1.087132	1.079630	1.220236	1.158538	1.164098	1.095891	1.061413	1.174263	1.138818	1.357150	1.383167	1.107277	1.177728	1.102069
5	61	2	0.160937	0.248894	0.286472	0.268634	0.297527	0.287093	0.272557	0.213617	0.314964	0.308124	0.306040	0.185653	0.214295	0.123692	0.205799	0.390659	0.243663	0.174108	0.218839	0.195911	0.230921	0.158894	0.233284	0.226606	0.249136	0.309390	0.318893	0.184570	0.202221	0.290876	0.271008	0.380286	0.189740	0.309702	0.387527	0.219279	0.310563	0.292083	0.298780	0.491512	0.298735	0.257508	0.278966	0.250472	0.235218	0.324626	0.205531
5	62	2	0.098388	0.175134	0.085005	0.098319	0.178524	0.157690	0.330679	0.194018	0.099813	0.250890	0.269061	0.141727	0.168727	0.133389	0.206616	0.271227	0.165772	0.094074	0.117421	0.109746	0.230614	0.172354	0.113017	0.157923	0.080813	0.198669	0.172525	0.185886	0.022797	0.168895	0.096878	0.114173	0.190728	0.234080	0.133562	0.036194	0.163148	0.136328	0.173385	0.226202	0.134766	0.151508	0.084838	0.316616	0.124133	0.237295	0.134602
5	63	2	0.058190	0.140818	0.165821	0.200132	0.125851	0.141290	0.142806	0.196254	0.158741	0.263313	0.297227	0.364972	0.272451	0.188768	0.240689	0.229207	0.292192	0.215655	0.255145	0.326172	0.198730	0.259647	0.244669	0.306680	0.262947	0.290532	0.211847	0.145341	0.303317	0.324231	0.245833	0.146656	0.151762	0.194856	0.194510	0.328131	0.362629	0.285620	0.361003	0.307707	0.360566	0.377231	0.271896	0.315153	0.351980	0.290687	0.268125
5	64	2	3.214396	2.725991	3.130695	3.092574	3.212062	3.209951	3.360737	3.266086	3.054892	3.432520	3.249127	3.292206	3.214396	3.036382	3.029120	3.279906	3.345991	3.264158	3.088753	3.075103	3.139264	3.131386	3.339499	3.179719	2.961649	3.266086	3.206434	3.222856	3.187671	3.103244	3.005338	2.993196	3.192721	2.955045	3.240151	3.266086	3.110057	3.000200	3.031952	3.245067	3.441508	3.111139	3.117853	3.127550	3.028688	3.184814	3.272105
6	1	0	0.010912	0.038251	0.004216	0.003807	0.025676	0.005148	0.030228	0.018206	0.068698	0.019563	0.008882	0.064921	0.002746	0.001226	0.024040	0.068366	0.094550	0.087606	0.002059	0.018274	0.019517	0.002976	0.015923	0.007748	0.039935	0.005188	0.001918	0.007807	0.000044	0.009571	0.042096	0.000417	0.002947	0.017064	0.005168	0.009544	0.004714	0.011146	0.003526	0.024782	0.032249	0.005225	0.000017	0.000496	0.014062	0.001828	0.001691
6	2	2	0.698526	0.447683	0.732832	0.683758	0.683929	0.625191	0.560827	0.666873	0.566494	0.566013	0.818291	0.733994	0.563193	0.524078	0.549114	0.583874	0.689961	0.607331	0.690831	0.560421	0.562996	0.551629	0.481083	0.599319	0.528042	0.767339	0.722066	0.795453	0.530522	0.635272	0.849101	0.680775	0.772919	0.626890	0.614371	0.612691	0.530362	0.659765	0.770085	0.644022	0.631793	0.498738	0.631443	0.813437	0.636888	0.531739	0.558025
6	3	0	0.011668	0.000185	0.000212	0.003830	0.001534	0.000525	0.002826	0.001434	0.000041	0.008430	0.006772	0.000280	0.013616	0.002501	0.006981	0.022966	0.001638	0.002083	0.000454	0.017029	0.009745	0.000317	0.001239	0.000200	0.000033	0.000136	0.000056	0.000441	0.003821	0.007170	0.009004	0.005739	0.006389	0.001297	0.004562	0.000128	0.003716	0.001198	0.002477	0.007778	0.000846	0.001504	0.023702	0.000255	0.007025	0.007702	0.000990
6	4	2	0.068304	0.212804	0.098958	0.155846	0.096933	0.080570	0.110041	0.088872	0.264568	0.216628	0.233834	0.232767	0.207992	0.221738	0.291860	0.216299	0.174668	0.138288	0.171120	0.139085	0.250590	0.163501	0.102610	0.099205	0.058952	0.137574	0.128571	0.121933	0.002347	0.055531	0.118206	0.170781	0.118480	0.131640	0.205647	0.183157	0.059664	0.134530	0.111858	0.116655	0.094005	0.212903	0.089441	0.146161	0.211098	0.080986	0.109088
6	5	1	0.461583	0.190074	0.291415	0.370596	0.257281	0.286545	0.354313	0.573174	0.317098	0.224298	0.321636	0.269955	0.367039	0.411463	0.606076	0.554135	0.389191	0.604551	0.519500	0.646750	0.336804	0.672444	0.636583	0.500856	0.548536	0.554648	0.439041	0.620486	0.435139	0.401327	0.542479	0.411111	0.484885	0.519000	0.561673	0.675221	0.594535	0.538757	0.394895	0.381467	0.376395	0.371658	0.615948	0.806325	0.758072	0.630471	0.435797
6	6	1	2.081199	1.962176	2.039823	1.967658	2.091714	2.511649	2.390549	1.787656	2.128466	1.991588	2.021101	2.212822	2.074760	1.613134	1.912099	1.948925	2.075181	2.411920	1.796442	2.340985	1.547183	1.902063	2.209227	2.439711	2.395196	2.053993	2.042860	2.037195	2.185888	2.506952	1.976724	2.063983	2.148439	2.478636	2.362826	2.249465	2.227306	2.370618	2.230240	2.117552	2.411920	2.349596	2.472684	2.366638	1.967971	2.424826	2.177183
6	7	0	0.000002	0.039194	0.055308	0.003026	0.006973	0.010987	0.000047	0.000412	0.000216	0.028471	0.024859	0.043063	0.001246	0.002742	0.000456	0.006301	0.002053	0.008056	0.000013	0.011290	0.064691	0.001567	0.024386	0.017445	0.001995	0.025438	0.000690	0.043350	0.008904	0.059666	0.014994	0.005613	0.001488	0.000564	0.005183	0.019012	0.000299	0.009303	0.008215	0.032891	0.008766	0.014086	0.011011	0.040606	0.054868	0.016337	0.007175
6	11	1	0.099571	0.059112	0.273588	0.100423	0.255119	0.096729	0.193015	0.074693	0.223543	0.156582	0.158958	0.273588	0.170924	0.199869	0.148337	0.037623	0.116517	0.052488	0.104774	0.116166	0.052058	0.116719	0.062776	0.098905	0.132839	0.359035	0.081201	0.310098	0.203782	0.164170	0.218739	0.202917	0.149568	0.145208	0.158597	0.047182	0.142061	0.141075	0.209784	0.057692	0.137096	0.128613	0.207712	0.189612	0.078760	0.167540	0.154187
6	13	2	0.105769	0.087638	0.052917	0.006085	0.083318	0.014444	0.020889	0.057226	0.088894	0.063024	0.045858	0.043196	0.023121	0.054747	0.000227	0.031204	0.000113	0.045350	0.054240	0.051814	0.000042	0.067252	0.052290	0.170460	0.042885	0.162812	0.016381	0.060011	0.113063	0.039281	0.045364	0.003870	0.102669	0.068082	0.032361	0.157687	0.056635	0.037199	0.059833	0.029509	0.046987	0.063390	0.083284	0.008904	0.111090	0.024274	0.069265
6	14	0	0.008672	0.000360	0.041472	0.007242	0.034065	0.001608	0.016066	0.048373	0.027485	0.022062	0.014787	0.014089	0.010270	0.003676	0.009810	0.043717	0.011987	0.001856	0.015221	0.009428	0.001222	0.001155	0.016965	0.054004	0.045566	0.019641	0.026136	0.042838	0.000347	0.012579	0.040830	0.012824	0.018139	0.000469	0.008013	0.014089	0.010916	0.003318	0.007563	0.012091	0.024463	0.005566	0.000000	0.010916	0.001185	0.004629	0.015425
6	17	1	0.235091	0.100540	0.304717	0.183280	0.132761	0.145949	0.113198	0.057614	0.076356	0.186958	0.162289	0.102585	0.133036	0.311581	0.191602	0.211002	0.258663	0.428935	0.470780	0.704873	0.278395	0.944923	0.679940	0.538349	0.635220	0.423306	0.234854	0.443233	0.301930	0.292081	0.162471	0.250318	0.170757	0.253329	0.099194	0.217190	0.276649	0.232918	0.259508	0.126250	0.170519	0.115043	0.217569	0.232126	0.212662	0.170435	0.221856
6	18	1	0.177303	0.044106	0.079728	0.150374	0.091152	0.065143	0.113837	0.145384	0.109737	0.064379	0.094986	0.069487	0.083132	0.101232	0.080093	0.148215	0.038227	0.077581	0.057949	0.100228	0.038852	0.101260	0.055175	0.064990	0.178169	0.062413	0.054251	0.203990	0.131528	0.105138	0.108710	0.262127	0.042874	0.143030	0.169891	0.262476	0.283677	0.292613	0.239570	0.278257	0.159368	0.103334	0.137860	0.135632	0.132015	0.090595	0.108964
6	21	2	0.093329	0.144863	0.173746	0.181853	0.101709	0.061950	0.098453	0.067874	0.103780	0.218866	0.260549	0.139600	0.202015	0.118989	0.046977	0.198012	0.137257	0.121283	0.072321	0.035681	0.105140	0.050830	0.191141	0.035096	0.104664	0.112917	0.065888	0.123403	0.041228	0.143230	0.103633	0.364084	0.086327	0.176953	0.148928	0.065606	0.212629	0.101680	0.060787	0.125591	0.116589	0.243639	0.048531	0.205052	0.097099	0.196228	0.258577
6	22	2	1.403638	1.188347	1.009097	1.109544	1.034899	1.124817	0.901631	0.873281	0.906702	1.008517	1.014727	0.769537	0.849002	0.718617	0.774170	0.672283	0.595692	0.661776	0.269607	0.146357	0.203882	0.187299	0.255331	0.511006	0.396447	0.563220	0.652527	0.509394	0.513966	0.644362	0.487667	0.512664	0.572728	0.571253	0.673686	0.676792	0.655578	0.592830	0.567970	0.513428	0.579068	0.775020	0.754321	0.501474	0.559408	0.707052	0.543943
6	23	2	0.271776	0.263368	0.207806	0.448740	0.303745	0.469522	0.211910	0.498144	0.432322	0.234975	0.400959	0.667583	0.337894	0.057947	0.190120	0.262336	0.178986	0.099391	0.003028	0.045417	0.135459	0.001655	0.015119	0.004353	0.016495	0.109033	0.392949	0.359956	0.234986	0.215069	0.552244	0.297472	0.953358	0.927835	1.027535	0.818955	0.759027	0.818709	0.882626	1.158219	1.204473	1.579909	1.198836	1.017586	0.782333	0.924494	0.732662
6	25	1	0.026819	0.011881	0.019911	0.015750	0.027357	0.075299	0.042269	0.014623	0.011881	0.005870	0.004138	0.003038	0.026050	0.031509	0.008371	0.014709	0.007421	0.059763	0.023938	0.000987	0.012739	0.016899	0.030053	0.006216	0.041654	0.020724	0.014410	0.001385	0.002549	0.021021	0.019853	0.033240	0.036967	0.024009	0.036031	0.033018	0.064659	0.010308	0.003176	0.019819	0.029263	0.081210	0.090382	0.058960	0.012474	0.132205	0.076378
6	26	1	0.095830	0.240834	0.130526	0.053204	0.212573	0.128076	0.095827	0.179189	0.209160	0.172911	0.040267	0.066189	0.081545	0.052851	0.022582	0.130881	0.044871	0.042724	0.062600	0.030165	0.071226	0.045297	0.094455	0.093560	0.033830	0.050545	0.119550	0.066639	0.040864	0.005437	0.051350	0.008134	0.014788	0.020168	0.056677	0.073729	0.015131	0.050366	0.019058	0.011125	0.076930	0.022365	0.027576	0.000930	0.004714	0.000463	0.000417
6	27	1	0.090831	0.277137	0.005725	0.093658	0.146823	0.245316	0.087167	0.167768	0.067072	0.239836	0.155527	0.208434	0.277505	0.367517	0.352888	0.223754	0.454222	0.185935	0.259508	0.181124	0.527062	0.122255	0.154787	0.312836	0.119005	0.258575	0.199869	0.168272	0.413591	0.322394	0.282413	0.377631	0.221915	0.263479	0.226216	0.379160	0.260740	0.257558	0.245863	0.310852	0.285680	0.273290	0.210424	0.269276	0.214425	0.180512	0.199720
6	28	2	0.300564	0.718719	0.896392	0.961182	0.922864	0.706110	0.540774	0.501923	0.490875	0.535229	0.525183	0.379596	0.203681	0.252068	0.319720	0.130388	0.151455	0.113041	0.055418	0.016309	0.030670	0.001275	0.028462	0.036518	0.063630	0.026678	0.245683	0.209762	0.305019	0.436029	0.386292	0.414306	0.434979	0.326561	0.510175	0.473820	0.311197	0.282162	0.326027	0.278645	0.210429	0.413359	0.315542	0.230015	0.117223	0.161193	0.313001
6	31	1	0.773395	0.786003	1.174127	0.966434	1.165999	1.014585	1.042851	0.838772	1.128499	1.317042	1.072089	0.848196	1.040836	1.080403	1.064744	0.848993	0.963672	1.077607	1.046070	0.841477	1.343638	0.976521	1.070202	1.197248	1.552467	1.367377	1.129916	1.235679	1.108457	1.593457	1.190227	1.228650	1.284408	1.238163	1.367948	1.310088	1.206089	1.244666	1.338728	1.458277	1.189519	1.126043	1.228885	1.221563	1.106411	1.095041	1.449891
6	32	1	0.943667	1.128967	0.831317	0.881951	0.993287	0.890036	1.265968	0.884350	1.055497	1.259590	0.973539	1.012311	0.957469	1.091245	1.150327	0.974337	0.730909	1.012791	0.867290	0.814805	1.477907	1.190437	0.966537	1.064399	1.373035	1.156227	1.312904	1.276028	1.302932	1.554280	1.473069	1.418825	1.178665	1.318431	1.384608	1.504877	1.663781	1.301745	1.406511	1.310611	1.367948	1.292993	0.906522	1.385303	1.493992	1.355475	1.369085
6	33	1	4.597564	4.536390	4.041356	4.614459	4.261278	4.475889	4.407144	4.376550	3.731219	3.867360	3.739370	3.543221	3.964942	4.184516	3.960524	3.897043	3.565675	4.163365	3.187703	3.547145	4.205877	3.936581	3.510396	3.921133	3.945062	3.411438	3.084378	4.703072	4.336483	4.697910	4.219280	3.755770	4.290041	4.185249	3.925093	4.480887	3.963496	4.388072	4.908403	4.314409	4.596750	4.214480	3.886569	4.255458	3.922956	3.928879	4.490352
6	34	1	0.629986	0.763165	0.897104	0.524522	0.790321	0.616826	0.471014	0.500484	0.376221	0.544725	0.450872	0.485023	0.310365	0.398196	0.107003	0.339768	0.383573	0.358361	0.111366	0.220334	0.161547	0.228183	0.313739	0.351177	0.356561	0.381339	0.266476	0.441391	0.397482	0.284523	0.340081	0.262156	0.145257	0.186414	0.365960	0.553010	0.482252	0.439633	0.261943	0.171387	0.205140	0.186656	0.341752	0.266669	0.175627	0.186178	0.411189
6	35	1	0.114787	0.073632	0.086623	0.141059	0.229464	0.128699	0.230176	0.264807	0.224679	0.121315	0.149568	0.051252	0.145207	0.172070	0.180516	0.172795	0.226423	0.149388	0.128744	0.154229	0.066289	0.137005	0.103731	0.331199	0.167672	0.158110	0.121715	0.342555	0.205518	0.199682	0.158751	0.214890	0.405732	0.158919	0.163226	0.227283	0.125463	0.189700	0.037240	0.171600	0.072760	0.249517	0.211825	0.216281	0.141105	0.231556	0.307305
6	36	1	2.475399	1.918363	2.756545	2.198564	1.783984	2.257746	2.823398	2.245436	2.260851	2.691578	2.119628	1.802818	2.434133	1.976828	2.012789	1.798884	1.856828	1.993170	1.862545	1.597224	2.268928	2.144058	1.846021	2.111027	2.198564	1.613944	1.850438	2.055329	2.808441	2.310628	2.265983	1.791060	1.769877	2.725640	2.031531	2.348646	2.322027	2.139716	2.649908	2.617477	2.528487	2.305964	2.056254	2.056883	1.706345	2.399917	2.142995
6	37	1	0.667891	0.656609	0.744249	0.400438	0.719561	0.619510	0.545766	0.432243	0.417150	0.396201	0.506611	0.530392	0.196278	0.249076	0.175696	0.314414	0.249076	0.164827	0.201353	0.257530	0.136618	0.275345	0.423174	0.299232	0.317696	0.396328	0.270549	0.383378	0.476040	0.240669	0.425049	0.311192	0.166342	0.194431	0.331201	0.249155	0.465692	0.266753	0.257616	0.175836	0.270620	0.166839	0.280045	0.261515	0.316227	0.212993	0.240685
6	38	1	2.939155	2.770574	2.692531	3.044431	2.763569	2.753546	2.844835	2.947749	2.790190	2.957261	3.173142	2.416377	2.879528	3.055893	2.998271	3.113970	2.751245	2.661529	2.639803	3.118667	3.287109	3.283677	2.998882	2.575012	2.983643	2.675450	2.592929	2.921808	2.602015	2.868915	2.763569	2.427224	2.918097	3.152004	2.869540	2.997146	3.276284	2.932612	3.015096	2.611189	3.127033	2.778516	2.739898	2.954545	3.174813	2.991904	2.968193
6	41	1	0.068765	0.174797	0.157057	0.178298	0.095782	0.197557	0.086133	0.098075	0.105097	0.116884	0.121202	0.097110	0.054037	0.053114	0.033752	0.042100	0.050369	0.051541	0.013896	0.022914	0.066461	0.090821	0.027849	0.038852	0.077716	0.006301	0.038837	0.026089	0.024254	0.016842	0.023703	0.061273	0.035818	0.015049	0.030003	0.046404	0.115927	0.030042	0.047685	0.014606	0.048143	0.037667	0.012970	0.010590	0.005049	0.003613	0.018292
6	42	0	0.045694	0.007935	0.028259	0.012842	0.033373	0.009092	0.056236	0.022228	0.074297	0.002440	0.012357	0.033479	0.029155	0.019310	0.024345	0.000765	0.002000	0.058656	0.001425	0.013293	0.003703	0.049969	0.034604	0.090702	0.025682	0.045141	0.008022	0.005833	0.011570	0.007046	0.006182	0.010962	0.000958	0.001374	0.020401	0.033893	0.027190	0.032975	0.017164	0.000048	0.011468	0.010228	0.003121	0.000438	0.009527	0.008103	0.032111
6	43	1	0.859497	1.236611	0.911061	0.909756	1.036536	1.034959	0.907518	1.240996	1.001146	1.305421	0.811491	0.850040	0.989997	0.898156	0.802804	1.233824	1.241242	1.180971	1.101828	0.829434	1.281021	0.956594	1.190933	0.842297	1.390718	1.203374	1.069556	1.315085	1.303707	1.083520	1.359509	1.377468	1.076645	1.321866	1.117827	1.597971	1.281149	1.305178	1.334748	1.411001	1.014484	1.154133	1.309435	1.292720	1.385851	1.047042	1.203070
6	45	1	1.894842	1.958426	1.747735	2.072053	1.834686	1.702056	1.566502	1.469475	1.892729	1.873886	1.596758	1.468109	1.455952	1.668796	1.668317	1.573093	1.660166	1.927936	1.881372	1.966686	1.179741	1.816258	1.921978	1.549918	1.883243	1.865851	1.483144	1.970881	1.798325	1.846268	1.613012	1.620495	1.636281	1.880393	1.420308	1.774234	1.973820	1.799650	1.533522	1.769458	1.588862	1.716053	1.543850	2.054356	1.654022	1.430032	1.581132
6	46	1	1.203374	1.343956	1.566750	1.327169	2.122070	1.375405	1.368201	1.356220	1.522055	1.674975	1.456784	1.651845	1.442047	1.538605	1.605352	1.436151	1.599801	1.852795	1.334460	1.470320	1.091904	1.360701	1.421477	1.672360	1.871529	2.007885	1.614487	1.502423	1.735225	1.889273	1.278442	1.889273	1.783940	2.029343	1.608276	1.722531	1.968372	1.524665	1.547424	1.645825	1.210632	1.685017	1.273001	1.326643	1.491496	1.408084	1.535923
6	48	1	3.021137	3.115834	2.583114	2.999421	2.702893	2.976534	2.592703	3.257329	2.084520	3.047074	2.416061	2.095239	2.933594	2.868018	2.522118	2.571987	2.134480	2.571444	2.502747	2.732933	2.928157	2.325119	2.628512	2.675109	2.550243	2.743148	3.185129	2.805996	3.161201	3.020631	2.596401	2.451539	2.049589	2.304963	2.810952	2.834668	2.382780	2.637909	2.750853	2.512465	2.540169	2.745738	2.699875	2.596401	2.289233	2.540329	2.583114
6	49	2	3.500260	3.556701	3.992739	3.662516	3.548547	3.525931	3.351823	3.662577	3.642770	3.563755	3.693261	3.682668	3.311826	3.379480	3.497371	3.563869	3.934710	3.999263	3.741712	3.385542	3.449714	3.692233	3.583797	3.653145	3.903519	3.822405	3.973803	3.506755	3.721914	3.693629	3.672992	3.438409	3.249357	3.449287	3.712105	3.603743	3.805465	3.563869	3.712105	3.662486	3.841948	3.862551	3.742058	3.702555	3.843783	3.369747	3.564529
6	50	2	1.089466	1.056519	1.270988	1.124661	1.211331	1.138447	1.001537	1.161655	1.269386	1.331852	1.302200	1.179453	1.028381	1.367906	1.077628	1.203737	1.131325	0.987124	1.092392	1.148840	0.940265	1.161655	1.339015	1.289393	1.138168	1.304999	1.387235	1.239230	1.234996	1.253501	1.419079	1.230746	1.438135	1.220897	1.375114	1.379491	1.340990	1.151148	1.412274	1.375859	1.195221	1.213683	1.244893	1.368529	1.355692	1.335040	1.325410
6	51	2	0.414917	0.207769	0.200731	0.219768	0.215325	0.197287	0.166833	0.232374	0.177358	0.368426	0.139950	0.171852	0.145364	0.395145	0.279130	0.261001	0.090255	0.144100	0.101623	0.124926	0.075999	0.216241	0.101660	0.143288	0.124793	0.222616	0.225710	0.281690	0.168587	0.204446	0.140213	0.115126	0.236578	0.130033	0.372229	0.188249	0.138970	0.154338	0.200649	0.140153	0.219183	0.207758	0.129427	0.206978	0.127691	0.214944	0.162171
6	52	2	0.019662	0.017824	0.085491	0.069548	0.091907	0.105355	0.066620	0.025575	0.185086	0.073909	0.208351	0.080315	0.059888	0.093033	0.074708	0.100559	0.028239	0.017234	0.008322	0.008582	0.000053	0.027092	0.000013	0.000266	0.001046	0.021824	0.010166	0.030539	0.018042	0.005818	0.013462	0.042914	0.007938	0.048842	0.010239	0.022966	0.052969	0.019982	0.038546	0.025474	0.000333	0.057645	0.000140	0.041026	0.014992	0.010323	0.047968
6	53	2	1.754509	1.785246	1.708236	1.543156	1.714212	1.417054	1.306245	1.325410	1.378512	1.528166	1.310748	1.371042	1.365664	1.497516	1.300038	1.232011	1.466152	1.258495	1.402208	1.461289	1.407110	1.365664	1.644786	1.340591	1.334081	1.544627	1.339420	1.234190	1.270462	1.289909	1.577314	1.231014	1.422503	1.294619	1.384146	1.325372	1.242915	1.495404	1.422479	1.466129	1.253005	1.334081	1.358961	1.466256	1.243980	1.448464	1.563538
6	54	2	1.638446	1.722778	1.406189	1.632215	1.751084	1.676332	1.748361	1.756738	1.437301	1.502659	1.656276	1.354252	1.615052	1.462363	1.261779	1.320489	1.501691	1.474094	1.414113	1.497912	1.423657	1.212769	1.516499	1.000930	1.158641	1.401371	1.628916	1.616178	1.831644	1.624599	1.594324	1.763192	1.628293	1.539229	1.213113	1.246674	1.448608	1.156629	1.265767	1.496100	1.230916	1.343779	1.426130	1.546776	1.507649	1.185233	1.037362
6	55	1	0.430471	0.003569	0.162007	0.149950	0.425517	0.267816	0.166575	0.246274	0.255022	0.165982	0.203100	0.149364	0.239960	0.222668	0.438963	0.170114	0.264275	0.223697	0.125891	0.375167	0.113087	0.251861	0.365162	0.246231	0.304611	0.252539	0.088479	0.301074	0.399390	0.215060	0.242903	0.324444	0.174250	0.265125	0.191588	0.210612	0.369415	0.299132	0.178874	0.314069	0.153816	0.219613	0.106168	0.150143	0.162356	0.204746	0.248679
6	56	2	0.263727	0.386475	0.368433	0.358298	0.309315	0.250118	0.273014	0.350718	0.401045	0.334242	0.336773	0.297218	0.333037	0.329362	0.228763	0.310210	0.204747	0.207957	0.252346	0.317907	0.183270	0.238237	0.196947	0.209785	0.210936	0.173394	0.255424	0.327238	0.180996	0.262574	0.234945	0.183980	0.284608	0.146228	0.213268	0.221876	0.141796	0.188572	0.343184	0.209954	0.267725	0.200384	0.183762	0.353213	0.238581	0.176800	0.277893
6	57	0	0.021101	0.007393	0.076752	0.061836	0.066156	0.051010	0.005258	0.025312	0.002931	0.043007	0.011278	0.010419	0.058352	0.021156	0.033940	0.000911	0.010912	0.021158	0.001707	0.006708	0.006193	0.000018	0.003736	0.010327	0.001577	0.001278	0.001649	0.006716	0.007508	0.010326	0.000184	0.009660	0.008859	0.004143	0.002690	0.005631	0.001407	0.004262	0.007488	0.000427	0.008786	0.002990	0.001753	0.000000	0.000003	0.013553	0.007507
6	58	2	2.733191	2.950457	2.696888	2.685514	2.546280	2.456484	2.673856	2.708520	2.661190	2.561897	2.452176	2.408369	2.406857	2.232262	2.439914	2.274872	2.345071	2.391126	2.695211	2.332973	2.483613	2.465256	2.561897	2.761718	2.490741	2.521215	2.212656	2.604033	2.564107	2.578326	2.303029	2.429898	2.441664	2.557208	2.395197	2.395898	2.189912	2.563872	2.225291	2.488239	2.488693	2.179086	2.115787	2.472164	2.293641	2.439100	2.475301
6	62	2	0.457612	0.807749	0.648836	0.775144	0.557422	0.601759	0.647585	0.526368	0.737047	0.619016	0.632228	0.737047	1.130140	0.774808	0.622486	0.687116	0.709426	0.796369	0.648984	0.655371	0.553018	0.803960	0.604406	0.905781	0.657363	0.874505	0.641942	0.613743	0.676741	0.446881	0.624903	0.544467	0.454723	0.556426	0.481411	0.509594	0.560500	0.501159	0.624043	0.430913	0.648836	0.464236	0.416117	0.648566	0.284671	0.531726	0.489501
6	63	2	0.611871	0.946853	0.928278	0.847606	1.075766	0.998825	0.973543	1.091672	1.067783	0.884950	1.091779	1.012363	0.927112	0.989727	0.929727	0.975811	0.827695	0.790770	1.004013	1.004009	0.863460	0.880205	0.739786	1.001683	0.731197	0.694201	0.963039	0.817979	0.830442	0.875995	0.992796	0.970758	1.048853	0.911530	1.023394	0.947912	0.842729	0.770791	0.888573	0.681529	1.004971	0.873726	0.909277	0.839709	0.831398	0.746645	0.812649
6	64	1	2.862348	3.114553	2.844940	2.661896	3.099408	2.520075	3.221057	2.770815	3.094662	3.072639	3.417227	3.138168	3.163132	3.284056	3.128208	3.655883	3.157030	3.136595	3.054480	2.382037	2.717373	3.072877	3.558491	3.078052	3.038793	3.662282	3.313145	3.135382	2.996416	2.966250	3.511284	2.991375	3.049071	2.953567	3.274443	3.214734	3.617013	3.278124	3.182190	3.422944	3.537254	3.858969	3.369477	3.478265	2.995697	3.728213	3.058375
7	1	0	0.011748	0.004969	0.002150	0.000560	0.028125	0.007660	0.001734	0.009039	0.004084	0.002238	0.016307	0.001480	0.001338	0.000596	0.003206	0.000183	0.010115	0.000075	0.000325	0.000022	0.010589	0.008331	0.010903	0.010665	0.007578	0.000616	0.000822	0.000915	0.003681	0.012368	0.008129	0.000006	0.004097	0.003048	0.002568	0.000312	0.001720	0.003742	0.000037	0.005568	0.005410	0.000000	0.001611	0.007301	0.003013	0.004248	0.009875
7	2	0	0.001490	0.007081	0.006843	0.055245	0.008520	0.025827	0.000059	0.000355	0.004921	0.001018	0.012622	0.015472	0.003215	0.011700	0.000165	0.000661	0.003819	0.025508	0.014492	0.000331	0.000534	0.019815	0.000002	0.004034	0.000000	0.016185	0.000078	0.010318	0.022293	0.020842	0.006382	0.007093	0.014181	0.004430	0.012627	0.002996	0.036764	0.007227	0.046633	0.050622	0.021363	0.000709	0.027576	0.030526	0.004822	0.021363	0.014170
7	3	1	1.020677	0.870341	0.869557	1.037985	1.109727	0.588631	0.605990	0.477171	0.875566	0.584234	0.658264	0.717703	1.119633	0.441348	0.672607	1.020380	0.626135	0.634171	0.791894	0.824309	0.838540	0.766570	0.746658	0.740399	0.641107	0.793713	0.884692	0.706201	0.774348	0.554688	1.078205	1.127960	0.814521	0.774925	1.004508	0.823423	0.732517	0.976480	1.085316	1.041785	0.926723	0.686381	0.906808	0.740118	0.985744	0.794490	0.777212
7	4	1	2.215979	3.579992	3.515636	3.329674	3.532145	3.222929	3.739808	3.816599	3.806736	3.630281	3.364088	3.676727	3.908606	3.859257	3.704733	3.779265	4.128714	3.665138	4.323059	3.395648	3.532145	4.195517	4.578491	3.981181	4.125770	3.918836	3.729637	4.438608	4.395221	4.177724	4.369197	4.549886	4.926049	4.181917	4.151355	4.225465	4.158067	4.378610	3.913491	4.477552	4.091040	4.065260	4.004390	3.900609	4.252915	4.499405	3.745951
7	5	1	1.737888	2.269416	1.565546	1.711582	2.076435	2.000862	1.824336	1.871066	1.661736	1.934208	1.715610	1.565546	1.357117	1.927657	1.900873	1.528112	1.254688	1.484304	1.408223	1.697830	1.317577	1.350828	1.844760	1.876373	1.589420	1.652194	1.472130	1.456908	1.597554	1.513198	1.824001	1.719945	1.301680	1.448988	1.603144	1.557409	1.699078	1.534502	1.891499	2.336694	1.561308	1.316048	1.740281	1.431295	1.681888	1.258396	1.834402
7	6	0	0.037525	0.006611	0.014724	0.017229	0.022398	0.004452	0.002962	0.019574	0.026792	0.020673	0.008470	0.009809	0.009349	0.003505	0.010586	0.039331	0.008539	0.002418	0.002995	0.000210	0.020403	0.005649	0.000027	0.000622	0.000000	0.010038	0.036699	0.000543	0.000403	0.012586	0.001791	0.018360	0.020953	0.003773	0.033031	0.000543	0.000095	0.012053	0.017712	0.006220	0.003976	0.049733	0.023374	0.002519	0.004885	0.004949	0.023809
7	7	2	0.176633	0.137307	0.142807	0.185121	0.242398	0.196520	0.125220	0.242248	0.130815	0.078305	0.101069	0.224718	0.268038	0.085516	0.165925	0.153922	0.224877	0.182288	0.118819	0.185435	0.313958	0.276258	0.290792	0.342225	0.310031	0.151110	0.127013	0.204889	0.203477	0.196428	0.108956	0.300046	0.177246	0.114435	0.154851	0.243750	0.155417	0.244815	0.260977	0.175708	0.085449	0.122542	0.075473	0.124839	0.206302	0.160956	0.095883
7	8	1	1.672781	2.262372	1.745036	1.971012	1.918370	1.694116	2.117851	1.745266	1.987188	1.517146	2.273662	1.983218	1.604986	1.781863	2.078669	1.330681	1.284275	1.046165	1.223055	1.103010	1.424477	1.656076	2.148385	1.570560	1.598077	1.697830	1.470211	1.535738	1.717424	1.518435	1.487940	1.795977	1.466674	1.554090	1.510386	1.599698	1.671565	1.586903	1.759389	1.714265	1.587712	1.439735	1.480590	1.834402	1.462514	1.287458	1.898400
7	10	2	0.065749	0.141775	0.006452	0.000643	0.169114	0.018141	0.059610	0.164484	0.163524	0.047501	0.048463	0.065725	0.071036	0.087968	0.071887	0.078110	0.167708	0.230912	0.254501	0.174605	0.201150	0.079199	0.179550	0.224948	0.221917	0.208127	0.176524	0.137489	0.263678	0.399853	0.244070	0.199047	0.363499	0.288912	0.115401	0.220893	0.498147	0.246917	0.416686	0.297344	0.217532	0.282520	0.104872	0.240346	0.194694	0.251717	0.297805
7	11	0	0.002219	0.003005	0.028374	0.002168	0.025932	0.003763	0.000563	0.003440	0.000661	0.000584	0.002991	0.002094	0.001464	0.000389	0.010522	0.000513	0.004356	0.027855	0.003215	0.017264	0.001856	0.018909	0.003947	0.000000	0.000014	0.000009	0.001316	0.011679	0.000136	0.005201	0.000020	0.006691	0.000060	0.002180	0.019495	0.000000	0.007385	0.029793	0.001146	0.000000	0.007544	0.011379	0.003093	0.020948	0.003539	0.000815	0.018476
7	12	0	0.004944	0.007324	0.000512	0.000036	0.002595	0.000017	0.005880	0.001388	0.001774	0.013572	0.029335	0.008894	0.011556	0.005394	0.026575	0.002181	0.006640	0.000061	0.002215	0.008898	0.035764	0.005032	0.023976	0.001082	0.000355	0.002897	0.038740	0.021937	0.004352	0.024220	0.017002	0.025514	0.021629	0.005873	0.023436	0.001751	0.009439	0.000374	0.002474	0.005032	0.009935	0.006190	0.001052	0.006619	0.015811	0.001266	0.002689
7	13	2	0.099107	0.238462	0.204524	0.168991	0.262829	0.351289	0.443982	0.490203	0.768815	0.679490	0.672055	0.554717	0.695518	0.891058	1.152187	1.105816	1.259843	1.355861	1.141158	1.152381	0.886781	1.601764	1.427098	1.404494	1.457141	1.597302	1.386875	1.423279	1.869423	2.026530	1.681615	1.629734	1.795499	1.554420	1.417236	1.985437	1.734452	1.867463	1.750259	1.508333	1.733526	1.819108	1.790388	1.681921	1.820389	1.942749	1.888130
7	15	2	0.146679	0.147576	0.313710	0.400172	0.457678	0.558185	0.543540	0.583356	0.738514	0.955540	0.878865	0.873343	0.940613	0.954831	0.991969	1.066870	1.319714	1.218742	1.175833	1.296736	1.483928	1.364771	1.189218	1.435786	1.286296	1.353407	1.272981	1.493411	1.411132	1.272477	1.271391	1.078189	1.412412	1.230265	1.207626	1.523822	1.029103	1.352684	1.422832	1.269883	1.240695	1.423237	1.317143	1.724649	1.164871	1.434435	1.164386
7	16	2	0.145033	0.268629	0.179809	0.407869	0.511277	0.542188	0.533030	0.826565	1.047464	0.804053	0.932676	0.995219	1.291888	0.947082	1.013732	1.067267	0.952415	0.846380	0.949710	0.970689	0.808947	1.127726	0.987836	1.075978	1.137821	1.145160	0.782928	1.058735	1.201145	0.839281	0.917936	0.916101	0.997768	0.883520	0.589663	1.022304	0.962133	0.834522	0.897989	0.828945	0.801239	0.937591	0.768209	0.933483	1.066263	0.693373	0.485896
7	17	2	0.197975	0.244538	0.328611	0.324078	0.384998	0.343607	0.609427	0.684771	0.696479	0.771149	0.830296	0.962613	1.009358	1.058538	1.211019	1.030955	1.526319	1.375645	1.388558	1.389404	1.296523	1.341622	1.610836	1.464358	1.546718	1.429128	1.649490	1.481591	1.968349	1.691560	1.801148	1.610836	1.838074	1.890589	1.448385	1.801148	1.772874	1.864843	1.708183	1.679635	1.977150	1.458121	1.879942	1.536669	1.634075	2.105235	1.606623
7	19	1	0.000086	0.000002	0.060558	0.001855	0.057896	0.027309	0.017480	0.161830	0.152932	0.037851	0.087811	0.108077	0.134976	0.085277	0.025760	0.182512	0.106460	0.142627	0.114934	0.124715	0.103975	0.215818	0.188162	0.158129	0.086397	0.090721	0.101091	0.059893	0.098150	0.069695	0.216148	0.098775	0.126793	0.053924	0.104941	0.071020	0.148627	0.111426	0.174815	0.221403	0.078741	0.068576	0.041222	0.161091	0.089286	0.160311	0.221690
7	20	2	0.062183	0.104241	0.215412	0.304358	0.368899	0.442734	0.353467	0.771760	0.481505	0.545079	0.509068	0.653834	0.681930	0.774884	0.603073	0.518643	0.528236	0.746620	0.613024	0.695896	0.569425	0.815856	0.629750	0.509445	0.595509	0.652007	0.746190	0.670855	0.785533	0.462997	0.568570	0.447592	0.363463	0.235952	0.431124	0.553198	0.504667	0.543747	0.453705	0.415072	0.468225	0.459160	0.297888	0.432494	0.237030	0.392560	0.385873
7	21	0	0.000374	0.025432	0.005236	0.003458	0.000958	0.010281	0.019532	0.021740	0.003570	0.005788	0.003650	0.029323	0.033744	0.022163	0.030846	0.033586	0.061713	0.012942	0.032139	0.049018	0.045702	0.000036	0.017380	0.060944	0.039706	0.104249	0.078600	0.045185	0.059737	0.033383	0.000823	0.011994	0.046835	0.054140	0.046427	0.138051	0.182297	0.030319	0.017694	0.121027	0.042435	0.003015	0.040767	0.039131	0.016383	0.000062	0.012465
7	22	0	0.007357	0.001856	0.035766	0.039945	0.022452	0.000000	0.015587	0.010099	0.012998	0.003630	0.011086	0.004991	0.014903	0.046102	0.032328	0.005631	0.001085	0.000592	0.000199	0.005119	0.014009	0.055143	0.007321	0.058384	0.006927	0.048182	0.016046	0.052345	0.022670	0.058384	0.024256	0.070200	0.157447	0.029453	0.073750	0.027066	0.037274	0.001216	0.041122	0.141578	0.032733	0.015013	0.064640	0.022670	0.024502	0.001274	0.007400
7	23	2	0.129086	0.167855	0.166369	0.182438	0.130853	0.095080	0.130453	0.091416	0.081862	0.159629	0.107164	0.166185	0.242488	0.237557	0.257729	0.112157	0.121766	0.312274	0.173460	0.118302	0.185329	0.096753	0.138621	0.264994	0.258244	0.239695	0.162323	0.119259	0.163432	0.301279	0.205204	0.254575	0.218981	0.179633	0.306941	0.133597	0.236873	0.199703	0.244642	0.178052	0.203828	0.412792	0.228972	0.188963	0.215899	0.293643	0.339128
7	24	0	0.004178	0.003889	0.003847	0.026695	0.046487	0.001055	0.004197	0.000381	0.000381	0.049255	0.014756	0.004711	0.025810	0.002469	0.009427	0.014285	0.040477	0.000293	0.004720	0.002656	0.011960	0.000060	0.012969	0.000108	0.003666	0.000661	0.011851	0.004284	0.000108	0.008502	0.009478	0.002257	0.031277	0.001937	0.010510	0.001514	0.000399	0.000116	0.001036	0.010649	0.001036	0.001671	0.005348	0.006519	0.001036	0.001825	0.009575
7	25	2	0.022914	0.029197	0.149787	0.104996	0.221699	0.229885	0.323926	0.424448	0.397400	0.408254	0.476531	0.603150	0.742771	0.535689	0.727867	0.548222	0.749787	0.642069	0.761324	1.003131	0.853558	0.649794	0.575370	0.591127	0.646708	0.908927	0.879193	0.685631	1.019352	0.655734	0.720579	0.519785	0.710073	0.433498	0.485720	0.720001	0.607129	0.636922	0.631421	0.498916	0.831841	0.640786	0.410601	0.697201	0.378672	0.549183	0.469889
7	26	2	0.126816	0.085703	0.006250	0.000671	0.001222	0.029272	0.076003	0.206285	0.143719	0.138621	0.195885	0.370510	0.398164	0.437513	0.501188	0.441495	0.566535	0.733658	0.785411	0.933871	0.782618	0.672104	0.905815	0.790808	0.917438	1.083550	1.239332	1.017409	1.187459	1.070353	1.187542	1.082939	1.330668	1.152211	1.165507	1.309072	1.309072	1.648557	1.323945	1.396078	1.175707	1.391837	1.330200	1.494808	1.335357	1.382007	1.095644
7	27	0	0.002043	0.002943	0.006203	0.000450	0.001361	0.001232	0.019374	0.003322	0.004332	0.003712	0.002728	0.000346	0.009803	0.006932	0.002421	0.003286	0.009131	0.000001	0.002778	0.001658	0.029148	0.012731	0.003066	0.007040	0.000424	0.000912	0.016203	0.010841	0.001388	0.060762	0.000004	0.000000	0.001844	0.002815	0.002144	0.011070	0.004795	0.003271	0.007665	0.005355	0.001914	0.004130	0.000371	0.001850	0.004268	0.001857	0.004435
7	28	2	0.000063	0.004818	0.045347	0.051283	0.015421	0.001702	0.011551	0.000548	0.000198	0.012672	0.028244	0.046937	0.013664	0.057897	0.077692	0.059433	0.006247	0.064140	0.035120	0.006247	0.063960	0.039394	0.069902	0.025953	0.003753	0.029291	0.123894	0.199385	0.040142	0.085038	0.100762	0.069103	0.081998	0.045057	0.020247	0.078840	0.133045	0.059312	0.097466	0.045715	0.067871	0.040957	0.029641	0.045229	0.074214	0.012599	0.000142
7	29	2	0.135132	0.174353	0.077799	0.177042	0.170261	0.058450	0.020312	0.089082	1.480282	1.739686	2.065248	1.456596	0.785876	0.674190	0.406459	0.487778	0.191613	0.203639	0.126742	0.022199	0.008334	0.012292	0.001094	0.000822	0.017682	0.032249	0.090915	0.008487	0.008976	0.132983	0.034959	0.074332	0.119094	0.098612	0.057608	0.099461	0.210266	0.117009	0.173021	0.215457	0.305185	0.261977	0.277421	0.277771	0.261417	0.219408	0.404693
7	30	0	0.002207	0.003497	0.024441	0.000499	0.003352	0.000066	0.007736	0.018234	0.018174	0.002363	0.011961	0.003176	0.008994	0.000085	0.005791	0.011503	0.065337	0.000759	0.043518	0.032448	0.000009	0.001887	0.000823	0.004366	0.036460	0.075062	0.006274	0.000274	0.003721	0.017380	0.000997	0.006805	0.038497	0.018656	0.001469	0.018686	0.043587	0.009604	0.022386	0.049712	0.000533	0.074012	0.000511	0.007324	0.077046	0.006300	0.000937
7	31	0	0.036674	0.000127	0.002678	0.032214	0.013067	0.001928	0.024804	0.000800	0.021510	0.023307	0.016418	0.001492	0.009680	0.000139	0.009170	0.002391	0.004221	0.001025	0.001344	0.014568	0.031318	0.000859	0.003506	0.003464	0.000347	0.001235	0.002030	0.030758	0.008476	0.027802	0.006135	0.004740	0.001027	0.000973	0.000026	0.000813	0.043082	0.000228	0.000065	0.033517	0.005759	0.035887	0.000142	0.010126	0.019869	0.000770	0.000014
7	32	1	1.624940	2.218135	1.950221	2.068883	1.970074	2.059385	2.152770	1.975995	2.371262	1.975995	1.930189	1.641989	2.044803	1.516884	1.898161	2.109854	1.769934	1.869302	1.472935	2.055956	2.000589	1.949825	1.696640	1.840943	1.958814	1.262479	1.794794	1.499482	1.710744	1.607939	1.772936	1.341735	1.398678	1.640323	2.147058	1.755956	1.788579	1.760129	1.863445	1.536753	1.635759	1.761161	1.681329	1.606994	2.010481	1.832680	1.844717
7	33	1	1.246378	1.730921	1.430709	1.769904	1.896575	1.615315	1.394253	1.469204	1.490254	1.522133	1.366072	1.599635	1.752847	1.109171	1.639975	1.456849	1.592594	1.225213	1.476109	1.315811	1.495488	1.812798	1.232062	1.615432	1.854695	1.609198	1.381291	1.566376	1.355507	1.266222	1.495967	1.495947	1.422688	1.369553	1.348177	1.396271	1.586709	1.215609	1.384148	1.668910	1.439991	1.219868	1.534989	1.547082	1.537521	1.879072	1.465381
7	35	2	0.866811	1.447372	2.394987	2.128420	1.995406	1.594341	1.427554	1.859780	1.521062	1.269267	1.660657	1.579857	1.517389	1.304674	1.194275	1.304756	1.373722	1.403331	1.110101	1.196389	1.207205	1.071460	1.206263	0.946858	0.890743	1.118712	1.205854	1.215065	1.188054	1.078879	1.161966	0.693899	1.338759	1.073281	0.821882	0.870304	1.073281	0.877739	0.727601	1.009679	0.638698	0.709895	1.076118	0.903204	0.948202	0.977807	0.655364
7	36	1	1.426626	1.272126	1.492565	1.288754	1.224611	1.587290	1.335365	1.335067	1.556007	1.770550	1.450826	1.716340	1.938131	1.598480	1.775143	1.864090	1.798686	1.408531	1.923211	1.655772	1.385885	2.200893	1.656661	1.452251	1.719361	1.568357	1.763937	1.884283	1.845236	1.699078	2.272525	1.953998	1.492116	1.739646	1.906731	2.091458	2.059841	2.220137	1.587401	1.950637	2.060547	1.671364	1.489237	1.677551	1.990240	1.645087	1.724474
7	37	2	0.143983	0.162173	0.199925	0.145128	0.295618	0.150209	0.178713	0.334888	0.238429	0.344837	0.287983	0.363463	0.373548	0.406472	0.749307	0.264968	0.618377	0.616487	0.597268	0.668770	0.590107	0.818280	0.839832	0.630261	0.924392	1.176130	1.046835	1.007547	1.190070	1.107053	1.118115	1.005497	1.258252	1.518653	1.355529	1.128726	1.363676	1.254621	1.427622	0.789563	1.371551	1.366214	1.035410	1.252087	1.026847	1.258854	1.164079
7	38	1	1.796268	2.303071	2.181977	2.242407	1.728793	2.257794	1.746618	2.008060	2.060370	1.629561	2.107594	1.740350	1.619296	1.918459	1.795619	1.582114	1.495990	1.311257	1.591889	1.517254	1.525475	1.572767	2.209098	1.776103	1.423292	1.615226	1.551585	1.344713	2.088242	1.578510	1.865699	1.824049	1.708935	1.458402	1.433814	1.408223	1.724647	1.694116	2.139773	1.630507	1.561296	1.965458	1.818671	1.663400	1.902585	1.324068	2.056595
7	39	2	0.069724	0.235972	0.196996	0.107745	0.345705	0.338543	0.325817	0.318880	0.365789	0.444540	0.560485	0.523307	0.580099	0.648267	0.990620	0.893911	0.975882	0.870037	0.872321	0.964158	0.835655	1.116719	1.261398	1.166765	1.592708	1.367338	0.943134	1.050005	1.398205	1.360756	1.502246	1.353784	1.435123	1.805076	1.398930	1.451159	1.597101	1.426526	1.684735	1.090826	1.618918	1.479274	1.166765	1.439382	1.653631	1.713516	1.630126
7	40	2	0.061431	0.150146	0.140936	0.128112	0.242706	0.261415	0.244121	0.405147	0.433941	0.349096	0.348850	0.511178	0.457678	0.529469	0.703653	0.498682	0.843213	0.710060	0.921944	0.840300	0.885719	0.924114	1.222738	1.176366	1.175730	1.391833	1.058437	1.164629	1.203291	1.689076	1.297563	1.176444	1.406238	1.499202	1.165317	1.629743	1.534661	1.426969	1.472544	1.108293	1.277887	1.465761	1.289795	1.280241	1.400103	1.499634	1.385653
7	41	1	0.716160	0.905083	0.870746	0.877361	1.340607	0.517896	0.607941	0.607261	1.063507	0.626590	0.659180	0.888669	0.961715	0.612741	0.789945	1.004552	0.823772	0.662982	0.714054	0.783449	0.826162	0.670422	0.840564	0.612741	0.799158	0.931406	1.079064	0.820910	0.637150	0.510575	0.878295	1.468339	0.853239	0.792449	1.103919	0.868099	0.695257	0.826879	1.162860	1.181457	0.772769	0.648075	0.863922	0.825210	0.800451	0.744312	0.849025
7	42	1	4.053472	3.839075	3.504487	3.754050	3.687173	3.860255	3.924981	3.753768	4.145646	3.252835	4.141922	4.345766	3.703845	3.301538	3.242612	3.726800	4.155157	4.126664	3.881859	4.096389	3.867584	4.405007	4.025178	4.112120	3.707257	4.281934	4.735599	3.943353	3.832838	4.803807	4.595997	3.999025	3.718647	4.053113	4.310459	3.829952	4.554316	4.313536	4.873739	4.167583	4.053152	3.325641	4.329962	4.383709	3.526595	4.312173	4.542918
7	43	1	1.351173	1.589415	1.744915	1.551951	1.977193	2.084362	1.939067	1.727690	2.099481	2.171577	2.058753	1.900245	2.159826	2.092236	1.910903	1.848421	2.138891	2.242119	1.916110	2.308795	1.751104	2.100655	2.375594	2.254135	2.456103	1.909715	1.673339	2.214337	2.162682	2.056390	2.419276	2.057347	1.976793	2.168325	2.517255	2.686634	2.162664	2.904557	2.377561	2.035819	2.630754	2.411895	2.243386	1.988044	2.290327	2.516926	2.112279
7	44	1	0.214097	0.295273	0.365374	0.350573	0.393614	0.206173	0.296820	0.356597	0.384313	0.252779	0.434975	0.325895	0.311631	0.343810	0.355394	0.315433	0.347902	0.456230	0.387391	0.398295	0.224009	0.319870	0.396639	0.417922	0.406816	0.429243	0.279373	0.376967	0.430587	0.371422	0.399776	0.287991	0.496595	0.366660	0.435300	0.493754	0.283594	0.390150	0.284672	0.456421	0.326446	0.263120	0.315007	0.269736	0.335148	0.365167	0.275129
7	45	2	0.014680	0.121245	0.079810	0.223241	0.123587	0.146389	0.286433	0.396113	0.425490	0.239195	0.388241	0.447948	0.428472	0.534025	0.360977	0.365213	0.405828	0.333171	0.307458	0.349683	0.447188	0.196699	0.185026	0.219540	0.194020	0.328874	0.352234	0.294505	0.320633	0.146286	0.207431	0.291039	0.219446	0.156034	0.188786	0.215195	0.156528	0.245701	0.126425	0.271503	0.215604	0.123475	0.224794	0.123624	0.130718	0.221547	0.143750
7	46	1	0.011410	0.001021	0.004683	0.019371	0.004711	0.032912	0.000914	0.001444	0.001454	0.016672	0.000119	0.000317	0.006324	0.007193	0.005493	0.000547	0.038837	0.015174	0.016456	0.045148	0.064182	0.058593	0.079445	0.112547	0.060522	0.133914	0.028503	0.087043	0.122899	0.115001	0.193563	0.044676	0.041612	0.105245	0.114522	0.149123	0.165704	0.135622	0.091978	0.080760	0.019331	0.044568	0.045593	0.089896	0.150009	0.192228	0.129900
7	47	1	1.581310	2.053252	1.962496	2.125778	1.768033	1.981896	2.250206	2.102075	2.011962	1.913379	2.014097	1.877713	1.867172	1.900546	1.750386	1.928594	1.470761	1.824561	1.434672	1.970751	1.674526	1.805932	1.680745	1.758834	1.981838	1.478023	1.655929	1.672964	1.750386	2.039911	1.894360	1.715299	1.631056	1.715299	1.866194	1.578011	1.781473	1.612697	1.815539	1.632573	1.787303	1.638791	1.840347	1.346077	1.966409	1.662147	2.076832
7	48	1	3.280584	2.867084	3.151321	3.644276	2.514885	3.225372	2.560980	1.868517	2.051515	1.943505	1.396678	1.226461	1.421938	1.242352	1.717424	1.405920	1.161629	1.730045	1.889106	2.194815	1.930342	1.621936	1.618126	1.451367	1.739646	1.377628	1.117348	1.300093	1.641996	0.884352	1.667231	1.992650	1.434025	1.464575	1.416307	1.408941	1.344821	1.521537	1.272406	0.909184	1.482176	1.224993	1.535738	1.239916	1.252784	1.267037	1.133938
7	49	0	0.219775	0.198152	0.127366	0.054938	0.052256	0.014350	0.039031	0.031675	0.086367	0.012995	0.014744	0.007569	0.030728	0.028245	0.037908	0.008426	0.000859	0.004356	0.009969	0.002083	0.038571	0.046065	0.014312	0.009576	0.006724	0.000344	0.004162	0.000773	0.011661	0.007598	0.010026	0.000049	0.004093	0.000014	0.005894	0.000497	0.000822	0.000237	0.009490	0.003194	0.001274	0.002030	0.000020	0.013596	0.007656	0.008676	0.007114
7	50	2	0.789928	0.705055	1.002576	0.825260	0.985093	0.835725	0.997677	1.070668	1.012600	0.884730	0.836961	1.065368	1.033444	1.181634	1.283351	1.175504	1.632266	1.207095	0.979356	1.246199	0.938953	0.855703	1.504305	1.194463	1.226587	1.250373	1.441739	0.981832	1.252766	1.279270	1.196564	1.324285	1.298050	1.390394	1.159197	1.153222	1.087949	1.128886	1.556011	1.250231	1.499247	1.500357	1.508311	1.505820	1.434939	1.265649	1.144932
7	51	2	0.411489	0.317031	0.641882	0.387404	0.645859	0.648722	0.736205	0.386934	0.434483	0.671167	0.590586	0.625031	0.490059	0.538551	0.465444	0.452975	0.590721	0.473086	0.466455	0.784732	0.607748	0.483883	0.394429	0.548348	0.802193	0.780895	0.772504	0.602241	0.596307	0.495315	0.525842	0.808674	0.592132	0.657993	0.741448	0.625151	0.614926	0.606193	0.704636	0.494263	0.621722	0.671249	0.541311	0.527256	0.530531	0.560550	0.387634
7	53	2	0.254398	0.179773	0.193600	0.204913	0.247597	0.202207	0.160255	0.165957	0.180061	0.090428	0.160438	0.319017	0.237418	0.163820	0.209796	0.205925	0.263380	0.210698	0.096757	0.224851	0.276836	0.297793	0.231733	0.354244	0.204135	0.161305	0.099096	0.253250	0.247411	0.178520	0.149778	0.195399	0.238829	0.139080	0.197498	0.219586	0.199621	0.174271	0.224745	0.229973	0.167943	0.237810	0.158634	0.220823	0.225365	0.166623	0.162218
7	54	2	1.213903	1.011426	1.300837	0.963160	1.503022	1.347234	1.085542	1.354813	1.469892	0.988743	1.190285	0.939946	0.969863	1.329494	1.106117	1.353170	1.268956	1.518959	1.380965	1.128508	1.241262	0.978701	1.301043	1.305821	1.473217	1.419240	1.273932	1.390346	1.001577	1.363714	1.339183	1.086470	1.103457	0.987348	1.384658	1.232564	1.207163	1.580664	1.100909	1.096309	1.110085	1.268660	1.495164	1.129888	1.293106	1.322503	1.291915
7	55	2	1.260522	1.368348	1.498091	1.458988	1.872658	1.736289	1.910780	1.601468	1.496220	1.756171	1.699090	1.673799	1.540637	1.605008	1.400105	1.591521	2.014699	1.889769	1.824635	1.796869	1.774221	1.772341	1.975119	1.820593	1.851621	1.925250	1.811754	1.883325	1.829288	1.928675	1.737330	1.914224	1.893200	1.689713	1.523883	1.723075	1.910348	1.738236	1.654685	2.079084	1.567075	1.720923	2.043667	1.946679	1.581899	2.033459	1.682366
7	56	2	1.145072	0.940721	1.592825	1.161068	1.371315	1.200384	1.456665	1.176172	1.570095	1.234957	1.477173	1.519336	1.658588	1.466785	1.547733	1.408897	1.472342	1.713232	1.642748	1.730783	1.605878	1.670520	1.901265	1.625959	1.598922	1.543184	1.428687	1.829768	1.777010	1.968349	1.659107	1.448909	1.736036	1.885763	1.534829	1.755911	1.739471	1.509864	1.752264	1.365494	1.543775	1.669620	1.607388	1.705416	1.790765	1.652721	1.840396
7	57	2	0.010718	0.003924	0.023731	0.044093	0.005858	0.054029	0.068265	0.094224	0.029284	0.042573	0.038015	0.076197	0.015039	0.025297	0.021980	0.018865	0.014403	0.000631	0.032163	0.012546	0.053197	0.026150	0.039697	0.024578	0.040510	0.102962	0.056119	0.065016	0.091939	0.119598	0.036616	0.033149	0.044183	0.050728	0.137676	0.109618	0.103191	0.097000	0.042726	0.120303	0.109875	0.102197	0.057507	0.113131	0.037500	0.055914	0.130854
7	58	2	0.641472	0.850078	0.665701	0.546348	0.739521	0.477157	0.473958	0.547646	0.400168	0.519656	0.428906	0.371992	0.456427	0.552066	0.414287	0.445455	0.495010	0.359565	0.428084	0.546512	0.509313	0.343709	0.648515	0.407436	0.470711	0.372273	0.460723	0.581387	0.655325	0.481198	0.400534	0.445298	0.524397	0.516346	0.528526	0.548539	0.442468	0.444040	0.693985	0.312106	0.564574	0.395310	0.384474	0.304849	0.510719	0.313321	0.316253
7	59	2	0.309208	0.163575	0.255130	0.241775	0.291206	0.241305	0.122274	0.150146	0.269240	0.159546	0.268173	0.313807	0.309600	0.121766	0.289956	0.159455	0.290813	0.163671	0.245012	0.212273	0.243125	0.302382	0.249774	0.292787	0.193462	0.230529	0.332287	0.246114	0.171556	0.174350	0.224794	0.200017	0.320805	0.215054	0.237030	0.235939	0.268128	0.258807	0.320754	0.133774	0.199703	0.316562	0.198982	0.366904	0.238276	0.211424	0.419190
7	60	2	1.171372	1.302021	1.239819	1.290290	1.307869	1.157779	1.436373	1.016590	1.301256	1.003383	1.072030	1.173259	0.822417	1.308767	0.996929	1.021763	1.112179	1.143915	1.074280	1.084929	1.227837	0.801173	1.010526	1.210323	1.027706	1.440335	0.987291	1.359433	1.004990	1.175294	1.119919	0.973794	0.984034	0.937691	1.132121	0.997216	1.011022	0.636812	0.966860	0.606660	0.592129	0.875691	0.751731	0.892555	0.787487	0.706350	0.813444
7	61	2	0.220575	0.089988	0.368644	0.256762	0.288286	0.189161	0.409778	0.396113	0.342625	0.254161	0.294511	0.411101	0.213073	0.290368	0.385413	0.394478	0.415029	0.398138	0.398043	0.335288	0.341657	0.325067	0.295892	0.428668	0.174848	0.479530	0.221897	0.352882	0.260004	0.377409	0.343839	0.281061	0.334553	0.220739	0.329837	0.300423	0.433869	0.257468	0.318941	0.388713	0.334852	0.352133	0.345841	0.316556	0.327314	0.326239	0.252566
7	62	2	2.340660	1.839689	2.700414	2.351764	2.305119	2.152199	2.676453	2.375085	2.225330	2.126754	2.528005	2.410248	2.604910	2.950028	2.789705	2.398702	2.387052	2.902963	2.611482	2.469913	2.733852	2.529526	2.746992	2.779327	2.363966	2.492528	2.480845	2.470298	2.777695	3.089977	2.576642	2.697970	2.638417	2.990529	2.574963	2.874570	2.904219	2.750804	2.710122	2.844628	2.736910	3.106580	2.469159	2.820872	2.708473	2.587859	2.423551
7	63	2	1.138089	1.352096	1.308780	1.139932	1.423714	1.204736	1.133250	1.260940	1.105988	1.208913	1.491125	1.079874	1.170209	1.475503	1.311094	1.357491	1.625583	0.978007	1.274295	1.219843	1.128198	1.139438	1.271963	1.250136	1.145642	1.205456	1.380651	1.091024	0.929821	1.296241	1.201334	1.317867	1.327042	1.318264	1.304092	1.348926	1.276540	1.318264	1.531771	1.274901	1.334721	1.154557	1.123404	1.530113	1.194858	1.266211	1.150620
7	64	2	1.446412	1.898155	1.520683	1.387475	1.519760	1.293401	1.553800	1.469649	1.436082	1.731910	1.469678	1.542413	1.593023	1.318805	1.400040	1.364095	1.434576	1.411560	1.593845	1.493705	1.481902	1.459757	1.411132	1.494273	1.458205	1.554767	1.558607	1.293538	1.469835	1.534008	1.745200	1.519760	1.621591	1.568160	1.484773	1.483002	1.533620	1.447509	1.546296	1.755911	1.604514	1.471830	1.201744	1.387326	1.531617	1.634075	1.580756
8	1	0	0.095235	0.004195	0.037210	0.034424	0.015612	0.000787	0.012759	0.001531	0.024058	0.038989	0.017819	0.003412	0.003616	0.018411	0.056128	0.005728	0.034408	0.037378	0.021250	0.005694	0.017168	0.001286	0.001566	0.056669	0.012416	0.055698	0.050410	0.033831	0.003346	0.000144	0.007750	0.000002	0.000000	0.001795	0.000121	0.001109	0.068262	0.001591	0.006196	0.053688	0.018580	0.003523	0.001667	0.005352	0.009818	0.019157	0.001430
8	2	0	0.081588	0.000701	0.003688	0.000818	0.000131	0.006110	0.016043	0.009128	0.016402	0.007140	0.012553	0.000707	0.006828	0.035359	0.000004	0.002246	0.006800	0.004391	0.002445	0.002379	0.000324	0.005802	0.002214	0.015711	0.019727	0.013104	0.008516	0.000776	0.020247	0.005719	0.003132	0.002678	0.000056	0.054888	0.029051	0.000541	0.000020	0.001616	0.021031	0.000564	0.000220	0.018591	0.000052	0.028040	0.006620	0.002412	0.039030
8	6	0	0.138584	0.000004	0.001330	0.028467	0.004831	0.017992	0.040877	0.004730	0.030302	0.026036	0.013764	0.053406	0.048892	0.080372	0.069548	0.040196	0.000001	0.028064	0.000126	0.028602	0.006827	0.020847	0.010069	0.027329	0.001057	0.133379	0.008709	0.026433	0.005756	0.056843	0.024098	0.000136	0.044662	0.077447	0.005269	0.023830	0.000145	0.003374	0.000031	0.005769	0.001966	0.047790	0.013472	0.016674	0.026211	0.010363	0.065350
8	11	0	0.006466	0.000065	0.000001	0.000449	0.002428	0.010195	0.008470	0.006369	0.001025	0.001975	0.002584	0.009367	0.001995	0.007140	0.001149	0.010123	0.000961	0.045606	0.011734	0.012305	0.000019	0.011230	0.000345	0.000046	0.003616	0.011910	0.000049	0.000001	0.007645	0.002435	0.000763	0.007397	0.002809	0.001231	0.000030	0.000004	0.001108	0.003080	0.007750	0.016446	0.000000	0.000110	0.001957	0.003820	0.002862	0.000743	0.001046
8	14	0	0.048220	0.097999	0.000927	0.124782	0.028301	0.039691	0.005445	0.045274	0.031920	0.022904	0.136800	0.014246	0.053816	0.006564	0.082320	0.058487	0.106125	0.031639	0.164497	0.119050	0.038771	0.019337	0.016001	0.004654	0.005653	0.061022	0.008619	0.072862	0.051193	0.078525	0.004497	0.085096	0.023057	0.003268	0.048908	0.081713	0.074883	0.047902	0.136800	0.011390	0.030885	0.010400	0.039026	0.215515	0.025355	0.000409	0.106494
8	19	1	0.013467	0.075462	0.022092	0.028548	0.086814	0.067727	0.082300	0.048908	0.082890	0.046832	0.057129	0.086968	0.029824	0.088164	0.133584	0.181498	0.000009	0.128327	0.077757	0.051985	0.124181	0.095456	0.036802	0.047669	0.149546	0.109145	0.092224	0.064965	0.060432	0.061081	0.193203	0.085868	0.092694	0.144758	0.029469	0.199542	0.033383	0.048999	0.088598	0.102313	0.083481	0.044035	0.170387	0.270264	0.074119	0.230029	0.074749
8	23	2	0.063908	0.063602	0.113685	0.006771	0.019753	0.034613	0.011048	0.037221	0.055019	0.252172	0.023983	0.027838	0.082597	0.014138	0.089824	0.048974	0.158117	0.059496	0.019702	0.045296	0.005833	0.018549	0.040696	0.078818	0.055945	0.055509	0.098600	0.006493	0.016210	0.010311	0.150285	0.023637	0.070705	0.163719	0.027502	0.003540	0.014647	0.052727	0.004331	0.102530	0.005189	0.021831	0.009703	0.033064	0.010984	0.023928	0.022972
8	24	0	0.141403	0.000092	0.000091	0.006412	0.014386	0.013334	0.017207	0.000388	0.006810	0.005287	0.007526	0.003873	0.001057	0.134476	0.002875	0.000000	0.017041	0.130262	0.018841	0.021332	0.068642	0.000017	0.007866	0.073286	0.000507	0.001463	0.009085	0.005356	0.024794	0.001532	0.012465	0.010233	0.005314	0.057113	0.008437	0.001770	0.006277	0.010233	0.000671	0.013965	0.021332	0.003596	0.000988	0.010358	0.005578	0.003933	0.000110
8	33	1	1.292967	1.815996	1.123111	1.355001	1.251321	1.065806	0.815287	1.017959	1.547029	1.024738	0.799903	0.901511	0.804257	0.791867	0.692449	0.680638	0.891114	0.814381	0.586473	0.618941	0.822907	0.887613	0.603444	0.740354	0.732628	0.828418	0.697920	0.865502	0.703336	0.920795	0.642082	1.163187	1.034169	0.536879	1.062916	0.903864	0.778873	0.642082	0.796438	0.606244	0.980302	0.586701	0.762387	0.647128	0.538548	0.390547	0.824387
8	35	1	0.364837	0.766563	0.470930	0.437065	0.781026	0.442280	0.511164	0.367493	0.394889	0.567376	0.528922	0.578917	0.690545	0.527630	0.389127	0.419340	0.722207	0.321997	0.914676	0.641644	0.501216	0.658831	1.174900	0.399887	0.675100	0.538190	0.448181	0.434163	0.888171	0.300404	0.425968	0.538190	0.669870	0.454347	0.447125	0.472389	0.579356	0.607237	0.524942	0.551121	0.647868	0.355813	0.492691	0.713533	0.481656	0.659449	0.483527
8	41	1	0.728631	1.002022	0.862867	0.499812	0.623878	0.469089	0.466137	0.517127	0.301827	0.209498	0.326810	0.169237	0.274147	0.432921	0.193856	0.315606	0.479339	0.209300	0.250346	0.357272	0.219890	0.372695	0.338939	0.334258	0.240659	0.385980	0.165530	0.330241	0.395727	0.330804	0.147244	0.346735	0.359285	0.262864	0.251249	0.419675	0.278955	0.349816	0.167754	0.339281	0.398048	0.264796	0.307991	0.270575	0.480307	0.189650	0.400741
8	42	1	0.925065	1.040658	1.007191	1.125442	1.158083	0.725884	0.867832	0.790248	0.913520	0.873526	0.749452	0.607822	0.807728	0.658022	0.485895	0.719148	0.898441	0.636509	0.792713	0.647104	0.552537	0.571525	0.435185	0.514401	0.524481	0.578692	0.517381	0.707664	0.641628	0.563331	0.483264	0.563725	0.588711	0.656786	0.614902	0.515088	0.470620	0.549508	0.566935	0.492835	0.587864	0.473771	0.423197	0.641566	0.781945	0.390419	0.443211
8	43	0	0.027521	0.115369	0.116028	0.024015	0.055203	0.023795	0.129743	0.066754	0.047126	0.024169	0.099810	0.003086	0.039889	0.011985	0.025255	0.012694	0.153663	0.029243	0.103852	0.018820	0.017942	0.031249	0.036120	0.006971	0.010337	0.125272	0.046741	0.021318	0.052401	0.055393	0.036883	0.007194	0.015349	0.039694	0.075605	0.021808	0.012845	0.039945	0.033379	0.002577	0.055393	0.058638	0.035750	0.105370	0.083193	0.099333	0.108581
8	44	0	0.038743	0.013592	0.000428	0.004954	0.009316	0.025619	0.005727	0.002439	0.000850	0.012837	0.019431	0.000378	0.004118	0.007463	0.003914	0.002780	0.021852	0.000549	0.000757	0.000017	0.012162	0.005702	0.000048	0.000856	0.003683	0.050544	0.000569	0.025462	0.000520	0.020218	0.003819	0.000249	0.000983	0.014378	0.000973	0.000066	0.000788	0.022075	0.000759	0.002338	0.009151	0.000078	0.001044	0.001974	0.002307	0.013854	0.021595
8	47	1	0.619736	0.919451	0.568056	0.341073	0.580344	0.254172	0.391869	0.444893	0.455285	0.608747	0.307253	0.396441	0.293225	0.251866	0.370009	0.302620	0.263636	0.302620	0.472317	0.408571	0.397763	0.446124	0.173230	0.368550	0.334759	0.356845	0.178052	0.430556	0.374220	0.171916	0.331547	0.351964	0.283635	0.368938	0.218477	0.326844	0.309305	0.181832	0.212463	0.222773	0.285645	0.505172	0.232745	0.163727	0.175860	0.214353	0.249852
8	48	1	1.084637	1.534204	0.858580	1.282887	1.499845	1.228262	0.957333	1.529151	1.047496	1.213183	1.200714	1.029844	1.655495	1.446535	1.397704	1.333837	1.399881	1.059575	1.492204	1.599940	1.155850	1.639877	1.878797	1.872511	1.551126	2.031696	1.364284	1.522940	1.753752	1.345326	1.256165	1.313280	1.313760	1.286786	1.356784	1.623185	1.386096	1.476331	1.670512	1.186373	1.300774	1.429268	1.047428	1.228262	1.257334	1.227607	1.133009
8	49	2	0.941202	0.691340	0.893552	1.159901	1.048186	1.247198	1.164025	0.952182	1.088884	1.223534	1.127207	1.270844	1.319714	1.203673	1.400788	1.250931	1.284635	1.226846	1.041215	1.118661	1.493146	1.469718	1.145710	1.846202	1.297068	1.134904	1.233160	1.180547	1.357028	1.068413	1.457933	1.129376	1.195841	1.754647	1.331845	1.344258	1.234985	1.166372	1.018983	1.322298	0.945351	1.292324	1.236033	0.913886	1.353963	1.319965	1.301345
8	50	2	2.373621	2.238083	1.858461	2.172382	2.282642	2.356102	2.181667	1.952671	2.193905	2.179153	2.094483	2.298915	2.205060	2.184000	2.450252	2.251855	2.661857	2.117339	2.315700	2.169446	2.175260	1.998799	2.301615	2.081090	2.175206	2.384823	2.092791	2.035946	2.175206	2.275257	2.358349	1.976610	2.151576	1.842160	2.116387	2.081006	2.615878	2.215002	2.116369	2.420925	2.203438	2.393617	2.095950	2.035075	2.474647	2.300056	2.277444
8	51	2	0.509985	0.576604	0.571463	0.461204	0.733156	0.795387	0.634967	0.577920	0.611432	0.614788	0.449110	0.638058	0.748605	0.402244	0.599285	0.566994	0.666713	0.457620	0.464579	0.427656	0.671246	0.582561	0.531079	0.687114	0.662720	0.688436	0.507459	0.582956	0.553151	0.547569	0.648904	0.494091	0.551277	0.797169	0.473485	0.578709	0.747635	0.583826	0.647187	0.662211	0.655479	0.680490	0.547359	0.536486	0.577971	0.672652	0.514045
8	53	2	1.285406	1.253382	1.046034	1.307991	1.131298	1.273511	1.099666	1.009718	0.982727	1.012907	0.942226	0.908727	0.879597	1.126775	0.939832	0.923140	1.162921	0.919520	0.871420	0.988404	0.939832	1.040060	0.798694	1.027856	0.954949	0.752249	1.013765	1.013765	1.051595	0.779516	0.949438	0.882756	1.166976	1.018259	1.262904	0.930122	0.808088	0.901500	0.803064	1.019613	0.968547	1.064373	1.104614	1.162800	0.890145	0.993683	0.852843
8	55	2	0.776028	0.665732	0.675763	0.854839	0.772906	0.753297	0.870510	0.697263	0.590895	0.665309	0.675924	0.734939	0.562625	0.629071	0.429246	0.932469	0.797029	0.727940	0.649152	0.480141	0.792598	0.649886	0.672761	0.827803	0.683140	0.515012	0.624496	0.812729	0.610867	0.563792	0.610034	0.568144	0.606858	0.751823	0.646750	0.791328	0.560097	0.654416	0.566659	0.689452	0.590967	0.763447	0.679714	0.478722	0.717131	0.570855	0.593483
8	56	2	2.222323	1.995406	1.698932	1.961687	1.977220	2.041912	2.095735	2.012957	1.898137	2.209329	1.897805	2.228287	2.054508	2.293805	2.063721	2.295341	2.296544	2.252539	2.189551	1.910355	2.368507	2.058367	1.798910	2.328122	2.436950	2.207776	2.402705	2.187239	2.270559	2.086697	2.022689	2.272164	2.242194	2.417467	2.477536	2.001003	2.035715	2.183584	1.999291	2.436950	2.175337	2.022891	2.121968	1.990598	2.073582	2.323376	2.060910
8	58	2	2.826844	2.378792	2.546315	2.393023	2.204381	2.034118	2.499658	2.348746	2.568935	2.297719	2.277444	2.400469	2.499059	2.093595	2.396711	2.455726	2.983072	2.325387	2.140182	2.328557	2.500889	2.404167	2.447570	2.720971	2.564113	2.344565	2.406207	2.450414	2.514742	2.505583	2.870433	2.440756	2.485985	2.437259	2.511639	2.175123	2.376368	2.625610	2.351764	2.257368	2.318267	2.365785	2.530895	2.477474	2.175070	2.618144	2.353209
8	59	2	0.200687	0.036910	0.123475	0.100698	0.189733	0.134958	0.100152	0.055711	0.146532	0.156019	0.116837	0.044786	0.119116	0.074423	0.103140	0.058140	0.190772	0.065930	0.065930	0.139039	0.150047	0.057307	0.086386	0.057783	0.183702	0.085050	0.052514	0.080193	0.130037	0.055711	0.144188	0.066552	0.046309	0.043499	0.132844	0.034866	0.058140	0.068264	0.039651	0.110654	0.079805	0.130037	0.125220	0.100396	0.030854	0.078600	0.033817
8	60	2	1.040825	0.906457	0.822991	0.987015	0.772282	0.952511	0.870655	0.976209	0.952342	1.023963	0.727654	0.823141	1.168431	0.964406	1.000963	1.058740	1.344911	0.990274	0.928817	0.917048	0.886781	1.082538	0.964081	1.093430	1.215170	1.095237	1.155670	0.873820	1.129659	0.858973	1.171811	0.999395	0.885719	1.107650	0.918381	0.897285	0.894874	0.827989	0.740697	1.123123	0.825627	0.929675	1.000123	0.964406	0.907429	1.183722	1.168431
8	61	2	0.224054	0.232770	0.215783	0.217159	0.265084	0.320383	0.205527	0.338038	0.122830	0.329488	0.175319	0.130354	0.222347	0.266808	0.266428	0.262380	0.196806	0.286824	0.281213	0.144815	0.275937	0.133946	0.149704	0.189983	0.289577	0.207795	0.236749	0.227960	0.162419	0.231673	0.262573	0.164546	0.240032	0.335470	0.165396	0.212532	0.243432	0.181492	0.219248	0.147386	0.163984	0.308304	0.165957	0.161159	0.188568	0.231916	0.161727
8	63	2	1.353657	1.113119	1.328752	1.188332	1.148054	1.118155	1.281615	1.102913	1.053736	1.542658	1.063331	1.051403	1.387422	1.182250	1.363972	1.494634	1.341406	1.260608	1.177792	1.317892	1.250624	1.102647	1.154959	1.321061	1.273247	1.218742	1.365429	1.219954	1.234985	1.410860	1.298189	1.254881	1.245081	1.253703	1.176312	1.034948	1.353583	0.988147	1.152945	1.309468	1.295740	0.910695	1.295515	1.229511	1.058735	1.493705	1.352684
8	64	2	0.598372	0.557814	0.759709	0.758630	0.417397	0.486206	0.748667	0.436677	0.645744	0.550296	0.483440	0.556133	0.479679	0.507335	0.581936	0.574697	0.577994	0.603534	0.519361	0.401369	0.646151	0.576028	0.505787	0.610937	0.614337	0.616966	0.483434	0.456709	0.704459	0.552147	0.586889	0.648381	0.392816	0.638900	0.586699	0.573170	0.399882	0.494508	0.382194	0.611712	0.544943	0.327101	0.504956	0.314402	0.511297	0.535584	0.475355
9	7	0	0.061858	0.046466	0.016018	0.035106	0.011753	0.080498	0.019381	0.135576	0.018253	0.006120	0.069817	0.017242	0.033919	0.005112	0.024211	0.000332	0.022717	0.133753	0.003348	0.003797	0.058945	0.024265	0.018540	0.030749	0.012002	0.020777	0.019474	0.018414	0.061347	0.006684	0.010910	0.000759	0.043909	0.044133	0.006200	0.004253	0.103253	0.009051	0.009590	0.002216	0.019753	0.026034	0.015625	0.032830	0.050512	0.026308	0.041221
9	11	1	2.749031	2.045215	2.576818	2.731880	2.861461	2.691750	2.321655	2.146360	2.471736	2.337988	2.281011	2.825654	2.685602	2.524016	2.665203	3.149346	2.700806	3.057858	2.964658	2.671347	2.655825	2.872494	2.738074	2.720957	2.980155	2.515981	2.462986	2.141897	2.252279	3.381814	3.010993	3.091985	2.742712	2.072380	2.851120	2.085477	2.182177	2.717707	2.449883	2.137781	2.990736	2.675893	3.174948	2.155594	2.494060	3.114276	2.175466
9	23	0	0.007303	0.016380	0.035152	0.072015	0.033015	0.037329	0.106369	0.039563	0.016912	0.045092	0.045092	0.052023	0.024400	0.075750	0.054550	0.053507	0.044627	0.005460	0.122300	0.016235	0.059193	0.058164	0.035102	0.077442	0.017814	0.005543	0.068483	0.070806	0.014659	0.014659	0.006082	0.052678	0.011772	0.068483	0.088362	0.074328	0.037329	0.015973	0.047590	0.103794	0.010703	0.052023	0.010163	0.046919	0.039754	0.039461	0.041805
9	26	0	0.005533	0.000357	0.029744	0.026994	0.006620	0.000255	0.000373	0.025782	0.066366	0.022652	0.008086	0.053738	0.016065	0.029868	0.017242	0.050783	0.026552	0.030472	0.097517	0.036518	0.019733	0.058695	0.000074	0.012459	0.000155	0.015233	0.003647	0.080404	0.033184	0.000617	0.153807	0.158439	0.047425	0.010251	0.058134	0.016074	0.030509	0.003864	0.094576	0.002168	0.043649	0.031641	0.015495	0.068477	0.076761	0.068975	0.011780
9	27	2	0.141750	0.172849	0.374968	0.446085	0.346749	0.346749	0.503774	0.415494	0.256861	0.283061	0.328209	0.416356	0.221096	0.375972	0.337178	0.366027	0.385005	0.258026	0.405409	0.254731	0.366027	0.415494	0.300906	0.276359	0.385414	0.477155	0.395382	0.375016	0.301706	0.510436	0.243861	0.560102	0.337446	0.214904	0.445104	0.475886	0.519897	0.494277	0.355752	0.503523	0.487613	0.443628	0.366163	0.394521	0.495382	0.485064	0.525250
9	29	0	0.006675	0.016103	0.008642	0.003367	0.069479	0.000358	0.017463	0.012481	0.001224	0.073154	0.025398	0.004959	0.000197	0.016895	0.008031	0.042076	0.020341	0.012481	0.012475	0.044158	0.027855	0.001564	0.004859	0.010449	0.027577	0.003477	0.006884	0.015235	0.000820	0.007267	0.003394	0.049478	0.025648	0.078416	0.000065	0.008191	0.013671	0.021815	0.058326	0.001828	0.007279	0.030580	0.065727	0.065903	0.004472	0.041011	0.017543
9	32	2	0.876756	0.530134	0.568426	0.580493	0.413954	0.683401	0.601067	0.549041	0.549041	0.743810	0.462075	0.397001	0.617831	0.760530	0.597266	0.600926	0.602021	0.369203	0.490444	0.348268	0.574673	0.404053	0.473867	0.592414	0.442724	0.509963	0.677477	0.532268	0.475886	0.423055	0.313288	0.534077	0.287252	0.519277	0.462497	0.423382	0.301706	0.511294	0.478616	0.483187	0.664161	0.270250	0.384895	0.249911	0.404014	0.491874	0.375875
9	35	1	1.574881	2.689998	3.072591	3.298817	3.624571	3.008705	2.823403	3.246727	2.836309	3.115203	3.208172	2.747388	3.093598	2.957082	3.021472	3.016466	3.348165	2.954636	3.151348	2.758437	2.635095	3.124036	3.249745	3.290719	3.440515	3.051024	3.260442	3.569725	3.002941	2.970016	3.495164	3.464979	3.474229	2.864812	2.702515	3.170148	3.382080	3.131626	3.101691	3.347251	2.758437	3.226276	2.420050	3.080668	2.779582	2.526420	3.120221
9	36	1	2.017659	2.799804	2.459893	2.688434	3.138700	3.234941	3.766258	3.736609	4.596343	3.194819	3.284736	3.849057	3.616272	4.391589	3.810804	4.922135	3.672305	3.514261	4.519965	4.205885	4.029102	4.641208	3.944792	4.343553	4.660037	2.953302	4.180098	4.138963	4.147362	4.447439	3.871994	4.351221	4.833657	4.462721	3.934666	4.426126	4.972034	4.517789	3.890775	4.386998	4.489513	3.724592	4.415424	3.935355	3.805361	4.273808	4.039346
9	39	1	0.179921	0.221569	0.778070	0.682937	0.400756	0.907741	0.367483	0.506719	0.375762	0.455546	0.727983	0.434237	0.641879	0.744062	1.056357	0.698814	0.747975	0.869830	0.897576	0.747578	1.009416	0.932675	1.142494	1.149473	0.874201	1.061911	1.331679	1.297687	1.393440	1.181601	1.410865	0.630305	0.986457	0.806462	0.978886	1.205239	1.319093	1.279934	1.385120	1.216518	0.651390	1.222957	0.871685	0.966104	0.938154	0.653958	1.030717
9	42	1	0.141714	0.571561	0.353781	0.531626	0.604631	0.510188	0.568817	0.530132	0.469255	0.366531	0.472652	0.535304	0.501934	0.875346	0.613624	0.504804	0.804951	0.314175	0.613870	0.473141	0.392632	0.595234	0.623248	0.641328	0.659288	0.596602	0.623931	0.677661	0.490576	0.345683	0.498248	0.308569	0.714537	0.272735	0.524016	0.484966	0.533745	0.302407	0.529107	0.310593	0.466784	0.420974	0.592057	0.433815	0.183311	0.517656	0.551303
9	45	1	0.167217	0.274347	0.400950	0.174800	0.342673	0.342145	0.235347	0.118969	0.206355	0.054780	0.210705	0.224234	0.124306	0.320666	0.307733	0.134147	0.176866	0.141736	0.246630	0.127378	0.198746	0.254060	0.113490	0.221596	0.221625	0.152872	0.199098	0.303734	0.273282	0.349994	0.136707	0.145549	0.274184	0.223242	0.186008	0.169131	0.136088	0.086851	0.155256	0.135758	0.177526	0.149881	0.180218	0.265451	0.195220	0.071343	0.160914
9	47	1	0.078768	0.079850	0.030803	0.018611	0.016572	0.129721	0.055861	0.035487	0.060884	0.117714	0.046030	0.075361	0.058245	0.157195	0.002930	0.076168	0.115188	0.039638	0.052454	0.065276	0.081533	0.035477	0.063363	0.006221	0.036263	0.030589	0.152613	0.111551	0.114044	0.126076	0.119734	0.006290	0.137706	0.039768	0.028310	0.030919	0.077315	0.002485	0.010570	0.042880	0.007778	0.044465	0.016949	0.094679	0.026143	0.015942	0.065557
9	48	1	0.205813	0.397824	0.233727	0.198962	0.367717	0.378694	0.233689	0.367717	0.323407	0.366059	0.432331	0.340441	0.597601	0.459251	0.476233	0.569027	0.587289	0.284195	0.389984	0.661210	0.476264	0.414497	0.389588	0.283948	0.706904	0.282413	0.253345	0.448696	0.294039	0.357578	0.305579	0.345867	0.329601	0.544370	0.495645	0.333494	0.505420	0.340993	0.135999	0.494676	0.173564	0.323991	0.370306	0.354660	0.146506	0.185163	0.198871
9	57	2	1.292925	0.946922	0.536127	1.145809	0.720098	0.983194	0.892417	0.764299	1.093528	1.094874	0.834128	0.805255	0.642464	0.661649	0.775281	0.698783	0.704931	0.712896	0.660325	0.674475	0.413293	0.322269	0.094197	0.179722	0.253328	0.005800	0.102953	0.036361	0.001434	0.119380	0.242751	0.082473	0.301561	0.120778	0.212773	0.157245	0.037250	0.130843	0.102799	0.075212	0.030517	0.476536	0.456914	0.957372	0.479152	0.916436	0.379656
9	58	2	0.000281	0.012883	0.000258	0.026382	0.020972	0.111859	0.092658	0.070463	0.035050	0.042370	0.036565	0.072633	0.063317	0.133186	0.089193	0.080648	0.038364	0.024161	0.054816	0.073747	0.097677	0.065278	0.109795	0.022185	0.054389	0.079798	0.082047	0.071819	0.018438	0.131649	0.078668	0.039401	0.104707	0.054589	0.054589	0.076756	0.060476	0.012222	0.048468	0.072903	0.016927	0.051340	0.064179	0.096138	0.045168	0.059746	0.101439
9	60	2	0.098106	0.426140	0.101647	0.112120	0.195887	0.314271	0.355559	0.297588	0.203795	0.234512	0.079127	0.203245	0.157914	0.196997	0.197517	0.130660	0.194735	0.218574	0.210610	0.222937	0.411543	0.260696	0.205060	0.332118	0.189764	0.216526	0.339740	0.297588	0.389525	0.366898	0.510042	0.451783	0.389961	0.389468	0.382417	0.524615	0.212791	0.287685	0.436442	0.368492	0.389961	0.317810	0.437876	0.465515	0.346632	0.365070	0.408855
9	61	2	0.868450	0.752532	0.957402	0.785383	0.866324	0.748125	0.721667	0.972673	0.808616	0.993850	0.763451	0.874304	0.846855	0.863089	1.057265	0.879378	0.862985	0.687709	0.881143	0.896376	0.744360	0.928166	0.938391	0.835157	0.824173	1.149041	1.012551	0.677856	0.580493	0.654150	0.982090	0.816344	0.606181	0.594177	0.687709	0.839267	0.808942	0.567456	0.925166	1.017443	0.869952	0.568950	0.897693	0.598397	0.612370	0.877367	0.693158
9	62	2	0.127610	0.266610	0.135072	0.221679	0.356887	0.304540	0.242455	0.112777	0.382828	0.248286	0.357941	0.307941	0.376601	0.385005	0.146257	0.283061	0.201940	0.425636	0.161664	0.256861	0.378199	0.232758	0.387628	0.248286	0.375875	0.503774	0.423160	0.323048	0.385414	0.236252	0.203469	0.271641	0.161241	0.274250	0.279488	0.424846	0.229085	0.246006	0.290440	0.308752	0.308916	0.317292	0.212011	0.279201	0.319949	0.260158	0.347802
9	63	2	1.615309	1.438813	1.827985	1.855392	1.598890	1.774067	1.356453	1.283643	1.864549	1.423215	1.396337	1.271290	1.007810	1.652641	1.413616	1.414049	1.432599	1.491502	1.328169	1.216056	1.705360	1.472797	1.807250	1.550246	1.706390	1.355927	1.405233	1.551599	1.337580	1.463683	1.278876	1.307629	1.426804	1.417965	1.346113	1.307668	1.250810	1.213100	1.102022	1.183243	1.071675	1.098099	1.288409	1.474680	1.045449	1.451231	1.251438
9	64	2	0.042122	0.410887	0.538824	0.519302	0.612370	0.599121	0.436000	0.732166	0.405356	0.749404	0.701817	0.379784	0.426970	0.448105	0.419711	0.608466	0.596316	0.686269	0.463947	0.663153	0.676952	0.639897	0.462887	0.557653	0.493814	0.403151	0.607788	0.548649	0.578967	0.491594	0.475006	0.557655	0.656711	0.439232	0.548032	0.448993	0.832633	0.597783	0.431391	0.577224	0.434600	0.656035	0.625027	0.399233	0.724863	0.467360	0.771174
[truncated: 54 more columns]
