# Supplementary material for: Cultured Cortical Neurons Can Perform Blind Source Separation According to the Free-Energy Principle
Source: PLoS Comput Biol. 2015 Dec 21;11(12):e1004643. doi: 10.1371/journal.pcbi.1004643 (PMC4686348; doi:10.1371/journal.pcbi.1004643)
Supplement: S1 Dataset — Data are composed of conditional expectation transients for each condition (x_u_trn.csv, …, x_u_alt4.csv), Kullback-Leibler divergence transients for each condition (kld_trn.csv, …, kld_alt4.csv), and trains of evoked spike number at trial 1, 11, …, 91 in each culture in the TRN group (x(t)_trn_1.csv, …, x(t)_trn_23.csv). In file names, alt1, alt2, alt3, and alt4 indicate data under the alternative conditions where (a, ρ) = (1/2, 1/2), (3/4, 1/4), (3/4, 3/4), and (1, 1/2), respectively. (ZIP) [file pcbi.1004643.s004.zip › SupplementaryDataset1/kld_trn.csv]

culture	electrode	preference	trial1	trial2	trial3	trial4	trial5	trial6	trial7	trial8	trial9	trial10	trial11	trial12	trial13	trial14	trial15	trial16	trial17	trial18	trial19	trial20	trial21	trial22	trial23	trial24	trial25	trial26	trial27	trial28	trial29	trial30	trial31	trial32	trial33	trial34	trial35	trial36	trial37	trial38	trial39	trial40	trial41	trial42	trial43	trial44	trial45	trial46	trial47
1	1	2	0.211932	0.197575	0.238014	0.158368	0.198331	0.141776	0.225320	0.203702	0.108780	0.167504	0.134799	0.160147	0.325048	0.319142	0.442010	0.362497	0.224880	0.046802	0.411007	0.182143	0.127650	0.060931	0.151679	0.150945	0.175874	0.259476	0.120922	0.232736	0.222982	0.120307	0.432030	0.084435	0.122291	0.282152	0.498550	0.181033	0.278266	0.267236	0.440580	0.134171	0.256494	0.332338	0.301574	0.300166	0.223594	0.259361	0.329714
1	3	0	0.000506	0.008300	0.000754	0.004227	0.053425	0.005801	0.137532	0.024326	0.002595	0.006919	0.012004	0.010422	0.012196	0.001447	0.050499	0.046071	0.006947	0.005295	0.099909	0.049837	0.053809	0.034489	0.025383	0.004109	0.016886	0.006054	0.051739	0.150945	0.044966	0.003220	0.002349	0.000232	0.044322	0.024189	0.024326	0.061255	0.014957	0.104238	0.028893	0.069786	0.001193	0.040026	0.153049	0.039674	0.000082	0.041647	0.000401
1	4	0	0.033558	0.004755	0.013778	0.026630	0.000212	0.010715	0.000236	0.003622	0.011799	0.044060	0.004974	0.000657	0.012698	0.004373	0.001116	0.012797	0.000639	0.011731	0.001183	0.027802	0.000301	0.002984	0.003842	0.001082	0.000004	0.014154	0.017918	0.126069	0.040049	0.003997	0.014233	0.000360	0.001599	0.006888	0.000000	0.002070	0.001466	0.055093	0.000208	0.006326	0.000017	0.007462	0.035702	0.000369	0.037457	0.001868	0.092948
1	5	0	0.001311	0.012704	0.002237	0.018766	0.005495	0.013988	0.002626	0.063618	0.000615	0.001930	0.068635	0.010989	0.038412	0.000683	0.000020	0.000511	0.008801	0.007746	0.000673	0.010715	0.046287	0.006152	0.000825	0.027017	0.000014	0.002652	0.014102	0.003216	0.008588	0.002731	0.053367	0.039659	0.007731	0.005321	0.000093	0.000140	0.000000	0.008691	0.030018	0.007430	0.004500	0.013935	0.076529	0.012924	0.006730	0.005091	0.004596
1	7	0	0.044011	0.050801	0.000002	0.001002	0.012626	0.007021	0.021206	0.051967	0.000011	0.019987	0.032190	0.030648	0.000118	0.002147	0.011307	0.013347	0.001819	0.089343	0.041642	0.038928	0.041262	0.031895	0.081536	0.037059	0.045796	0.036179	0.026894	0.083995	0.009211	0.062706	0.021900	0.037500	0.010444	0.000021	0.001628	0.000125	0.004177	0.075670	0.023304	0.000026	0.004163	0.019583	0.018613	0.000387	0.079205	0.000003	0.005690
1	8	0	0.095596	0.001336	0.004190	0.008805	0.004077	0.045299	0.000830	0.000497	0.002033	0.019546	0.019351	0.013541	0.004170	0.079913	0.038071	0.009888	0.013536	0.105190	0.113762	0.000345	0.001368	0.014500	0.016965	0.072068	0.113993	0.059435	0.000011	0.001890	0.031821	0.024461	0.000393	0.018708	0.005034	0.000006	0.000494	0.008042	0.070843	0.043626	0.023676	0.000008	0.032035	0.000069	0.003555	0.113694	0.042259	0.067896	0.035768
1	10	0	0.000060	0.045387	0.007133	0.004965	0.082275	0.000362	0.005193	0.011036	0.022079	0.000087	0.000974	0.000150	0.021518	0.000736	0.001437	0.032351	0.006427	0.004774	0.036027	0.168589	0.001406	0.004819	0.003842	0.003949	0.002424	0.009756	0.000480	0.031223	0.000774	0.000124	0.009965	0.008677	0.000131	0.005372	0.002707	0.009701	0.000072	0.003104	0.000514	0.043100	0.002829	0.037598	0.056514	0.001383	0.011108	0.006402	0.001435
1	12	0	0.006452	0.024018	0.024818	0.002123	0.026547	0.010770	0.012004	0.020020	0.052032	0.010601	0.031923	0.012415	0.005672	0.002902	0.009168	0.009650	0.025339	0.014282	0.000034	0.039376	0.057501	0.000005	0.014782	0.008081	0.000856	0.002988	0.032106	0.016761	0.000698	0.022132	0.000041	0.005025	0.000297	0.008028	0.011780	0.000579	0.008704	0.015458	0.001689	0.003022	0.073754	0.076342	0.004840	0.002947	0.006113	0.043183	0.010435
1	14	0	0.028422	0.004080	0.004819	0.000451	0.007483	0.001693	0.028978	0.000048	0.003695	0.002959	0.000299	0.003550	0.000401	0.000348	0.007857	0.007930	0.017031	0.022720	0.000143	0.011229	0.033731	0.001462	0.032664	0.001440	0.005017	0.006874	0.021311	0.004390	0.001978	0.002125	0.001990	0.000802	0.002679	0.003053	0.044276	0.000307	0.011155	0.016646	0.022938	0.033490	0.021326	0.011685	0.001932	0.012405	0.000019	0.007795	0.006661
1	15	0	0.005031	0.025948	0.002810	0.000055	0.040114	0.028886	0.004203	0.000197	0.136508	0.000471	0.002529	0.003275	0.023931	0.016106	0.000024	0.014132	0.059370	0.000315	0.067126	0.092217	0.002561	0.000028	0.014084	0.017640	0.049784	0.007219	0.021922	0.011286	0.000788	0.000897	0.031679	0.004887	0.003540	0.017195	0.029421	0.006775	0.007226	0.008270	0.001627	0.000260	0.075364	0.000483	0.047978	0.005803	0.004639	0.000333	0.000333
1	16	0	0.013670	0.100116	0.015688	0.001149	0.045694	0.008273	0.064749	0.063255	0.002429	0.004491	0.003485	0.011148	0.003751	0.000112	0.014710	0.050819	0.000056	0.049882	0.001456	0.011184	0.045710	0.026561	0.002471	0.149359	0.065262	0.005713	0.025860	0.140464	0.070643	0.015266	0.134095	0.062787	0.066265	0.001179	0.002004	0.012881	0.004491	0.005657	0.000346	0.039443	0.076898	0.015069	0.058839	0.000168	0.019794	0.015637	0.001192
1	18	0	0.000292	0.077667	0.001200	0.005958	0.000838	0.013786	0.022977	0.015159	0.019575	0.002912	0.000425	0.034048	0.048441	0.056030	0.066904	0.012435	0.002691	0.008705	0.119782	0.085514	0.096348	0.067788	0.035471	0.007930	0.000032	0.040576	0.003006	0.018020	0.045761	0.065448	0.141690	0.056392	0.040360	0.000687	0.015160	0.014551	0.022997	0.054608	0.037932	0.001795	0.006620	0.019913	0.021163	0.064988	0.111562	0.026606	0.000168
1	23	0	0.005303	0.004861	0.000870	0.020387	0.000442	0.000122	0.030829	0.003622	0.003400	0.000069	0.002979	0.000995	0.018194	0.000301	0.005684	0.004203	0.011175	0.000597	0.003633	0.037727	0.068734	0.048484	0.028782	0.003848	0.045547	0.001012	0.013499	0.003595	0.000120	0.026253	0.001410	0.077422	0.023601	0.040278	0.051373	0.178808	0.010821	0.034335	0.035403	0.004576	0.225857	0.069417	0.020196	0.010269	0.006108	0.005577	0.006335
1	25	0	0.002912	0.000202	0.093815	0.019675	0.006264	0.028569	0.007586	0.008547	0.011771	0.049921	0.060015	0.014684	0.029595	0.014684	0.099409	0.005645	0.049277	0.022304	0.044667	0.007586	0.000063	0.012196	0.042287	0.043654	0.041493	0.085240	0.009222	0.012117	0.012786	0.038343	0.001882	0.013806	0.010529	0.009399	0.014831	0.120771	0.047249	0.018498	0.015178	0.007316	0.024330	0.004491	0.010529	0.032715	0.000308	0.012139	0.024788
1	26	0	0.000286	0.007066	0.002490	0.007568	0.000001	0.014830	0.037890	0.029367	0.001679	0.000002	0.036413	0.022115	0.015075	0.023461	0.000994	0.002593	0.001753	0.000319	0.000858	0.036541	0.046833	0.001065	0.000130	0.013494	0.012131	0.015566	0.019299	0.006831	0.025124	0.000204	0.003599	0.009306	0.001656	0.004342	0.000994	0.000050	0.017921	0.056326	0.025098	0.020694	0.004240	0.002535	0.041342	0.062026	0.042338	0.000354	0.000115
1	27	0	0.040915	0.012403	0.011049	0.001901	0.038353	0.002958	0.013082	0.032304	0.000034	0.021431	0.002471	0.000545	0.004941	0.048543	0.027340	0.011196	0.002849	0.054731	0.002807	0.053325	0.011051	0.062431	0.009791	0.013794	0.000327	0.057704	0.062312	0.087201	0.019064	0.005372	0.018420	0.046874	0.036511	0.002624	0.005813	0.004020	0.009901	0.176764	0.023647	0.001336	0.000676	0.001384	0.000345	0.000418	0.000491	0.004010	0.068335
1	28	0	0.007201	0.000229	0.000003	0.000047	0.006945	0.000551	0.002525	0.000342	0.011063	0.007899	0.055657	0.000591	0.013856	0.002785	0.032855	0.002800	0.014734	0.011731	0.081533	0.006061	0.000287	0.008885	0.043470	0.026635	0.007899	0.012438	0.000037	0.000862	0.000157	0.034988	0.011887	0.002524	0.002791	0.000131	0.042454	0.019269	0.001657	0.035519	0.000152	0.000038	0.034654	0.035303	0.009441	0.051945	0.024810	0.019996	0.013718
1	29	0	0.032839	0.051739	0.012116	0.009996	0.001970	0.086345	0.018835	0.049699	0.080189	0.028295	0.022584	0.000614	0.034640	0.000611	0.006892	0.042779	0.027007	0.001829	0.002455	0.027102	0.027833	0.000478	0.000520	0.028792	0.009836	0.036166	0.027007	0.036713	0.013795	0.003331	0.157761	0.000401	0.020348	0.025460	0.000038	0.004616	0.000815	0.041509	0.000424	0.065325	0.000741	0.054551	0.078347	0.003271	0.098780	0.006971	0.002231
1	30	0	0.000326	0.005125	0.004772	0.031594	0.033982	0.046923	0.040391	0.013351	0.027971	0.096171	0.075254	0.074989	0.048782	0.004866	0.053307	0.004944	0.031662	0.010774	0.110067	0.004886	0.018801	0.013663	0.058741	0.006298	0.017779	0.004236	0.011004	0.001176	0.004027	0.001492	0.047251	0.024842	0.000033	0.000004	0.033568	0.001296	0.004156	0.008094	0.023126	0.000009	0.027920	0.005683	0.003457	0.046863	0.000953	0.002978	0.000052
1	31	0	0.006806	0.013082	0.000002	0.002440	0.034494	0.000245	0.000005	0.056509	0.003451	0.064496	0.015294	0.001094	0.000797	0.003839	0.000058	0.013782	0.007869	0.018321	0.005243	0.108999	0.008864	0.004880	0.003133	0.026896	0.001002	0.061006	0.000094	0.002605	0.021718	0.020336	0.031471	0.004339	0.000072	0.008595	0.000005	0.000004	0.016762	0.027146	0.022827	0.021413	0.001437	0.000004	0.120896	0.019930	0.070083	0.064902	0.018225
1	32	0	0.000144	0.000073	0.000336	0.008009	0.001744	0.061354	0.020806	0.001229	0.040982	0.003983	0.048769	0.007754	0.000305	0.000499	0.036780	0.003644	0.003466	0.017207	0.013551	0.004018	0.064787	0.003766	0.092932	0.030486	0.008048	0.006895	0.000010	0.002234	0.008116	0.027716	0.000862	0.000125	0.048769	0.081483	0.002035	0.017208	0.011740	0.010042	0.006401	0.007573	0.047847	0.018340	0.002362	0.036718	0.001961	0.031860	0.004906
1	33	1	2.504610	2.065812	2.119733	2.082801	1.995779	1.907594	2.107457	2.015622	2.206960	1.774030	2.516469	1.813987	2.089348	1.839338	1.977524	1.715544	1.849298	1.863509	2.085129	1.593056	1.335066	1.784714	1.977524	1.454906	1.773015	1.545008	1.409208	1.250505	1.492213	1.692946	1.249995	1.579879	1.877574	1.156191	1.282160	1.416762	1.312439	1.322559	1.025183	1.584635	1.754975	1.792880	1.025752	1.600717	1.966569	1.813090	1.573203
1	35	1	0.974966	0.658253	0.769594	1.116894	0.426988	0.709186	0.711380	0.506889	0.652518	0.532237	0.594309	0.776391	0.679779	0.650397	0.732158	0.776518	0.826906	0.535402	0.780693	0.675214	0.531258	0.589301	0.637792	1.072043	0.679672	0.638643	0.502397	0.767679	0.630247	0.881464	0.840686	0.811583	0.967995	0.913957	0.870118	1.025666	0.787448	0.637692	0.983506	0.503609	0.937262	0.720109	0.821899	0.826772	1.130047	0.732487	1.056449
1	36	1	2.465416	2.227439	2.992978	2.573414	2.509733	1.949977	2.466484	2.054937	2.360347	2.525485	1.778626	2.425867	2.555771	2.425867	2.184587	2.183063	2.455727	2.122415	2.289596	2.492777	2.339995	2.204064	3.077061	2.579209	2.199873	2.193771	1.978357	2.146016	2.782411	2.262070	2.886141	3.329259	2.985614	2.438505	3.030263	1.626104	2.654418	1.902754	2.314424	1.977989	2.658668	2.265203	2.258541	2.303465	1.902044	2.154798	2.164735
1	37	1	0.067704	0.067863	0.081481	0.054070	0.025980	0.008299	0.000007	0.001272	0.044702	0.046846	0.006756	0.009701	0.011209	0.031935	0.019562	0.007656	0.003237	0.009603	0.033899	0.011550	0.000151	0.013666	0.049388	0.079682	0.005759	0.003507	0.000002	0.013872	0.004942	0.030141	0.000001	0.012180	0.004726	0.089269	0.009839	0.029900	0.006022	0.001694	0.001929	0.000347	0.026786	0.006472	0.001871	0.000733	0.014987	0.033612	0.017277
1	38	1	0.047832	0.045311	0.058293	0.109909	0.036944	0.031176	0.108854	0.007635	0.236517	0.009084	0.031895	0.061287	0.137764	0.144413	0.094249	0.095339	0.038865	0.118110	0.141170	0.145123	0.147694	0.055744	0.214846	0.031261	0.136399	0.133410	0.150114	0.048432	0.105556	0.171356	0.187201	0.207128	0.068881	0.064550	0.184380	0.248288	0.197918	0.073056	0.083412	0.126160	0.272559	0.248007	0.115255	0.123783	0.030790	0.276502	0.131668
1	39	1	0.047621	0.100192	0.053088	0.170751	0.057611	0.109672	0.091051	0.028250	0.112477	0.205759	0.110011	0.061843	0.139317	0.063306	0.296032	0.165937	0.049519	0.213834	0.256770	0.078579	0.068767	0.110251	0.253301	0.125538	0.062200	0.066754	0.020075	0.038923	0.092420	0.110294	0.154049	0.136153	0.061936	0.074170	0.084133	0.146798	0.093503	0.059875	0.194542	0.100019	0.115718	0.190898	0.104002	0.045172	0.032716	0.162065	0.139179
1	43	1	1.088362	1.239731	1.523383	1.260998	1.495457	0.954071	0.962979	0.808247	1.160280	1.310125	1.006061	1.080709	1.212638	1.069882	1.144529	1.336162	1.291300	0.875947	1.306160	1.600099	0.872722	0.982962	1.311778	1.310125	1.112571	1.282351	1.155864	0.833600	1.081099	0.757303	1.134766	1.580878	0.769297	1.099104	1.337706	0.948526	1.595703	0.902593	1.065196	1.285478	1.091142	1.485677	0.869902	1.606180	1.227556	1.152094	1.564234
1	45	1	4.511026	5.650707	4.749840	4.474170	4.126696	4.464364	4.688580	4.368015	5.324026	5.102118	4.091947	4.555111	4.914457	4.119450	3.993857	3.511231	3.822904	2.824891	3.264588	2.640497	2.854982	2.816118	4.241697	3.945208	4.179435	3.990757	4.132253	3.348283	4.439206	3.699384	4.917225	4.784871	3.664891	4.820544	5.295002	3.319713	4.202865	3.978415	4.522483	3.855156	4.807023	6.054889	5.088811	4.846099	4.909799	5.655007	5.742916
1	46	1	0.416862	0.829816	1.281520	1.264639	1.641152	0.961521	0.975445	1.392194	0.749732	1.161750	0.790044	0.656170	1.036615	1.133348	1.088298	0.613254	0.826449	1.056819	0.809868	0.696668	0.810072	0.925999	0.874904	1.246312	1.377950	0.787215	0.877370	0.945531	0.797271	1.047006	0.379189	0.774047	1.165254	1.265745	0.735391	0.642093	1.305561	0.725363	0.975688	0.900190	1.038189	1.082202	0.854342	0.840619	0.742913	0.902304	0.753196
1	47	0	0.002883	0.008927	0.013312	0.019837	0.004244	0.004358	0.014200	0.000083	0.000137	0.000001	0.004410	0.004313	0.124299	0.012380	0.024727	0.016054	0.000494	0.019015	0.023508	0.040219	0.007977	0.001591	0.079401	0.001781	0.001103	0.000001	0.034585	0.000763	0.000026	0.037107	0.000747	0.017512	0.000008	0.004584	0.021659	0.000096	0.039979	0.002937	0.014513	0.012984	0.021528	0.021638	0.001566	0.000562	0.005317	0.015491	0.003962
1	48	1	0.500524	0.991591	0.314011	0.541707	0.562367	0.603506	0.416862	0.522463	0.701663	0.802729	0.841640	0.573478	0.705204	0.875658	0.799594	0.725363	0.938542	0.835711	0.756006	0.225675	0.407500	0.853804	0.778532	0.782472	0.751919	0.540468	0.641955	0.426790	0.676393	0.821296	0.303280	0.503432	0.543062	0.588978	0.658516	0.834146	0.549007	0.523561	0.667212	0.532767	0.650333	0.859436	0.285244	0.474976	0.566459	0.617038	0.510176
1	49	2	0.169023	0.192190	0.196477	0.064818	0.017894	0.230999	0.228391	0.226563	0.034458	0.092723	0.103685	0.097209	0.068309	0.234847	0.138437	0.075863	0.121105	0.086536	0.147167	0.222973	0.152962	0.109920	0.086743	0.031696	0.092370	0.092224	0.232829	0.050288	0.131750	0.063266	0.095512	0.119725	0.187115	0.221505	0.122068	0.009031	0.188810	0.317311	0.124976	0.233938	0.250160	0.178495	0.305445	0.115182	0.346375	0.150506	0.065664
1	50	2	1.988387	2.107729	1.944494	2.101551	1.861133	2.262136	2.166608	2.638714	2.199479	2.047139	2.441407	1.956216	2.142220	2.128340	2.129333	2.196848	1.818872	2.114708	1.917289	1.848784	2.154903	1.899393	2.223137	1.912106	1.848357	2.106315	1.867913	2.133932	1.750288	1.794665	1.971509	1.818872	1.509559	1.544236	1.736003	1.340059	1.971054	1.779138	2.202262	2.064487	1.438140	1.716813	1.495260	1.681990	1.508015	1.740653	1.629741
1	51	2	1.893188	1.542214	1.642616	1.740250	1.948825	1.542214	1.603990	1.756203	1.869041	1.808953	2.013950	2.428638	1.920668	2.041124	2.038622	2.327692	2.004299	1.813446	2.343034	2.602024	2.067395	2.031078	2.095106	2.261650	1.886871	2.106439	2.088543	2.272120	1.924238	2.130399	1.919226	1.970330	2.461527	1.873505	2.210703	2.057400	1.962792	2.237090	2.276535	1.754527	1.997018	2.122028	2.197913	2.009551	2.073026	2.039218	2.271163
1	52	2	1.035500	0.524533	0.351493	0.206684	0.667446	0.284246	0.252691	0.239518	0.376963	0.124276	0.282397	0.595564	0.401280	0.350613	0.146402	0.888367	0.379837	0.262641	0.164505	0.521708	0.322540	0.245132	0.076393	0.454866	0.130804	0.103771	0.244404	0.500578	0.436734	0.186791	0.648952	0.679235	0.308633	0.251329	0.906746	0.531943	0.371065	0.600024	0.791260	0.482617	0.383387	0.336508	0.842634	0.588439	0.590217	0.415970	0.591403
1	53	0	0.022991	0.000811	0.000043	0.004907	0.002678	0.011879	0.000052	0.068597	0.007898	0.048333	0.018022	0.001177	0.000149	0.000669	0.000013	0.005916	0.025867	0.000087	0.000006	0.032190	0.001300	0.036600	0.007239	0.000139	0.026894	0.045494	0.050233	0.019224	0.010300	0.014114	0.019651	0.021775	0.003986	0.002813	0.008295	0.024707	0.001606	0.003271	0.013414	0.010369	0.044751	0.000022	0.004886	0.012420	0.018560	0.002071	0.006891
1	54	2	0.507355	0.060533	0.022307	0.226826	0.125243	0.197040	0.093323	0.456765	0.214049	0.249095	0.312369	0.604850	0.481336	0.278392	0.236279	0.731869	0.411085	0.344705	0.496997	0.656857	0.521998	0.524016	0.361183	0.590582	0.352218	0.480316	0.592405	0.689425	0.427363	0.468869	0.483507	0.363106	0.255512	0.280077	0.608210	0.470964	0.365276	0.377391	0.813950	0.493834	0.289398	0.320750	0.867287	0.221604	0.224509	0.526694	0.529177
1	55	2	1.221932	1.380935	1.290994	1.110683	1.173955	1.158649	1.109874	1.440821	1.170157	1.013837	1.089561	1.299705	0.925507	1.191277	1.332329	1.063822	0.914915	1.246013	1.122953	1.471337	1.012463	1.107418	1.069674	1.341322	1.175402	1.136244	1.261670	1.434651	1.333350	1.104600	1.237464	1.199896	1.203717	0.988211	0.976797	0.849439	1.086310	1.203989	1.065742	1.231010	0.862234	1.205809	1.260187	1.081549	1.159842	1.237748	1.201242
1	56	2	0.444088	0.230517	0.153112	0.155823	0.160124	0.084939	0.171350	0.133353	0.026077	0.032793	0.008570	0.260030	0.207847	0.106074	0.032636	0.310846	0.157696	0.047725	0.112230	0.318121	0.080180	0.129760	0.209399	0.230943	0.308816	0.108043	0.276841	0.113818	0.054393	0.126721	0.334031	0.327647	0.189883	0.113030	0.503569	0.076147	0.114989	0.153413	0.266559	0.169968	0.146389	0.107577	0.248688	0.096000	0.031436	0.058671	0.092980
1	59	2	1.163677	1.380533	1.353709	1.211236	1.243387	1.320997	1.447740	1.652373	1.316140	1.245481	1.595222	1.384159	1.699303	1.486853	1.497755	1.490250	1.596269	1.409240	1.235581	1.606264	1.678873	1.334915	1.096854	1.399463	1.423707	1.656986	1.393364	1.124361	1.368453	1.322563	1.488195	1.331207	1.533972	1.443264	1.383593	1.274921	1.258665	1.423707	1.248282	1.086361	1.590468	1.250862	1.402531	1.336883	1.379684	1.390771	1.275442
1	60	2	0.365868	0.142350	0.136186	0.245576	0.204755	0.359524	0.298543	0.420683	0.112883	0.173798	0.337576	0.062214	0.128793	0.260438	0.359457	0.271616	0.104874	0.145888	0.274124	0.392765	0.234057	0.207545	0.059527	0.071300	0.145700	0.395137	0.226741	0.376307	0.224388	0.102969	0.285780	0.250092	0.207665	0.198329	0.059614	0.188870	0.335662	0.397346	0.258874	0.236185	0.186948	0.317861	0.212458	0.341593	0.581693	0.404283	0.284113
1	61	2	0.935047	0.858354	0.868651	0.626544	0.404029	0.540949	0.695937	0.521482	0.723370	0.451044	0.560845	0.484857	0.518652	0.478493	0.410424	0.637396	0.524640	0.662133	0.369668	0.551175	0.431734	0.441410	0.269494	0.396235	0.338826	0.344953	0.424023	0.505375	0.495980	0.278491	0.386950	0.397739	0.233769	0.321359	0.466026	0.312699	0.364111	0.362329	0.303349	0.366697	0.323185	0.317206	0.339850	0.318635	0.220426	0.248717	0.266432
1	62	2	0.997106	0.883858	0.778641	0.890447	0.765957	1.047937	0.898563	1.315701	0.649925	0.741031	0.891225	0.642817	0.995970	0.671383	0.874434	1.062520	0.760691	0.876930	0.863415	0.928326	0.869567	1.107051	0.923853	1.242868	1.141495	0.825956	1.002411	0.698042	0.881753	1.090857	1.089306	1.193534	1.123983	1.010702	1.028264	0.784570	0.540617	0.746945	0.266442	0.386263	0.238271	0.429770	0.312023	0.217468	0.230051	0.402099	0.581407
1	63	2	0.259401	0.504823	1.086917	1.327165	1.221506	0.804201	1.300762	1.197798	1.422292	0.844977	1.333449	1.185740	1.150878	0.972247	0.881845	0.895166	0.767593	0.711940	0.660200	1.019750	1.047634	0.686340	0.705226	1.164070	0.565485	1.348443	1.012173	0.873028	0.715359	0.621504	1.259295	1.076667	0.629810	0.913961	1.300181	1.043103	0.982419	1.245540	1.124079	1.298356	0.562030	0.686243	0.595498	0.660372	0.580371	0.533322	0.831611
1	64	2	2.045277	2.162136	2.085018	2.027748	1.827842	2.139234	1.965487	2.064909	1.803692	1.725189	2.093856	1.871868	2.200569	2.139181	2.233295	1.671478	2.073122	1.834068	1.885920	1.826882	1.731170	1.803551	1.873995	2.147461	1.940888	1.500379	1.611514	2.098754	1.586395	1.788714	1.828069	1.957270	1.923985	2.222537	1.979530	2.052843	1.810785	2.179508	2.074682	2.074689	1.759554	1.941577	2.135892	2.252784	1.857207	1.866909	1.984503
2	2	2	0.688013	0.618043	0.799327	0.895313	0.771033	1.038692	1.064890	0.953652	1.100739	1.417366	1.081156	0.675867	1.081093	1.155282	0.909113	0.916059	0.939464	1.117224	1.024020	1.010187	1.322507	1.489612	1.360224	1.071922	0.985203	1.113192	1.157063	1.252207	1.149186	1.555280	1.212619	1.367092	1.791059	1.059243	1.208285	1.321107	1.211919	1.334321	1.336353	1.054597	1.026960	1.062702	1.591735	1.137056	0.964372	1.035513	1.262249
2	3	2	0.410274	0.252770	0.398382	0.384829	0.186234	0.424229	0.509738	0.233147	0.250081	0.101755	0.494044	0.536159	0.442399	0.281157	0.405328	0.428243	0.390467	0.303924	0.387021	0.313562	0.312126	0.350146	0.262416	0.447094	0.631229	0.371088	0.304345	0.400262	0.185751	0.232306	0.240414	0.168338	0.397042	0.257560	0.282939	0.362493	0.177849	0.122899	0.243926	0.191609	0.283514	0.326546	0.268038	0.308508	0.095684	0.443968	0.134736
2	4	2	6.268819	6.565216	6.844363	6.469966	6.190369	6.854412	7.031254	6.395370	6.279757	6.775573	6.451953	6.252371	6.656974	6.430593	6.604071	6.461270	5.908926	6.687653	6.071128	6.316262	6.898958	6.305072	6.224996	6.125686	6.504974	6.499270	6.226217	6.610755	6.520585	6.663921	6.654729	6.514812	6.826430	6.445649	6.756512	6.626645	7.345981	6.954790	7.453801	7.623009	7.259687	6.763819	6.878139	6.803986	7.259508	7.660835	7.278741
2	5	0	0.046428	0.034046	0.061006	0.019094	0.026085	0.014453	0.024979	0.019332	0.032181	0.000412	0.020343	0.007026	0.000114	0.010641	0.000242	0.062341	0.001758	0.026588	0.006455	0.000370	0.013216	0.000138	0.000938	0.070956	0.005882	0.020683	0.003103	0.003982	0.000699	0.007293	0.060442	0.000316	0.007906	0.016846	0.014221	0.000491	0.002053	0.026965	0.067838	0.034987	0.000269	0.080476	0.006685	0.052599	0.015175	0.007331	0.029787
2	6	2	0.655258	0.471812	0.584599	0.465192	0.791572	0.652944	0.698129	0.803233	0.620458	0.600336	0.577875	0.522362	0.707035	0.808493	0.694469	0.498944	0.815700	0.741411	0.498944	0.578274	0.628869	0.690677	0.485668	0.641731	0.622259	0.576692	0.571444	0.769063	0.737244	0.418687	0.520622	0.870193	0.644182	0.529845	0.540267	0.642140	0.294342	0.603813	0.450937	0.248985	0.373589	0.479769	0.328902	0.470342	0.238648	0.267959	0.227026
2	7	2	0.306903	0.079609	0.332170	0.303632	0.218968	0.410950	0.176114	0.279698	0.138121	0.322546	0.318283	0.465471	0.206905	0.217727	0.179280	0.484639	0.265918	0.397618	0.219911	0.425842	0.236693	0.331997	0.221277	0.392819	0.558164	0.377706	0.334411	0.347343	0.168131	0.307465	0.320245	0.388803	0.359432	0.130377	0.175295	0.253837	0.368781	0.278392	0.117307	0.084614	0.125992	0.233147	0.229806	0.218965	0.168851	0.147769	0.217218
2	8	0	0.002199	0.008039	0.006556	0.003476	0.023439	0.032141	0.000849	0.001534	0.018340	0.019701	0.019475	0.018406	0.000019	0.000028	0.003718	0.001512	0.011824	0.008813	0.001653	0.031996	0.002730	0.006409	0.005037	0.049786	0.016150	0.009867	0.000446	0.000202	0.012886	0.000696	0.005082	0.003055	0.001883	0.012033	0.009403	0.009013	0.000835	0.004614	0.006426	0.000000	0.000202	0.012301	0.010280	0.001955	0.000163	0.025022	0.013443
2	9	0	0.081133	0.099789	0.044219	0.030564	0.065018	0.137014	0.072715	0.037040	0.044065	0.160187	0.134656	0.083499	0.017728	0.065717	0.023533	0.003010	0.004965	0.140767	0.144152	0.080683	0.017338	0.038922	0.002751	0.082688	0.008386	0.043072	0.009647	0.025419	0.070495	0.072307	0.022837	0.059792	0.022197	0.001378	0.004987	0.003870	0.011215	0.029191	0.001660	0.000847	0.000122	0.000193	0.021163	0.010894	0.001507	0.002248	0.000885
2	10	0	0.001170	0.000479	0.039180	0.080625	0.012489	0.000162	0.139190	0.008528	0.005513	0.040510	0.054248	0.094546	0.012487	0.033129	0.028086	0.005201	0.015160	0.020948	0.023018	0.040576	0.016586	0.041328	0.133243	0.015173	0.000036	0.036000	0.040129	0.000009	0.077226	0.007359	0.052600	0.070389	0.023672	0.005078	0.009788	0.016551	0.003828	0.000530	0.015485	0.002294	0.000878	0.003690	0.000000	0.022132	0.000082	0.001610	0.059677
2	12	0	0.009981	0.037962	0.003260	0.041046	0.000624	0.039489	0.058054	0.010403	0.006775	0.086834	0.020792	0.005464	0.000902	0.000787	0.000557	0.015521	0.062148	0.000144	0.000085	0.002962	0.000228	0.003537	0.005733	0.026584	0.000110	0.012399	0.000218	0.005923	0.007348	0.029226	0.007965	0.020683	0.000393	0.040700	0.091259	0.023430	0.002704	0.068344	0.001202	0.062930	0.000037	0.003406	0.035380	0.001004	0.002294	0.020928	0.003380
2	14	0	0.004245	0.000203	0.000946	0.007583	0.000298	0.008622	0.000618	0.001256	0.000005	0.024566	0.023345	0.014049	0.012546	0.000120	0.002622	0.010050	0.017546	0.005697	0.000733	0.020021	0.010431	0.022212	0.000176	0.000807	0.000065	0.001422	0.000255	0.000005	0.013027	0.000015	0.002895	0.011946	0.000662	0.000855	0.018777	0.000618	0.007695	0.000883	0.028214	0.015003	0.000031	0.000177	0.004577	0.011409	0.009571	0.000343	0.018375
2	15	2	0.481242	0.351988	0.452606	0.654999	0.422876	0.811169	0.572703	0.534968	0.580582	0.228326	0.549565	0.289320	0.427004	0.591664	0.496026	0.238908	0.492249	0.459383	0.307935	0.438069	0.598864	0.533283	0.363846	0.290186	0.372087	0.414367	0.437038	0.435440	0.581545	0.503306	0.431193	0.342550	0.450308	0.478195	0.372942	0.366557	0.396090	0.421928	0.192465	0.680278	0.386865	0.288384	0.303018	0.455370	0.386325	0.375969	0.323061
2	17	0	0.003568	0.095757	0.118762	0.075086	0.019794	0.012652	0.020751	0.014768	0.000611	0.080029	0.000830	0.037585	0.000412	0.000316	0.000022	0.004206	0.000137	0.001556	0.107814	0.003557	0.000595	0.006135	0.050630	0.002032	0.008412	0.024559	0.001511	0.002157	0.009996	0.027300	0.000103	0.004622	0.005245	0.033373	0.002849	0.000958	0.010811	0.020793	0.003559	0.013139	0.001614	0.036466	0.012960	0.000308	0.016682	0.000018	0.054251
2	19	1	0.538574	0.777130	0.475503	0.918768	0.868097	1.042303	0.758738	1.212870	0.885755	0.842478	1.025289	1.120043	1.375911	1.027340	1.066914	1.053128	1.072919	0.841918	0.591387	1.004271	0.759760	0.859121	0.907210	1.019091	0.927743	0.719854	0.952646	0.956136	0.786663	1.171616	0.935069	1.099662	1.276779	1.181578	1.514673	1.333334	1.003255	1.061108	0.872800	1.616787	1.007320	1.117950	1.180428	1.902035	1.902066	1.548854	1.336826
2	20	0	0.075161	0.138962	0.214259	0.052338	0.069405	0.115339	0.023569	0.015351	0.011764	0.074782	0.000643	0.022349	0.039960	0.003262	0.010850	0.000753	0.000218	0.050287	0.033225	0.026835	0.026637	0.024979	0.007092	0.014154	0.004175	0.013494	0.010868	0.013355	0.006144	0.020688	0.014317	0.063836	0.014615	0.024991	0.011340	0.034699	0.016232	0.001089	0.006765	0.010663	0.022118	0.007232	0.000465	0.002085	0.029112	0.000983	0.044426
2	22	1	0.092930	0.310700	0.375576	0.180171	0.249254	0.110050	0.284380	0.120079	0.097538	0.095809	0.063100	0.227284	0.197918	0.109638	0.266507	0.169086	0.115435	0.087958	0.135493	0.188410	0.139812	0.036478	0.252175	0.034093	0.152351	0.051818	0.109146	0.024115	0.075277	0.164239	0.100123	0.357185	0.030806	0.140350	0.171322	0.151898	0.080322	0.133589	0.105510	0.009965	0.011039	0.206705	0.083507	0.046834	0.032883	0.031365	0.057986
2	23	0	0.169419	0.013443	0.030501	0.028148	0.044802	0.000705	0.000504	0.005596	0.011845	0.002020	0.009901	0.057986	0.015086	0.008685	0.003578	0.000076	0.005918	0.000467	0.008256	0.001161	0.008700	0.000021	0.000271	0.000322	0.000070	0.007760	0.010306	0.015331	0.000535	0.003647	0.000005	0.000365	0.023027	0.006128	0.023147	0.002911	0.000059	0.001180	0.001287	0.004388	0.028580	0.000922	0.001729	0.006399	0.000073	0.002694	0.009211
2	24	1	0.159836	0.051098	0.195962	0.122812	0.133999	0.135058	0.194391	0.135110	0.190020	0.183600	0.179978	0.129640	0.119489	0.198502	0.039133	0.131228	0.114918	0.154375	0.122580	0.106454	0.200546	0.115878	0.064071	0.055647	0.127517	0.082919	0.090808	0.108103	0.129335	0.167541	0.220111	0.114568	0.234037	0.276885	0.142873	0.135455	0.349100	0.094823	0.069473	0.440160	0.368230	0.098222	0.238657	0.184924	0.080188	0.068726	0.180003
2	26	0	0.015993	0.005916	0.017560	0.011206	0.090876	0.002718	0.036902	0.001369	0.001722	0.097431	0.019991	0.030424	0.005659	0.117739	0.005562	0.084814	0.038123	0.124840	0.026457	0.020109	0.014353	0.014238	0.091015	0.040480	0.043708	0.061630	0.046200	0.000892	0.008326	0.003297	0.025222	0.004367	0.052222	0.028015	0.069549	0.009660	0.151901	0.080887	0.034147	0.013796	0.009665	0.012607	0.043472	0.023585	0.001908	0.021242	0.012626
2	29	0	0.015133	0.003866	0.010156	0.000698	0.027558	0.002046	0.002760	0.008554	0.021223	0.032244	0.000003	0.000270	0.008958	0.000001	0.016235	0.009641	0.014311	0.001439	0.003069	0.002164	0.006066	0.057049	0.000499	0.010954	0.014823	0.000135	0.007648	0.001836	0.013141	0.015472	0.002709	0.008716	0.000062	0.013445	0.006256	0.000128	0.007902	0.004266	0.035359	0.002644	0.052706	0.005575	0.002913	0.086892	0.002546	0.010448	0.000601
2	30	0	0.016767	0.136565	0.029249	0.027596	0.031961	0.003513	0.016947	0.132627	0.053893	0.006172	0.053615	0.014348	0.005831	0.021811	0.030215	0.000008	0.016767	0.024170	0.018393	0.021324	0.025877	0.009211	0.028073	0.005509	0.010835	0.002069	0.046480	0.004108	0.000448	0.006526	0.022195	0.032825	0.001218	0.024328	0.001654	0.001142	0.003442	0.002800	0.024620	0.014850	0.023010	0.008618	0.009061	0.017778	0.054162	0.026688	0.027880
2	31	0	0.006237	0.001366	0.017950	0.045184	0.000129	0.021975	0.029539	0.019342	0.000021	0.000805	0.000101	0.002214	0.000283	0.015386	0.000056	0.000566	0.018017	0.002549	0.006550	0.001537	0.007672	0.008748	0.000148	0.016823	0.007886	0.007580	0.011276	0.000044	0.073473	0.052060	0.031989	0.000354	0.013777	0.000026	0.017073	0.000181	0.017400	0.099454	0.005585	0.007270	0.033543	0.000637	0.065785	0.017226	0.042350	0.049354	0.019570
2	32	0	0.000160	0.079851	0.003078	0.011995	0.002231	0.017750	0.079706	0.055606	0.025775	0.180820	0.021043	0.045812	0.082997	0.083390	0.006934	0.002358	0.056753	0.021300	0.014884	0.000372	0.001543	0.007798	0.001999	0.032270	0.003912	0.008818	0.013056	0.031267	0.009737	0.015666	0.017011	0.024727	0.000119	0.057942	0.000004	0.004247	0.017491	0.111464	0.072716	0.017750	0.000636	0.007749	0.000005	0.072150	0.021528	0.024003	0.045931
2	33	1	0.339550	0.252802	0.176350	0.313167	0.223098	0.147019	0.256518	0.303594	0.229670	0.214969	0.251391	0.291724	0.354772	0.298086	0.318109	0.271449	0.301094	0.180327	0.354531	0.243987	0.246685	0.254394	0.434329	0.537416	0.366170	0.315143	0.384785	0.442727	0.453381	0.204609	0.747379	0.500941	0.159427	0.303716	0.358071	0.175895	0.291913	0.250891	0.186884	0.119704	0.240591	0.193908	0.086158	0.145123	0.056233	0.079605	0.176877
2	34	1	0.146232	0.264757	0.186566	0.452281	0.542164	0.442969	0.923546	0.795052	0.753706	0.579599	0.610273	0.530707	0.615297	0.287149	0.405551	0.497132	0.235701	0.368634	0.155579	0.262661	0.245083	0.268596	0.179739	0.272599	0.160702	0.221838	0.286446	0.191510	0.241249	0.128169	0.149219	0.100973	0.112833	0.116846	0.176038	0.176725	0.033084	0.081934	0.019896	0.024299	0.066932	0.016738	0.039852	0.023114	0.009475	0.043708	0.026635
2	35	2	0.003122	0.000036	0.023614	0.000487	0.019946	0.024940	0.002260	0.014483	0.010529	0.053153	0.011510	0.045006	0.046707	0.033344	0.072369	0.006902	0.030503	0.003401	0.054560	0.017391	0.033396	0.001150	0.031988	0.020969	0.009669	0.012410	0.008984	0.006536	0.000544	0.024819	0.005225	0.008023	0.028952	0.005791	0.007587	0.043324	0.036337	0.033403	0.028971	0.017952	0.007634	0.006077	0.041450	0.023557	0.017791	0.100781	0.044564
2	36	1	0.166537	0.262358	0.099180	0.200762	0.148331	0.131080	0.090735	0.170770	0.133923	0.156276	0.150975	0.084667	0.128857	0.109940	0.156884	0.080430	0.046941	0.030322	0.101384	0.072405	0.035701	0.095942	0.028323	0.106938	0.027677	0.028139	0.005204	0.104340	0.075912	0.012489	0.036993	0.052483	0.000331	0.069865	0.002976	0.001614	0.017579	0.050457	0.078649	0.028917	0.018064	0.002583	0.008982	0.056127	0.047487	0.019120	0.046021
2	38	1	0.175390	0.299263	0.143784	0.507644	0.433088	0.430569	0.827184	0.887044	0.897562	0.615297	0.485306	0.677306	0.576946	0.434366	0.362548	0.464410	0.199356	0.298325	0.244116	0.170050	0.167546	0.175614	0.181127	0.190995	0.179951	0.136113	0.238317	0.068207	0.189257	0.212079	0.117149	0.132943	0.076882	0.108132	0.082748	0.168417	0.001879	0.100566	0.004386	0.003922	0.088415	0.031235	0.040679	0.019741	0.014348	0.034004	0.023434
2	39	1	7.652122	9.291845	7.583489	7.450672	8.070711	7.867556	8.759024	7.745273	8.961346	7.718914	7.623685	8.183119	8.951688	9.791468	9.695634	8.312281	7.643963	7.912353	7.338465	7.476547	7.843014	8.271019	9.142058	8.149237	7.035087	7.390281	7.940330	7.547997	7.892076	7.871454	8.239824	6.902421	8.464277	6.658935	8.314519	8.081557	7.905682	7.638078	8.494769	8.982694	7.397305	7.985981	8.049507	9.557301	8.536676	8.646960	8.285391
2	43	1	0.857771	0.356443	0.501213	0.351208	0.245781	0.429192	0.422743	0.433418	0.488427	0.299746	0.625968	0.571993	0.754371	0.338871	0.586454	0.322356	0.338460	0.521373	0.461352	0.480938	0.629983	0.700069	0.533560	0.476328	0.525891	0.363911	0.463466	0.395700	0.521791	0.374183	0.543211	0.679948	0.824999	0.341716	0.531706	0.310700	0.440516	0.307965	0.575165	0.600749	0.344411	0.340880	0.209836	0.436018	0.321846	0.327999	0.414731
2	44	1	8.502639	7.601940	8.440641	8.254114	8.131799	8.770111	8.477300	8.864660	8.692002	7.407348	7.436569	6.972888	9.615345	7.359845	8.569629	8.559789	7.163968	6.438292	8.249524	7.562204	5.689688	7.475005	7.053649	9.332064	5.892740	6.617967	7.631754	7.001493	6.864550	9.394049	8.182882	7.127146	7.787447	7.206995	8.018212	6.436932	6.926286	8.864660	7.237755	6.697879	7.327424	6.662401	6.433634	7.644300	7.708318	6.602805	6.531467
2	45	1	0.233179	0.035365	0.260624	0.201993	0.462491	0.326806	0.180436	0.233717	0.423273	0.152355	0.316265	0.301846	0.224440	0.202826	0.331497	0.096364	0.191426	0.258159	0.213807	0.237495	0.242039	0.371866	0.118422	0.162669	0.095895	0.080379	0.176886	0.116961	0.104230	0.066336	0.095867	0.140002	0.104427	0.145931	0.157446	0.165320	0.092485	0.056761	0.089178	0.058658	0.133892	0.101681	0.039188	0.151955	0.107781	0.010354	0.151955
2	46	1	0.221532	0.438407	0.800323	0.566939	0.428062	0.885487	0.460760	1.373209	0.625639	0.383553	0.427570	0.448692	0.607812	0.370161	0.651844	0.416664	0.375789	0.412341	0.287034	0.262458	0.355427	0.618280	0.417281	0.475244	0.795594	0.193723	0.364389	0.406060	0.537578	0.493041	0.695401	0.542193	0.216255	0.383033	0.348496	0.246069	0.147349	0.351748	0.339350	0.157446	0.371707	0.377274	0.272822	0.328401	0.313962	0.195283	0.254201
2	47	0	0.009918	0.006600	0.018502	0.034450	0.029238	0.000013	0.006576	0.029654	0.035387	0.001027	0.005611	0.003612	0.016469	0.000038	0.003507	0.000021	0.004371	0.001267	0.002149	0.008125	0.007562	0.012087	0.000283	0.005945	0.000000	0.005911	0.002411	0.013195	0.005913	0.003026	0.007607	0.025769	0.024678	0.009634	0.003396	0.025491	0.037252	0.035870	0.000166	0.050469	0.066207	0.001063	0.000004	0.000704	0.000960	0.004304	0.000883
2	48	1	0.391598	0.345371	0.254937	0.266456	0.309069	0.049539	0.165375	0.174963	0.136901	0.277492	0.174335	0.297864	0.497660	0.054596	0.167880	0.242558	0.098150	0.241895	0.262636	0.092948	0.083655	0.270337	0.141936	0.381236	0.201785	0.368011	0.399250	0.257457	0.129223	0.370717	0.470169	0.124422	0.205935	0.104533	0.248876	0.192685	0.182546	0.170802	0.194291	0.286930	0.430471	0.239547	0.433836	0.305387	0.307774	0.290461	0.323164
2	50	2	0.503841	0.405588	0.702871	0.520393	0.650916	0.757350	0.575115	0.732010	0.636595	0.440169	0.641731	0.620458	0.601630	0.808016	0.478010	0.636140	0.846663	0.569503	0.698696	0.493415	0.883190	0.560153	0.655258	0.707035	0.586287	0.444351	0.580116	0.713182	0.764627	0.397834	0.686227	0.895111	0.515810	0.404937	0.417880	0.645996	0.277683	0.476471	0.363068	0.279315	0.432454	0.176682	0.343119	0.493755	0.225695	0.337131	0.205288
2	51	2	0.160533	0.107288	0.229329	0.210316	0.165047	0.063894	0.078062	0.301324	0.188376	0.212969	0.119544	0.169968	0.267903	0.258935	0.072703	0.183451	0.245298	0.169972	0.156891	0.147161	0.069295	0.105828	0.055154	0.147797	0.126598	0.214740	0.088908	0.090982	0.160239	0.080083	0.188039	0.103437	0.128462	0.051131	0.088438	0.054180	0.096101	0.058530	0.118795	0.050557	0.058408	0.056405	0.087930	0.029357	0.002227	0.003441	0.023427
2	52	2	1.149107	1.359093	0.924712	1.205749	1.258836	1.383553	1.147772	1.307207	1.127186	1.310135	1.215387	1.008988	1.264111	1.195374	1.084231	1.373124	1.426168	0.978338	1.336410	1.245022	1.213145	1.023837	1.407126	1.215282	1.486404	1.318138	1.268146	1.184838	0.978887	1.327660	1.021966	1.258583	1.023367	1.475994	1.466377	1.253299	1.700491	1.401622	1.199070	1.359358	1.072552	1.276684	1.339067	1.121305	1.359282	1.191942	1.118578
2	53	1	0.332415	0.184806	0.295692	0.294929	0.222997	0.401687	0.395249	0.349222	0.302533	0.269172	0.238758	0.165724	0.244994	0.294752	0.151563	0.222997	0.375840	0.301409	0.133669	0.222440	0.362776	0.312491	0.332523	0.284291	0.294927	0.288567	0.332805	0.302533	0.111805	0.319839	0.449620	0.301627	0.241002	0.291347	0.123459	0.273692	0.260047	0.320968	0.222040	0.373485	0.335567	0.244188	0.523253	0.425729	0.347926	0.249007	0.219305
2	55	2	0.096547	0.038332	0.042253	0.115112	0.157422	0.091629	0.067653	0.011080	0.018836	0.081239	0.069465	0.071559	0.085530	0.033717	0.055096	0.089280	0.052619	0.044537	0.040095	0.172690	0.085674	0.124440	0.059651	0.303979	0.359724	0.050129	0.103371	0.182269	0.138785	0.248865	0.086206	0.107520	0.021335	0.136914	0.048428	0.052038	0.062749	0.086134	0.070474	0.032116	0.050765	0.108911	0.017253	0.024477	0.001437	0.095796	0.022292
2	56	2	2.003019	1.830964	1.756741	2.083541	1.692882	1.461756	1.872489	1.869880	1.582461	1.716687	1.816257	1.684471	1.818208	1.612047	1.601224	1.918064	1.601183	1.471665	1.867053	1.570456	1.743367	1.756741	1.500815	1.809798	1.638895	1.431950	1.626841	1.515839	1.620658	1.721180	1.718682	1.599964	1.693596	1.422234	1.410545	2.012993	1.773167	1.702757	1.505312	1.226683	1.714029	1.786434	1.960765	1.447059	1.317654	1.780549	1.564054
2	59	2	0.261871	0.242566	0.107939	0.224252	0.213087	0.146340	0.241616	0.300681	0.191964	0.233312	0.106148	0.030853	0.141203	0.114529	0.016130	0.009092	0.024928	0.040899	0.031696	0.034660	0.068630	0.042273	0.102098	0.104299	0.056887	0.016551	0.099972	0.008079	0.110447	0.030324	0.034758	0.028940	0.117717	0.004870	0.042453	0.090442	0.046490	0.054603	0.042826	0.026320	0.066584	0.010356	0.001085	0.000207	0.031726	0.015054	0.016390
2	60	2	0.061728	0.036387	0.167048	0.103806	0.163007	0.151951	0.109938	0.109244	0.395521	0.073433	0.040475	0.111378	0.147080	0.025354	0.071341	0.036048	0.166403	0.099848	0.120031	0.243463	0.065051	0.030847	0.064311	0.132011	0.179725	0.307738	0.173692	0.124874	0.136761	0.196430	0.096099	0.327172	0.132106	0.036451	0.102813	0.170277	0.206747	0.111608	0.153528	0.098417	0.173713	0.103063	0.192592	0.219445	0.075470	0.110670	0.311061
2	61	2	4.500629	4.443676	3.752846	4.687166	3.931696	4.771419	3.690812	3.568466	4.256876	4.770661	3.795464	4.079365	3.786728	4.155167	4.349616	4.333788	3.805727	4.489173	4.117018	4.282565	4.234988	4.436781	4.492910	4.312622	4.423825	4.181296	4.218420	4.399008	4.781223	4.333798	4.103407	4.040820	4.372256	3.765049	4.154646	4.308903	4.173440	4.531248	4.321525	3.711178	4.084742	4.507793	3.773714	4.282561	3.506609	4.064877	4.118357
2	62	2	1.334714	1.393855	1.228132	1.599921	1.654983	1.421624	1.488632	1.461203	1.395997	1.511278	1.388072	1.318152	1.429598	1.153511	1.283929	1.136228	1.401283	0.960632	1.251780	1.229667	1.429796	1.125695	1.504766	1.389627	1.108489	1.240619	1.498745	1.332026	1.003526	1.261593	1.259904	1.240191	1.129011	1.358064	1.211622	1.265199	1.308439	1.513895	1.459405	1.023542	1.320153	1.413083	1.447740	1.244425	1.275790	1.206327	1.258393
2	63	2	2.697504	2.478969	2.504225	2.861589	2.455021	3.026332	2.285445	2.364587	2.566493	2.961941	2.431133	2.731107	2.719318	2.501159	2.822041	2.553278	2.357920	2.833639	2.578142	2.453184	2.596436	2.617623	2.731107	2.745239	2.682614	2.503451	3.300847	2.859430	2.764883	2.348425	2.706746	2.522813	2.975286	2.962112	2.468524	2.795275	2.975664	2.769920	2.795419	2.623469	2.620532	2.344487	2.336127	2.617088	2.376069	2.680528	2.485612
2	64	2	0.129446	0.356818	0.597869	0.742905	0.733189	0.826497	1.331216	1.109684	1.025452	1.057192	1.290620	1.219572	1.079997	0.736727	1.088605	1.225325	1.088989	1.022740	1.118226	1.360181	1.207994	1.148148	0.930013	0.978121	0.942816	0.923883	0.686778	0.893017	0.774881	0.803853	0.670563	0.917725	0.929577	0.624073	0.730235	0.719714	0.624085	0.634382	0.795516	0.465971	0.604531	0.464648	0.705610	1.589851	1.399183	1.658894	1.670228
3	1	2	0.034479	0.000214	0.114594	0.026336	0.045915	0.039160	0.017920	0.067955	0.049436	0.043701	0.031698	0.047840	0.021231	0.037968	0.017714	0.031703	0.002234	0.002131	0.130272	0.114954	0.147505	0.039334	0.036281	0.014791	0.002891	0.098266	0.019979	0.000631	0.062052	0.029001	0.085462	0.240839	0.018628	0.039232	0.008256	0.110727	0.034836	0.018690	0.036566	0.011324	0.064305	0.070816	0.009730	0.026202	0.023634	0.122755	0.010841
3	2	2	0.877674	0.963744	0.844122	0.646463	0.749033	0.431568	0.619341	0.590885	0.709337	0.625541	0.512180	0.569731	0.742498	0.549376	0.851469	0.763530	0.550907	0.588632	0.755387	0.852563	0.747252	0.718071	0.708083	0.562877	0.550976	0.694249	0.775990	0.710717	0.820035	0.641467	0.793444	0.793322	0.992287	0.682032	0.860299	0.550976	0.463305	0.738370	0.669622	0.643728	0.603637	0.838513	0.458413	0.783696	0.626892	0.739127	0.522734
3	3	2	0.047839	0.342354	0.128684	0.079550	0.016638	0.116304	0.132116	0.103927	0.293068	0.259081	0.071190	0.001772	0.126434	0.088131	0.053310	0.072811	0.079172	0.022340	0.180199	0.279404	0.292147	0.055186	0.335926	0.245902	0.094341	0.233905	0.078422	0.016540	0.124643	0.090445	0.190947	0.163147	0.202084	0.055000	0.068478	0.087779	0.221071	0.099867	0.040191	0.029888	0.084601	0.100943	0.071624	0.132595	0.095461	0.300009	0.203774
3	4	0	0.039026	0.000207	0.000863	0.050785	0.000500	0.021052	0.000755	0.003569	0.045666	0.000000	0.016963	0.000004	0.007906	0.027499	0.089365	0.015604	0.000362	0.014058	0.006635	0.003998	0.014915	0.000303	0.005268	0.003654	0.007048	0.033840	0.030769	0.064603	0.023433	0.014595	0.001025	0.064588	0.007238	0.004199	0.028680	0.004190	0.023433	0.026384	0.002014	0.004587	0.012411	0.009511	0.000051	0.002454	0.012637	0.045883	0.008408
3	5	0	0.000218	0.031053	0.003549	0.001720	0.035867	0.071103	0.017156	0.008222	0.002875	0.047680	0.022493	0.014521	0.090714	0.009265	0.000746	0.000970	0.017006	0.003933	0.020460	0.009081	0.001772	0.084230	0.001521	0.004886	0.024307	0.000200	0.001608	0.194446	0.005779	0.003595	0.003449	0.000632	0.018854	0.015131	0.193103	0.008773	0.001383	0.017031	0.000961	0.025355	0.009172	0.010330	0.035836	0.014280	0.001130	0.005973	0.018211
3	6	0	0.008803	0.006982	0.000557	0.067126	0.005081	0.007464	0.000579	0.000014	0.012914	0.000886	0.001567	0.023850	0.011071	0.025587	0.023093	0.008677	0.000302	0.000207	0.011530	0.006916	0.000357	0.000064	0.000671	0.002123	0.022575	0.006940	0.008794	0.004319	0.023984	0.000023	0.003899	0.053164	0.001417	0.000007	0.009131	0.041541	0.071443	0.007586	0.004513	0.004480	0.003848	0.006332	0.018966	0.006994	0.122410	0.035671	0.001458
3	7	0	0.005347	0.000046	0.016804	0.004182	0.001031	0.000490	0.003644	0.010102	0.015451	0.001388	0.000273	0.035724	0.024788	0.002068	0.001154	0.009106	0.000881	0.005023	0.026659	0.057916	0.006363	0.001471	0.012019	0.013825	0.003522	0.000005	0.025029	0.031107	0.032864	0.009597	0.006835	0.030654	0.003771	0.014146	0.013355	0.082536	0.019323	0.003796	0.001615	0.008691	0.001565	0.001321	0.001155	0.006166	0.007997	0.005818	0.002679
3	8	2	0.233524	0.154657	0.242097	0.115452	0.165776	0.199682	0.176092	0.278367	0.498054	0.259393	0.105492	0.159437	0.143945	0.268490	0.068932	0.134192	0.321172	0.144601	0.334747	0.306533	0.411744	0.051780	0.311249	0.342810	0.136955	0.273935	0.328895	0.286077	0.152477	0.189304	0.202112	0.453541	0.217940	0.131293	0.172661	0.661086	0.197576	0.199816	0.500929	0.636378	0.120440	0.211130	0.253425	0.144022	0.227026	0.176596	0.345918
3	9	0	0.008161	0.015896	0.020488	0.095220	0.049036	0.033171	0.020405	0.012200	0.006027	0.018103	0.099625	0.158065	0.049124	0.055783	0.158293	0.062402	0.039566	0.059563	0.018991	0.011095	0.001636	0.075277	0.012208	0.135992	0.143010	0.023598	0.048843	0.109638	0.003079	0.067183	0.007013	0.002418	0.067889	0.003198	0.122714	0.007961	0.000435	0.053462	0.000002	0.026622	0.075966	0.086207	0.027733	0.019371	0.045918	0.001847	0.060729
3	10	1	0.525353	0.672686	0.395411	0.585446	0.770833	0.496773	0.528384	0.207950	0.432897	0.451713	0.755170	0.688027	0.663534	0.757441	0.557233	0.506321	0.822513	0.563419	0.485340	0.275170	0.184737	0.504079	0.229280	0.687213	0.471108	0.468231	0.622881	0.801698	0.585491	0.394239	0.627229	0.414241	0.571861	0.634063	0.728846	0.262023	0.458859	0.711226	0.540435	0.722173	0.610571	0.510331	0.430970	0.696365	0.881161	0.457920	0.689612
3	12	0	0.004506	0.000012	0.033949	0.008532	0.002536	0.000208	0.000014	0.008943	0.001116	0.000130	0.017915	0.040290	0.017861	0.004041	0.007728	0.000027	0.000646	0.004742	0.032710	0.000169	0.035172	0.007006	0.005471	0.000249	0.001628	0.002482	0.000938	0.079227	0.002946	0.002304	0.002028	0.020568	0.000059	0.014599	0.027062	0.010030	0.013579	0.002304	0.002336	0.012290	0.002153	0.002946	0.000149	0.017916	0.039160	0.000997	0.000297
3	13	0	0.006194	0.000029	0.026104	0.016632	0.011671	0.000339	0.001859	0.007124	0.001532	0.000204	0.019373	0.043521	0.021777	0.001158	0.010567	0.000002	0.003110	0.004883	0.032686	0.000074	0.033942	0.011769	0.011307	0.000044	0.003570	0.002263	0.004155	0.102658	0.005607	0.005777	0.002785	0.014430	0.000363	0.014014	0.034655	0.008609	0.009949	0.001302	0.003715	0.018634	0.000475	0.008502	0.000926	0.020144	0.043529	0.002087	0.001738
3	14	0	0.013065	0.008766	0.001475	0.016566	0.007696	0.000592	0.007378	0.013314	0.003362	0.003584	0.008815	0.075153	0.000906	0.018208	0.005388	0.011064	0.012888	0.001635	0.009669	0.016896	0.015294	0.027916	0.014962	0.023992	0.000678	0.002766	0.024961	0.039317	0.007872	0.018771	0.000007	0.024851	0.019241	0.007288	0.017053	0.003481	0.000354	0.001193	0.001731	0.020282	0.005566	0.014904	0.000278	0.020993	0.026835	0.001191	0.005351
3	15	0	0.013988	0.054624	0.018933	0.042511	0.021723	0.011117	0.083606	0.072711	0.084888	0.016218	0.003259	0.000187	0.038318	0.035395	0.002179	0.003909	0.033089	0.012920	0.096099	0.138121	0.040351	0.027833	0.072205	0.031438	0.053920	0.052399	0.054071	0.001149	0.037368	0.047303	0.129395	0.112546	0.000303	0.000293	0.150313	0.103934	0.056424	0.024269	0.035628	0.029028	0.006931	0.173707	0.013050	0.041890	0.033372	0.056472	0.035983
3	16	0	0.001897	0.009330	0.000017	0.010141	0.004819	0.035040	0.002613	0.167494	0.087150	0.002160	0.000980	0.042868	0.002195	0.003228	0.000875	0.000606	0.033977	0.022506	0.021587	0.070058	0.053198	0.001104	0.152924	0.000253	0.001379	0.032116	0.038431	0.003104	0.071566	0.030563	0.006465	0.128829	0.016947	0.015273	0.001466	0.022494	0.050705	0.000001	0.000100	0.000013	0.008791	0.018860	0.015804	0.107910	0.009735	0.060526	0.000549
3	17	0	0.012438	0.009305	0.002770	0.007707	0.001811	0.004413	0.006402	0.219261	0.085616	0.021863	0.002487	0.019585	0.004236	0.020462	0.000033	0.012417	0.009803	0.003154	0.041413	0.114976	0.076433	0.000119	0.139433	0.006465	0.004834	0.073653	0.056027	0.001086	0.128545	0.061494	0.015410	0.217727	0.032000	0.003462	0.000064	0.051270	0.081236	0.000089	0.002354	0.001396	0.005844	0.042642	0.000342	0.057201	0.004262	0.085530	0.006054
3	18	0	0.022509	0.011323	0.040083	0.000895	0.005982	0.015477	0.000271	0.008715	0.054541	0.015261	0.003896	0.102730	0.013455	0.010326	0.009521	0.004417	0.038436	0.035064	0.000875	0.049694	0.084572	0.000000	0.078869	0.004702	0.000646	0.059012	0.012638	0.006514	0.000483	0.000052	0.001741	0.045419	0.008174	0.001413	0.002036	0.014831	0.001307	0.000614	0.002480	0.003809	0.006833	0.005659	0.000285	0.006240	0.034590	0.002987	0.014021
3	19	0	0.041173	0.002578	0.017990	0.015451	0.016743	0.022066	0.046235	0.010156	0.007534	0.002859	0.032740	0.000003	0.006097	0.013302	0.032956	0.013429	0.002022	0.010264	0.011378	0.001625	0.018676	0.000421	0.000161	0.000481	0.001575	0.036388	0.000952	0.002131	0.001800	0.001753	0.000055	0.010399	0.001450	0.000249	0.001108	0.000881	0.004998	0.003017	0.008667	0.006847	0.001059	0.004745	0.001259	0.001847	0.002129	0.000523	0.007191
3	20	0	0.011441	0.003237	0.001051	0.027716	0.003134	0.002352	0.001732	0.000122	0.010013	0.004106	0.013777	0.000102	0.000019	0.000053	0.010171	0.005141	0.002644	0.000264	0.026259	0.067519	0.002146	0.009940	0.020751	0.009154	0.023259	0.000002	0.001987	0.000524	0.006778	0.040648	0.027679	0.007332	0.017025	0.004122	0.005120	0.016971	0.000044	0.003456	0.008605	0.003939	0.006043	0.000434	0.009795	0.004891	0.000073	0.000076	0.000851
3	21	1	1.159543	1.007421	1.324138	0.842143	0.833800	0.794336	1.141603	0.978149	0.622680	0.773238	0.764246	0.913666	0.704172	0.684237	0.952646	0.599933	0.786535	1.033992	0.799917	0.658102	0.602074	0.596384	0.533140	0.830916	0.777038	0.660529	0.637148	0.720406	0.731209	0.697304	0.708269	0.641984	0.905105	0.631967	0.503002	0.691512	0.913054	0.862080	0.942538	1.087790	0.755453	1.205281	1.052884	0.433309	0.834925	1.019091	0.623865
3	22	1	0.115426	0.091367	0.114046	0.156094	0.210410	0.063065	0.091136	0.103773	0.029654	0.066708	0.206939	0.139343	0.223907	0.180182	0.300104	0.241332	0.255386	0.180076	0.114359	0.036352	0.006367	0.198203	0.069789	0.112896	0.100892	0.080270	0.071593	0.150636	0.131944	0.043396	0.135972	0.051053	0.128469	0.119499	0.307085	0.131545	0.123566	0.143810	0.147686	0.163913	0.159075	0.075842	0.236931	0.163274	0.225564	0.099938	0.210267
3	23	0	0.038506	0.042215	0.136253	0.023896	0.016679	0.023606	0.041429	0.012978	0.124904	0.013110	0.010129	0.000150	0.004027	0.001928	0.025089	0.002814	0.008842	0.001030	0.035252	0.002138	0.064739	0.015323	0.037862	0.003409	0.016785	0.000402	0.000873	0.007696	0.001230	0.079815	0.002359	0.054997	0.074233	0.072095	0.063078	0.038144	0.011805	0.020755	0.004516	0.022241	0.108871	0.019297	0.026626	0.057337	0.004675	0.014283	0.043642
3	24	1	0.003387	0.036148	0.000583	0.038110	0.028933	0.172967	0.067996	0.024434	0.319413	0.191203	0.141858	0.129640	0.167812	0.098322	0.041739	0.131446	0.082296	0.151842	0.182959	0.131883	0.088633	0.203764	0.178378	0.186071	0.220693	0.214268	0.207404	0.127857	0.118245	0.273409	0.216772	0.057805	0.328570	0.213123	0.311485	0.287546	0.290013	0.278168	0.098174	0.273920	0.203764	0.114819	0.450124	0.360803	0.228381	0.050487	0.187072
3	25	0	0.003604	0.029267	0.000064	0.017160	0.000085	0.024819	0.008906	0.000243	0.004976	0.038760	0.047258	0.015790	0.054404	0.036455	0.017160	0.012570	0.036666	0.019945	0.015794	0.002042	0.020136	0.049036	0.001333	0.129136	0.068444	0.001120	0.067938	0.065892	0.026967	0.025269	0.080658	0.006791	0.165176	0.040002	0.194268	0.000120	0.062060	0.017974	0.029739	0.138249	0.078554	0.068092	0.038677	0.049901	0.017404	0.000441	0.093311
3	26	0	0.000214	0.002841	0.012669	0.014148	0.020002	0.015821	0.054700	0.029141	0.023582	0.008871	0.000687	0.011627	0.016428	0.000033	0.026515	0.032598	0.022112	0.000663	0.004330	0.041386	0.054166	0.006103	0.028058	0.000017	0.011333	0.062214	0.004276	0.036890	0.000116	0.002355	0.000007	0.037353	0.007784	0.068159	0.048521	0.000010	0.020703	0.000718	0.000228	0.010539	0.007767	0.013443	0.009429	0.001225	0.021889	0.011926	0.037704
3	27	0	0.005318	0.017195	0.011846	0.037276	0.003001	0.001598	0.004504	0.003194	0.003409	0.002145	0.022440	0.033111	0.013921	0.014750	0.029253	0.026363	0.059792	0.033442	0.000110	0.000011	0.011339	0.000116	0.011752	0.004111	0.031020	0.001968	0.001272	0.073685	0.004753	0.010990	0.000012	0.023642	0.011497	0.000395	0.070961	0.015607	0.001469	0.004474	0.000768	0.006110	0.029307	0.015278	0.003475	0.014190	0.024737	0.000032	0.022202
3	28	0	0.000003	0.003616	0.005477	0.036008	0.067855	0.012512	0.001364	0.003071	0.002895	0.017096	0.002475	0.077504	0.043391	0.025016	0.084722	0.005125	0.013014	0.008815	0.001355	0.000534	0.001563	0.000673	0.005206	0.003023	0.077276	0.000001	0.019395	0.049867	0.008527	0.000368	0.003916	0.000373	0.009263	0.016470	0.027211	0.002211	0.006770	0.001646	0.004398	0.021039	0.023848	0.001113	0.002605	0.009607	0.029119	0.000832	0.040455
3	29	0	0.007571	0.000754	0.013307	0.047141	0.000039	0.058382	0.009395	0.023495	0.092723	0.000026	0.000055	0.015196	0.046528	0.006746	0.028000	0.007969	0.018662	0.001262	0.012040	0.032051	0.020824	0.007960	0.017208	0.028214	0.013031	0.002227	0.014335	0.017647	0.002651	0.022033	0.004292	0.035897	0.000122	0.013634	0.039316	0.040795	0.000158	0.001073	0.000455	0.005721	0.002129	0.000250	0.001184	0.000197	0.017897	0.000005	0.015170
3	30	0	0.000330	0.008927	0.018178	0.002186	0.095739	0.001896	0.000203	0.008838	0.008117	0.009884	0.000001	0.092420	0.035123	0.034265	0.143594	0.001353	0.026236	0.024481	0.004362	0.002740	0.029042	0.014301	0.020672	0.125683	0.074786	0.000017	0.043440	0.042423	0.014491	0.032465	0.010922	0.014268	0.005467	0.046405	0.009366	0.000020	0.004088	0.009884	0.023443	0.007894	0.001166	0.000889	0.140471	0.051553	0.043938	0.023479	0.001804
3	31	0	0.009015	0.023474	0.027862	0.000013	0.044694	0.000381	0.062417	0.028783	0.038672	0.000042	0.000030	0.008246	0.001462	0.027958	0.003262	0.006417	0.004550	0.019819	0.019710	0.027036	0.027421	0.005232	0.023125	0.009981	0.000129	0.001200	0.006620	0.020635	0.020360	0.027547	0.015360	0.064621	0.067150	0.001782	0.004834	0.000495	0.021587	0.006504	0.000345	0.006364	0.005813	0.000090	0.002707	0.008485	0.002487	0.027462	0.003902
3	32	0	0.050527	0.002409	0.000876	0.002771	0.020661	0.003712	0.001974	0.006454	0.000004	0.000161	0.005964	0.000382	0.023324	0.000053	0.011973	0.008225	0.047290	0.000098	0.019446	0.044160	0.000358	0.002344	0.013538	0.000336	0.020905	0.009434	0.005102	0.010295	0.000630	0.002022	0.001103	0.048170	0.001138	0.006134	0.000025	0.042367	0.018048	0.000679	0.004177	0.008424	0.000118	0.007092	0.010102	0.011459	0.000000	0.000384	0.000267
3	33	1	0.275860	0.194694	0.303007	0.559468	0.356684	0.302299	0.323180	0.203362	0.138491	0.402169	0.208752	0.473387	0.350976	0.191645	0.418579	0.208420	0.459462	0.248990	0.176722	0.264004	0.071403	0.346571	0.203988	0.420677	0.394806	0.186221	0.329948	0.332743	0.363975	0.344437	0.224788	0.200236	0.397565	0.233039	0.508886	0.333491	0.119646	0.235319	0.455914	0.379351	0.328702	0.437456	0.268316	0.235014	0.340779	0.240834	0.256009
3	34	1	0.550469	0.597264	0.387866	0.461478	0.403263	0.335082	0.321540	0.356421	0.297277	0.295613	0.235547	0.416295	0.564461	0.521811	0.633092	0.495009	0.338393	0.461649	0.355975	0.232484	0.389734	0.487873	0.463511	0.434390	0.237893	0.581631	0.551478	0.595527	0.335353	0.298505	0.270733	0.202054	0.468292	0.380921	0.600292	0.365442	0.560779	0.549172	0.468664	0.499305	0.393626	0.572391	0.609859	0.651087	0.706281	0.427100	0.676016
3	35	1	0.011457	0.002039	0.000045	0.000120	0.006001	0.014141	0.038203	0.002652	0.000076	0.085547	0.016555	0.032450	0.020445	0.014057	0.028350	0.009203	0.022668	0.108961	0.007206	0.004422	0.004990	0.054936	0.003246	0.008358	0.178825	0.013551	0.019883	0.033752	0.095739	0.080384	0.033197	0.036540	0.085648	0.013973	0.169069	0.002238	0.035918	0.033382	0.056276	0.078430	0.045217	0.023900	0.078851	0.028017	0.061843	0.000545	0.035076
3	36	1	0.263441	0.088187	0.136311	0.290083	0.640942	0.365932	0.557841	0.205635	0.285412	0.154783	0.263950	0.294828	0.333147	0.168488	0.462491	0.442265	0.561315	0.346620	0.065627	0.124991	0.176556	0.199444	0.185026	0.422438	0.164318	0.090457	0.297540	0.776268	0.411045	0.218957	0.454141	0.265169	0.238631	0.337150	0.537774	0.206527	0.336521	0.483523	0.375166	0.542173	0.208484	0.285806	0.560719	0.321683	0.436954	0.203015	0.834701
3	37	1	0.154878	0.074897	0.068054	0.218917	0.113213	0.117304	0.214873	0.106205	0.084549	0.231332	0.260129	0.341707	0.388878	0.087777	0.262319	0.397934	0.224437	0.223267	0.134135	0.081414	0.093126	0.148468	0.120792	0.318686	0.184808	0.068243	0.201378	0.291170	0.145122	0.046044	0.261760	0.167927	0.150481	0.317571	0.381346	0.069414	0.220969	0.154783	0.222582	0.291892	0.171013	0.170773	0.177792	0.178097	0.105168	0.135111	0.158268
3	38	1	0.547692	0.659134	0.350967	0.544973	0.753400	0.511251	0.588612	0.218233	0.494299	0.503379	0.714020	0.606549	0.643939	0.679647	0.639069	0.545810	0.850378	0.598047	0.529841	0.275075	0.151117	0.549939	0.236238	0.760180	0.472194	0.470357	0.739056	0.881693	0.598954	0.441442	0.609253	0.345108	0.533203	0.671760	0.794716	0.231538	0.473147	0.680329	0.608053	0.709978	0.660907	0.473387	0.487694	0.636541	0.867859	0.408072	0.658395
3	39	1	0.333857	0.206179	0.105566	0.263140	0.440031	0.344457	0.286691	0.099249	0.141440	0.112840	0.418102	0.697594	0.495407	0.288616	0.277079	0.107968	0.225180	0.254534	0.032622	0.046020	0.070372	0.361653	0.016093	0.487902	0.078430	0.071656	0.266136	0.255026	0.088399	0.005417	0.103907	0.085381	0.120883	0.324343	0.640259	0.096137	0.089353	0.391638	0.200654	0.232275	0.169434	0.369082	0.109800	0.298722	0.154220	0.033046	0.149219
3	40	1	0.778365	0.399628	0.668160	0.549226	0.457385	0.492876	0.437917	0.391194	0.539752	0.306895	0.374064	0.346474	0.305897	0.407334	0.497991	0.522083	0.375014	0.418016	0.325103	0.337493	0.229232	0.452296	0.343683	0.322398	0.744812	0.361704	0.811339	0.524139	0.338622	0.432130	0.423114	0.503967	0.564061	0.488383	0.684237	0.256148	0.289595	0.519094	0.386109	0.310182	0.280423	0.541997	0.487847	0.438407	0.550616	0.514050	0.477620
3	42	1	0.932697	0.258876	0.421708	0.421708	0.412044	0.402723	0.341170	0.279820	0.245044	0.315322	0.292075	0.288756	0.272324	0.347576	0.277256	0.323844	0.531018	0.393108	0.375014	0.293591	0.275728	0.406806	0.323446	0.366781	0.447299	0.398205	0.452364	0.300864	0.262325	0.251544	0.646683	0.431922	0.291935	0.552985	0.421946	0.366781	0.360084	0.319667	0.253495	0.537014	0.369926	0.360690	0.488852	0.228538	0.287698	0.705129	0.472535
3	43	1	0.159712	0.248420	0.124569	0.089611	0.220134	0.225866	0.375944	0.238025	0.147509	0.165797	0.296275	0.320163	0.241670	0.204934	0.198112	0.178454	0.603425	0.411675	0.186174	0.192342	0.045255	0.080753	0.109725	0.353397	0.236356	0.093430	0.407826	0.497367	0.115058	0.189391	0.344751	0.150951	0.269080	0.278918	0.574751	0.104116	0.177975	0.356646	0.220134	0.128700	0.202643	0.267603	0.334591	0.260770	0.281367	0.075747	0.347250
3	44	1	0.177001	0.091622	0.092123	0.220258	0.205714	0.202508	0.160702	0.104535	0.232505	0.226734	0.205089	0.257622	0.136567	0.182602	0.146179	0.255562	0.282341	0.204206	0.197342	0.057487	0.074964	0.299974	0.066719	0.227166	0.139363	0.042957	0.128119	0.283018	0.317857	0.112321	0.181787	0.091697	0.095435	0.268673	0.351532	0.107073	0.192472	0.189187	0.236011	0.147510	0.181787	0.239551	0.191420	0.224245	0.250566	0.238524	0.204469
3	45	1	0.254556	0.359640	0.162946	0.545476	0.347452	0.541813	0.431989	0.305436	0.334857	0.394375	0.463623	1.075561	0.859597	0.468775	0.621302	0.373285	0.433452	0.445866	0.245401	0.139496	0.102347	0.472690	0.140956	0.580749	0.400829	0.222973	0.328930	0.591176	0.644744	0.222938	0.420673	0.159605	0.379852	0.465971	0.743218	0.167893	0.176382	0.393980	0.509231	0.553699	0.240781	0.528424	0.491722	0.165320	0.619605	0.333701	0.403955
3	46	1	0.083412	0.066895	0.057390	0.087883	0.242636	0.045117	0.033549	0.079113	0.055948	0.124278	0.125749	0.252305	0.202968	0.152873	0.138238	0.071999	0.089507	0.155245	0.023224	0.037132	0.001892	0.099028	0.068530	0.214799	0.289671	0.159367	0.207954	0.224583	0.150963	0.150502	0.140771	0.038941	0.085731	0.185896	0.185373	0.089477	0.051491	0.199689	0.164499	0.300229	0.195385	0.214873	0.279141	0.235317	0.132299	0.131613	0.302746
3	47	0	0.025989	0.031994	0.032825	0.008414	0.000227	0.004854	0.014523	0.028280	0.029141	0.000445	0.006050	0.000758	0.006816	0.006746	0.005971	0.033888	0.000939	0.037470	0.000072	0.042720	0.044099	0.011627	0.015958	0.005552	0.017333	0.010809	0.000991	0.029180	0.000160	0.000165	0.000877	0.061837	0.001292	0.000939	0.084224	0.000843	0.002653	0.007604	0.001598	0.004319	0.002506	0.059201	0.000017	0.000774	0.016796	0.032083	0.010544
3	48	1	0.259443	0.214910	0.235216	0.246466	0.367883	0.356684	0.506745	0.392486	0.318714	0.274756	0.386327	0.520608	0.674250	0.470569	0.408072	0.416925	0.511074	0.778565	0.415549	0.246410	0.178183	0.483175	0.505986	0.379852	0.608771	0.282677	0.391235	0.818510	0.549121	0.471402	0.195651	0.229635	0.314425	0.438463	0.695189	0.373432	0.362911	0.443737	0.425336	0.686213	0.671972	0.637905	0.366728	0.610615	0.505845	0.509818	0.583920
3	49	2	0.081232	0.269711	0.132955	0.104740	0.185500	0.181434	0.248399	0.209323	0.294870	0.161013	0.141604	0.046502	0.037269	0.318966	0.104181	0.246948	0.108751	0.114801	0.476921	0.278483	0.394942	0.321754	0.388071	0.228785	0.230116	0.813718	0.284821	0.196758	0.218586	0.322589	0.463675	0.522332	0.385463	0.243773	0.158610	0.435451	0.420547	0.362984	0.231681	0.220593	0.336582	0.274725	0.364221	0.177782	0.328663	0.576852	0.201407
3	50	2	0.351662	0.588754	0.379399	0.265894	0.210300	0.238592	0.399453	0.453965	0.293647	0.545798	0.201835	0.134282	0.199469	0.335563	0.175131	0.343177	0.257097	0.257567	0.450681	0.392099	0.445109	0.341095	0.339177	0.453965	0.391838	0.464457	0.203031	0.185982	0.361867	0.385887	0.262155	0.475511	0.298264	0.377703	0.245047	0.431913	0.409788	0.290347	0.416047	0.339060	0.241354	0.348014	0.232693	0.209234	0.490763	0.464457	0.209159
3	51	2	0.860299	0.889092	1.209003	1.051411	0.947916	0.983855	0.961688	1.029387	0.866033	0.778039	1.138071	0.945899	0.817936	0.847754	0.815945	1.039804	0.799900	1.066968	1.461756	0.991308	1.077721	1.009369	0.972344	0.910105	0.813281	0.775990	0.641736	0.532539	0.867750	1.007172	0.896745	0.926136	0.770338	0.888683	0.674805	0.984890	0.916591	0.887744	0.896657	0.896657	0.919457	0.693672	0.830296	1.023997	0.989282	0.860299	0.930998
3	52	2	0.854213	0.399797	3.971854	4.954639	4.296278	2.826650	4.183822	1.362334	0.683973	0.749925	0.739146	1.977025	0.968715	0.503489	0.782322	0.404472	0.380317	0.307143	0.145389	0.028117	0.343861	0.029925	0.011028	0.006634	0.000048	0.044880	0.037280	0.099540	0.212213	0.195971	0.180877	0.356095	0.327674	0.336949	0.291480	0.466467	0.348594	0.452833	0.604342	0.460042	0.427667	0.512180	0.643728	0.886071	0.497136	0.679989	0.790776
3	53	0	0.037480	0.040195	0.006058	0.004244	0.014391	0.061752	0.052932	0.007179	0.000839	0.000036	0.038352	0.001103	0.000021	0.078793	0.000149	0.000072	0.001543	0.015360	0.050057	0.002358	0.001591	0.057942	0.003078	0.000690	0.002358	0.002767	0.040062	0.004276	0.003383	0.028287	0.009041	0.002778	0.025123	0.047519	0.004410	0.021804	0.013770	0.000009	0.031140	0.000573	0.000542	0.002931	0.001115	0.012185	0.024095	0.010492	0.000013
3	54	2	0.192357	0.124340	0.220124	0.134111	0.121811	0.266795	0.183318	0.268068	0.449273	0.296555	0.141713	0.175764	0.142923	0.281077	0.050074	0.147319	0.365071	0.154451	0.386382	0.369654	0.419338	0.064213	0.352055	0.353466	0.163947	0.249573	0.360276	0.327614	0.122724	0.227151	0.207293	0.371946	0.252300	0.185940	0.191326	0.628050	0.184385	0.270613	0.475137	0.733195	0.131139	0.254785	0.332512	0.155442	0.273657	0.200465	0.340495
3	55	2	0.699968	0.187893	0.679474	0.444276	0.929334	0.537285	0.491461	0.783439	0.939134	0.444342	0.476589	0.534715	0.677003	0.692654	0.629096	0.589867	1.061905	0.652426	0.615750	0.797748	0.969871	0.506213	0.869947	0.556340	0.461229	0.967731	0.840650	0.790696	0.884728	0.915443	0.932901	0.977345	0.643968	0.601995	0.806487	0.935621	0.899430	0.890630	1.013268	1.041251	0.982696	0.745805	0.967155	1.008334	1.104878	1.096160	1.036407
3	56	2	0.190836	0.074933	0.074530	0.117215	0.081623	0.072693	0.127789	0.075475	0.128981	0.081352	0.064793	0.090620	0.128060	0.085543	0.125843	0.147931	0.093511	0.044543	0.033280	0.193158	0.350914	0.241777	0.235625	0.079872	0.065905	0.179649	0.057789	0.064612	0.207020	0.154167	0.122994	0.324903	0.184311	0.064886	0.027568	0.220833	0.152651	0.090891	0.074960	0.093997	0.045671	0.083070	0.147036	0.049340	0.033221	0.238360	0.131052
3	58	0	0.127517	0.088706	0.008033	0.015278	0.028801	0.009234	0.096199	0.057833	0.020171	0.086215	0.042428	0.026943	0.041311	0.001124	0.002782	0.038492	0.019908	0.013315	0.008508	0.030239	0.029171	0.065413	0.022638	0.037168	0.051309	0.000470	0.040973	0.020171	0.015569	0.001649	0.012540	0.050487	0.012180	0.000517	0.031719	0.009380	0.006220	0.022147	0.022347	0.052093	0.086793	0.001449	0.000333	0.004156	0.034965	0.022575	0.048196
3	59	0	0.000687	0.001776	0.003494	0.000410	0.006608	0.000551	0.065938	0.000613	0.037121	0.081851	0.025012	0.000767	0.037026	0.036339	0.000807	0.008615	0.009122	0.029722	0.100801	0.099063	0.074221	0.007978	0.010036	0.015493	0.000712	0.029798	0.000564	0.002307	0.006550	0.023531	0.028250	0.040776	0.038797	0.001363	0.000012	0.015405	0.023587	0.000195	0.008954	0.067179	0.000848	0.010977	0.010129	0.004946	0.016684	0.010989	0.013159
3	60	2	0.000002	0.004087	0.060902	0.001061	0.000419	0.002509	0.001652	0.032184	0.035933	0.004530	0.002763	0.009663	0.000021	0.004937	0.001117	0.001670	0.003684	0.000084	0.080505	0.038586	0.141945	0.003356	0.023642	0.015535	0.006772	0.026769	0.055399	0.003512	0.014200	0.062583	0.004675	0.034463	0.014259	0.008775	0.000440	0.049385	0.016368	0.000462	0.009979	0.017151	0.004079	0.018785	0.017097	0.003464	0.001349	0.008428	0.018102
3	61	2	0.082607	0.088938	0.156950	0.184812	0.110655	0.080851	0.202718	0.112247	0.203898	0.135044	0.083984	0.048280	0.074329	0.157386	0.027788	0.092656	0.077311	0.095273	0.171509	0.226383	0.311966	0.074814	0.230640	0.082315	0.081352	0.158153	0.116493	0.188408	0.129283	0.251191	0.143247	0.290023	0.146059	0.135422	0.057789	0.237323	0.154746	0.179850	0.300225	0.191895	0.308817	0.141481	0.178366	0.071191	0.059551	0.156131	0.113028
3	62	2	0.207377	0.131092	0.286496	0.176065	0.186962	0.262916	0.288303	0.286407	0.664340	0.104550	0.163044	0.167763	0.141517	0.069339	0.069339	0.210982	0.182900	0.115197	0.033916	0.243954	0.223615	0.167701	0.131816	0.118751	0.070837	0.103237	0.237905	0.050008	0.118399	0.156522	0.085284	0.443114	0.150034	0.014201	0.080688	0.151893	0.152169	0.097373	0.129096	0.161305	0.105070	0.043030	0.144475	0.009766	0.035799	0.110777	0.240696
3	64	2	0.494657	0.445235	0.557066	0.417360	0.767309	0.736429	0.686752	1.090422	1.130369	0.875569	0.628209	0.722907	1.076297	0.616655	0.670653	0.638145	0.817592	0.778918	0.965641	1.078523	1.247571	0.714498	0.711356	1.193922	0.724536	0.695815	1.007046	1.192641	0.713021	0.900896	1.047564	1.243034	0.924894	0.880521	1.043736	1.231952	1.143847	0.897271	1.179432	1.080470	1.042068	1.014104	1.173086	0.899879	0.783764	1.179432	1.004668
4	1	1	0.043469	0.115420	0.010566	0.009428	0.032014	0.081246	0.038277	0.040797	0.016198	0.073397	0.007346	0.028084	0.064199	0.030981	0.040640	0.022702	0.020425	0.013405	0.040074	0.009262	0.034438	0.046038	0.058319	0.012166	0.012647	0.046341	0.066902	0.070461	0.003910	0.054171	0.040495	0.014214	0.138012	0.008653	0.016289	0.006545	0.081481	0.058759	0.064970	0.017457	0.019624	0.018334	0.035038	0.045827	0.050810	0.002081	0.019505
4	2	0	0.042019	0.048138	0.017045	0.002917	0.001417	0.016008	0.016541	0.000667	0.003052	0.036511	0.011824	0.000005	0.016731	0.025469	0.000135	0.023241	0.002364	0.001781	0.005720	0.003897	0.013358	0.014304	0.001157	0.000370	0.012061	0.011229	0.020125	0.000032	0.003766	0.016454	0.003312	0.000853	0.036650	0.000043	0.018252	0.000478	0.006171	0.000043	0.007748	0.020560	0.007181	0.003728	0.004582	0.009139	0.002542	0.001032	0.010506
4	3	1	0.102987	0.034341	0.036847	0.029783	0.059736	0.126874	0.044027	0.062079	0.135561	0.033565	0.080114	0.020064	0.083701	0.064413	0.000248	0.034905	0.130853	0.034341	0.106918	0.059488	0.001183	0.063168	0.210553	0.080560	0.026567	0.061679	0.065920	0.047229	0.064073	0.165935	0.103084	0.186800	0.158201	0.067836	0.099377	0.020178	0.094443	0.094624	0.161260	0.099777	0.055449	0.045642	0.042022	0.043501	0.178270	0.046795	0.162696
4	4	1	0.053800	0.078064	0.189456	0.043241	0.077192	0.045120	0.023851	0.089357	0.048137	0.142771	0.080611	0.076119	0.163247	0.036021	0.119636	0.000005	0.035588	0.055366	0.024856	0.094313	0.059895	0.103460	0.087538	0.077084	0.027763	0.053505	0.112028	0.134055	0.087067	0.077523	0.117661	0.135561	0.153292	0.067506	0.020465	0.045278	0.098043	0.076322	0.042976	0.001096	0.097569	0.228845	0.043704	0.070409	0.089250	0.172239	0.110391
4	6	0	0.009580	0.011394	0.000116	0.001611	0.033665	0.030509	0.011417	0.003991	0.009788	0.006483	0.008551	0.021086	0.002594	0.003359	0.008694	0.000137	0.002733	0.007332	0.001801	0.000918	0.005831	0.000541	0.022880	0.005462	0.002038	0.009623	0.013650	0.010270	0.001460	0.010316	0.003194	0.006968	0.000346	0.006309	0.016097	0.010839	0.002003	0.000142	0.000334	0.021307	0.023413	0.003900	0.023013	0.044923	0.051262	0.005530	0.060651
4	8	1	0.011023	0.034151	0.050072	0.010524	0.064090	0.008389	0.006438	0.028402	0.038502	0.022979	0.103137	0.164735	0.028022	0.038878	0.029583	0.121198	0.103395	0.003067	0.000245	0.010493	0.020357	0.000831	0.007594	0.006543	0.007794	0.003734	0.000549	0.000529	0.004347	0.008704	0.006833	0.030290	0.046662	0.007593	0.016638	0.094795	0.074767	0.056606	0.055395	0.072159	0.032634	0.001880	0.056186	0.031619	0.000076	0.004824	0.047732
4	9	1	0.056141	0.017370	0.044914	0.000196	0.042743	0.025956	0.069437	0.085103	0.036224	0.072857	0.052674	0.067657	0.012445	0.024648	0.016998	0.025217	0.059895	0.010570	0.058089	0.087743	0.009665	0.040408	0.074876	0.028960	0.000611	0.125485	0.023816	0.039041	0.048923	0.087993	0.076463	0.040408	0.018552	0.165704	0.008527	0.109018	0.057792	0.030148	0.053030	0.028514	0.042329	0.027459	0.054594	0.041818	0.057328	0.102625	0.035480
4	11	1	0.031021	0.281834	0.051281	0.030897	0.122625	0.227381	0.084794	0.285685	0.083054	0.164325	0.161448	0.148679	0.170538	0.121048	0.092815	0.237564	0.231439	0.027324	0.116336	0.221245	0.092474	0.187872	0.092751	0.159691	0.171486	0.273657	0.126307	0.135999	0.074065	0.075111	0.018585	0.164325	0.132146	0.106055	0.090629	0.106434	0.058101	0.207519	0.264156	0.316101	0.195121	0.182820	0.275032	0.113168	0.256883	0.216905	0.565088
4	12	0	0.058134	0.042330	0.000212	0.023294	0.000004	0.000318	0.000000	0.009726	0.062073	0.006326	0.036821	0.004413	0.003237	0.006615	0.022131	0.005231	0.000137	0.033161	0.000301	0.015723	0.001394	0.008129	0.055182	0.005064	0.016658	0.000103	0.000270	0.001420	0.017688	0.006709	0.000009	0.014116	0.000001	0.003492	0.011724	0.036623	0.011946	0.011724	0.012920	0.087503	0.007622	0.062073	0.019788	0.051079	0.088286	0.028150	0.000037
4	13	1	0.072906	0.055117	0.113415	0.049921	0.072955	0.083495	0.105983	0.040400	0.224590	0.223170	0.135601	0.145518	0.154379	0.160417	0.137787	0.121562	0.057279	0.042909	0.060885	0.056500	0.076221	0.233143	0.187395	0.187228	0.001226	0.077619	0.044141	0.114350	0.044495	0.055618	0.038452	0.174051	0.188293	0.062903	0.155433	0.073129	0.140296	0.089398	0.266163	0.119775	0.096183	0.127556	0.142850	0.091331	0.077423	0.130660	0.213678
4	14	0	0.003538	0.085807	0.034965	0.065108	0.021287	0.007142	0.037509	0.006230	0.052249	0.005104	0.004484	0.109374	0.016725	0.026451	0.008263	0.002997	0.000291	0.003837	0.002092	0.003875	0.000000	0.002256	0.020221	0.005823	0.029818	0.021430	0.007135	0.019423	0.010928	0.016019	0.000376	0.009942	0.009465	0.026660	0.004093	0.009536	0.019508	0.026332	0.026223	0.004511	0.008478	0.009818	0.000542	0.018057	0.011263	0.003700	0.000227
4	15	1	0.011317	0.015489	0.052459	0.000917	0.059005	0.009447	0.012658	0.001651	0.020643	0.000740	0.181902	0.012138	0.022398	0.004408	0.005182	0.060885	0.027089	0.006179	0.065493	0.021062	0.029585	0.009968	0.103080	0.016039	0.005547	0.049562	0.023532	0.048450	0.000280	0.043671	0.026812	0.020952	0.124668	0.030363	0.013562	0.014129	0.000965	0.005363	0.021092	0.056723	0.003951	0.001138	0.018020	0.077920	0.004406	0.000840	0.030519
4	16	1	0.001965	0.018834	0.001237	0.061347	0.042863	0.001433	0.028388	0.002101	0.001943	0.022646	0.022931	0.099994	0.000012	0.008225	0.024400	0.053320	0.000005	0.002671	0.022488	0.027602	0.000117	0.033161	0.063749	0.000106	0.003181	0.025604	0.025720	0.020405	0.078617	0.005512	0.011914	0.012183	0.161521	0.050637	0.001709	0.035869	0.055345	0.000007	0.014343	0.096724	0.012712	0.031006	0.040247	0.128134	0.055795	0.039576	0.011753
4	17	1	0.019573	0.048732	0.001308	0.007361	0.062489	0.035381	0.011202	0.033014	0.066983	0.006598	0.000021	0.005165	0.008415	0.000134	0.026409	0.016776	0.025532	0.003168	0.001730	0.005776	0.000256	0.028132	0.015302	0.000486	0.030148	0.017450	0.091096	0.048068	0.002503	0.033245	0.021933	0.019634	0.015129	0.057057	0.017621	0.029639	0.063174	0.034675	0.010313	0.012489	0.015475	0.001821	0.001569	0.041170	0.000014	0.017446	0.013009
4	18	0	0.006565	0.036248	0.018146	0.067436	0.001222	0.015980	0.110639	0.097555	0.043176	0.032686	0.055035	0.156829	0.079673	0.054047	0.085531	0.026851	0.039525	0.076028	0.043142	0.053865	0.032124	0.039005	0.148963	0.011936	0.052576	0.036413	0.046671	0.088420	0.038485	0.041609	0.146524	0.052576	0.031973	0.056524	0.026258	0.033748	0.046319	0.042654	0.017584	0.031973	0.040074	0.040074	0.035872	0.018557	0.013789	0.031094	0.034637
4	19	1	0.145547	0.366827	0.090986	0.029700	0.034386	0.104082	0.047104	0.003900	0.101365	0.178987	0.159662	0.090356	0.101575	0.078438	0.094576	0.063710	0.011727	0.042787	0.054726	0.039373	0.051281	0.134207	0.077401	0.018204	0.016948	0.151100	0.108994	0.130025	0.060096	0.076117	0.061185	0.089810	0.037247	0.101440	0.048489	0.057691	0.006087	0.101891	0.133495	0.217375	0.074481	0.029298	0.132964	0.062186	0.245137	0.005635	0.122135
4	20	0	0.001447	0.030724	0.000502	0.001637	0.003768	0.000189	0.050676	0.002523	0.001261	0.040901	0.000219	0.002093	0.023769	0.000266	0.000575	0.000798	0.006844	0.015867	0.023005	0.014102	0.001076	0.009513	0.013322	0.001111	0.001921	0.030410	0.000663	0.004028	0.000053	0.013014	0.004457	0.000229	0.008174	0.013708	0.000608	0.000002	0.015503	0.003762	0.000109	0.011172	0.099346	0.016589	0.003416	0.005774	0.031313	0.009029	0.003512
4	21	1	0.034684	0.078702	0.004568	0.005905	0.020319	0.022327	0.012740	0.012881	0.045649	0.003906	0.004091	0.011496	0.042108	0.041742	0.044449	0.012371	0.121873	0.019784	0.039568	0.037409	0.018338	0.036514	0.071810	0.003391	0.089363	0.164817	0.094752	0.000697	0.020355	0.077034	0.002221	0.097697	0.063797	0.008685	0.013608	0.011234	0.065247	0.045274	0.021654	0.070702	0.010760	0.000136	0.085976	0.085011	0.093754	0.001424	0.115687
4	22	1	0.032940	0.041849	0.169300	0.017340	0.120533	0.011322	0.031820	0.031795	0.247049	0.225774	0.048370	0.215931	0.045280	0.125114	0.071775	0.093754	0.046013	0.001722	0.039405	0.063766	0.045259	0.000174	0.016874	0.080432	0.014311	0.041343	0.021683	0.005793	0.073841	0.013780	0.010381	0.028918	0.007377	0.004557	0.000000	0.008099	0.000052	0.004571	0.046497	0.039294	0.023583	0.005010	0.002562	0.023139	0.004057	0.004862	0.008524
4	24	0	0.006277	0.000000	0.003549	0.017936	0.018896	0.086385	0.067051	0.005003	0.011284	0.020096	0.084640	0.073633	0.000009	0.053221	0.011761	0.023882	0.000690	0.011231	0.003874	0.000000	0.000304	0.015184	0.000057	0.001988	0.003749	0.027290	0.022158	0.008350	0.026353	0.000159	0.001620	0.074811	0.054197	0.042607	0.000087	0.000162	0.018026	0.000099	0.029454	0.026954	0.000111	0.000390	0.000000	0.006561	0.000090	0.005878	0.041834
4	25	0	0.002312	0.039925	0.000079	0.028337	0.014834	0.042008	0.046503	0.089801	0.049694	0.070245	0.251375	0.132485	0.032245	0.183132	0.060546	0.065811	0.117894	0.053156	0.049634	0.212356	0.090994	0.139745	0.023959	0.018279	0.030517	0.108070	0.124132	0.019679	0.086456	0.044908	0.075928	0.020148	0.058960	0.149451	0.084289	0.026853	0.017891	0.059489	0.183743	0.174013	0.134867	0.039387	0.087891	0.043113	0.201887	0.118332	0.068701
4	26	1	0.010383	0.014023	0.002887	0.000408	0.080868	0.009702	0.097153	0.005885	0.016125	0.096620	0.168159	0.061028	0.043423	0.075787	0.023372	0.045008	0.003202	0.010299	0.019180	0.100817	0.035875	0.078814	0.074101	0.003297	0.037984	0.052985	0.037138	0.000845	0.000246	0.019496	0.045054	0.074101	0.193477	0.017595	0.045937	0.059675	0.079994	0.066997	0.047615	0.054554	0.031641	0.035716	0.039261	0.037247	0.119898	0.032963	0.040400
4	28	1	0.007555	0.011615	0.042495	0.000337	0.004018	0.000089	0.015450	0.002751	0.000024	0.000004	0.003693	0.000000	0.003587	0.091432	0.016258	0.001432	0.000002	0.000013	0.001188	0.000964	0.005776	0.008531	0.001450	0.000063	0.000184	0.000348	0.042852	0.000852	0.075164	0.037986	0.003984	0.011173	0.006680	0.001272	0.001092	0.000218	0.001711	0.023460	0.017478	0.040007	0.012143	0.008998	0.011344	0.002256	0.096115	0.050678	0.022362
4	29	0	0.000311	0.004046	0.002007	0.001150	0.005648	0.010145	0.000217	0.015939	0.000217	0.028090	0.004178	0.024957	0.033881	0.000145	0.004933	0.004746	0.016042	0.034769	0.045424	0.066193	0.056470	0.017183	0.000666	0.035233	0.033449	0.012831	0.002343	0.052858	0.004289	0.006376	0.033431	0.021820	0.000139	0.007588	0.012366	0.019107	0.001261	0.037471	0.031683	0.014391	0.004782	0.002144	0.003371	0.026937	0.002578	0.000018	0.001376
4	30	1	0.000083	0.040547	0.001085	0.000163	0.004768	0.007591	0.001466	0.003175	0.023177	0.000002	0.013721	0.009512	0.000093	0.007591	0.002471	0.002004	0.013091	0.000894	0.000873	0.009519	0.010398	0.002786	0.031725	0.007102	0.000436	0.006310	0.003453	0.007440	0.006715	0.030603	0.006162	0.007288	0.016155	0.014026	0.000328	0.003035	0.006420	0.016756	0.022855	0.010039	0.007895	0.017275	0.019102	0.013485	0.011840	0.012064	0.033380
4	31	1	0.018702	0.000864	0.122045	0.058087	0.012956	0.035811	0.021957	0.026524	0.006309	0.034049	0.004710	0.046782	0.006490	0.060633	0.010267	0.057398	0.045305	0.002228	0.023441	0.005633	0.027733	0.030685	0.043046	0.000032	0.015050	0.052250	0.033721	0.053908	0.008162	0.057813	0.001802	0.060944	0.080773	0.049158	0.033122	0.009113	0.028918	0.057324	0.049132	0.081352	0.007543	0.053138	0.038561	0.108028	0.002038	0.022415	0.032062
4	32	1	0.016425	0.021818	0.029362	0.021806	0.015154	0.008208	0.063073	0.013998	0.077224	0.038318	0.020856	0.149652	0.004706	0.024194	0.157003	0.164651	0.026643	0.000217	0.000042	0.028178	0.095697	0.003710	0.026323	0.010573	0.003836	0.053685	0.005010	0.003347	0.017774	0.089448	0.004797	0.007111	0.016971	0.006338	0.005479	0.000542	0.011440	0.007699	0.009543	0.239470	0.030910	0.002072	0.021507	0.041816	0.029393	0.076989	0.000993
4	33	1	0.172193	0.146164	0.163107	0.083056	0.263533	0.225086	0.127652	0.055627	0.122997	0.196502	0.288972	0.198229	0.186317	0.325824	0.240514	0.209442	0.127954	0.111148	0.286779	0.160837	0.201511	0.304267	0.099553	0.144064	0.159508	0.403525	0.079505	0.119752	0.057341	0.255652	0.195320	0.177564	0.292602	0.222324	0.165707	0.283490	0.212691	0.307071	0.244140	0.169411	0.247318	0.149014	0.198229	0.124838	0.277251	0.245569	0.215813
4	34	1	0.724285	0.312873	0.360717	0.286880	0.327908	0.417485	0.203000	0.336363	0.460406	0.331707	0.383786	0.288415	0.284214	0.397889	0.132156	0.271286	0.340954	0.190971	0.338783	0.211882	0.221663	0.385376	0.399636	0.205224	0.132575	0.376439	0.233867	0.343596	0.303929	0.330800	0.200883	0.168654	0.600686	0.203206	0.196282	0.246413	0.587194	0.290788	0.440238	0.495916	0.309017	0.326256	0.285623	0.220336	0.296996	0.310803	0.551491
4	35	1	0.473182	0.331281	0.539381	0.302538	0.455956	0.321559	0.250413	0.256375	0.267145	0.339912	0.118183	0.238283	0.173320	0.332815	0.326695	0.497454	0.246968	0.197284	0.243337	0.243340	0.199207	0.290412	0.315057	0.180221	0.120752	0.345565	0.167474	0.171318	0.171822	0.308764	0.424188	0.440743	0.257910	0.179577	0.202150	0.243340	0.197290	0.460508	0.431830	0.392201	0.491305	0.311719	0.272453	0.390075	0.303542	0.233451	0.432810
4	36	1	0.742447	0.588077	0.694301	0.370245	0.769519	0.824358	0.271563	0.412307	0.467094	0.452999	0.463195	0.523888	0.397501	0.404659	0.413853	0.220065	0.683141	0.508607	0.309281	0.374551	0.380398	0.541072	0.337157	0.337654	0.363077	0.587591	0.538611	0.682821	0.720182	0.310526	0.595205	0.436413	0.742512	0.365906	0.378805	0.403284	0.547061	0.220598	0.536969	0.538611	0.438958	0.398245	0.545702	0.276467	0.135056	0.322136	0.407418
4	37	1	0.047562	0.126127	0.077282	0.049390	0.087681	0.091437	0.024268	0.012655	0.089050	0.134806	0.101860	0.129505	0.184425	0.153299	0.061695	0.298152	0.119097	0.077619	0.018872	0.073292	0.117159	0.147619	0.081494	0.053756	0.053755	0.255928	0.159645	0.057838	0.182208	0.079257	0.047083	0.267331	0.250571	0.140806	0.009544	0.096667	0.093428	0.119821	0.241610	0.389533	0.121141	0.103284	0.214881	0.142557	0.196754	0.138796	0.400950
4	38	1	0.295443	0.324548	0.053434	0.073583	0.153292	0.158243	0.041897	0.035564	0.238210	0.137656	0.114729	0.023345	0.057909	0.138682	0.113754	0.098424	0.125633	0.043340	0.072160	0.051080	0.029319	0.147396	0.148726	0.070547	0.038679	0.242341	0.113281	0.074183	0.168223	0.361488	0.065599	0.278035	0.116770	0.039725	0.015561	0.072411	0.095306	0.141044	0.140663	0.168432	0.116246	0.195335	0.118182	0.125959	0.166173	0.228774	0.151537
4	39	1	0.516133	0.787671	0.641890	0.460017	0.510027	0.507848	0.411418	0.468131	0.609062	0.714648	0.871818	0.624410	0.436196	0.598200	0.604668	0.843594	0.457625	0.622886	0.492263	0.427829	0.486774	0.984707	0.595800	0.550814	0.441020	0.764175	0.813510	0.698299	0.641587	1.146135	0.792793	0.916106	1.069785	0.829723	0.387446	0.804203	0.952427	0.816165	0.689963	0.633396	0.815705	0.851246	0.894334	1.025289	0.775448	0.398575	1.326530
4	40	1	0.036374	0.052755	0.192300	0.111002	0.119694	0.192554	0.238940	0.156028	0.262898	0.166361	0.165538	0.364270	0.146524	0.252891	0.129005	0.346394	0.157926	0.464295	0.165710	0.312704	0.138253	0.231223	0.222896	0.110797	0.251622	0.249107	0.155796	0.251164	0.329366	0.228367	0.248168	0.290589	0.346310	0.360131	0.204148	0.349453	0.131945	0.074514	0.184709	0.481408	0.196292	0.183763	0.214508	0.283883	0.302673	0.280525	0.264819
4	41	1	0.162542	0.091345	0.134401	0.185837	0.092827	0.119795	0.054754	0.148953	0.273037	0.212684	0.223810	0.231504	0.130237	0.182502	0.180143	0.085990	0.075606	0.038669	0.230738	0.134770	0.148397	0.227541	0.223278	0.083249	0.078746	0.203020	0.171848	0.200682	0.195379	0.176447	0.055449	0.168557	0.420787	0.259984	0.113848	0.225324	0.130487	0.156502	0.259583	0.059736	0.224447	0.257878	0.111703	0.142068	0.387229	0.225809	0.317411
4	42	1	0.179057	0.288583	0.163360	0.170975	0.137676	0.283172	0.118969	0.034037	0.178345	0.130167	0.168566	0.190300	0.145066	0.133770	0.133803	0.186109	0.148231	0.153591	0.167848	0.107660	0.165798	0.141656	0.202700	0.082210	0.120244	0.240739	0.166323	0.156453	0.159641	0.209579	0.139145	0.215173	0.368155	0.298453	0.169895	0.133557	0.266508	0.299628	0.244894	0.328533	0.299904	0.264290	0.301821	0.268574	0.289646	0.267040	0.335998
4	43	1	0.599962	1.231943	1.080702	0.999100	1.616474	0.877822	0.892722	0.917942	0.966133	1.076913	1.136883	0.970007	0.749677	1.534857	0.663416	1.299045	0.944030	1.068064	1.292535	1.176208	1.832344	1.261701	1.059965	1.005300	0.915722	1.695543	1.321310	0.923887	1.299045	1.319217	1.341155	1.829639	1.421238	1.484807	1.243971	1.247222	2.203875	1.540882	1.355782	1.551427	1.307426	1.668170	1.137279	1.669813	1.877746	1.487810	1.684244
4	44	1	0.114019	0.018720	0.132512	0.059420	0.074870	0.155808	0.031598	0.224690	0.081643	0.105082	0.061649	0.188169	0.025485	0.120393	0.191629	0.224565	0.153678	0.055111	0.055136	0.047140	0.065489	0.201039	0.075907	0.008021	0.071777	0.119872	0.125549	0.079102	0.112590	0.056705	0.206138	0.157733	0.201270	0.134723	0.034697	0.067421	0.073742	0.072487	0.134785	0.292731	0.152404	0.078987	0.236104	0.211931	0.211060	0.106184	0.091142
4	45	1	0.160808	0.304723	0.420452	0.155662	0.251591	0.317410	0.125553	0.221931	0.232432	0.419129	0.223526	0.079163	0.158063	0.326405	0.254193	0.203093	0.418180	0.351565	0.152587	0.203157	0.244274	0.337254	0.387469	0.151743	0.176907	0.076843	0.350189	0.074468	0.183379	0.254054	0.074745	0.122076	0.294290	0.109498	0.047253	0.100989	0.368796	0.184404	0.250298	0.278965	0.544042	0.352549	0.303055	0.350044	0.106557	0.241127	0.301997
4	46	1	0.301949	0.449923	0.349670	0.131605	0.266163	0.258429	0.184417	0.169803	0.213686	0.325561	0.326698	0.366121	0.085895	0.488539	0.363984	0.477306	0.210131	0.268415	0.120747	0.267745	0.400216	0.407091	0.274737	0.135158	0.219482	0.354917	0.113092	0.299445	0.263155	0.347620	0.238288	0.225426	0.433176	0.297514	0.369279	0.253289	0.295443	0.501473	0.391224	0.261756	0.376403	0.315884	0.414165	0.289941	0.243207	0.530176	0.415379
4	47	1	0.247550	0.439551	0.319111	0.243673	0.083980	0.289472	0.149736	0.067386	0.398860	0.453484	0.145159	0.244938	0.111360	0.325346	0.224171	0.260356	0.423597	0.512808	0.082996	0.123965	0.483002	0.210221	0.196911	0.179213	0.407727	0.338456	0.224940	0.127952	0.147786	0.261859	0.256443	0.274236	0.272856	0.279204	0.274679	0.212175	0.661144	0.212096	0.380831	0.317357	0.331682	0.377273	0.424384	0.470464	0.404845	0.377579	0.741802
4	48	1	0.210749	0.304540	0.328312	0.111007	0.056381	0.394683	0.170822	0.260233	0.294921	0.314943	0.188519	0.402348	0.155056	0.073957	0.215702	0.263779	0.304852	0.240924	0.321486	0.171252	0.091908	0.463155	0.314302	0.175440	0.161220	0.195301	0.145076	0.256464	0.118150	0.174456	0.059401	0.124278	0.272289	0.356817	0.120103	0.127145	0.466784	0.049902	0.156178	0.369405	0.519813	0.190971	0.246173	0.420817	0.343102	0.429557	0.440927
4	49	0	0.022640	0.000142	0.032598	0.013513	0.016565	0.013571	0.024682	0.045461	0.021423	0.007013	0.039281	0.020851	0.001494	0.024893	0.004735	0.004067	0.021969	0.066554	0.010283	0.013142	0.045998	0.060598	0.041559	0.062115	0.111358	0.002388	0.035262	0.081560	0.073678	0.003340	0.036569	0.038399	0.007561	0.009779	0.019119	0.082599	0.017496	0.007380	0.022261	0.021423	0.019656	0.034768	0.004065	0.032608	0.017949	0.000093	0.042422
4	50	0	0.026002	0.000000	0.037473	0.003776	0.001536	0.030655	0.075770	0.028022	0.078291	0.002538	0.001564	0.001594	0.076304	0.029175	0.012597	0.000962	0.104569	0.046386	0.085642	0.016600	0.003212	0.000127	0.004920	0.014012	0.000022	0.092453	0.034778	0.001163	0.039845	0.013212	0.015312	0.008312	0.032865	0.008271	0.002977	0.010707	0.046659	0.004768	0.004321	0.011831	0.006144	0.000135	0.018723	0.006240	0.001701	0.009007	0.038101
4	51	2	0.035916	0.035205	0.166932	0.176853	0.089904	0.070337	0.199887	0.041649	0.031336	0.037648	0.043791	0.056577	0.048240	0.009093	0.039845	0.096894	0.056356	0.078211	0.042326	0.164983	0.074554	0.087980	0.025693	0.133197	0.088262	0.006114	0.023133	0.068687	0.084803	0.035942	0.158016	0.012790	0.001362	0.016086	0.130498	0.112320	0.073827	0.026133	0.031664	0.020171	0.105865	0.066334	0.013452	0.019998	0.014221	0.087309	0.051929
4	52	0	0.052074	0.037729	0.023238	0.020471	0.000024	0.000000	0.000031	0.025321	0.000034	0.000001	0.022373	0.006396	0.000626	0.000050	0.001308	0.012729	0.003149	0.005755	0.001788	0.003643	0.005171	0.001303	0.020465	0.089616	0.005697	0.021151	0.000129	0.000000	0.012908	0.000032	0.024354	0.018602	0.003340	0.005755	0.015858	0.011970	0.003634	0.001516	0.001947	0.000557	0.007173	0.001835	0.001801	0.011202	0.004615	0.000522	0.008435
4	53	0	0.001992	0.018005	0.003276	0.004859	0.026510	0.026416	0.052824	0.020699	0.005642	0.085506	0.024433	0.159174	0.087891	0.076919	0.026375	0.118602	0.050166	0.088715	0.109873	0.121693	0.008237	0.028461	0.048571	0.043312	0.097129	0.174506	0.052824	0.052824	0.047508	0.083621	0.210839	0.108778	0.141714	0.201444	0.141445	0.084561	0.040470	0.064765	0.212129	0.099749	0.274096	0.120817	0.239572	0.239780	0.038358	0.033525	0.142552
4	54	1	0.059327	0.189570	0.268374	0.035679	0.239264	0.201212	0.407418	0.230905	0.218994	0.153107	0.269469	0.284232	0.140977	0.253818	0.140977	0.161220	0.450522	0.272289	0.376930	0.358377	0.317678	0.189162	0.193436	0.359312	0.292628	0.320512	0.486727	0.209532	0.534722	0.551536	0.193470	0.607320	0.743900	0.686740	0.405530	0.216841	0.445486	0.334385	0.632398	0.554151	0.521513	0.686754	0.563748	0.668698	0.401761	0.327041	0.519256
4	55	0	0.006232	0.000027	0.002665	0.022527	0.038633	0.107602	0.005397	0.008012	0.057551	0.210667	0.123545	0.082543	0.078010	0.144051	0.006835	0.083792	0.039911	0.032245	0.166195	0.312028	0.083621	0.250081	0.093242	0.036249	0.057904	0.133634	0.045758	0.037099	0.057551	0.062661	0.050758	0.113017	0.143437	0.238274	0.186040	0.026039	0.040517	0.039150	0.081009	0.114155	0.167521	0.113469	0.141974	0.027855	0.036076	0.074843	0.156499
4	56	0	0.003770	0.002648	0.001541	0.000040	0.001432	0.000206	0.095930	0.019795	0.001372	0.020726	0.000354	0.012599	0.001744	0.000390	0.000552	0.013551	0.008045	0.002749	0.010574	0.021113	0.001712	0.000001	0.000052	0.001457	0.003599	0.044419	0.040802	0.045433	0.063585	0.000319	0.009698	0.028346	0.003278	0.002567	0.013587	0.013462	0.014552	0.022989	0.025852	0.008950	0.005050	0.015897	0.011442	0.006275	0.018492	0.048373	0.039385
4	57	2	0.133243	0.132596	0.339949	0.171038	0.212981	0.166639	0.246839	0.252920	0.097599	0.086317	0.170716	0.198249	0.081960	0.202364	0.124585	0.196094	0.210273	0.178162	0.263227	0.159971	0.337718	0.127240	0.121956	0.320868	0.427205	0.077665	0.225685	0.357224	0.132063	0.127810	0.187652	0.172062	0.312195	0.275214	0.186692	0.176156	0.135657	0.148176	0.170556	0.188339	0.090387	0.078051	0.042069	0.067935	0.075246	0.121892	0.190491
4	58	0	0.067626	0.212670	0.014771	0.216868	0.008615	0.028493	0.006434	0.003361	0.050362	0.030043	0.102304	0.008032	0.001224	0.016047	0.002305	0.022643	0.070698	0.170299	0.120053	0.015165	0.046926	0.091206	0.012223	0.020065	0.014898	0.012446	0.063817	0.035811	0.107250	0.002803	0.003662	0.010315	0.030889	0.000000	0.067378	0.104527	0.019631	0.001735	0.005346	0.067592	0.003721	0.067297	0.000627	0.024086	0.002674	0.113955	0.021010
4	59	0	0.000080	0.005179	0.007681	0.003847	0.018900	0.010038	0.024041	0.004546	0.005341	0.000109	0.001229	0.001667	0.004495	0.011200	0.001217	0.009365	0.006958	0.003035	0.000021	0.021301	0.001447	0.008367	0.021194	0.001041	0.009724	0.003441	0.001976	0.012679	0.001314	0.007494	0.000456	0.004240	0.015738	0.000114	0.012076	0.000680	0.004240	0.000492	0.015212	0.021929	0.000329	0.000171	0.004649	0.000433	0.014350	0.000548	0.002940
4	60	1	0.035312	0.016753	0.001693	0.002370	0.011332	0.013412	0.003465	0.007749	0.035644	0.050404	0.047896	0.097781	0.012043	0.060116	0.023749	0.023439	0.012106	0.000138	0.010668	0.012306	0.011908	0.003676	0.043409	0.002744	0.001388	0.048341	0.008354	0.004477	0.038131	0.044941	0.011840	0.030095	0.082372	0.008046	0.014285	0.007002	0.054163	0.062709	0.046600	0.027921	0.040597	0.012611	0.084245	0.046091	0.065319	0.016368	0.042024
4	61	2	0.119440	0.042935	0.044639	0.087167	0.061871	0.156065	0.097042	0.097682	0.048278	0.090299	0.001563	0.049714	0.235719	0.001198	0.008199	0.001183	0.022209	0.060937	0.025174	0.037387	0.015641	0.011242	0.003659	0.058071	0.074133	0.008564	0.086072	0.030774	0.017056	0.004510	0.013452	0.014090	0.029879	0.046935	0.026037	0.074787	0.034047	0.027301	0.004807	0.000996	0.002069	0.006730	0.048190	0.000434	0.000027	0.004460	0.011549
4	62	0	0.075460	0.042172	0.038778	0.026317	0.103211	0.095740	0.120979	0.025441	0.065778	0.005862	0.084422	0.029263	0.013378	0.011501	0.035109	0.057282	0.039973	0.072778	0.001255	0.083935	0.005608	0.105328	0.012074	0.046080	0.103590	0.019664	0.109579	0.017839	0.061518	0.000549	0.013311	0.009669	0.022924	0.056778	0.054266	0.006738	0.015656	0.057029	0.021540	0.009944	0.033287	0.005903	0.063364	0.016469	0.004707	0.037350	0.012299
4	63	0	0.061374	0.010506	0.000618	0.040570	0.021342	0.058565	0.013975	0.009476	0.002441	0.040068	0.000843	0.002033	0.000008	0.000047	0.036844	0.009170	0.059895	0.057711	0.005794	0.019458	0.059767	0.038564	0.007975	0.028336	0.016215	0.000307	0.033714	0.004108	0.041930	0.000099	0.009081	0.003680	0.014479	0.010916	0.035034	0.033416	0.035172	0.001045	0.001086	0.046856	0.005542	0.011588	0.036621	0.019954	0.004445	0.022283	0.006826
4	64	2	0.127556	0.102899	0.437569	0.227895	0.299860	0.177472	0.143227	0.357120	0.128856	0.230013	0.142475	0.095184	0.180385	0.177526	0.243303	0.240171	0.103592	0.099033	0.110995	0.081296	0.121957	0.010910	0.107310	0.137181	0.260912	0.115645	0.113227	0.185511	0.030382	0.030755	0.183395	0.038627	0.170551	0.132182	0.126994	0.026485	0.140815	0.165989	0.158596	0.258797	0.163039	0.182327	0.101703	0.167677	0.160179	0.287596	0.133332
5	2	2	1.450556	1.835100	1.410114	1.221017	1.262682	1.192322	1.165847	1.154011	1.053253	1.180178	1.102855	1.303993	1.067407	0.986227	1.033699	1.053004	1.140002	1.296885	0.992052	1.378001	1.348752	0.899959	0.976923	0.852719	1.090496	1.247808	0.810773	0.831652	1.168055	0.952205	1.133945	1.207349	1.138503	1.402809	0.997139	1.303993	1.259256	1.007504	1.041202	1.086103	1.127846	1.325901	1.173481	0.977067	1.029446	1.073738	1.157319
5	10	0	0.002760	0.000038	0.000952	0.015536	0.041311	0.008116	0.002218	0.009507	0.001651	0.000435	0.034831	0.004991	0.018231	0.004284	0.000013	0.004820	0.013227	0.013230	0.023504	0.016771	0.023159	0.003986	0.023896	0.003971	0.001450	0.007193	0.003262	0.002473	0.037745	0.000120	0.015226	0.015196	0.000579	0.017488	0.001157	0.000021	0.052825	0.001941	0.034599	0.040985	0.048441	0.000797	0.026404	0.004248	0.004531	0.012373	0.000018
5	16	0	0.001527	0.006857	0.011972	0.006841	0.000169	0.006635	0.001812	0.020728	0.005701	0.034188	0.003829	0.000504	0.003081	0.011188	0.063794	0.003186	0.005780	0.000184	0.031395	0.022097	0.008807	0.029722	0.000006	0.010023	0.010049	0.007702	0.019336	0.000037	0.000029	0.052355	0.005116	0.001057	0.014185	0.000322	0.052510	0.003003	0.011625	0.003195	0.000435	0.019294	0.000059	0.010785	0.037901	0.000193	0.001448	0.005084	0.013871
5	17	0	0.001261	0.014253	0.000482	0.010091	0.017532	0.000282	0.001105	0.023087	0.002474	0.000013	0.005208	0.020169	0.000380	0.000685	0.005192	0.012004	0.005573	0.004655	0.016150	0.005178	0.013142	0.022222	0.035748	0.006454	0.000203	0.004162	0.005759	0.000742	0.019640	0.000642	0.000520	0.024839	0.004951	0.000098	0.006441	0.003510	0.054502	0.000689	0.004242	0.001571	0.017325	0.000482	0.004440	0.015789	0.032626	0.026418	0.007564
5	20	0	0.000049	0.001935	0.000922	0.000980	0.000189	0.016646	0.085053	0.000004	0.021673	0.008793	0.007857	0.001690	0.000000	0.001039	0.002754	0.018348	0.013781	0.005655	0.002440	0.025316	0.000000	0.047767	0.009162	0.013824	0.052463	0.015214	0.021718	0.008734	0.000106	0.004637	0.029204	0.000116	0.037066	0.026807	0.086530	0.003870	0.071776	0.000598	0.002189	0.026809	0.072699	0.013842	0.002767	0.015547	0.028765	0.115063	0.000397
5	22	0	0.005736	0.015044	0.001786	0.000519	0.000627	0.000597	0.000247	0.008273	0.027640	0.007150	0.000557	0.000597	0.022854	0.000000	0.018423	0.079181	0.051796	0.089474	0.141590	0.046135	0.033181	0.033082	0.008279	0.051616	0.023481	0.008347	0.006667	0.018423	0.018294	0.029149	0.013149	0.015489	0.062393	0.001152	0.014894	0.001149	0.070643	0.067982	0.005521	0.054635	0.026149	0.002425	0.155802	0.006912	0.058169	0.050373	0.008551
5	26	0	0.000000	0.007774	0.012862	0.002466	0.000128	0.078763	0.000460	0.008293	0.039452	0.005882	0.012193	0.000702	0.000190	0.000096	0.003494	0.000152	0.009652	0.000803	0.052985	0.001412	0.012982	0.000278	0.053250	0.004604	0.012005	0.008272	0.001567	0.000071	0.027454	0.000412	0.000004	0.000468	0.003643	0.019375	0.009732	0.000128	0.018899	0.046855	0.024884	0.041334	0.009849	0.017300	0.001300	0.001638	0.008401	0.005557	0.052399
5	30	0	0.000138	0.000418	0.002417	0.004854	0.010217	0.084485	0.004972	0.036108	0.001241	0.004669	0.000875	0.015688	0.011359	0.030790	0.015976	0.028718	0.007621	0.074752	0.017244	0.013445	0.006355	0.000019	0.022104	0.027047	0.019810	0.046863	0.021137	0.003403	0.000697	0.001026	0.000013	0.005428	0.014716	0.027278	0.000007	0.000370	0.001798	0.093601	0.004724	0.001011	0.053456	0.004916	0.000310	0.005331	0.000083	0.000453	0.000228
5	33	1	2.380369	2.407962	2.526276	2.407962	2.272542	3.089009	2.479471	3.026327	2.445580	2.244849	2.260681	2.195236	2.394930	2.265009	2.509650	2.636634	2.629482	2.791208	2.338260	3.575850	2.294036	1.789166	2.355226	2.184316	2.095776	2.760591	2.333330	2.473770	2.464799	2.131177	2.732384	2.078147	2.668909	2.205611	2.696431	2.114352	2.948291	2.171068	2.060607	2.161288	2.430190	2.338260	2.349516	2.485578	1.919657	2.227733	2.061695
5	34	1	1.491346	1.737754	1.603595	1.586158	1.807351	2.492137	1.567420	2.103672	2.233679	1.591237	1.714859	1.992234	1.698348	1.300886	1.481246	1.604207	1.674481	1.662591	1.898581	2.129441	1.303401	1.662591	1.426549	1.183280	1.533955	1.643009	1.750282	1.250606	1.232930	1.532282	1.566003	1.970777	1.321798	1.523077	1.615625	1.675887	1.927045	2.068052	1.847143	1.786139	1.519878	1.251508	1.714195	1.426549	1.375349	1.493732	2.037708
5	35	1	1.146922	0.956128	1.089467	1.612464	1.179000	1.723529	1.536536	1.439916	1.565955	1.227061	1.774344	1.895305	1.232207	1.453750	1.148410	1.677660	1.744094	1.537048	1.601833	1.742711	1.261947	1.479878	1.942345	1.419486	1.482398	1.931139	2.051373	1.584289	1.598919	1.575255	1.826402	1.432542	1.713636	1.667605	1.535471	1.475057	1.458600	1.990095	1.395865	1.624415	1.524245	1.574610	1.518154	1.075978	0.955059	1.478987	1.287632
5	36	1	0.471661	0.660614	0.500669	0.414802	0.646346	0.519872	0.274329	0.685672	0.551542	0.458164	0.516032	0.638029	0.605320	0.545499	0.870989	0.679217	1.064806	0.565564	0.876029	0.767750	1.116609	0.561315	0.686258	1.077981	0.658466	0.890951	1.102404	0.633586	0.700710	0.669272	1.029853	0.717973	0.986548	1.096236	0.764698	0.869158	0.718765	0.954322	0.974566	0.935602	0.967907	1.108615	1.071667	1.137934	1.325791	1.229610	0.934009
5	38	1	0.345784	0.605371	0.824234	0.675468	0.847097	0.670373	0.683661	0.586433	0.636716	1.076859	0.615749	0.762160	0.956276	0.857926	0.731654	0.913839	0.953308	0.851044	0.680989	0.962275	0.977011	0.623831	0.861692	1.039797	0.784762	0.801236	0.793074	0.690993	0.728243	0.896263	1.010576	1.040577	1.024823	0.967701	0.895930	1.079297	0.540553	0.869790	0.820994	0.883867	0.976454	0.983692	0.701174	0.787105	1.139683	1.152593	0.756234
5	39	1	0.483131	0.420698	0.454130	0.312754	0.477605	0.232884	0.174554	0.497656	0.485235	0.391089	0.317769	0.443392	0.406958	0.390263	0.486452	0.286661	0.379543	0.368049	0.235872	0.419905	0.486061	0.194718	0.326810	0.250523	0.273417	0.378354	0.402545	0.292960	0.463376	0.489755	0.414876	0.467039	0.505611	0.574775	0.370161	0.397804	0.308772	0.709504	0.482942	0.304021	0.276635	0.375436	0.528039	0.559645	0.427631	0.492895	0.602419
5	43	1	0.317849	0.375733	0.389672	0.339099	0.521656	0.389559	0.324181	0.455308	0.167880	0.151070	0.404294	0.310485	0.380731	0.419372	0.489553	0.232169	0.559649	0.475244	0.184471	0.297854	0.408363	0.384826	0.631288	0.382267	0.316105	0.376931	0.425155	0.419305	0.201414	0.354683	0.284802	0.145176	0.241996	0.528253	0.318948	0.096920	0.161542	0.335072	0.244482	0.248350	0.266303	0.503206	0.393658	0.347340	0.445246	0.625496	0.385371
5	44	1	0.209079	0.131773	0.117769	0.163597	0.192786	0.161020	0.079118	0.107814	0.104759	0.033713	0.100500	0.176343	0.218637	0.248041	0.085337	0.127458	0.292882	0.013193	0.100601	0.144111	0.193242	0.017605	0.117343	0.176802	0.082929	0.083737	0.090101	0.100378	0.144975	0.025513	0.086499	0.097302	0.123505	0.180553	0.123737	0.101781	0.145441	0.046656	0.236362	0.080537	0.108675	0.044876	0.122392	0.027165	0.159827	0.126526	0.131228
5	45	1	0.008312	0.371577	0.259887	0.125083	0.206425	0.344426	0.029739	0.195904	0.182865	0.023256	0.221649	0.169253	0.171722	0.220561	0.087245	0.303914	0.290388	0.094805	0.062336	0.270911	0.173859	0.040354	0.330152	0.163692	0.086330	0.157920	0.162854	0.120805	0.117129	0.216126	0.122260	0.121217	0.189675	0.223857	0.249726	0.096030	0.175366	0.252868	0.216206	0.283323	0.106827	0.264920	0.207782	0.069707	0.075251	0.074471	0.188768
5	46	1	1.436835	1.868705	1.586010	1.930741	2.194437	2.452480	2.534605	1.895500	2.117299	2.059723	1.575210	1.979239	1.857789	1.903423	2.100498	1.943883	2.370373	2.045296	1.662820	1.892714	2.147106	1.886455	2.763364	1.975357	2.194437	2.215472	1.926372	1.575210	1.545953	2.181245	2.083921	1.892714	2.238927	1.777415	1.914849	1.975357	1.847570	1.729472	1.474048	2.495163	2.007084	1.605669	1.455777	1.542230	1.662309	1.418135	1.508610
5	48	1	0.178015	0.220707	0.119330	0.187778	0.277431	0.083876	0.220597	0.072307	0.162065	0.050210	0.176292	0.223628	0.195621	0.242267	0.068524	0.132732	0.125216	0.181839	0.129307	0.228626	0.160365	0.150738	0.176595	0.061107	0.067535	0.094357	0.119178	0.157370	0.148860	0.301080	0.048307	0.134537	0.137810	0.165052	0.162187	0.106570	0.086207	0.176210	0.255386	0.158697	0.092588	0.090382	0.142002	0.153411	0.161093	0.112647	0.083368
5	49	2	0.558130	0.801749	1.026297	1.085742	0.973388	1.082558	0.953203	1.020737	0.828185	1.029036	0.989335	1.045807	1.060633	0.982937	1.043832	0.933669	0.978158	1.013499	0.978158	1.008804	0.894848	0.991101	1.094848	1.043832	1.020737	0.967909	1.029936	1.063282	0.949125	1.096049	1.188057	0.894411	1.268628	1.133054	1.183107	0.963421	1.189497	1.091537	0.904146	1.136510	0.977457	0.923692	1.039187	1.058630	0.948117	1.065200	1.017634
5	50	2	1.873884	1.671681	1.810608	1.539146	1.603239	1.508974	1.866679	1.748331	1.603142	1.950026	2.027572	1.726579	1.476754	1.701704	1.791084	1.856983	1.717154	1.931175	1.648214	1.771010	1.570359	1.890394	1.677555	1.619362	1.527115	1.596994	1.752652	1.621228	1.825920	1.663441	1.900166	1.727967	1.452900	1.689549	1.476754	1.340476	1.358214	1.388598	1.701704	1.593497	1.655926	1.651136	1.645893	1.687624	1.627275	1.741987	1.544169
5	55	2	1.231979	1.092874	1.277284	1.040810	1.030982	1.092874	1.194112	1.242580	1.212326	1.231046	1.376677	1.218420	1.272814	1.472193	1.490160	1.376846	1.529602	1.329766	1.364720	1.320159	1.247682	1.366327	1.331790	1.230732	1.154652	1.330588	1.293472	1.382790	1.277205	1.222579	1.324599	1.374389	1.187277	1.115167	1.172462	1.116985	1.006814	1.102196	1.174753	1.249231	1.028277	1.095657	0.938927	1.016549	1.031578	1.213379	1.155402
5	56	2	1.692491	1.592299	1.336221	1.617548	1.654370	2.272280	1.642176	1.843191	1.721290	1.603582	1.866257	1.845218	1.867946	2.147571	1.955796	1.667181	1.603582	1.436296	1.628615	1.590456	1.604135	1.737016	1.801633	1.769579	2.094196	1.758663	1.503601	1.834678	1.480945	1.466152	1.961246	1.912835	1.602760	1.879505	1.667181	1.616230	1.433009	1.869849	1.578273	1.770324	1.577168	1.876635	1.939058	1.393700	1.733402	1.679812	1.615617
5	58	2	0.270304	0.667395	0.614804	0.440106	0.690611	0.568223	0.515826	0.713698	0.472701	0.587077	0.606582	0.596613	0.805154	0.781673	0.615875	0.742532	0.733578	0.665179	0.759730	0.698887	0.645123	1.046644	0.822689	0.665115	0.851750	0.753610	0.881487	0.873050	0.782584	0.621517	0.664806	0.689095	0.807145	0.593104	0.943730	0.723308	0.603234	0.773701	0.748428	0.847983	0.743436	0.706052	0.640365	0.601539	0.858181	0.781241	0.764380
5	59	2	0.296539	0.392285	0.377391	0.549650	0.444928	0.376436	0.444239	0.479037	0.244582	0.391541	0.508294	0.362096	0.518035	0.402110	0.348623	0.295229	0.399363	0.484771	0.380054	0.545817	0.460402	0.570077	0.369401	0.352507	0.354669	0.554497	0.354535	0.500657	0.460188	0.460151	0.326004	0.276356	0.347291	0.271380	0.389918	0.308448	0.311775	0.402808	0.363348	0.403993	0.489628	0.466002	0.422149	0.332519	0.304960	0.362096	0.358677
5	60	2	0.223601	0.149656	0.329889	0.132242	0.126150	0.118662	0.122039	0.164816	0.084370	0.160311	0.097868	0.016590	0.052497	0.019537	0.051626	0.029061	0.026271	0.057129	0.036157	0.022775	0.094234	0.115787	0.090415	0.104262	0.149305	0.141690	0.065879	0.093482	0.112919	0.129760	0.020657	0.073619	0.022878	0.105166	0.022566	0.007307	0.045446	0.017036	0.117675	0.028589	0.028533	0.016947	0.041413	0.001750	0.020946	0.000021	0.089474
5	62	2	0.212149	0.408536	0.502732	0.435170	0.369336	0.563487	0.658445	0.446701	0.588483	0.556224	0.436294	0.468404	0.487014	0.495382	0.397048	0.483526	0.515946	0.425587	0.453795	0.427401	0.698103	0.481830	0.722620	0.648131	0.441673	0.463779	0.406715	0.475368	0.421493	0.485966	0.624266	0.645246	0.841673	0.661447	0.591889	0.765966	0.732597	0.584333	0.531365	0.722620	0.790446	0.676997	0.679714	0.617611	0.591316	0.571779	0.713021
5	63	2	0.386688	0.424321	0.426585	0.375786	0.381850	0.628205	0.566709	0.476375	0.341124	0.331915	0.514077	0.353688	0.592762	0.504054	0.517315	0.340502	0.567964	0.706987	0.374169	0.446720	0.490910	0.746655	0.569731	0.539118	0.519094	0.422013	0.696504	0.710717	0.504054	0.452833	0.548454	0.750126	0.542974	0.468448	0.556224	0.711525	0.719462	0.572890	0.834261	0.682362	0.668525	0.583521	0.498619	0.522502	0.793444	0.512477	0.634236
5	64	2	1.485751	1.392629	1.529566	1.457551	1.321281	1.578619	1.365579	1.536543	1.542309	1.706724	1.314788	1.567219	1.566955	1.403946	1.325079	1.622563	1.403946	1.580797	1.506205	1.664586	1.528446	1.550506	1.370243	1.566986	1.655339	1.615738	1.550506	1.671772	1.521008	1.609153	1.396992	1.552272	1.458152	1.406954	1.436070	1.590317	1.691948	1.417465	1.361929	1.341575	1.542309	1.658116	1.556986	1.594484	1.514906	1.540049	1.435892
6	1	0	0.002531	0.001911	0.011221	0.009976	0.000465	0.000246	0.000412	0.019189	0.008935	0.006511	0.000041	0.003674	0.004825	0.018728	0.000133	0.001159	0.003662	0.006635	0.003114	0.000461	0.000039	0.007144	0.003030	0.008374	0.010745	0.000044	0.007369	0.007517	0.000528	0.002362	0.000065	0.000939	0.011317	0.014442	0.004506	0.000666	0.000377	0.020651	0.000000	0.019421	0.003935	0.000229	0.005708	0.001082	0.013164	0.038685	0.001091
6	2	0	0.083276	0.052479	0.000328	0.041822	0.048709	0.047771	0.012205	0.000540	0.079549	0.007751	0.000968	0.060190	0.017175	0.008660	0.053552	0.035396	0.005825	0.027236	0.122474	0.008118	0.052308	0.014851	0.092756	0.017024	0.001826	0.008773	0.124078	0.020154	0.032804	0.006873	0.076549	0.022179	0.000065	0.004014	0.000340	0.002369	0.010131	0.022808	0.000094	0.000457	0.036670	0.003616	0.014814	0.001075	0.014884	0.015038	0.000843
6	3	2	0.102823	0.129945	0.100470	0.036455	0.140836	0.059282	0.050611	0.203484	0.095974	0.099240	0.220254	0.087745	0.052776	0.002772	0.263122	0.038635	0.406325	0.151431	0.101200	0.145159	0.131911	0.079884	0.099221	0.123066	0.064189	0.091562	0.208521	0.060693	0.165068	0.094535	0.211830	0.087152	0.065545	0.149837	0.085450	0.103964	0.205433	0.004706	0.128831	0.091503	0.041158	0.081367	0.000225	0.069247	0.116633	0.049717	0.083472
6	4	0	0.006594	0.017768	0.004828	0.000048	0.001234	0.040673	0.000812	0.013403	0.007306	0.002258	0.012970	0.000086	0.067286	0.005064	0.001542	0.000608	0.001791	0.000867	0.001523	0.003757	0.013704	0.000205	0.034409	0.017531	0.021747	0.006398	0.016921	0.004358	0.002048	0.003680	0.000689	0.000297	0.024941	0.000827	0.022004	0.000145	0.025070	0.027931	0.000307	0.000134	0.001669	0.000011	0.000054	0.007709	0.000039	0.049710	0.022957
6	5	0	0.006618	0.003197	0.031758	0.000497	0.001116	0.015312	0.000749	0.018565	0.006253	0.000819	0.034166	0.006114	0.028577	0.025674	0.000812	0.001394	0.000000	0.002117	0.000025	0.003990	0.004052	0.000092	0.028528	0.001632	0.010065	0.008586	0.007140	0.006238	0.000588	0.045652	0.006917	0.009555	0.011329	0.005340	0.075665	0.000345	0.044312	0.012002	0.000015	0.001944	0.003269	0.002818	0.000004	0.025923	0.000187	0.012895	0.012603
6	7	0	0.001055	0.000000	0.000735	0.022543	0.020534	0.027343	0.001219	0.045409	0.027740	0.003826	0.011694	0.000457	0.012529	0.008645	0.001536	0.001308	0.004883	0.009351	0.000214	0.017595	0.003116	0.002158	0.003021	0.026218	0.002650	0.027143	0.000597	0.001393	0.013432	0.003294	0.007239	0.000164	0.011615	0.003150	0.031705	0.000195	0.035760	0.000061	0.002328	0.017979	0.001589	0.020856	0.004706	0.000021	0.001467	0.008998	0.010498
6	11	0	0.000000	0.000427	0.000027	0.022064	0.030264	0.022050	0.000628	0.033201	0.009758	0.026044	0.001301	0.022869	0.002774	0.010498	0.004422	0.001137	0.009949	0.009156	0.003634	0.019631	0.000996	0.018705	0.006793	0.020887	0.028396	0.005754	0.004518	0.005258	0.001483	0.000708	0.008031	0.005457	0.088414	0.000035	0.053091	0.003811	0.000838	0.000388	0.000237	0.002770	0.007353	0.006609	0.002999	0.002773	0.034452	0.003703	0.004786
6	13	0	0.003528	0.019244	0.000833	0.000913	0.018962	0.000687	0.033060	0.016996	0.008012	0.009347	0.027167	0.002209	0.024024	0.008048	0.000218	0.057308	0.025354	0.063188	0.007860	0.013855	0.025711	0.007859	0.016515	0.004841	0.070534	0.050181	0.001282	0.018775	0.029023	0.002363	0.003308	0.001456	0.010070	0.000270	0.005827	0.015685	0.016058	0.031366	0.000751	0.030329	0.000394	0.016431	0.000675	0.016321	0.004689	0.022137	0.019285
6	16	0	0.001319	0.017682	0.016000	0.007332	0.016881	0.084619	0.013519	0.000204	0.000055	0.001000	0.016579	0.000927	0.017498	0.000905	0.004420	0.011183	0.007302	0.014997	0.025273	0.007583	0.030202	0.000290	0.010331	0.008845	0.074964	0.004630	0.015868	0.031017	0.035110	0.000088	0.013506	0.018236	0.025484	0.032535	0.122307	0.027614	0.100580	0.064775	0.019167	0.001479	0.001127	0.087507	0.060609	0.024874	0.000053	0.097864	0.042827
6	18	0	0.012463	0.011181	0.014759	0.000718	0.000110	0.013011	0.003303	0.007456	0.003129	0.011886	0.000141	0.000001	0.001420	0.000002	0.004402	0.000415	0.000308	0.003657	0.019574	0.000543	0.034481	0.001030	0.062575	0.045998	0.002005	0.007587	0.000183	0.002069	0.003057	0.000004	0.022059	0.002196	0.000705	0.017400	0.000000	0.000113	0.023072	0.000409	0.006080	0.002959	0.026617	0.003172	0.003946	0.026483	0.020827	0.018915	0.002694
6	20	0	0.004916	0.001038	0.000852	0.003116	0.006877	0.004956	0.000317	0.063143	0.019468	0.000318	0.007432	0.000344	0.005197	0.005550	0.025648	0.012397	0.000226	0.004377	0.000746	0.005235	0.008335	0.007932	0.015959	0.030667	0.008836	0.001047	0.013048	0.007082	0.005725	0.050609	0.008231	0.003869	0.002056	0.045128	0.012775	0.005105	0.054664	0.008563	0.005725	0.027685	0.004350	0.006383	0.003601	0.006193	0.010793	0.012397	0.028081
6	21	0	0.003910	0.004230	0.006728	0.013464	0.000733	0.021499	0.000030	0.001537	0.007486	0.004137	0.001035	0.013035	0.003405	0.017681	0.003314	0.025517	0.040572	0.028698	0.007306	0.001101	0.017563	0.006034	0.024260	0.027076	0.008790	0.004642	0.000653	0.006717	0.014145	0.045875	0.004129	0.015994	0.001172	0.004498	0.026076	0.000231	0.004528	0.004137	0.023754	0.000204	0.047267	0.028857	0.004035	0.000003	0.037498	0.001093	0.011314
6	23	0	0.001089	0.000753	0.025306	0.000032	0.016975	0.003034	0.014623	0.166104	0.002627	0.029762	0.005771	0.027981	0.012643	0.182397	0.004915	0.015119	0.000170	0.007442	0.002755	0.009387	0.032871	0.000216	0.032577	0.004050	0.037405	0.053344	0.002270	0.001620	0.000497	0.020972	0.000032	0.040060	0.036460	0.074722	0.020881	0.001516	0.018741	0.000001	0.001432	0.000795	0.003677	0.000012	0.026462	0.002492	0.003191	0.017179	0.011865
6	25	0	0.126644	0.041860	0.005145	0.035429	0.019659	0.087442	0.112828	0.045935	0.114282	0.116096	0.030018	0.014819	0.000840	0.003186	0.039140	0.013853	0.031999	0.025271	0.000291	0.022039	0.064252	0.072418	0.124611	0.083588	0.022914	0.044452	0.010393	0.047538	0.003382	0.009424	0.014752	0.043571	0.031754	0.000013	0.022033	0.000005	0.025435	0.013972	0.009073	0.003172	0.037573	0.023579	0.102502	0.044547	0.002583	0.041434	0.019739
6	26	0	0.014725	0.051654	0.012913	0.021606	0.000004	0.003353	0.003257	0.001263	0.009527	0.000099	0.006569	0.012531	0.001186	0.007144	0.015107	0.002518	0.004994	0.009918	0.000203	0.015260	0.000438	0.038107	0.007502	0.005479	0.000560	0.002880	0.001608	0.036764	0.001545	0.001655	0.010778	0.000561	0.045988	0.000138	0.024600	0.000007	0.027848	0.005743	0.012214	0.001684	0.012299	0.001124	0.026578	0.006006	0.001015	0.003498	0.008354
6	27	0	0.007508	0.005069	0.006230	0.000012	0.058270	0.005258	0.022245	0.005354	0.000021	0.044177	0.004258	0.087821	0.021720	0.051387	0.004974	0.000812	0.037763	0.000027	0.009897	0.013090	0.012267	0.023739	0.007030	0.003528	0.020492	0.077745	0.000035	0.056573	0.032592	0.014738	0.004326	0.001206	0.121223	0.019156	0.008377	0.005087	0.024234	0.005291	0.000348	0.009532	0.010331	0.005196	0.025272	0.037748	0.004223	0.072896	0.017697
6	28	0	0.052610	0.012181	0.086296	0.077558	0.040427	0.093067	0.050329	0.000100	0.037573	0.015810	0.009253	0.004569	0.012715	0.000827	0.065732	0.041573	0.000215	0.025637	0.006351	0.032959	0.029761	0.043079	0.145679	0.051082	0.022691	0.002195	0.079671	0.022946	0.096878	0.022308	0.068960	0.064989	0.003721	0.022760	0.020305	0.047382	0.009661	0.018210	0.002161	0.055046	0.083629	0.078952	0.014887	0.032307	0.017093	0.015050	0.036638
6	30	0	0.006224	0.001684	0.002992	0.010003	0.001203	0.008406	0.000986	0.000001	0.008406	0.000072	0.011830	0.001869	0.006348	0.007512	0.000223	0.017370	0.001188	0.001928	0.006837	0.042432	0.018081	0.008285	0.005134	0.052590	0.003187	0.002197	0.007601	0.000000	0.021167	0.006861	0.004549	0.003938	0.008075	0.000758	0.015329	0.000066	0.016009	0.022726	0.021636	0.007989	0.000578	0.031370	0.002899	0.025008	0.009969	0.004344	0.003045
6	31	0	0.023163	0.000025	0.007532	0.026962	0.001136	0.002084	0.003066	0.026489	0.020623	0.003782	0.002799	0.000270	0.004233	0.011037	0.001212	0.011938	0.001878	0.007771	0.000014	0.000258	0.007638	0.022650	0.003905	0.023640	0.003569	0.013442	0.013267	0.003264	0.011906	0.005430	0.048498	0.004832	0.000681	0.003935	0.013269	0.002309	0.000725	0.000658	0.000746	0.007126	0.000602	0.000080	0.017002	0.024889	0.025517	0.000192	0.010896
6	32	0	0.015820	0.006972	0.000036	0.000243	0.006464	0.000061	0.000020	0.002104	0.038718	0.002254	0.004868	0.002095	0.008322	0.001421	0.000583	0.003712	0.000477	0.001653	0.029586	0.014432	0.003763	0.072394	0.015489	0.010463	0.000317	0.001785	0.006962	0.003950	0.014752	0.000468	0.000089	0.001678	0.000415	0.024695	0.026040	0.000200	0.008932	0.014381	0.005186	0.000010	0.000170	0.002673	0.006507	0.018804	0.000025	0.000408	0.000500
6	33	1	0.136014	0.157095	0.110833	0.202697	0.073725	0.202316	0.085290	0.145091	0.352683	0.103475	0.116671	0.170698	0.131544	0.172211	0.218574	0.311702	0.165344	0.144812	0.221285	0.058672	0.169327	0.218673	0.206783	0.199991	0.097810	0.187149	0.147237	0.126892	0.192589	0.138277	0.219431	0.133832	0.036148	0.134480	0.104828	0.166672	0.218429	0.074897	0.138534	0.205327	0.121071	0.311348	0.167221	0.177955	0.265271	0.195977	0.143127
6	34	1	0.087450	0.096112	0.086632	0.096382	0.088401	0.136718	0.045921	0.049008	0.083129	0.002821	0.030917	0.067621	0.030253	0.093810	0.068338	0.029500	0.027013	0.055030	0.045191	0.068811	0.053797	0.079789	0.119744	0.197718	0.004601	0.031139	0.057497	0.051077	0.028611	0.112772	0.072253	0.082749	0.001988	0.059324	0.001358	0.050464	0.014957	0.011727	0.038629	0.016119	0.060496	0.040817	0.059653	0.009135	0.071256	0.031387	0.037907
6	35	1	0.243030	0.494255	0.211996	0.260595	0.196803	0.178626	0.195966	0.044976	0.290013	0.145782	0.128624	0.105008	0.058183	0.155401	0.182496	0.104960	0.159903	0.116329	0.151371	0.168703	0.174965	0.137497	0.347596	0.377440	0.073205	0.023756	0.083629	0.128728	0.137142	0.106240	0.136929	0.149360	0.182560	0.226297	0.102930	0.172707	0.145306	0.249887	0.186509	0.283280	0.225445	0.344139	0.259231	0.207370	0.254655	0.235160	0.182560
6	36	1	0.078945	0.139485	0.030891	0.319490	0.043505	0.119788	0.043366	0.031184	0.160608	0.132284	0.143030	0.091633	0.000667	0.064729	0.116386	0.062318	0.045285	0.118650	0.078118	0.043529	0.070074	0.134331	0.186539	0.249927	0.043436	0.075281	0.063385	0.013887	0.167135	0.059983	0.155139	0.091774	0.025332	0.101598	0.085836	0.099122	0.092489	0.081082	0.041944	0.056232	0.171225	0.197976	0.059788	0.089351	0.224032	0.161142	0.197282
6	37	1	0.695493	0.676795	0.697768	0.713358	0.559362	0.604494	0.859874	0.606008	0.440744	0.633686	0.545832	0.509636	0.297333	0.611249	0.994517	0.780317	0.622807	0.478504	0.943524	0.505141	0.539376	0.685610	0.577744	0.520398	0.345338	0.742607	0.491330	0.558852	0.732058	0.409237	0.626409	0.423252	0.282739	0.581703	0.516958	0.554604	0.448091	0.605543	0.656609	0.719126	0.609283	0.697943	0.689604	0.605543	0.681149	0.473307	0.639906
6	38	1	0.302981	0.118020	0.076208	0.091420	0.092088	0.124820	0.094452	0.026757	0.109608	0.050096	0.076343	0.116859	0.030821	0.050494	0.081569	0.067999	0.002583	0.180423	0.079376	0.003508	0.028243	0.059395	0.049561	0.030437	0.049661	0.000308	0.055930	0.019766	0.050176	0.045465	0.111781	0.011041	0.037646	0.028528	0.012040	0.005416	0.006519	0.044811	0.094161	0.057597	0.029439	0.001418	0.059351	0.028792	0.106128	0.005874	0.005185
6	41	0	0.000161	0.009953	0.005128	0.004921	0.015794	0.037007	0.035006	0.000563	0.017434	0.000354	0.000267	0.019366	0.002025	0.001985	0.009148	0.023023	0.004380	0.000098	0.016184	0.003433	0.018475	0.000253	0.029057	0.003564	0.003630	0.031209	0.000033	0.002596	0.002066	0.000006	0.051181	0.001888	0.001295	0.000099	0.008098	0.000052	0.000478	0.004315	0.000015	0.016464	0.000506	0.000819	0.000991	0.006919	0.009074	0.000210	0.002731
6	42	1	0.441179	0.362361	0.340532	0.566901	0.220378	0.437505	0.647570	0.234222	0.451468	0.207450	0.395535	0.564356	0.212626	0.731215	0.441099	0.417639	0.191709	0.367239	0.480878	0.394078	0.444438	0.386320	0.363782	0.246578	0.396446	0.496940	0.437730	0.399912	0.230692	0.252680	0.729207	0.248252	0.580461	0.281939	0.305288	0.726377	0.362895	0.390916	0.299207	0.379507	0.329810	0.577848	0.368990	0.208442	0.382460	0.496276	0.336549
6	43	1	0.111342	0.083613	0.057392	0.151524	0.044683	0.136167	0.074492	0.073143	0.132054	0.094174	0.058867	0.180862	0.035126	0.042997	0.065118	0.065926	0.016354	0.090960	0.173934	0.084325	0.039085	0.137312	0.160050	0.165769	0.027487	0.083132	0.048166	0.047529	0.069893	0.078239	0.054206	0.033837	0.037743	0.051573	0.017355	0.040391	0.059281	0.014817	0.093694	0.038374	0.134924	0.085619	0.036033	0.006217	0.162389	0.039961	0.041117
6	45	0	0.002215	0.000416	0.005269	0.000694	0.002069	0.000969	0.005905	0.019005	0.029649	0.005490	0.000198	0.000189	0.015649	0.001282	0.005777	0.020790	0.004594	0.000000	0.005617	0.000467	0.005965	0.003000	0.011643	0.007818	0.005560	0.005832	0.010249	0.003096	0.010090	0.000845	0.016290	0.001806	0.003362	0.002855	0.002605	0.000569	0.002937	0.002334	0.001130	0.013077	0.001579	0.009813	0.004931	0.001078	0.025235	0.000080	0.000003
6	46	1	0.116337	0.148484	0.103868	0.174114	0.162635	0.088103	0.170774	0.100217	0.102557	0.014954	0.007038	0.131079	0.076228	0.093751	0.142405	0.057311	0.136119	0.082307	0.102280	0.098435	0.136204	0.150914	0.034712	0.176172	0.136711	0.034298	0.112449	0.203346	0.063381	0.069690	0.131079	0.088189	0.062408	0.088744	0.089706	0.188558	0.077735	0.037298	0.141185	0.237921	0.111471	0.084542	0.154501	0.050418	0.068531	0.124528	0.053928
6	47	1	0.108394	0.008169	0.249176	0.193573	0.152606	0.165863	0.111068	0.077319	0.175180	0.010200	0.053642	0.094852	0.066909	0.011488	0.165978	0.121325	0.076508	0.036767	0.032646	0.051139	0.140771	0.074396	0.208175	0.160507	0.058183	0.146935	0.081665	0.084877	0.108320	0.120834	0.083943	0.046592	0.021375	0.038024	0.029836	0.022036	0.004113	0.022589	0.091276	0.108404	0.166599	0.096712	0.189048	0.049642	0.048037	0.114721	0.080588
6	48	1	0.066824	0.095843	0.127088	0.115375	0.004874	0.140426	0.024048	0.000145	0.224685	0.044976	0.000372	0.015788	0.038109	0.059220	0.075861	0.078245	0.220670	0.131984	0.031707	0.003163	0.077535	0.191177	0.120574	0.076439	0.040832	0.071063	0.003337	0.097806	0.105127	0.063354	0.064889	0.067407	0.130923	0.037060	0.024920	0.029261	0.108817	0.005021	0.157402	0.041269	0.245022	0.131127	0.196204	0.021119	0.249062	0.076360	0.093906
6	49	2	0.026025	0.109956	0.028657	0.086946	0.098692	0.011361	0.026576	0.098692	0.006410	0.103547	0.127656	0.024865	0.124342	0.119360	0.105901	0.119038	0.123402	0.046176	0.075763	0.058837	0.123907	0.037756	0.040454	0.017703	0.181003	0.068086	0.135380	0.116970	0.109295	0.035444	0.031113	0.063317	0.102133	0.118633	0.155378	0.037410	0.084649	0.088422	0.062181	0.055963	0.026682	0.107011	0.034544	0.241728	0.048242	0.051207	0.224594
6	50	0	0.004706	0.190687	0.150847	0.064381	0.044091	0.026803	0.096770	0.185514	0.149040	0.067974	0.028452	0.003461	0.046228	0.026023	0.001703	0.039007	0.146716	0.051246	0.001448	0.145905	0.113723	0.107866	0.074016	0.011962	0.169548	0.154250	0.081726	0.071646	0.078698	0.052111	0.123300	0.137155	0.191538	0.022704	0.143744	0.005735	0.065341	0.196728	0.049537	0.088760	0.004593	0.106063	0.081367	0.085217	0.072200	0.016231	0.161848
6	51	2	0.155826	0.114920	0.201313	0.088037	0.129034	0.154377	0.199807	0.221674	0.040217	0.092515	0.083779	0.123914	0.196634	0.128158	0.104351	0.129531	0.184957	0.123218	0.048547	0.115839	0.238768	0.093329	0.070850	0.122556	0.309272	0.275651	0.168378	0.134205	0.162239	0.123526	0.110700	0.173641	0.186114	0.095816	0.257745	0.152153	0.171076	0.118763	0.155812	0.157163	0.174978	0.222707	0.112040	0.269963	0.128509	0.204315	0.142028
6	52	2	0.241921	0.180887	0.207301	0.187319	0.218825	0.173659	0.290226	0.424027	0.220018	0.390409	0.244305	0.267516	0.320520	0.354940	0.207586	0.253545	0.177797	0.345259	0.388076	0.249712	0.302492	0.116913	0.184716	0.076860	0.292486	0.262057	0.349993	0.266062	0.293684	0.399741	0.087099	0.270104	0.248013	0.248866	0.365458	0.209074	0.314697	0.330396	0.169821	0.291146	0.267344	0.193627	0.234022	0.351667	0.193840	0.402587	0.320646
6	53	2	0.159850	0.042347	0.010512	0.030102	0.085941	0.073691	0.035638	0.235679	0.060949	0.110211	0.172048	0.123783	0.198942	0.173690	0.081173	0.008933	0.085449	0.076322	0.021817	0.033393	0.067628	0.004952	0.027332	0.002254	0.166692	0.101398	0.146829	0.136903	0.141302	0.129994	0.012056	0.163350	0.105486	0.100814	0.109589	0.095935	0.135638	0.173440	0.087250	0.141379	0.000573	0.076422	0.006412	0.053622	0.007943	0.059141	0.180272
6	54	2	0.076440	0.144298	0.064290	0.075268	0.071145	0.065073	0.056921	0.246689	0.105134	0.120736	0.070025	0.098596	0.210372	0.151470	0.123891	0.024064	0.132983	0.118015	0.209743	0.097914	0.129164	0.065930	0.092824	0.042441	0.173204	0.090795	0.066219	0.102326	0.075264	0.239304	0.063796	0.141026	0.161915	0.166838	0.210360	0.108651	0.088763	0.184709	0.088213	0.084525	0.020899	0.188572	0.072478	0.093796	0.061709	0.126465	0.147882
6	55	2	0.029489	0.090473	0.065274	0.020428	0.053760	0.042591	0.021195	0.173567	0.010920	0.095359	0.003981	0.016881	0.118757	0.121198	0.099372	0.044418	0.092039	0.101691	0.075481	0.077727	0.071351	0.121008	0.059401	0.046696	0.178910	0.095023	0.080422	0.122000	0.047595	0.058815	0.017715	0.084951	0.104595	0.085814	0.133847	0.018764	0.062000	0.131581	0.053015	0.087193	0.036631	0.023757	0.017937	0.093488	0.027265	0.096661	0.161085
6	56	2	0.017320	0.000384	0.042971	0.001905	0.043488	0.000394	0.020365	0.072433	0.001235	0.000034	0.027220	0.004287	0.062795	0.024688	0.011691	0.004651	0.015239	0.036751	0.003380	0.036518	0.030803	0.003090	0.011780	0.006670	0.059936	0.030500	0.029930	0.093572	0.040633	0.028865	0.003276	0.014496	0.052269	0.034942	0.130030	0.013917	0.035749	0.075485	0.043815	0.017250	0.001067	0.008478	0.006332	0.024875	0.003259	0.021369	0.019183
6	57	2	0.093288	0.157722	0.061445	0.035749	0.025484	0.021734	0.043795	0.156564	0.095193	0.059424	0.125920	0.077142	0.149072	0.198565	0.124024	0.033993	0.133767	0.099020	0.073389	0.047792	0.087693	0.042751	0.004275	0.059759	0.141336	0.088544	0.136922	0.081094	0.127691	0.168879	0.125946	0.096863	0.195656	0.086959	0.219619	0.076948	0.187948	0.165672	0.150451	0.064890	0.061313	0.068680	0.041394	0.040869	0.047188	0.069368	0.105339
6	58	2	0.158316	0.190385	0.098221	0.032081	0.107213	0.041650	0.164069	0.219454	0.088433	0.277702	0.099952	0.267995	0.193324	0.396896	0.250450	0.131728	0.156966	0.361993	0.080562	0.273486	0.206794	0.167848	0.124199	0.121391	0.165342	0.172219	0.136483	0.215365	0.210657	0.195619	0.153900	0.256390	0.329337	0.131384	0.267346	0.279084	0.300376	0.146075	0.215847	0.169243	0.192278	0.200856	0.271178	0.273036	0.182791	0.335504	0.224859
6	62	2	0.333069	0.258872	0.313699	0.185173	0.234991	0.229964	0.273735	0.302765	0.211224	0.159268	0.273807	0.370305	0.358460	0.187215	0.271403	0.156365	0.195562	0.330740	0.192898	0.254018	0.263049	0.374855	0.184481	0.237940	0.159034	0.259734	0.249999	0.201114	0.305909	0.119170	0.135119	0.278968	0.429447	0.090790	0.347339	0.133264	0.236969	0.193006	0.287605	0.315322	0.140442	0.153533	0.226744	0.348619	0.144751	0.290519	0.206298
6	63	2	0.028034	0.058916	0.029001	0.023208	0.147903	0.015536	0.074160	0.055202	0.004183	0.111756	0.087478	0.054952	0.075589	0.072981	0.049563	0.014288	0.007161	0.043220	0.016044	0.031475	0.036090	0.029414	0.045290	0.112125	0.123001	0.049307	0.079683	0.028755	0.049377	0.070230	0.018037	0.027130	0.057846	0.057148	0.131148	0.106088	0.055840	0.051473	0.015269	0.009028	0.029857	0.036423	0.043990	0.049307	0.054023	0.067071	0.080266
6	64	2	0.845185	0.617492	1.001108	0.708857	0.903267	0.738399	0.904350	0.990243	0.779684	0.705314	0.991716	0.548607	0.867642	0.734159	0.921702	0.912642	0.599793	0.751285	1.003181	0.703697	0.973096	0.730261	0.787954	0.885282	0.891482	0.694195	0.930972	0.937849	1.072304	1.037852	0.988551	0.907325	1.035448	0.758189	0.750006	0.852112	0.940155	1.193657	0.923532	0.837002	0.821730	0.912550	0.821735	1.064317	0.909323	0.973161	1.015784
7	1	0	0.030693	0.049777	0.037672	0.178239	0.042565	0.039805	0.027956	0.078949	0.047526	0.055112	0.000160	0.079283	0.041562	0.001792	0.001942	0.002085	0.000508	0.052263	0.025720	0.065073	0.010489	0.015215	0.000232	0.010446	0.007771	0.000033	0.016545	0.016559	0.010468	0.003180	0.010226	0.009037	0.000916	0.028375	0.007388	0.037164	0.009048	0.032174	0.018038	0.021177	0.005201	0.026239	0.012608	0.011369	0.000455	0.001398	0.002991
7	2	2	0.622430	0.789018	0.679808	0.458259	0.386839	0.520936	0.458923	0.412756	0.715377	0.820341	0.853825	0.718986	0.812698	0.780391	0.589845	0.648924	0.538769	0.525258	0.859539	0.541800	0.697456	0.697816	0.804757	0.691287	0.686548	0.572171	0.554526	0.733548	0.494949	0.618757	0.640369	0.486586	0.634814	0.409387	0.501097	0.571273	0.688902	0.565035	0.379566	0.640341	0.717763	0.585027	0.647853	0.664049	0.547628	0.603416	0.539415
7	4	0	0.157269	0.117483	0.218513	0.711197	0.206475	0.298579	0.108651	0.381771	0.249907	0.271923	0.252829	0.226709	0.409799	0.176666	0.354265	0.265169	0.197521	0.004756	0.016926	0.000197	0.003507	0.000001	0.000183	0.002707	0.000030	0.000176	0.003002	0.019535	0.012399	0.001122	0.014326	0.009134	0.003893	0.001998	0.008302	0.035831	0.000006	0.009522	0.013110	0.015550	0.005037	0.011393	0.043742	0.002287	0.000435	0.017219	0.012821
7	5	0	0.021272	0.065807	0.041205	0.109840	0.151375	0.102736	0.065231	0.098174	0.083675	0.049434	0.051256	0.005438	0.000214	0.000081	0.011139	0.000009	0.002683	0.001979	0.035365	0.017328	0.012552	0.005329	0.015414	0.011708	0.015021	0.061492	0.011125	0.003254	0.008815	0.000020	0.060875	0.000080	0.000036	0.000262	0.004207	0.000004	0.000770	0.000192	0.013598	0.042164	0.000059	0.102295	0.016346	0.030052	0.032419	0.009702	0.024120
7	9	0	0.002509	0.042039	0.002599	0.003857	0.010145	0.015437	0.000413	0.000190	0.036954	0.042936	0.000506	0.006271	0.000184	0.009521	0.006968	0.002884	0.003540	0.005823	0.000257	0.007963	0.029912	0.002160	0.025141	0.018662	0.001386	0.019451	0.012871	0.003065	0.018657	0.000858	0.077491	0.007209	0.014639	0.000171	0.000514	0.019067	0.007115	0.000236	0.012818	0.000319	0.000881	0.120088	0.011178	0.000931	0.029987	0.003270	0.018498
7	10	0	0.028308	0.046089	0.000372	0.003117	0.012495	0.000095	0.057942	0.062619	0.105822	0.000565	0.006414	0.012415	0.001970	0.003181	0.000657	0.007167	0.027271	0.075898	0.009660	0.050765	0.071171	0.016440	0.000000	0.023396	0.002979	0.028706	0.002217	0.003150	0.017953	0.059772	0.045737	0.009725	0.047303	0.005757	0.029327	0.039359	0.078899	0.002994	0.003997	0.053706	0.014371	0.009646	0.000557	0.020117	0.001972	0.000647	0.023396
7	11	2	1.912895	1.835792	1.466300	1.470751	1.093026	1.182161	1.199945	1.172509	1.542309	2.017580	2.010477	2.266021	2.193864	2.198990	1.971519	2.000752	2.116697	2.133868	2.236527	2.060791	2.313922	2.324001	2.265095	2.163653	2.198406	2.338997	2.244319	2.308029	1.982586	2.281830	2.318110	2.116374	2.051010	2.140152	2.226996	2.104758	2.052442	1.994578	2.096869	2.592673	2.290809	2.028153	2.102182	2.090649	2.296295	2.099519	2.072781
7	12	2	0.175700	0.142491	0.105694	0.121462	0.053581	0.106975	0.079145	0.066997	0.082312	0.033162	0.097171	0.136255	0.049961	0.093132	0.065266	0.034974	0.015555	0.121274	0.004422	0.046892	0.000024	0.051981	0.048463	0.018461	0.040464	0.029123	0.008040	0.012779	0.024839	0.019423	0.051001	0.010189	0.000098	0.024820	0.069204	0.042649	0.015843	0.019436	0.012704	0.050553	0.016884	0.000237	0.048744	0.005014	0.019341	0.037743	0.023433
7	15	0	0.002608	0.008740	0.001638	0.000966	0.015397	0.043354	0.035804	0.001392	0.000166	0.000663	0.004320	0.045299	0.011969	0.027987	0.004227	0.005543	0.003109	0.004787	0.000048	0.000116	0.000000	0.008669	0.001320	0.006962	0.000430	0.032169	0.040761	0.008540	0.059341	0.001158	0.000234	0.050499	0.059650	0.009996	0.011839	0.124393	0.044511	0.000002	0.048811	0.028565	0.000246	0.003581	0.026351	0.017145	0.001845	0.013230	0.031438
7	17	0	0.001988	0.020990	0.033935	0.002429	0.001561	0.040042	0.026037	0.043152	0.085604	0.004237	0.061569	0.038203	0.021026	0.027294	0.022952	0.015586	0.009297	0.005562	0.006900	0.000019	0.013409	0.056799	0.003297	0.042641	0.013316	0.008488	0.000530	0.026568	0.002319	0.047842	0.001873	0.005567	0.079359	0.041260	0.023676	0.011969	0.011808	0.000030	0.004377	0.017790	0.001428	0.000298	0.022495	0.028198	0.003097	0.025549	0.075970
7	18	0	0.005014	0.006659	0.003099	0.000047	0.015323	0.015242	0.009509	0.005494	0.008184	0.000557	0.000548	0.009330	0.000011	0.010894	0.001897	0.000976	0.028623	0.005755	0.025157	0.063689	0.000495	0.011057	0.003508	0.000285	0.013933	0.005085	0.005071	0.000004	0.019502	0.007194	0.011044	0.011025	0.070474	0.024699	0.002592	0.015576	0.011027	0.001541	0.000073	0.000183	0.004411	0.001495	0.001829	0.003306	0.001858	0.000023	0.002759
7	19	1	0.993441	0.912184	0.598313	0.533506	0.506941	0.499384	0.621926	0.573026	0.825081	0.878021	0.768220	1.162357	0.972699	1.222904	1.351831	1.290500	1.076095	1.040512	1.450590	1.605707	1.500502	1.287096	0.860027	0.848202	1.374840	1.303226	1.434514	1.443952	1.209002	1.287096	1.594478	1.586588	1.739742	1.404560	1.763133	1.020757	1.309589	1.453847	1.475121	1.484689	1.187470	1.937257	1.815258	1.536536	1.360067	1.188636	1.782436
7	20	1	0.361541	0.183028	0.263920	0.088401	0.264966	0.210737	0.109478	0.126356	0.136508	0.261389	0.278196	0.405722	0.375531	0.359024	0.315322	0.201787	0.265728	0.354662	0.302296	0.321104	0.277256	0.364838	0.115844	0.305897	0.152437	0.238918	0.386156	0.331943	0.352331	0.460298	0.269268	0.245113	0.330317	0.456361	0.216453	0.187258	0.122337	0.326847	0.425521	0.451496	0.285009	0.407223	0.217602	0.183456	0.396694	0.176097	0.319057
7	21	2	0.819543	1.157648	1.546346	1.649577	1.868878	1.933828	1.846735	1.824476	1.724996	1.794938	1.776834	2.007969	1.837647	1.535971	1.548915	1.611148	1.225704	1.365749	1.447008	1.210838	0.881159	1.172509	1.285094	1.337571	1.112251	1.172509	1.190233	1.369564	1.282148	1.315883	1.194140	1.189778	1.008157	1.285179	1.174753	1.555693	1.321281	1.153942	1.022387	1.375321	1.360461	1.053158	1.562551	1.341575	0.968206	1.406292	1.166241
7	22	0	0.002131	0.020228	0.023495	0.005691	0.002235	0.000622	0.002466	0.000475	0.005807	0.001492	0.043059	0.012710	0.037201	0.087567	0.043139	0.001135	0.010511	0.001416	0.000199	0.008355	0.013770	0.000856	0.007962	0.000336	0.005823	0.015297	0.001225	0.024538	0.000468	0.015675	0.060848	0.000032	0.000232	0.000072	0.002462	0.016537	0.015547	0.008184	0.000008	0.014783	0.006472	0.001294	0.001400	0.049571	0.000296	0.002169	0.003895
7	23	0	0.028801	0.028552	0.042688	0.042535	0.086923	0.077397	0.046752	0.011142	0.003494	0.000074	0.011432	0.015085	0.087009	0.081592	0.071079	0.094312	0.017026	0.056205	0.063365	0.028801	0.021781	0.068567	0.071840	0.056917	0.003820	0.033657	0.059238	0.024818	0.003563	0.073419	0.120998	0.055536	0.008649	0.027759	0.011950	0.022450	0.019334	0.007140	0.001733	0.022622	0.025814	0.006006	0.007039	0.023601	0.006818	0.040861	0.027675
7	24	1	0.402237	0.407125	0.726494	0.574476	0.524572	0.612013	0.601295	1.046009	0.597815	0.760266	0.852526	0.878615	1.020103	0.867681	1.042214	0.942659	0.963237	0.859587	1.231318	1.005962	1.326793	1.214949	1.263940	1.204911	1.363266	1.194446	1.094382	1.147575	1.336826	1.473709	1.232930	1.302745	0.983284	1.253486	1.106480	1.020769	0.995597	1.171759	0.999212	1.186945	1.202203	1.100055	1.222641	1.331721	1.178987	1.006082	1.426549
7	25	0	0.000111	0.035520	0.001495	0.001720	0.005259	0.003329	0.001843	0.000120	0.000008	0.000003	0.001758	0.005147	0.011972	0.000227	0.000973	0.015637	0.009722	0.002036	0.040080	0.040210	0.003965	0.010076	0.004160	0.000669	0.008140	0.000150	0.009079	0.000534	0.005907	0.000837	0.004027	0.000004	0.000760	0.000425	0.006378	0.004634	0.000190	0.010255	0.000183	0.011986	0.006384	0.036936	0.006214	0.008774	0.029214	0.048602	0.054091
7	29	0	0.000145	0.000076	0.113719	0.053563	0.019244	0.001403	0.008474	0.002281	0.003992	0.004421	0.086531	0.011334	0.001449	0.015850	0.007795	0.101297	0.007452	0.002597	0.006981	0.020553	0.048380	0.018194	0.080336	0.054753	0.000716	0.036480	0.027868	0.026942	0.141304	0.073617	0.110030	0.031053	0.019564	0.128916	0.009109	0.015212	0.002267	0.133616	0.002511	0.029035	0.257180	0.234301	0.023134	0.039470	0.135208	0.222843	0.026544
7	30	0	0.001070	0.003750	0.004530	0.004205	0.000190	0.002069	0.004082	0.003255	0.002576	0.000031	0.001322	0.001711	0.010479	0.004533	0.002082	0.000288	0.000071	0.000229	0.000041	0.001185	0.001841	0.000407	0.011070	0.013295	0.003322	0.001046	0.006377	0.001804	0.012791	0.003864	0.001282	0.000034	0.069571	0.041031	0.003675	0.013397	0.008213	0.002506	0.000209	0.001740	0.001271	0.002762	0.000646	0.020102	0.002762	0.003260	0.000001
7	31	0	0.000757	0.082559	0.012304	0.009957	0.009535	0.012165	0.016767	0.016684	0.017955	0.004365	0.045352	0.001030	0.013862	0.000010	0.002364	0.122222	0.053789	0.083427	0.073695	0.066243	0.062547	0.150143	0.000012	0.001012	0.024269	0.000029	0.003364	0.000471	0.005330	0.000316	0.001213	0.001675	0.006516	0.003037	0.035284	0.005317	0.003807	0.032055	0.040868	0.042645	0.020018	0.006607	0.006581	0.002768	0.004381	0.011064	0.001886
7	33	1	1.289489	1.253531	0.778315	0.660611	0.857664	0.965996	0.832670	1.004106	1.000641	0.950533	0.938819	1.183812	1.024655	1.242848	0.927207	0.972226	0.884081	1.191004	0.942556	0.930953	1.220252	1.219522	1.115893	1.275375	1.558887	1.239847	1.583284	1.114392	0.807782	1.158591	1.358170	1.292692	1.351591	1.199263	0.977515	1.154046	1.224953	1.184028	1.636900	1.403220	1.254966	1.555626	1.589720	1.392440	1.861931	1.532678	1.331537
7	34	1	0.697877	0.272936	0.252774	1.237306	0.142873	0.174642	0.539281	0.543924	0.362681	0.867181	1.618001	2.312455	1.392630	1.866543	1.038448	0.814911	0.834386	0.559909	0.689512	0.696213	1.040577	0.369073	0.450207	0.546028	0.470939	0.513211	0.503436	0.416622	0.279533	0.340121	0.330550	0.447322	0.255162	0.490227	0.794889	0.539441	0.488757	0.630856	0.688003	0.345394	0.451364	0.725061	0.350390	0.346667	0.807254	0.592823	0.541100
7	35	1	0.366190	0.239028	0.329956	0.109959	0.054964	0.231396	0.023006	0.000461	0.000246	0.036531	0.093445	0.142819	0.103799	0.227198	0.097302	0.158291	0.138344	0.229413	0.246597	0.261315	0.183347	0.225857	0.310317	0.421708	0.260333	0.271108	0.270066	0.192465	0.362787	0.392176	0.467564	0.294618	0.420819	0.460025	0.387023	0.231707	0.348964	0.370199	0.325103	0.286439	0.203057	0.346818	0.290584	0.315153	0.442315	0.392948	0.333439
7	36	1	0.015191	0.086166	0.000791	0.194958	0.007771	0.113567	0.036758	0.176666	0.142295	0.249672	0.501790	0.609085	0.501158	0.864214	0.462475	0.368437	0.695847	0.628913	0.563705	0.736723	1.204782	0.721561	0.852302	0.695429	1.018465	0.774616	0.989750	1.023904	1.273067	1.135339	1.002349	0.936755	0.932670	1.176733	1.122070	1.077333	1.459438	0.989750	1.088514	0.997355	0.853737	1.074227	0.884623	1.449576	0.950319	1.029350	1.308525
7	38	1	0.915937	0.753335	0.801236	0.553635	0.586249	0.624225	0.950207	0.743064	0.950842	0.741918	0.819086	0.877273	0.857777	1.109272	0.789119	1.041702	1.291432	0.864695	1.112702	1.051740	0.773189	1.156754	1.121557	1.110264	1.034207	0.982742	1.249756	1.271896	1.140399	1.088679	1.014819	1.273479	0.807861	0.953710	1.065378	1.029525	0.758199	1.112327	0.768125	0.834587	1.012374	1.256721	1.009751	1.003487	1.184232	1.154730	1.322992
7	39	1	0.297696	0.386525	0.187872	0.140898	0.125739	0.081271	0.069542	0.191346	0.205062	0.108382	0.145222	0.190736	0.083924	0.092049	0.126133	0.059163	0.245619	0.239488	0.234799	0.195727	0.354743	0.312770	0.244830	0.158329	0.179726	0.189690	0.320959	0.208752	0.248905	0.327285	0.334232	0.328702	0.515006	0.483471	0.267769	0.334694	0.337216	0.452312	0.357021	0.318657	0.283810	0.400801	0.386327	0.531601	0.365069	0.463498	0.450287
7	40	2	1.572343	2.342685	2.642823	2.472490	2.301992	2.483087	2.001207	2.150313	1.991387	2.187228	2.188163	2.127831	2.352777	2.513999	2.202400	2.225662	2.421083	2.406325	2.264911	1.952954	2.190051	2.084110	2.338931	2.458316	2.380336	2.195254	2.129243	2.058254	2.168373	2.368484	2.196921	2.468918	2.090080	2.082122	2.224925	2.177285	2.372699	2.181487	2.186189	2.561153	2.484317	2.311766	2.476588	2.306220	2.245472	2.398086	2.154049
7	41	2	1.648093	2.558878	2.641266	2.709540	2.264911	2.318433	2.462673	2.003019	2.258097	2.613582	2.479806	2.800999	2.406394	2.496533	2.753029	2.551074	2.623449	2.847294	2.602062	2.689424	2.654216	2.825809	2.935054	2.776792	2.589375	2.644469	2.687167	2.980904	2.776410	3.155891	2.587378	3.032225	2.683390	2.703120	2.849306	2.777042	3.094164	2.654821	2.690220	2.734231	2.951110	2.880998	2.439196	2.656180	2.820900	2.636952	2.638103
7	42	2	0.985052	0.883398	1.585965	1.612233	1.802245	2.025596	1.768460	1.742796	2.148431	1.766303	1.631399	1.508872	1.537941	1.297603	1.253275	0.862344	1.119217	1.168561	1.099801	1.138910	1.183000	0.827711	1.002966	1.143732	1.109498	1.075316	1.257416	0.968992	0.956779	1.066204	1.014784	0.981581	1.056251	1.148508	1.067110	0.904809	1.047067	0.790924	0.879966	1.069036	0.937896	1.124537	1.119886	0.996840	0.875313	0.779880	0.905086
7	43	1	0.197010	0.227115	0.336216	0.226092	0.192141	0.377247	0.364389	0.512116	0.575567	0.745440	0.782557	1.473482	0.913005	1.262881	1.097668	1.133074	0.833593	1.286297	1.826419	1.096885	1.147520	1.096665	2.062208	1.509201	1.375697	1.944097	1.694466	1.216073	1.520474	1.764629	1.318014	0.770602	1.602986	2.035269	1.668561	1.036355	1.667982	1.937257	1.466706	1.886967	1.259142	2.166307	1.867546	1.372088	1.487220	2.052579	1.265700
7	44	1	0.457450	0.839231	0.932701	1.013311	1.000139	1.021580	0.977454	0.853579	0.980487	0.894598	1.178375	1.046481	0.853615	1.032220	0.785055	1.386781	1.121657	1.205716	0.978493	1.221535	1.247175	1.346983	1.321054	1.364313	1.212173	1.252937	1.270876	1.236474	1.579746	1.214995	1.073457	1.180799	1.217961	1.057746	1.364818	1.308728	1.171351	1.320950	1.472482	1.239107	1.206227	1.282696	1.113519	1.415429	1.239581	1.117007	1.330768
7	45	1	0.994249	1.117890	0.770312	0.589376	0.734810	1.138116	1.171005	2.088029	1.151603	2.233233	2.211415	2.532640	1.796502	2.455532	1.826228	2.297654	1.914138	2.694963	2.263140	1.745761	2.542466	2.237793	2.241230	2.184461	2.099377	2.148008	2.275872	1.674901	2.590725	1.950327	2.403037	2.042166	1.822683	2.355790	1.678250	1.824741	2.713311	2.318626	2.370373	2.534033	1.913461	3.023750	2.204783	3.039947	2.434181	2.572599	1.957233
7	47	1	0.054680	0.064788	0.082136	0.215025	0.052296	0.247906	0.381169	0.881916	0.717358	0.397126	0.963106	0.746962	0.711649	0.605371	0.634760	0.654903	1.046229	0.496959	0.830779	0.657604	1.027935	0.919060	0.937662	0.447976	0.817352	0.493292	1.090983	0.928932	0.816053	0.590503	0.729587	0.424230	0.371840	0.768267	1.038806	0.707249	0.693601	0.557556	0.919540	0.527897	1.123665	0.863395	1.180140	0.864030	0.845510	1.080643	1.040022
7	48	1	0.794927	1.816427	1.822001	2.673604	2.819776	2.266738	2.327786	2.716463	2.844398	2.365202	3.211987	3.243742	2.704380	2.697832	2.942638	2.921911	2.996132	2.648039	3.075985	2.614667	2.377541	3.057346	3.034569	2.327006	3.201851	2.933250	3.191971	2.504536	2.203199	2.969186	3.198938	2.617372	2.365202	3.022201	2.990122	2.992772	2.573911	2.515233	2.552621	2.268618	2.617302	2.691901	2.908175	3.096058	2.973453	2.664029	2.753202
7	50	2	0.095954	0.110422	0.129294	0.118498	0.082909	0.250816	0.125667	0.108786	0.215685	0.269625	0.389423	0.340525	0.268213	0.348979	0.479032	0.408796	0.332793	0.394836	0.400712	0.365333	0.491872	0.402110	0.341776	0.280973	0.328746	0.223770	0.229924	0.428375	0.398593	0.464847	0.228380	0.439329	0.394905	0.309286	0.298475	0.343213	0.531763	0.384780	0.201316	0.431913	0.492861	0.209578	0.433736	0.295124	0.441989	0.442997	0.389704
7	51	2	0.052500	0.181960	0.079962	0.272452	0.074891	0.045184	0.280928	0.465192	0.323245	0.380211	0.379614	0.377078	0.373867	0.287919	0.435117	0.454019	0.381087	0.612804	0.533014	0.639069	0.401828	0.598483	0.603150	0.322301	0.591557	0.525258	0.557320	0.641914	0.541800	0.439742	0.687750	0.480619	0.490720	0.666843	0.587122	0.354692	0.426280	0.637372	0.542992	0.669667	0.558111	0.906328	0.642871	0.469319	0.625363	0.957899	0.442159
7	55	2	0.003136	0.030424	0.014655	0.010499	0.000283	0.000873	0.068298	0.037288	0.012075	0.017980	0.198192	0.128004	0.119910	0.185762	0.129110	0.234057	0.143037	0.189979	0.264213	0.110776	0.161357	0.126870	0.310243	0.121863	0.242309	0.155542	0.185034	0.155592	0.204878	0.194582	0.198815	0.415134	0.178456	0.502764	0.165204	0.245576	0.231366	0.179778	0.171213	0.184879	0.171635	0.172487	0.150485	0.152514	0.251474	0.126434	0.202840
7	56	2	0.332176	0.450370	0.266722	0.534566	0.359955	0.306755	0.677833	0.520622	0.537698	0.512301	0.635300	0.652008	0.766837	0.569548	0.707987	0.639759	0.673923	0.817792	0.782758	0.705484	0.700747	0.758927	1.016238	0.761612	0.657255	0.947084	0.820400	1.045014	0.695822	1.173311	1.069523	1.015242	0.995404	0.766964	0.833072	1.087856	0.940067	0.669667	0.844524	0.825593	0.964633	0.866383	1.113935	0.951532	0.979874	0.871357	0.817936
7	57	2	0.238406	0.537629	0.513825	0.701107	0.499219	0.533309	0.451286	0.836079	0.649080	0.550570	0.855545	0.765089	0.865440	1.307863	1.012051	1.046662	1.149717	1.018908	0.998133	0.798552	0.889499	0.812020	0.855338	0.965237	0.992208	1.192290	1.033611	0.850736	1.128731	0.936729	1.136183	1.062469	0.753610	0.943269	0.951598	1.117631	0.913542	1.011073	0.742950	0.818085	1.230913	1.020029	0.911224	1.070030	1.186920	1.181032	1.128946
7	58	2	1.924530	2.088943	1.610307	1.548478	1.328821	1.552408	1.440398	1.219732	1.499867	1.433004	1.529829	1.740532	1.869048	1.909588	2.232881	2.088943	2.230600	2.253046	2.314450	2.114057	1.843674	2.235923	2.394165	2.210822	2.100025	2.055074	2.230600	2.219113	2.140776	1.932153	2.160612	2.158620	2.117864	2.218148	2.302428	2.276658	2.215301	1.767483	2.325896	2.302428	2.265127	2.240131	2.227480	2.042858	2.244319	2.488995	2.129702
7	59	2	0.022237	0.015202	0.001057	0.051165	0.004307	0.024232	0.009720	0.042519	0.002204	0.053183	0.100064	0.174694	0.114231	0.180224	0.058433	0.201364	0.104251	0.152786	0.357841	0.308783	0.297110	0.299588	0.237551	0.206217	0.193964	0.415752	0.354386	0.271897	0.246108	0.325513	0.354605	0.343755	0.249982	0.152439	0.290564	0.177327	0.369140	0.493495	0.237602	0.267938	0.256800	0.340393	0.204559	0.378869	0.317695	0.330551	0.451479
7	62	2	0.342189	0.139106	0.081861	0.031886	0.053302	0.402795	0.263034	0.320971	0.216026	0.245645	0.320569	0.276991	0.222910	0.121091	0.279315	0.486335	0.402977	0.379154	0.425432	0.355176	0.375766	0.348335	0.464412	0.340496	0.407220	0.216854	0.354170	0.195019	0.536445	0.347647	0.416022	0.315450	0.324999	0.466497	0.506094	0.314998	0.565495	0.347399	0.197060	0.331216	0.470469	0.496235	0.465621	0.319041	0.244054	0.513953	0.414941
7	63	2	2.499612	2.690254	2.806840	3.085142	2.901446	3.107496	2.949296	3.310523	3.148614	3.035249	3.333799	3.008192	3.285257	3.232514	3.514648	3.113296	3.323166	3.335816	3.183723	3.210400	3.222215	3.215131	3.347577	2.919834	3.398176	3.183031	3.424979	3.284672	3.069006	3.260019	3.144538	3.436261	3.246763	3.540157	3.359447	3.234809	3.212122	3.385429	3.117036	3.159353	3.103281	3.231490	2.887695	3.514245	3.265033	3.121723	3.513274
7	64	2	0.238406	0.083158	0.178183	0.164528	0.092260	0.108132	0.162605	0.303087	0.272776	0.304316	0.346816	0.501294	0.189945	0.310998	0.343903	0.735679	0.729571	0.508744	0.862892	0.560924	0.731307	0.643942	0.709402	0.743006	0.683716	0.744372	0.913906	0.724321	0.997298	0.993491	1.288254	0.972554	0.904258	1.098463	1.078980	1.007249	1.133642	1.240001	1.021427	1.290453	0.928132	0.949320	0.992351	1.041360	0.987541	1.221506	1.021456
8	12	0	0.002253	0.000497	0.000026	0.000544	0.000022	0.000321	0.005338	0.000008	0.008184	0.015119	0.000495	0.018063	0.001534	0.002873	0.000000	0.001501	0.008656	0.033431	0.000958	0.007164	0.003762	0.003340	0.000690	0.006380	0.000105	0.018156	0.053127	0.005315	0.028989	0.002301	0.009154	0.001845	0.002940	0.004116	0.000145	0.000931	0.000365	0.000818	0.005335	0.001912	0.001486	0.002636	0.000599	0.011478	0.001308	0.000390	0.037245
8	16	0	0.007376	0.014498	0.017903	0.006073	0.006834	0.006834	0.000011	0.007468	0.005383	0.005259	0.000007	0.004484	0.000227	0.000026	0.000276	0.003620	0.000516	0.002605	0.010147	0.015406	0.024429	0.005780	0.024913	0.021453	0.006109	0.007812	0.059307	0.028774	0.003914	0.021872	0.000152	0.000048	0.005552	0.021675	0.000729	0.004730	0.003637	0.008183	0.006717	0.004247	0.041108	0.006853	0.037114	0.035723	0.000774	0.000639	0.004938
8	17	0	0.005217	0.001953	0.067970	0.014650	0.051135	0.003892	0.000136	0.003752	0.019213	0.064396	0.001277	0.049942	0.003193	0.000997	0.018209	0.022513	0.057740	0.014756	0.014377	0.068634	0.013607	0.000207	0.015681	0.004336	0.000111	0.054058	0.007991	0.006372	0.034713	0.005577	0.009376	0.002375	0.001904	0.002786	0.002395	0.001781	0.018204	0.050969	0.007178	0.001353	0.026368	0.000396	0.006958	0.034576	0.003161	0.030429	0.025451
8	21	0	0.020916	0.000748	0.000874	0.017947	0.001561	0.034438	0.000874	0.003420	0.001730	0.004601	0.006163	0.013850	0.050288	0.002015	0.021447	0.000217	0.017944	0.012193	0.023391	0.010278	0.040297	0.058101	0.004786	0.010091	0.000242	0.001177	0.007755	0.027279	0.000507	0.008722	0.129207	0.010086	0.001429	0.028600	0.025287	0.012036	0.089705	0.044925	0.002779	0.002941	0.022859	0.019884	0.023809	0.000031	0.024548	0.010857	0.002290
8	24	0	0.018873	0.002469	0.041406	0.000279	0.022480	0.018620	0.000214	0.012837	0.002402	0.002914	0.000019	0.000893	0.018581	0.004158	0.000476	0.000577	0.004863	0.114589	0.000515	0.042655	0.000282	0.048848	0.000932	0.002399	0.005136	0.000091	0.105613	0.000688	0.006328	0.000105	0.001359	0.068387	0.001938	0.002183	0.001611	0.000848	0.012818	0.001433	0.002891	0.000195	0.001747	0.029247	0.063517	0.002897	0.108149	0.038663	0.085458
8	29	1	3.141601	3.555175	2.984764	3.569522	3.539800	3.209028	3.421817	4.237380	3.742230	3.715341	2.986927	3.339784	3.584228	3.619222	3.067892	3.851440	4.117790	3.670863	3.840976	3.294885	3.511566	3.222815	3.781635	3.678092	3.752685	3.782042	3.114204	3.184941	3.485780	3.384711	3.564905	3.463217	2.747243	3.244147	3.844227	3.537259	3.693514	2.818362	3.856515	3.905047	3.047788	4.055656	3.569522	3.356514	3.253159	3.216692	3.641910
8	32	0	0.001777	0.035572	0.001701	0.004113	0.017395	0.001095	0.010229	0.024801	0.000017	0.014377	0.005021	0.016944	0.000000	0.027859	0.021148	0.003417	0.026429	0.032501	0.006584	0.040814	0.002335	0.001701	0.013516	0.009119	0.013560	0.019788	0.000287	0.018873	0.011489	0.058826	0.003951	0.008043	0.002887	0.013122	0.017401	0.000269	0.000203	0.015189	0.001856	0.001694	0.002776	0.004190	0.005539	0.027875	0.003503	0.020292	0.009026
8	33	1	0.196490	0.241567	0.113701	0.127677	0.078828	0.049315	0.102402	0.154387	0.041417	0.000044	0.018642	0.027724	0.084032	0.007574	0.020408	0.064001	0.004687	0.002740	0.029799	0.003669	0.162634	0.266678	0.114156	0.060678	0.018654	0.055917	0.156690	0.125637	0.012189	0.084294	0.094320	0.182371	0.152965	0.016893	0.116891	0.019577	0.033330	0.018724	0.025829	0.147464	0.036076	0.293165	0.174922	0.056710	0.117077	0.118524	0.120575
8	36	1	1.400614	1.182269	1.107257	1.595412	1.206105	1.770016	1.743435	1.239900	1.394415	1.105888	1.113686	1.576782	0.979782	0.937409	1.155872	1.034616	1.332845	0.606909	0.995224	1.109482	1.252194	0.977616	1.096691	0.748166	0.750472	1.282243	1.038812	1.198228	1.207843	1.125035	0.968958	1.227348	1.081968	1.331679	0.923233	1.173312	0.916882	0.950494	1.601929	1.552500	1.066826	1.231077	1.178871	1.215871	1.264399	1.332636	1.060335
8	37	1	0.636084	0.332223	0.325355	0.350195	0.668159	0.359704	0.500315	0.397574	0.463081	0.334570	0.475944	0.363227	0.478334	0.487417	0.450217	0.236992	0.452634	0.370765	0.425928	0.452634	0.290753	0.240863	0.788088	0.084212	0.465483	0.474619	0.208870	0.383629	0.470590	0.552481	0.533003	0.643361	0.660701	0.432011	0.359731	0.334570	0.572618	0.293033	0.419151	0.196615	0.391912	0.174667	0.276582	0.513164	0.278686	0.384947	0.210080
8	38	0	0.002675	0.000001	0.000020	0.000918	0.058651	0.000852	0.000889	0.019615	0.000071	0.000331	0.007993	0.029439	0.000070	0.042031	0.010222	0.001672	0.012975	0.023426	0.017853	0.073799	0.003497	0.000472	0.000447	0.021211	0.010631	0.004255	0.009486	0.007223	0.013825	0.000004	0.000466	0.049733	0.004766	0.004640	0.008388	0.002152	0.001833	0.016276	0.003549	0.037373	0.006189	0.014736	0.029337	0.000932	0.023144	0.009897	0.000526
8	39	0	0.021877	0.000046	0.013804	0.000019	0.002145	0.000962	0.002095	0.000343	0.000036	0.018912	0.034022	0.000500	0.001405	0.003494	0.006600	0.005050	0.010243	0.006428	0.001111	0.047141	0.041880	0.030851	0.002605	0.005490	0.000136	0.001193	0.036975	0.000055	0.005317	0.018014	0.012456	0.056373	0.001285	0.000267	0.007638	0.000001	0.005402	0.006244	0.000151	0.008582	0.003598	0.004957	0.005505	0.000227	0.001916	0.000691	0.001372
8	41	1	0.489497	0.362129	0.238757	0.478622	0.480110	0.478622	0.346480	0.548330	0.382166	0.660273	0.445613	0.351801	0.405039	0.468564	0.265780	0.422312	0.456805	0.296608	0.359277	0.442385	0.545337	0.518246	0.454556	0.318129	0.410306	0.392213	0.480541	0.547242	0.467112	0.400627	0.460002	0.513545	0.259683	0.366771	0.598532	0.388443	0.314166	0.267652	0.292657	0.441444	0.175456	0.567265	0.720058	0.446990	0.270367	0.319997	0.573935
8	42	1	0.072606	0.148261	0.271023	0.301105	0.098927	0.213623	0.080154	0.073468	0.035129	0.023975	0.108794	0.016889	0.065446	0.008595	0.203507	0.036206	0.022383	0.044798	0.103462	0.013945	0.289073	0.081033	0.159978	0.129246	0.061032	0.032551	0.152905	0.093632	0.026528	0.122567	0.043895	0.211865	0.131099	0.055179	0.090883	0.199183	0.174055	0.042330	0.106130	0.340097	0.153205	0.094874	0.403278	0.133680	0.070367	0.116284	0.136316
8	43	1	0.100661	0.011671	0.062903	0.019185	0.102529	0.137397	0.073345	0.081469	0.001353	0.048390	0.070646	0.001957	0.072955	0.005636	0.101651	0.013129	0.000344	0.044443	0.041557	0.040194	0.200664	0.166871	0.060207	0.060633	0.102057	0.009126	0.033351	0.146146	0.019603	0.075821	0.090949	0.024922	0.000001	0.013433	0.077920	0.071544	0.003170	0.013533	0.044975	0.058341	0.100549	0.025811	0.035223	0.007150	0.044935	0.007287	0.012434
8	45	1	1.299126	0.722578	1.320390	1.263087	0.820321	0.728806	0.659909	1.045059	1.077983	0.994668	0.721121	0.924550	1.070696	0.758228	0.653339	1.026013	0.717423	0.908386	0.874709	1.269171	0.926038	1.241523	0.905269	0.981813	1.269623	0.856206	0.990480	0.983165	0.827761	1.284885	1.195955	1.058105	0.987783	1.143139	1.052028	0.822715	0.879570	0.853135	0.908386	1.083516	1.102826	1.091729	1.499840	0.539208	0.930395	1.336320	1.369982
8	46	1	0.362451	0.304157	0.424874	0.324125	0.335946	0.490000	0.344097	0.299493	0.415379	0.225594	0.149103	0.182405	0.632226	0.563246	0.388544	0.328473	0.392981	0.534536	0.455881	0.259314	0.364480	0.595936	0.507214	0.447242	0.486535	0.407521	0.763078	0.474152	0.340852	0.297581	0.250879	0.808929	0.558958	0.398363	0.731076	0.525886	0.461547	0.237118	0.380399	0.709841	0.517442	0.551575	0.198935	0.408079	0.623159	0.395105	0.184458
8	47	1	0.217887	0.134480	0.132995	0.397666	0.120766	0.111203	0.107607	0.264730	0.055144	0.082477	0.080476	0.137165	0.217889	0.185510	0.159516	0.103712	0.036200	0.122389	0.076524	0.061692	0.244442	0.166862	0.320512	0.178584	0.141257	0.144684	0.297244	0.259808	0.135504	0.210589	0.153870	0.431582	0.292133	0.142208	0.297104	0.079897	0.271715	0.053432	0.231953	0.111362	0.182287	0.149865	0.162915	0.062097	0.124975	0.138977	0.154115
8	48	1	3.180705	3.620690	2.694017	3.357665	3.084531	3.560493	2.980758	3.281952	2.941954	3.480552	3.146133	3.735506	2.929536	3.677547	3.475601	3.510158	3.629203	3.169078	2.678302	3.321337	3.599323	3.357665	3.500618	3.461906	3.776066	3.895503	3.352362	3.117301	3.886297	3.852216	3.569522	3.421713	3.328386	3.016132	3.138815	3.584534	3.047788	3.505288	3.982494	3.991041	3.053936	4.045753	3.719316	3.386832	4.015666	3.412709	3.818682
8	49	2	0.702793	0.828089	0.749954	0.891145	0.952994	0.853195	0.731093	1.106081	0.798337	0.938433	0.875937	1.006782	0.940358	0.791385	0.921953	0.770827	0.740346	0.919879	0.891145	0.601072	0.966216	0.807655	0.847910	0.740321	0.897938	1.003319	0.928774	0.880038	0.849692	0.923123	1.113485	0.749936	0.906242	1.062061	0.760904	0.812343	0.781353	0.721104	0.865880	0.852189	1.089948	0.673047	0.841984	0.779868	1.132977	0.782747	0.730787
8	51	2	0.489656	0.581970	0.540451	0.627569	0.464661	0.518205	0.516786	0.493430	0.558373	0.397661	0.514015	0.595168	0.480592	0.558674	0.589567	0.537578	0.423323	0.547695	0.455834	0.442233	0.521106	0.464661	0.533460	0.551523	0.474246	0.456757	0.575687	0.653072	0.460151	0.612457	0.593991	0.474246	0.571921	0.497407	0.541807	0.598850	0.465348	0.547268	0.360549	0.512634	0.590402	0.496720	0.554197	0.595168	0.662832	0.561241	0.432773
8	57	0	0.013820	0.004744	0.031367	0.000401	0.005127	0.001364	0.088827	0.000748	0.044907	0.011601	0.000023	0.055735	0.048703	0.006335	0.005295	0.007755	0.003695	0.000596	0.001978	0.008277	0.012193	0.005990	0.001978	0.000069	0.015421	0.001260	0.039395	0.007493	0.000722	0.001722	0.008710	0.009671	0.001554	0.006384	0.003755	0.002109	0.001043	0.000909	0.002286	0.000411	0.002941	0.020173	0.013626	0.006163	0.009939	0.014879	0.033720
8	58	2	0.082398	0.116205	0.218673	0.033640	0.081704	0.098502	0.100802	0.071667	0.100019	0.132331	0.173872	0.152763	0.064200	0.060442	0.135214	0.089349	0.100998	0.077308	0.008111	0.141729	0.041946	0.031267	0.043612	0.073811	0.215710	0.104287	0.086626	0.035694	0.241139	0.114409	0.032481	0.028166	0.072475	0.045675	0.037928	0.022406	0.113505	0.128418	0.080948	0.080927	0.151968	0.056156	0.182885	0.182140	0.106957	0.082633	0.182090
8	60	2	1.076999	1.009546	1.301521	1.174740	1.262169	1.204994	1.038774	1.151699	1.224740	0.961460	1.189774	0.804442	0.924542	0.927472	0.818912	1.031993	0.693770	0.885184	0.962876	0.951873	0.894303	0.640305	0.954347	0.848943	1.311523	1.124956	0.904822	0.895798	0.913767	0.820262	0.990463	0.942245	0.984373	0.839219	0.932621	1.188353	0.846719	1.073823	0.859180	0.943947	1.019173	1.088616	0.952970	1.049850	0.889532	0.962991	1.127396
8	61	2	0.347566	0.282440	0.345545	0.375380	0.324507	0.370922	0.314576	0.393276	0.354627	0.388493	0.275069	0.205781	0.390821	0.274189	0.263831	0.431807	0.296036	0.340259	0.348804	0.511858	0.401759	0.395183	0.330158	0.410825	0.326157	0.424103	0.401900	0.373150	0.267152	0.243897	0.326157	0.479960	0.492887	0.319326	0.342503	0.349245	0.278579	0.290373	0.453696	0.420134	0.411140	0.381862	0.287100	0.410825	0.316774	0.351495	0.420134
8	63	2	0.395113	0.369087	0.465100	0.294821	0.289287	0.496918	0.398395	0.443038	0.307033	0.488699	0.382210	0.557825	0.420970	0.453772	0.420714	0.485617	0.571233	0.613784	0.195238	0.664741	0.533361	0.400943	0.623101	0.434875	0.635961	0.304363	0.420147	0.416673	0.639608	0.394784	0.515818	0.442098	0.252066	0.501342	0.628311	0.518966	0.483415	0.604043	0.483519	0.452592	0.667788	0.492277	0.386427	0.933132	0.601909	0.446065	0.642236
8	64	2	0.798196	0.867841	0.886702	0.924386	0.819596	0.877266	0.798868	0.985828	0.711608	0.847079	0.908023	0.949587	0.759557	0.702849	0.721647	1.031563	0.759617	0.829023	0.908811	0.840333	0.800186	0.869134	1.057290	0.827198	0.778779	0.655458	0.636031	0.891456	0.750032	0.771955	0.750384	0.810180	0.684610	0.750032	0.771351	0.779521	0.770827	0.798868	0.829023	0.808381	0.811538	0.798570	0.684178	0.860576	0.840333	1.019058	0.683182
9	2	0	0.001206	0.002365	0.003479	0.049882	0.003678	0.032810	0.044692	0.013886	0.003529	0.009663	0.058692	0.007390	0.001042	0.009432	0.001284	0.043155	0.003644	0.006014	0.010510	0.004631	0.003217	0.017042	0.020957	0.002173	0.009527	0.026124	0.033208	0.001896	0.020273	0.000038	0.004080	0.043741	0.008612	0.002745	0.000369	0.041187	0.025559	0.001513	0.025374	0.022509	0.001765	0.001782	0.004800	0.011992	0.007922	0.011158	0.023840
9	3	0	0.009784	0.000660	0.005465	0.050787	0.002156	0.000053	0.039303	0.004153	0.002847	0.011292	0.043387	0.004671	0.015489	0.006066	0.001740	0.002802	0.031664	0.007454	0.036111	0.000039	0.013630	0.016647	0.002596	0.000311	0.019955	0.014821	0.006224	0.001183	0.024099	0.000000	0.011688	0.048214	0.050720	0.000232	0.000311	0.001760	0.014513	0.010885	0.050642	0.007717	0.001424	0.028482	0.002334	0.000691	0.000886	0.041774	0.041380
9	4	0	0.271633	0.092504	0.060783	0.026480	0.000175	0.027005	0.001904	0.017361	0.001704	0.001386	0.030913	0.023178	0.004898	0.008194	0.005129	0.020952	0.001685	0.007808	0.005653	0.000233	0.025712	0.000109	0.004752	0.000168	0.006392	0.000028	0.017678	0.030811	0.019757	0.014051	0.041291	0.048806	0.002174	0.048890	0.074956	0.002712	0.000057	0.021989	0.023606	0.055126	0.000992	0.006972	0.000229	0.014943	0.001772	0.042804	0.005898
9	5	0	0.071437	0.058000	0.004198	0.008277	0.138584	0.012949	0.025591	0.004746	0.014879	0.012932	0.012482	0.000199	0.009345	0.001201	0.009879	0.008608	0.005685	0.000016	0.004084	0.001542	0.026841	0.031137	0.000019	0.001128	0.002170	0.015987	0.008797	0.036128	0.000655	0.076434	0.010980	0.009527	0.023623	0.018623	0.014452	0.035734	0.017273	0.044679	0.026983	0.083792	0.004692	0.069543	0.000004	0.086285	0.150946	0.030986	0.003090
9	6	1	0.238213	0.315001	0.640405	0.083170	0.044908	0.241069	0.045851	0.073644	0.076306	0.097364	0.149287	0.037144	0.295781	0.123545	0.063719	0.175295	0.109027	0.125986	0.259683	0.263737	0.461907	0.332142	0.469844	0.393094	0.148014	0.262898	0.250334	0.236781	0.198757	0.167961	0.070603	0.049218	0.081572	0.263836	0.165904	0.121693	0.074222	0.300653	0.256875	0.216771	0.148304	0.166917	0.163081	0.184666	0.673702	0.195611	0.298494
9	8	2	0.607415	0.418217	0.186045	0.417865	0.398753	0.252387	0.302484	0.245411	0.205872	0.118539	0.433105	0.100101	0.167749	0.293889	0.118984	0.270882	0.057496	0.125488	0.193334	0.204079	0.057124	0.121966	0.035521	0.059691	0.036292	0.062391	0.090990	0.149123	0.005207	0.136186	0.193745	0.263312	0.200957	0.204373	0.052899	0.254423	0.061363	0.143131	0.207009	0.029794	0.247538	0.215414	0.469434	0.191898	0.183640	0.274338	0.354914
9	9	0	0.012459	0.009235	0.006277	0.037984	0.002510	0.007533	0.000277	0.000166	0.001100	0.006014	0.036105	0.001330	0.000049	0.011913	0.000039	0.027374	0.012320	0.004985	0.007552	0.002349	0.002482	0.021960	0.124398	0.072591	0.004729	0.023305	0.058241	0.007028	0.055656	0.095104	0.058123	0.009106	0.037797	0.062686	0.074673	0.000099	0.007758	0.044081	0.055716	0.145806	0.098050	0.012950	0.024706	0.132273	0.008832	0.004840	0.021489
9	10	0	0.687286	0.756267	0.605339	0.923800	0.811848	0.772588	0.735571	1.028415	0.785718	0.497728	0.820886	0.920494	0.629524	0.542199	0.257940	0.183132	0.114332	0.308417	0.116444	0.064174	0.181323	0.015341	0.013882	0.037240	0.003906	0.232365	0.154565	0.102906	0.324399	0.031834	0.018524	0.040259	0.018740	0.068771	0.000892	0.000929	0.000892	0.011034	0.018374	0.001587	0.151637	0.129409	0.070976	0.000005	0.053760	0.000463	0.226849
9	12	0	0.004746	0.008688	0.015960	0.008257	0.002885	0.002820	0.006297	0.000549	0.000310	0.000542	0.055115	0.028526	0.042497	0.011785	0.032722	0.002305	0.000499	0.001061	0.036646	0.002249	0.039422	0.018403	0.006587	0.030390	0.042884	0.008090	0.009336	0.022449	0.003067	0.113310	0.126011	0.128119	0.192223	0.032908	0.013932	0.135826	0.262316	0.020707	0.123362	0.051327	0.026924	0.101713	0.091163	0.000014	0.061604	0.041591	0.054935
9	13	1	0.707321	0.713817	1.003107	0.351321	0.206666	0.138046	0.086957	0.126150	0.070914	0.149029	0.078652	0.125637	0.168813	0.267572	0.543118	0.553947	0.506698	0.527674	0.530656	0.311815	0.647158	0.710498	0.725211	0.885593	1.054494	1.019145	1.067660	0.826006	1.168608	0.898211	0.862889	0.941382	1.048325	0.759671	0.907827	0.843985	1.152274	1.013775	0.915870	0.943819	0.959729	0.826664	1.090580	0.941382	1.010784	0.903006	1.038867
9	14	0	1.660873	1.316587	1.469254	0.290253	0.289428	0.282001	0.164819	0.077889	0.213456	0.174277	0.046977	0.067092	0.237885	0.159064	0.234282	0.071376	0.251482	0.039188	0.033324	0.182535	0.039188	0.082542	0.181168	0.241736	0.048121	0.161038	0.111722	0.110825	0.150973	0.173947	0.012800	0.014328	0.021848	0.024735	0.082523	0.082409	0.048121	0.064659	0.082454	0.139644	0.101781	0.124797	0.065715	0.033995	0.140908	0.065031	0.093492
9	15	0	0.005780	0.001272	0.007750	0.029116	0.000630	0.004457	0.016561	0.003136	0.001323	0.033420	0.020184	0.002939	0.001221	0.002198	0.003440	0.023331	0.000998	0.000427	0.000247	0.008513	0.025284	0.003235	0.013314	0.000640	0.006784	0.005020	0.011226	0.018771	0.005151	0.002926	0.000971	0.091830	0.003075	0.013488	0.027422	0.019071	0.000717	0.021997	0.002661	0.013403	0.005564	0.006075	0.007516	0.000209	0.002650	0.005485	0.048366
9	16	0	0.001831	0.021335	0.000611	0.007007	0.003587	0.001049	0.006240	0.002482	0.000727	0.002216	0.001725	0.001047	0.043137	0.021950	0.000944	0.076272	0.033790	0.005318	0.051765	0.005774	0.137899	0.047485	0.016400	0.000830	0.018400	0.054680	0.023095	0.039612	0.060607	0.005029	0.000016	0.025033	0.002463	0.000956	0.000242	0.062186	0.000229	0.023013	0.022652	0.004840	0.003649	0.005982	0.020693	0.000041	0.000067	0.002602	0.006552
9	17	1	0.093660	0.047899	0.021164	0.055753	0.079347	0.023713	0.009338	0.043211	0.000566	0.012972	0.011268	0.036794	0.016258	0.052620	0.035454	0.035951	0.107699	0.188232	0.014927	0.065131	0.075250	0.116886	0.044606	0.054242	0.033779	0.060462	0.099627	0.098998	0.010662	0.031191	0.046911	0.000704	0.007048	0.085103	0.127530	0.009981	0.115280	0.003687	0.014864	0.050725	0.015278	0.057317	0.027551	0.001012	0.016134	0.044550	0.007761
9	18	2	0.248110	0.010598	0.012518	0.172152	0.229545	0.056360	0.053395	0.338772	0.187494	0.298192	0.278966	0.421935	0.340645	0.503148	0.481878	0.413920	0.439375	0.454718	0.437601	0.325295	0.439570	0.348257	0.348190	0.547951	0.603121	0.285883	0.412130	0.305299	0.562807	0.526993	0.431184	0.273582	0.372032	0.450532	0.402523	0.351833	0.467954	0.387194	0.494472	0.395662	0.435095	0.418026	0.432598	0.487817	0.554232	0.567527	0.512237
9	19	1	0.011315	0.003096	0.015243	0.014315	0.033790	0.031322	0.070253	0.154723	0.141245	0.072531	0.013252	0.065559	0.013744	0.015633	0.024196	0.003058	0.027177	0.016505	0.014302	0.000163	0.004598	0.004372	0.094343	0.005878	0.000497	0.028365	0.133297	0.018100	0.070386	0.068843	0.121513	0.025535	0.138826	0.079715	0.049908	0.136845	0.043451	0.189178	0.011163	0.200108	0.077589	0.064075	0.027556	0.122092	0.150465	0.087416	0.285492
9	20	0	0.053288	0.030211	0.028474	0.017976	0.001629	0.000896	0.000190	0.000033	0.000846	0.079617	0.000408	0.003344	0.020383	0.014693	0.039226	0.096881	0.020715	0.042863	0.016522	0.012049	0.149687	0.005195	0.049055	0.028277	0.001237	0.076475	0.005251	0.035129	0.125840	0.029387	0.015278	0.001178	0.017104	0.053352	0.085504	0.022945	0.051276	0.010389	0.034959	0.034482	0.001291	0.045897	0.028896	0.036295	0.026515	0.001811	0.003506
9	21	1	0.155998	0.224690	0.209462	0.071160	0.204385	0.007094	0.052646	0.150813	0.025390	0.065282	0.062220	0.208890	0.096204	0.086459	0.200393	0.176751	0.095276	0.186043	0.259945	0.109122	0.375490	0.159865	0.061869	0.043398	0.155710	0.183659	0.103633	0.237622	0.109629	0.018245	0.062810	0.082537	0.111883	0.080100	0.127074	0.044616	0.056258	0.065843	0.049521	0.036257	0.058309	0.087474	0.046197	0.126499	0.023930	0.008354	0.002766
9	22	0	0.017159	0.077191	0.004840	0.006857	0.000102	0.041476	0.000508	0.004645	0.019567	0.000896	0.004634	0.009067	0.027442	0.010212	0.044451	0.000804	0.011285	0.046466	0.000137	0.000874	0.030469	0.008074	0.008599	0.004562	0.000024	0.038281	0.002736	0.044101	0.037791	0.001068	0.002325	0.040076	0.000063	0.107901	0.007378	0.028896	0.003397	0.001164	0.006702	0.016949	0.017958	0.009445	0.006227	0.002193	0.006794	0.007758	0.039842
9	23	2	0.401295	0.259497	0.452828	0.299711	0.199018	0.250203	0.332340	0.262672	0.423821	0.351495	0.489852	0.726271	0.676464	0.668310	0.810138	0.856320	0.955965	1.126155	1.160131	1.009709	1.216226	1.179302	1.139169	1.039581	1.201851	1.265421	1.019674	1.072200	0.967197	0.923257	1.090923	1.070834	1.034068	0.830522	0.961606	1.274265	1.391063	1.062856	1.010401	1.012025	0.994430	0.987569	0.826858	1.009108	0.993764	1.013191	0.914013
9	24	0	0.302464	0.112989	0.203181	0.208180	0.181120	0.313830	0.208915	0.289487	0.451466	0.411794	0.381171	0.295790	0.284145	0.216332	0.342225	0.116970	0.197648	0.100724	0.102361	0.242455	0.311466	0.093078	0.139331	0.361598	0.165703	0.016595	0.137946	0.108277	0.143159	0.163747	0.185869	0.117069	0.201299	0.165703	0.050614	0.061280	0.150779	0.105405	0.143046	0.141260	0.148614	0.121469	0.144870	0.147397	0.072118	0.196179	0.044052
9	25	2	1.129394	1.327906	1.002835	1.290269	0.895143	1.065514	1.231402	1.348935	0.974560	1.096020	0.835713	1.416502	0.814632	1.251227	1.119890	0.855915	1.060095	1.031778	1.231107	1.249538	1.207472	1.029613	0.959726	1.135559	0.972620	1.117347	1.267101	1.055780	1.218299	1.251704	1.249538	1.059876	1.021401	0.935582	0.962903	0.981251	1.209424	0.896082	1.051837	0.997681	1.086903	0.957991	1.029807	1.200765	1.148822	1.077173	1.141633
9	26	0	0.233488	0.082130	0.019069	0.001381	0.026902	0.097679	0.024256	0.086536	0.046823	0.010553	0.002751	0.000012	0.097145	0.065911	0.068838	0.000012	0.000233	0.073866	0.006096	0.051079	0.035653	0.040251	0.025828	0.007453	0.016318	0.010915	0.013546	0.018946	0.011346	0.018278	0.000211	0.008428	0.004979	0.011069	0.010389	0.005003	0.040721	0.022684	0.010957	0.007686	0.007031	0.012950	0.000013	0.008521	0.002015	0.070367	0.010194
9	27	2	0.329271	0.329271	0.392424	0.246134	0.258991	0.376030	0.235917	0.462867	0.377477	0.344364	0.386451	0.324495	0.711634	0.670839	0.730288	0.474265	0.761463	0.690417	0.884743	0.856291	0.895293	0.827026	0.950636	0.896674	0.942622	0.661141	1.105936	1.072747	0.975225	0.968094	1.058411	1.233349	1.002396	1.004511	1.051827	1.256111	0.987569	1.132952	0.952994	1.467262	1.062276	1.230776	1.319067	1.289880	1.140293	1.453205	1.506645
9	28	0	0.026902	0.064582	0.011346	0.118300	0.142265	0.004311	0.001736	0.002889	0.004038	0.055767	0.000181	0.023138	0.015421	0.003188	0.010129	0.000672	0.000845	0.047078	0.012948	0.004863	0.122035	0.000915	0.029250	0.000133	0.012660	0.064444	0.024518	0.061061	0.017782	0.000069	0.001409	0.024432	0.000306	0.011417	0.018179	0.000217	0.005186	0.005362	0.005980	0.026550	0.015605	0.002630	0.003769	0.025008	0.003997	0.025733	0.001503
9	30	0	0.037251	0.012205	0.018256	0.048034	0.000659	0.000025	0.001094	0.004211	0.078249	0.017109	0.162368	0.058601	0.057021	0.163587	0.047812	0.049122	0.105655	0.124084	0.119523	0.000248	0.004958	0.142289	0.083791	0.031393	0.045782	0.090583	0.017432	0.046510	0.150093	0.068226	0.007811	0.119645	0.112111	0.133754	0.073883	0.170370	0.038310	0.104942	0.098307	0.018465	0.004762	0.000305	0.084185	0.257266	0.004326	0.030589	0.046975
9	31	0	0.000221	0.024593	0.005862	0.031421	0.001545	0.068179	0.004838	0.010126	0.000148	0.009998	0.038963	0.000058	0.015946	0.015578	0.000139	0.014409	0.006267	0.001242	0.024632	0.022425	0.001461	0.000959	0.018504	0.018080	0.045001	0.001069	0.006995	0.000919	0.032635	0.004060	0.005944	0.124834	0.003040	0.008171	0.007458	0.002878	0.000404	0.093591	0.024175	0.000020	0.059904	0.021151	0.058988	0.018050	0.035553	0.000161	0.045406
9	33	1	0.485825	0.949827	0.586067	0.594932	0.937541	1.110900	0.907827	1.023922	0.909044	0.609402	1.022445	1.128702	0.972157	1.155571	1.055345	1.381911	1.093298	0.861884	1.038096	1.214188	1.039112	1.244264	0.926544	1.066602	1.222439	1.094858	1.069071	0.994474	0.783933	0.987886	0.771711	1.091421	1.049372	0.773995	1.171927	1.142740	0.752337	0.922385	0.925716	1.121824	1.019145	0.860373	0.792020	1.209157	0.976081	0.980224	1.137517
9	34	1	0.110130	0.184252	0.157794	0.134705	0.033152	0.110849	0.001082	0.034621	0.098231	0.118242	0.125995	0.065276	0.478587	0.261752	0.213713	0.293114	0.262293	0.212259	0.413285	0.367585	0.732216	0.412539	0.572719	0.305973	0.572967	0.344302	0.268282	0.504054	0.591069	0.598184	0.476286	0.394195	0.219803	0.270706	0.709755	0.271681	0.242548	0.272612	0.279232	0.412046	0.357682	0.430822	0.366377	0.495384	0.314733	0.285685	0.329650
9	35	1	0.011459	0.066029	0.004011	0.000427	0.028917	0.004797	0.000244	0.001914	0.023511	0.057780	0.025797	0.002614	0.127788	0.004837	0.036498	0.014378	0.143716	0.007743	0.017413	0.058624	0.244272	0.085361	0.034722	0.134619	0.070988	0.102726	0.190175	0.222645	0.239237	0.150941	0.248180	0.020850	0.041551	0.039799	0.174283	0.182812	0.129416	0.073026	0.069375	0.132420	0.000478	0.250534	0.274742	0.239264	0.178050	0.164020	0.139289
9	36	1	1.239254	1.391464	1.134661	1.163715	1.992061	1.641067	1.269520	1.725578	1.272300	1.198843	1.201258	1.311127	2.026012	1.092812	1.501904	1.961981	2.065509	1.905806	1.644471	1.934065	2.805381	1.939118	1.791924	3.122562	2.150213	2.217226	2.721739	3.628680	3.311152	2.734234	2.417803	2.170209	2.596618	3.005913	2.458082	2.431734	2.283087	2.353053	1.895541	2.925666	2.026610	2.467099	1.952755	2.835491	2.827176	2.236282	1.469254
9	37	0	0.010638	0.050525	0.003413	0.030470	0.039475	0.139627	0.129155	0.322136	0.163621	0.067263	0.107712	0.069654	0.125973	0.023142	0.007192	0.017650	0.106963	0.009991	0.026563	0.006665	0.001330	0.025088	0.002082	0.081297	0.014608	0.024956	0.002814	0.007835	0.000933	0.039605	0.029425	0.061317	0.003109	0.016679	0.008694	0.010371	0.010302	0.005999	0.006847	0.000414	0.059628	0.013178	0.052474	0.005634	0.045217	0.026789	0.022555
9	38	1	0.460860	0.885013	0.905881	0.468885	0.656031	0.703524	0.756056	0.962087	0.690922	0.903006	1.027428	1.128451	0.807784	0.918853	0.805031	0.615330	1.139758	0.575368	0.874709	1.093776	1.125035	0.847071	0.756609	0.975963	1.259457	0.807914	0.643694	1.290453	0.880266	0.594600	0.609644	0.885972	0.801871	1.020785	0.878566	0.936394	0.808821	0.788992	0.795110	0.874709	0.687336	0.807914	0.853276	0.674141	0.718820	0.674054	0.715974
9	39	1	0.757849	1.144436	0.294398	0.651725	0.584567	1.372137	0.278298	0.656789	0.603091	0.714387	0.595291	0.840899	1.304954	0.451398	0.786869	0.704184	0.769031	0.961727	0.676761	1.181483	1.834498	0.590819	0.730353	1.286723	1.429304	0.577419	0.840293	1.276329	1.359535	0.647705	0.694282	1.772368	0.676606	0.577935	0.605635	1.019544	0.799667	0.840293	1.139074	1.415391	0.857896	0.939408	0.916162	1.371775	0.949602	1.216518	1.043250
9	40	2	0.024635	0.016938	0.044995	0.232300	0.112020	0.153598	0.154024	0.106689	0.155754	0.194487	0.122995	0.165677	0.276945	0.260887	0.148239	0.273501	0.322611	0.312139	0.304642	0.576128	0.446999	0.551842	0.516298	0.475971	0.672685	0.712443	0.562017	0.421075	0.604945	0.805341	0.749042	0.698396	0.629296	0.592832	0.658240	0.772675	0.756160	0.669670	0.762342	0.682315	0.781821	0.601139	0.730120	0.908623	0.727517	0.697830	0.574332
9	41	1	0.220891	0.450217	0.189066	0.163849	0.405000	0.413171	0.176545	0.388118	0.207484	0.227743	0.137655	0.287598	0.204474	0.368746	0.273859	0.547623	0.554822	0.528304	0.750758	0.547623	0.647455	0.397574	0.332708	0.476248	0.617603	0.407830	0.587980	0.502839	0.627557	0.472780	0.511960	0.102280	0.310251	0.372332	0.359731	0.468643	0.158273	0.485554	0.550485	0.450353	0.308417	0.206653	0.426567	0.434499	0.387597	0.172290	0.654449
9	42	1	2.405294	2.251406	1.429304	1.542382	2.147944	2.373048	1.910680	2.316952	2.440472	3.666181	2.733976	2.852472	2.727575	2.482003	2.916657	3.102916	2.191640	2.979427	3.053619	2.789514	2.868067	2.365881	2.721406	2.663687	2.744665	2.976796	3.007877	2.892327	2.377843	2.374566	2.550433	2.093897	2.552125	2.595110	2.350715	2.743552	2.343494	2.880565	2.817889	2.773662	2.549146	2.835491	2.355490	2.829024	2.605423	2.262389	2.362749
9	43	1	1.108049	1.347237	0.777170	1.030717	1.400174	1.683744	1.477416	1.837187	1.644343	1.221343	2.006836	1.437466	1.557128	1.950817	1.946419	1.795577	2.393211	1.971415	1.905154	1.772402	1.888481	1.680169	2.097368	2.108537	2.294297	2.103399	2.087483	2.127217	2.377316	2.118116	1.542097	2.376431	2.101501	1.800708	1.653662	2.064817	1.566766	1.578557	1.907054	1.995310	1.428585	2.413617	1.799081	2.324815	1.292941	1.713742	2.395541
9	45	1	2.011167	1.827819	1.221597	1.001295	1.617613	1.579071	1.445158	1.731115	1.345931	1.332405	1.512558	1.676610	1.344556	1.479754	1.763954	1.556761	1.563888	1.550992	1.680850	1.542053	2.342279	1.558976	1.084275	1.820932	1.802501	1.672239	1.490866	2.238415	2.247284	1.846600	1.766202	1.764319	1.661322	1.635621	1.936362	1.692060	1.482219	1.819256	1.424098	1.757964	1.763954	1.633649	1.633783	1.953731	2.176578	2.138670	1.771946
9	46	1	0.454391	1.274475	0.470103	0.535778	1.103554	0.597773	0.345405	0.585162	0.652490	0.795532	0.252387	0.595145	0.868921	0.573752	0.933430	0.924924	1.189969	0.598093	0.734956	1.063246	1.291645	0.794096	0.899869	1.228746	0.778962	1.071349	0.879076	1.094464	0.837670	0.921064	0.927396	0.874562	0.878521	1.220247	1.038651	0.681214	0.934858	0.833275	0.895631	1.010665	0.514482	0.809988	0.833095	0.654751	0.849447	1.490852	0.863451
9	47	1	1.402592	1.724211	1.966770	1.887880	1.718302	2.481017	1.615341	2.157719	1.827329	3.241334	2.564507	2.622993	2.786146	2.539658	2.621457	2.356433	2.300870	2.687985	2.477876	3.105001	2.476029	2.603989	2.479876	2.392018	2.711823	2.139050	2.430438	2.702805	2.625540	2.988053	2.506021	2.077625	2.736547	2.625047	2.822578	2.576411	1.893480	2.367804	2.431743	2.731880	2.336095	2.188477	2.325298	2.064846	2.093635	2.032393	2.309060
9	48	1	0.366051	0.659579	0.232889	0.425171	0.910140	0.600260	0.282001	0.355173	0.715557	0.862062	0.567265	0.694580	0.875882	0.932176	0.682072	1.103154	1.288424	0.950888	1.239450	1.117207	1.388626	1.118619	1.466425	1.826816	1.538162	2.035466	1.369048	1.564365	1.744969	1.470413	1.461817	1.128972	0.837873	1.359226	1.032228	1.750822	1.129911	0.913131	1.154523	1.739068	0.798736	1.412224	1.009699	1.682890	1.315036	1.456401	1.375772
9	49	2	0.096386	0.014858	0.061334	0.015742	0.002650	0.011148	0.038573	0.014512	0.010357	0.004705	0.002009	0.090358	0.061487	0.031288	0.032357	0.081013	0.052805	0.093096	0.086818	0.123299	0.047239	0.078573	0.041661	0.145431	0.121291	0.100135	0.084453	0.010593	0.163399	0.131666	0.099999	0.103783	0.106889	0.098692	0.062561	0.160680	0.112265	0.111885	0.173509	0.099957	0.184536	0.104578	0.118362	0.270601	0.175247	0.191246	0.405322
9	50	0	0.273020	0.564725	0.423209	0.094265	0.069243	0.050208	0.014717	0.095107	0.111510	0.043027	0.029688	0.000354	0.037852	0.056228	0.000497	0.007171	0.003883	0.000824	0.001364	0.000396	0.040906	0.006552	0.000128	0.002449	0.000204	0.016716	0.001255	0.003287	0.004245	0.042878	0.013907	0.096106	0.008247	0.003771	0.012047	0.002281	0.001543	0.000669	0.017565	0.006726	0.016144	0.022883	0.019956	0.006247	0.001641	0.000021	0.004141
9	51	2	0.019076	0.013842	0.000055	0.077020	0.003062	0.002459	0.068489	0.001070	0.012954	0.005415	0.025174	0.000097	0.040016	0.094657	0.039893	0.138366	0.062745	0.040387	0.163830	0.146307	0.054537	0.176822	0.120788	0.078199	0.097357	0.035007	0.066326	0.031010	0.000996	0.040217	0.183253	0.295803	0.167866	0.082581	0.130295	0.137380	0.252941	0.184214	0.131741	0.056884	0.278349	0.064417	0.199789	0.160873	0.166058	0.273874	0.198539
9	52	2	0.221387	0.659064	1.452981	1.266998	1.111050	1.575046	1.508021	1.348455	1.684339	2.029614	1.495653	1.560061	1.898083	1.679411	1.493445	1.687848	1.512787	1.578170	1.623692	1.602261	1.907577	1.783645	1.727905	1.331794	1.463253	1.317303	1.541764	1.804621	1.892997	1.687177	1.603059	1.494324	1.451122	1.387656	1.764115	1.464069	1.622465	1.498141	1.657559	1.222138	1.554339	1.852121	1.234066	1.476509	1.088304	1.316934	0.872094
9	53	2	0.078019	0.064128	0.000020	0.026929	0.076350	0.072344	0.118575	0.012576	0.125808	0.180925	0.000006	0.057658	0.047583	0.077161	0.071647	0.146776	0.184617	0.173209	0.131441	0.335564	0.204689	0.346642	0.205298	0.430771	0.220519	0.316214	0.374537	0.321948	0.396476	0.404453	0.635374	0.304867	0.373987	0.293757	0.573347	0.348535	0.524615	0.331085	0.391725	0.711596	0.389961	0.395609	0.275048	0.711988	0.422663	0.402204	0.674094
9	54	2	0.499216	0.352942	0.294821	0.541703	0.650828	0.342952	0.459617	0.462147	0.423899	0.472901	0.326153	0.605961	0.721831	0.766237	0.712304	0.866876	0.668291	0.918165	0.941104	0.926026	1.011731	0.758303	0.988437	0.970992	1.076576	1.090355	1.033424	1.111459	1.048967	1.183411	1.206823	1.000137	1.102503	0.920559	1.039734	1.096466	0.961628	0.948530	1.090980	1.032200	1.109122	1.206823	1.011365	1.053012	1.247006	0.990586	1.030514
9	55	2	0.982730	0.857057	0.886715	1.260106	0.956549	0.756212	1.251438	1.173387	0.905991	1.044180	1.240278	1.076078	1.083782	1.005704	0.915117	1.122481	0.895514	0.938757	1.019697	1.032168	1.208402	1.005036	1.118613	1.091738	1.058646	1.119890	1.145558	1.375559	1.406403	1.183003	1.086262	1.064183	1.281461	1.316791	1.333407	1.249538	1.146692	1.187982	1.111134	1.230028	1.253926	1.273655	1.172589	1.280961	1.263675	1.348447	1.218382
9	56	2	1.030514	1.162664	0.685979	0.883136	0.796019	1.180142	0.914757	1.015051	1.117511	0.926214	0.754571	0.916340	0.915199	0.955142	0.951801	1.183003	0.903930	0.961381	1.141633	1.057830	1.163530	0.982009	0.930983	1.172053	1.058646	1.230489	1.273655	1.193193	0.948632	1.208638	1.116748	1.123796	1.192739	1.230028	1.111217	1.391840	1.185823	1.095985	1.183003	0.908503	1.327500	1.255621	1.088984	1.119890	1.216104	1.358953	1.209453
9	57	2	0.057225	0.094140	0.127154	0.223665	0.074605	0.053615	0.035796	0.061402	0.005994	0.005755	0.022368	0.013285	0.104105	0.041476	0.093531	0.006890	0.076817	0.015887	0.045914	0.012735	0.023108	0.079061	0.067048	0.011500	0.135657	0.071206	0.006895	0.065297	0.036602	0.007563	0.161860	0.217077	0.079755	0.038041	0.012378	0.222654	0.049543	0.113358	0.135722	0.106442	0.139595	0.105406	0.237250	0.173254	0.059736	0.246839	0.235012
9	58	2	0.586558	0.380668	0.423382	0.477096	0.413719	0.620949	0.661725	0.503346	0.596748	0.490047	0.462391	0.505473	0.814565	0.562875	0.478986	0.605343	0.915206	0.614068	0.496373	1.044755	0.680206	0.555703	0.682710	0.688781	1.185684	0.855625	1.010360	0.841097	1.048076	0.744365	0.986754	0.912828	0.847114	0.969517	1.147496	0.835471	0.839918	1.145006	0.881242	0.761109	0.886044	0.791714	0.681993	0.825763	0.935947	0.983634	1.025955
9	59	0	0.049776	0.117867	0.370593	0.127848	0.061385	0.041234	0.071027	0.000000	0.015216	0.022033	0.007658	0.098581	0.000201	0.026288	0.028380	0.038825	0.038353	0.017826	0.045523	0.025664	0.002715	0.070133	0.043735	0.106359	0.110986	0.183236	0.051811	0.006720	0.000903	0.033563	0.133904	0.025345	0.004082	0.002213	0.123298	0.027395	0.004908	0.044067	0.057122	0.054767	0.140049	0.013707	0.021387	0.050728	0.010147	0.000220	0.006377
9	60	2	1.355901	1.578083	1.404209	1.471680	1.539417	1.322564	1.480985	1.596489	1.625069	1.705764	1.606229	1.197609	1.673012	1.682781	1.692632	1.711768	1.663555	1.883737	1.731654	1.570655	1.673017	2.013154	1.692177	2.030856	1.897308	1.779390	1.801748	1.578594	1.893087	1.635014	1.711391	1.780403	1.828608	1.711535	1.530161	1.779599	1.782358	1.712334	1.881011	1.722684	1.704822	1.802244	1.338845	1.624973	1.682681	1.491699	1.476170
9	61	2	0.065913	0.034788	0.032324	0.052948	0.009459	0.018569	0.008252	0.028429	0.034214	0.094132	0.072475	0.066428	0.081396	0.057202	0.200559	0.049214	0.123528	0.094164	0.082922	0.000841	0.087678	0.079688	0.115467	0.089536	0.284593	0.146459	0.304104	0.185193	0.122771	0.203069	0.251977	0.219268	0.182404	0.210456	0.081994	0.159010	0.171091	0.288395	0.147582	0.120546	0.166699	0.197173	0.167629	0.160329	0.190821	0.278068	0.158016
9	62	2	0.831516	0.585135	0.614447	0.451976	0.463384	0.596862	0.454208	0.538462	0.511512	0.723708	0.625026	0.724400	0.712675	0.576918	0.661763	0.716812	0.834802	0.458753	0.857211	0.715882	1.115678	0.711343	0.808616	0.977017	1.113799	0.705367	0.694270	0.932165	0.768373	0.928166	1.173477	0.735609	0.585135	0.643649	0.903963	0.854385	0.637077	0.852836	0.638768	0.677024	0.803474	0.478380	0.798225	0.867039	0.621758	0.963641	0.963641
9	63	2	1.167508	1.839695	1.885997	2.039134	2.265626	2.069463	2.147188	1.876866	2.021734	2.116974	2.042021	2.017125	2.282026	2.210217	2.238498	2.421640	2.055044	2.304841	2.490829	2.483491	2.470007	1.998486	2.077837	2.480359	2.167510	1.838824	2.184859	2.471753	2.006638	2.177510	2.201375	2.205497	2.267601	1.999947	2.311529	2.068243	2.090724	2.127754	2.389300	2.234630	1.995909	2.206826	1.995909	2.292349	2.082609	2.142635	1.815233
9	64	2	0.346432	0.443628	0.397707	0.310431	0.394481	0.475857	0.460139	0.544856	0.533429	0.894159	0.520882	0.680486	0.982246	0.654803	0.851823	0.853204	0.842748	0.877634	0.840829	0.706584	0.829660	1.050833	1.029036	0.672071	1.135665	0.796166	1.020229	0.805922	0.867912	0.875761	0.840829	0.964331	0.986662	0.817254	0.750384	0.570960	0.946711	0.535947	0.663632	0.749978	0.638077	0.769165	0.685613	0.884919	1.033539	0.847079	0.830988
10	1	1	0.001567	0.001458	0.170059	0.058973	0.098657	0.008501	0.004706	0.000415	0.037459	0.000306	0.024337	0.017472	0.098216	0.005629	0.003590	0.024626	0.018045	0.048346	0.002060	0.039243	0.007061	0.105471	0.035969	0.041514	0.005315	0.013780	0.022695	0.046005	0.016971	0.036810	0.060097	0.024194	0.062848	0.041141	0.114712	0.064856	0.001468	0.063633	0.058311	0.032397	0.077315	0.050834	0.157396	0.054913	0.051973	0.046959	0.106443
10	2	1	0.081047	0.024924	0.217362	0.050057	0.088733	0.069541	0.127000	0.046042	0.110829	0.140000	0.025818	0.142574	0.078748	0.015577	0.076724	0.052679	0.055521	0.090372	0.061120	0.061183	0.130487	0.144803	0.082911	0.104578	0.075933	0.146226	0.018778	0.081660	0.108294	0.131552	0.075131	0.156073	0.182073	0.112499	0.161475	0.344497	0.107280	0.319561	0.105311	0.128213	0.324810	0.256034	0.278015	0.313844	0.093929	0.102613	0.096422
10	3	1	0.004682	0.042547	0.004447	0.000090	0.000138	0.090345	0.019354	0.049709	0.035894	0.008258	0.018657	0.006438	0.016141	0.012881	0.011148	0.030309	0.007407	0.104073	0.002909	0.015008	0.001776	0.054595	0.011328	0.032593	0.007602	0.008780	0.045431	0.054230	0.005051	0.034384	0.016082	0.061888	0.000528	0.004729	0.067577	0.009939	0.016981	0.005395	0.057642	0.027606	0.042994	0.089640	0.025485	0.194729	0.083079	0.145691	0.051071
10	4	0	0.026617	0.015148	0.053355	0.167738	0.040178	0.005890	0.076202	0.010528	0.000423	0.031277	0.018856	0.019362	0.024633	0.083741	0.034239	0.003662	0.015690	0.047875	0.053821	0.080612	0.008540	0.046816	0.003542	0.000513	0.248659	0.020341	0.100310	0.192682	0.088372	0.160182	0.151771	0.014466	0.013648	0.019050	0.047809	0.000074	0.053418	0.229292	0.000195	0.082800	0.074918	0.092782	0.083621	0.014432	0.112555	0.074037	0.221206
10	6	1	0.052659	0.116365	0.106927	0.000673	0.094338	0.224847	0.095032	0.111631	0.018722	0.163078	0.130443	0.051127	0.168719	0.028042	0.061223	0.107699	0.208165	0.050801	0.041978	0.070583	0.124528	0.102987	0.162468	0.058229	0.055369	0.127482	0.149680	0.017702	0.104532	0.102987	0.086168	0.081249	0.116194	0.105663	0.204629	0.122764	0.026895	0.184972	0.126480	0.187331	0.264266	0.144803	0.202300	0.065216	0.042978	0.091855	0.232808
10	8	1	0.030913	0.046147	0.088433	0.005515	0.008063	0.055399	0.015935	0.000331	0.003735	0.014580	0.008309	0.004860	0.000005	0.002542	0.013065	0.000701	0.046425	0.060838	0.052736	0.000590	0.040678	0.151757	0.010199	0.123773	0.001234	0.029578	0.088960	0.004631	0.025815	0.086014	0.072460	0.004706	0.037774	0.069750	0.127268	0.129473	0.000955	0.157396	0.030160	0.042499	0.021951	0.143936	0.151322	0.076708	0.089344	0.141300	0.064805
10	9	1	0.063462	0.041556	0.084079	0.072104	0.073574	0.054297	0.040625	0.037598	0.055271	0.094738	0.053635	0.190289	0.118056	0.008071	0.231939	0.104595	0.302233	0.382866	0.094213	0.046056	0.014588	0.142565	0.148864	0.293594	0.207155	0.077268	0.216919	0.099593	0.166323	0.185628	0.343142	0.275384	0.125627	0.157544	0.295081	0.169163	0.160837	0.303433	0.176996	0.085620	0.275952	0.443432	0.107045	0.247363	0.281356	0.166720	0.403269
10	10	0	0.891147	0.940112	1.198843	1.040808	1.121345	0.926272	0.728406	0.717239	0.609007	0.248476	0.061046	0.000162	0.101116	0.000668	0.005859	0.002233	0.007437	0.002884	0.065574	0.029473	0.000307	0.206317	0.000697	0.000011	0.017948	0.010124	0.000161	0.000305	0.006976	0.057429	0.046020	0.000011	0.075914	0.001340	0.010124	0.013882	0.005422	0.023426	0.019649	0.081947	0.040399	0.046971	0.016406	0.015388	0.004050	0.014883	0.010056
10	11	1	0.691817	0.074313	0.046569	0.180097	0.077244	0.358039	0.117372	0.099649	0.102327	0.137986	0.143808	0.024706	0.076844	0.200857	0.198271	0.119970	0.267123	0.201055	0.067225	0.102538	0.217733	0.209955	0.339022	0.017163	0.089173	0.133758	0.321384	0.041124	0.031277	0.102671	0.106130	0.102671	0.156844	0.176841	0.163145	0.129362	0.042752	0.229120	0.118524	0.400627	0.238567	0.324063	0.248010	0.084289	0.201455	0.274668	0.173988
10	12	0	0.003070	0.001248	0.000061	0.007269	0.003721	0.000717	0.016382	0.001138	0.015942	0.000848	0.003370	0.011408	0.000001	0.003948	0.050575	0.021403	0.018103	0.014555	0.001734	0.002319	0.040247	0.079578	0.062920	0.002671	0.006513	0.002163	0.001345	0.029504	0.006776	0.001616	0.013084	0.020405	0.011744	0.034314	0.008006	0.020940	0.009453	0.017075	0.003970	0.040397	0.030829	0.066925	0.005602	0.020644	0.033665	0.017409	0.001564
10	15	1	0.000584	0.116001	0.000125	0.058206	0.072358	0.134813	0.131925	0.102645	0.008774	0.017080	0.022391	0.001723	0.031498	0.026299	0.028234	0.000831	0.023445	0.003687	0.006148	0.007595	0.010748	0.003698	0.017071	0.060207	0.014388	0.038457	0.011322	0.065048	0.176384	0.052391	0.041724	0.041381	0.133108	0.007170	0.088915	0.121031	0.093754	0.072076	0.085439	0.029090	0.224781	0.073763	0.071102	0.187378	0.071061	0.164731	0.151568
10	16	1	0.033371	0.034519	0.072539	0.072951	0.006712	0.099985	0.024439	0.006218	0.048856	0.035895	0.009637	0.032703	0.024096	0.025276	0.023274	0.035596	0.048195	0.085007	0.019395	0.000014	0.011607	0.045997	0.047301	0.069149	0.063538	0.109600	0.066823	0.100410	0.034866	0.082560	0.053561	0.045751	0.082029	0.033673	0.108228	0.132915	0.066666	0.129496	0.095511	0.070185	0.147565	0.118828	0.056295	0.023413	0.120890	0.122773	0.080337
10	17	1	0.041361	0.016351	0.063465	0.044935	0.121955	0.284601	0.064059	0.117546	0.133612	0.106946	0.114210	0.056922	0.138208	0.032046	0.042510	0.125842	0.030747	0.282624	0.346943	0.049353	0.128466	0.174090	0.069554	0.070975	0.100614	0.023978	0.049824	0.141507	0.063223	0.041331	0.118478	0.154115	0.138742	0.192405	0.167395	0.115687	0.015754	0.136526	0.044532	0.088905	0.236111	0.022059	0.061869	0.070953	0.104073	0.087969	0.006497
10	19	1	0.612058	0.961700	0.632489	0.998367	0.904687	0.900436	1.268518	1.118783	0.846029	1.246717	1.288408	1.099655	1.367631	1.437775	1.280720	1.164731	1.094610	1.102393	0.878384	1.321290	1.139758	0.932429	1.131303	0.872169	1.077256	1.297602	1.120391	1.219930	1.276390	0.936394	0.859326	0.942567	0.916882	1.018873	0.998367	0.963226	0.949261	1.244178	1.041424	0.910414	0.891834	1.044087	0.952692	1.472620	1.378007	0.840424	0.983218
10	20	1	0.077772	0.021614	0.134319	0.070969	0.046133	0.007876	0.067871	0.006096	0.104509	0.027400	0.040213	0.039889	0.000687	0.009179	0.047267	0.156052	0.057499	0.091185	0.091702	0.027714	0.050418	0.051020	0.052441	0.029240	0.114121	0.092419	0.178425	0.000705	0.131902	0.071084	0.071737	0.006574	0.032044	0.032385	0.024343	0.205787	0.038378	0.102306	0.000016	0.012478	0.211602	0.194901	0.010194	0.032911	0.104978	0.140160	0.087717
10	21	1	0.012542	0.008331	0.020416	0.011966	0.030410	0.041977	0.102862	0.031779	0.016558	0.047899	0.073957	0.018557	0.099920	0.075440	0.041104	0.078914	0.093822	0.077473	0.028940	0.037821	0.116730	0.109163	0.142029	0.029964	0.096792	0.066976	0.121566	0.106633	0.066341	0.058516	0.081497	0.099934	0.182821	0.094338	0.074153	0.116194	0.072999	0.206463	0.019101	0.195301	0.161260	0.124602	0.193176	0.113801	0.235627	0.154032	0.095877
10	22	1	0.026022	0.003872	0.146968	0.079171	0.028419	0.042201	0.037079	0.050957	0.119148	0.000437	0.123091	0.000873	0.021378	0.036196	0.004700	0.022373	0.119527	0.049296	0.090046	0.006861	0.019030	0.109654	0.063689	0.000727	0.021019	0.000056	0.010212	0.045756	0.000650	0.060901	0.048302	0.005860	0.103657	0.055483	0.020031	0.009020	0.057689	0.011261	0.013041	0.036649	0.148099	0.066070	0.069477	0.058235	0.044575	0.037748	0.022240
10	23	2	0.000676	0.033313	0.001821	0.001509	0.030158	0.139501	0.042334	0.071157	0.081224	0.073924	0.086973	0.060950	0.112017	0.221729	0.081224	0.294461	0.093437	0.097647	0.116347	0.093849	0.131171	0.072646	0.168934	0.058858	0.011645	0.219384	0.111670	0.191772	0.157848	0.055602	0.109702	0.104369	0.074386	0.140606	0.084042	0.123113	0.044879	0.087778	0.178891	0.097075	0.026827	0.052927	0.034637	0.107079	0.073031	0.049785	0.069907
10	24	1	0.203056	0.216048	0.089114	0.080432	0.129018	0.005317	0.055421	0.013036	0.000993	0.000017	0.014367	0.000054	0.000359	0.003037	0.006004	0.005019	0.020173	0.017548	0.000135	0.009365	0.031305	0.050153	0.081047	0.013379	0.112216	0.026500	0.072698	0.034064	0.092286	0.176962	0.074712	0.026213	0.046138	0.126167	0.069282	0.090109	0.040880	0.186309	0.077141	0.062737	0.285259	0.171044	0.169489	0.011404	0.060803	0.023305	0.025549
10	26	1	0.046020	0.011856	0.008774	0.000000	0.001490	0.036939	0.003892	0.002605	0.010550	0.027322	0.048763	0.024001	0.003986	0.000169	0.014449	0.000022	0.066283	0.054357	0.020495	0.027007	0.025028	0.260407	0.029404	0.017360	0.035723	0.048155	0.037422	0.040992	0.027533	0.030998	0.053629	0.014664	0.091374	0.038229	0.194448	0.138207	0.086430	0.050544	0.012444	0.032837	0.162672	0.093605	0.048848	0.094492	0.055833	0.076183	0.057724
10	27	2	0.008050	0.041419	0.050801	0.038627	0.002992	0.035156	0.011685	0.010867	0.008987	0.066108	0.000108	0.029007	0.041471	0.051049	0.045582	0.083418	0.017418	0.019613	0.064632	0.036567	0.148578	0.019679	0.002328	0.003656	0.089320	0.087459	0.055091	0.105070	0.078125	0.194633	0.154907	0.087266	0.012910	0.041492	0.153075	0.172606	0.071190	0.023530	0.121966	0.057124	0.075924	0.077672	0.009119	0.118803	0.079769	0.144793	0.098408
10	28	0	0.009049	0.000731	0.091345	0.000076	0.010013	0.003929	0.002034	0.014364	0.040570	0.003697	0.003792	0.028258	0.041015	0.013482	0.037107	0.057709	0.000004	0.068741	0.005652	0.006379	0.029667	0.061225	0.003875	0.052056	0.035276	0.035768	0.082108	0.080847	0.137223	0.054613	0.130355	0.001832	0.035375	0.134261	0.032909	0.014821	0.014102	0.026594	0.000586	0.000018	0.064344	0.000536	0.000029	0.006360	0.017541	0.002983	0.004618
10	29	0	0.001529	0.000112	0.181973	0.006513	0.000104	0.002136	0.048803	0.049641	0.000185	0.003906	0.007827	0.010255	0.029375	0.000521	0.002784	0.054734	0.002936	0.028910	0.043251	0.047033	0.034521	0.020468	0.017106	0.010095	0.061508	0.015501	0.005983	0.004410	0.000591	0.021985	0.015325	0.000008	0.010570	0.008354	0.002483	0.009888	0.001695	0.051961	0.017976	0.069965	0.000276	0.001072	0.005167	0.000155	0.002957	0.001454	0.072920
10	32	1	0.026229	0.005864	0.049173	0.132365	0.009595	0.057612	0.064012	0.140146	0.152780	0.101337	0.152386	0.143157	0.129555	0.051493	0.032703	0.017080	0.037839	0.254523	0.059616	0.029532	0.048867	0.069887	0.314733	0.181538	0.149703	0.385047	0.226699	0.222771	0.207734	0.288749	0.095919	0.212961	0.317185	0.196423	0.139506	0.247091	0.162884	0.330337	0.108988	0.170071	0.143808	0.210254	0.097364	0.133398	0.417227	0.247999	0.267898
10	33	1	0.182018	0.134841	0.118096	0.161852	0.087596	0.089320	0.078844	0.091346	0.126466	0.042508	0.106633	0.078346	0.182985	0.180280	0.174621	0.203220	0.359481	0.368300	0.051107	0.137656	0.123056	0.399621	0.417513	0.218422	0.237619	0.325575	0.266443	0.226673	0.335857	0.193405	0.221383	0.211762	0.374893	0.394295	0.390987	0.216959	0.178582	0.532799	0.404581	0.327139	0.453791	0.458432	0.357982	0.617206	0.558080	0.577219	0.420341
10	34	1	1.552343	2.283181	2.911504	2.641524	2.526613	2.844308	2.694429	2.526613	3.256205	3.328382	3.251977	3.420522	3.144429	3.113936	3.331330	3.093696	3.435738	3.361140	3.080842	2.682446	3.189990	2.541042	3.364781	3.255825	3.666873	3.240730	3.052446	3.557296	3.335974	3.165916	3.548691	3.808143	3.271189	3.586134	3.553540	3.502701	3.798371	3.324689	3.271189	3.373728	3.091495	2.866169	2.987716	3.408284	2.739773	3.079640	3.177309
10	35	1	0.952727	0.797407	0.452428	0.489102	0.681636	0.602123	0.506848	0.607554	0.324012	0.848240	0.493952	0.378629	0.961683	0.595794	0.739651	0.638595	0.811978	0.979994	0.583317	0.644894	0.783370	0.634112	0.861458	1.026766	0.592971	0.628301	0.772795	0.639919	0.908384	0.527193	0.576545	0.515092	0.805085	0.681016	0.695499	0.999423	1.038191	0.610528	0.691039	0.791837	0.765536	1.060435	0.943123	1.239372	0.879030	1.099338	0.934448
10	36	1	1.039183	1.494026	0.663416	0.948950	0.944232	0.964564	0.559567	0.689805	0.751259	1.334829	0.824095	0.957160	0.976268	0.975187	1.040656	1.451915	1.982631	1.770685	1.746939	1.293566	1.638801	1.836269	1.964536	1.700624	2.096542	2.134291	1.633908	1.899503	2.275036	1.962799	1.682118	2.099208	2.328273	1.423562	1.760110	2.659249	2.551829	2.469111	2.675629	2.980209	2.371068	2.368031	2.503617	2.129867	2.340820	2.296318	2.493703
10	37	1	0.103158	0.212601	0.079473	0.250334	0.171352	0.347396	0.475771	0.213032	0.168080	0.295781	0.495778	0.352450	0.570618	0.782427	0.293079	0.321657	0.303433	0.500668	0.294168	0.381020	0.775217	0.557219	0.559098	0.661780	0.511615	0.907827	0.513310	0.605348	0.365091	0.458738	0.658602	0.540446	1.028800	0.615354	0.644666	0.508275	0.750472	0.580097	0.632822	0.669016	0.784854	0.598532	0.590863	0.476918	0.600928	0.548330	0.807784
10	38	1	0.311326	0.348710	0.072076	0.332455	0.228573	0.281064	0.193258	0.132192	0.440026	0.429462	0.331220	0.351186	0.358196	0.294939	0.234777	0.364589	0.255251	0.455235	0.178951	0.350651	0.389447	0.290577	0.254793	0.369554	0.401376	0.298644	0.452973	0.528661	0.434805	0.292311	0.343817	0.425793	0.504037	0.173280	0.549476	0.445928	0.329333	0.403284	0.245356	0.430557	0.360518	0.353495	0.609438	0.447089	0.412683	0.456125	0.415850
10	39	1	1.065566	0.593538	0.371249	0.397368	0.433431	0.359505	0.443248	0.388782	0.554251	0.777845	0.618646	0.495388	0.888223	0.556979	0.916064	0.617900	0.817605	0.541829	0.394320	0.615140	0.534622	0.552735	0.741933	0.715343	0.466532	0.501063	0.788606	0.869947	0.702846	0.635984	0.587795	0.743492	0.725625	0.716385	0.806091	0.778327	0.689559	0.608467	0.373529	0.667071	0.711086	0.543178	1.048352	0.912273	0.692730	0.734552	0.626732
10	40	1	1.099601	0.739844	1.009879	1.211775	0.949827	1.203725	1.178037	1.327275	1.137343	1.260611	1.171927	1.352733	1.015682	1.386217	1.372477	1.120664	1.052080	0.944211	1.411930	1.146294	0.963482	1.222021	1.120664	1.323228	0.994474	0.919775	1.150891	1.214694	0.588762	1.120199	1.005680	0.847347	1.011989	1.003007	0.932176	0.805966	0.825371	1.004796	0.820371	0.900706	0.827725	0.851094	1.175739	0.979548	0.969331	0.912753	1.107414
10	41	1	0.089494	0.010711	0.001611	0.017726	0.090356	0.020029	0.000573	0.069214	0.146938	0.116776	0.118893	0.033146	0.131167	0.103526	0.073233	0.233099	0.305886	0.355534	0.285446	0.154273	0.269265	0.161593	0.163167	0.247694	0.512766	0.230758	0.120482	0.193980	0.357578	0.233337	0.305618	0.268684	0.350912	0.215026	0.476861	0.264566	0.369270	0.377618	0.439534	0.240503	0.478580	0.480741	0.304774	0.461654	0.279935	0.195713	0.272682
10	42	1	0.033747	0.087690	0.007876	0.030591	0.158589	0.108874	0.000393	0.026700	0.108045	0.271816	0.209879	0.176743	0.163507	0.145331	0.046102	0.092948	0.137782	0.366538	0.006386	0.313787	0.180280	0.154630	0.062151	0.256900	0.315301	0.388384	0.175440	0.239914	0.210474	0.077177	0.018003	0.162619	0.262610	0.039460	0.252790	0.085494	0.160946	0.102039	0.106046	0.155545	0.368563	0.244709	0.192405	0.256447	0.120019	0.193164	0.168994
10	43	1	0.618274	0.774310	0.231429	0.265528	0.248554	0.312999	0.366937	0.301988	0.499262	0.544890	0.787176	0.361643	0.668887	0.824394	0.761380	0.744458	1.075391	0.964301	0.568353	0.728630	0.680216	0.791368	1.062346	1.051276	0.817234	0.605473	0.660025	0.742130	0.984707	0.854804	0.958995	1.148827	1.124823	0.959978	1.064270	1.246130	1.196006	1.305245	0.883744	1.128228	1.258454	0.994594	1.081692	0.785597	1.001337	1.146821	1.453723
10	45	1	0.424019	0.519553	0.178752	0.469900	0.258909	0.525470	0.339454	0.285621	0.455151	0.406068	0.224804	0.352630	0.435328	0.401429	0.223499	0.494007	0.635557	1.100147	0.184974	0.433508	0.433364	0.192065	0.747256	0.650674	0.646166	0.639965	0.480243	0.514548	0.537694	0.354019	0.444106	0.516959	0.771300	0.631586	0.761499	0.619677	0.608224	0.588360	0.377137	0.664146	0.734258	0.846169	0.751259	0.696202	0.468955	0.842160	0.957544
10	46	1	0.231540	0.423534	0.463081	0.545191	0.462985	1.149463	0.736307	0.871704	1.036628	1.260409	0.603454	1.096406	1.042708	1.666964	0.911332	1.284951	1.175366	1.540120	1.293527	1.429091	1.610076	1.441044	1.394144	1.575935	1.721318	1.094360	1.203542	1.745111	1.377457	1.473847	1.084560	1.590893	2.288882	1.701187	2.374007	1.858014	1.824651	1.468506	1.028853	2.282625	2.211723	1.528310	1.761873	2.854763	1.573991	1.782382	1.868347
10	47	1	0.323423	0.521534	0.148412	0.324210	0.397733	0.421419	0.233356	0.554318	0.686747	0.696236	0.560557	0.469154	0.566555	0.733183	0.580673	0.512333	0.616978	1.033805	0.295198	0.246632	0.353713	0.697420	1.028221	0.766972	0.854304	0.816633	0.696257	0.365034	0.782114	0.433609	0.415908	0.749577	1.008983	0.367717	0.694479	0.674143	1.054649	0.632451	0.270332	0.715896	1.165443	0.754868	0.522900	0.907487	0.791936	0.584249	1.112230
10	48	1	0.100727	0.407557	0.233632	0.116395	0.320977	0.331734	0.159469	0.169900	0.290577	0.419388	0.189558	0.135561	0.392213	0.459485	0.058537	0.125512	0.289180	0.517931	0.201962	0.209462	0.321486	0.507870	0.237427	0.301949	0.235669	0.326728	0.117694	0.303045	0.475222	0.203670	0.088080	0.422530	0.540261	0.246474	0.297588	0.324536	0.274686	0.386249	0.316485	0.567963	0.664953	0.372396	0.514166	0.506078	0.641235	0.322052	0.429711
10	49	2	0.009166	0.091132	0.019237	0.042878	0.026779	0.018298	0.003315	0.063909	0.070858	0.067624	0.008970	0.055814	0.073458	0.061105	0.058465	0.053377	0.081041	0.038719	0.009834	0.144564	0.080720	0.113391	0.108000	0.079170	0.055496	0.091737	0.111932	0.358458	0.127738	0.098085	0.183567	0.095696	0.118980	0.089408	0.110066	0.110570	0.256402	0.069610	0.105484	0.162844	0.086703	0.130531	0.017976	0.006910	0.029699	0.065569	0.065816
10	51	2	0.236763	0.288466	0.341271	0.145866	0.060570	0.398862	0.226988	0.188384	0.267433	0.238814	0.368214	0.348179	0.225655	0.329300	0.344526	0.236833	0.359458	0.194458	0.517437	0.336995	0.349352	0.386179	0.378287	0.308199	0.578844	0.364094	0.467524	0.348766	0.407475	0.506762	0.430015	0.258166	0.458795	0.445329	0.401731	0.401731	0.581341	0.565563	0.278432	0.606218	0.298848	0.267002	0.377472	0.267002	0.378513	0.549702	0.412648
10	52	2	0.691472	1.176797	0.688129	0.647501	1.109685	1.167980	0.942332	1.324881	1.010515	1.360967	0.992717	0.956018	1.200087	1.288978	1.171505	1.123402	1.107606	1.142262	1.308800	1.671469	1.557558	1.376061	1.509477	1.669891	1.768632	1.425350	1.365269	1.327192	1.721225	1.806097	1.383536	1.742718	1.307668	1.575747	1.477599	1.844916	1.658316	1.307948	1.505707	1.529108	1.539307	1.487692	1.455641	2.120713	1.496331	1.288492	1.463683
10	54	0	0.249718	0.249212	0.238216	0.215157	0.321515	0.340033	0.233431	0.258637	0.311649	0.320617	0.099593	0.141020	0.108730	0.045308	0.034295	0.052231	0.071515	0.056186	0.039563	0.072472	0.062027	0.005702	0.026774	0.027459	0.014532	0.017935	0.031460	0.005624	0.018750	0.006924	0.035152	0.001979	0.001823	0.046368	0.000721	0.000074	0.033738	0.088970	0.000808	0.046325	0.014165	0.000808	0.002160	0.001991	0.025694	0.000001	0.010980
10	57	2	0.253941	0.036085	0.003857	0.011304	0.000220	0.004690	0.007379	0.000747	0.061570	0.123703	0.001007	0.002298	0.016316	0.040562	0.066653	0.075890	0.029313	0.093236	0.062023	0.102871	0.085212	0.047804	0.000014	0.031664	0.151322	0.046785	0.007375	0.154603	0.106157	0.021499	0.063525	0.050223	0.031251	0.049540	0.009289	0.045776	0.154250	0.033367	0.185611	0.021998	0.196003	0.091836	0.176693	0.046659	0.102967	0.051481	0.053637
10	58	2	0.007993	0.225988	0.086351	0.195204	0.291370	0.175869	0.003106	0.105772	0.200582	0.268597	0.037896	0.055299	0.079253	0.276525	0.045502	0.094216	0.148099	0.120483	0.047105	0.028511	0.215020	0.018721	0.014558	0.149123	0.135913	0.089225	0.181827	0.134580	0.262795	0.265467	0.309110	0.128477	0.268243	0.209784	0.206169	0.296680	0.302879	0.044533	0.149110	0.246187	0.109615	0.151355	0.247328	0.217671	0.122697	0.333319	0.268243
10	60	2	0.046195	0.000454	0.007533	0.002621	0.000582	0.000071	0.023441	0.005921	0.000000	0.014673	0.013507	0.029085	0.050808	0.041914	0.022454	0.007442	0.000387	0.055310	0.055695	0.009184	0.099868	0.078749	0.037428	0.026828	0.114556	0.050277	0.031838	0.008887	0.112521	0.000879	0.162979	0.003840	0.076785	0.023493	0.014268	0.108731	0.069086	0.040223	0.013886	0.112786	0.056852	0.005072	0.083935	0.059833	0.009957	0.017835	0.040434
10	61	0	0.000411	0.019613	0.016727	0.013389	0.000187	0.003204	0.039239	0.021334	0.008521	0.005238	0.008642	0.000000	0.019507	0.000456	0.000781	0.001156	0.003447	0.007188	0.000117	0.000442	0.000100	0.061380	0.002321	0.016595	0.000370	0.058230	0.005314	0.000032	0.001152	0.000484	0.010985	0.035598	0.001458	0.047140	0.038307	0.000097	0.003776	0.036329	0.002607	0.008652	0.002123	0.011780	0.027290	0.000897	0.018946	0.003040	0.030042
10	62	0	0.072423	0.000980	0.055235	0.034223	0.002179	0.011052	0.038677	0.000193	0.056620	0.106157	0.003644	0.001187	0.017229	0.022842	0.000942	0.000092	0.001826	0.007558	0.003495	0.001146	0.002093	0.040602	0.009216	0.050303	0.002027	0.000145	0.000166	0.027644	0.023061	0.000297	0.000150	0.014406	0.024753	0.001153	0.000010	0.000064	0.018661	0.000577	0.000277	0.000134	0.009811	0.018836	0.002478	0.001835	0.001259	0.006750	0.000004
10	63	2	0.178636	0.188036	0.197337	0.346384	0.210940	0.141428	0.203087	0.114480	0.132293	0.064706	0.099263	0.204243	0.146555	0.142223	0.077149	0.044374	0.171172	0.206283	0.140665	0.253479	0.227427	0.056995	0.171892	0.089131	0.055556	0.037130	0.082719	0.185868	0.134818	0.170954	0.143299	0.248879	0.177331	0.124915	0.071501	0.124372	0.110601	0.075559	0.204006	0.097098	0.147605	0.087453	0.124652	0.104185	0.229970	0.162202	0.176197
10	64	2	0.000365	0.114525	0.003371	0.006900	0.079985	0.062436	0.005729	0.075058	0.035024	0.043466	0.038366	0.175987	0.095084	0.157822	0.034602	0.153570	0.049338	0.151872	0.179414	0.245958	0.249741	0.038232	0.115363	0.130460	0.179454	0.096785	0.036037	0.105048	0.178007	0.131597	0.018080	0.087279	0.118212	0.015292	0.008252	0.017333	0.019639	0.022328	0.073468	0.001480	0.058206	0.003433	0.054392	0.053399	0.056026	0.046119	0.024677
11	1	1	0.001019	0.037037	0.020288	0.000441	0.018756	0.004097	0.006960	0.009621	0.052069	0.071169	0.009027	0.040469	0.011750	0.009437	0.053956	0.009704	0.090466	0.228200	0.075701	0.017213	0.030890	0.017774	0.073131	0.024364	0.219908	0.150840	0.079214	0.078956	0.088694	0.036054	0.026400	0.126045	0.053464	0.132153	0.120836	0.105947	0.040984	0.078087	0.147396	0.020535	0.026304	0.009351	0.059463	0.136713	0.029064	0.190879	0.062544
11	2	2	0.273885	0.078701	0.056103	0.120596	0.148852	0.189625	0.269790	0.175267	0.130676	0.165238	0.165266	0.256381	0.213151	0.194203	0.156121	0.101950	0.064649	0.032996	0.093288	0.250275	0.187945	0.080512	0.073104	0.181446	0.140286	0.189043	0.142587	0.176048	0.029014	0.176486	0.182006	0.057002	0.144621	0.070920	0.125035	0.087019	0.177886	0.034829	0.131134	0.133278	0.070807	0.154262	0.114980	0.076614	0.035091	0.043728	0.159623
11	4	0	0.041075	0.032592	0.005260	0.000212	0.065524	0.025662	0.011199	0.021769	0.007170	0.012236	0.002501	0.002025	0.002177	0.022244	0.011005	0.003914	0.004188	0.038585	0.014410	0.083815	0.006630	0.001512	0.003808	0.000829	0.000921	0.002385	0.003554	0.004025	0.001401	0.006612	0.008438	0.000329	0.003755	0.016520	0.004161	0.002315	0.001796	0.001613	0.008144	0.008809	0.006931	0.000035	0.000376	0.005458	0.022607	0.006579	0.008172
11	5	1	0.113338	0.141179	0.110933	0.286773	0.107099	0.125195	0.175496	0.049219	0.261376	0.100848	0.179524	0.113636	0.233249	0.170877	0.106303	0.235630	0.124933	0.153623	0.232918	0.067722	0.121668	0.299132	0.240306	0.308179	0.185342	0.382923	0.116892	0.186509	0.216990	0.185797	0.268193	0.149443	0.215941	0.167235	0.266873	0.348520	0.201090	0.342555	0.301845	0.422152	0.415742	0.616211	0.291314	0.453501	0.394437	0.501079	0.647501
11	6	0	0.033430	0.015466	0.002851	0.004427	0.000017	0.009479	0.029171	0.000030	0.002011	0.059087	0.006415	0.000143	0.003669	0.001817	0.017669	0.001088	0.006405	0.000038	0.001205	0.012257	0.001977	0.007719	0.002113	0.022025	0.037749	0.025281	0.010110	0.002454	0.004169	0.003452	0.005312	0.083034	0.000851	0.008125	0.000664	0.033196	0.010728	0.004421	0.003916	0.003092	0.017723	0.004427	0.000322	0.010110	0.003190	0.007583	0.005076
11	7	0	0.005300	0.034481	0.010174	0.015571	0.004592	0.000828	0.000844	0.000549	0.000448	0.002190	0.024306	0.000956	0.000549	0.000876	0.016333	0.000876	0.012515	0.007224	0.013525	0.000934	0.012852	0.003414	0.015456	0.000014	0.000348	0.007475	0.000434	0.000655	0.000020	0.008481	0.000297	0.061086	0.032877	0.014031	0.030549	0.009084	0.026905	0.006428	0.039985	0.031570	0.001068	0.103958	0.002754	0.021357	0.049702	0.001626	0.056116
11	11	1	0.091993	0.081885	0.030740	0.055261	0.004563	0.062464	0.023004	0.022869	0.059435	0.047287	0.160160	0.089335	0.199711	0.096782	0.065056	0.005074	0.078027	0.043340	0.188859	0.197608	0.120497	0.084664	0.180111	0.103720	0.395384	0.176942	0.062297	0.174192	0.035532	0.231254	0.139072	0.070296	0.053118	0.134633	0.067777	0.088205	0.253948	0.189209	0.179680	0.028161	0.224716	0.061946	0.199741	0.179893	0.055906	0.273130	0.298281
11	12	0	0.000632	0.025775	0.000680	0.000005	0.009841	0.002016	0.007694	0.001938	0.000943	0.000101	0.020619	0.000139	0.007208	0.000512	0.014507	0.003235	0.000175	0.000947	0.001007	0.000249	0.007836	0.018570	0.007961	0.008934	0.001322	0.001461	0.001007	0.005371	0.004935	0.005159	0.005385	0.020752	0.000027	0.002598	0.005744	0.006070	0.002016	0.015276	0.001393	0.003461	0.053936	0.003428	0.013210	0.000532	0.012544	0.000095	0.000906
11	13	0	0.063177	0.064150	0.029731	0.027350	0.083500	0.001533	0.000054	0.010510	0.008345	0.022620	0.001689	0.000842	0.022678	0.026921	0.010497	0.007836	0.088719	0.015951	0.015349	0.040741	0.043171	0.029957	0.025522	0.001502	0.000866	0.021898	0.003922	0.011479	0.005542	0.004719	0.095844	0.062389	0.008078	0.002938	0.103167	0.009186	0.093115	0.026324	0.076188	0.027129	0.073037	0.156640	0.127876	0.077639	0.042136	0.110937	0.062868
11	16	0	0.002426	0.018229	0.004254	0.003710	0.045763	0.021224	0.058446	0.003997	0.010425	0.001120	0.037748	0.033131	0.000293	0.010152	0.014712	0.029911	0.007255	0.058398	0.005863	0.002493	0.006351	0.025175	0.062421	0.006632	0.010292	0.008304	0.023651	0.034704	0.005309	0.000081	0.000001	0.027224	0.000454	0.041665	0.045716	0.029497	0.037059	0.003710	0.009490	0.004962	0.020095	0.000840	0.006885	0.090661	0.016414	0.009622	0.046126
11	17	1	1.036197	1.175850	1.605136	1.163358	1.264911	1.013094	1.448613	1.253940	1.051758	1.123545	1.159055	1.424779	1.373156	1.187777	1.142347	1.209703	1.246785	1.163358	1.243105	1.151853	1.480529	1.014017	1.139829	0.988946	1.236662	1.060141	1.229455	1.186918	1.375232	1.386336	1.011810	1.161012	1.243105	1.215136	0.988998	1.134824	1.430142	1.144124	1.496599	1.373156	1.281378	1.204984	1.455610	1.287770	1.236662	1.260779	1.112397
11	20	0	0.000212	0.002942	0.002568	0.037553	0.001330	0.014398	0.004900	0.019074	0.021769	0.000072	0.009551	0.043227	0.007539	0.022114	0.003317	0.000341	0.000595	0.015689	0.000296	0.000170	0.000003	0.002082	0.107417	0.004716	0.002797	0.000082	0.000233	0.023811	0.009714	0.000927	0.024211	0.009027	0.005800	0.013787	0.000010	0.007086	0.000349	0.024842	0.021933	0.066660	0.001845	0.000097	0.013039	0.001320	0.000080	0.002940	0.014543
11	21	0	0.006011	0.004901	0.000218	0.008228	0.000746	0.000224	0.000800	0.011588	0.017574	0.044153	0.006370	0.002603	0.001173	0.013869	0.022536	0.001627	0.017207	0.001347	0.001125	0.036216	0.000311	0.000000	0.001311	0.006547	0.006668	0.019686	0.000133	0.000710	0.016400	0.007085	0.032714	0.000920	0.004170	0.004789	0.002059	0.012056	0.020934	0.000453	0.002189	0.008672	0.014836	0.014598	0.001311	0.053709	0.002992	0.004733	0.018139
11	22	0	0.059087	0.130035	0.014005	0.099028	0.016968	0.038739	0.091084	0.067738	0.063365	0.065187	0.059627	0.017167	0.126068	0.060966	0.059019	0.093203	0.132140	0.142119	0.161291	0.102263	0.054101	0.047597	0.143418	0.034618	0.065187	0.045948	0.020771	0.039080	0.050437	0.068184	0.120918	0.139385	0.145575	0.052500	0.105184	0.035984	0.083647	0.160826	0.077845	0.041110	0.270884	0.070100	0.029453	0.056065	0.155492	0.218051	0.144795
11	25	0	0.042851	0.019906	0.005365	0.006894	0.096731	0.018949	0.046732	0.045813	0.038143	0.033685	0.008550	0.000968	0.045247	0.011605	0.071261	0.003577	0.070465	0.061108	0.022331	0.000316	0.009778	0.027409	0.043376	0.008939	0.071307	0.014591	0.051354	0.023160	0.015558	0.001898	0.026909	0.026133	0.008247	0.015758	0.006376	0.028735	0.013089	0.000259	0.024782	0.012295	0.045310	0.019771	0.013468	0.042531	0.006150	0.047709	0.033195
11	27	0	0.033390	0.045741	0.001947	0.001531	0.013632	0.000832	0.017996	0.000042	0.000011	0.000053	0.012181	0.075106	0.007301	0.013833	0.003982	0.004530	0.035412	0.021889	0.003271	0.002387	0.054915	0.051536	0.047650	0.000007	0.010696	0.027848	0.060541	0.009969	0.003112	0.000028	0.016625	0.033429	0.003954	0.037064	0.011845	0.000016	0.000000	0.027190	0.049485	0.025394	0.091482	0.006083	0.009909	0.000947	0.024260	0.072466	0.026307
11	28	1	0.094627	0.112450	0.163908	0.058376	0.232941	0.070697	0.158831	0.382987	0.083562	0.048025	0.115585	0.173218	0.048188	0.054459	0.005592	0.098762	0.010882	0.240237	0.036065	0.183800	0.214268	0.047709	0.075044	0.210964	0.109066	0.157023	0.143435	0.074763	0.062236	0.066817	0.124757	0.062632	0.016548	0.184433	0.193162	0.138853	0.127191	0.106456	0.160699	0.027513	0.341885	0.287317	0.100724	0.200980	0.210316	0.071311	0.174570
11	30	0	0.005703	0.013477	0.015503	0.002959	0.013792	0.000784	0.003723	0.000388	0.000215	0.000367	0.002598	0.000288	0.000165	0.002409	0.002849	0.014761	0.031698	0.025975	0.020095	0.016414	0.000568	0.054261	0.053960	0.034552	0.092261	0.100195	0.072236	0.035106	0.032180	0.003570	0.069237	0.024398	0.045639	0.010694	0.018449	0.017700	0.000485	0.041892	0.011771	0.020351	0.034405	0.093430	0.006368	0.058499	0.002718	0.018700	0.021816
11	33	1	0.106881	0.070434	0.139966	0.119209	0.101501	0.133031	0.013264	0.006718	0.140314	0.227375	0.142772	0.026529	0.227587	0.098040	0.093292	0.196918	0.163318	0.212847	0.088725	0.140141	0.098439	0.104350	0.286686	0.211547	0.207261	0.116307	0.102359	0.189160	0.083594	0.023167	0.108524	0.177432	0.054370	0.100992	0.065185	0.105934	0.121418	0.083649	0.096586	0.233816	0.134707	0.248469	0.141569	0.252247	0.194367	0.264518	0.142293
11	34	1	1.006179	1.075233	0.758819	0.960143	1.208965	1.332641	1.107018	1.208965	1.456784	1.251248	1.330633	1.176501	1.362307	1.288662	1.403340	1.176501	1.539380	1.490456	1.503737	1.313539	1.562447	1.059172	1.455643	1.182500	1.661008	1.570823	1.635981	1.616622	1.313539	1.275870	1.620935	1.597006	1.693094	1.660139	0.975410	1.413096	1.552534	1.488575	1.444301	1.482940	1.414901	1.400197	1.525632	1.629019	0.867236	1.235448	1.379995
11	36	1	0.027019	0.203355	0.009801	0.134731	0.055512	0.030178	0.009423	0.024854	0.094512	0.073795	0.029818	0.049985	0.108132	0.089757	0.048194	0.074668	0.083397	0.263827	0.092727	0.041344	0.031882	0.064384	0.128421	0.035952	0.139024	0.079437	0.093679	0.199736	0.176573	0.071031	0.186224	0.090944	0.119909	0.079230	0.037620	0.131981	0.143155	0.110379	0.298759	0.183004	0.078272	0.069468	0.144147	0.413326	0.083649	0.189813	0.261769
11	37	1	0.418821	0.363800	0.716710	0.829765	0.515928	0.448192	0.618635	0.490573	0.473785	0.668538	0.461169	0.628461	0.301965	0.524749	0.548726	0.819902	0.725787	0.720064	0.819101	0.855560	0.781929	0.498465	0.831748	1.213746	1.338612	0.829490	0.957555	0.840627	0.950450	0.678935	1.029922	1.157352	0.864343	0.692038	0.668525	0.801711	0.950440	0.823627	1.181539	0.647935	0.823170	0.862933	1.122838	0.734552	0.821350	1.158554	1.118084
11	38	1	0.187491	0.323011	0.221874	0.262022	0.487335	0.217174	0.289091	0.251073	0.266554	0.521860	0.405291	0.386637	0.427161	0.402998	0.330340	0.266732	0.383610	0.710029	0.223334	0.540337	0.360001	0.187199	0.634798	0.356829	0.752824	0.371798	0.411371	0.701011	0.429812	0.308179	0.577848	0.604993	0.394078	0.442103	0.467239	0.237894	0.434233	0.429812	0.341694	0.738444	0.569498	0.677506	0.378919	0.623993	0.509822	0.572391	0.400988
11	39	0	0.062286	0.050410	0.079489	0.042744	0.011346	0.036749	0.028479	0.062302	0.020353	0.017627	0.019110	0.025395	0.017896	0.025775	0.036079	0.004399	0.050563	0.003526	0.027510	0.028846	0.002155	0.058106	0.054258	0.075429	0.062242	0.075302	0.027510	0.000138	0.031194	0.037759	0.033406	0.025522	0.025017	0.033195	0.029091	0.050185	0.062251	0.034266	0.018705	0.033406	0.053949	0.025017	0.002324	0.043883	0.058206	0.022547	0.001860
11	40	1	0.136370	0.070722	0.105532	0.059270	0.070722	0.055533	0.136827	0.015483	0.040370	0.067213	0.029760	0.059514	0.078846	0.062794	0.001621	0.037466	0.066822	0.027948	0.023691	0.045985	0.010548	0.129070	0.049690	0.078865	0.083368	0.036644	0.052998	0.078846	0.074788	0.142821	0.070697	0.091612	0.021810	0.096236	0.105350	0.070697	0.031839	0.042950	0.074737	0.039586	0.054504	0.028723	0.131885	0.031334	0.056100	0.074702	0.087255
11	41	1	0.321006	0.675714	0.799346	0.435118	0.614969	0.597785	0.440390	0.447813	0.437511	0.560331	0.711181	0.547284	0.435918	0.549536	0.426062	0.491723	0.464313	0.875104	0.377581	0.422146	0.619497	0.546814	0.568480	0.643932	0.670379	0.393448	0.412722	0.477636	0.748775	0.585876	0.542396	0.643932	0.319034	0.673550	0.397328	0.455803	0.585310	0.461186	0.471811	0.635663	0.383939	0.480256	0.409856	0.686037	0.502514	0.482644	0.395346
11	43	1	1.119404	1.086757	1.197231	1.231081	1.127640	1.530436	1.288491	1.380597	1.342778	1.829502	1.802827	1.544181	1.263603	1.564489	1.418517	1.715913	1.203070	1.540560	1.372984	1.321982	1.641627	1.288745	1.525763	1.029732	1.455695	1.285255	1.242394	1.422097	1.246631	1.225687	1.431758	1.433233	1.411726	1.492275	1.379080	1.348459	1.468833	1.379080	1.560888	1.630671	1.067815	1.483531	1.367018	1.221731	1.377973	1.332641	1.008430
11	45	1	4.970552	4.915092	5.049184	5.419368	5.575996	5.421814	4.621241	5.436461	5.359052	6.056598	5.328512	5.322935	4.571475	5.400819	5.477900	5.095934	5.364107	5.273110	5.607123	5.211077	5.534727	5.308115	5.107955	5.505574	5.648334	5.869086	5.046740	5.741376	5.019052	5.459815	5.022370	5.459815	5.311803	5.243653	5.243653	5.290364	5.464021	5.488259	5.639121	5.479065	5.033523	5.281990	5.205278	5.273110	5.473447	5.008789	5.597840
11	46	1	0.041667	0.051553	0.050246	0.013889	0.037633	0.071770	0.014159	0.019672	0.014173	0.018757	0.048037	0.026022	0.000613	0.048297	0.037140	0.067584	0.113341	0.060454	0.046878	0.045456	0.023573	0.009503	0.201692	0.008251	0.131156	0.087339	0.072584	0.021084	0.012828	0.002629	0.020735	0.120912	0.010961	0.033458	0.021636	0.083147	0.030701	0.023080	0.054378	0.144600	0.023632	0.046761	0.081915	0.086102	0.037283	0.050110	0.059522
11	47	1	0.101923	0.242082	0.257529	0.197501	0.296140	0.215054	0.367382	0.288221	0.550548	0.544817	0.296254	0.194005	0.370800	0.601640	0.536555	0.241040	0.446404	0.671006	0.624861	0.302411	0.493866	0.563305	0.278297	0.586748	0.476455	0.682063	0.526064	0.669254	0.688948	0.578520	0.519530	0.609878	0.465339	0.581682	0.410662	0.673253	0.490887	0.463544	0.552982	0.542573	0.649159	0.418280	0.381301	0.903376	0.402018	0.700303	0.543809
11	48	1	1.078251	1.804536	1.249206	1.181166	1.399156	1.502063	1.174317	1.416756	1.549918	2.287807	1.914743	1.486168	1.736484	2.338365	1.825997	1.886005	1.836565	3.001513	1.670701	2.095060	2.399983	1.984496	2.163890	1.647079	2.603248	2.150542	1.977110	2.179135	2.154195	1.890609	2.134374	2.463545	2.411787	2.283524	1.948375	2.025827	2.291833	1.910153	2.045352	2.230333	2.706021	2.050770	2.161551	2.880389	2.151126	2.382780	2.417254
11	50	2	0.559848	0.445674	0.647613	0.500714	0.415969	0.521924	0.483451	0.392278	0.349470	0.415936	0.366029	0.491504	0.493230	0.578358	0.428371	0.510384	0.538974	0.380182	0.398702	0.541264	0.575342	0.688815	0.575342	0.516971	0.558333	0.334036	0.600201	0.559870	0.303393	0.438338	0.627906	0.512089	0.621587	0.509909	0.524613	0.427892	0.598713	0.493012	0.494246	0.544137	0.683814	0.671383	0.827850	0.695654	0.487815	0.550518	0.554282
11	51	2	0.175566	0.219350	0.113270	0.214208	0.265313	0.374519	0.325245	0.488117	0.354568	0.380227	0.375108	0.483909	0.415135	0.644661	0.485869	0.486405	0.428972	0.569211	0.299548	0.286194	0.475667	0.519671	0.380046	0.368389	0.533713	0.153300	0.261335	0.410540	0.368060	0.242007	0.489941	0.453218	0.571929	0.331104	0.266008	0.498754	0.664731	0.625338	0.710442	0.519670	0.564813	0.673110	0.518297	0.791782	0.538111	0.493481	0.623120
11	52	2	0.231376	0.132014	0.014983	0.000873	0.028191	0.175044	0.026657	0.122787	0.070837	0.205552	0.024235	0.074964	0.137266	0.223534	0.029957	0.054972	0.089244	0.174297	0.110424	0.068216	0.171816	0.061497	0.038165	0.068408	0.229070	0.021198	0.020228	0.057478	0.157304	0.076310	0.120391	0.140372	0.304824	0.118290	0.057471	0.333812	0.598405	0.085367	0.125713	0.168145	0.156709	0.060335	0.101451	0.075170	0.044894	0.033032	0.071067
11	53	2	0.050295	0.068218	0.000251	0.058315	0.004459	0.060997	0.000448	0.041548	0.003903	0.069884	0.015903	0.005549	0.000751	0.025509	0.042108	0.002098	0.005714	0.002913	0.214214	0.078448	0.016400	0.015906	0.217460	0.031464	0.061656	0.042418	0.129356	0.009586	0.007265	0.044536	0.002375	0.016840	0.018623	0.046172	0.006685	0.003349	0.055765	0.030378	0.021179	0.021980	0.000018	0.015097	0.006021	0.005714	0.006245	0.042702	0.019272
11	54	2	0.151094	0.019976	0.026162	0.003288	0.019013	0.013790	0.012267	0.004074	0.018499	0.068121	0.017862	0.111503	0.104572	0.123150	0.054691	0.050445	0.076864	0.000102	0.039629	0.055592	0.025821	0.016056	0.002036	0.018223	0.042255	0.000146	0.142996	0.015356	0.045198	0.130281	0.091932	0.067006	0.180530	0.113519	0.139104	0.145546	0.184961	0.116389	0.121078	0.075099	0.078174	0.068874	0.044024	0.097801	0.087237	0.019469	0.192902
11	55	2	0.113351	0.055222	0.054064	0.054803	0.042950	0.087432	0.129572	0.126166	0.057821	0.076307	0.010045	0.053227	0.082907	0.023596	0.118493	0.058487	0.092188	0.000981	0.045292	0.082905	0.087682	0.000010	0.007789	0.081725	0.046647	0.007514	0.034174	0.000017	0.026614	0.087910	0.015354	0.053016	0.056650	0.027452	0.018635	0.033309	0.070230	0.013363	0.017621	0.033797	0.040713	0.105697	0.001985	0.053154	0.038094	0.000194	0.022361
11	56	2	0.027557	0.003026	0.029696	0.051181	0.018752	0.094172	0.048045	0.044858	0.069096	0.065991	0.023724	0.131439	0.127545	0.112460	0.137144	0.096505	0.140015	0.097652	0.098832	0.143217	0.112395	0.073273	0.072325	0.084308	0.072712	0.069241	0.046845	0.251130	0.122294	0.156033	0.118589	0.142400	0.228260	0.076459	0.114432	0.046644	0.224970	0.092906	0.106215	0.192166	0.075284	0.067790	0.214922	0.049742	0.122154	0.042363	0.139315
11	57	2	0.506621	0.626550	0.606639	0.692981	0.549696	0.823665	0.782747	0.857215	0.807213	0.719067	0.743403	0.669479	0.694532	0.781913	0.705826	0.943926	0.916430	0.895317	0.851820	0.860660	0.983063	1.069061	0.711515	0.596296	0.677833	0.882913	0.642294	0.877771	0.805281	0.572405	0.746122	0.732935	0.804500	0.963658	1.103068	0.938007	1.153416	0.719678	0.848091	0.947046	0.704241	0.807213	0.835837	0.727954	0.708593	0.805281	0.759317
11	58	2	0.009633	0.197460	0.031711	0.007886	0.046884	0.188938	0.076019	0.121103	0.101111	0.196504	0.052565	0.292959	0.219496	0.404079	0.202133	0.232283	0.188829	0.221786	0.269775	0.607746	0.278472	0.328085	0.087480	0.282760	0.486433	0.181786	0.357459	0.303434	0.437208	0.241553	0.209488	0.289750	0.583880	0.261612	0.296875	0.362593	0.419873	0.295525	0.191291	0.324105	0.192409	0.215579	0.194771	0.414881	0.197280	0.185974	0.172480
11	59	2	0.187121	0.229258	0.314245	0.107263	0.263183	0.155461	0.189534	0.281044	0.202637	0.158323	0.194559	0.122218	0.263183	0.245793	0.248282	0.240088	0.163098	0.318269	0.164058	0.219803	0.238726	0.075000	0.155461	0.186422	0.163128	0.137273	0.189370	0.196002	0.166007	0.132843	0.167987	0.152710	0.171774	0.179146	0.286991	0.269069	0.290099	0.169997	0.213795	0.215813	0.205760	0.164058	0.231420	0.158323	0.197021	0.116335	0.237837
11	60	2	0.050234	0.067983	0.046061	0.020187	0.157847	0.080142	0.098021	0.027052	0.101880	0.052464	0.047053	0.153246	0.100528	0.061898	0.108331	0.076567	0.053230	0.054008	0.135723	0.095801	0.042448	0.000611	0.017165	0.149935	0.034694	0.064446	0.054798	0.028635	0.046880	0.096875	0.033527	0.079574	0.076999	0.041803	0.020389	0.063240	0.089840	0.049971	0.038797	0.017304	0.040581	0.053230	0.048999	0.056058	0.021626	0.079318	0.109380
11	61	2	0.108052	0.129888	0.227146	0.206602	0.186320	0.137349	0.132711	0.149124	0.209970	0.220604	0.260905	0.157687	0.173469	0.187812	0.179428	0.206602	0.136420	0.303839	0.211538	0.183783	0.120411	0.108052	0.263085	0.117992	0.176448	0.223744	0.124626	0.175862	0.179428	0.158428	0.106939	0.152036	0.193940	0.171775	0.226766	0.084259	0.209302	0.277927	0.202995	0.125298	0.164441	0.196265	0.147471	0.175309	0.080465	0.125036	0.117992
11	62	2	0.102285	0.203532	0.000927	0.088165	0.365906	0.343221	0.097724	0.168868	0.414011	0.465426	0.359723	0.369294	0.368660	0.449384	0.429633	0.267719	0.288640	0.396943	0.452815	0.265286	0.526130	0.605023	0.257271	0.321635	0.682119	0.487856	0.446805	0.441791	0.690743	0.344067	0.392982	0.562262	0.885052	0.474451	0.550318	0.495263	0.794145	0.346716	0.528720	0.478689	0.627106	0.414680	0.297870	0.804400	0.503083	0.289741	0.344756
11	63	2	0.000010	0.000076	0.010292	0.012606	0.035547	0.000873	0.013342	0.010927	0.007307	0.007215	0.031000	0.052318	0.004915	0.025167	0.011689	0.031111	0.077443	0.008426	0.103555	0.037145	0.120947	0.125300	0.101187	0.140184	0.121674	0.104096	0.160731	0.095220	0.125713	0.234912	0.170875	0.237940	0.253077	0.126251	0.177194	0.442610	0.243302	0.210701	0.192394	0.264062	0.288046	0.211090	0.077169	0.087259	0.201229	0.073114	0.334792
11	64	2	0.941438	1.040773	0.906931	0.963071	1.210066	1.020784	1.204240	1.423666	1.381541	1.261534	1.445283	1.277867	1.514531	1.884626	1.416646	1.306917	1.809513	1.682785	1.663333	1.613518	1.708267	1.405873	1.550480	1.863599	1.846572	1.386081	1.763357	1.511055	1.593677	1.438437	1.496618	1.535354	1.596591	1.563966	1.614861	1.467031	1.811996	1.920312	1.644028	1.736740	1.755823	1.638017	1.744528	1.496477	1.544291	1.613953	1.722443
12	1	0	0.012173	0.029761	0.011201	0.071143	0.039750	0.019664	0.072172	0.016859	0.000595	0.057177	0.000653	0.042591	0.016380	0.000951	0.001960	0.008012	0.001552	0.010712	0.017799	0.017850	0.021373	0.001873	0.063041	0.027457	0.003533	0.008573	0.052744	0.001859	0.051082	0.036391	0.085166	0.002383	0.028867	0.017712	0.022803	0.016455	0.029895	0.081659	0.045510	0.040336	0.074107	0.076204	0.001333	0.008349	0.000215	0.036256	0.030959
12	2	2	0.000059	0.101173	0.002183	0.316654	0.719246	0.877644	0.934563	0.849274	1.228444	1.056676	1.124456	1.217311	1.336853	1.492723	1.481080	1.182380	1.608301	1.539066	1.578616	1.362633	1.415218	1.408149	1.627265	1.491608	1.838437	1.333202	1.625306	1.830801	1.627982	1.849001	1.762203	1.617141	1.658135	1.513417	1.875181	1.721754	1.927714	1.712027	1.947256	1.427993	1.564042	1.467774	1.412452	1.738608	1.612466	1.820637	2.000792
12	4	0	0.261538	0.227527	0.410513	0.160178	0.156023	0.122343	0.040502	0.083285	0.117448	0.016407	0.087606	0.057842	0.052074	0.036648	0.010336	0.001305	0.146255	0.003493	0.031579	0.044897	0.010509	0.032337	0.006150	0.021424	0.019924	0.006547	0.003296	0.030397	0.007337	0.063575	0.011172	0.034009	0.001040	0.020378	0.010190	0.081507	0.000022	0.000937	0.010768	0.002948	0.011379	0.029201	0.000001	0.001438	0.005432	0.015362	0.017890
12	5	1	0.247118	0.405145	0.157371	0.569642	0.689215	0.540381	0.474780	0.546326	0.514223	0.430478	0.495329	0.654862	0.424840	0.625080	0.506859	0.499818	0.277599	0.799874	0.538962	0.390153	0.425524	0.532824	0.545409	0.488844	0.630505	0.619202	0.506128	0.529443	0.467157	0.475862	0.476298	0.500689	0.781040	0.551083	0.559974	0.434341	0.786472	0.762363	0.559784	0.535659	0.692985	0.707137	0.845863	0.738604	0.734468	0.945564	0.780794
12	6	0	0.003664	0.129320	0.037226	0.000056	0.006155	0.002029	0.000087	0.009395	0.002835	0.000519	0.007589	0.002029	0.021290	0.000687	0.002135	0.028224	0.029097	0.000064	0.002827	0.020300	0.001721	0.003929	0.000237	0.014345	0.000998	0.010441	0.005765	0.000266	0.025345	0.027036	0.000187	0.002539	0.026048	0.039124	0.021201	0.010090	0.001369	0.009779	0.008537	0.000069	0.009500	0.016855	0.072917	0.002574	0.001920	0.017892	0.032451
12	7	0	0.187342	0.501884	0.406564	0.749035	0.742317	0.520299	0.256081	0.402112	0.195630	0.457027	0.168033	0.215054	0.102369	0.239299	0.277045	0.187181	0.260071	0.240656	0.208155	0.359620	0.192232	0.126138	0.159213	0.083684	0.230877	0.148823	0.225169	0.397862	0.004036	0.326866	0.051928	0.134225	0.098213	0.029205	0.097787	0.104632	0.152846	0.123139	0.025281	0.185082	0.067767	0.079623	0.128946	0.188174	0.093335	0.166177	0.000508
12	8	1	0.011845	0.031586	0.026087	0.050851	0.082975	0.074931	0.010261	0.034132	0.040482	0.018149	0.031586	0.003930	0.051051	0.068323	0.007908	0.002934	0.017266	0.002934	0.001681	0.026104	0.002526	0.122536	0.001111	0.007247	0.051456	0.013838	0.049900	0.038404	0.012469	0.014089	0.011629	0.000181	0.012227	0.000116	0.029919	0.018531	0.003382	0.003537	0.002422	0.022600	0.002193	0.001041	0.001446	0.000023	0.001144	0.010734	0.006839
12	11	1	0.050075	0.099627	0.098366	0.164056	0.077639	0.071311	0.282513	0.194059	0.058106	0.205406	0.108863	0.106105	0.146313	0.481065	0.101615	0.171686	0.106596	0.079551	0.136480	0.094046	0.144211	0.112163	0.269510	0.115585	0.236073	0.253252	0.241859	0.172141	0.142693	0.133003	0.211119	0.240808	0.156234	0.189348	0.104400	0.102355	0.071116	0.128164	0.246278	0.378230	0.212001	0.074962	0.137426	0.254516	0.346947	0.215962	0.165511
12	12	0	0.001246	0.001137	0.027630	0.009559	0.007802	0.000833	0.004046	0.000029	0.005073	0.001222	0.004770	0.006306	0.003119	0.015466	0.001212	0.053257	0.003847	0.005395	0.040570	0.000689	0.025459	0.008668	0.064425	0.021604	0.038841	0.016654	0.010789	0.006371	0.004631	0.013468	0.004617	0.015869	0.025131	0.047686	0.062862	0.088214	0.066723	0.028857	0.034337	0.034573	0.058756	0.026352	0.038455	0.063026	0.069022	0.046654	0.041764
12	13	0	0.032082	0.103167	0.041560	0.054100	0.032680	0.271110	0.004431	0.108495	0.003547	0.026538	0.008596	0.096895	0.019954	0.093783	0.025395	0.062286	0.015573	0.013077	0.008184	0.000005	0.100122	0.000005	0.023069	0.190000	0.000551	0.075244	0.000048	0.016656	0.046918	0.002340	0.005378	0.001931	0.000768	0.012410	0.010883	0.018436	0.003723	0.013344	0.000030	0.043557	0.003497	0.003235	0.106347	0.050906	0.004505	0.000496	0.034266
12	14	0	0.035171	0.105610	0.036557	0.030478	0.126452	0.092550	0.148069	0.047276	0.041008	0.031837	0.051404	0.126772	0.074586	0.042333	0.033743	0.031910	0.050053	0.085355	0.051223	0.100579	0.123801	0.111786	0.041764	0.086551	0.167294	0.045875	0.128042	0.118541	0.069459	0.133546	0.183659	0.096710	0.118878	0.120265	0.108174	0.132283	0.165027	0.165659	0.080305	0.071267	0.115412	0.125643	0.066180	0.118878	0.095298	0.046685	0.242588
12	15	0	0.050950	0.010587	0.079190	0.144176	0.010675	0.053007	0.119055	0.031764	0.123321	0.176205	0.179237	0.131474	0.112694	0.258770	0.066155	0.094295	0.123605	0.310738	0.117274	0.194041	0.166119	0.128628	0.014057	0.012516	0.189793	0.067054	0.187254	0.137358	0.074690	0.203425	0.156062	0.115086	0.119143	0.177477	0.242747	0.136158	0.239917	0.194791	0.197563	0.208827	0.286729	0.155584	0.270766	0.182788	0.145105	0.153533	0.207331
12	17	1	1.363670	2.402416	0.517972	2.760366	3.052071	3.386383	2.977246	3.212102	3.111336	3.098380	2.791317	2.962818	2.779568	3.788994	3.096932	3.231033	3.146062	3.517193	3.504059	3.368144	3.368753	2.284991	3.061454	3.632442	2.677400	2.443824	2.337579	1.958426	2.269112	2.857160	2.042318	2.517970	1.721063	2.062504	2.157337	1.984317	1.945905	2.194870	1.840403	1.950158	2.090177	1.770792	1.812515	2.004253	2.026794	1.736484	1.977978
12	18	1	1.312548	1.899129	0.783635	2.362237	1.988780	2.056788	2.371071	2.687469	2.809422	2.387251	2.262638	2.321136	2.995996	2.610994	2.522692	2.770204	2.414994	2.440936	2.518106	2.497183	2.793356	2.777952	2.740004	2.842312	2.802856	2.412228	2.770208	2.769487	3.351987	3.047350	2.679076	2.537649	2.938952	2.940412	2.749996	2.812447	2.490287	2.825986	2.537405	3.242037	2.933747	3.321004	2.736972	3.178185	2.944375	3.280830	2.739106
12	19	0	0.028548	0.151420	0.112881	0.021191	0.066614	0.131563	0.134174	0.077454	0.159686	0.152830	0.101912	0.103901	0.092515	0.128508	0.138642	0.058407	0.158224	0.192274	0.153011	0.202406	0.120417	0.103633	0.203651	0.053879	0.153738	0.014988	0.159690	0.053508	0.138162	0.160731	0.178398	0.125070	0.165746	0.203603	0.212366	0.186750	0.167999	0.226238	0.326914	0.185342	0.164302	0.118336	0.242977	0.227972	0.222623	0.227220	0.094507
12	20	1	2.037528	2.524940	2.106177	2.403396	2.604206	2.584169	2.531454	2.153505	2.122956	2.444461	2.593468	2.359025	2.203906	2.011730	2.562129	2.540257	2.356653	2.406827	2.582533	2.547096	2.267950	2.610245	2.520313	2.597327	2.853618	2.482201	2.522652	2.653989	2.444461	2.534478	2.613503	2.623663	2.621595	2.549816	2.543099	2.299608	2.727659	2.949175	2.706963	2.657370	2.603732	2.623663	2.539668	2.901097	2.846267	2.697514	2.814704
12	21	0	0.008418	0.039578	0.039922	0.000138	0.003784	0.003283	0.003118	0.003308	0.002524	0.016521	0.002939	0.005309	0.010753	0.037348	0.034297	0.000045	0.016286	0.000110	0.019920	0.066537	0.033205	0.006490	0.022487	0.011396	0.070532	0.028464	0.038178	0.029709	0.032378	0.005385	0.045850	0.019954	0.035986	0.099233	0.018840	0.002939	0.045957	0.002583	0.009755	0.035447	0.039663	0.035803	0.008464	0.013948	0.013570	0.015067	0.045665
12	22	1	0.064818	0.225177	0.013801	0.212344	0.110247	0.231046	0.162569	0.178519	0.253927	0.190914	0.235309	0.092772	0.098579	0.087028	0.102912	0.116000	0.178596	0.099901	0.199179	0.283274	0.207730	0.240512	0.340294	0.288481	0.162669	0.211838	0.262178	0.239731	0.247567	0.248693	0.273033	0.216259	0.174715	0.358139	0.474168	0.178688	0.134900	0.272405	0.373921	0.182649	0.293087	0.303354	0.182930	0.330134	0.266659	0.248873	0.271149
12	23	0	0.019229	0.009349	0.006508	0.000722	0.042677	0.001831	0.000454	0.000058	0.006521	0.017627	0.005027	0.000045	0.000680	0.000159	0.009887	0.008934	0.000906	0.023396	0.013135	0.000400	0.003030	0.000831	0.000532	0.002759	0.011612	0.009476	0.008087	0.010101	0.012410	0.020220	0.001058	0.003099	0.039748	0.019289	0.010417	0.006842	0.012020	0.005330	0.014625	0.003980	0.012544	0.002403	0.001145	0.005854	0.033091	0.121446	0.019245
12	28	1	0.055700	0.020215	0.006080	0.057661	0.035700	0.046767	0.014113	0.039759	0.008800	0.021291	0.024576	0.005100	0.057359	0.065771	0.054280	0.058542	0.036637	0.041663	0.021488	0.028938	0.054923	0.038404	0.068724	0.078171	0.089106	0.053639	0.067411	0.077596	0.068588	0.119677	0.095558	0.102704	0.074133	0.124513	0.122804	0.072656	0.054261	0.088835	0.166583	0.228192	0.158529	0.184665	0.078659	0.168173	0.163868	0.151399	0.096290
12	29	0	0.034729	0.000123	0.036916	0.032228	0.040397	0.000379	0.000111	0.030711	0.000421	0.033376	0.007376	0.008699	0.000750	0.012833	0.000391	0.000019	0.000029	0.023128	0.041606	0.024765	0.005107	0.066995	0.004226	0.007995	0.000999	0.003296	0.088719	0.006263	0.011931	0.007854	0.003572	0.000992	0.001091	0.030082	0.000089	0.004431	0.007548	0.004638	0.000297	0.012677	0.052621	0.003877	0.000265	0.000095	0.000980	0.000266	0.000412
12	31	1	0.203921	0.313518	0.128484	0.143622	0.030063	0.074031	0.053476	0.020072	0.150605	0.041942	0.078742	0.053236	0.104519	0.097159	0.120351	0.070540	0.066601	0.242511	0.088965	0.079411	0.055864	0.161261	0.079157	0.112173	0.086121	0.231687	0.169389	0.163848	0.060668	0.026172	0.047535	0.107999	0.101126	0.069927	0.238105	0.124558	0.096886	0.185776	0.120418	0.078182	0.093836	0.305528	0.016048	0.185444	0.132925	0.120334	0.208992
12	32	0	0.002381	0.012425	0.006441	0.043655	0.004279	0.003175	0.009504	0.000126	0.003008	0.000624	0.000384	0.009058	0.000577	0.003357	0.002051	0.003061	0.000711	0.000261	0.000419	0.011308	0.011629	0.011079	0.002947	0.033833	0.010696	0.020970	0.000344	0.009706	0.048492	0.045108	0.038188	0.048555	0.038441	0.031497	0.028424	0.004885	0.056351	0.059010	0.002228	0.032847	0.069833	0.044440	0.026705	0.083328	0.019591	0.032084	0.021763
12	33	1	0.100331	0.153773	0.418568	0.718322	0.779220	0.716818	0.464351	0.962625	0.853354	0.723728	0.956500	0.704059	0.786150	1.006559	0.739992	1.010947	0.683010	0.761161	0.777782	0.878156	1.025657	0.991861	1.178165	0.781987	0.763332	1.276312	0.967010	0.959459	1.046698	0.676206	0.943954	0.714682	1.109716	0.769967	0.999029	0.997066	1.285334	1.260336	1.374106	1.185622	0.934034	1.145719	1.012419	1.209194	1.532808	1.203518	1.075294
12	34	1	0.068011	0.000765	0.010486	0.014716	0.009052	0.002129	0.060818	0.010210	0.022033	0.009626	0.011488	0.042472	0.013403	0.008185	0.007207	0.003823	0.000429	0.064062	0.013389	0.085967	0.033097	0.008396	0.003032	0.006788	0.057446	0.053783	0.012019	0.035724	0.011761	0.002426	0.051654	0.059664	0.009261	0.039099	0.031160	0.052041	0.079653	0.038413	0.077491	0.069709	0.047382	0.061775	0.062316	0.136194	0.045102	0.093842	0.074822
12	35	1	0.033526	0.000105	0.003895	0.014239	0.016986	0.093803	0.014009	0.137263	0.026837	0.029627	0.034602	0.067255	0.088499	0.153507	0.107743	0.137215	0.093803	0.054024	0.133243	0.145527	0.141804	0.083611	0.439375	0.268479	0.161840	0.183427	0.216946	0.227242	0.161870	0.153511	0.217832	0.273422	0.222527	0.351489	0.211159	0.521218	0.379287	0.187701	0.279596	0.405339	0.314398	0.418420	0.355036	0.310237	0.390125	0.618088	0.448754
12	36	1	1.205213	1.102179	1.093005	1.240376	0.913295	0.699053	1.145682	0.788075	0.784805	0.709245	0.703324	0.695240	0.721788	0.633949	0.452595	0.602660	0.484072	0.461333	0.451128	0.925496	0.488851	0.367805	0.809354	0.578606	0.517843	0.951139	0.888093	0.864037	0.719741	0.973512	0.891215	0.600881	0.789960	0.903815	0.957234	0.871214	0.651619	0.801849	0.603201	0.976474	0.783200	1.002286	0.653425	0.597209	1.043674	0.747963	0.680696
12	37	1	2.078612	2.675961	1.472466	2.373279	2.384551	3.028761	2.786526	2.651307	3.388760	3.074961	3.075856	3.067125	2.837382	2.793356	3.019812	2.348634	3.059167	3.146359	3.122822	3.386216	2.934716	2.854776	2.950773	3.408917	2.999012	3.519274	3.690301	3.005230	3.546482	3.115401	3.060783	2.917489	3.201824	2.873951	3.481411	3.602530	3.289795	3.297166	3.366943	3.359320	3.075864	3.639422	3.705670	3.590056	3.884960	3.597399	3.580398
12	38	1	0.236597	0.263650	0.457945	0.487898	0.303683	0.467244	0.382423	0.446054	0.540853	0.299878	0.498283	0.295699	0.385397	0.393705	0.427021	0.326002	0.327866	0.623743	0.528328	0.575206	0.285536	0.396555	0.744249	0.621489	0.563175	0.609283	0.387355	0.368536	0.403958	0.379293	0.565930	0.354413	0.412954	0.445728	0.417737	0.350821	0.302780	0.408741	0.392526	0.570861	0.423105	0.333722	0.294703	0.366272	0.469214	0.391191	0.561564
12	39	0	0.007032	0.003406	0.000888	0.012423	0.020429	0.014254	0.007530	0.008398	0.002566	0.001273	0.007175	0.033926	0.032933	0.068427	0.027337	0.005609	0.027457	0.050329	0.023158	0.026655	0.040502	0.012066	0.029984	0.016695	0.021478	0.038449	0.019800	0.062401	0.039099	0.023408	0.041407	0.011792	0.075419	0.089252	0.061271	0.088037	0.068304	0.026543	0.067054	0.052359	0.068597	0.027264	0.088344	0.038449	0.092253	0.039274	0.063605
12	40	1	0.017198	0.007744	0.025143	0.000730	0.004885	0.003175	0.003310	0.007501	0.000119	0.000894	0.013497	0.010747	0.002884	0.000146	0.000004	0.003034	0.022465	0.000600	0.004532	0.003493	0.024118	0.001282	0.008064	0.000000	0.006908	0.013210	0.014876	0.000007	0.006168	0.002621	0.008155	0.000342	0.030564	0.005962	0.002407	0.031464	0.036780	0.000832	0.017143	0.000282	0.003853	0.006650	0.000002	0.057958	0.004433	0.001514	0.004133
12	41	1	0.516717	0.190133	0.421143	0.341099	0.109075	0.180935	0.261373	0.137066	0.209244	0.274193	0.286807	0.113465	0.122359	0.148284	0.409046	0.224633	0.357739	0.114160	0.217107	0.157835	0.150496	0.241414	0.420186	0.213308	0.174070	0.240951	0.180357	0.248955	0.248934	0.347551	0.122832	0.152453	0.221185	0.198012	0.173522	0.205496	0.194040	0.310434	0.175977	0.283319	0.224536	0.316883	0.216759	0.100763	0.383747	0.422344	0.261429
12	42	1	0.539087	0.614784	0.164556	0.986003	0.775482	0.785243	0.605816	0.651444	0.649061	0.857557	1.198976	0.752302	0.708205	0.745862	0.825488	0.624609	0.765838	0.714961	0.674132	0.706788	0.548760	0.394759	0.832473	0.580318	0.763556	0.721100	0.649682	0.738645	0.601021	1.186678	0.608596	0.644523	0.665978	0.811679	0.885367	0.698354	0.475704	0.743321	0.601021	0.762019	0.675183	0.628225	0.853858	0.803325	0.595545	0.728680	0.537640
12	43	1	1.016504	1.173153	1.476131	1.479161	1.449122	1.245981	1.244897	1.200958	1.231081	1.500013	1.645052	1.466254	1.371191	1.386583	1.344436	1.279527	1.230502	1.497515	1.309499	1.112961	1.270056	1.643600	1.606226	1.180100	1.246631	1.772198	1.385769	1.322750	1.463559	1.291538	1.490529	1.835859	1.589708	1.218194	1.474597	1.311988	1.522465	1.524988	1.483136	1.664686	1.414901	1.409781	1.533315	1.421747	1.722531	1.386357	1.433677
12	44	1	0.108315	0.049207	0.015167	0.058555	0.035536	0.120402	0.108553	0.197039	0.290888	0.276619	0.604087	0.318145	0.476311	0.661855	0.682310	0.643880	0.520109	0.521089	0.557796	1.155312	0.556554	0.390262	0.594302	0.571197	0.740817	0.928666	0.912209	0.920559	0.854294	0.634974	0.750831	0.987222	0.866200	0.786573	0.987967	0.542750	0.713097	0.673176	0.480431	0.865227	0.428690	0.987222	0.832969	0.573058	0.723742	0.966418	0.841594
12	45	1	0.933298	1.116270	1.335023	1.201369	0.944882	0.964959	1.084064	0.987196	1.181868	1.438990	1.072301	0.979142	1.403340	0.930465	1.765691	1.666217	1.394234	1.000117	1.122730	1.247804	1.363712	1.811987	1.796484	1.252279	1.628123	1.442498	1.759711	1.899512	1.342869	1.439552	1.172211	1.380597	1.372523	1.338625	1.197804	0.644917	1.441505	1.512122	1.769877	1.313724	1.601122	1.106249	1.482070	1.220576	1.552534	1.395853	2.063149
12	46	1	2.409984	2.223186	2.182208	2.498228	2.878446	2.743085	2.523938	2.651316	2.619851	2.502196	2.756317	2.240437	2.367320	2.500798	2.342776	2.538946	2.201346	2.727389	2.766922	2.806857	2.641400	2.901097	2.861552	2.109768	2.553987	2.728023	2.338210	2.566873	2.806203	2.541642	2.607425	2.916983	2.727139	2.348397	2.751260	2.704964	2.743608	2.885540	2.375199	2.547096	2.433368	2.853888	2.853632	2.667439	2.766745	2.600420	2.521443
12	47	1	0.924156	0.961090	1.130973	1.015134	0.962149	1.391705	0.903321	0.849682	1.011612	0.794064	1.000244	1.073102	0.929150	0.966688	0.874217	0.786290	0.906022	0.866635	1.209115	1.094038	0.864388	0.986911	0.696342	0.678501	1.049218	1.022319	0.845709	1.135203	1.022319	1.234509	0.885469	1.083863	0.830672	1.054898	0.732549	0.831806	1.100620	0.901319	1.237090	0.905207	1.091267	1.611755	0.888394	0.855169	1.110352	0.864656	0.844569
12	48	1	0.609375	0.673909	0.677417	0.830102	0.505243	0.439771	0.544797	0.740074	0.446508	0.603950	0.611977	0.727254	0.583693	0.469028	0.538894	0.560606	0.484388	0.836971	0.516983	0.587172	0.606135	0.832832	0.570559	0.582839	0.439771	1.140157	0.645165	0.630914	0.559465	0.627055	0.757279	0.579296	0.767091	0.764611	0.667968	0.869403	0.968838	0.825196	0.630825	0.857883	0.697667	0.874803	0.655259	0.903448	1.131360	0.873845	0.827656
12	49	2	1.731632	1.764176	1.749496	1.764300	1.967127	2.012331	1.567014	1.942121	1.817950	1.821085	1.605028	1.936790	1.624598	1.554693	1.642180	1.907418	1.755939	1.934455	1.751085	1.903065	1.611509	1.967270	1.792473	1.839355	1.780856	2.119247	1.846284	1.886565	1.986192	1.948499	1.896495	1.994045	1.968434	1.864305	1.869240	2.163532	1.899126	1.770403	2.101140	1.553234	1.964999	1.735878	2.170683	1.964999	1.736661	1.926393	1.887850
12	50	2	0.005023	0.149255	0.063311	0.577192	0.792585	0.943064	1.112969	0.984998	1.222516	1.319227	1.287177	1.216298	1.279361	1.292940	1.782638	1.325226	1.581337	1.751175	1.521733	1.564668	1.862060	1.604975	1.701848	1.823030	1.698306	1.630669	1.602288	1.823030	1.875181	1.904077	1.940044	1.928287	1.684746	1.433674	1.764000	1.779758	1.848736	1.540373	1.664436	1.635423	1.756679	1.676688	1.787116	1.795016	1.817902	1.941078	1.908638
12	51	0	0.493857	0.190913	0.103631	0.146827	0.000017	0.010752	0.008005	0.006375	0.001267	0.002237	0.000012	0.000811	0.017668	0.012371	0.020626	0.001055	0.001859	0.017648	0.023645	0.001198	0.000465	0.000167	0.014092	0.000072	0.018590	0.001583	0.002112	0.000844	0.015800	0.002042	0.000936	0.017987	0.008328	0.018634	0.011627	0.000570	0.009249	0.000340	0.020593	0.003460	0.000006	0.009481	0.036402	0.002619	0.001097	0.003569	0.002826
12	52	2	0.386885	0.342257	0.012585	0.031501	0.021337	0.050785	0.008450	0.059637	0.149722	0.065263	0.046823	0.126143	0.087702	0.122010	0.051372	0.094219	0.145585	0.203922	0.118458	0.069664	0.146800	0.076419	0.163829	0.122655	0.116131	0.207517	0.219336	0.229039	0.153921	0.255729	0.190009	0.277760	0.275148	0.451191	0.366111	0.289694	0.394116	0.360987	0.441890	0.185598	0.147733	0.167311	0.283452	0.365775	0.234248	0.500873	0.257017
12	53	2	0.284959	0.173732	0.333570	0.378809	0.415969	0.364359	0.233123	0.360879	0.326038	0.319822	0.290809	0.408443	0.348910	0.365175	0.229670	0.270184	0.424894	0.333166	0.489104	0.357752	0.338759	0.414395	0.266414	0.221797	0.315194	0.325249	0.314671	0.320762	0.416919	0.305451	0.438191	0.361263	0.314569	0.302018	0.373350	0.447642	0.291698	0.430165	0.335697	0.349645	0.570471	0.436096	0.385497	0.384784	0.265316	0.366222	0.290269
12	54	2	1.546901	1.388378	1.375290	1.648307	1.856762	1.777341	1.704119	1.579760	1.593499	1.842757	1.559863	1.546201	1.815333	1.871074	1.542045	1.825688	1.815333	1.855662	1.682062	1.802776	1.807020	1.914367	1.857944	1.730450	1.673313	1.657641	1.734761	1.740776	1.846298	1.534507	2.030188	1.665121	1.749800	1.667777	1.594190	1.824812	1.754344	1.830602	1.813117	1.700508	1.728889	1.838891	1.495566	1.507742	1.654721	1.836007	1.585852
12	55	2	2.106382	1.967727	2.178334	2.268921	1.916133	2.021517	1.897781	1.930920	2.029466	2.426424	2.094328	1.912949	1.956863	1.779758	1.874424	1.988778	2.210124	2.090100	2.241022	2.040982	1.851437	2.477254	2.239812	2.200637	1.999598	1.964644	2.296423	1.882104	2.305509	1.727295	2.339382	1.969689	2.395569	2.099032	2.105246	2.326508	2.179793	2.090100	2.234155	1.693893	2.102049	1.941515	2.099032	1.790534	1.980072	1.848736	1.923435
12	56	2	0.032178	0.077855	0.037713	0.246742	0.225387	0.286191	0.380093	0.238373	0.358169	0.309906	0.442331	0.361072	0.321869	0.290040	0.452605	0.405377	0.227239	0.236444	0.353098	0.270228	0.248340	0.312066	0.247421	0.338012	0.403449	0.210319	0.341823	0.242573	0.340532	0.258037	0.373930	0.320449	0.392548	0.362227	0.228710	0.274299	0.349670	0.338155	0.546574	0.287941	0.398645	0.376611	0.286518	0.357270	0.304807	0.275761	0.372956
12	57	2	0.466754	0.535397	0.468589	0.538871	0.539855	0.484335	0.637737	0.425307	0.626634	0.557688	0.611535	0.658574	0.533362	0.622748	0.486429	0.590874	0.742302	0.484335	0.701680	0.501928	0.673849	0.593646	0.605091	0.585384	0.717666	0.466862	0.622527	0.604915	0.548897	0.478685	0.504008	0.622341	0.485330	0.473308	0.601893	0.637737	0.640447	0.445056	0.604395	0.564573	0.574883	0.554162	0.637492	0.740259	0.565576	0.452677	0.646686
12	58	2	0.807665	0.472389	0.681168	0.608567	0.518781	0.459161	0.482016	0.414212	0.420233	0.293214	0.360911	0.535698	0.289864	0.376510	0.293916	0.509606	0.520107	0.338277	0.591396	0.323083	0.454603	0.368889	0.374323	0.503995	0.497020	0.386486	0.545690	0.443936	0.471843	0.440753	0.289957	0.504071	0.601209	0.316655	0.422505	0.615653	0.431711	0.354015	0.574238	0.450900	0.810365	0.417896	0.669315	0.441554	0.378750	0.407164	0.506810
12	59	2	0.155472	0.140740	0.178256	0.265247	0.267049	0.303841	0.231467	0.165923	0.307143	0.192291	0.393251	0.484750	0.204438	0.446881	0.268318	0.420706	0.331166	0.405098	0.212887	0.371565	0.397564	0.302865	0.160869	0.165965	0.259120	0.157900	0.395315	0.210885	0.198842	0.201676	0.147642	0.319732	0.254109	0.147642	0.280578	0.174668	0.271302	0.397024	0.097952	0.147665	0.309585	0.280021	0.122626	0.224009	0.159586	0.117828	0.157226
12	60	0	0.028497	0.000141	0.000015	0.016125	0.000050	0.000327	0.022020	0.007603	0.000024	0.010116	0.020528	0.000114	0.036292	0.010745	0.015068	0.000180	0.014994	0.066112	0.001180	0.016490	0.008850	0.000001	0.030822	0.006055	0.009005	0.021105	0.024717	0.059294	0.017506	0.009622	0.021375	0.001667	0.008554	0.016367	0.075415	0.124724	0.007446	0.066226	0.057692	0.032714	0.007945	0.028320	0.076633	0.005965	0.019138	0.034125	0.042513
12	62	2	0.429120	0.341264	0.416908	0.526010	0.429358	0.505074	0.459574	0.305095	0.528641	0.459340	0.432538	0.536139	0.644915	0.403833	0.398870	0.365064	0.406847	0.307827	0.411577	0.468286	0.477772	0.281688	0.385099	0.363670	0.215158	0.411705	0.379562	0.397564	0.308803	0.462208	0.444803	0.293030	0.376178	0.409862	0.432016	0.332385	0.533175	0.374039	0.453218	0.516228	0.347187	0.270867	0.314677	0.266162	0.456423	0.402273	0.508524
12	63	2	1.223950	1.268896	1.207270	1.301787	1.374503	1.391619	1.448505	1.516991	1.627225	1.496974	1.401703	1.397611	1.475019	1.664314	1.706733	1.788654	1.578144	1.225811	1.417087	1.256136	1.381149	1.221190	1.677653	1.731495	1.635917	1.549615	1.776184	1.796905	1.806114	1.933434	1.745712	1.730252	1.794629	1.809638	1.917788	1.534236	1.727545	1.717139	1.580752	1.778017	2.052542	1.916483	1.817633	1.486500	1.866889	1.676332	1.416580
12	64	2	0.009396	0.012596	0.037080	0.030723	0.101417	0.040907	0.095764	0.082639	0.065992	0.072444	0.029402	0.025819	0.029948	0.032080	0.072311	0.050888	0.045861	0.048236	0.084972	0.062669	0.053782	0.082037	0.037436	0.015155	0.037631	0.066415	0.090444	0.006935	0.045875	0.020628	0.086266	0.019937	0.034244	0.035006	0.113681	0.076265	0.062118	0.034430	0.076869	0.022664	0.167601	0.067903	0.076260	0.085607	0.078577	0.067446	0.061625
13	2	0	0.049293	0.030018	0.036007	0.042584	0.202823	0.076745	0.104479	0.193417	0.084170	0.102305	0.217641	0.036022	0.174281	0.216540	0.046321	0.164138	0.077508	0.041127	0.078751	0.058636	0.015609	0.000263	0.067455	0.107575	0.067463	0.056605	0.128226	0.002759	0.085602	0.104802	0.039670	0.082530	0.039250	0.131227	0.041458	0.051718	0.014059	0.041170	0.019421	0.100761	0.199758	0.113599	0.153427	0.065406	0.062976	0.273453	0.079537
13	3	2	0.030772	0.040282	0.017754	0.041319	0.076100	0.030137	0.106281	0.078618	0.033900	0.072975	0.117513	0.028062	0.073627	0.055804	0.039169	0.075555	0.057938	0.020137	0.030020	0.061311	0.047159	0.019195	0.029902	0.038416	0.070041	0.058179	0.043914	0.043195	0.017832	0.014067	0.003199	0.018785	0.008569	0.019314	0.048000	0.015561	0.039742	0.026421	0.014066	0.044556	0.044091	0.072216	0.023073	0.029249	0.061757	0.024676	0.016291
13	4	2	0.003751	0.039594	0.136431	0.071696	0.061808	0.046473	0.078608	0.269696	0.081246	0.289986	0.206759	0.013164	0.300767	0.152093	0.218385	0.310755	0.193136	0.259464	0.319884	0.305172	0.325146	0.267509	0.177167	0.073586	0.140085	0.290412	0.153944	0.287850	0.260299	0.192085	0.306943	0.353008	0.339136	0.301303	0.220731	0.418137	0.430584	0.150487	0.213117	0.441335	0.199875	0.332724	0.335110	0.241281	0.212918	0.248704	0.302086
13	5	0	0.020480	0.033901	0.012315	0.000311	0.030948	0.004771	0.003438	0.000102	0.000183	0.006539	0.004567	0.016813	0.000008	0.001376	0.014808	0.039098	0.002295	0.002663	0.026643	0.007649	0.003220	0.000529	0.000197	0.001760	0.015867	0.021881	0.008799	0.001463	0.006516	0.007589	0.000000	0.043414	0.022994	0.012322	0.007898	0.006290	0.015972	0.000945	0.004086	0.000626	0.062386	0.014206	0.004774	0.004594	0.075663	0.000134	0.003324
13	7	2	0.145507	0.030382	0.062347	0.111780	0.070990	0.093927	0.152941	0.059335	0.138962	0.212036	0.129086	0.123188	0.158855	0.171621	0.112984	0.154062	0.078707	0.273648	0.259187	0.177639	0.130159	0.261106	0.074727	0.138616	0.233836	0.078455	0.131731	0.026507	0.160509	0.101689	0.047399	0.227846	0.300641	0.232886	0.320583	0.067611	0.238610	0.125446	0.173868	0.145102	0.259702	0.217606	0.176072	0.064646	0.391629	0.261469	0.138709
13	8	2	0.071991	0.032017	0.028360	0.034488	0.055007	0.028017	0.056907	0.076690	0.083849	0.109254	0.108376	0.118908	0.055025	0.081384	0.156834	0.186074	0.086281	0.134685	0.142444	0.161084	0.194894	0.070733	0.173219	0.082307	0.072245	0.060978	0.164640	0.139626	0.119097	0.117256	0.173246	0.080342	0.076675	0.146198	0.121591	0.126004	0.273307	0.088524	0.079830	0.131495	0.131225	0.091894	0.168379	0.155352	0.188315	0.085198	0.075086
13	9	2	3.786968	0.589012	0.727916	0.953715	0.746611	0.478727	0.635848	0.503743	0.478727	0.391686	0.367117	0.211701	0.441241	0.569629	0.293765	0.171273	0.597222	0.716246	0.184435	0.195844	0.457141	0.490612	0.491276	0.428804	0.708446	0.305556	0.509022	0.309018	0.503852	0.559959	0.689025	0.428380	0.424208	0.811426	0.811426	0.734894	0.490179	0.453708	0.772171	0.843022	0.489608	0.907415	0.637842	0.727916	0.501943	0.381037	0.367117
13	10	2	0.060487	0.266459	0.105389	0.351290	0.349171	0.150156	0.307676	0.143428	0.116208	0.217470	0.322125	0.036495	0.191608	0.029359	0.198104	0.059023	0.007634	0.091665	0.010016	0.144740	0.051591	0.042402	0.122457	0.012185	0.139511	0.056336	0.033210	0.095992	0.023678	0.024754	0.007086	0.050015	0.025029	0.088266	0.037461	0.136999	0.118282	0.095499	0.001570	0.105832	0.035620	0.018030	0.003660	0.043695	0.080593	0.059323	0.062141
13	11	0	0.000265	0.018433	0.154472	0.012473	0.051660	0.000204	0.000523	0.042767	0.006826	0.002721	0.018897	0.000199	0.035729	0.015800	0.061901	0.054933	0.009397	0.018240	0.013754	0.000735	0.002017	0.095803	0.001670	0.008366	0.012473	0.130664	0.009014	0.032656	0.003134	0.004816	0.024465	0.001797	0.017589	0.000204	0.013289	0.000269	0.005437	0.011851	0.000348	0.002906	0.427422	0.034192	0.032251	0.000405	0.000584	0.000161	0.026027
13	13	2	0.022709	0.010952	0.013666	0.036762	0.000675	0.035557	0.001199	0.043039	0.003114	0.086899	0.007496	0.020485	0.008404	0.065805	0.164385	0.120306	0.050519	0.057637	0.072155	0.001146	0.053005	0.060745	0.139745	0.133170	0.125951	0.029181	0.028080	0.035497	0.033911	0.063029	0.019674	0.047855	0.084165	0.094265	0.112036	0.044272	0.132260	0.066748	0.084473	0.026318	0.145544	0.066560	0.017022	0.006081	0.089067	0.087121	0.014701
13	14	2	0.049408	0.013313	0.027329	0.063754	0.008451	0.013141	0.033496	0.009601	0.000331	0.003140	0.009547	0.000003	0.017776	0.002821	0.039619	0.020011	0.000235	0.008087	0.072664	0.049342	0.092198	0.002909	0.029372	0.047855	0.064849	0.045978	0.048677	0.108621	0.136411	0.015564	0.034620	0.105479	0.041278	0.017192	0.078283	0.052035	0.227446	0.035038	0.111506	0.076970	0.071720	0.080982	0.042983	0.038345	0.112626	0.119044	0.137626
13	16	0	0.027149	0.000038	0.092424	0.000081	0.000030	0.000012	0.000706	0.001298	0.004880	0.005357	0.000495	0.043079	0.014294	0.013367	0.083967	0.023529	0.005703	0.023521	0.006210	0.011247	0.028537	0.033136	0.003663	0.002714	0.000340	0.113407	0.003382	0.034623	0.002356	0.001853	0.003967	0.002721	0.008798	0.009093	0.000257	0.052007	0.000958	0.005700	0.025982	0.001919	0.440496	0.048071	0.068616	0.007071	0.001029	0.001965	0.025158
13	18	0	0.010569	0.025563	0.000007	0.000020	0.000754	0.000700	0.027531	0.097292	0.026341	0.026696	0.005685	0.020253	0.092965	0.013136	0.093359	0.047211	0.003683	0.065431	0.020873	0.005553	0.020031	0.042576	0.023227	0.009873	0.000385	0.032883	0.004634	0.008340	0.000023	0.012763	0.008682	0.055253	0.009197	0.000069	0.014264	0.000036	0.014005	0.012080	0.006706	0.029206	0.077128	0.031358	0.082282	0.017952	0.003306	0.000028	0.000107
13	19	2	0.000001	0.010550	0.019028	0.010857	0.000001	0.056519	0.027934	0.004050	0.008574	0.085447	0.053609	0.057641	0.057838	0.040587	0.062912	0.021016	0.014767	0.019077	0.014942	0.082967	0.035703	0.023125	0.075452	0.007681	0.033311	0.066129	0.031331	0.019919	0.033447	0.054464	0.035740	0.011519	0.019636	0.004890	0.005877	0.024700	0.030714	0.006625	0.007239	0.079221	0.033931	0.034368	0.052139	0.073588	0.018408	0.034529	0.016286
13	20	2	0.017050	0.082710	0.138276	0.022417	0.018536	0.093363	0.177305	0.140124	0.117221	0.161593	0.166313	0.051470	0.191959	0.071816	0.210421	0.094471	0.031954	0.081853	0.101595	0.171196	0.083534	0.055496	0.057408	0.154945	0.033152	0.136631	0.078820	0.031318	0.043767	0.036776	0.039033	0.055685	0.060243	0.049893	0.130658	0.091510	0.089308	0.014808	0.022969	0.047626	0.021014	0.037070	0.170530	0.131558	0.010826	0.039098	0.100177
13	21	2	0.217476	0.672257	1.062076	0.833189	0.972237	0.972077	1.189806	1.025906	1.067561	1.188002	1.053321	1.086540	1.064304	1.293325	1.354019	1.361806	1.438727	1.305106	1.188722	1.234051	1.293325	1.143905	1.103049	1.032126	1.179727	1.489952	1.106573	1.157221	0.720006	0.946416	0.828060	0.854869	1.036472	1.132151	0.954341	0.899865	1.004495	0.813878	1.178186	1.225003	1.203172	1.008108	1.331388	0.832802	1.469794	1.073618	1.321336
13	22	2	0.406985	0.189808	0.150984	0.159106	0.188174	0.225301	0.185571	0.328201	0.174153	0.440493	0.339408	0.372146	0.302605	0.360285	0.420320	0.225567	0.190982	0.316582	0.528441	0.279918	0.225584	0.435922	0.310166	0.439524	0.479248	0.593586	0.402111	0.460318	0.347457	0.332621	0.424380	0.491165	0.184252	0.445875	0.402111	0.457221	0.596538	0.299723	0.392082	0.413565	0.433276	0.362048	0.432027	0.379840	0.437338	0.267080	0.591363
13	23	0	0.016777	0.000100	0.002622	0.003692	0.018897	0.047856	0.008366	0.000146	0.002924	0.000204	0.001630	0.001209	0.013274	0.031256	0.001173	0.011793	0.046696	0.006652	0.016458	0.023018	0.000149	0.002928	0.012487	0.023802	0.013754	0.003103	0.007032	0.046293	0.019366	0.000266	0.002526	0.002343	0.011224	0.032668	0.001666	0.072009	0.000686	0.003246	0.006995	0.005117	0.002069	0.001954	0.000001	0.001618	0.007530	0.020396	0.012450
13	24	2	0.102381	0.081067	0.083755	0.143556	0.084714	0.182373	0.178393	0.421635	0.110134	0.092349	0.128633	0.255209	0.278540	0.257009	0.177754	0.297432	0.071746	0.382054	0.371107	0.183732	0.315848	0.233142	0.351916	0.363428	0.583177	0.452841	0.348619	0.567677	0.388313	0.247502	0.165839	0.539387	0.177935	0.258207	0.466041	0.327150	0.496902	0.505906	0.544556	0.615732	0.700944	0.476756	0.617759	0.382933	0.691022	0.565155	0.508204
13	25	2	0.098070	0.101572	0.061313	0.122548	0.123101	0.095183	0.104331	0.230535	0.168781	0.304028	0.316525	0.178166	0.272224	0.505429	0.299305	0.416575	0.163996	0.208441	0.283320	0.308719	0.261015	0.318496	0.316436	0.151437	0.286265	0.430679	0.236095	0.482506	0.257849	0.298379	0.227465	0.423430	0.283644	0.369110	0.345217	0.458182	0.264312	0.329049	0.248926	0.253779	0.172608	0.350621	0.171829	0.395985	0.348123	0.329035	0.359211
13	26	2	0.022538	0.000008	0.000864	0.054947	0.005734	0.116921	0.031104	0.043590	0.004853	0.042208	0.005956	0.037591	0.136656	0.036689	0.007546	0.015168	0.007960	0.056343	0.111968	0.170281	0.097025	0.158372	0.088910	0.073252	0.071986	0.102472	0.167788	0.028570	0.051679	0.033013	0.105545	0.031645	0.059874	0.047509	0.026039	0.050990	0.078272	0.012922	0.047261	0.074262	0.036662	0.024669	0.023344	0.064247	0.040000	0.019344	0.001885
13	27	0	0.025355	0.031690	0.057394	0.001354	0.001355	0.014565	0.017142	0.012721	0.025563	0.058546	0.061438	0.012339	0.021243	0.038263	0.025239	0.053744	0.146365	0.062105	0.074501	0.014607	0.033737	0.007805	0.107037	0.110681	0.036174	0.045207	0.050602	0.012956	0.048513	0.002726	0.027746	0.000451	0.003809	0.002754	0.009775	0.031178	0.040209	0.094967	0.031822	0.062975	0.042068	0.061244	0.052258	0.028111	0.057398	0.102319	0.103756
13	28	2	0.004076	0.007377	0.037823	0.060340	0.095416	0.024628	0.081955	0.058453	0.007033	0.014823	0.018420	0.043068	0.057599	0.004751	0.035462	0.048315	0.026414	0.024502	0.013346	0.000211	0.017418	0.002827	0.026782	0.028686	0.001806	0.001630	0.005298	0.002632	0.010407	0.000244	0.000128	0.000157	0.002680	0.000079	0.005100	0.002299	0.010460	0.016407	0.012445	0.003659	0.017609	0.000047	0.008496	0.017045	0.000167	0.029021	0.001374
13	29	2	0.132069	0.155790	0.050324	0.119801	0.102860	0.121359	0.135363	0.290975	0.012354	0.111010	0.241274	0.043242	0.204428	0.262420	0.260844	0.075111	0.159768	0.311943	0.258750	0.119635	0.187743	0.142682	0.267866	0.189000	0.238127	0.110527	0.281500	0.250953	0.101243	0.259747	0.155666	0.172930	0.295447	0.244727	0.273429	0.354854	0.376463	0.103769	0.234124	0.259248	0.195815	0.272247	0.476835	0.240772	0.387226	0.164172	0.330796
13	30	0	0.000633	0.004189	0.040150	0.011228	0.094904	0.057468	0.042454	0.075921	0.009355	0.128833	0.002657	0.006879	0.003159	0.008131	0.113191	0.041932	0.095222	0.022347	0.039947	0.003048	0.098039	0.077417	0.012940	0.003283	0.038753	0.020962	0.012345	0.045845	0.018023	0.003890	0.001681	0.009832	0.006442	0.042068	0.096193	0.090106	0.064900	0.042601	0.040470	0.048142	0.005579	0.004519	0.004669	0.001163	0.017358	0.001579	0.027105
13	31	2	0.002145	0.000068	0.003492	0.001292	0.007075	0.050359	0.055974	0.085957	0.001003	0.105147	0.205183	0.125294	0.072623	0.057449	0.145365	0.055171	0.068770	0.245427	0.152010	0.279790	0.245548	0.088263	0.160254	0.055521	0.076071	0.138200	0.159039	0.017771	0.081221	0.133040	0.111637	0.044910	0.042454	0.074756	0.204619	0.162307	0.124290	0.097364	0.117476	0.116526	0.076071	0.126406	0.075707	0.092628	0.096863	0.065599	0.056679
13	33	0	0.000669	0.004974	0.002928	0.013018	0.000669	0.011196	0.010232	0.006356	0.000229	0.000082	0.001657	0.002544	0.001069	0.004551	0.000573	0.000395	0.000207	0.001183	0.001294	0.001465	0.000217	0.002731	0.001241	0.009192	0.007094	0.004165	0.000435	0.029073	0.006724	0.000705	0.002969	0.000790	0.001715	0.001814	0.001380	0.001715	0.025472	0.002182	0.000472	0.007412	0.005399	0.019111	0.005259	0.004048	0.008803	0.004081	0.000005
13	34	1	0.059523	0.088992	0.001015	0.023433	0.050305	0.008006	0.028720	0.016253	0.021194	0.033499	0.012456	0.061650	0.040603	0.169173	0.032185	0.015734	0.081252	0.017470	0.092257	0.071273	0.106759	0.006127	0.071670	0.138330	0.071063	0.011257	0.044420	0.036322	0.050162	0.030567	0.124816	0.233539	0.183318	0.036667	0.152186	0.097249	0.027652	0.217144	0.045856	0.106427	0.054907	0.151903	0.273950	0.136177	0.109707	0.097228	0.170744
13	35	1	2.016452	1.910880	1.661243	1.229252	1.393309	1.930712	1.564509	1.403201	1.594275	1.635048	1.592131	1.683064	1.521948	1.779510	1.727478	1.988704	1.578543	1.406354	1.730222	1.473824	1.824811	2.096475	1.618645	1.942153	1.618645	1.358620	1.500424	2.010114	1.521561	1.854002	1.887438	1.743899	1.802431	1.652494	1.597280	1.645267	1.309501	1.521948	1.604970	1.667240	1.413964	1.993412	1.890059	1.742781	1.860081	1.576456	2.064031
13	36	1	0.004855	0.187915	0.182867	0.079450	0.144566	0.092371	0.103736	0.092006	0.077217	0.143493	0.094891	0.076904	0.135050	0.109330	0.213845	0.169638	0.259640	0.114546	0.058602	0.060062	0.232061	0.209215	0.034631	0.148425	0.066440	0.164008	0.160796	0.124465	0.295500	0.152822	0.126959	0.210503	0.241728	0.163460	0.194939	0.217408	0.275205	0.159817	0.241001	0.207712	0.221316	0.247542	0.158034	0.173497	0.281456	0.215615	0.125450
13	38	0	0.032185	0.021007	0.002364	0.000987	0.008102	0.004413	0.039962	0.003895	0.002462	0.019366	0.001553	0.000008	0.002836	0.004692	0.002534	0.033206	0.008640	0.000119	0.002585	0.001194	0.007435	0.035602	0.000497	0.010952	0.000268	0.011817	0.035574	0.038693	0.001576	0.026525	0.005726	0.001138	0.000482	0.010083	0.002341	0.000162	0.007733	0.000731	0.004156	0.029290	0.026301	0.000976	0.004743	0.006724	0.018099	0.003341	0.023832
13	39	1	0.101494	0.068237	0.001286	0.007882	0.068694	0.161284	0.101151	0.161968	0.055675	0.087405	0.124692	0.093926	0.103950	0.057877	0.010400	0.031585	0.187604	0.094267	0.109840	0.117017	0.072617	0.051295	0.205247	0.183268	0.142965	0.000265	0.124436	0.073772	0.116789	0.079731	0.073772	0.093670	0.181395	0.265545	0.197719	0.209931	0.100891	0.044348	0.253216	0.160636	0.003222	0.003121	0.013455	0.014269	0.074317	0.217636	0.167442
13	40	0	0.000339	0.000994	0.081656	0.009067	0.009759	0.087858	0.026217	0.029458	0.005952	0.000237	0.002020	0.000544	0.006230	0.000888	0.004610	0.000112	0.014129	0.020113	0.007163	0.002610	0.004311	0.004316	0.015164	0.000687	0.000239	0.011485	0.014600	0.003322	0.023628	0.000629	0.000148	0.024351	0.000786	0.000349	0.002899	0.000977	0.001801	0.000723	0.010240	0.007618	0.003868	0.021836	0.013575	0.015813	0.000705	0.003831	0.005165
13	41	1	0.296590	0.112652	0.075235	0.120631	0.015887	0.258106	0.068649	0.110067	0.162456	0.036810	0.038274	0.099148	0.083600	0.018131	0.001838	0.102387	0.068520	0.057965	0.039350	0.045635	0.079127	0.113666	0.100623	0.230409	0.299852	0.034802	0.175571	0.124414	0.300175	0.037474	0.183035	0.353135	0.193677	0.103121	0.107113	0.111881	0.097228	0.045214	0.264971	0.284768	0.170231	0.445153	0.084498	0.285051	0.082784	0.173893	0.110020
13	42	1	0.089856	0.122803	0.011034	0.023444	0.003693	0.004476	0.000641	0.001919	0.004787	0.038296	0.005440	0.021407	0.132138	0.091459	0.038469	0.063348	0.111201	0.021806	0.045713	0.079146	0.095711	0.025769	0.030144	0.154698	0.096187	0.117785	0.287923	0.122960	0.221748	0.035129	0.092302	0.137773	0.215275	0.085496	0.052318	0.049037	0.102816	0.032619	0.184401	0.164147	0.086448	0.023560	0.139990	0.146205	0.066567	0.285889	0.097011
13	43	2	0.220344	0.479324	0.449707	0.448097	0.524510	0.595179	0.456313	0.327371	0.487450	0.496838	0.567261	0.453034	0.545774	0.587742	0.587071	0.534959	0.536647	0.573004	0.392392	0.272080	0.370829	0.663133	0.425309	0.520488	0.547452	0.641571	0.347046	0.383572	0.247354	0.268943	0.396330	0.375505	0.304772	0.439223	0.586066	0.476662	0.348647	0.454667	0.471694	0.409209	0.551657	0.563721	0.487450	0.444019	0.607918	0.490084	0.398136
13	46	1	0.612858	0.183607	0.099965	0.031829	0.025509	0.114585	0.019355	0.042980	0.111725	0.157587	0.051699	0.053413	0.032601	0.057659	0.110247	0.104742	0.103347	0.098738	0.028780	0.136996	0.058077	0.066828	0.109795	0.114528	0.149240	0.020509	0.108893	0.119783	0.253374	0.105946	0.112105	0.234870	0.247336	0.083155	0.182010	0.126780	0.068985	0.090206	0.111592	0.085409	0.087493	0.013511	0.109137	0.361344	0.135050	0.023488	0.053246
13	48	1	0.464537	0.077860	0.051971	0.224601	0.142551	0.189428	0.150841	0.200962	0.396584	0.118971	0.053184	0.200138	0.040912	0.169539	0.112531	0.164059	0.095690	0.302157	0.182346	0.176483	0.329486	0.196328	0.444868	0.248214	0.202792	0.205926	0.283033	0.108647	0.362175	0.214595	0.250725	0.309722	0.264022	0.321356	0.191148	0.136282	0.256595	0.360092	0.202631	0.378230	0.248931	0.128768	0.295217	0.311017	0.386836	0.329778	0.189783
13	49	2	0.747750	1.228536	0.769632	0.933674	1.067434	1.047501	0.894613	0.994321	0.953228	0.939148	0.674505	1.051348	0.865603	1.119733	1.063765	1.137436	1.024797	0.732930	0.950732	0.756087	0.816993	0.961234	1.018805	1.037888	0.762070	0.869662	0.834656	0.944301	0.895944	0.735603	0.896996	1.053890	0.848685	0.903226	0.749460	0.829043	0.944885	1.072730	0.747456	0.754300	1.115837	0.691959	0.663507	0.937198	1.001372	1.151892	0.792205
13	50	2	0.118030	0.212066	0.234716	0.184612	0.064879	0.230994	0.235913	0.225730	0.118723	0.329768	0.205080	0.230360	0.083233	0.285689	0.582373	0.372376	0.468896	0.319257	0.336849	0.465686	0.249573	0.438457	0.359849	0.406683	0.595579	0.830321	0.610583	0.579199	0.608680	0.439969	0.374420	0.709237	0.633931	0.475232	0.386820	0.568249	0.745316	0.445914	0.565451	0.826955	0.659205	0.468749	0.550576	0.536929	0.804723	0.666351	0.476662
13	51	2	0.095553	0.861793	0.377175	0.312550	0.760784	0.898614	0.731510	0.899975	0.582446	1.134346	1.015082	1.018559	1.009149	0.957844	1.447594	1.060219	1.061618	1.122764	0.865603	1.308215	0.906041	1.376787	1.022819	1.327250	1.171497	1.296990	1.090953	1.125514	1.268806	1.122418	1.599643	1.726433	1.632259	1.026221	1.486773	1.412838	1.413038	0.785525	1.169830	1.241917	1.353547	1.134045	1.258416	1.543477	1.322910	1.485595	1.772184
13	52	2	0.338942	2.211563	2.588690	1.915398	1.956327	2.071539	1.743446	1.917641	2.076434	1.994729	1.859895	1.954887	1.779039	2.297421	1.914454	2.045456	2.002819	1.974708	1.806686	2.033392	2.285476	2.074250	1.870354	1.850302	1.631656	2.149161	1.689915	1.862703	2.024513	2.131406	1.772538	1.975965	1.953256	2.165977	1.924471	1.894451	2.045395	1.962570	1.675911	2.124105	2.295943	2.086095	2.168430	2.246694	2.317368	2.174295	1.758879
13	53	2	0.433525	0.392063	0.452221	0.436102	0.368920	0.457273	0.405345	0.240612	0.258913	0.269267	0.280466	0.446456	0.345004	0.367261	0.600438	0.458435	0.431713	0.357766	0.310327	0.446456	0.210634	0.372571	0.303336	0.415161	0.224417	0.336496	0.293800	0.270082	0.321671	0.359976	0.258750	0.470050	0.324238	0.293800	0.262100	0.251856	0.177878	0.186710	0.250846	0.311429	0.692966	0.495292	0.673606	0.303000	0.297784	0.304921	0.268587
13	54	2	0.153356	0.581611	0.570433	0.465300	0.604133	0.935325	0.585135	0.600124	0.622538	0.787696	0.337307	0.642815	0.921099	0.909254	0.535473	0.587157	0.842959	0.818609	0.409751	0.598284	0.571640	0.537538	0.517319	0.511171	0.724337	0.599854	0.786519	0.432866	0.709393	0.726415	0.435035	0.670685	0.945831	0.529477	0.656963	0.544208	0.637907	0.691648	0.448249	0.630530	0.866301	0.812180	0.849143	0.872242	0.662822	0.891652	0.962882
13	56	2	0.000716	0.080362	0.144680	0.190256	0.059291	0.325174	0.163516	0.233680	0.131198	0.286629	0.188202	0.140854	0.391776	0.367639	0.262550	0.358672	0.128151	0.290330	0.335679	0.238559	0.307943	0.304470	0.191313	0.477732	0.368924	0.353470	0.555036	0.332750	0.534430	0.188805	0.130082	0.308953	0.535892	0.221466	0.348836	0.325629	0.254997	0.191521	0.484474	0.428046	0.292791	0.482295	0.458739	0.355852	0.368991	0.463379	0.304533
13	57	2	0.002470	0.148476	0.040177	0.277898	0.157543	0.340786	0.230477	0.490319	0.332844	0.483432	0.416502	0.367942	0.715911	0.438764	0.603150	0.386816	0.321216	0.646244	0.569685	0.669934	0.384481	0.576790	0.186969	0.403937	0.285997	0.601528	0.412825	0.697123	0.492494	0.710512	0.308141	0.361373	0.303671	0.373449	1.124458	0.492396	0.514682	0.341783	0.441802	0.388831	0.462942	0.509008	0.664089	0.771691	0.517070	0.410196	0.589477
13	58	0	0.026857	0.000357	0.165059	0.083586	0.034008	0.058798	0.094857	0.116744	0.034815	0.033759	0.016031	0.012831	0.035233	0.034752	0.100761	0.074035	0.065204	0.001659	0.077611	0.081533	0.080393	0.162507	0.012627	0.052745	0.052745	0.148013	0.154610	0.127413	0.033249	0.046347	0.045745	0.022196	0.008151	0.096368	0.060995	0.015609	0.000503	0.058989	0.012065	0.061383	0.175068	0.094535	0.079667	0.010216	0.011851	0.054086	0.001792
13	59	2	0.050420	0.014699	0.098384	0.132435	0.064253	0.184640	0.092908	0.183634	0.218147	0.169263	0.089285	0.155621	0.261526	0.303694	0.238447	0.495749	0.152454	0.162794	0.150205	0.315297	0.178692	0.240471	0.138361	0.242976	0.349394	0.104114	0.204633	0.133063	0.254146	0.033394	0.142646	0.123164	0.256721	0.091510	0.194497	0.063606	0.151136	0.193918	0.136255	0.206996	0.130964	0.196944	0.276865	0.070475	0.394048	0.206269	0.142843
13	60	2	0.770684	0.611927	0.766730	0.868970	0.856082	0.873339	0.714893	0.706287	0.615854	0.686585	0.913623	0.700563	1.067462	0.942626	1.184628	1.138166	0.671851	0.985689	0.996435	1.010938	0.777465	0.977510	0.748437	0.768481	1.014901	1.131559	1.147856	0.949193	1.323534	0.990429	0.976952	1.023366	1.156192	1.004876	0.917343	0.905585	0.895832	0.939160	0.822803	1.129135	0.823048	0.882913	0.984449	1.002104	0.912762	0.611121	0.999527
13	61	2	0.000052	0.043666	0.145728	0.137348	0.095269	0.182963	0.181817	0.300826	0.204462	0.410738	0.222755	0.309686	0.434222	0.706023	0.263722	0.461671	0.478461	0.279052	0.476572	0.269430	0.275197	0.282603	0.428594	0.355553	0.376077	0.315714	0.282041	0.436645	0.286209	0.095557	0.267732	0.236852	0.462502	0.117333	0.209171	0.411569	0.187719	0.246030	0.246510	0.475263	0.283616	0.062828	0.415744	0.510308	0.527968	0.276358	0.147231
13	62	2	0.008793	0.110202	0.030116	0.068946	0.051101	0.120061	0.221939	0.159807	0.062648	0.151345	0.214888	0.218467	0.162633	0.206506	0.237930	0.186490	0.173194	0.250235	0.301914	0.273513	0.252872	0.148350	0.309185	0.234589	0.271746	0.224793	0.255367	0.147058	0.159057	0.104489	0.112206	0.166313	0.200914	0.148255	0.175984	0.306489	0.195193	0.274386	0.212985	0.200914	0.155368	0.133716	0.307874	0.279343	0.238277	0.287965	0.259584
13	63	2	0.054265	0.484133	0.421966	0.292269	0.375501	0.397264	0.366769	0.335492	0.365659	0.637072	0.299235	0.320117	0.723358	0.474296	0.425257	0.555420	0.606643	0.268097	0.393329	0.523964	0.556057	0.563096	0.327322	0.417405	0.866443	0.374579	0.527543	0.653501	0.405512	0.411532	0.519892	0.384482	0.541268	0.434389	0.708175	0.558125	0.777217	0.654741	0.502899	0.519350	0.367228	0.333230	0.505010	0.721131	0.418604	0.296611	0.389069
13	64	2	0.669926	0.998518	0.543288	0.529019	0.499538	0.875620	0.576468	1.221929	0.849521	0.926522	0.896901	0.716416	0.699096	0.672912	0.639080	0.755827	1.064828	0.635740	0.740621	0.627182	0.879122	1.248529	1.333134	0.914545	1.190370	1.247423	0.954984	1.022927	1.363982	1.629653	0.931942	1.266042	1.282591	1.102713	1.243807	0.940118	1.057616	0.913610	1.057616	1.058866	1.642910	1.122749	1.362266	1.188833	1.290954	1.241034	1.457567
14	1	2	0.109211	0.095463	0.038885	0.029428	0.040976	0.032350	0.092963	0.068615	0.020830	0.163986	0.095675	0.067279	0.016660	0.070639	0.061017	0.079190	0.038916	0.053925	0.100440	0.097876	0.075086	0.043045	0.111834	0.036387	0.099907	0.031988	0.050368	0.095469	0.063886	0.128888	0.224386	0.041534	0.126891	0.062273	0.098222	0.017215	0.131274	0.129959	0.030978	0.119126	0.248180	0.096354	0.152678	0.059787	0.051979	0.118131	0.104127
14	2	2	0.012853	0.068752	0.040642	0.021106	0.000581	0.021304	0.000661	0.010826	0.007474	0.068648	0.038768	0.057389	0.054530	0.099313	0.025880	0.001977	0.044420	0.047036	0.111063	0.032879	0.038241	0.059584	0.051288	0.020003	0.084541	0.054033	0.032644	0.113285	0.044928	0.063642	0.049178	0.024448	0.090042	0.102548	0.059484	0.009674	0.065536	0.023982	0.048246	0.114545	0.082907	0.023515	0.168598	0.077687	0.026900	0.000065	0.084374
14	3	0	0.003407	0.000674	0.002362	0.000180	0.001199	0.001831	0.005405	0.000488	0.004738	0.003815	0.000171	0.004927	0.000047	0.000963	0.000123	0.003768	0.003893	0.000067	0.000416	0.002486	0.002579	0.001738	0.000085	0.000019	0.007691	0.013455	0.000066	0.000253	0.007041	0.000116	0.004148	0.000617	0.000582	0.002833	0.000001	0.004188	0.009752	0.000042	0.000282	0.004927	0.007974	0.002715	0.006416	0.001428	0.002668	0.005012	0.007264
14	4	0	0.007284	0.000289	0.006367	0.001286	0.005473	0.000453	0.025519	0.006914	0.016113	0.001168	0.000637	0.029735	0.031002	0.018274	0.021170	0.010629	0.013660	0.003113	0.101539	0.046881	0.000932	0.004112	0.043035	0.021869	0.014441	0.018138	0.004688	0.019797	0.068602	0.019529	0.021091	0.000720	0.040357	0.028864	0.036245	0.004525	0.013614	0.057894	0.006214	0.003102	0.037379	0.011236	0.009493	0.001049	0.053660	0.003648	0.000078
14	5	0	0.000056	0.040917	0.005913	0.005842	0.020454	0.001088	0.019187	0.000146	0.002653	0.002458	0.000251	0.000839	0.008489	0.000556	0.000218	0.002934	0.000765	0.000237	0.006801	0.000544	0.005898	0.004259	0.004962	0.000022	0.003294	0.001024	0.000221	0.001201	0.000248	0.000001	0.000133	0.000218	0.000463	0.009551	0.006851	0.003793	0.000058	0.000001	0.011151	0.001478	0.001025	0.000387	0.000395	0.010059	0.001636	0.000236	0.007889
14	6	0	0.006799	0.000001	0.032127	0.007468	0.004306	0.007824	0.062462	0.029579	0.002017	0.000076	0.005125	0.000412	0.003278	0.014366	0.019650	0.028595	0.000861	0.001915	0.025954	0.063495	0.063088	0.014602	0.032179	0.000244	0.031983	0.028949	0.002690	0.000353	0.041504	0.004127	0.019818	0.007902	0.004458	0.012491	0.017830	0.000001	0.014849	0.031012	0.018392	0.040855	0.035401	0.020104	0.008984	0.005390	0.009338	0.002943	0.017830
14	7	2	0.113794	0.137589	0.101174	0.042490	0.133363	0.024461	0.029379	0.010726	0.020899	0.032825	0.125373	0.036967	0.001606	0.013285	0.000000	0.019763	0.021941	0.007530	0.045651	0.031200	0.077687	0.105974	0.007526	0.018284	0.105980	0.004583	0.025040	0.008622	0.042251	0.106648	0.043222	0.001863	0.044599	0.062978	0.027145	0.000166	0.041561	0.030513	0.011723	0.057599	0.154750	0.043636	0.142329	0.190461	0.029313	0.032922	0.046300
14	8	2	0.060929	0.093271	0.131870	0.014507	0.050200	0.024413	0.026779	0.082604	0.026915	0.041551	0.002048	0.072819	0.068151	0.070022	0.047625	0.037180	0.047544	0.054760	0.023351	0.024494	0.055057	0.026644	0.046761	0.024804	0.031943	0.007766	0.052742	0.028207	0.105382	0.013773	0.021197	0.027636	0.014527	0.134523	0.051962	0.060856	0.033452	0.043197	0.050426	0.038149	0.070305	0.036716	0.030603	0.056028	0.006578	0.041392	0.104768
14	10	2	0.038493	0.004063	0.005535	0.009029	0.015761	0.012221	0.019895	0.000768	0.003044	0.007529	0.000594	0.084354	0.023947	0.007942	0.015065	0.035207	0.018688	0.032114	0.056248	0.000089	0.028289	0.014460	0.014760	0.070224	0.017059	0.010341	0.037870	0.031595	0.131324	0.000722	0.040354	0.002622	0.007824	0.027437	0.025507	0.001725	0.008365	0.071458	0.041775	0.000007	0.025354	0.035658	0.003620	0.000099	0.029082	0.017256	0.000033
14	13	2	0.050948	0.046519	0.071396	0.004281	0.004830	0.002199	0.031789	0.011351	0.000146	0.036782	0.026709	0.076037	0.035620	0.024649	0.007528	0.002622	0.008047	0.037644	0.102602	0.067369	0.015985	0.007863	0.077204	0.003159	0.029038	0.020612	0.072342	0.042049	0.096081	0.074412	0.061389	0.018286	0.048246	0.076443	0.066701	0.000097	0.037746	0.066775	0.049625	0.031987	0.120603	0.017696	0.018578	0.013750	0.021234	0.072287	0.008984
14	14	2	0.030851	0.013801	0.009512	0.000003	0.000525	0.001509	0.015819	0.000022	0.003144	0.005060	0.018560	0.001099	0.016788	0.006747	0.003463	0.022775	0.014681	0.000001	0.060727	0.002308	0.026901	0.041506	0.057581	0.000000	0.000018	0.002116	0.008479	0.018896	0.082853	0.039875	0.020169	0.014806	0.007397	0.022334	0.030879	0.001182	0.114741	0.025861	0.023964	0.012151	0.018596	0.032178	0.029634	0.031735	0.004035	0.029352	0.015250
14	15	0	0.000003	0.001305	0.020614	0.022767	0.010493	0.001581	0.000375	0.046277	0.033873	0.001225	0.031491	0.003232	0.030299	0.001705	0.084290	0.008930	0.020614	0.007055	0.009703	0.001185	0.107275	0.033305	0.008930	0.054858	0.008078	0.008323	0.014233	0.027447	0.035341	0.074608	0.044613	0.024351	0.034607	0.003232	0.025727	0.005713	0.014554	0.008570	0.080060	0.027881	0.011668	0.049940	0.049565	0.014833	0.039758	0.000315	0.088379
14	16	0	0.000467	0.091789	0.057995	0.042903	0.021624	0.012757	0.028515	0.058366	0.060742	0.068909	0.043653	0.036008	0.115279	0.003181	0.047734	0.064029	0.045860	0.042528	0.093589	0.087124	0.165898	0.067640	0.052428	0.057625	0.013932	0.110284	0.024633	0.059375	0.021624	0.120531	0.115040	0.058914	0.138783	0.046186	0.038265	0.151959	0.034897	0.051858	0.044684	0.090616	0.065470	0.074956	0.030579	0.030832	0.047359	0.047954	0.062950
14	17	0	0.010914	0.009402	0.000486	0.012239	0.008310	0.006803	0.000000	0.000250	0.000161	0.000037	0.002521	0.000478	0.003742	0.003233	0.060359	0.000019	0.019478	0.038054	0.007567	0.010921	0.000255	0.000812	0.000812	0.012297	0.056035	0.003446	0.004787	0.002244	0.001849	0.004337	0.010055	0.005482	0.003548	0.000006	0.037916	0.004292	0.008983	0.004355	0.001140	0.000100	0.006282	0.008983	0.000000	0.016521	0.000967	0.004690	0.004105
14	18	0	0.043298	0.001189	0.029001	0.009228	0.001052	0.000553	0.038751	0.018603	0.020450	0.021172	0.000039	0.010241	0.004518	0.004632	0.078066	0.007861	0.013978	0.008786	0.036194	0.005033	0.004960	0.000178	0.017380	0.002920	0.023819	0.076121	0.016111	0.057644	0.003033	0.015265	0.000173	0.013685	0.049611	0.000568	0.035282	0.008742	0.004757	0.006040	0.001810	0.000533	0.040149	0.034347	0.016458	0.047339	0.006067	0.010201	0.002421
14	19	0	0.000177	0.001019	0.006214	0.004220	0.000032	0.011016	0.002319	0.000563	0.020753	0.011217	0.012675	0.000724	0.000010	0.002191	0.017236	0.012077	0.000010	0.011566	0.009934	0.000672	0.000266	0.000136	0.005753	0.000750	0.014336	0.006628	0.004668	0.000287	0.013403	0.010687	0.004495	0.003659	0.004135	0.002443	0.000257	0.000026	0.003295	0.001421	0.005442	0.003264	0.018591	0.018018	0.024363	0.023156	0.018811	0.070589	0.003484
14	20	0	0.013192	0.000016	0.048654	0.034060	0.002867	0.015961	0.011026	0.005273	0.000034	0.014488	0.001425	0.022603	0.001039	0.000831	0.005178	0.006912	0.000127	0.001218	0.047843	0.002450	0.058685	0.055569	0.000037	0.000479	0.021213	0.011325	0.000374	0.000088	0.042767	0.001726	0.003380	0.001871	0.007745	0.000624	0.000024	0.014338	0.000003	0.013276	0.021835	0.043590	0.007559	0.021480	0.036207	0.000981	0.008824	0.003326	0.016230
14	21	0	0.036479	0.017450	0.030207	0.031496	0.008420	0.004762	0.042177	0.027844	0.007618	0.001513	0.050322	0.018765	0.050369	0.034032	0.015892	0.039295	0.083419	0.049894	0.062388	0.017517	0.004464	0.030114	0.039549	0.132812	0.009878	0.091605	0.077046	0.032077	0.072373	0.072373	0.060532	0.033680	0.013952	0.026408	0.077582	0.095299	0.052259	0.052891	0.021839	0.052653	0.036866	0.056287	0.122344	0.060539	0.078402	0.019434	0.088891
14	22	2	0.077754	0.069335	0.057190	0.043665	0.039008	0.074993	0.169598	0.037249	0.048242	0.007733	0.031756	0.056772	0.062612	0.069820	0.060061	0.095491	0.128210	0.115275	0.095430	0.144684	0.133460	0.096650	0.120538	0.038808	0.067629	0.127413	0.123471	0.104301	0.101666	0.029763	0.126270	0.156263	0.081138	0.055258	0.150512	0.114085	0.096036	0.144683	0.124185	0.164134	0.083343	0.093048	0.048009	0.095439	0.042566	0.055387	0.068575
14	23	0	0.022921	0.042745	0.036444	0.039389	0.120752	0.019146	0.019461	0.018518	0.033889	0.030245	0.035487	0.029197	0.046482	0.024793	0.030957	0.082797	0.029542	0.049278	0.054071	0.054108	0.147040	0.059149	0.053733	0.134104	0.032942	0.051442	0.143784	0.082110	0.077123	0.097628	0.155417	0.057859	0.052944	0.022447	0.075684	0.066247	0.071272	0.051483	0.080217	0.039389	0.053733	0.074607	0.033445	0.009968	0.040863	0.118312	0.045360
14	24	2	0.167227	0.087951	0.074920	0.174381	0.300400	0.052338	0.142989	0.311909	0.128716	0.154963	0.121167	0.062451	0.146754	0.143647	0.059061	0.058225	0.132419	0.122050	0.177417	0.108135	0.141787	0.113037	0.107329	0.129515	0.146148	0.124254	0.115877	0.142198	0.114646	0.068356	0.093055	0.024062	0.087922	0.088752	0.101835	0.053525	0.058487	0.203852	0.059856	0.096004	0.204473	0.263950	0.119647	0.054217	0.119679	0.247992	0.067116
14	25	2	0.024815	0.020537	0.055510	0.078368	0.191099	0.096534	0.081426	0.027629	0.082784	0.155494	0.092023	0.164561	0.070704	0.019771	0.000087	0.018997	0.022082	0.025697	0.077460	0.045552	0.101288	0.041883	0.006593	0.010829	0.087078	0.027652	0.060105	0.059984	0.062762	0.013344	0.086426	0.008833	0.013563	0.094452	0.029638	0.005928	0.001562	0.043716	0.052946	0.003611	0.156311	0.118531	0.075486	0.035131	0.006576	0.046182	0.116713
14	26	2	0.106131	0.091820	0.082791	0.043111	0.061642	0.060412	0.119252	0.096828	0.095466	0.027010	0.063169	0.110137	0.084332	0.058796	0.042212	0.122946	0.094907	0.071790	0.065941	0.060093	0.064126	0.080567	0.047507	0.042899	0.085466	0.058225	0.055724	0.033554	0.109044	0.067871	0.005188	0.024293	0.021237	0.129465	0.096381	0.079250	0.033206	0.016840	0.066042	0.021519	0.109048	0.064060	0.060211	0.047495	0.004789	0.067237	0.025840
14	31	0	0.006205	0.044855	0.004924	0.007072	0.016408	0.000030	0.001935	0.000829	0.000313	0.001930	0.006557	0.003569	0.000139	0.000895	0.001713	0.003375	0.002863	0.006542	0.001242	0.000568	0.005035	0.016796	0.011877	0.002732	0.000594	0.006714	0.006866	0.007619	0.006616	0.015073	0.000532	0.000167	0.002047	0.000056	0.018204	0.003250	0.001706	0.027458	0.002747	0.015791	0.001811	0.001955	0.000118	0.000042	0.000433	0.002581	0.003957
14	33	1	0.087720	0.073241	0.108135	0.115038	0.074487	0.166604	0.056956	0.118058	0.198777	0.027240	0.092586	0.149897	0.209057	0.062408	0.149897	0.160677	0.139360	0.038458	0.012678	0.077484	0.107798	0.093295	0.165304	0.135468	0.067375	0.155094	0.056956	0.189486	0.006215	0.039897	0.073980	0.122536	0.103130	0.065879	0.132804	0.155971	0.209454	0.100586	0.095199	0.042062	0.246714	0.073256	0.168296	0.155971	0.078439	0.209924	0.050852
14	34	1	0.008656	0.032507	0.008600	0.043330	0.004378	0.095416	0.009088	0.069891	0.039020	0.036327	0.107791	0.033037	0.076966	0.083842	0.011594	0.107813	0.095475	0.010795	0.054403	0.140344	0.045724	0.090294	0.024608	0.082332	0.005547	0.041412	0.094160	0.061767	0.060300	0.116285	0.017703	0.129215	0.044155	0.107008	0.006376	0.045179	0.031576	0.104777	0.127814	0.041334	0.081420	0.061217	0.083542	0.054091	0.048073	0.024606	0.067535
14	35	1	0.216313	0.086195	0.111386	0.128711	0.054296	0.087627	0.052107	0.082910	0.026540	0.071557	0.083726	0.076545	0.040316	0.102532	0.114515	0.064104	0.098097	0.098487	0.056529	0.034952	0.075148	0.125430	0.111199	0.098543	0.100147	0.148824	0.054051	0.051239	0.146182	0.074071	0.098543	0.133346	0.137452	0.079756	0.134532	0.148824	0.143872	0.102310	0.133785	0.087752	0.122984	0.097008	0.129729	0.089358	0.076273	0.097727	0.137770
14	36	0	0.000858	0.005396	0.000780	0.016834	0.000273	0.001244	0.000514	0.004534	0.007383	0.000856	0.014504	0.003865	0.013495	0.010827	0.017325	0.008241	0.010660	0.000002	0.025008	0.000835	0.000960	0.020946	0.011545	0.020188	0.001774	0.003500	0.000043	0.013302	0.013035	0.000101	0.001466	0.039111	0.011080	0.003899	0.002583	0.029589	0.000108	0.000044	0.003670	0.001108	0.028687	0.019756	0.000060	0.001099	0.004022	0.021912	0.000232
14	37	1	0.036400	0.106122	0.043182	0.151796	0.131729	0.158527	0.106122	0.220484	0.085886	0.092085	0.071503	0.196052	0.096380	0.240274	0.111962	0.144313	0.078193	0.225376	0.119295	0.204605	0.255442	0.158677	0.239807	0.316534	0.062960	0.151410	0.151593	0.158526	0.158796	0.100974	0.084067	0.144572	0.298443	0.196975	0.205900	0.204605	0.223193	0.239356	0.151328	0.137347	0.055636	0.190492	0.158540	0.181178	0.124242	0.074049	0.279753
14	38	2	0.391814	0.249150	0.444095	0.252851	0.562448	0.402845	0.589337	0.483095	0.589539	0.538286	0.494412	0.647542	0.791848	0.595929	1.040346	0.652816	0.638246	0.546370	0.930068	0.835363	0.290532	0.948089	0.870501	0.497147	0.920738	1.009488	0.697421	1.012080	0.923306	0.751076	0.899985	0.641621	0.723150	1.022082	0.553458	0.587135	0.853144	0.874643	0.784740	0.623782	1.000106	0.835642	0.719773	0.699135	0.842140	0.920167	0.765862
14	39	0	0.025358	0.008833	0.000317	0.001554	0.005453	0.000163	0.023755	0.000046	0.000145	0.000998	0.001783	0.000274	0.002678	0.000092	0.005622	0.001654	0.000406	0.003848	0.007041	0.002968	0.027240	0.001567	0.000163	0.018607	0.001414	0.008078	0.002968	0.000004	0.000370	0.003134	0.006784	0.002500	0.010956	0.000121	0.058704	0.002867	0.000302	0.002867	0.007397	0.000061	0.036234	0.005813	0.008735	0.070239	0.004544	0.002132	0.005619
14	40	1	0.038689	0.035588	0.042310	0.018219	0.059951	0.024813	0.036572	0.019377	0.092381	0.041340	0.007678	0.075844	0.091298	0.016265	0.057155	0.054336	0.063083	0.095826	0.075471	0.027904	0.163309	0.014593	0.004090	0.107478	0.014593	0.115494	0.137653	0.085818	0.056581	0.031670	0.100367	0.085818	0.040258	0.054973	0.090216	0.050852	0.034464	0.102981	0.101610	0.089856	0.031474	0.079922	0.077697	0.034147	0.050110	0.031474	0.197669
14	41	1	0.619620	0.688304	1.088683	0.858231	0.750255	0.800028	0.572737	0.778483	1.084017	0.792811	0.786181	0.449193	0.960695	0.593410	0.799853	0.954452	0.912848	0.743236	0.736066	0.559219	0.814262	0.771876	0.771164	0.511139	1.132074	0.723592	0.792670	1.211689	1.015614	0.711082	0.669644	0.807005	0.710159	0.637216	1.012672	0.749361	0.601261	0.568150	0.866021	0.749613	0.785645	0.951568	0.750459	1.184861	0.645636	0.639245	0.711518
14	42	1	0.054535	0.013975	0.113087	0.079317	0.060735	0.105654	0.125800	0.200823	0.077739	0.107267	0.206822	0.146973	0.114563	0.156231	0.073426	0.132324	0.090433	0.102330	0.070799	0.045770	0.070904	0.101099	0.146235	0.203034	0.161331	0.178296	0.163407	0.113867	0.132598	0.120739	0.098376	0.156738	0.063532	0.217861	0.100559	0.143216	0.142930	0.156585	0.147311	0.095352	0.150116	0.123435	0.120646	0.224917	0.116978	0.123217	0.087888
14	43	2	0.059249	0.151578	0.078999	0.017060	0.163841	0.050194	0.083213	0.039290	0.090077	0.112515	0.038679	0.119890	0.084818	0.032765	0.065244	0.036847	0.044327	0.045646	0.076743	0.039290	0.015545	0.018301	0.069997	0.016899	0.102625	0.081870	0.073086	0.049375	0.019099	0.071770	0.046281	0.065244	0.045591	0.037504	0.112657	0.055218	0.086472	0.069782	0.041165	0.157818	0.080241	0.130382	0.041806	0.100178	0.114941	0.034608	0.025953
14	46	1	0.192957	0.011063	0.018796	0.147448	0.096676	0.113348	0.052545	0.102944	0.090551	0.082039	0.040696	0.113612	0.082332	0.132138	0.101735	0.202296	0.095606	0.071958	0.071560	0.120457	0.045179	0.078701	0.111969	0.057774	0.125795	0.014662	0.086524	0.139956	0.149643	0.220572	0.051787	0.237419	0.080212	0.177706	0.084884	0.186410	0.067421	0.048261	0.103071	0.070088	0.092822	0.148281	0.055944	0.176094	0.093775	0.065485	0.151420
14	48	1	7.859969	8.245407	7.827294	7.429627	7.746197	8.316282	7.187635	7.625080	8.311889	8.116295	7.306520	7.262533	8.059807	7.846647	8.050784	7.187553	7.786338	7.655334	8.334551	8.203425	7.762354	8.107757	8.107757	7.440679	8.150391	7.794755	7.843498	8.110527	7.901783	8.292152	8.613197	7.547867	8.273901	8.465424	7.599502	7.573950	7.438272	7.088167	7.440679	6.996270	7.710448	7.907572	7.336850	7.720570	7.509776	7.804906	8.128806
14	49	2	0.334987	0.258123	0.330408	0.356041	0.273014	0.140519	0.250103	0.199406	0.146378	0.347000	0.319694	0.284287	0.318966	0.292694	0.176674	0.340690	0.236378	0.188631	0.349981	0.309891	0.283018	0.370835	0.363402	0.258121	0.256474	0.168742	0.246825	0.323278	0.300311	0.406962	0.321594	0.365281	0.294538	0.285011	0.448978	0.252214	0.272736	0.470585	0.457691	0.249423	0.350560	0.219776	0.178311	0.298556	0.264943	0.148483	0.223997
14	50	1	0.193455	0.019212	0.134102	0.115169	0.177216	0.316963	0.137370	0.164389	0.399623	0.258141	0.236166	0.054161	0.175747	0.084002	0.284797	0.134956	0.155395	0.120534	0.054649	0.068585	0.000306	0.255215	0.183476	0.277301	0.038753	0.245366	0.090861	0.105095	0.061564	0.156727	0.142745	0.150345	0.096557	0.256087	0.084441	0.119408	0.136830	0.172029	0.124345	0.004413	0.177195	0.151449	0.281844	0.199144	0.082083	0.158548	0.060228
14	51	2	0.161190	0.229297	0.229401	0.192741	0.252804	0.241674	0.394878	0.384859	0.438664	0.256267	0.338042	0.244960	0.441865	0.485105	0.261169	0.286238	0.397156	0.372580	0.599638	0.484168	0.260796	0.360943	0.425870	0.367370	0.685860	0.440831	0.456525	0.421656	0.353523	0.469145	0.299073	0.451562	0.378758	0.343514	0.341083	0.299837	0.543786	0.562829	0.434331	0.507499	0.492420	0.255351	0.490605	0.705395	0.392533	0.363050	0.452048
14	52	1	0.032929	0.009261	0.013177	0.005892	0.007664	0.021911	0.000005	0.003389	0.014289	0.068950	0.036107	0.000000	0.010855	0.004120	0.139021	0.038743	0.015732	0.048012	0.071534	0.041823	0.004150	0.112040	0.014044	0.005285	0.016690	0.123214	0.084441	0.140138	0.015297	0.111466	0.103236	0.169878	0.084362	0.142079	0.097997	0.170224	0.072250	0.129597	0.142372	0.005863	0.019285	0.087436	0.056141	0.099514	0.213546	0.116562	0.046962
14	54	0	0.024521	0.035021	0.000975	0.022692	0.010292	0.078429	0.004649	0.013150	0.006045	0.001451	0.001823	0.029213	0.069788	0.004186	0.007358	0.044969	0.024494	0.025558	0.111865	0.092513	0.065378	0.034707	0.002038	0.012323	0.022329	0.025319	0.007314	0.024261	0.076897	0.053001	0.026444	0.207747	0.003021	0.000961	0.029618	0.042341	0.074340	0.059931	0.007341	0.048840	0.000120	0.001795	0.015555	0.000298	0.012240	0.006850	0.000088
14	55	0	0.010227	0.013220	0.001791	0.000100	0.000037	0.000003	0.033094	0.003929	0.036637	0.000993	0.014632	0.020352	0.020859	0.001556	0.027084	0.001576	0.061525	0.111212	0.053039	0.059884	0.040025	0.072487	0.060149	0.024072	0.031593	0.094010	0.029857	0.008802	0.101436	0.017934	0.026744	0.243993	0.000926	0.000727	0.013538	0.058023	0.027601	0.096548	0.000397	0.115476	0.037797	0.000028	0.017690	0.000358	0.000074	0.006159	0.006322
14	56	2	0.181453	0.085472	0.055616	0.062521	0.043065	0.035749	0.005478	0.056063	0.078830	0.064753	0.101048	0.044599	0.070816	0.087587	0.148356	0.085522	0.036004	0.105188	0.185239	0.153809	0.144741	0.061728	0.086703	0.081096	0.171484	0.132385	0.202971	0.057926	0.148727	0.111491	0.129653	0.071430	0.074711	0.217200	0.104633	0.077639	0.038243	0.149570	0.126604	0.097437	0.091058	0.039355	0.030561	0.088651	0.030278	0.072573	0.094155
14	57	2	1.249391	1.229893	0.851057	1.073374	1.086760	1.037524	0.765689	0.845323	0.794862	0.956774	0.601640	1.068288	1.024587	0.762839	1.078530	0.821503	0.736731	1.089964	1.059836	1.315582	0.952769	0.987910	0.983620	0.811057	0.852957	0.888650	1.010269	1.058154	0.795321	1.067336	0.745419	0.771067	0.932062	1.090501	1.078530	0.997961	1.164342	1.202842	1.045684	0.961295	1.081515	1.164453	1.004406	0.900497	0.944231	1.052337	0.965881
14	58	2	0.043069	0.091318	0.057209	0.101539	0.133749	0.026037	0.078524	0.070835	0.107483	0.072026	0.114598	0.116849	0.081587	0.126215	0.085365	0.032729	0.077699	0.084055	0.118060	0.052581	0.038444	0.154207	0.102931	0.056752	0.107102	0.086810	0.002675	0.085763	0.048840	0.087753	0.043738	0.065909	0.109453	0.099858	0.028452	0.042262	0.033174	0.059237	0.027197	0.014742	0.130151	0.116289	0.084655	0.067449	0.070791	0.141102	0.027789
14	59	2	0.338536	0.176277	0.217730	0.213703	0.340017	0.176126	0.204753	0.191071	0.281538	0.316315	0.148237	0.445124	0.224382	0.211230	0.287343	0.254905	0.360603	0.181430	0.290781	0.243536	0.205634	0.326868	0.231286	0.336363	0.218340	0.260932	0.310755	0.263301	0.279582	0.337971	0.181618	0.197392	0.234695	0.318506	0.248049	0.249449	0.275029	0.289850	0.396656	0.350002	0.202267	0.235122	0.346568	0.095777	0.301811	0.189320	0.342833
14	60	2	0.500348	0.739931	0.766751	0.368382	0.855439	0.693503	0.726256	0.563998	0.799652	1.036924	0.646277	0.694130	0.780471	0.609255	0.639840	0.558477	0.695636	0.865383	0.929855	0.771313	0.675734	0.771482	0.792600	0.650644	0.915655	0.750979	0.961590	0.746535	0.768985	0.721906	0.685395	0.712955	0.682394	0.841386	0.797035	0.506288	0.955848	0.769334	0.762266	0.945167	0.905177	0.908100	0.762443	0.626853	0.667577	0.666544	0.576651
14	61	2	0.769056	0.800658	0.840021	1.034154	1.054551	1.181437	1.360617	1.785535	1.361900	1.690442	1.534694	1.847788	1.528040	1.468788	1.891218	1.408711	1.667814	1.614779	1.739627	1.872107	1.999584	1.575613	1.646440	1.946665	1.371237	1.747936	1.713212	1.907110	1.798681	1.659269	1.774040	1.925089	1.456275	1.688399	1.697181	1.563880	1.687720	1.856681	1.798378	1.482919	1.851728	1.949129	1.902985	1.964529	1.809566	2.263306	1.635690
14	62	2	0.223161	0.212244	0.291643	0.255145	0.292490	0.284154	0.217337	0.223146	0.283150	0.410735	0.314125	0.313154	0.242049	0.237685	0.264891	0.278755	0.308654	0.308702	0.328726	0.416110	0.290009	0.346263	0.132837	0.242582	0.416014	0.302007	0.170935	0.342004	0.235405	0.379316	0.222064	0.225603	0.295199	0.238885	0.259112	0.248768	0.260763	0.208882	0.256085	0.348644	0.251886	0.269998	0.343024	0.314909	0.308273	0.253743	0.179433
14	63	2	0.391505	0.292453	0.248532	0.362846	0.424063	0.479353	0.610868	0.591179	0.462719	0.456090	0.471905	0.706987	0.474911	0.443568	0.559598	0.433515	0.472891	0.534760	0.559883	0.659096	0.549928	0.516548	0.538788	0.448896	0.506399	0.548705	0.682184	0.686592	0.660344	0.680023	0.536381	0.696836	0.496923	0.512883	0.767604	0.609080	0.481384	0.414420	0.555214	0.544601	0.708659	0.510524	0.528098	0.399231	0.710130	0.471411	0.645268
14	64	2	2.423447	2.231194	2.606769	2.423519	2.548848	2.418176	2.685686	2.428916	2.836705	2.709512	2.514350	2.582511	2.607980	2.332883	2.282201	2.562672	2.700908	2.688660	2.604780	2.685585	3.228053	2.719595	2.671669	2.673570	2.701196	2.608724	2.532767	2.962905	2.940205	2.897963	2.545391	2.941377	2.609863	2.673570	2.794116	2.702075	2.919041	2.631411	2.443196	2.777515	2.746323	2.696494	2.710392	2.822324	2.491106	2.590303	2.552362
15	1	1	0.091970	0.000009	0.037830	0.048538	0.059715	0.023608	0.049664	0.065874	0.087778	0.027997	0.046043	0.000093	0.090921	0.077787	0.004458	0.094506	0.044194	0.032010	0.048265	0.034306	0.010514	0.024403	0.102209	0.005930	0.041464	0.044805	0.093795	0.043227	0.003534	0.088353	0.007946	0.019911	0.128942	0.052983	0.027016	0.050047	0.057550	0.056084	0.098843	0.051920	0.008883	0.029365	0.057385	0.021768	0.086606	0.064817	0.012113
15	2	0	0.006102	0.033640	0.041411	0.020766	0.003469	0.071405	0.131616	0.022087	0.053930	0.070580	0.013048	0.000388	0.228574	0.016202	0.005610	0.008673	0.104119	0.072973	0.119096	0.017595	0.000613	0.036836	0.061286	0.000056	0.036119	0.031660	0.004598	0.008108	0.029768	0.012902	0.019796	0.004463	0.010708	0.053262	0.019693	0.032477	0.000050	0.053766	0.059020	0.003453	0.008741	0.033233	0.008409	0.000012	0.028903	0.022288	0.000271
15	3	1	0.083383	0.035276	0.063769	0.023934	0.129579	0.065452	0.224168	0.128206	0.097432	0.092504	0.178956	0.000622	0.184354	0.079259	0.010303	0.108042	0.033350	0.047598	0.121589	0.030441	0.030660	0.053970	0.031569	0.007088	0.036463	0.049903	0.071299	0.082688	0.018905	0.072977	0.065609	0.016077	0.067356	0.129854	0.048662	0.017203	0.031659	0.045080	0.129403	0.045985	0.028775	0.046455	0.062265	0.012317	0.097993	0.044896	0.003645
15	4	1	0.146236	0.112466	0.195492	0.076684	0.174786	0.177963	0.196082	0.158133	0.025756	0.220881	0.156889	0.012037	0.125316	0.034349	0.041153	0.072570	0.096466	0.172461	0.140094	0.089892	0.058871	0.075666	0.014910	0.157050	0.154984	0.104297	0.149168	0.010066	0.105370	0.028300	0.083339	0.024566	0.001105	0.142839	0.022894	0.196549	0.144642	0.007260	0.187715	0.057644	0.191245	0.097746	0.092564	0.009621	0.020579	0.063650	0.074400
15	5	0	0.005285	0.011853	0.028716	0.048004	0.115486	0.027581	0.009509	0.053061	0.001772	0.091453	0.013605	0.043894	0.004249	0.003596	0.005876	0.014094	0.005980	0.000693	0.001484	0.007920	0.003688	0.017150	0.000042	0.002668	0.061927	0.001329	0.001454	0.000853	0.033724	0.004176	0.001267	0.004746	0.063181	0.005155	0.026756	0.000207	0.034099	0.008642	0.001598	0.021219	0.000214	0.000008	0.001673	0.009649	0.005931	0.038300	0.003717
15	6	0	0.002102	0.020873	0.007670	0.002559	0.005671	0.000551	0.010845	0.001602	0.031698	0.014203	0.000064	0.050511	0.012535	0.006517	0.002700	0.004636	0.022053	0.000184	0.042704	0.001403	0.000821	0.026732	0.006197	0.054249	0.005295	0.038796	0.001528	0.009759	0.012540	0.009120	0.009679	0.002397	0.002116	0.035829	0.027829	0.008356	0.015863	0.009157	0.017178	0.000531	0.000583	0.011100	0.000001	0.000324	0.001474	0.000746	0.002485
15	7	1	0.127941	0.007130	0.058636	0.066842	0.024569	0.063505	0.274773	0.156513	0.156590	0.134147	0.068396	0.014055	0.151314	0.054463	0.010517	0.147416	0.096719	0.086921	0.127380	0.027663	0.000248	0.056163	0.029690	0.003158	0.074784	0.003961	0.014296	0.005044	0.002075	0.037261	0.055340	0.020704	0.109281	0.063752	0.041144	0.026032	0.013935	0.043505	0.031883	0.040324	0.001142	0.036522	0.025787	0.006980	0.071308	0.014293	0.000064
15	8	0	0.000126	0.001521	0.010289	0.128805	0.044227	0.002172	0.088421	0.105462	0.048379	0.152522	0.024186	0.001316	0.054463	0.018609	0.005065	0.013806	0.010826	0.047084	0.037280	0.055975	0.000996	0.021010	0.052991	0.022567	0.043857	0.064523	0.039907	0.037641	0.000037	0.019527	0.000475	0.001393	0.024124	0.035061	0.003027	0.000569	0.070314	0.026818	0.038316	0.042120	0.013511	0.047849	0.003544	0.000019	0.008347	0.013841	0.009016
15	9	0	0.028777	0.028235	0.001883	0.011474	0.046276	0.008015	0.000155	0.000092	0.021073	0.000011	0.005773	0.019238	0.025359	0.004530	0.001316	0.016105	0.000542	0.024458	0.014216	0.005148	0.000440	0.047374	0.011297	0.007109	0.000768	0.025117	0.006383	0.006195	0.026530	0.009816	0.002075	0.000000	0.031820	0.012505	0.008045	0.001015	0.006875	0.000000	0.011233	0.059978	0.000001	0.000378	0.004857	0.008655	0.001228	0.001353	0.001657
15	11	0	0.084796	0.000952	0.052126	0.000001	0.058189	0.117656	0.115098	0.102375	0.153358	0.055208	0.105249	0.022175	0.058053	0.004361	0.001728	0.056160	0.130177	0.023442	0.044575	0.006103	0.014384	0.015828	0.020922	0.009301	0.017615	0.002857	0.000880	0.022505	0.005358	0.007849	0.009855	0.011592	0.014069	0.064013	0.026236	0.021023	0.036647	0.018760	0.044768	0.001440	0.000859	0.002190	0.004847	0.019399	0.000181	0.026857	0.001772
15	12	0	0.066550	0.001168	0.002074	0.000179	0.020473	0.055152	0.034642	0.028153	0.014606	0.112272	0.036526	0.000465	0.000218	0.000005	0.000851	0.049599	0.005770	0.050559	0.000135	0.000117	0.000612	0.027016	0.016165	0.000000	0.006826	0.019677	0.002349	0.042305	0.009164	0.014483	0.031278	0.000347	0.000004	0.008059	0.012434	0.017551	0.006323	0.023622	0.011389	0.033729	0.009909	0.000222	0.013297	0.000811	0.000389	0.020917	0.004670
15	14	0	0.164288	0.001110	0.115571	0.042751	0.009282	0.058314	0.176491	0.001633	0.043779	0.069791	0.087668	0.001641	0.013511	0.003911	0.014603	0.016229	0.015342	0.069444	0.005369	0.000213	0.001553	0.029520	0.023087	0.001545	0.084794	0.003065	0.000897	0.011551	0.000526	0.092595	0.000188	0.014403	0.013846	0.016496	0.019387	0.000409	0.011380	0.104436	0.109419	0.047179	0.000989	0.019809	0.009788	0.086799	0.002733	0.014017	0.001076
15	18	1	0.009382	0.008036	0.104931	0.076891	0.005389	0.034782	0.109137	0.071935	0.084404	0.151773	0.100819	0.005447	0.052280	0.112403	0.011258	0.047580	0.023805	0.210323	0.142103	0.020441	0.051547	0.097642	0.032895	0.055328	0.058939	0.122390	0.006245	0.004527	0.006793	0.042489	0.037433	0.002365	0.112619	0.082326	0.060090	0.020749	0.035315	0.052371	0.039835	0.061460	0.003804	0.023901	0.095831	0.005598	0.054929	0.132230	0.001477
15	19	0	0.025508	0.000010	0.005887	0.021712	0.014470	0.061730	0.000009	0.013842	0.030273	0.025756	0.001772	0.000184	0.137023	0.016097	0.000003	0.052698	0.003135	0.084407	0.023388	0.009612	0.067673	0.005874	0.049899	0.000066	0.058350	0.031295	0.018548	0.031319	0.005902	0.022478	0.031475	0.004018	0.040402	0.026209	0.056826	0.026264	0.034166	0.048140	0.055438	0.031708	0.022084	0.009920	0.004655	0.025756	0.032693	0.022478	0.005404
15	21	0	0.004578	0.003271	0.015744	0.004868	0.000340	0.018813	0.207280	0.064642	0.006614	0.019396	0.009643	0.000012	0.034107	0.008828	0.000399	0.076904	0.006201	0.074132	0.004452	0.013961	0.007645	0.011834	0.056445	0.002212	0.050489	0.077904	0.004056	0.017435	0.001319	0.025541	0.097779	0.014084	0.036750	0.028251	0.047204	0.018000	0.010927	0.075241	0.051499	0.076140	0.000045	0.018367	0.108628	0.028089	0.025208	0.035526	0.017621
15	22	1	0.065795	0.012340	0.064903	0.074948	0.021133	0.103247	0.087357	0.111072	0.046403	0.095144	0.127122	0.000004	0.061471	0.000075	0.001449	0.119057	0.063448	0.007215	0.166409	0.024388	0.012401	0.053613	0.067555	0.026506	0.074573	0.014478	0.000040	0.000240	0.000009	0.025515	0.011184	0.007113	0.031518	0.114134	0.051182	0.005920	0.019256	0.014149	0.054996	0.078798	0.000341	0.003464	0.001634	0.013093	0.000569	0.046053	0.006391
15	23	0	0.013741	0.025144	0.009924	0.015017	0.000007	0.002651	0.027514	0.074697	0.061419	0.014832	0.004012	0.004365	0.028563	0.008553	0.001870	0.018140	0.045458	0.062138	0.080011	0.006397	0.006485	0.078526	0.040153	0.000882	0.055503	0.010104	0.026277	0.008038	0.000475	0.006168	0.012984	0.027072	0.045108	0.008724	0.075145	0.000629	0.001523	0.040138	0.025446	0.016020	0.002293	0.008715	0.000189	0.001486	0.001021	0.003085	0.011521
15	24	1	0.083692	0.003997	0.060361	0.014996	0.078634	0.011444	0.066022	0.102777	0.037238	0.071702	0.092934	0.079408	0.137960	0.113471	0.068963	0.082604	0.138970	0.173718	0.186635	0.098959	0.073361	0.197983	0.142198	0.071979	0.121877	0.097560	0.099836	0.092274	0.012709	0.133789	0.135006	0.045551	0.064325	0.131875	0.157810	0.060995	0.154552	0.156713	0.110168	0.276335	0.139728	0.153899	0.068879	0.171950	0.130131	0.072696	0.048553
15	27	1	0.027180	0.004187	0.191969	0.195532	0.058318	0.002697	0.113493	0.031380	0.055840	0.105811	0.094037	0.005988	0.138686	0.133854	0.062941	0.074422	0.094651	0.215885	0.093996	0.174035	0.050955	0.096630	0.057511	0.028732	0.039676	0.084840	0.005019	0.052607	0.028234	0.005107	0.058938	0.032186	0.041462	0.115793	0.056486	0.006547	0.076516	0.068241	0.023819	0.093000	0.050706	0.018850	0.068813	0.006580	0.011156	0.023801	0.010205
15	28	0	0.010406	0.085637	0.131886	0.045710	0.055512	0.009612	0.055632	0.052517	0.030999	0.033389	0.043635	0.000135	0.012126	0.002394	0.001668	0.001243	0.001361	0.001236	0.003756	0.037442	0.032169	0.004497	0.000010	0.026036	0.111827	0.011193	0.001114	0.001156	0.004284	0.008378	0.049394	0.042206	0.019826	0.019826	0.004950	0.083870	0.015160	0.051038	0.110374	0.005225	0.037211	0.061253	0.089490	0.156926	0.029252	0.117387	0.059841
15	30	1	0.018598	0.001310	0.054492	0.026672	0.013030	0.004403	0.075347	0.093947	0.030141	0.013124	0.041652	0.000815	0.056655	0.025606	0.001664	0.063838	0.003852	0.027831	0.023694	0.005767	0.041180	0.001428	0.053891	0.015979	0.027718	0.021260	0.019754	0.025191	0.000554	0.005362	0.001975	0.007674	0.035503	0.106993	0.014406	0.006692	0.022316	0.017526	0.036105	0.057862	0.002607	0.016371	0.046924	0.000494	0.014331	0.013135	0.001008
15	32	0	0.043752	0.000020	0.047602	0.029855	0.029092	0.011759	0.011587	0.018715	0.035040	0.029537	0.131705	0.010245	0.025310	0.001977	0.000476	0.065016	0.012363	0.035087	0.030239	0.015407	0.001292	0.009991	0.010795	0.000543	0.040434	0.011872	0.018113	0.003736	0.002381	0.000006	0.042989	0.002615	0.033531	0.026287	0.006697	0.010658	0.038932	0.059954	0.024870	0.019363	0.000254	0.013168	0.049205	0.008891	0.018616	0.005158	0.002301
15	33	1	1.027760	0.159851	0.552456	0.294659	0.256959	0.291999	0.511603	0.625750	0.484664	0.690894	0.552437	0.240685	0.482673	0.518879	0.261813	0.501178	0.506615	0.432283	0.626612	0.397724	0.404200	0.510909	0.539589	0.340867	0.594278	0.564530	0.599202	0.324105	0.311014	0.567248	0.503076	0.495150	0.578387	0.694472	0.450802	0.338807	0.420527	0.635853	0.649798	0.447566	0.458915	0.510860	0.412321	0.495610	0.532511	0.492845	0.383955
15	34	2	0.298059	0.350481	0.165186	0.141577	0.263356	0.227453	0.115972	0.108760	0.059884	0.117254	0.168819	0.198438	0.084548	0.149693	0.199297	0.362944	0.470092	0.308642	0.336049	0.367584	0.216729	0.350066	0.345794	0.436576	0.310366	0.203411	0.209678	0.230113	0.275053	0.351781	0.333273	0.199663	0.345764	0.198416	0.232966	0.259202	0.232340	0.280529	0.345333	0.237508	0.283629	0.307281	0.202454	0.218948	0.341617	0.257769	0.142429
15	35	1	0.305094	0.073530	0.094489	0.106525	0.076765	0.145396	0.242034	0.124638	0.311758	0.054465	0.140749	0.183355	0.228498	0.076592	0.136225	0.292674	0.141625	0.106418	0.253810	0.075838	0.113940	0.187309	0.160066	0.089797	0.188602	0.151270	0.305797	0.157203	0.131319	0.242362	0.168743	0.243692	0.347079	0.205522	0.326164	0.247019	0.185343	0.264131	0.273642	0.242551	0.143983	0.285905	0.252824	0.596768	0.339750	0.377722	0.289509
15	41	1	0.158782	0.140419	0.085669	0.045012	0.018056	0.057569	0.132399	0.160346	0.225789	0.149457	0.283937	0.024471	0.261217	0.074614	0.130131	0.081380	0.150146	0.242798	0.134082	0.312574	0.227200	0.246009	0.170256	0.121530	0.083560	0.121556	0.245625	0.226203	0.063384	0.130792	0.184981	0.633498	0.279676	0.372365	0.135427	0.344270	0.436887	0.207301	0.544597	0.441623	0.187301	0.143034	0.383839	0.151825	0.202255	0.325109	0.192937
15	42	1	0.280528	0.227969	0.061396	0.114817	0.052850	0.047296	0.201084	0.135946	0.150636	0.093353	0.130132	0.006177	0.140850	0.016862	0.033464	0.192046	0.387162	0.237447	0.239586	0.193949	0.090696	0.205654	0.268597	0.105418	0.093274	0.149112	0.066000	0.110807	0.010098	0.249773	0.138015	0.115477	0.136221	0.374701	0.309046	0.171575	0.263617	0.542683	0.339564	0.248745	0.123554	0.141778	0.216431	0.256214	0.250360	0.292743	0.101244
15	44	0	0.027372	0.006287	0.000868	0.009308	0.026846	0.000002	0.071903	0.006083	0.031817	0.049158	0.057953	0.003045	0.086434	0.004312	0.003843	0.012865	0.031247	0.004564	0.055992	0.007737	0.023030	0.025982	0.058425	0.001805	0.000007	0.035685	0.014835	0.007006	0.003266	0.001505	0.000000	0.003774	0.074136	0.090567	0.017120	0.008687	0.081366	0.004010	0.051996	0.013846	0.002926	0.034127	0.027711	0.018729	0.018371	0.000009	0.003790
15	46	1	0.182772	0.037273	0.053679	0.113092	0.017824	0.062849	0.231623	0.040153	0.167894	0.160817	0.071275	0.052867	0.337338	0.053971	0.102128	0.101521	0.021939	0.073652	0.193772	0.038160	0.083958	0.106376	0.113687	0.024533	0.068790	0.119678	0.147390	0.050569	0.052149	0.157767	0.020608	0.080722	0.072405	0.067809	0.029774	0.017966	0.036794	0.073631	0.073649	0.095671	0.105607	0.077447	0.016250	0.053296	0.101886	0.116413	0.001360
15	47	1	0.346007	0.054929	0.018121	0.199368	0.183667	0.067170	0.117884	0.121353	0.147629	0.109314	0.302384	0.042688	0.188133	0.128215	0.059334	0.137509	0.123519	0.140993	0.294141	0.223083	0.140720	0.168426	0.256532	0.135358	0.401469	0.038224	0.129777	0.158962	0.026338	0.269009	0.132840	0.119443	0.194937	0.132067	0.149719	0.061763	0.165862	0.255253	0.207461	0.248490	0.148838	0.190421	0.137245	0.146035	0.185961	0.073775	0.069828
15	49	0	0.197267	0.000891	0.039976	0.064074	0.000116	0.017076	0.047033	0.103299	0.009893	0.046527	0.038187	0.002055	0.034368	0.000199	0.040043	0.021652	0.001291	0.002985	0.034085	0.002370	0.000089	0.000052	0.018560	0.020803	0.032425	0.001509	0.005802	0.000286	0.010182	0.000008	0.000774	0.016570	0.020985	0.001761	0.016385	0.068174	0.000521	0.007178	0.002774	0.008500	0.001485	0.006050	0.003429	0.000333	0.002752	0.004854	0.015217
15	50	2	0.035297	0.563631	0.125238	0.386573	0.653996	0.534574	0.608926	0.611423	0.811260	0.897285	0.836694	1.081388	1.222846	1.065457	0.994100	1.116684	1.239510	0.823529	0.931078	0.972715	0.896223	1.075978	0.913663	0.815856	1.048804	1.154379	0.653088	0.922590	1.000835	0.807087	1.216301	1.274241	0.804053	0.849500	0.859111	1.016352	0.779376	1.088984	0.973921	1.080892	0.934508	0.671556	0.832738	0.962924	0.787006	0.822048	1.235777
15	51	2	0.000645	0.007165	0.000809	0.004152	0.099592	0.002245	0.000270	0.023092	0.001799	0.002464	0.016154	0.006269	0.123770	0.021992	0.004017	0.019884	0.031918	0.036648	0.006018	0.036688	0.032185	0.035645	0.008445	0.149485	0.000894	0.000524	0.004599	0.087799	0.032031	0.045380	0.040500	0.279573	0.014811	0.007626	0.009577	0.091413	0.059320	0.019928	0.086493	0.189926	0.187024	0.026562	0.033874	0.136133	0.040805	0.111516	0.094227
15	53	2	0.132844	0.561191	0.037855	0.231837	0.293690	0.302982	0.276757	0.211780	0.251979	0.098750	0.169235	0.532416	0.328199	0.226034	0.306667	0.416547	0.412458	0.132299	0.080127	0.485254	0.440053	0.336785	0.332666	0.663066	0.183921	0.297387	0.393591	0.503930	0.457632	0.284297	0.432305	0.487468	0.407354	0.352633	0.372898	0.382667	0.269868	0.309927	0.278059	0.344476	0.322957	0.504547	0.511215	0.348744	0.308336	0.329021	0.644116
15	54	2	0.008609	0.309772	0.059794	0.183512	0.045478	0.084843	0.050130	0.132026	0.032517	0.077182	0.131887	0.298057	0.143780	0.028626	0.140576	0.175137	0.224589	0.072350	0.088338	0.117074	0.237101	0.047431	0.067434	0.107942	0.061553	0.054917	0.071554	0.281686	0.102226	0.090245	0.131874	0.108266	0.054970	0.137196	0.066848	0.149350	0.053234	0.107351	0.090436	0.063737	0.165246	0.090428	0.096114	0.144420	0.112809	0.185237	0.200491
15	56	2	0.013777	0.064621	0.036397	0.014877	0.193940	0.194661	0.007715	0.100878	0.106272	0.044070	0.116234	0.120077	0.151165	0.049199	0.043892	0.050901	0.226040	0.000880	0.028483	0.168868	0.260712	0.025377	0.125097	0.236389	0.051122	0.219570	0.172766	0.034653	0.148115	0.125808	0.136000	0.124648	0.065160	0.125560	0.069243	0.291127	0.060115	0.063199	0.265855	0.223545	0.115714	0.062405	0.181936	0.169939	0.077480	0.196866	0.265741
15	59	0	0.007680	0.000014	0.002187	0.000000	0.036966	0.000000	0.002901	0.008321	0.019005	0.007614	0.012352	0.000622	0.001210	0.006774	0.004315	0.008983	0.000771	0.008929	0.001087	0.025081	0.017465	0.000272	0.009290	0.006768	0.014702	0.000123	0.013077	0.000598	0.004975	0.001947	0.016309	0.000361	0.010100	0.013601	0.000439	0.002972	0.000399	0.004076	0.014138	0.002992	0.006883	0.001372	0.026408	0.005468	0.007192	0.003807	0.011534
15	60	2	0.029925	0.012759	0.006183	0.013193	0.012165	0.003680	0.043400	0.025110	0.009899	0.015087	0.011571	0.059355	0.022488	0.012605	0.175508	0.013248	0.007179	0.000085	0.004758	0.084957	0.127232	0.046908	0.026186	0.233194	0.036211	0.021474	0.007591	0.089976	0.105974	0.014164	0.074801	0.056238	0.000000	0.002530	0.159508	0.071234	0.003956	0.034083	0.050992	0.062822	0.085518	0.033906	0.012607	0.048515	0.090200	0.015547	0.153474
15	61	1	0.150049	0.000224	0.031660	0.021057	0.230721	0.074942	0.136344	0.196481	0.215339	0.216211	0.184010	0.069693	0.110364	0.063407	0.105035	0.100407	0.108808	0.164600	0.202022	0.075838	0.131618	0.127633	0.059925	0.181770	0.124289	0.224871	0.133204	0.101762	0.086429	0.129789	0.083791	0.026086	0.204007	0.361802	0.078847	0.042616	0.036230	0.102846	0.173522	0.114326	0.065410	0.081052	0.115979	0.046000	0.189730	0.212550	0.011072
15	63	2	0.051038	0.064079	0.136631	0.090211	0.247136	0.071469	0.222548	0.127885	0.210704	0.188152	0.065001	0.144343	0.132247	0.328322	0.260341	0.248433	0.249737	0.575444	0.415262	0.519949	0.411912	0.352829	0.447686	0.446768	0.504230	0.681983	0.424604	0.642630	1.016106	0.919084	0.840383	0.784236	1.028001	0.948843	0.913309	0.949760	0.776450	1.197352	1.075521	1.137852	1.294170	1.154790	1.348790	1.312045	1.432151	1.480972	1.539354
15	64	2	0.003069	0.012378	0.002911	0.008801	0.007020	0.035111	0.014425	0.000537	0.004185	0.014932	0.000110	0.012306	0.060354	0.043862	0.107701	0.065115	0.138374	0.075386	0.111797	0.180990	0.196786	0.223403	0.203462	0.125767	0.317551	0.231840	0.104980	0.255296	0.202164	0.273337	0.307206	0.203270	0.123504	0.314544	0.172321	0.211250	0.357328	0.101919	0.260306	0.400428	0.215664	0.337681	0.358999	0.289643	0.198214	0.482970	0.201958
16	1	2	0.026062	0.047341	0.003154	0.011622	0.043282	0.014599	0.008525	0.000053	0.003493	0.000711	0.048254	0.048892	0.118076	0.029240	0.057132	0.076157	0.002488	0.009912	0.000349	0.039721	0.028463	0.115443	0.067947	0.045937	0.047818	0.031938	0.042552	0.024993	0.138584	0.073240	0.037895	0.027531	0.057145	0.127398	0.030538	0.244592	0.091410	0.042615	0.207783	0.197935	0.214778	0.090819	0.081487	0.048498	0.152144	0.147018	0.154313
16	3	0	0.042693	0.004355	0.010483	0.003445	0.000201	0.008586	0.039107	0.032446	0.007247	0.014876	0.014021	0.011072	0.007213	0.002367	0.005869	0.015815	0.041595	0.003270	0.008023	0.001261	0.000888	0.020248	0.006905	0.047561	0.004343	0.009762	0.001739	0.005000	0.007831	0.002440	0.009955	0.001564	0.000494	0.039028	0.011971	0.024619	0.020407	0.002638	0.011983	0.000340	0.010814	0.003237	0.145461	0.018178	0.022000	0.001510	0.012404
16	5	2	0.008663	0.045368	0.000516	0.062165	0.038774	0.047564	0.002345	0.014777	0.073397	0.000009	0.017562	0.002914	0.092948	0.028774	0.004495	0.119671	0.002199	0.032210	0.060524	0.091766	0.000417	0.023040	0.006384	0.060536	0.051714	0.014408	0.027209	0.008117	0.003291	0.047318	0.004545	0.036484	0.004602	0.020973	0.095794	0.074490	0.185364	0.082964	0.083036	0.097000	0.170409	0.039866	0.159915	0.198067	0.226082	0.164875	0.206972
16	6	2	0.000024	0.000000	0.000431	0.001023	0.004822	0.040135	0.000789	0.076521	0.033599	0.000967	0.001170	0.014789	0.009693	0.016586	0.005667	0.067514	0.004254	0.002317	0.020557	0.021070	0.004662	0.013080	0.000526	0.002515	0.000680	0.006534	0.000295	0.000085	0.023020	0.004271	0.000159	0.030659	0.021692	0.017316	0.034753	0.011926	0.358639	0.128641	0.022505	0.004962	0.000437	0.004294	0.050881	0.055163	0.071180	0.094607	0.088692
16	7	2	0.000741	0.021018	0.010622	0.005966	0.009165	0.006595	0.007783	0.005852	0.061050	0.001497	0.000003	0.002410	0.054150	0.000205	0.010209	0.014506	0.004390	0.023017	0.005155	0.008378	0.006883	0.027976	0.000119	0.042607	0.013637	0.019370	0.000504	0.006650	0.011926	0.019432	0.077241	0.139437	0.020404	0.004407	0.158997	0.075650	0.002006	0.048333	0.253782	0.112425	0.019374	0.118790	0.226686	0.055757	0.173199	0.199789	0.113288
16	8	2	0.000000	0.008323	0.008293	0.000719	0.002957	0.000285	0.012469	0.001717	0.009742	0.000089	0.001085	0.003106	0.003606	0.000000	0.000909	0.029609	0.026082	0.012429	0.005332	0.004812	0.011169	0.001935	0.019890	0.064355	0.000093	0.006011	0.000845	0.005530	0.000908	0.005225	0.005075	0.049295	0.030880	0.068328	0.016987	0.009293	0.095860	0.020290	0.035227	0.002018	0.000034	0.002102	0.031680	0.033264	0.068282	0.043930	0.051162
16	9	2	0.004130	0.043673	0.012782	0.073863	0.000029	0.020514	0.003935	0.000104	0.026728	0.000228	0.038340	0.073179	0.005129	0.023847	0.004531	0.021210	0.015822	0.018140	0.003161	0.064547	0.006575	0.000579	0.035607	0.000140	0.035334	0.002614	0.010526	0.015173	0.000309	0.026671	0.023045	0.047539	0.001498	0.084069	0.036570	0.097020	0.100379	0.035684	0.096702	0.008574	0.045830	0.006337	0.017580	0.017415	0.087205	0.070109	0.074375
16	11	2	0.000189	0.013502	0.004578	0.002993	0.000088	0.000149	0.002267	0.001063	0.000195	0.021635	0.013084	0.003122	0.015572	0.004460	0.001693	0.001277	0.001393	0.007971	0.000003	0.000291	0.001311	0.009690	0.007800	0.000208	0.018326	0.016743	0.061004	0.000808	0.020290	0.001824	0.000685	0.008003	0.000742	0.000383	0.001146	0.032040	0.059060	0.014530	0.063965	0.053264	0.007853	0.041385	0.105434	0.026798	0.011726	0.066884	0.006786
16	12	0	0.002430	0.000121	0.008157	0.006521	0.000720	0.020557	0.009548	0.000355	0.005002	0.024808	0.000202	0.000124	0.017489	0.000506	0.000308	0.016134	0.000038	0.013076	0.004642	0.000195	0.037651	0.000292	0.017890	0.008431	0.010263	0.054248	0.000935	0.019973	0.015373	0.013946	0.014845	0.005230	0.000486	0.019869	0.000132	0.016279	0.000879	0.006942	0.000370	0.050408	0.016735	0.014137	0.041082	0.000888	0.026220	0.000055	0.060165
16	14	0	0.000075	0.002432	0.008452	0.017508	0.001082	0.000490	0.000721	0.008493	0.005651	0.039941	0.004255	0.000225	0.000454	0.008593	0.000326	0.006046	0.003948	0.009643	0.001513	0.001158	0.015772	0.001452	0.007780	0.004707	0.001918	0.012198	0.000023	0.000025	0.056782	0.007648	0.000685	0.012605	0.012174	0.003034	0.003648	0.000527	0.017426	0.001178	0.017855	0.009690	0.007132	0.000355	0.016081	0.000685	0.001132	0.035742	0.007479
16	18	2	0.005538	0.019507	0.017318	0.038260	0.022176	0.000546	0.013328	0.003539	0.013492	0.000003	0.014311	0.011505	0.000935	0.025122	0.007208	0.039309	0.103258	0.003369	0.125722	0.049117	0.056082	0.003509	0.022155	0.000530	0.051159	0.165578	0.033027	0.110790	0.052324	0.041452	0.012007	0.051941	0.091930	0.079134	0.058597	0.067025	0.061736	0.146868	0.285590	0.220081	0.037322	0.080149	0.054905	0.275954	0.064324	0.122507	0.069170
16	19	1	0.011023	0.048064	0.000882	0.033368	0.053691	0.021986	0.017349	0.038076	0.029188	0.030054	0.065743	0.068406	0.019098	0.032563	0.074343	0.026796	0.043872	0.054930	0.002681	0.093474	0.077387	0.020300	0.154447	0.041422	0.052804	0.042972	0.018386	0.065272	0.223325	0.060684	0.085187	0.024929	0.051510	0.092044	0.140504	0.057172	0.133343	0.092546	0.021883	0.010033	0.060587	0.056803	0.133712	0.043984	0.072537	0.112936	0.105070
16	21	2	0.004376	0.002644	0.011345	0.000229	0.027191	0.036187	0.005818	0.000871	0.023587	0.003592	0.034603	0.019138	0.034704	0.023638	0.000630	0.036211	0.022520	0.035796	0.030734	0.015263	0.001210	0.001695	0.000309	0.000317	0.009989	0.004881	0.001116	0.007591	0.020021	0.024597	0.015389	0.032031	0.006235	0.144869	0.059717	0.009517	0.005308	0.008697	0.086248	0.010154	0.021961	0.000006	0.104191	0.000005	0.032005	0.022006	0.036950
16	22	2	0.000583	0.000936	0.000056	0.000367	0.026196	0.000008	0.000446	0.018253	0.000098	0.000000	0.005816	0.026766	0.000077	0.018904	0.032229	0.008350	0.009181	0.005690	0.004562	0.028742	0.029716	0.002075	0.007278	0.002079	0.024878	0.029367	0.000032	0.001120	0.005848	0.001904	0.001120	0.051242	0.000070	0.017259	0.000546	0.000094	0.017902	0.023090	0.035687	0.090307	0.000591	0.000067	0.036602	0.009569	0.008440	0.095004	0.055862
16	23	0	0.001198	0.000206	0.000003	0.005185	0.000867	0.000068	0.006838	0.000103	0.021385	0.004562	0.003109	0.000159	0.011015	0.000006	0.026911	0.003790	0.004656	0.000128	0.004468	0.002640	0.000046	0.005165	0.000943	0.004689	0.000001	0.000471	0.000237	0.003443	0.003850	0.025917	0.004441	0.049704	0.000234	0.003485	0.012826	0.040853	0.001442	0.013641	0.029868	0.030913	0.001227	0.001280	0.000865	0.000498	0.001240	0.017746	0.007018
16	24	0	0.019184	0.009526	0.000022	0.005362	0.000510	0.014019	0.041046	0.077476	0.006282	0.002600	0.019609	0.020510	0.000119	0.000272	0.007193	0.000404	0.027676	0.000684	0.004401	0.000149	0.036929	0.033961	0.010306	0.003515	0.020882	0.003202	0.008623	0.000028	0.000704	0.000439	0.004827	0.000084	0.007323	0.002435	0.032871	0.049709	0.022732	0.008337	0.023152	0.000096	0.005258	0.000260	0.001343	0.000475	0.001649	0.000020	0.000951
16	27	0	0.027691	0.005561	0.003585	0.003795	0.001910	0.001529	0.000637	0.028599	0.004044	0.024507	0.006250	0.006275	0.002114	0.000357	0.007151	0.000242	0.005307	0.029221	0.011581	0.014483	0.064223	0.007033	0.001178	0.033415	0.025300	0.000336	0.000028	0.013217	0.000790	0.001489	0.019645	0.021507	0.072512	0.001062	0.001238	0.014961	0.000625	0.006231	0.001242	0.000772	0.000078	0.011561	0.002122	0.000042	0.005095	0.006837	0.028312
16	28	2	0.000917	0.000001	0.000707	0.008611	0.039582	0.031538	0.041357	0.012335	0.041712	0.002295	0.032531	0.039370	0.045854	0.011401	0.021680	0.024235	0.017262	0.011037	0.017786	0.062527	0.008268	0.001057	0.044938	0.025216	0.003799	0.011857	0.020155	0.000005	0.000495	0.017259	0.039721	0.024322	0.036688	0.013884	0.044041	0.016218	0.050297	0.051140	0.026570	0.095046	0.059682	0.011857	0.107484	0.053850	0.167359	0.038975	0.032875
16	30	2	0.020132	0.031005	0.035574	0.020011	0.000488	0.055158	0.000575	0.003350	0.056770	0.002341	0.037335	0.044282	0.014260	0.001607	0.031375	0.040874	0.007812	0.032965	0.020715	0.021292	0.000369	0.011722	0.037640	0.036498	0.068793	0.014598	0.070410	0.032506	0.008864	0.065491	0.020871	0.133973	0.000502	0.053767	0.053831	0.071765	0.069680	0.068524	0.091936	0.083555	0.107068	0.105663	0.081592	0.034990	0.086747	0.093700	0.082078
16	31	0	0.082755	0.006852	0.010599	0.003750	0.000079	0.007284	0.000007	0.093279	0.011076	0.013434	0.001011	0.004964	0.004450	0.003492	0.004514	0.006802	0.002261	0.033596	0.001760	0.000035	0.000069	0.024994	0.003884	0.008299	0.008619	0.052511	0.000523	0.008367	0.008119	0.012426	0.048009	0.000126	0.024569	0.001822	0.004708	0.001735	0.042417	0.009821	0.020923	0.000633	0.015427	0.002975	0.024538	0.015807	0.022432	0.039213	0.016918
16	32	0	0.031883	0.041817	0.001449	0.024594	0.037243	0.000962	0.088134	0.087639	0.031101	0.132813	0.041448	0.040610	0.004500	0.029844	0.105355	0.006547	0.124586	0.001141	0.029018	0.000828	0.055108	0.069373	0.029660	0.046462	0.002342	0.004016	0.009809	0.016567	0.010000	0.040250	0.005474	0.002095	0.008711	0.003063	0.044044	0.001008	0.001267	0.022436	0.000454	0.012301	0.010406	0.005428	0.001247	0.011930	0.007830	0.003951	0.001258
16	33	1	1.920373	1.977923	1.834263	1.950986	2.112667	1.982704	2.126272	2.336841	1.934323	2.344947	2.227472	2.190044	2.029476	1.876975	1.871047	2.352595	2.356348	2.297056	2.042422	2.048396	2.393350	2.032551	2.286630	1.992747	2.329949	1.819394	2.525797	2.380398	2.155947	2.226194	2.499971	1.950171	2.608855	2.192002	2.110405	2.659058	2.062000	2.260583	2.031544	2.187681	2.287950	2.627726	1.908190	2.278199	2.548538	2.444279	2.479004
16	34	2	0.355284	0.295693	0.601024	0.516410	0.309761	0.456116	0.521083	0.454631	0.544790	0.401735	0.317946	0.378434	0.455013	0.346575	0.503215	0.351852	0.327604	0.286225	0.388704	0.265105	0.215253	0.394933	0.401583	0.368319	0.612238	0.431733	0.355907	0.449435	0.276742	0.366069	0.321456	0.231514	0.509068	0.283204	0.310684	0.228644	0.445265	0.225910	0.262805	0.202065	0.287607	0.339570	0.465071	0.518076	0.360932	0.339802	0.456792
16	35	1	0.766249	1.747401	1.656127	1.868423	2.107430	2.066396	2.380440	2.057347	1.960928	2.255795	2.132836	2.249981	1.954924	2.197849	2.347118	2.262107	2.342367	1.867129	2.060280	2.258869	2.323822	2.145018	2.005549	2.280072	1.910903	2.110069	1.775143	2.350173	1.926309	2.521576	2.181717	2.011169	2.088083	2.255852	2.227727	2.840077	1.973089	2.432168	1.988652	2.334644	2.278195	2.346363	2.202965	2.177587	2.127906	1.841518	1.881603
16	38	1	0.522059	0.216580	0.140379	0.270538	0.298677	0.465364	0.416111	0.555892	0.282734	0.659293	0.438889	0.249541	0.698947	0.275005	0.358607	0.214227	0.530628	0.265103	0.208574	0.562561	0.525422	0.519568	0.530319	0.700686	0.446739	0.653629	0.474363	0.565962	0.359062	0.265538	0.375222	0.652798	0.627671	0.387928	0.624012	0.586622	0.737056	0.505326	0.491091	0.452849	0.215549	0.298076	0.469916	0.916000	0.663751	0.494530	0.700487
16	41	1	0.142627	0.038876	0.018401	0.038397	0.069982	0.051177	0.031273	0.079445	0.077970	0.163838	0.059842	0.076709	0.062941	0.224464	0.102048	0.116761	0.280140	0.054453	0.065164	0.072889	0.116458	0.120137	0.114822	0.112164	0.137155	0.041590	0.021450	0.110835	0.118367	0.195585	0.198179	0.084139	0.154894	0.115499	0.066399	0.094139	0.096681	0.102865	0.098131	0.102865	0.023271	0.101161	0.017594	0.084189	0.060515	0.022341	0.076422
16	42	0	0.082403	0.012989	0.015807	0.013809	0.000001	0.061096	0.032127	0.023081	0.002609	0.012952	0.007311	0.002488	0.000595	0.000033	0.001015	0.004371	0.000086	0.016860	0.024282	0.029968	0.032696	0.000727	0.017714	0.030038	0.004261	0.006372	0.005218	0.008147	0.000542	0.046820	0.000001	0.005221	0.017427	0.000001	0.008439	0.011730	0.028758	0.001893	0.000075	0.008899	0.003100	0.011329	0.040896	0.000358	0.000377	0.044666	0.069965
16	43	2	0.000839	0.031903	0.062727	0.017343	0.091253	0.059446	0.064147	0.000839	0.016255	0.000908	0.024152	0.005026	0.000307	0.029900	0.000292	0.022705	0.002610	0.021592	0.056217	0.009859	0.015343	0.002360	0.011451	0.044320	0.001050	0.038614	0.006045	0.020725	0.024113	0.025639	0.000020	0.029810	0.000000	0.056785	0.030425	0.013655	0.129005	0.023534	0.131874	0.043220	0.015014	0.010714	0.096345	0.038193	0.006704	0.044265	0.002065
16	44	2	0.007489	0.007840	0.002692	0.002631	0.015253	0.008814	0.000010	0.001085	0.004291	0.000326	0.000241	0.010055	0.015987	0.003492	0.000973	0.045327	0.000019	0.116999	0.019885	0.045837	0.027939	0.013773	0.064300	0.028768	0.006379	0.050693	0.009885	0.033463	0.017201	0.023376	0.017780	0.029062	0.017039	0.103077	0.065749	0.019686	0.135254	0.065172	0.209441	0.035048	0.031514	0.011157	0.043441	0.015407	0.097755	0.072708	0.083667
16	46	0	0.003041	0.027956	0.002271	0.019908	0.034176	0.010893	0.000308	0.096709	0.003542	0.005650	0.006807	0.021476	0.000286	0.060478	0.007117	0.023057	0.006907	0.073699	0.003211	0.025051	0.141862	0.004777	0.007117	0.000519	0.001123	0.068627	0.024940	0.000024	0.016618	0.007567	0.021187	0.000128	0.020923	0.003289	0.000941	0.007567	0.000015	0.025992	0.005254	0.006675	0.036223	0.032859	0.053816	0.016784	0.004872	0.023057	0.001123
16	47	1	0.192474	0.051233	0.049057	0.000574	0.004624	0.040568	0.049582	0.041041	0.043316	0.060911	0.037126	0.037215	0.064876	0.035049	0.135017	0.055238	0.043668	0.012339	0.060406	0.082004	0.163484	0.000132	0.017710	0.114037	0.000110	0.019848	0.031518	0.106168	0.059796	0.076691	0.088247	0.040675	0.075907	0.017548	0.009903	0.101674	0.012776	0.072699	0.044472	0.013449	0.062948	0.066022	0.001762	0.065767	0.003686	0.029181	0.035191
16	48	0	0.065449	0.061933	0.045482	0.035970	0.059957	0.036360	0.037965	0.121724	0.004562	0.139879	0.000418	0.046909	0.014061	0.085975	0.136138	0.000072	0.105165	0.009142	0.036597	0.012491	0.060272	0.025338	0.042230	0.186490	0.029293	0.021172	0.036702	0.079230	0.026026	0.060826	0.038322	0.028320	0.054873	0.012524	0.001443	0.027364	0.017589	0.018489	0.032649	0.000248	0.000012	0.000531	0.007201	0.005268	0.006574	0.000116	0.040428
16	49	2	0.072688	0.231988	0.087836	0.269172	0.201596	0.277048	0.359451	0.318877	0.423522	0.271207	0.249927	0.191007	0.224436	0.285985	0.224985	0.520078	0.329080	0.281391	0.445298	0.410406	0.337435	0.412277	0.627223	0.558982	0.641794	0.419275	0.311746	0.344433	0.562125	0.470297	0.489042	0.581943	0.594215	0.580521	0.726782	0.786729	0.959119	0.992917	0.682593	0.469118	0.614882	0.768737	0.765148	0.604400	0.842670	1.025258	0.960539
16	50	2	0.931430	1.722150	2.083159	1.682453	1.911027	2.106419	2.193148	2.077042	1.935807	2.000337	2.249089	1.994228	1.982306	2.137663	1.929010	2.317272	2.022899	1.991031	1.946135	2.004273	2.161409	2.199324	2.205001	2.301774	1.964603	2.270079	1.895412	1.970384	2.061175	1.946541	2.222323	2.281128	1.891854	2.270258	2.259493	2.287688	2.094529	1.872467	1.942017	2.136122	2.323609	2.086291	2.211834	2.301774	2.257442	2.104992	2.256422
16	51	2	0.002481	0.077974	0.062853	0.087026	0.053218	0.065703	0.101180	0.014291	0.055921	0.118343	0.100266	0.142074	0.165045	0.287422	0.000502	0.209348	0.123049	0.242306	0.028870	0.193825	0.009788	0.173108	0.280712	0.271166	0.213843	0.206302	0.220788	0.149347	0.264528	0.222021	0.246246	0.282415	0.256910	0.203373	0.296377	0.368304	0.692735	0.511297	0.401093	0.242807	0.356386	0.313978	0.576394	0.456651	0.298000	0.392230	0.569446
16	53	2	0.248433	0.681910	1.305032	1.040103	1.199322	1.165350	1.163958	1.129074	1.284658	1.152196	1.228301	1.059430	1.011895	1.152381	1.152312	1.282862	1.058782	1.140531	1.237843	1.130056	1.093468	1.023894	0.964113	1.081646	1.226314	1.058740	1.035266	1.362158	1.046385	0.932023	1.058385	1.343343	1.046515	1.118019	0.965395	1.188610	0.964466	1.011139	1.132398	1.315997	1.121300	1.234548	1.058604	0.965395	1.072370	0.862257	1.179175
16	54	2	0.543627	0.392952	0.322990	0.135971	0.228469	0.289698	0.354819	0.237644	0.525421	0.434366	0.681829	0.799436	0.780442	0.908828	0.751672	1.069204	1.026350	1.194864	0.762045	0.948090	0.671389	0.708212	1.088196	1.029844	1.002677	1.103450	1.053542	1.037974	0.930008	1.152824	0.854983	1.009440	1.421294	0.893029	1.128646	1.162206	1.224999	1.274765	1.282143	1.150357	0.731797	1.005168	1.212441	1.040823	1.341368	1.129029	0.981090
16	55	2	0.055945	0.040341	0.092232	0.059961	0.151968	0.173295	0.005482	0.010504	0.195412	0.082275	0.172716	0.012784	0.168308	0.091824	0.040908	0.120640	0.161193	0.140120	0.047291	0.141529	0.193515	0.031855	0.219506	0.208628	0.306953	0.171437	0.298006	0.261792	0.160935	0.081300	0.101377	0.323568	0.229598	0.137496	0.183905	0.250389	0.324005	0.191334	0.304578	0.191038	0.131689	0.266232	0.422546	0.203411	0.141757	0.195925	0.135351
16	56	2	0.060865	0.133415	0.016791	0.043925	0.161099	0.179610	0.079158	0.106908	0.047546	0.021409	0.117390	0.150675	0.077950	0.197865	0.038141	0.086033	0.075148	0.175387	0.060945	0.049563	0.024492	0.059446	0.060137	0.057521	0.082921	0.109118	0.195313	0.137822	0.038066	0.034257	0.094751	0.114936	0.090602	0.202073	0.177067	0.185071	0.172354	0.113104	0.260970	0.144832	0.228853	0.233778	0.251457	0.118129	0.272945	0.169600	0.262560
16	59	0	0.001533	0.001602	0.002576	0.017485	0.020673	0.002612	0.001339	0.000729	0.029183	0.000966	0.045429	0.011932	0.000062	0.000820	0.001374	0.028223	0.008021	0.005290	0.008005	0.001297	0.000108	0.000000	0.000698	0.000064	0.029940	0.000308	0.001192	0.021176	0.005565	0.000437	0.003097	0.012553	0.005446	0.000049	0.025560	0.034414	0.020126	0.024997	0.014979	0.023316	0.000109	0.003617	0.100937	0.001318	0.013627	0.058182	0.015619
16	60	2	0.213658	0.087331	0.029456	0.030504	0.091557	0.156206	0.036718	0.179418	0.110748	0.092916	0.150012	0.163075	0.147861	0.226493	0.077217	0.181875	0.149755	0.118788	0.133221	0.228278	0.072334	0.092527	0.119437	0.246033	0.134014	0.312750	0.195391	0.271613	0.160376	0.155680	0.107563	0.275498	0.126938	0.313865	0.237949	0.226623	0.196007	0.545361	0.261129	0.355699	0.163767	0.296232	0.368780	0.379664	0.447916	0.416746	0.453941
16	61	2	0.018059	0.032514	0.005149	0.000630	0.011150	0.042613	0.000011	0.002878	0.036110	0.053757	0.012569	0.038198	0.013258	0.020682	0.001209	0.058898	0.000001	0.051112	0.053777	0.000555	0.005554	0.035047	0.018079	0.040418	0.064567	0.043047	0.006840	0.006655	0.008799	0.082805	0.009197	0.048467	0.001223	0.083540	0.066500	0.095118	0.075049	0.100516	0.184167	0.081877	0.079943	0.013750	0.100325	0.041116	0.028886	0.072638	0.106909
16	62	2	0.002921	0.001396	0.001524	0.000153	0.017954	0.049947	0.005439	0.036907	0.079973	0.004690	0.027572	0.011392	0.019164	0.129306	0.015235	0.029404	0.000434	0.021185	0.023646	0.004856	0.002625	0.000476	0.004943	0.015207	0.099145	0.012357	0.088269	0.032431	0.020200	0.044801	0.022587	0.116721	0.020452	0.209193	0.188098	0.118317	0.101811	0.006339	0.088795	0.060808	0.056033	0.067399	0.098338	0.067134	0.112135	0.131546	0.139427
16	63	2	1.365113	1.158463	0.716329	0.931359	1.051631	1.193574	0.912815	1.030933	1.362352	1.330926	1.209038	1.289544	1.309796	1.284544	1.348955	1.227205	1.284544	1.363860	1.397257	1.547586	1.261819	1.593760	1.376950	1.191226	1.341535	1.534008	1.396502	1.601699	1.369816	1.329950	1.170454	1.288128	1.538374	1.363467	1.569669	1.550999	1.854193	1.741414	1.418252	1.807381	1.783385	1.677284	1.461961	1.642807	1.700297	1.376950	1.546277
16	64	2	0.051191	0.051154	0.049305	0.043901	0.083084	0.096632	0.065387	0.100996	0.271813	0.136360	0.146205	0.140560	0.089080	0.145827	0.007184	0.236834	0.141134	0.186574	0.294544	0.276012	0.257184	0.154302	0.165753	0.182992	0.245922	0.203987	0.303888	0.178041	0.272689	0.307653	0.164652	0.334992	0.208205	0.184519	0.301932	0.334834	0.435473	0.398596	0.330604	0.187422	0.240079	0.352185	0.567290	0.337498	0.150174	0.307653	0.229774
17	1	2	0.266302	0.361774	0.337863	0.180922	0.114845	0.033397	0.044075	0.057935	0.072154	0.070240	0.095087	0.046566	0.052345	0.053198	0.035346	0.020336	0.030440	0.027862	0.012403	0.000034	0.020312	0.011067	0.040526	0.025746	0.003085	0.075762	0.031483	0.023740	0.040279	0.048092	0.030320	0.038275	0.031875	0.011061	0.074564	0.001901	0.063391	0.030146	0.030379	0.021994	0.001796	0.026303	0.018644	0.036902	0.013798	0.029925	0.007410
17	2	2	1.389423	1.261544	1.342263	1.455303	1.100304	1.578941	1.398170	1.642135	1.441681	1.549242	1.309247	1.339744	1.703296	1.271123	1.383728	1.263377	1.306521	1.555254	1.436988	1.457645	1.359884	1.435124	1.588340	1.412971	1.705828	1.354544	1.569976	1.757671	1.506730	1.339144	1.725805	1.430718	1.784116	1.622676	1.535491	1.496749	1.559240	1.481334	1.232285	1.511317	1.627602	1.579572	1.554741	1.667983	1.435768	1.642098	1.751236
17	4	0	0.000064	0.000371	0.026350	0.002817	0.042175	0.023290	0.004577	0.011046	0.000490	0.112842	0.000558	0.001425	0.001518	0.013328	0.099495	0.000839	0.008768	0.000219	0.002811	0.037225	0.015852	0.016260	0.009009	0.001962	0.000001	0.014957	0.014332	0.000642	0.000741	0.004169	0.001177	0.000309	0.002183	0.021760	0.004135	0.026266	0.000014	0.013013	0.002804	0.007314	0.001962	0.000025	0.019794	0.004138	0.007046	0.042381	0.007217
17	5	0	0.026375	0.015992	0.000005	0.003922	0.066879	0.020847	0.010616	0.001716	0.048168	0.005003	0.010377	0.034302	0.037954	0.026034	0.000002	0.012225	0.014382	0.012905	0.056921	0.009548	0.010277	0.042247	0.035641	0.034351	0.068451	0.011004	0.030066	0.041182	0.036660	0.001351	0.001031	0.094261	0.007999	0.150292	0.060135	0.015898	0.022129	0.068946	0.085881	0.056294	0.043883	0.013066	0.094889	0.047219	0.013053	0.022501	0.067811
17	7	0	0.012668	0.120496	0.013871	0.013784	0.002110	0.011027	0.024507	0.000910	0.002770	0.001338	0.035395	0.000611	0.001925	0.008534	0.013409	0.003157	0.000082	0.009390	0.024189	0.008815	0.000754	0.000275	0.052350	0.001183	0.000856	0.001177	0.002007	0.005645	0.004850	0.015370	0.019009	0.005608	0.027759	0.011419	0.001385	0.056954	0.000298	0.002109	0.003449	0.008020	0.036870	0.007088	0.011536	0.028110	0.009012	0.000299	0.018698
17	8	2	0.830609	0.913965	1.006975	1.027650	0.852773	1.043832	1.036697	1.031223	1.248947	1.046045	1.008474	1.145814	1.370216	1.111561	0.969984	1.214766	1.096782	1.248972	1.158713	1.106199	1.002150	1.172509	1.001879	1.227712	0.858581	1.061858	1.093791	1.027151	1.323996	1.082558	1.212844	1.315883	1.041214	1.059560	0.905727	1.017188	1.065200	1.332328	1.133642	1.042412	1.019750	0.962800	1.058630	0.860414	1.195970	1.225704	1.090289
17	10	0	0.000404	0.008906	0.066818	0.030509	0.000052	0.003363	0.000250	0.012969	0.001523	0.004951	0.037743	0.000564	0.000901	0.008040	0.024854	0.029367	0.005391	0.027866	0.001575	0.006049	0.034426	0.004999	0.006081	0.050909	0.023429	0.020802	0.006138	0.011651	0.004566	0.050382	0.034026	0.035568	0.020815	0.002160	0.050017	0.032181	0.018398	0.035323	0.016100	0.014991	0.017098	0.008973	0.010772	0.056468	0.061314	0.029203	0.013483
17	11	0	0.066462	0.042232	0.029001	0.080537	0.101209	0.086215	0.034705	0.015061	0.041782	0.027098	0.189363	0.028227	0.037712	0.000262	0.008730	0.038947	0.024721	0.025590	0.070517	0.018657	0.000938	0.000579	0.044101	0.003104	0.059976	0.004493	0.005420	0.022300	0.061059	0.024018	0.019145	0.088056	0.037425	0.108991	0.042428	0.090229	0.052963	0.027017	0.104714	0.081592	0.024216	0.013721	0.062460	0.029217	0.093699	0.119701	0.048726
17	12	2	0.001109	0.034033	0.098683	0.111657	0.085611	0.027124	0.057554	0.082018	0.086354	0.074764	0.055689	0.014479	0.066037	0.037585	0.026616	0.175828	0.117279	0.167831	0.057325	0.110579	0.184208	0.096825	0.118348	0.120320	0.079804	0.087117	0.088062	0.034871	0.078501	0.129808	0.037040	0.097741	0.050438	0.094050	0.127044	0.141831	0.100148	0.121601	0.098209	0.268341	0.211520	0.149608	0.098890	0.131903	0.051032	0.103834	0.078526
17	13	2	0.002267	0.045446	0.055869	0.092446	0.081239	0.083598	0.042202	0.053048	0.109967	0.079937	0.100064	0.079609	0.067583	0.072238	0.153720	0.049661	0.138178	0.170580	0.140750	0.113822	0.158089	0.281308	0.215557	0.210200	0.125695	0.245607	0.151920	0.202241	0.196970	0.139571	0.120450	0.077376	0.139028	0.137388	0.085353	0.129063	0.068606	0.161602	0.156217	0.243194	0.180370	0.104023	0.098157	0.177632	0.113030	0.029074	0.108043
17	14	0	0.006915	0.002946	0.045954	0.000003	0.002717	0.014821	0.008048	0.044609	0.001532	0.059481	0.103380	0.000807	0.008472	0.022082	0.041086	0.037515	0.020699	0.000037	0.003937	0.020681	0.152729	0.016856	0.026329	0.002616	0.037890	0.002549	0.012234	0.005559	0.000207	0.096257	0.019304	0.035115	0.011238	0.000715	0.068410	0.052510	0.000441	0.027804	0.033247	0.005407	0.000508	0.109322	0.016749	0.028072	0.072520	0.003277	0.000006
17	18	2	0.019503	0.043000	0.017915	0.029254	0.063649	0.001549	0.000549	0.032046	0.007906	0.062050	0.089248	0.053229	0.030839	0.041651	0.091388	0.034653	0.021431	0.022827	0.011314	0.024718	0.073518	0.048658	0.025283	0.028935	0.023241	0.051998	0.016640	0.024871	0.044422	0.031026	0.020177	0.037215	0.018348	0.039443	0.057325	0.056030	0.051041	0.027072	0.007540	0.009858	0.029818	0.044091	0.047767	0.052069	0.052341	0.024117	0.061005
17	19	1	1.291542	1.412505	1.570357	1.873678	1.843665	1.974683	1.898135	2.248144	2.067985	2.145359	1.921556	1.743845	1.717384	1.878273	2.147873	2.172236	2.109382	1.888982	1.859069	1.614045	1.738783	1.995801	2.088278	2.104747	2.397414	2.274987	1.798522	2.009100	1.880100	2.131967	2.138470	2.179815	1.781218	2.589374	1.924888	1.975945	2.152608	2.195849	1.710522	2.199325	2.445283	1.816878	2.244190	2.445283	2.800256	2.229901	2.506487
17	20	1	0.376935	0.397062	0.356253	0.550966	0.531674	0.583485	0.498110	0.682783	0.531039	0.638824	0.442771	0.709034	0.433064	0.604328	0.361744	0.451589	0.729416	0.634519	0.634511	0.569473	0.375484	0.637942	0.433841	0.716142	0.882907	0.768898	0.509474	0.588059	0.436226	0.743896	0.657838	0.570671	0.681526	0.994302	0.567621	0.640469	0.666047	0.619301	0.603398	0.404169	0.731971	0.577174	0.737327	0.662856	0.777953	0.777430	0.712639
17	21	1	0.243030	0.127270	0.294458	0.313074	0.473829	0.271434	0.329424	0.289618	0.108789	0.158243	0.163545	0.129331	0.287511	0.179064	0.167385	0.136901	0.166175	0.070786	0.090240	0.086285	0.072351	0.087893	0.131446	0.078125	0.189870	0.112423	0.134376	0.064787	0.140687	0.104499	0.118751	0.237378	0.146975	0.137266	0.112241	0.162129	0.181025	0.224299	0.124927	0.101461	0.135435	0.082505	0.136155	0.023069	0.254481	0.133976	0.201132
17	22	0	0.015182	0.001576	0.008982	0.001176	0.030814	0.036660	0.016562	0.004123	0.011118	0.000811	0.004218	0.011662	0.002688	0.055687	0.028677	0.000122	0.005626	0.002414	0.003997	0.018657	0.012717	0.000007	0.031704	0.000006	0.017860	0.000000	0.000233	0.046752	0.000664	0.000001	0.001642	0.000001	0.000766	0.010406	0.003899	0.038318	0.003694	0.001284	0.012254	0.000160	0.013540	0.038026	0.000047	0.028801	0.000928	0.000050	0.007464
17	23	1	0.625171	0.532673	0.625727	0.766814	1.201450	0.989625	1.016571	1.122758	0.969452	1.154404	1.074608	1.229226	1.262266	1.289818	1.019462	1.117354	1.164557	1.548937	1.314005	1.534358	1.162750	1.236682	1.325697	1.130157	1.278849	1.263789	1.330658	1.286362	1.360752	1.174364	1.445000	1.224714	1.411280	1.528237	1.253752	1.382998	1.345856	1.423930	1.348095	1.219170	1.475238	1.463095	1.717913	1.370033	1.574417	1.617606	1.562241
17	24	1	1.847755	1.791766	2.141317	2.743437	2.880578	3.047644	3.399005	2.908512	3.651077	3.053091	3.474292	3.806798	2.889143	3.311386	3.645121	3.258188	3.310951	3.382048	3.191036	3.293620	2.778961	3.155489	3.294493	2.936323	2.549998	3.367030	3.293851	2.924993	3.519326	3.490172	3.121224	3.205709	3.364030	3.276070	3.682560	3.137158	3.205668	3.240835	3.152914	3.475168	3.434444	3.509818	4.223733	3.645121	3.600126	3.417752	2.922228
17	26	0	0.000698	0.027683	0.000281	0.000076	0.002574	0.002234	0.004908	0.061516	0.020456	0.001425	0.007412	0.002760	0.000124	0.004549	0.000224	0.005717	0.008044	0.009837	0.055038	0.060636	0.001366	0.014548	0.040989	0.011340	0.013565	0.051602	0.001848	0.022828	0.002679	0.029739	0.000147	0.002899	0.009324	0.033524	0.003054	0.037556	0.020521	0.027810	0.007406	0.003433	0.025855	0.019934	0.125477	0.012557	0.056449	0.033568	0.063163
17	27	0	0.070231	0.114300	0.051343	0.023460	0.014074	0.000827	0.079346	0.007208	0.016850	0.060305	0.008271	0.038610	0.014643	0.002481	0.005911	0.008283	0.001014	0.000867	0.018298	0.001067	0.020135	0.000005	0.025498	0.011327	0.007526	0.002574	0.017703	0.001048	0.034453	0.023082	0.021834	0.007433	0.000857	0.002383	0.019900	0.001690	0.001123	0.012934	0.018846	0.041606	0.000114	0.015046	0.000186	0.007323	0.010073	0.020796	0.005300
17	28	2	0.554940	0.361031	0.193067	0.375766	0.108585	0.083806	0.132861	0.021040	0.051262	0.033438	0.064689	0.036601	0.065293	0.125094	0.053558	0.045167	0.003292	0.091638	0.052582	0.057274	0.180008	0.012415	0.039886	0.006491	0.063261	0.097756	0.075544	0.044304	0.058754	0.092143	0.057785	0.068709	0.019897	0.001841	0.058922	0.024008	0.072180	0.039449	0.124611	0.072385	0.062254	0.076789	0.012406	0.000036	0.022641	0.022228	0.006364
17	29	2	2.608597	2.794880	2.592887	2.514246	2.467590	2.832052	3.116045	3.301234	2.976286	3.057749	2.987122	3.119772	3.008818	2.998415	3.288118	3.139052	2.793382	2.992014	2.947483	3.009407	3.303812	2.855326	2.762818	2.910783	3.325412	2.710403	3.351999	2.933506	2.602543	2.974106	2.573489	2.776181	3.193848	2.943830	3.119907	2.949397	3.094557	2.853409	3.273377	2.875124	2.910060	3.265615	2.661499	2.893280	3.272237	3.315124	3.068733
17	30	0	0.016364	0.005595	0.146322	0.014962	0.151827	0.019216	0.016279	0.028456	0.025840	0.065375	0.003044	0.240630	0.150637	0.092549	0.008874	0.006319	0.010455	0.216141	0.058407	0.294708	0.011419	0.028604	0.361910	0.001240	0.461932	0.092873	0.063159	0.006319	0.120921	0.095268	0.279494	0.107934	0.306459	0.040805	0.127851	0.096793	0.084054	0.011958	0.176479	0.173838	0.081115	0.066718	0.090512	0.049513	0.172768	0.116428	0.134784
17	31	0	0.017976	0.074567	0.070240	0.009762	0.153543	0.000026	0.096162	0.022920	0.008347	0.074140	0.053129	0.046824	0.011363	0.057953	0.046385	0.016621	0.004546	0.027932	0.021196	0.008285	0.032963	0.159352	0.077698	0.008309	0.004616	0.003540	0.037200	0.000747	0.014601	0.111981	0.032839	0.081259	0.075796	0.034622	0.075433	0.140315	0.097280	0.004978	0.039642	0.006976	0.031916	0.056166	0.099959	0.006945	0.043227	0.042634	0.024269
17	33	1	0.964752	1.155689	0.935951	1.058847	1.600519	1.419977	1.203687	1.338632	1.604165	1.296805	1.693120	1.453049	1.941352	1.662757	1.671901	1.537460	1.669343	1.600981	1.642664	1.808037	2.118706	1.382699	1.926954	1.475355	1.725191	2.029328	2.037740	2.012596	1.629844	1.734476	1.992417	1.901256	1.681783	1.940272	1.600827	1.782593	2.009624	1.853408	1.717149	2.045281	2.013092	1.613484	2.540880	2.088223	1.877185	1.999782	2.067923
17	34	1	0.004859	0.005362	0.002740	0.000320	0.015559	0.000004	0.000160	0.013353	0.004597	0.000608	0.000379	0.000159	0.005257	0.014320	0.011238	0.070184	0.003065	0.000628	0.002457	0.007583	0.001599	0.013730	0.013754	0.012064	0.003968	0.000069	0.000079	0.001367	0.015597	0.042177	0.011327	0.002125	0.000659	0.007406	0.000064	0.000387	0.004265	0.001781	0.006080	0.113348	0.024484	0.007254	0.037457	0.081663	0.078743	0.097370	0.177011
17	35	0	0.002114	0.013195	0.007672	0.007036	0.000312	0.000504	0.001754	0.000188	0.000485	0.000315	0.005392	0.004748	0.002666	0.000262	0.001234	0.015673	0.000017	0.001758	0.007254	0.002353	0.011689	0.005541	0.004996	0.002653	0.007539	0.002038	0.000014	0.005779	0.001631	0.000000	0.010158	0.001720	0.004405	0.006649	0.006279	0.001496	0.014925	0.002165	0.000147	0.003436	0.000553	0.000960	0.003356	0.004646	0.000483	0.008934	0.002004
17	36	1	0.087764	0.079834	0.205731	0.252955	0.303921	0.774434	0.558310	1.012020	0.767330	0.808986	0.998493	0.896519	1.428868	1.193992	1.206625	1.184755	1.512549	1.625866	1.537174	1.421543	1.067308	1.358537	1.570481	1.361126	1.374687	1.575272	1.389592	1.349500	1.046633	1.748625	1.073250	1.394689	1.401885	1.615723	1.274069	1.537606	1.450752	1.727590	1.563077	1.348620	1.656833	1.467404	1.428102	1.238692	1.450105	1.853612	1.590502
17	37	2	1.130022	0.587707	0.612309	0.500333	0.608307	0.695146	0.753133	0.684215	0.635674	0.875481	0.874210	0.654983	0.687709	0.661644	0.562362	0.513386	0.364577	0.528313	0.469659	0.407884	0.355248	0.316036	0.305456	0.291249	0.301527	0.332884	0.379655	0.290941	0.296160	0.248814	0.407884	0.445280	0.309595	0.241192	0.331214	0.345574	0.441211	0.479140	0.342846	0.330853	0.426753	0.277826	0.356149	0.323655	0.454372	0.360517	0.335001
17	38	1	1.848888	1.875425	2.145378	2.195815	2.228732	2.089894	2.776045	2.514064	2.259351	2.893186	2.676437	2.741398	2.569880	2.711055	2.483603	2.202339	2.364675	2.659181	2.711295	2.543874	2.369361	2.403440	2.514818	2.849531	2.604781	2.179384	2.992273	2.526534	2.148456	2.455914	2.269019	2.416054	2.395987	2.283110	2.417819	2.411434	2.616459	2.302134	2.121295	2.256978	2.889714	2.487221	2.289026	2.254726	2.934860	2.028105	2.386789
17	40	1	0.308161	0.166036	0.473951	0.508126	0.466440	0.516084	0.462511	0.214646	0.343475	0.350863	0.327924	0.217183	0.195813	0.247112	0.271988	0.360803	0.379328	0.215550	0.166036	0.291979	0.213647	0.268788	0.314089	0.349100	0.426307	0.220693	0.264744	0.216140	0.173718	0.170389	0.218861	0.388185	0.433135	0.309322	0.213123	0.238204	0.376852	0.344250	0.436283	0.323640	0.269568	0.253001	0.264161	0.280357	0.351048	0.454840	0.361673
17	41	1	0.227413	0.213785	0.428789	0.487847	0.353807	0.419258	0.320330	0.211701	0.255075	0.390014	0.175599	0.188355	0.125376	0.360253	0.210604	0.071428	0.101209	0.138952	0.055306	0.132541	0.060849	0.152135	0.227654	0.207211	0.202766	0.224757	0.080537	0.212098	0.078131	0.120025	0.254924	0.231784	0.180699	0.158291	0.189363	0.232488	0.170110	0.173934	0.164489	0.227198	0.379161	0.294618	0.240963	0.022645	0.136371	0.170688	0.149345
17	42	1	0.205678	0.078086	0.235081	0.368300	0.266314	0.350863	0.283768	0.229063	0.350863	0.190761	0.205057	0.303776	0.234138	0.144483	0.142355	0.106183	0.158417	0.118327	0.091273	0.082595	0.136745	0.167260	0.169856	0.169814	0.141954	0.149534	0.269568	0.206248	0.272348	0.098090	0.216313	0.104778	0.208806	0.117061	0.159521	0.217183	0.312904	0.142083	0.108614	0.219748	0.179276	0.204634	0.168613	0.157406	0.428062	0.313324	0.195813
17	43	1	0.832207	1.120063	0.953168	1.048145	1.348312	1.128370	1.339043	1.477490	1.030028	0.869602	1.116410	1.086960	0.895842	0.938787	0.992094	1.148274	1.334088	1.158431	1.397917	1.351028	1.570661	1.405897	1.217096	1.003744	1.308825	1.206026	1.316240	1.397589	1.621947	1.378069	1.487387	2.016350	1.510999	1.683462	1.354491	1.556569	1.472651	0.982054	1.473014	1.632910	1.643788	1.303214	1.399272	1.390409	1.265478	1.465247	1.201561
17	44	1	0.197566	0.302147	0.230921	0.482543	0.465459	0.456520	0.471473	0.550712	0.693614	0.415540	0.592378	0.561477	0.408938	0.530052	0.703208	0.424997	0.593063	0.581556	0.649418	0.944510	0.387225	0.638489	0.638616	0.740146	0.689591	0.778814	0.761084	1.121397	0.853368	0.620345	0.956332	0.901447	0.778058	0.683640	0.739765	0.939656	0.586751	0.827407	0.667635	0.769661	0.814547	0.773711	0.721054	0.734077	0.777928	0.778770	0.829460
17	45	1	1.073218	1.524249	1.153868	1.770723	2.672514	3.041623	2.765271	3.782055	4.174673	4.173914	4.666662	4.422262	4.964168	4.899500	6.224101	5.028402	5.664692	4.733076	4.439015	5.030625	4.337525	5.301876	4.388374	4.863673	4.297488	4.901774	5.239315	4.669668	5.372870	4.860750	5.091070	5.838972	4.694817	4.480444	4.823705	5.122156	4.937613	4.571867	4.523973	4.314799	4.718074	5.378511	5.014179	4.763130	4.663505	5.552015	5.080073
17	46	1	0.229900	0.127517	0.323706	0.465121	0.271222	0.411895	0.261815	0.221135	0.196951	0.251583	0.234301	0.118751	0.078576	0.155730	0.103033	0.219279	0.136745	0.086175	0.103467	0.109224	0.029981	0.139301	0.111730	0.117775	0.056274	0.222448	0.124562	0.084518	0.140687	0.134723	0.124927	0.126788	0.090888	0.112786	0.082968	0.107482	0.242219	0.147946	0.178378	0.149274	0.114421	0.074898	0.193769	0.021478	0.192569	0.133298	0.126006
17	47	1	0.454185	0.281059	0.245572	0.715935	0.943794	1.413553	1.387102	1.715366	1.217733	1.356660	1.469216	1.798452	1.547503	1.300976	1.596999	1.620904	1.909219	1.609616	2.072095	1.877540	1.876243	2.282639	2.444039	2.072630	1.778044	2.154539	1.461001	1.630728	1.741451	1.734834	1.645207	1.621009	1.738029	1.834418	1.632868	1.577446	1.567349	1.935403	1.733145	1.653368	1.941251	1.710880	1.886913	1.907852	1.640298	1.786970	1.681016
17	48	1	2.447029	1.749594	1.678844	1.677663	2.167141	2.271885	2.589672	2.277684	2.163003	2.314870	2.565394	2.338789	2.261635	2.002762	2.461165	2.496482	2.564734	2.267299	2.282179	2.268628	2.477841	2.486677	2.599572	2.417571	2.188473	2.396533	2.372889	2.999957	3.231790	2.561210	2.696415	2.674212	2.150941	2.568728	2.405585	2.782207	3.180195	2.380984	3.025877	2.204073	2.544546	2.495194	2.490812	2.801382	2.247607	2.671819	2.643502
17	49	2	1.815558	1.538751	1.499579	1.888582	1.838611	1.669020	1.908086	1.738717	1.729927	2.005128	2.234480	1.759161	2.085629	1.926791	2.038979	2.156262	1.929884	2.004977	1.834589	1.945013	1.949423	2.044038	2.189622	2.131077	1.880014	1.936265	2.092636	1.807770	1.805714	2.033923	2.017452	2.233563	1.868362	1.809617	1.799311	2.184982	2.072326	2.209018	2.124185	1.838611	1.910570	2.104638	2.113684	2.228710	1.741134	1.853644	1.811137
17	50	2	1.146027	1.251007	1.527117	0.936153	1.119290	1.512312	1.303756	1.170053	1.742146	1.520718	1.667435	1.413116	1.516781	1.684413	1.877541	1.831858	1.700026	1.483329	1.700181	1.686164	1.739013	1.873465	1.557727	1.658496	1.340747	1.534286	1.787597	1.747399	1.540078	1.712640	1.628634	1.652289	1.807010	1.638012	2.065545	1.805815	1.642184	1.663758	1.781271	1.696825	1.621613	1.392621	1.747638	1.784255	1.676170	1.760385	1.685402
17	51	2	0.483999	0.351212	0.207543	0.385969	0.308060	0.280098	0.259196	0.404211	0.354143	0.443006	0.385518	0.373719	0.397521	0.496033	0.560035	0.533933	0.485330	0.475722	0.306764	0.450327	0.556422	0.361557	0.357391	0.568841	0.340111	0.493959	0.516683	0.393559	0.325289	0.354520	0.582585	0.517113	0.465503	0.376992	0.589687	0.564280	0.476919	0.519296	0.491612	0.463533	0.499328	0.662215	0.409244	0.514022	0.431253	0.514240	0.522271
17	53	2	0.231325	0.305129	0.273214	0.215352	0.303481	0.204185	0.169432	0.272182	0.290184	0.157510	0.269736	0.281238	0.356209	0.206102	0.281294	0.354022	0.080629	0.262333	0.205994	0.105822	0.212551	0.300145	0.218965	0.194712	0.214732	0.275586	0.243311	0.196040	0.205433	0.212700	0.225248	0.196502	0.291440	0.201969	0.309175	0.255492	0.257010	0.215488	0.236605	0.231114	0.250887	0.206675	0.256877	0.172151	0.224448	0.155395	0.141051
17	54	2	0.120472	0.082275	0.216842	0.207988	0.220799	0.259746	0.254376	0.339867	0.200285	0.234157	0.277163	0.400216	0.263515	0.171442	0.387326	0.397213	0.360992	0.426992	0.409821	0.529208	0.443134	0.517312	0.496720	0.462207	0.470312	0.559409	0.295422	0.400216	0.246427	0.403276	0.365584	0.291052	0.400216	0.306076	0.378069	0.347381	0.319052	0.366873	0.301710	0.453208	0.535708	0.397745	0.345306	0.407979	0.244833	0.373472	0.296600
17	55	0	0.012289	0.016622	0.023689	0.017838	0.005095	0.015211	0.001662	0.005624	0.002897	0.001292	0.000119	0.004530	0.001621	0.000002	0.000069	0.001805	0.002740	0.006678	0.001610	0.012512	0.010611	0.000221	0.006926	0.000436	0.000016	0.005918	0.000331	0.006769	0.000447	0.003789	0.006202	0.001600	0.003423	0.008445	0.006202	0.012211	0.001610	0.003223	0.016411	0.004573	0.012719	0.009068	0.008219	0.006095	0.007986	0.011516	0.008632
17	56	2	0.941322	0.985566	1.203563	0.830565	1.067724	1.378264	1.397226	1.181463	1.322203	1.488053	1.747732	1.474379	1.546254	1.804834	1.997403	1.634061	1.696288	1.452513	1.652979	1.661837	1.895935	1.516698	1.445651	1.436049	1.391931	1.579355	1.888634	1.674738	1.683920	1.641746	1.903240	1.486085	1.638993	1.448525	1.729800	1.869719	1.452997	1.782706	1.572437	1.325323	1.462621	1.401697	1.685871	1.863966	1.735168	1.637863	1.553302
17	57	1	0.188001	0.270073	0.228233	0.262717	0.313217	0.337366	0.214843	0.169355	0.211509	0.251241	0.186884	0.157527	0.223845	0.099958	0.257598	0.212693	0.100026	0.190398	0.243141	0.206755	0.170908	0.074794	0.272337	0.081815	0.212260	0.166787	0.178391	0.232007	0.217655	0.222560	0.410217	0.241142	0.389184	0.438490	0.229112	0.296236	0.285531	0.134989	0.195174	0.197705	0.141936	0.307935	0.353656	0.285746	0.202458	0.212316	0.477772
17	58	1	0.120826	0.047601	0.216878	0.301593	0.149741	0.213925	0.143488	0.102850	0.093601	0.153957	0.181415	0.120165	0.116813	0.081310	0.224856	0.143420	0.140495	0.104447	0.113343	0.035387	0.057844	0.081949	0.058439	0.059914	0.105265	0.150910	0.066764	0.083910	0.113488	0.085025	0.064615	0.132296	0.217910	0.086476	0.072395	0.144111	0.096489	0.149186	0.120826	0.088952	0.106850	0.069478	0.111049	0.109225	0.215550	0.091110	0.207166
17	59	2	0.217504	0.293932	0.195466	0.148950	0.066098	0.124989	0.054473	0.001288	0.006674	0.003590	0.000054	0.001399	0.016444	0.033396	0.004380	0.033419	0.035026	0.002856	0.023573	0.017606	0.013320	0.000733	0.036709	0.039877	0.036518	0.018628	0.062197	0.045128	0.014183	0.061792	0.137041	0.078629	0.050973	0.024833	0.017448	0.041984	0.022236	0.023502	0.056274	0.000286	0.010648	0.035026	0.066464	0.007992	0.030475	0.060257	0.049152
17	60	2	0.000006	0.009649	0.002902	0.004761	0.008269	0.000076	0.000614	0.022136	0.049708	0.002481	0.076505	0.092609	0.097408	0.087253	0.073835	0.043764	0.109819	0.162457	0.224930	0.154027	0.191693	0.219255	0.148448	0.101266	0.112126	0.246977	0.093165	0.242255	0.103301	0.224930	0.110307	0.158232	0.092217	0.081819	0.092217	0.075600	0.100173	0.144464	0.107025	0.199595	0.091058	0.137014	0.095757	0.193551	0.066297	0.074450	0.051100
17	61	2	0.664352	0.674194	0.964869	0.996589	0.859508	0.982087	1.303587	1.459703	1.427070	1.777846	1.404943	1.353495	1.471966	1.865801	1.618104	1.887603	1.737551	2.192949	1.677523	1.703296	1.422818	1.897933	1.657317	1.846415	1.554496	1.890372	1.952804	2.034855	1.879524	1.812098	2.039115	1.951315	1.992497	1.924530	1.741729	1.716553	1.691058	1.879524	1.657317	1.770320	1.781438	1.537279	1.906959	1.708643	1.779895	1.486445	1.676421
17	62	2	1.199874	1.219476	1.132057	1.364942	1.317943	1.156135	1.121961	1.280390	1.255613	1.391071	1.482367	1.394926	1.159685	1.361811	1.510693	1.296481	1.498745	1.258699	1.262042	1.458128	1.444084	1.355462	1.421800	1.751152	1.265387	1.433636	1.541020	1.141539	1.359583	1.456141	1.554602	1.310623	1.300242	1.513782	1.440947	1.569540	1.233217	1.336616	1.426722	1.547150	1.628567	1.656690	1.426591	1.400383	1.399671	1.503118	1.424300
17	63	2	2.352199	2.768194	2.701797	2.816519	2.632198	2.425467	3.308346	2.846919	3.116212	2.770351	3.038529	2.830447	2.946570	2.935741	3.204165	2.938607	3.049667	2.716710	3.260366	3.105501	3.134809	3.138235	3.072583	3.210090	3.003276	2.972264	3.319440	2.835761	2.450405	3.190555	2.782770	2.619808	3.186375	2.966823	3.068031	3.190054	2.973553	3.064264	2.911450	2.556124	2.930554	3.228338	2.825478	2.884529	3.353758	3.013248	2.725270
17	64	2	2.272705	1.808780	2.329084	2.744327	2.819892	2.960093	2.722773	2.847021	2.814712	2.651681	2.830384	3.263794	2.702163	2.745682	2.794481	3.119397	2.634934	2.766113	3.011795	2.699344	3.147212	2.717573	2.804509	3.032112	2.997639	2.960923	2.835241	2.977648	2.797803	2.877574	2.830384	3.008859	2.988603	2.809629	3.037953	2.734330	2.721078	2.843334	2.735736	2.801146	2.765103	2.711655	2.583282	2.711324	2.699344	2.709842	2.897242
18	1	0	0.267236	0.046376	0.115189	0.122899	0.061151	0.153840	0.157930	0.099022	0.027963	0.015650	0.013509	0.007156	0.001035	0.008020	0.000260	0.029827	0.000006	0.000815	0.036353	0.046824	0.031498	0.012793	0.001472	0.005601	0.016971	0.021788	0.071050	0.042023	0.013350	0.023318	0.000018	0.034489	0.087826	0.005514	0.026977	0.018256	0.050499	0.006907	0.047303	0.083916	0.126436	0.035247	0.016965	0.003050	0.002455	0.126383	0.008363
18	2	2	0.191975	0.221485	0.329317	0.376135	0.407870	0.613143	0.464061	0.502409	0.846138	0.739177	0.914131	1.009724	1.075189	0.888051	1.178493	0.865822	0.881615	0.982551	0.998721	0.857114	0.869307	1.005992	0.923021	0.698613	1.102343	1.251156	0.936353	1.197503	0.972236	0.950535	0.915504	1.062645	0.892466	1.079179	1.054105	0.970825	0.877241	0.982551	0.785514	0.820609	1.014098	0.930652	0.797193	0.935779	0.967662	1.073578	0.906886
18	6	0	0.264845	0.017036	0.051336	0.002136	0.013470	0.011883	0.000511	0.003283	0.004563	0.059746	0.000215	0.017762	0.041543	0.014667	0.020521	0.004138	0.022616	0.099368	0.032851	0.000375	0.006128	0.005274	0.014659	0.000523	0.000496	0.007818	0.001235	0.006559	0.008986	0.012987	0.000595	0.057496	0.022151	0.001531	0.007737	0.032779	0.000000	0.084748	0.003771	0.002270	0.001530	0.001054	0.004101	0.001495	0.009423	0.043421	0.013930
18	7	1	0.370171	0.314462	0.251590	0.287673	0.130272	0.021025	0.001041	0.074691	0.019837	0.006378	0.003393	0.021753	0.043534	0.065877	0.056844	0.085313	0.000316	0.061347	0.096431	0.178831	0.137105	0.179752	0.048480	0.256397	0.083164	0.081815	0.175895	0.062453	0.061272	0.089063	0.141913	0.039017	0.075087	0.074341	0.222933	0.059003	0.156293	0.129993	0.178868	0.188512	0.204593	0.118079	0.303594	0.182137	0.204557	0.157929	0.070024
18	10	0	0.043843	0.031136	0.014480	0.000310	0.004115	0.018465	0.000438	0.000472	0.027262	0.052351	0.036973	0.034486	0.070459	0.013887	0.003754	0.009122	0.046552	0.000023	0.000745	0.019888	0.018375	0.000109	0.018292	0.002577	0.054572	0.004000	0.004269	0.054179	0.003226	0.029654	0.019302	0.054431	0.028884	0.000046	0.012766	0.002236	0.022484	0.071142	0.006648	0.001437	0.023559	0.004462	0.004215	0.008439	0.011646	0.002632	0.002459
18	14	0	0.091598	0.000039	0.012234	0.000874	0.000285	0.002107	0.000008	0.011698	0.001363	0.004651	0.028181	0.010119	0.047105	0.024991	0.015158	0.000013	0.000088	0.000483	0.002198	0.005227	0.000173	0.002457	0.008219	0.002273	0.005465	0.000636	0.001498	0.023539	0.009864	0.000232	0.011109	0.010152	0.000181	0.034451	0.000333	0.002003	0.001981	0.012459	0.006991	0.009190	0.002779	0.000436	0.051276	0.000751	0.001517	0.006707	0.019161
18	16	0	0.066052	0.079469	0.005400	0.030410	0.034606	0.007289	0.006237	0.000120	0.027138	0.020812	0.003848	0.006715	0.001284	0.001562	0.006991	0.020849	0.011368	0.001030	0.000076	0.000002	0.040002	0.000336	0.054712	0.000064	0.011012	0.019945	0.003002	0.010757	0.027466	0.005811	0.039039	0.007214	0.006909	0.001066	0.007316	0.009843	0.014007	0.006667	0.000276	0.042770	0.008954	0.022992	0.000829	0.027102	0.007789	0.028431	0.028551
18	19	1	0.644734	0.643034	0.826428	0.694612	0.521291	0.544697	0.714772	0.809829	0.922364	0.940853	1.083978	1.041083	1.173672	1.759479	1.235086	1.463921	1.367116	1.092465	1.624747	1.499658	1.326221	1.158882	1.324854	1.545313	1.482603	1.146063	1.416013	1.026752	1.416013	1.177467	1.348799	1.227462	1.077415	1.171232	1.234566	0.907956	1.203972	1.265478	0.741918	0.818732	1.113077	0.971516	1.229793	0.977349	1.046789	0.974817	1.006872
18	20	1	0.339451	0.151933	0.222605	0.351031	0.228795	0.397549	0.181522	0.232317	0.170146	0.215293	0.306874	0.265432	0.224722	0.473471	0.455928	0.318438	0.395764	0.392112	0.328183	0.201663	0.282818	0.189257	0.296101	0.221874	0.299571	0.349736	0.271803	0.197164	0.299492	0.242716	0.187717	0.259223	0.185504	0.177377	0.289249	0.151252	0.138778	0.370270	0.093351	0.130281	0.227667	0.229942	0.194443	0.201521	0.211128	0.187275	0.132294
18	23	1	3.982830	3.769798	3.300857	4.175399	4.033055	4.230373	4.422853	4.474042	6.079163	6.021500	7.031223	6.897033	7.924275	7.362643	9.098600	8.983741	7.613794	8.214976	7.961679	7.794765	8.681471	9.017790	7.876477	8.353600	8.801501	8.572909	8.325237	7.652865	8.122215	8.216695	8.570003	9.322550	8.975224	7.921284	7.797662	8.246591	8.588734	9.020369	8.993216	7.046954	8.784380	8.749288	8.812621	9.157483	8.421127	8.599354	9.119464
18	24	1	1.265623	1.286759	1.258629	0.913954	1.216314	1.281991	1.039981	1.387709	1.734362	1.756250	2.183017	1.846710	2.363814	2.752361	2.664707	2.370662	2.627357	2.349504	2.456481	2.709597	2.573753	2.707549	2.919650	2.483844	2.602256	2.378792	3.275974	3.083913	2.955448	2.502393	2.747404	2.790697	2.972108	2.661152	2.709706	2.262343	3.276452	2.615426	2.667373	2.929476	2.847965	2.803240	2.857707	3.400264	2.950809	3.075914	2.527569
18	25	2	0.048776	0.052825	0.008640	0.005741	0.000016	0.000005	0.001544	0.000958	0.016665	0.009957	0.008604	0.016726	0.000836	0.000013	0.005900	0.003514	0.000119	0.001894	0.009116	0.000000	0.004339	0.011410	0.000031	0.002000	0.007071	0.001742	0.000064	0.004537	0.000238	0.050204	0.000003	0.000006	0.010479	0.015159	0.008184	0.003875	0.005417	0.010238	0.084887	0.085870	0.016542	0.049310	0.019519	0.029391	0.000589	0.122088	0.062155
18	27	0	0.031439	0.025772	0.062944	0.016668	0.038204	0.010799	0.000715	0.000519	0.001248	0.008805	0.032774	0.012905	0.003157	0.000566	0.001315	0.001826	0.046364	0.000723	0.029440	0.020589	0.039227	0.001605	0.000050	0.000163	0.009838	0.019598	0.000714	0.014494	0.000907	0.000838	0.018375	0.003006	0.000046	0.003083	0.005054	0.015786	0.000141	0.001279	0.006413	0.004966	0.000571	0.000870	0.012924	0.001124	0.001641	0.005590	0.008975
18	28	0	0.011377	0.040344	0.000151	0.004111	0.000089	0.029678	0.000075	0.000520	0.009592	0.005948	0.004393	0.004581	0.002001	0.010734	0.000083	0.026216	0.000625	0.009063	0.005131	0.004850	0.001077	0.000702	0.014220	0.000397	0.001456	0.006873	0.003274	0.004400	0.000229	0.001036	0.005225	0.000028	0.002153	0.022177	0.001908	0.003908	0.013965	0.002013	0.010189	0.000637	0.001527	0.013858	0.002402	0.004911	0.004354	0.004245	0.003893
18	29	0	0.172651	0.072177	0.041735	0.122308	0.029104	0.038900	0.010262	0.002468	0.008137	0.000324	0.021331	0.039146	0.022108	0.014566	0.052616	0.061842	0.066470	0.085648	0.029936	0.047161	0.045886	0.134000	0.057888	0.050317	0.009411	0.026838	0.046493	0.002810	0.038571	0.019595	0.002841	0.004744	0.019239	0.000956	0.007092	0.009082	0.023093	0.012962	0.022204	0.000011	0.015689	0.021587	0.032900	0.017879	0.002463	0.024073	0.018560
18	32	0	0.012601	0.004729	0.008628	0.006033	0.001559	0.011175	0.001800	0.008898	0.000164	0.000687	0.009018	0.004075	0.004741	0.006857	0.001658	0.001142	0.000149	0.005021	0.024825	0.001575	0.038396	0.001363	0.051189	0.003027	0.009411	0.008658	0.005131	0.004524	0.024833	0.010410	0.001581	0.005696	0.001611	0.002913	0.001408	0.000066	0.005100	0.002913	0.018534	0.015170	0.047234	0.024808	0.009517	0.002842	0.006250	0.011011	0.020848
18	33	1	3.166508	2.985464	3.175034	3.245065	3.243232	2.806125	3.092787	3.860864	3.518559	3.408712	3.360131	3.420254	3.681817	3.476536	4.194363	4.350071	3.644359	3.471933	3.804221	3.326118	3.085466	3.108397	3.425496	3.305540	3.090688	3.471016	2.885710	3.192822	3.752239	3.544736	3.010525	3.694724	3.203678	3.522014	3.398304	3.430922	3.278361	3.248412	2.811317	3.093839	3.469671	3.263903	3.111728	3.017750	2.925730	2.736836	2.827618
18	34	1	2.238690	2.036962	2.191068	2.291753	2.768860	2.537330	2.129825	1.897673	2.679711	2.536284	3.048030	3.004093	3.368128	3.272495	2.924382	2.995245	3.404090	3.084434	2.953030	2.887750	2.970256	3.061594	3.229640	2.900122	3.116601	3.022449	3.384109	2.864911	3.912283	3.248368	3.470890	3.434239	3.966793	3.366920	3.399106	3.247469	3.279288	3.420237	3.027615	3.104297	3.349154	3.328572	3.261511	3.611349	3.665598	3.522596	3.042470
18	35	0	0.028965	0.004711	0.000741	0.001811	0.026776	0.008671	0.043359	0.065010	0.072760	0.147245	0.141763	0.104001	0.141014	0.093897	0.114948	0.050273	0.100610	0.067378	0.044962	0.097118	0.033596	0.042437	0.068100	0.042375	0.047662	0.031351	0.003478	0.006706	0.011325	0.018121	0.022749	0.001672	0.019181	0.013893	0.003736	0.036138	0.005202	0.000226	0.009300	0.000232	0.046030	0.044759	0.063467	0.009013	0.027357	0.023055	0.031106
18	36	1	0.129780	0.173373	0.183659	0.145128	0.261053	0.174275	0.429172	0.460477	0.674557	0.809223	1.068002	1.316240	1.633717	1.489692	1.470841	1.597427	1.397589	1.389536	1.718179	1.639251	1.350856	2.089755	1.900739	1.705417	1.530018	1.839543	1.371935	1.641871	2.115180	1.758582	1.908248	2.104205	1.961300	1.782849	2.266580	1.805449	1.955340	1.756947	2.041540	1.867830	1.974683	1.836964	2.391858	1.939729	2.204064	2.225014	1.939342
18	38	1	2.543113	2.500485	2.525263	2.273768	2.638298	2.767566	2.755370	2.721737	3.135920	2.641030	2.697778	3.029934	2.613418	2.797623	2.912199	2.545663	2.889143	3.014537	3.101658	3.152914	3.103435	2.732113	3.536417	2.868494	2.507497	2.919650	3.064763	2.954215	3.241728	3.028370	3.222918	3.002341	3.310960	3.224013	3.170093	2.763512	3.328572	2.846242	2.585976	2.261862	2.550757	2.771210	3.101182	2.771210	2.830176	2.947419	2.896773
18	39	1	6.471379	5.992332	6.878694	6.217918	6.134892	5.032442	4.837990	5.249251	5.697192	5.832175	6.710187	6.478129	5.360673	2.859385	5.906892	3.904146	3.723510	3.776935	4.568936	5.826755	4.672268	5.040713	4.338613	4.527952	3.856451	3.097103	4.364601	3.062146	3.760741	3.727994	4.373057	5.143470	5.257760	4.716965	5.873485	4.692732	3.761448	4.791451	4.440233	4.046657	3.636189	4.081491	4.078646	6.456792	4.100923	4.638048	3.946347
18	40	0	0.001753	0.002794	0.005295	0.003016	0.021129	0.064539	0.035111	0.011150	0.007435	0.068443	0.079777	0.011945	0.053142	0.001385	0.005865	0.043850	0.000014	0.041297	0.000379	0.000338	0.003786	0.002124	0.010011	0.001431	0.012373	0.010456	0.020282	0.002199	0.000443	0.013979	0.001543	0.001622	0.002168	0.000022	0.035247	0.005521	0.000195	0.006894	0.008363	0.005572	0.010218	0.027747	0.000443	0.025968	0.004386	0.044374	0.003297
18	43	1	2.697865	1.583057	2.184409	1.938027	1.887719	2.694278	2.028637	2.184046	2.274135	2.464463	1.896097	2.945502	2.519206	2.717362	2.345118	2.554327	2.662480	2.219591	2.100781	2.858100	2.192134	2.360067	2.150447	2.624532	2.002824	1.922594	3.008324	2.584941	2.133282	2.083885	2.430810	1.900253	2.521101	2.396174	2.307308	1.956791	2.324920	2.342428	2.093946	1.964065	2.558314	2.018000	2.342850	2.272118	2.053958	2.309791	2.222989
18	44	0	0.010189	0.005232	0.000449	0.001425	0.006753	0.000962	0.001707	0.008778	0.003305	0.002093	0.000122	0.003998	0.001046	0.000045	0.003561	0.013989	0.008318	0.011053	0.000446	0.003871	0.009502	0.001295	0.007599	0.000019	0.000945	0.005037	0.001185	0.005115	0.045754	0.000050	0.001495	0.008658	0.004864	0.042173	0.011210	0.017477	0.013033	0.002686	0.002254	0.007662	0.029064	0.005379	0.000000	0.003863	0.072947	0.001708	0.010072
18	45	1	0.521341	0.509978	0.489296	0.733892	0.721615	0.442929	0.509849	0.560292	0.597689	1.084542	0.820436	1.048279	1.282908	1.252024	1.441864	1.364588	1.274812	1.438618	1.540634	1.659970	1.329807	1.480021	1.517688	1.166635	1.642200	1.916331	1.782395	1.592649	1.693079	1.666990	1.595150	1.693079	1.796088	1.818621	1.329590	1.813504	1.853078	1.810986	1.522989	1.649624	1.443698	1.743396	1.600490	1.719064	1.535471	1.556800	1.610567
18	47	1	1.173702	0.952572	0.829765	0.858322	0.904771	1.010178	1.334920	1.352030	1.217174	1.498942	1.520099	2.335415	2.090415	2.487471	2.568116	2.627518	2.012270	2.857828	3.083920	2.306023	3.462843	2.347814	2.778404	2.828649	2.389952	2.427800	2.705642	3.249676	3.216004	3.067502	3.142371	2.791783	3.206721	2.918860	3.095837	2.598766	3.189798	2.964686	3.359744	4.129706	3.078564	3.476563	3.586808	3.110776	3.830783	3.243114	3.681493
18	48	1	1.272599	1.767171	1.427363	1.728305	1.678933	1.480414	1.641512	1.700053	1.447184	1.445679	1.801176	1.765559	1.800062	1.673237	1.744778	1.656549	2.784039	1.852914	1.725925	1.885968	1.905768	2.189155	1.486561	1.849222	2.297007	1.929768	2.086455	1.999539	1.761213	2.322406	1.711178	1.708564	2.093831	1.743554	2.162345	1.849206	2.055873	1.796495	1.831587	1.508057	1.831653	1.885968	1.943744	1.975918	2.029249	1.869310	2.097404
18	49	2	2.804417	2.644964	3.101698	2.650505	2.742303	2.264301	2.845601	2.449191	2.625500	2.375796	2.684655	2.821729	2.473039	2.841903	3.010072	2.609310	2.822451	2.583886	2.639547	2.793015	2.736916	2.915080	2.781735	2.389911	2.598648	2.628792	2.745103	2.468722	2.694000	2.557703	2.839973	2.605979	2.681701	2.553834	2.606691	2.797525	2.877945	2.428947	2.493635	2.533023	2.614020	2.618141	2.690973	2.689541	2.599250	2.647108	2.596737
18	50	2	0.315285	0.195902	0.211412	0.159309	0.276536	0.198662	0.275684	0.336986	0.393793	0.388765	0.539181	0.408300	0.459847	0.519918	0.465582	0.542297	0.525140	0.406334	0.619146	0.556625	0.373458	0.229924	0.387861	0.378878	0.537316	0.444539	0.357097	0.428375	0.255558	0.297089	0.345562	0.198968	0.211130	0.254300	0.320569	0.160014	0.583027	0.408055	0.447094	0.425149	0.391559	0.548855	0.328025	0.575197	0.416953	0.559443	0.341594
18	51	2	0.091167	0.158544	0.093363	0.091475	0.247550	0.126396	0.061623	0.076332	0.186100	0.196571	0.207867	0.216227	0.119809	0.188161	0.182512	0.202324	0.133281	0.138332	0.271362	0.140277	0.212745	0.129984	0.253305	0.113925	0.276878	0.183559	0.144407	0.192053	0.309742	0.265058	0.256446	0.331874	0.219813	0.282397	0.365840	0.119766	0.423598	0.304280	0.270626	0.391884	0.385171	0.359448	0.417360	0.238371	0.310243	0.252350	0.291430
18	52	0	0.115313	0.108198	0.013443	0.042039	0.007439	0.054444	0.023644	0.037874	0.007666	0.001581	0.034710	0.013586	0.012382	0.004977	0.004865	0.004597	0.039662	0.006778	0.011704	0.002927	0.026322	0.009178	0.009633	0.015496	0.035653	0.000008	0.002133	0.021223	0.060757	0.018530	0.092575	0.017308	0.009896	0.001057	0.001282	0.014655	0.003409	0.016585	0.000036	0.010101	0.016130	0.027661	0.005291	0.030436	0.009955	0.006031	0.004990
18	53	1	3.001809	2.913117	2.571597	2.536123	2.466111	3.025933	2.992776	2.561724	2.912146	2.611171	3.393011	2.737390	2.344707	2.412878	2.730869	2.774328	3.044274	2.791487	2.786208	2.642163	2.828542	2.821725	2.607066	2.963671	2.361359	2.348711	2.594932	2.774328	2.518450	2.467890	2.215091	2.712977	2.536061	1.805361	2.606924	1.829580	2.295174	2.501000	2.824668	2.626044	2.918541	2.213728	2.109876	2.501000	2.732582	1.909707	2.339148
18	55	1	0.665147	0.508438	0.713936	0.622714	0.767259	0.999023	0.976103	0.855447	0.992333	1.244921	1.266289	1.378330	1.524270	1.445445	1.408408	1.185022	1.492084	1.796771	1.454579	1.502195	1.452038	1.597524	1.525953	1.549980	1.469869	1.619102	1.606892	1.771309	1.211533	1.494419	1.578976	1.321048	1.539498	1.640414	1.473046	1.220221	1.623496	1.745600	1.334093	1.207547	1.542516	1.540677	1.600717	1.586116	1.615765	1.368324	1.225608
18	56	2	1.115153	1.437103	1.597366	1.479250	1.764417	1.783888	1.657691	1.506583	1.830662	1.954578	1.697311	1.644393	1.653625	1.799665	1.835628	1.763270	1.469594	1.729458	1.835903	1.835972	1.787383	1.885066	1.821188	1.950300	1.817875	1.781147	1.887646	1.976472	1.895297	1.903857	1.836052	1.752616	1.848414	2.081089	1.894892	2.024492	1.780033	1.762973	2.035586	1.880075	1.920763	1.794135	1.980449	2.077642	2.021313	2.002446	1.863264
18	57	2	0.326691	0.271989	0.139973	0.379122	0.293133	0.352765	0.211956	0.228054	0.251771	0.125561	0.323586	0.399455	0.237065	0.325398	0.414534	0.382709	0.111176	0.402660	0.319125	0.370371	0.347839	0.451504	0.371135	0.297928	0.487767	0.465499	0.315543	0.295843	0.465649	0.378349	0.425463	0.667391	0.523775	0.648401	0.530840	0.680696	0.582198	0.722057	0.575951	0.478544	0.557237	0.571867	0.513491	0.580160	0.632208	0.519572	0.488590
18	58	0	0.014078	0.017147	0.010329	0.038123	0.006453	0.034844	0.001530	0.000193	0.004850	0.035818	0.001288	0.006303	0.000264	0.006156	0.002168	0.001583	0.000045	0.001078	0.000008	0.005518	0.000890	0.006934	0.019317	0.032169	0.004293	0.047666	0.048741	0.022682	0.088784	0.061628	0.081652	0.005526	0.060436	0.079879	0.070643	0.081503	0.061628	0.047555	0.066360	0.122758	0.102878	0.076059	0.090439	0.044111	0.087086	0.143214	0.094671
18	59	1	0.136868	0.153067	0.310140	0.401470	0.249453	0.267563	0.159692	0.149649	0.096980	0.283348	0.257186	0.302211	0.106312	0.099703	0.181895	0.099112	0.076563	0.082048	0.126863	0.053117	0.059849	0.045918	0.045918	0.032874	0.065347	0.046040	0.060344	0.030790	0.053496	0.004524	0.000953	0.025885	0.017455	0.054360	0.029953	0.012794	0.040020	0.007101	0.000833	0.001964	0.032882	0.020091	0.008486	0.000032	0.009040	0.021003	0.000159
18	62	2	0.377372	0.421119	0.277253	0.407768	0.228910	0.383217	0.256051	0.104297	0.232657	0.240132	0.138719	0.352008	0.214141	0.171685	0.164954	0.154668	0.221446	0.236092	0.182308	0.307472	0.202038	0.194743	0.241915	0.218044	0.174770	0.263306	0.215005	0.224550	0.194056	0.263098	0.268599	0.372288	0.207529	0.270585	0.230107	0.186586	0.243633	0.195833	0.261869	0.269255	0.419972	0.374244	0.196880	0.303035	0.223153	0.369829	0.321654
18	63	0	0.001702	0.020672	0.006690	0.001928	0.003939	0.002378	0.000020	0.006810	0.002448	0.003516	0.000279	0.007583	0.005358	0.000063	0.000028	0.005522	0.003689	0.022128	0.029046	0.000006	0.031883	0.001363	0.008658	0.002970	0.000257	0.000551	0.002998	0.000012	0.001683	0.011067	0.001140	0.005068	0.004524	0.003818	0.001647	0.009669	0.022142	0.019647	0.012107	0.001563	0.002941	0.005506	0.000975	0.004493	0.010086	0.011931	0.004245
18	64	2	0.087479	0.026226	0.070890	0.153786	0.264096	0.158548	0.094352	0.131347	0.118713	0.085096	0.074981	0.070674	0.113849	0.095953	0.094394	0.068569	0.083065	0.149741	0.125185	0.177521	0.152655	0.119657	0.152763	0.139698	0.171326	0.202876	0.096652	0.072463	0.106460	0.132901	0.108418	0.165035	0.128640	0.128483	0.147490	0.064134	0.098840	0.171196	0.183952	0.176189	0.210227	0.127489	0.195833	0.144036	0.151380	0.158414	0.153754
19	3	0	0.006373	0.011203	0.000072	0.000000	0.000041	0.024646	0.056030	0.007282	0.061617	0.084847	0.034675	0.007496	0.104890	0.039301	0.041422	0.038275	0.049340	0.017999	0.064526	0.000001	0.007893	0.006901	0.000409	0.055569	0.000248	0.012479	0.031578	0.045933	0.016590	0.060328	0.011322	0.000725	0.021409	0.017928	0.000099	0.047977	0.043987	0.028775	0.080701	0.002707	0.050514	0.037457	0.019735	0.160815	0.074799	0.122882	0.024294
19	4	0	0.071089	0.017207	0.012138	0.006352	0.002059	0.002702	0.003889	0.006031	0.000411	0.000369	0.001495	0.007969	0.002188	0.006135	0.000125	0.008048	0.001031	0.015665	0.007142	0.039737	0.015243	0.030351	0.023329	0.005720	0.000987	0.030351	0.000192	0.000305	0.008218	0.001532	0.064963	0.022360	0.013185	0.015472	0.008136	0.000030	0.001131	0.007160	0.018546	0.002857	0.014114	0.011268	0.012818	0.041992	0.058858	0.000594	0.002344
19	14	1	0.066090	0.002123	0.062927	0.034434	0.012637	0.087995	0.019636	0.103907	0.011771	0.013622	0.071177	0.003755	0.000110	0.035207	0.031989	0.018620	0.039405	0.021920	0.059570	0.067966	0.042356	0.022204	0.031282	0.083975	0.003310	0.050505	0.012887	0.009511	0.076130	0.009770	0.074860	0.058858	0.057093	0.177162	0.081198	0.021096	0.006134	0.021587	0.030690	0.113087	0.156059	0.118110	0.143253	0.061131	0.071921	0.090817	0.030577
19	15	0	0.000379	0.034147	0.001012	0.048037	0.001087	0.011431	0.002747	0.003337	0.018805	0.034040	0.002163	0.000152	0.003722	0.014281	0.000288	0.002902	0.000639	0.011025	0.015622	0.000046	0.000289	0.002497	0.039388	0.032517	0.000943	0.031160	0.000164	0.004140	0.047982	0.035716	0.000089	0.017698	0.020599	0.000660	0.001615	0.004262	0.012472	0.048524	0.032845	0.009656	0.050601	0.019064	0.000356	0.006794	0.012403	0.000617	0.026547
19	16	0	0.000046	0.007301	0.017510	0.000140	0.003518	0.000925	0.001314	0.011618	0.007568	0.003395	0.003365	0.004970	0.001844	0.004565	0.007254	0.003943	0.007003	0.001858	0.009621	0.000094	0.004565	0.004603	0.000187	0.015703	0.009108	0.000000	0.005205	0.068037	0.005518	0.007144	0.000715	0.000024	0.003017	0.000118	0.000538	0.000431	0.016919	0.012177	0.003553	0.016622	0.020679	0.015613	0.002278	0.000047	0.000878	0.020688	0.009009
19	18	1	0.223370	0.565360	0.544542	0.472897	0.433856	0.569592	0.441795	0.727882	0.880870	0.583317	0.719570	0.672676	0.828051	0.846329	0.555208	0.613982	0.737560	0.771321	1.057438	0.927160	0.724360	1.091907	0.540750	0.829835	0.970671	0.816814	0.773538	0.951299	0.650453	1.150368	1.021623	1.176134	1.254451	0.893109	0.941655	1.007802	0.861262	1.164806	1.127340	0.859148	0.934587	1.216054	1.395602	1.416169	1.109578	0.887813	0.801468
19	20	1	0.341844	0.456318	0.654000	0.458525	0.324180	0.539677	0.148200	0.160939	0.287483	0.351798	0.256072	0.123902	0.108943	0.416014	0.350296	0.089328	0.076354	0.243961	0.213693	0.173107	0.196088	0.209064	0.159285	0.376371	0.129887	0.284797	0.097708	0.233781	0.125435	0.259527	0.063075	0.448993	0.315492	0.080211	0.159285	0.523915	0.422890	0.223660	0.289622	0.194618	0.342733	0.034206	0.259985	0.329094	0.336155	0.275879	0.063130
19	23	1	0.231947	0.185853	0.256064	0.208673	0.150124	0.208086	0.101317	0.098222	0.045024	0.028403	0.094823	0.012725	0.027017	0.060376	0.069815	0.084585	0.145425	0.131438	0.035907	0.067511	0.073040	0.105733	0.155273	0.157884	0.146677	0.048233	0.101002	0.049332	0.133800	0.188028	0.189925	0.144437	0.169636	0.152698	0.121421	0.114568	0.173936	0.175693	0.211701	0.448602	0.227130	0.215903	0.308674	0.245701	0.129968	0.095262	0.166340
19	24	1	1.591602	1.913461	2.232471	1.822921	1.820769	1.200816	1.615881	1.809657	1.642468	1.833927	1.730951	1.751655	1.566099	1.329854	0.842927	0.995422	1.540105	1.889404	1.184804	1.642468	1.411532	1.374449	1.798400	1.326793	1.421170	1.294575	1.587164	1.751655	1.550833	1.792443	1.460048	1.493274	1.640759	1.807081	2.065837	2.112052	2.169216	1.349781	1.723567	1.918509	1.575076	1.865721	2.000897	1.761487	1.698020	1.698020	2.273177
19	26	2	0.041702	0.000779	0.119077	0.176114	0.080850	0.028790	0.118762	0.043431	0.163213	0.079108	0.233068	0.140212	0.198989	0.103834	0.082018	0.128665	0.158239	0.059800	0.113332	0.026465	0.057786	0.185533	0.004992	0.000689	0.001172	0.217559	0.110307	0.046254	0.050068	0.209343	0.101162	0.041195	0.035818	0.025908	0.078098	0.047627	0.123735	0.075796	0.086363	0.020934	0.082406	0.074140	0.036405	0.139018	0.114089	0.101478	0.139472
19	28	0	0.004828	0.007077	0.001204	0.001140	0.014479	0.006667	0.000740	0.012982	0.004627	0.098372	0.008271	0.014627	0.060598	0.014351	0.000334	0.005913	0.012489	0.000016	0.001938	0.003078	0.002831	0.017175	0.009680	0.004085	0.002656	0.000069	0.008474	0.021164	0.034205	0.002481	0.003431	0.003322	0.003212	0.000483	0.000051	0.002529	0.002095	0.007117	0.016079	0.047161	0.011132	0.013540	0.022299	0.018300	0.000706	0.000242	0.004736
19	29	0	0.001402	0.118938	0.044100	0.015879	0.035671	0.048272	0.082415	0.016817	0.105681	0.048317	0.010468	0.000878	0.091425	0.005859	0.046235	0.001717	0.033096	0.022060	0.028017	0.008215	0.080338	0.000255	0.006972	0.036042	0.001390	0.000619	0.003350	0.005986	0.028236	0.013149	0.000000	0.019323	0.008474	0.002096	0.000525	0.000001	0.000496	0.000194	0.025064	0.001061	0.004946	0.005367	0.017947	0.000374	0.011093	0.006394	0.000377
19	33	1	1.041572	1.618227	1.891216	1.659146	2.127331	2.079312	1.295768	1.827737	1.960001	1.303259	1.401825	1.873989	1.174000	1.871737	1.245220	1.649064	1.566065	1.605594	1.610541	2.175968	1.684616	1.849514	1.876994	1.800920	2.002037	1.467124	1.966177	2.129035	1.867514	1.895904	2.358015	2.294917	2.630206	1.403437	1.929089	2.349039	1.702629	1.876861	2.189885	2.616103	2.485744	2.441732	2.411260	1.900999	2.077038	2.009169	1.890729
19	34	1	1.586925	2.316158	2.910116	2.921911	3.531771	2.985599	3.401962	3.333039	2.678336	3.082440	3.170891	3.439625	2.619765	4.233250	2.932944	3.224643	3.058037	3.826206	3.540982	3.647615	4.072533	3.946318	3.522305	3.350424	4.331424	3.705830	4.412895	4.189654	3.990610	3.974643	3.735403	4.257249	4.164236	3.988395	4.432484	4.168484	4.590161	4.452101	3.698550	4.423034	3.575133	3.576416	4.429261	3.593503	3.751571	3.881681	4.458977
19	35	1	1.190636	1.783611	2.369612	2.103672	1.865604	1.604080	1.552118	1.481246	2.083155	1.891349	1.518534	1.974132	1.673098	1.744260	1.603818	1.340650	1.575554	1.831833	2.225266	2.381360	1.744306	2.261985	2.336907	2.114878	2.123279	2.225053	2.311076	2.244849	1.973081	2.238661	1.976834	1.716039	2.027259	2.606634	1.821198	1.865362	2.349145	1.960903	2.183816	2.369013	2.148673	2.367614	2.515233	2.397131	2.078588	2.166504	1.667038
19	36	1	1.554442	1.131664	1.707069	1.572422	1.518482	1.201518	1.116399	1.620716	1.431670	1.408028	1.358451	1.198674	1.344809	1.855829	1.581393	1.347776	0.981677	1.195760	1.949873	1.969897	1.867992	1.581732	1.948041	1.935561	1.856201	1.752101	1.578035	1.850645	1.780050	2.177906	1.674827	2.237675	2.013781	2.085990	1.557098	2.113440	1.796373	1.928110	1.734135	2.132687	2.255001	1.981120	2.059604	2.149470	1.841948	1.649055	2.106280
19	38	1	2.096262	2.019944	2.559942	2.401780	2.320795	2.538292	2.193178	2.649167	2.776784	2.219980	2.205205	2.581796	2.041985	2.538939	1.986624	2.376241	2.637598	2.754852	1.925994	2.368464	2.612479	2.570003	2.316366	2.200062	2.564321	2.698230	2.292907	2.236429	2.678387	2.679167	2.797302	3.157249	2.840704	2.598759	2.405199	2.859097	2.288120	2.622622	2.641933	3.188440	2.543344	2.762804	2.985582	2.454410	3.182374	2.833337	2.804250
19	39	1	2.647633	3.195699	3.812358	3.567721	3.090198	3.286021	3.383670	3.229053	3.791766	3.145382	3.029348	3.936193	3.105151	4.211899	3.909842	2.451254	3.297525	4.219207	3.686261	3.696301	3.135055	3.566735	4.126661	3.332259	3.998201	3.587769	4.083466	4.325482	4.566505	3.878304	4.531550	3.540639	4.109840	5.003735	3.899965	4.141763	5.023159	4.053522	5.038543	3.923154	3.628025	3.823218	4.085959	3.949317	4.273815	4.662064	4.396553
19	43	1	4.068896	4.958356	5.332250	5.105569	4.566765	4.987246	4.736258	4.035702	4.690839	4.841821	4.813619	4.447890	3.594133	5.265877	4.190016	4.157385	4.158370	5.131578	4.104314	4.392959	3.948507	4.087153	4.782249	4.328523	5.101236	4.638856	4.744001	4.499550	5.038587	4.744001	5.115221	4.682438	4.790098	5.069293	4.868277	4.900568	4.245086	4.707000	4.511011	5.055185	4.515100	3.829239	4.226791	3.982921	4.749982	4.495402	3.946537
19	44	1	0.734526	0.421290	0.494274	0.432616	0.478608	0.395368	0.437430	0.612847	0.308084	0.648731	0.467106	0.377325	0.384536	0.623520	0.512607	0.622715	0.281469	0.436820	0.287253	0.828922	0.639615	0.425366	0.557561	0.697347	0.827384	0.515372	0.504357	0.625177	0.444352	0.544674	0.762603	0.769881	0.746203	0.811538	0.625194	0.763443	0.650950	0.794527	0.868920	0.799852	0.533538	0.346537	0.778245	0.855431	0.427945	0.704648	0.545298
19	45	1	3.900657	2.927457	3.889543	4.400419	4.714694	4.010827	4.247435	4.311023	5.243144	4.343035	4.603524	4.683533	4.304811	4.833595	2.740909	4.247435	4.887261	4.692292	4.742291	4.764128	4.674165	3.163813	5.349148	4.453249	5.462316	6.104682	4.972143	4.764128	3.520407	4.675941	5.285425	4.845518	4.758187	4.856231	4.542135	4.960173	4.759400	4.581392	4.304520	4.523952	4.025041	4.766938	5.121946	5.358909	4.705860	4.877850	4.941855
19	47	1	2.490404	2.457497	2.399745	2.050239	2.345945	2.025724	2.913616	2.472017	2.624532	2.981334	2.330725	2.407962	2.345118	2.131033	2.737294	2.148673	2.489245	2.992417	2.729893	2.698307	2.404703	3.242741	2.926814	2.868544	2.536060	2.976809	3.001809	2.959733	2.307257	2.449544	2.824891	2.666146	2.854161	2.992417	2.573302	2.849209	2.780693	2.837276	3.120073	3.203912	3.345581	3.132631	3.028363	3.047776	2.726174	3.227336	3.087932
19	48	1	2.196063	2.117255	1.603343	1.553076	1.711793	0.992233	1.504328	1.429079	1.394574	1.693986	1.615625	1.243574	1.391672	1.709809	1.007399	1.489213	1.304731	1.479913	2.112489	1.392987	1.541904	1.571429	1.152356	1.514913	1.180456	1.571429	1.373705	1.917667	1.151313	1.461747	1.604207	1.598860	1.412414	1.203407	1.538445	1.704075	1.550272	1.601343	1.479395	1.534797	1.704075	1.607049	1.479576	1.613483	1.426673	1.608357	1.242017
19	49	2	0.927079	1.155178	1.215798	1.136926	1.259544	1.461057	1.233137	1.326781	1.175500	1.244492	1.332329	1.465304	1.348840	1.210804	1.373441	1.275782	1.536015	1.302320	1.580580	1.286182	1.473743	1.581875	1.744328	1.680718	1.549625	1.603990	1.835483	1.373124	1.780801	1.756330	1.335958	1.385308	1.452605	1.448264	1.607983	1.481499	1.690935	1.685826	1.851730	1.738912	1.652917	1.577197	1.716708	1.767179	1.499818	1.577197	1.858300
19	50	2	0.302807	0.587626	0.471916	0.737241	0.515565	0.780881	0.750359	0.854714	0.774298	0.772881	0.722891	0.869242	1.203650	1.010155	0.871591	0.954586	0.903232	0.901685	0.984519	1.129690	1.124395	0.959667	1.220242	1.131767	1.019167	0.790494	1.368886	1.336813	1.166507	1.264564	1.289294	1.279719	1.174127	1.203237	1.363220	1.478441	1.420990	1.593827	1.647162	1.424907	1.528074	1.381165	1.343497	1.403817	1.264141	1.365603	1.586137
19	51	2	1.009267	0.715483	0.858581	1.179444	0.938754	1.041214	1.104006	1.046045	1.145814	0.992351	0.897271	1.040974	1.195433	0.835126	1.262514	1.189590	1.252675	1.271013	1.334442	1.169369	1.428565	1.285483	1.108855	1.149580	1.040745	1.365471	1.339394	1.344966	1.788924	1.353768	1.450135	1.594864	1.084454	1.473572	1.212340	1.307218	1.612908	1.477701	1.685207	1.628675	1.336819	1.484283	1.510279	1.495650	1.658467	1.675085	1.929341
19	52	1	0.601802	0.275545	0.561021	0.697678	0.399180	0.264920	0.172650	0.478178	0.495826	0.433418	0.400191	0.757526	0.454262	0.390180	0.811982	0.566179	0.323194	0.340790	0.447218	0.712616	0.386340	0.341073	0.697476	0.450143	0.983871	0.367355	0.397007	0.615592	0.764664	0.926300	0.564452	0.650207	0.585640	0.338522	0.470961	0.475024	0.260316	0.415431	0.366846	0.301609	0.303916	0.346732	0.484455	0.248436	0.482350	0.253466	0.411825
19	56	2	1.473927	1.630690	1.772660	1.625013	1.868383	2.051044	1.959418	2.122988	1.861874	1.893068	2.026691	1.810146	2.324751	2.039575	2.026286	1.806313	2.229870	1.825681	2.217352	2.144428	2.161847	2.314343	2.236926	2.336304	2.144428	2.162600	2.439604	2.385290	2.468207	2.524187	2.555683	2.250068	2.241481	2.346114	2.424178	2.476588	2.621605	2.764833	2.561302	2.213958	2.496533	2.463714	2.767840	2.228234	2.763488	2.559760	2.580847
19	59	2	0.030953	0.007441	0.001645	0.007259	0.034865	0.048687	0.029546	0.072563	0.050765	0.023234	0.036355	0.027271	0.060581	0.114597	0.032169	0.065031	0.076744	0.025536	0.060855	0.039617	0.072822	0.116123	0.003197	0.070837	0.033526	0.042776	0.024311	0.193903	0.069220	0.041798	0.035134	0.003462	0.068397	0.077787	0.067583	0.094206	0.020385	0.032845	0.103111	0.092752	0.091646	0.086396	0.068190	0.027933	0.113417	0.024117	0.075544
19	62	2	0.388621	1.565755	1.448187	1.511817	1.435742	1.676309	1.681717	1.607887	1.712232	1.554482	1.680957	1.630602	1.709294	1.414201	1.932503	1.560204	1.469167	1.842875	1.696129	1.649255	1.785062	1.700491	1.657815	1.596689	1.297910	1.723799	1.803998	1.780879	1.867372	1.847817	1.611094	1.915864	1.835483	1.727321	1.906092	1.862043	1.740984	1.634451	1.783030	1.722240	1.771333	1.668771	1.797529	1.625505	1.733872	1.925600	1.921094
19	63	2	0.555587	2.191512	2.189311	1.907107	2.278207	2.314828	2.037891	2.127112	1.767421	1.876549	2.193864	2.207195	2.105530	2.131729	2.186495	2.502069	2.157078	2.285537	2.343694	2.198008	2.301194	2.145997	2.131168	2.521342	2.404541	2.550129	2.520562	2.238895	2.288266	2.555667	2.346471	2.520562	2.547524	2.142917	2.734012	2.556025	2.297281	2.707049	2.915047	2.696739	2.716297	2.571690	2.140776	2.536178	2.505865	2.358771	2.583786
19	64	2	0.905393	0.583349	0.675261	0.972554	1.137492	0.944316	0.912863	0.785994	1.060748	0.938927	0.963457	1.163284	1.363712	0.844058	0.709180	0.806972	1.238502	1.021583	1.100069	0.925926	1.180817	1.070570	0.933345	1.253457	1.336641	1.207362	1.334082	1.404125	1.248947	1.174708	0.912718	1.160594	0.699492	0.750290	1.212743	1.240001	1.139122	1.001904	1.099669	1.022118	1.328821	1.226114	1.199542	1.360586	1.278898	0.993956	1.158266
20	6	0	0.012926	0.022943	0.013907	0.037909	0.001507	0.010290	0.036286	0.012481	0.021627	0.007673	0.034533	0.003589	0.037556	0.035362	0.003310	0.052399	0.019428	0.062156	0.001847	0.054121	0.010658	0.001617	0.000274	0.044445	0.078064	0.036489	0.013460	0.020494	0.043029	0.019041	0.010424	0.048017	0.015625	0.002760	0.041661	0.029120	0.003118	0.027794	0.022449	0.011121	0.020327	0.072214	0.003003	0.019407	0.071747	0.001828	0.016133
20	11	0	0.035100	0.081209	0.027223	0.084079	0.019806	0.035869	0.002235	0.013682	0.000310	0.023701	0.000268	0.001094	0.001763	0.003622	0.028965	0.000471	0.025715	0.003542	0.001048	0.000874	0.006973	0.045200	0.011571	0.038778	0.004223	0.001620	0.002563	0.001442	0.030796	0.000323	0.023237	0.001868	0.001220	0.025437	0.002198	0.024679	0.017184	0.020341	0.012456	0.001675	0.002514	0.032613	0.042268	0.002681	0.004630	0.004360	0.004000
20	12	0	0.006800	0.015520	0.015156	0.000168	0.043126	0.015239	0.003276	0.056389	0.005792	0.019884	0.000350	0.025103	0.005685	0.010708	0.016261	0.013866	0.015997	0.040631	0.024993	0.008033	0.002281	0.010708	0.020593	0.045455	0.022717	0.004084	0.006985	0.011030	0.011640	0.001147	0.017184	0.001039	0.001657	0.040102	0.003106	0.015042	0.015587	0.065279	0.006780	0.006593	0.000640	0.012105	0.010698	0.001548	0.022366	0.000136	0.000000
20	17	0	0.094209	0.038702	0.083553	0.000608	0.035051	0.034908	0.000457	0.002286	0.006780	0.003574	0.021315	0.004578	0.021556	0.022001	0.038625	0.035371	0.002996	0.023919	0.021315	0.011782	0.006077	0.004100	0.004305	0.012255	0.013416	0.021556	0.004468	0.007005	0.000779	0.048562	0.001495	0.014168	0.065329	0.067929	0.001085	0.000800	0.030134	0.021968	0.000923	0.011520	0.000004	0.011479	0.034104	0.030500	0.013961	0.002099	0.011782
20	18	2	0.176794	0.203379	0.076951	0.072314	0.249940	0.074816	0.135840	0.112483	0.167174	0.096434	0.176471	0.203572	0.089938	0.102958	0.125808	0.148050	0.122093	0.182887	0.172152	0.225746	0.133163	0.183586	0.143980	0.133163	0.204368	0.276047	0.194048	0.204487	0.300545	0.199718	0.186111	0.204487	0.161306	0.109550	0.137406	0.209109	0.153206	0.211236	0.130102	0.284838	0.222984	0.280519	0.273708	0.231129	0.172748	0.173583	0.209109
20	21	0	0.000907	0.030925	0.014413	0.017638	0.001847	0.000025	0.000133	0.001722	0.030567	0.017721	0.000016	0.000000	0.016240	0.048124	0.009478	0.000195	0.082696	0.001847	0.004174	0.000058	0.004288	0.000000	0.016432	0.149053	0.011590	0.001339	0.000109	0.001147	0.009018	0.001978	0.016881	0.002126	0.000874	0.100519	0.003276	0.012045	0.056753	0.000257	0.004300	0.004465	0.001561	0.012961	0.013736	0.004057	0.006638	0.007324	0.001410
20	22	0	0.001123	0.027618	0.012189	0.004010	0.000284	0.010086	0.049870	0.037822	0.003883	0.021465	0.033747	0.008395	0.000814	0.000311	0.040534	0.022266	0.059647	0.005584	0.021447	0.000422	0.002429	0.079820	0.074078	0.016547	0.008288	0.015156	0.001733	0.096452	0.001834	0.045988	0.001657	0.003691	0.014652	0.063015	0.000703	0.114332	0.112345	0.000219	0.028277	0.014805	0.008033	0.003861	0.018379	0.042035	0.002643	0.000008	0.000782
20	23	2	0.018475	0.036732	0.034181	0.087164	0.068302	0.007475	0.140786	0.089823	0.081304	0.051354	0.005589	0.059749	0.022291	0.039211	0.000046	0.040233	0.010113	0.076473	0.058399	0.044594	0.040020	0.007925	0.023634	0.000098	0.085845	0.018915	0.000514	0.002348	0.015722	0.016585	0.057600	0.082905	0.050770	0.107137	0.015627	0.031353	0.064973	0.038265	0.065329	0.083452	0.041937	0.069823	0.034079	0.114306	0.100687	0.026625	0.073622
20	24	2	0.006953	0.092184	0.131613	0.147051	0.079602	0.100742	0.323351	0.084102	0.163280	0.114144	0.259040	0.208915	0.016560	0.122746	0.041234	0.089764	0.025770	0.020020	0.171679	0.168927	0.104695	0.110094	0.057061	0.101176	0.217064	0.003096	0.012129	0.103730	0.068960	0.042811	0.090927	0.105172	0.063497	0.024979	0.000666	0.087457	0.008920	0.145929	0.073693	0.111994	0.106007	0.042241	0.077722	0.045603	0.155303	0.046033	0.166032
20	25	2	0.237262	0.090865	0.125413	0.088454	0.113911	0.161430	0.175241	0.084517	0.195998	0.149315	0.254365	0.154088	0.258991	0.122931	0.168984	0.124945	0.114357	0.094646	0.116752	0.109071	0.138008	0.110945	0.135852	0.093181	0.169853	0.189563	0.244830	0.110945	0.087594	0.172347	0.118879	0.144763	0.088477	0.191376	0.351027	0.104079	0.157915	0.144763	0.144763	0.183966	0.110945	0.203469	0.191914	0.168348	0.135895	0.218443	0.215358
20	26	0	0.560838	0.457403	0.514434	0.470984	0.256047	0.191605	0.360561	0.243093	0.074658	0.079127	0.139406	0.042454	0.002042	0.167782	0.100027	0.203469	0.172849	0.210067	0.076675	0.123029	0.117298	0.169111	0.044413	0.019250	0.031567	0.113113	0.127066	0.059376	0.046386	0.059376	0.025345	0.011442	0.014254	0.081231	0.077817	0.070303	0.026361	0.082386	0.060060	0.039703	0.026765	0.034033	0.134930	0.020521	0.057326	0.029083	0.083250
20	27	2	0.456914	0.508902	0.730388	0.935980	0.814921	0.866365	1.132764	0.827167	0.913779	0.972769	0.807655	1.044233	0.865458	0.874945	0.916697	0.848041	1.024742	0.943163	0.934451	1.104295	0.866365	0.981541	0.874924	0.989617	0.855835	1.004511	1.053243	0.662832	0.865827	0.923549	0.895293	0.984373	0.773244	1.215783	0.865458	0.855884	0.808844	0.904483	0.866692	0.866078	1.158418	0.933653	1.179302	1.338773	0.904034	0.967197	0.913779
20	32	2	0.976598	1.202375	1.051700	1.350522	0.961505	0.763214	1.245930	0.563903	0.505692	0.320638	0.475211	0.464985	0.488969	0.460139	0.156833	0.457025	0.234512	0.487145	0.225146	0.436935	0.750243	0.442323	0.411543	0.529646	0.389961	0.471445	0.490959	0.389525	0.530026	0.445079	0.297374	0.480185	0.249463	0.231129	0.233050	0.303303	0.297588	0.297228	0.385863	0.156687	0.552313	0.269664	0.230973	0.092006	0.417074	0.452996	0.214138
20	34	1	1.351402	1.806625	1.602834	1.895793	1.915626	1.815351	2.060989	2.046893	2.466195	2.428015	2.014112	1.949291	2.379224	2.217512	1.631911	2.055453	1.846724	1.950584	2.118261	1.917049	1.848505	2.030008	1.814419	2.133197	2.522495	1.803481	2.219535	2.001661	2.082849	1.969560	2.014434	1.771870	2.072380	2.316968	1.789652	2.191640	1.766626	2.093635	1.872956	2.042445	2.434972	1.910747	2.015643	1.981368	2.204166	2.346106	2.545506
20	36	1	1.258832	2.193591	2.597315	2.207333	2.493653	2.556053	2.591807	2.420649	2.776579	2.676340	2.384597	2.782694	2.496869	2.552243	2.939011	3.723503	3.096231	3.279767	3.005107	2.722160	3.043476	2.332389	2.454722	2.454722	2.881019	1.690672	2.512522	2.587686	1.894348	2.174266	2.209700	2.127497	2.505791	2.747388	2.519090	2.349841	2.406250	2.178120	2.107335	2.171880	2.226725	1.861723	2.249691	2.284312	1.818372	1.310727	1.916432
20	38	1	0.129413	0.817956	0.376936	0.284141	0.688862	0.752098	0.483609	0.620216	0.686459	0.453735	0.580097	0.718652	0.655400	0.562328	0.602587	0.499945	0.484492	0.615941	0.636783	0.791242	0.925564	0.636783	0.962816	0.832592	1.034816	1.004796	0.855194	0.704480	0.584099	0.776422	0.930685	1.004796	0.822476	0.788641	0.831488	0.658964	0.856488	0.919955	0.714402	0.757147	0.800228	0.866800	0.916082	0.610852	0.670577	0.570071	0.773995
20	39	1	1.160811	1.365787	1.429967	1.554439	1.446794	1.736737	1.117207	1.329443	1.442767	1.384945	2.200177	1.670264	1.887069	1.449466	1.654562	1.546797	1.566132	1.372055	1.862630	1.386217	1.450499	1.508545	1.601335	1.872344	1.365594	1.686534	1.429727	1.426120	1.260095	1.761873	1.484874	1.606593	1.553898	1.682864	1.405208	1.776039	1.868264	1.809863	1.690936	1.779812	1.107607	1.552590	1.399073	1.703402	1.543096	1.570955	1.347650
20	40	2	0.207885	0.114983	0.083286	0.083267	0.181404	0.069031	0.119131	0.073407	0.087655	0.127498	0.153206	0.287685	0.161125	0.078480	0.065638	0.076696	0.061385	0.240279	0.098920	0.118458	0.182165	0.168927	0.175073	0.096667	0.302473	0.118381	0.111726	0.111805	0.054769	0.093427	0.177528	0.166606	0.064428	0.329696	0.190763	0.090737	0.302473	0.155002	0.175888	0.164749	0.191347	0.184372	0.136876	0.152699	0.179846	0.130102	0.184372
20	41	1	0.716091	0.654351	0.839399	1.013153	0.891225	1.000982	0.785243	0.772852	1.077440	1.263693	0.713778	1.212245	1.100972	1.250789	0.784619	0.996665	0.920551	1.180544	0.928625	1.256621	0.744249	1.124654	1.056924	1.119114	1.067342	1.201831	1.448573	1.098047	0.680782	1.194615	1.088129	0.819000	1.005201	0.976309	1.083314	1.141729	1.030995	0.954141	1.183431	0.929111	1.035013	0.710977	1.116013	0.903924	0.956025	1.039897	1.167446
20	42	1	0.045290	0.000007	0.018535	0.030269	0.001707	0.008889	0.005857	0.022247	0.052165	0.146563	0.070198	0.016108	0.166938	0.054595	0.149151	0.122076	0.254805	0.034451	0.049412	0.055335	0.053476	0.031092	0.091822	0.090386	0.055136	0.030394	0.048130	0.054244	0.040217	0.019578	0.022374	0.065699	0.005017	0.082842	0.099823	0.069989	0.042495	0.095697	0.155674	0.064506	0.014469	0.003955	0.045840	0.119872	0.123628	0.157405	0.061651
20	43	1	0.018524	0.070367	0.090629	0.114386	0.314376	0.288533	0.248264	0.404424	0.241245	0.247091	0.451118	0.277159	0.247379	0.329817	0.878771	0.302736	0.423285	0.366469	0.254130	0.461412	0.368165	0.405899	0.480508	0.405476	0.520650	0.725545	0.635423	0.794352	0.302507	0.513147	0.686830	0.819589	0.685453	0.579926	0.450637	0.938299	0.601307	0.855194	0.524908	0.479497	0.377629	0.781423	0.551779	0.529821	0.664111	0.808163	0.878771
20	44	2	0.149938	0.049782	0.070911	0.087782	0.080080	0.050656	0.013081	0.030395	0.041178	0.120488	0.051698	0.066744	0.113924	0.078194	0.175210	0.051215	0.068685	0.021987	0.059793	0.072270	0.059430	0.096186	0.062082	0.047800	0.074848	0.116388	0.053922	0.066228	0.033813	0.147209	0.122677	0.085405	0.103576	0.098251	0.122677	0.060269	0.138112	0.054921	0.098022	0.090865	0.114061	0.107968	0.074457	0.069829	0.056212	0.063933	0.105570
20	45	1	0.222748	0.756712	0.699083	0.807914	0.950494	1.463503	1.079098	0.823457	1.148774	0.899094	1.130410	1.091729	1.332782	1.187058	1.386110	1.327985	1.097768	1.064415	0.844257	1.188566	0.737907	0.892419	1.079534	1.385411	1.210704	0.955373	0.943385	1.006742	0.950269	0.865773	0.884779	1.072285	0.746293	0.334658	0.699518	1.407297	1.563302	0.981675	0.983218	1.290453	0.935300	1.157383	1.099655	1.187058	0.792123	1.517000	1.389602
20	46	1	1.600076	2.189066	2.278514	1.791193	1.646865	3.000870	2.109224	2.055909	3.134282	0.809434	2.469640	2.871350	1.827734	1.960183	2.430288	2.203680	3.722623	1.563811	1.039352	3.502241	1.982535	2.002926	1.615715	2.647120	2.080035	1.448870	3.530670	1.910116	2.061276	2.178706	1.606566	2.856721	3.131597	1.919998	1.873717	2.747130	2.137229	2.801798	2.329981	2.458216	4.063783	3.066516	3.666934	3.534546	3.135043	2.952920	3.699247
20	48	1	1.255936	2.264245	1.653816	1.748344	1.731607	1.710393	2.286436	1.896433	1.945846	1.986495	1.658939	2.428644	2.178144	2.176735	2.377069	2.363618	2.142954	1.810351	1.710996	1.878805	1.822723	1.583336	2.162407	1.935274	2.073851	1.481740	1.604076	1.604640	2.029211	1.641514	1.622459	1.900365	1.946401	1.773345	1.481740	1.446302	1.639515	1.865307	1.516243	1.391928	2.142954	1.949222	1.926106	1.836536	1.942344	2.332987	1.709934
20	49	2	0.116442	0.099394	0.058633	0.264639	0.189815	0.120614	0.270953	0.275527	0.382197	0.166525	0.168333	0.133938	0.247428	0.250766	0.194517	0.136306	0.315739	0.230990	0.241872	0.203821	0.133649	0.109964	0.142875	0.232241	0.406456	0.164420	0.234556	0.234448	0.074457	0.078703	0.236770	0.196843	0.260330	0.095497	0.206823	0.142875	0.071256	0.222969	0.169648	0.159014	0.243897	0.194225	0.083496	0.112101	0.086234	0.149978	0.239092
20	51	0	0.073458	0.086179	0.142733	0.138754	0.147392	0.183306	0.120486	0.177740	0.177740	0.106369	0.160732	0.188649	0.104273	0.091081	0.269284	0.288946	0.156155	0.166608	0.298892	0.127965	0.197058	0.135908	0.126043	0.231974	0.171797	0.126712	0.171578	0.174696	0.108482	0.173215	0.241714	0.209346	0.298158	0.231444	0.198390	0.086520	0.154328	0.205937	0.099341	0.119665	0.099464	0.156995	0.189043	0.058414	0.130348	0.119665	0.097124
20	52	2	0.104827	0.375719	0.098121	0.366425	0.474400	0.139501	0.448651	0.272841	0.294858	0.291782	0.243815	0.353405	0.361769	0.424894	0.422841	0.392312	0.217032	0.235628	0.355556	0.345495	0.360202	0.253071	0.316973	0.480492	0.461384	0.446343	0.174625	0.461067	0.447622	0.326232	0.415575	0.377205	0.394630	0.366890	0.338740	0.291588	0.353233	0.439420	0.346228	0.409753	0.395855	0.341066	0.416709	0.377588	0.283866	0.423136	0.479176
20	53	2	0.312339	0.309258	0.375250	0.305295	0.312180	0.269477	0.342125	0.162273	0.229535	0.353588	0.240171	0.201863	0.307622	0.279166	0.377611	0.286145	0.280584	0.320458	0.263391	0.432632	0.345259	0.168783	0.260351	0.234696	0.376331	0.196077	0.412954	0.288471	0.373669	0.337468	0.299488	0.290408	0.326380	0.315755	0.241625	0.273136	0.175510	0.223543	0.193486	0.224444	0.261821	0.456990	0.325090	0.356560	0.238804	0.378177	0.301812
20	54	2	0.342990	0.133644	0.131708	0.260187	0.157276	0.138283	0.149598	0.193104	0.213795	0.146800	0.222325	0.153480	0.149004	0.133726	0.168072	0.135816	0.260175	0.303264	0.203315	0.151164	0.184985	0.191119	0.200606	0.220916	0.250985	0.251780	0.134322	0.167061	0.078770	0.231227	0.181153	0.212150	0.162732	0.131932	0.160234	0.146903	0.386366	0.166572	0.362421	0.244109	0.169158	0.155548	0.193401	0.286676	0.169300	0.165342	0.090796
20	55	2	0.333593	0.159860	0.143426	0.116169	0.155997	0.154278	0.152026	0.110750	0.333302	0.196535	0.329693	0.196535	0.151547	0.135826	0.095205	0.172607	0.111152	0.231617	0.325174	0.236263	0.216229	0.260175	0.267152	0.250343	0.344409	0.162206	0.232511	0.189969	0.185809	0.256852	0.210405	0.241687	0.198298	0.233206	0.102446	0.165561	0.255902	0.225554	0.240909	0.244109	0.261505	0.234169	0.181692	0.248017	0.082578	0.209309	0.262501
20	56	2	0.364794	0.155004	0.139371	0.145345	0.052522	0.091132	0.156396	0.181523	0.175241	0.147355	0.268648	0.136468	0.176624	0.200718	0.180368	0.205298	0.194225	0.264670	0.183968	0.244830	0.188107	0.221601	0.180051	0.133750	0.249874	0.306951	0.271623	0.213961	0.161277	0.190406	0.255348	0.211471	0.138024	0.309258	0.290373	0.135899	0.212718	0.158787	0.183512	0.244270	0.176629	0.165342	0.170083	0.175489	0.267258	0.138008	0.241944
20	57	2	0.869627	0.629599	0.269284	0.644710	0.702008	1.041753	0.967818	0.816287	1.376316	0.944965	1.213378	1.368775	1.068577	0.125117	0.351016	1.037190	1.463542	1.548009	1.189747	0.188094	0.052582	0.010531	0.000264	0.040499	0.074993	0.003024	0.020326	0.067127	0.713665	0.827368	0.703513	0.583125	1.950449	1.538771	1.094158	0.763502	0.333302	0.170750	0.005093	0.034459	0.175026	0.316155	0.336107	0.090605	0.385863	0.120244	0.000857
[truncated: 117 more rows]
[truncated: 54 more columns]
