# Supplementary material for: Cultured Cortical Neurons Can Perform Blind Source Separation According to the Free-Energy Principle
Source: PLoS Comput Biol. 2015 Dec 21;11(12):e1004643. doi: 10.1371/journal.pcbi.1004643 (PMC4686348; doi:10.1371/journal.pcbi.1004643)
Supplement: S1 Dataset — Data are composed of conditional expectation transients for each condition (x_u_trn.csv, …, x_u_alt4.csv), Kullback-Leibler divergence transients for each condition (kld_trn.csv, …, kld_alt4.csv), and trains of evoked spike number at trial 1, 11, …, 91 in each culture in the TRN group (x(t)_trn_1.csv, …, x(t)_trn_23.csv). In file names, alt1, alt2, alt3, and alt4 indicate data under the alternative conditions where (a, ρ) = (1/2, 1/2), (3/4, 1/4), (3/4, 3/4), and (1, 1/2), respectively. (ZIP) [file pcbi.1004643.s004.zip › SupplementaryDataset1/u_x_alt1.csv]

culture	electrode	preference	u_00_1	u_00_2	u_00_3	u_00_4	u_00_5	u_00_6	u_00_7	u_00_8	u_00_9	u_00_10	u_00_11	u_00_12	u_00_13	u_00_14	u_00_15	u_00_16	u_00_17	u_00_18	u_00_19	u_00_20	u_00_21	u_00_22	u_00_23	u_00_24	u_00_25	u_00_26	u_00_27	u_00_28	u_00_29	u_00_30	u_00_31	u_00_32	u_00_33	u_00_34	u_00_35	u_00_36	u_00_37	u_00_38	u_00_39	u_00_40	u_00_41	u_00_42	u_00_43	u_00_44	u_00_45	u_00_46	u_00_47
1	5	0	6.924242	6.984848	7.651515	8.181818	8.742424	8.333333	8.969697	8.606061	8.878788	9.045455	6.590909	5.196970	6.469697	7.772727	8.227273	8.621212	6.666667	7.469697	6.666667	5.106061	6.303030	7.121212	5.924242	6.984848	7.712121	7.151515	6.939394	6.166667	6.681818	6.727273	7.969697	6.606061	3.166667	6.106061	3.348485	6.636364	5.409091	4.696970	4.196970	5.757576	5.000000	2.969697	4.636364	4.727273	5.606061	4.560606	6.030303
1	8	0	0.000000	0.000000	0.000000	0.000000	0.000000	0.000000	0.000000	0.000000	0.015152	0.000000	0.000000	0.000000	0.000000	0.000000	0.015152	0.000000	0.000000	0.000000	0.000000	0.000000	0.000000	0.000000	0.000000	0.000000	0.015152	0.000000	0.000000	0.000000	0.000000	0.000000	0.000000	0.000000	0.000000	0.015152	0.000000	0.000000	0.000000	0.000000	0.000000	0.000000	0.000000	0.000000	0.000000	0.000000	0.030303	0.000000	0.000000
1	10	1	0.000000	0.000000	0.000000	0.015152	0.000000	0.000000	0.000000	0.000000	0.000000	0.000000	0.000000	0.000000	0.000000	0.000000	0.015152	0.000000	0.000000	0.000000	0.000000	0.000000	0.015152	0.000000	0.000000	0.000000	0.015152	0.000000	0.000000	0.000000	0.000000	0.000000	0.015152	0.000000	0.000000	0.075758	0.000000	0.000000	0.000000	0.000000	0.000000	0.000000	0.000000	0.000000	0.000000	0.000000	0.030303	0.000000	0.000000
1	19	0	0.000000	0.015152	0.015152	0.000000	0.000000	0.000000	0.000000	0.030303	0.000000	0.000000	0.000000	0.000000	0.000000	0.000000	0.015152	0.000000	0.000000	0.000000	0.015152	0.000000	0.000000	0.000000	0.000000	0.000000	0.015152	0.000000	0.000000	0.000000	0.000000	0.000000	0.015152	0.000000	0.000000	0.060606	0.000000	0.000000	0.000000	0.000000	0.000000	0.000000	0.000000	0.000000	0.000000	0.000000	0.015152	0.000000	0.000000
1	22	0	0.000000	0.015152	0.000000	0.000000	0.000000	0.000000	0.000000	0.000000	0.000000	0.000000	0.000000	0.045455	0.015152	0.000000	0.000000	0.000000	0.000000	0.000000	0.015152	0.000000	0.030303	0.000000	0.000000	0.000000	0.015152	0.000000	0.000000	0.000000	0.000000	0.000000	0.075758	0.000000	0.000000	0.106061	0.000000	0.000000	0.000000	0.000000	0.000000	0.000000	0.000000	0.000000	0.000000	0.000000	0.060606	0.000000	0.000000
1	24	0	0.000000	0.000000	0.000000	0.015152	0.000000	0.000000	0.000000	0.000000	0.000000	0.000000	0.000000	0.060606	0.000000	0.000000	0.000000	0.000000	0.000000	0.000000	0.000000	0.000000	0.030303	0.000000	0.000000	0.000000	0.015152	0.000000	0.000000	0.000000	0.000000	0.000000	0.015152	0.000000	0.000000	0.075758	0.000000	0.000000	0.000000	0.000000	0.000000	0.000000	0.000000	0.000000	0.000000	0.000000	0.045455	0.000000	0.000000
1	25	0	0.000000	0.015152	0.030303	0.045455	0.000000	0.000000	0.000000	0.015152	0.000000	0.030303	0.000000	0.000000	0.000000	0.000000	0.000000	0.000000	0.000000	0.000000	0.000000	0.000000	0.000000	0.000000	0.000000	0.000000	0.015152	0.000000	0.000000	0.000000	0.000000	0.000000	0.000000	0.000000	0.000000	0.272727	0.000000	0.000000	0.000000	0.000000	0.000000	0.000000	0.000000	0.000000	0.000000	0.000000	0.000000	0.015152	0.000000
1	27	0	0.000000	0.000000	0.030303	0.030303	0.000000	0.000000	0.000000	0.000000	0.000000	0.000000	0.000000	0.000000	0.000000	0.000000	0.015152	0.000000	0.000000	0.000000	0.015152	0.000000	0.000000	0.000000	0.000000	0.000000	0.015152	0.000000	0.000000	0.000000	0.000000	0.000000	0.015152	0.000000	0.000000	0.045455	0.000000	0.000000	0.000000	0.000000	0.000000	0.000000	0.000000	0.000000	0.000000	0.000000	0.015152	0.000000	0.000000
1	28	0	0.000000	0.045455	0.045455	0.015152	0.000000	0.000000	0.000000	0.000000	0.000000	0.000000	0.000000	0.000000	0.000000	0.000000	0.015152	0.000000	0.000000	0.000000	0.045455	0.000000	0.000000	0.000000	0.000000	0.000000	0.015152	0.000000	0.000000	0.000000	0.000000	0.000000	0.090909	0.000000	0.000000	0.227273	0.000000	0.000000	0.000000	0.000000	0.000000	0.000000	0.000000	0.000000	0.000000	0.000000	0.000000	0.000000	0.000000
1	30	0	0.000000	0.000000	0.000000	0.045455	0.000000	0.000000	0.000000	0.000000	0.000000	0.000000	0.000000	0.015152	0.000000	0.000000	0.015152	0.030303	0.015152	0.030303	0.015152	0.000000	0.000000	0.015152	0.000000	0.015152	0.045455	0.030303	0.030303	0.030303	0.000000	0.000000	0.015152	0.015152	0.000000	0.060606	0.075758	0.000000	0.015152	0.015152	0.015152	0.000000	0.000000	0.000000	0.060606	0.030303	0.015152	0.015152	0.015152
1	32	0	0.000000	0.000000	0.000000	0.000000	0.000000	0.000000	0.000000	0.000000	0.000000	0.000000	0.000000	0.000000	0.000000	0.000000	0.015152	0.000000	0.000000	0.000000	0.000000	0.000000	0.015152	0.000000	0.000000	0.000000	0.015152	0.000000	0.000000	0.000000	0.000000	0.000000	0.000000	0.000000	0.000000	0.000000	0.000000	0.000000	0.000000	0.000000	0.000000	0.000000	0.000000	0.000000	0.000000	0.000000	0.030303	0.000000	0.000000
1	34	1	0.000000	0.000000	0.000000	0.000000	0.000000	0.000000	0.000000	0.000000	0.000000	0.000000	0.000000	0.015152	0.000000	0.000000	0.015152	0.000000	0.000000	0.000000	0.000000	0.000000	0.000000	0.000000	0.000000	0.000000	0.015152	0.000000	0.000000	0.000000	0.000000	0.000000	0.000000	0.000000	0.000000	0.060606	0.000000	0.000000	0.000000	0.000000	0.000000	0.015152	0.000000	0.000000	0.000000	0.000000	0.000000	0.015152	0.000000
1	35	1	0.000000	0.000000	0.000000	0.000000	0.000000	0.000000	0.000000	0.000000	0.000000	0.000000	0.000000	0.000000	0.000000	0.030303	0.015152	0.000000	0.000000	0.000000	0.000000	0.000000	0.015152	0.000000	0.000000	0.000000	0.015152	0.000000	0.015152	0.000000	0.000000	0.000000	0.075758	0.000000	0.000000	0.075758	0.000000	0.000000	0.000000	0.000000	0.000000	0.000000	0.000000	0.000000	0.000000	0.000000	0.106061	0.000000	0.000000
1	36	0	0.000000	0.000000	0.045455	0.000000	0.000000	0.000000	0.000000	0.030303	0.000000	0.000000	0.000000	0.000000	0.015152	0.060606	0.015152	0.000000	0.000000	0.000000	0.000000	0.000000	0.015152	0.000000	0.000000	0.000000	0.015152	0.000000	0.015152	0.000000	0.000000	0.000000	0.136364	0.000000	0.000000	0.227273	0.000000	0.000000	0.000000	0.000000	0.000000	0.000000	0.000000	0.000000	0.000000	0.000000	0.121212	0.045455	0.000000
1	39	2	0.000000	0.000000	0.000000	0.000000	0.000000	0.000000	0.000000	0.000000	0.000000	0.000000	0.000000	0.000000	0.000000	0.000000	0.015152	0.000000	0.000000	0.000000	0.000000	0.000000	0.000000	0.000000	0.000000	0.000000	0.015152	0.000000	0.000000	0.000000	0.000000	0.000000	0.000000	0.000000	0.000000	0.030303	0.000000	0.000000	0.000000	0.000000	0.000000	0.000000	0.000000	0.000000	0.000000	0.000000	0.015152	0.000000	0.000000
1	40	1	0.000000	0.075758	0.000000	0.060606	0.000000	0.000000	0.000000	0.000000	0.000000	0.000000	0.000000	0.015152	0.045455	0.000000	0.015152	0.000000	0.000000	0.000000	0.000000	0.000000	0.045455	0.000000	0.000000	0.000000	0.015152	0.000000	0.000000	0.000000	0.000000	0.000000	0.015152	0.000000	0.000000	0.181818	0.000000	0.000000	0.000000	0.000000	0.000000	0.000000	0.000000	0.000000	0.000000	0.000000	0.075758	0.000000	0.000000
1	42	0	0.000000	0.000000	0.015152	0.000000	0.015152	0.000000	0.000000	0.000000	0.000000	0.000000	0.000000	0.045455	0.000000	0.030303	0.000000	0.000000	0.000000	0.000000	0.015152	0.000000	0.030303	0.000000	0.000000	0.000000	0.015152	0.000000	0.030303	0.000000	0.000000	0.000000	0.000000	0.000000	0.015152	0.045455	0.000000	0.000000	0.000000	0.000000	0.000000	0.000000	0.000000	0.000000	0.000000	0.000000	0.060606	0.000000	0.000000
1	43	0	0.000000	0.000000	0.000000	0.015152	0.015152	0.000000	0.000000	0.000000	0.000000	0.000000	0.000000	0.015152	0.000000	0.015152	0.000000	0.000000	0.015152	0.000000	0.000000	0.000000	0.030303	0.000000	0.000000	0.000000	0.015152	0.000000	0.015152	0.000000	0.000000	0.000000	0.000000	0.000000	0.000000	0.106061	0.000000	0.000000	0.000000	0.000000	0.000000	0.000000	0.000000	0.000000	0.000000	0.000000	0.090909	0.000000	0.000000
1	44	0	0.000000	0.000000	0.000000	0.015152	0.030303	0.000000	0.000000	0.000000	0.000000	0.000000	0.000000	0.015152	0.000000	0.000000	0.000000	0.000000	0.000000	0.000000	0.000000	0.000000	0.060606	0.000000	0.000000	0.015152	0.015152	0.000000	0.000000	0.000000	0.000000	0.000000	0.015152	0.000000	0.000000	0.030303	0.000000	0.000000	0.000000	0.000000	0.000000	0.000000	0.000000	0.000000	0.000000	0.000000	0.075758	0.000000	0.000000
1	45	0	0.000000	0.000000	0.000000	0.000000	0.000000	0.000000	0.000000	0.000000	0.000000	0.000000	0.000000	0.000000	0.000000	0.000000	0.015152	0.000000	0.000000	0.000000	0.000000	0.000000	0.000000	0.000000	0.000000	0.000000	0.015152	0.000000	0.000000	0.000000	0.000000	0.000000	0.000000	0.000000	0.000000	0.015152	0.000000	0.000000	0.000000	0.000000	0.000000	0.000000	0.000000	0.000000	0.000000	0.000000	0.000000	0.000000	0.000000
1	46	0	0.000000	0.000000	0.000000	0.000000	0.000000	0.000000	0.000000	0.000000	0.000000	0.000000	0.000000	0.000000	0.000000	0.000000	0.015152	0.000000	0.000000	0.000000	0.000000	0.000000	0.000000	0.000000	0.000000	0.000000	0.015152	0.000000	0.000000	0.000000	0.000000	0.000000	0.000000	0.000000	0.000000	0.015152	0.000000	0.000000	0.000000	0.000000	0.000000	0.000000	0.000000	0.000000	0.000000	0.000000	0.015152	0.000000	0.000000
1	47	1	0.000000	0.000000	0.000000	0.000000	0.000000	0.015152	0.015152	0.000000	0.000000	0.000000	0.000000	0.000000	0.000000	0.000000	0.015152	0.000000	0.000000	0.000000	0.000000	0.000000	0.000000	0.000000	0.000000	0.000000	0.015152	0.000000	0.000000	0.000000	0.000000	0.000000	0.015152	0.000000	0.000000	0.000000	0.000000	0.000000	0.000000	0.000000	0.000000	0.000000	0.000000	0.000000	0.000000	0.000000	0.000000	0.000000	0.000000
1	48	1	0.000000	0.045455	0.060606	0.000000	0.000000	0.000000	0.000000	0.000000	0.000000	0.000000	0.000000	0.000000	0.000000	0.000000	0.015152	0.000000	0.000000	0.000000	0.030303	0.000000	0.000000	0.000000	0.000000	0.000000	0.015152	0.000000	0.000000	0.000000	0.000000	0.000000	0.045455	0.000000	0.000000	0.166667	0.000000	0.000000	0.000000	0.000000	0.000000	0.000000	0.000000	0.000000	0.000000	0.000000	0.000000	0.000000	0.000000
1	49	1	0.000000	0.015152	0.000000	0.000000	0.000000	0.000000	0.000000	0.000000	0.000000	0.000000	0.000000	0.030303	0.000000	0.000000	0.015152	0.000000	0.000000	0.000000	0.000000	0.000000	0.060606	0.000000	0.000000	0.000000	0.015152	0.000000	0.000000	0.000000	0.000000	0.000000	0.000000	0.000000	0.000000	0.000000	0.000000	0.000000	0.000000	0.000000	0.000000	0.000000	0.000000	0.000000	0.000000	0.000000	0.030303	0.000000	0.000000
1	50	0	0.000000	0.000000	0.000000	0.000000	0.000000	0.000000	0.000000	0.000000	0.000000	0.000000	0.000000	0.000000	0.000000	0.000000	0.015152	0.000000	0.000000	0.000000	0.000000	0.000000	0.000000	0.000000	0.000000	0.000000	0.015152	0.000000	0.000000	0.000000	0.000000	0.000000	0.000000	0.000000	0.000000	0.000000	0.000000	0.000000	0.000000	0.000000	0.000000	0.000000	0.000000	0.000000	0.000000	0.000000	0.015152	0.000000	0.000000
1	51	0	0.000000	0.030303	0.000000	0.000000	0.000000	0.000000	0.000000	0.000000	0.000000	0.000000	0.000000	0.000000	0.015152	0.000000	0.015152	0.000000	0.015152	0.000000	0.000000	0.000000	0.000000	0.000000	0.000000	0.000000	0.015152	0.000000	0.000000	0.000000	0.000000	0.000000	0.045455	0.000000	0.000000	0.151515	0.000000	0.000000	0.000000	0.000000	0.000000	0.000000	0.000000	0.000000	0.000000	0.000000	0.015152	0.000000	0.000000
1	52	1	0.000000	0.000000	0.000000	0.000000	0.000000	0.000000	0.000000	0.000000	0.000000	0.000000	0.000000	0.000000	0.000000	0.000000	0.015152	0.000000	0.000000	0.000000	0.000000	0.000000	0.000000	0.000000	0.000000	0.000000	0.015152	0.000000	0.000000	0.000000	0.000000	0.000000	0.000000	0.000000	0.000000	0.030303	0.000000	0.000000	0.000000	0.000000	0.000000	0.000000	0.000000	0.000000	0.000000	0.015152	0.000000	0.000000	0.000000
1	53	0	0.000000	0.000000	0.000000	0.015152	0.045455	0.000000	0.000000	0.000000	0.000000	0.000000	0.000000	0.045455	0.000000	0.000000	0.000000	0.000000	0.000000	0.000000	0.000000	0.000000	0.075758	0.000000	0.000000	0.000000	0.015152	0.000000	0.045455	0.000000	0.000000	0.000000	0.000000	0.000000	0.000000	0.000000	0.000000	0.000000	0.000000	0.000000	0.000000	0.000000	0.000000	0.000000	0.000000	0.000000	0.075758	0.000000	0.000000
1	55	0	0.000000	0.000000	0.000000	0.030303	0.015152	0.000000	0.000000	0.000000	0.000000	0.000000	0.000000	0.015152	0.000000	0.000000	0.000000	0.000000	0.000000	0.000000	0.000000	0.000000	0.015152	0.000000	0.000000	0.000000	0.015152	0.000000	0.000000	0.000000	0.000000	0.000000	0.000000	0.000000	0.000000	0.000000	0.000000	0.000000	0.000000	0.000000	0.000000	0.000000	0.000000	0.000000	0.000000	0.000000	0.060606	0.000000	0.000000
1	56	0	0.000000	0.015152	0.030303	0.015152	0.000000	0.000000	0.000000	0.000000	0.000000	0.000000	0.000000	0.015152	0.030303	0.000000	0.000000	0.000000	0.000000	0.000000	0.000000	0.000000	0.030303	0.000000	0.000000	0.000000	0.015152	0.000000	0.000000	0.000000	0.000000	0.000000	0.000000	0.000000	0.000000	0.242424	0.000000	0.000000	0.000000	0.000000	0.000000	0.000000	0.000000	0.000000	0.000000	0.000000	0.030303	0.000000	0.000000
1	59	0	0.000000	0.000000	0.000000	0.015152	0.000000	0.000000	0.000000	0.000000	0.000000	0.000000	0.000000	0.045455	0.000000	0.000000	0.000000	0.000000	0.000000	0.000000	0.000000	0.000000	0.015152	0.000000	0.000000	0.000000	0.000000	0.000000	0.000000	0.000000	0.000000	0.000000	0.000000	0.000000	0.000000	0.030303	0.000000	0.000000	0.000000	0.000000	0.000000	0.000000	0.000000	0.000000	0.000000	0.000000	0.030303	0.000000	0.000000
1	62	2	0.000000	0.000000	0.000000	0.000000	0.000000	0.000000	0.000000	0.000000	0.000000	0.000000	0.000000	0.000000	0.000000	0.000000	0.015152	0.000000	0.000000	0.000000	0.000000	0.000000	0.015152	0.000000	0.000000	0.000000	0.015152	0.000000	0.000000	0.000000	0.000000	0.000000	0.015152	0.000000	0.000000	0.045455	0.000000	0.000000	0.000000	0.000000	0.000000	0.000000	0.000000	0.000000	0.000000	0.000000	0.030303	0.000000	0.000000
1	63	0	0.000000	0.000000	0.000000	0.000000	0.000000	0.000000	0.000000	0.000000	0.000000	0.000000	0.000000	0.000000	0.000000	0.000000	0.015152	0.000000	0.000000	0.000000	0.000000	0.000000	0.000000	0.000000	0.000000	0.000000	0.015152	0.000000	0.000000	0.000000	0.000000	0.000000	0.000000	0.000000	0.000000	0.015152	0.000000	0.000000	0.000000	0.000000	0.000000	0.000000	0.000000	0.000000	0.000000	0.000000	0.030303	0.000000	0.000000
1	64	0	0.000000	0.030303	0.075758	0.000000	0.000000	0.000000	0.000000	0.000000	0.000000	0.000000	0.000000	0.000000	0.000000	0.000000	0.015152	0.000000	0.000000	0.000000	0.000000	0.000000	0.000000	0.000000	0.000000	0.000000	0.015152	0.000000	0.000000	0.000000	0.000000	0.000000	0.000000	0.000000	0.000000	0.151515	0.000000	0.000000	0.000000	0.000000	0.000000	0.000000	0.000000	0.000000	0.000000	0.000000	0.000000	0.000000	0.000000
2	4	0	0.000000	0.000000	0.000000	0.030303	0.000000	0.000000	0.000000	0.015152	0.000000	0.030303	0.015152	0.000000	0.015152	0.045455	0.000000	0.060606	0.000000	0.015152	0.030303	0.000000	0.030303	0.000000	0.000000	0.000000	0.000000	0.000000	0.030303	0.000000	0.000000	0.000000	0.000000	0.000000	0.000000	0.015152	0.015152	0.000000	0.000000	0.000000	0.000000	0.000000	0.000000	0.000000	0.000000	0.000000	0.000000	0.030303	0.000000
2	5	0	5.681818	5.636364	5.893939	6.227273	6.045455	5.924242	6.166667	5.939394	5.666667	5.393939	4.954545	5.378788	5.166667	5.651515	5.500000	5.530303	6.515152	6.363636	5.590909	5.287879	5.924242	5.469697	6.348485	5.500000	5.075758	5.924242	5.303030	6.560606	5.878788	5.984848	6.621212	6.651515	6.666667	5.878788	5.636364	5.575758	6.242424	5.469697	5.833333	6.924242	6.166667	5.651515	6.712121	6.681818	6.530303	5.772727	7.075758
2	6	0	0.015152	0.000000	0.015152	0.030303	0.000000	0.015152	0.000000	0.015152	0.181818	0.151515	0.257576	0.045455	0.121212	0.090909	0.000000	0.060606	0.015152	0.075758	0.000000	0.000000	0.075758	0.000000	0.060606	0.000000	0.015152	0.030303	0.030303	0.000000	0.000000	0.000000	0.000000	0.000000	0.000000	0.045455	0.060606	0.000000	0.000000	0.015152	0.030303	0.000000	0.000000	0.030303	0.015152	0.030303	0.000000	0.030303	0.015152
2	8	0	0.000000	0.000000	0.000000	0.000000	0.000000	0.000000	0.000000	0.000000	0.000000	0.000000	0.000000	0.000000	0.000000	0.000000	0.000000	0.000000	0.000000	0.000000	0.000000	0.000000	0.000000	0.000000	0.000000	0.000000	0.000000	0.000000	0.000000	0.000000	0.000000	0.000000	0.000000	0.000000	0.000000	0.000000	0.000000	0.000000	0.000000	0.000000	0.000000	0.000000	0.000000	0.000000	0.000000	0.000000	0.000000	0.000000	0.000000
2	10	0	0.000000	0.000000	0.000000	0.000000	0.000000	0.000000	0.000000	0.030303	0.000000	0.015152	0.015152	0.030303	0.030303	0.015152	0.000000	0.045455	0.000000	0.000000	0.000000	0.000000	0.030303	0.000000	0.030303	0.000000	0.000000	0.000000	0.045455	0.000000	0.000000	0.000000	0.000000	0.000000	0.000000	0.015152	0.030303	0.000000	0.000000	0.000000	0.000000	0.000000	0.000000	0.000000	0.015152	0.045455	0.000000	0.015152	0.000000
2	16	0	0.000000	0.000000	0.000000	0.030303	0.000000	0.015152	0.000000	0.030303	0.000000	0.030303	0.015152	0.000000	0.060606	0.075758	0.000000	0.060606	0.000000	0.030303	0.015152	0.000000	0.000000	0.000000	0.060606	0.000000	0.000000	0.030303	0.000000	0.000000	0.000000	0.000000	0.030303	0.000000	0.000000	0.045455	0.045455	0.000000	0.000000	0.015152	0.045455	0.000000	0.000000	0.015152	0.000000	0.030303	0.000000	0.015152	0.045455
2	19	0	0.015152	0.000000	0.015152	0.090909	0.030303	0.015152	0.000000	0.045455	0.000000	0.106061	0.075758	0.015152	0.166667	0.106061	0.000000	0.212121	0.000000	0.106061	0.030303	0.000000	0.181818	0.015152	0.106061	0.000000	0.030303	0.060606	0.060606	0.000000	0.000000	0.000000	0.000000	0.000000	0.000000	0.121212	0.121212	0.000000	0.000000	0.060606	0.060606	0.015152	0.000000	0.060606	0.015152	0.015152	0.000000	0.060606	0.121212
2	20	0	0.015152	0.000000	0.000000	0.000000	0.000000	0.030303	0.000000	0.015152	0.000000	0.030303	0.030303	0.030303	0.030303	0.030303	0.000000	0.090909	0.000000	0.030303	0.015152	0.000000	0.015152	0.000000	0.045455	0.000000	0.030303	0.000000	0.000000	0.000000	0.000000	0.000000	0.000000	0.000000	0.000000	0.060606	0.015152	0.000000	0.000000	0.015152	0.000000	0.045455	0.000000	0.030303	0.000000	0.030303	0.000000	0.030303	0.015152
2	22	1	0.000000	0.000000	0.015152	0.000000	0.015152	0.030303	0.000000	0.030303	0.000000	0.060606	0.015152	0.015152	0.075758	0.060606	0.000000	0.030303	0.000000	0.060606	0.030303	0.000000	0.106061	0.000000	0.075758	0.000000	0.015152	0.030303	0.000000	0.000000	0.000000	0.000000	0.000000	0.000000	0.000000	0.030303	0.121212	0.000000	0.000000	0.075758	0.060606	0.015152	0.000000	0.060606	0.015152	0.000000	0.000000	0.030303	0.030303
2	23	0	0.000000	0.000000	0.000000	0.015152	0.000000	0.000000	0.000000	0.000000	0.015152	0.030303	0.015152	0.015152	0.075758	0.075758	0.000000	0.136364	0.000000	0.060606	0.000000	0.000000	0.060606	0.000000	0.030303	0.000000	0.000000	0.000000	0.015152	0.000000	0.000000	0.000000	0.000000	0.000000	0.000000	0.000000	0.030303	0.000000	0.000000	0.000000	0.000000	0.000000	0.000000	0.000000	0.015152	0.045455	0.000000	0.045455	0.000000
2	24	0	0.000000	0.000000	0.000000	0.000000	0.000000	0.000000	0.000000	0.000000	0.000000	0.000000	0.000000	0.000000	0.000000	0.000000	0.000000	0.000000	0.000000	0.000000	0.000000	0.000000	0.000000	0.000000	0.000000	0.000000	0.000000	0.000000	0.000000	0.000000	0.000000	0.000000	0.000000	0.000000	0.000000	0.000000	0.000000	0.000000	0.000000	0.000000	0.000000	0.000000	0.000000	0.000000	0.015152	0.045455	0.000000	0.000000	0.000000
2	25	0	0.000000	0.000000	0.000000	0.000000	0.000000	0.000000	0.000000	0.000000	0.000000	0.030303	0.000000	0.000000	0.030303	0.000000	0.000000	0.045455	0.000000	0.000000	0.000000	0.000000	0.030303	0.000000	0.030303	0.000000	0.015152	0.000000	0.000000	0.000000	0.000000	0.000000	0.000000	0.000000	0.000000	0.030303	0.000000	0.000000	0.000000	0.000000	0.000000	0.000000	0.000000	0.000000	0.000000	0.000000	0.000000	0.000000	0.075758
2	28	0	0.015152	0.000000	0.030303	0.030303	0.000000	0.015152	0.000000	0.045455	0.000000	0.075758	0.030303	0.045455	0.121212	0.075758	0.030303	0.075758	0.015152	0.090909	0.045455	0.000000	0.166667	0.000000	0.060606	0.000000	0.030303	0.030303	0.106061	0.000000	0.000000	0.000000	0.000000	0.015152	0.000000	0.106061	0.106061	0.000000	0.000000	0.075758	0.045455	0.015152	0.000000	0.015152	0.045455	0.030303	0.015152	0.030303	0.030303
2	29	0	0.015152	0.000000	0.015152	0.000000	0.015152	0.000000	0.000000	0.030303	0.000000	0.045455	0.000000	0.015152	0.060606	0.060606	0.000000	0.136364	0.000000	0.045455	0.030303	0.000000	0.045455	0.000000	0.015152	0.000000	0.030303	0.015152	0.030303	0.000000	0.000000	0.000000	0.000000	0.000000	0.000000	0.030303	0.045455	0.015152	0.000000	0.015152	0.000000	0.000000	0.000000	0.000000	0.015152	0.000000	0.000000	0.060606	0.015152
2	30	0	0.000000	0.000000	0.000000	0.000000	0.000000	0.000000	0.000000	0.000000	0.000000	0.000000	0.000000	0.000000	0.000000	0.015152	0.000000	0.000000	0.000000	0.000000	0.000000	0.000000	0.000000	0.000000	0.000000	0.000000	0.000000	0.000000	0.000000	0.000000	0.000000	0.000000	0.000000	0.000000	0.000000	0.000000	0.000000	0.000000	0.000000	0.000000	0.000000	0.000000	0.000000	0.000000	0.015152	0.000000	0.000000	0.000000	0.000000
2	32	0	0.015152	0.015152	0.015152	0.030303	0.000000	0.015152	0.030303	0.030303	0.000000	0.090909	0.000000	0.015152	0.136364	0.121212	0.000000	0.151515	0.015152	0.136364	0.015152	0.000000	0.181818	0.015152	0.075758	0.000000	0.106061	0.090909	0.015152	0.015152	0.000000	0.015152	0.000000	0.000000	0.000000	0.090909	0.060606	0.000000	0.000000	0.030303	0.045455	0.000000	0.000000	0.000000	0.000000	0.015152	0.060606	0.015152	0.045455
2	33	0	0.000000	0.000000	0.000000	0.000000	0.000000	0.000000	0.000000	0.000000	0.000000	0.000000	0.000000	0.000000	0.000000	0.000000	0.000000	0.000000	0.000000	0.000000	0.000000	0.000000	0.000000	0.000000	0.000000	0.045455	0.000000	0.000000	0.000000	0.000000	0.000000	0.000000	0.015152	0.000000	0.000000	0.000000	0.000000	0.000000	0.000000	0.000000	0.000000	0.000000	0.000000	0.000000	0.000000	0.015152	0.000000	0.000000	0.000000
2	34	0	0.015152	0.000000	0.000000	0.000000	0.000000	0.000000	0.000000	0.000000	0.000000	0.015152	0.000000	0.000000	0.045455	0.015152	0.000000	0.015152	0.000000	0.000000	0.000000	0.000000	0.015152	0.000000	0.000000	0.000000	0.000000	0.000000	0.030303	0.000000	0.000000	0.000000	0.000000	0.000000	0.000000	0.015152	0.000000	0.000000	0.000000	0.000000	0.000000	0.000000	0.000000	0.000000	0.000000	0.000000	0.000000	0.000000	0.000000
2	35	1	0.000000	0.000000	0.015152	0.000000	0.000000	0.000000	0.015152	0.000000	0.000000	0.000000	0.015152	0.000000	0.015152	0.015152	0.000000	0.030303	0.000000	0.015152	0.000000	0.000000	0.000000	0.000000	0.015152	0.000000	0.000000	0.015152	0.000000	0.000000	0.000000	0.000000	0.000000	0.015152	0.000000	0.030303	0.000000	0.000000	0.000000	0.000000	0.000000	0.015152	0.000000	0.015152	0.015152	0.030303	0.015152	0.000000	0.000000
2	36	0	0.000000	0.015152	0.000000	0.090909	0.015152	0.015152	0.030303	0.030303	0.000000	0.090909	0.015152	0.015152	0.121212	0.045455	0.000000	0.121212	0.015152	0.121212	0.015152	0.000000	0.015152	0.000000	0.045455	0.000000	0.015152	0.060606	0.000000	0.000000	0.000000	0.000000	0.000000	0.000000	0.000000	0.045455	0.060606	0.000000	0.000000	0.015152	0.030303	0.000000	0.000000	0.015152	0.015152	0.015152	0.000000	0.000000	0.030303
2	39	2	0.000000	0.000000	0.000000	0.015152	0.015152	0.045455	0.000000	0.015152	0.000000	0.075758	0.000000	0.045455	0.075758	0.151515	0.000000	0.121212	0.000000	0.000000	0.060606	0.000000	0.121212	0.015152	0.045455	0.000000	0.030303	0.030303	0.075758	0.000000	0.000000	0.000000	0.000000	0.000000	0.000000	0.090909	0.090909	0.015152	0.000000	0.090909	0.060606	0.106061	0.000000	0.045455	0.015152	0.045455	0.015152	0.075758	0.045455
2	40	1	0.000000	0.000000	0.015152	0.015152	0.045455	0.000000	0.015152	0.015152	0.000000	0.045455	0.000000	0.015152	0.106061	0.075758	0.000000	0.075758	0.000000	0.030303	0.015152	0.000000	0.015152	0.015152	0.030303	0.000000	0.015152	0.015152	0.015152	0.000000	0.000000	0.000000	0.000000	0.000000	0.000000	0.045455	0.015152	0.000000	0.000000	0.015152	0.000000	0.015152	0.000000	0.015152	0.000000	0.030303	0.000000	0.030303	0.045455
2	42	2	0.000000	0.000000	0.000000	0.000000	0.000000	0.000000	0.000000	0.000000	0.000000	0.000000	0.000000	0.000000	0.000000	0.000000	0.000000	0.000000	0.000000	0.000000	0.000000	0.000000	0.000000	0.000000	0.000000	0.000000	0.000000	0.000000	0.000000	0.000000	0.000000	0.000000	0.000000	0.000000	0.000000	0.000000	0.000000	0.000000	0.000000	0.000000	0.000000	0.000000	0.000000	0.000000	0.000000	0.000000	0.000000	0.000000	0.000000
2	43	0	0.000000	0.000000	0.000000	0.030303	0.000000	0.000000	0.000000	0.045455	0.000000	0.015152	0.030303	0.000000	0.030303	0.030303	0.000000	0.015152	0.000000	0.015152	0.000000	0.000000	0.075758	0.000000	0.045455	0.000000	0.000000	0.015152	0.075758	0.000000	0.000000	0.000000	0.000000	0.000000	0.000000	0.030303	0.000000	0.000000	0.000000	0.000000	0.000000	0.000000	0.000000	0.000000	0.000000	0.000000	0.000000	0.015152	0.000000
2	44	0	0.000000	0.000000	0.000000	0.060606	0.015152	0.000000	0.045455	0.090909	0.000000	0.075758	0.060606	0.030303	0.075758	0.090909	0.000000	0.075758	0.000000	0.030303	0.000000	0.000000	0.060606	0.000000	0.045455	0.000000	0.015152	0.030303	0.015152	0.000000	0.000000	0.000000	0.000000	0.000000	0.000000	0.045455	0.030303	0.000000	0.000000	0.045455	0.015152	0.000000	0.000000	0.000000	0.060606	0.106061	0.000000	0.060606	0.015152
2	45	0	0.000000	0.000000	0.000000	0.000000	0.000000	0.000000	0.000000	0.000000	0.000000	0.000000	0.000000	0.000000	0.000000	0.000000	0.000000	0.000000	0.000000	0.000000	0.000000	0.000000	0.000000	0.000000	0.000000	0.000000	0.000000	0.000000	0.000000	0.000000	0.000000	0.000000	0.000000	0.000000	0.000000	0.000000	0.000000	0.000000	0.000000	0.000000	0.000000	0.000000	0.000000	0.000000	0.015152	0.015152	0.000000	0.015152	0.000000
2	46	0	0.015152	0.000000	0.015152	0.015152	0.045455	0.015152	0.000000	0.045455	0.000000	0.106061	0.015152	0.015152	0.151515	0.151515	0.015152	0.106061	0.000000	0.181818	0.045455	0.000000	0.136364	0.015152	0.090909	0.000000	0.015152	0.121212	0.015152	0.000000	0.000000	0.000000	0.015152	0.000000	0.000000	0.075758	0.151515	0.015152	0.000000	0.060606	0.060606	0.030303	0.000000	0.015152	0.015152	0.015152	0.000000	0.045455	0.090909
2	47	1	0.015152	0.000000	0.000000	0.000000	0.000000	0.000000	0.000000	0.000000	0.000000	0.015152	0.000000	0.000000	0.030303	0.045455	0.000000	0.000000	0.000000	0.015152	0.000000	0.000000	0.015152	0.000000	0.030303	0.000000	0.000000	0.000000	0.000000	0.015152	0.000000	0.000000	0.000000	0.000000	0.000000	0.000000	0.015152	0.000000	0.000000	0.015152	0.000000	0.000000	0.000000	0.000000	0.000000	0.000000	0.000000	0.000000	0.000000
2	48	0	0.000000	0.000000	0.000000	0.000000	0.000000	0.000000	0.000000	0.000000	0.000000	0.000000	0.000000	0.000000	0.000000	0.000000	0.000000	0.015152	0.000000	0.000000	0.000000	0.000000	0.000000	0.000000	0.000000	0.000000	0.000000	0.000000	0.000000	0.000000	0.000000	0.000000	0.000000	0.000000	0.000000	0.000000	0.000000	0.000000	0.000000	0.000000	0.000000	0.000000	0.000000	0.000000	0.000000	0.000000	0.000000	0.000000	0.000000
2	49	1	0.000000	0.000000	0.000000	0.000000	0.000000	0.000000	0.000000	0.000000	0.000000	0.015152	0.000000	0.000000	0.060606	0.045455	0.000000	0.075758	0.000000	0.045455	0.000000	0.000000	0.000000	0.000000	0.000000	0.000000	0.000000	0.000000	0.000000	0.000000	0.000000	0.000000	0.000000	0.000000	0.000000	0.015152	0.000000	0.000000	0.000000	0.000000	0.000000	0.000000	0.000000	0.000000	0.000000	0.000000	0.000000	0.000000	0.000000
2	50	0	0.000000	0.000000	0.000000	0.030303	0.000000	0.000000	0.000000	0.015152	0.000000	0.030303	0.045455	0.000000	0.030303	0.090909	0.000000	0.075758	0.000000	0.015152	0.015152	0.000000	0.015152	0.000000	0.045455	0.000000	0.000000	0.015152	0.000000	0.000000	0.000000	0.000000	0.000000	0.000000	0.000000	0.000000	0.045455	0.000000	0.000000	0.000000	0.000000	0.015152	0.000000	0.030303	0.000000	0.000000	0.000000	0.075758	0.000000
2	51	0	0.000000	0.000000	0.015152	0.060606	0.000000	0.015152	0.000000	0.045455	0.000000	0.045455	0.030303	0.015152	0.106061	0.121212	0.000000	0.106061	0.030303	0.030303	0.015152	0.000000	0.136364	0.000000	0.045455	0.000000	0.015152	0.060606	0.000000	0.000000	0.000000	0.000000	0.000000	0.000000	0.000000	0.015152	0.060606	0.000000	0.000000	0.060606	0.030303	0.015152	0.000000	0.030303	0.000000	0.000000	0.000000	0.060606	0.015152
2	52	1	0.000000	0.000000	0.015152	0.030303	0.000000	0.015152	0.000000	0.030303	0.000000	0.030303	0.015152	0.000000	0.090909	0.090909	0.000000	0.075758	0.000000	0.045455	0.000000	0.000000	0.000000	0.000000	0.000000	0.000000	0.015152	0.015152	0.000000	0.000000	0.000000	0.000000	0.000000	0.000000	0.000000	0.015152	0.060606	0.000000	0.000000	0.000000	0.030303	0.000000	0.000000	0.000000	0.000000	0.030303	0.000000	0.000000	0.015152
2	53	0	0.000000	0.000000	0.000000	0.045455	0.000000	0.000000	0.015152	0.015152	0.000000	0.000000	0.000000	0.000000	0.015152	0.000000	0.000000	0.015152	0.015152	0.030303	0.015152	0.000000	0.060606	0.000000	0.000000	0.000000	0.000000	0.015152	0.000000	0.000000	0.000000	0.000000	0.000000	0.000000	0.000000	0.015152	0.045455	0.000000	0.000000	0.000000	0.015152	0.000000	0.000000	0.000000	0.000000	0.045455	0.015152	0.045455	0.000000
2	55	0	0.000000	0.000000	0.000000	0.000000	0.000000	0.000000	0.000000	0.000000	0.000000	0.000000	0.000000	0.000000	0.000000	0.000000	0.000000	0.000000	0.000000	0.000000	0.000000	0.000000	0.000000	0.000000	0.000000	0.000000	0.000000	0.000000	0.000000	0.000000	0.000000	0.000000	0.000000	0.000000	0.000000	0.000000	0.000000	0.000000	0.000000	0.000000	0.000000	0.000000	0.000000	0.000000	0.000000	0.000000	0.000000	0.000000	0.000000
2	56	1	0.000000	0.000000	0.000000	0.000000	0.000000	0.000000	0.000000	0.000000	0.000000	0.000000	0.000000	0.000000	0.000000	0.000000	0.000000	0.015152	0.000000	0.000000	0.000000	0.000000	0.000000	0.000000	0.000000	0.000000	0.000000	0.000000	0.000000	0.000000	0.000000	0.000000	0.000000	0.000000	0.000000	0.000000	0.000000	0.000000	0.000000	0.000000	0.000000	0.000000	0.000000	0.000000	0.000000	0.000000	0.000000	0.000000	0.000000
2	59	0	0.000000	0.000000	0.000000	0.000000	0.000000	0.000000	0.000000	0.000000	0.000000	0.000000	0.000000	0.000000	0.000000	0.000000	0.000000	0.000000	0.000000	0.000000	0.000000	0.000000	0.000000	0.000000	0.000000	0.000000	0.000000	0.000000	0.000000	0.000000	0.000000	0.000000	0.000000	0.000000	0.000000	0.000000	0.000000	0.000000	0.000000	0.000000	0.000000	0.000000	0.000000	0.000000	0.000000	0.030303	0.000000	0.015152	0.000000
2	61	2	0.000000	0.000000	0.000000	0.000000	0.015152	0.000000	0.000000	0.000000	0.000000	0.000000	0.000000	0.015152	0.045455	0.030303	0.000000	0.075758	0.000000	0.000000	0.000000	0.000000	0.030303	0.000000	0.015152	0.000000	0.000000	0.045455	0.000000	0.000000	0.000000	0.000000	0.000000	0.000000	0.000000	0.000000	0.000000	0.000000	0.000000	0.000000	0.000000	0.000000	0.000000	0.000000	0.000000	0.000000	0.000000	0.000000	0.000000
2	62	2	0.000000	0.000000	0.000000	0.000000	0.000000	0.000000	0.000000	0.000000	0.000000	0.000000	0.000000	0.000000	0.015152	0.000000	0.000000	0.000000	0.000000	0.000000	0.000000	0.000000	0.030303	0.000000	0.015152	0.000000	0.000000	0.015152	0.000000	0.000000	0.000000	0.000000	0.000000	0.000000	0.000000	0.000000	0.015152	0.000000	0.000000	0.000000	0.000000	0.000000	0.000000	0.000000	0.000000	0.000000	0.000000	0.000000	0.000000
2	63	0	0.000000	0.000000	0.000000	0.060606	0.000000	0.015152	0.000000	0.030303	0.000000	0.075758	0.060606	0.000000	0.075758	0.090909	0.000000	0.136364	0.015152	0.060606	0.045455	0.000000	0.106061	0.015152	0.075758	0.000000	0.000000	0.030303	0.030303	0.000000	0.000000	0.000000	0.000000	0.000000	0.000000	0.030303	0.106061	0.000000	0.000000	0.045455	0.000000	0.015152	0.000000	0.015152	0.015152	0.015152	0.000000	0.045455	0.030303
2	64	0	0.000000	0.000000	0.000000	0.000000	0.000000	0.000000	0.000000	0.000000	0.000000	0.015152	0.000000	0.015152	0.045455	0.015152	0.015152	0.060606	0.000000	0.000000	0.000000	0.000000	0.060606	0.015152	0.045455	0.000000	0.000000	0.030303	0.000000	0.000000	0.000000	0.000000	0.000000	0.000000	0.000000	0.000000	0.030303	0.000000	0.000000	0.000000	0.000000	0.000000	0.000000	0.015152	0.015152	0.000000	0.000000	0.000000	0.015152
3	1	0	0.015152	0.015152	0.000000	0.000000	0.000000	0.000000	0.030303	0.000000	0.000000	0.000000	0.000000	0.000000	0.000000	0.000000	0.015152	0.000000	0.000000	0.000000	0.000000	0.000000	0.000000	0.000000	0.000000	0.000000	0.000000	0.015152	0.000000	0.015152	0.000000	0.000000	0.090909	0.015152	0.000000	0.015152	0.000000	0.015152	0.000000	0.000000	0.000000	0.000000	0.000000	0.000000	0.000000	0.000000	0.000000	0.000000	0.000000
3	2	0	0.045455	0.000000	0.045455	0.030303	0.015152	0.015152	0.030303	0.030303	0.000000	0.000000	0.015152	0.015152	0.000000	0.030303	0.060606	0.000000	0.000000	0.000000	0.000000	0.000000	0.000000	0.000000	0.000000	0.015152	0.000000	0.000000	0.030303	0.015152	0.000000	0.000000	0.106061	0.000000	0.000000	0.000000	0.000000	0.015152	0.000000	0.000000	0.000000	0.000000	0.000000	0.000000	0.000000	0.000000	0.030303	0.000000	0.000000
3	3	0	0.015152	0.000000	0.015152	0.000000	0.000000	0.000000	0.000000	0.015152	0.000000	0.000000	0.000000	0.015152	0.000000	0.015152	0.000000	0.000000	0.000000	0.000000	0.000000	0.000000	0.015152	0.000000	0.000000	0.000000	0.000000	0.000000	0.000000	0.000000	0.000000	0.000000	0.045455	0.000000	0.000000	0.000000	0.000000	0.000000	0.000000	0.000000	0.000000	0.000000	0.000000	0.000000	0.000000	0.000000	0.000000	0.000000	0.000000
3	4	0	0.045455	0.015152	0.030303	0.015152	0.000000	0.000000	0.000000	0.000000	0.000000	0.015152	0.015152	0.030303	0.000000	0.000000	0.000000	0.045455	0.000000	0.015152	0.000000	0.000000	0.000000	0.000000	0.030303	0.000000	0.000000	0.000000	0.000000	0.000000	0.015152	0.000000	0.000000	0.000000	0.015152	0.000000	0.015152	0.015152	0.000000	0.000000	0.000000	0.000000	0.000000	0.000000	0.000000	0.000000	0.000000	0.015152	0.000000
3	5	0	7.939394	8.348485	7.939394	7.742424	8.242424	8.212121	8.378788	8.545455	8.015152	8.242424	8.242424	8.106061	8.075758	8.136364	8.439394	8.242424	7.818182	8.075758	7.924242	7.924242	8.196970	8.060606	7.969697	7.772727	7.833333	7.651515	7.560606	7.772727	7.621212	7.590909	7.696970	8.000000	7.757576	7.984848	7.757576	7.181818	7.818182	7.681818	7.863636	7.803030	7.590909	7.924242	7.590909	7.590909	7.636364	7.469697	7.212121
3	7	0	0.000000	0.000000	0.000000	0.000000	0.000000	0.000000	0.000000	0.000000	0.000000	0.000000	0.000000	0.000000	0.000000	0.000000	0.000000	0.000000	0.000000	0.015152	0.000000	0.000000	0.000000	0.000000	0.000000	0.015152	0.000000	0.000000	0.000000	0.000000	0.000000	0.000000	0.000000	0.000000	0.000000	0.000000	0.000000	0.000000	0.000000	0.000000	0.000000	0.000000	0.000000	0.000000	0.000000	0.000000	0.000000	0.000000	0.000000
3	8	0	0.000000	0.000000	0.000000	0.000000	0.000000	0.000000	0.000000	0.000000	0.000000	0.000000	0.000000	0.000000	0.000000	0.015152	0.000000	0.000000	0.000000	0.000000	0.000000	0.000000	0.000000	0.000000	0.000000	0.000000	0.000000	0.000000	0.000000	0.000000	0.000000	0.000000	0.000000	0.000000	0.000000	0.000000	0.000000	0.000000	0.000000	0.000000	0.000000	0.000000	0.000000	0.000000	0.000000	0.000000	0.000000	0.000000	0.000000
3	9	0	0.000000	0.000000	0.000000	0.000000	0.000000	0.000000	0.000000	0.000000	0.000000	0.000000	0.000000	0.000000	0.000000	0.000000	0.000000	0.000000	0.000000	0.000000	0.000000	0.000000	0.000000	0.000000	0.000000	0.000000	0.000000	0.000000	0.000000	0.015152	0.000000	0.000000	0.000000	0.000000	0.000000	0.000000	0.000000	0.000000	0.000000	0.000000	0.000000	0.000000	0.000000	0.000000	0.000000	0.000000	0.000000	0.000000	0.000000
3	10	0	0.015152	0.015152	0.000000	0.000000	0.000000	0.000000	0.000000	0.000000	0.000000	0.000000	0.000000	0.000000	0.015152	0.000000	0.000000	0.000000	0.000000	0.000000	0.000000	0.000000	0.000000	0.000000	0.000000	0.000000	0.000000	0.000000	0.000000	0.015152	0.000000	0.000000	0.045455	0.000000	0.000000	0.000000	0.000000	0.000000	0.000000	0.000000	0.000000	0.000000	0.000000	0.000000	0.000000	0.000000	0.000000	0.000000	0.000000
3	11	0	0.000000	0.000000	0.000000	0.000000	0.000000	0.000000	0.000000	0.000000	0.000000	0.000000	0.000000	0.000000	0.000000	0.000000	0.000000	0.000000	0.000000	0.000000	0.015152	0.000000	0.000000	0.000000	0.000000	0.000000	0.000000	0.000000	0.000000	0.000000	0.000000	0.000000	0.000000	0.000000	0.000000	0.000000	0.000000	0.000000	0.000000	0.000000	0.000000	0.000000	0.000000	0.000000	0.000000	0.015152	0.000000	0.000000	0.000000
3	14	0	0.000000	0.000000	0.000000	0.000000	0.000000	0.000000	0.000000	0.015152	0.000000	0.000000	0.000000	0.000000	0.000000	0.030303	0.045455	0.000000	0.060606	0.000000	0.000000	0.000000	0.000000	0.000000	0.030303	0.015152	0.000000	0.000000	0.015152	0.000000	0.000000	0.000000	0.000000	0.000000	0.000000	0.015152	0.000000	0.015152	0.000000	0.000000	0.000000	0.015152	0.000000	0.000000	0.000000	0.015152	0.000000	0.000000	0.000000
3	16	0	0.045455	0.060606	0.030303	0.030303	0.015152	0.015152	0.060606	0.000000	0.030303	0.015152	0.015152	0.015152	0.060606	0.015152	0.015152	0.015152	0.075758	0.015152	0.000000	0.015152	0.030303	0.030303	0.030303	0.015152	0.000000	0.000000	0.015152	0.015152	0.015152	0.000000	0.045455	0.015152	0.000000	0.030303	0.015152	0.030303	0.015152	0.015152	0.015152	0.045455	0.015152	0.000000	0.000000	0.030303	0.015152	0.015152	0.000000
3	17	0	0.000000	0.000000	0.000000	0.000000	0.000000	0.000000	0.000000	0.000000	0.000000	0.000000	0.000000	0.000000	0.000000	0.000000	0.000000	0.000000	0.000000	0.000000	0.030303	0.000000	0.000000	0.000000	0.000000	0.000000	0.000000	0.000000	0.000000	0.000000	0.000000	0.000000	0.000000	0.000000	0.000000	0.000000	0.000000	0.000000	0.000000	0.000000	0.000000	0.000000	0.000000	0.000000	0.000000	0.015152	0.000000	0.000000	0.000000
3	18	0	0.151515	0.136364	0.500000	0.257576	0.136364	0.484848	0.136364	0.151515	0.196970	0.030303	0.151515	0.378788	0.015152	0.060606	0.287879	0.045455	0.121212	0.106061	0.348485	0.045455	0.060606	0.090909	0.045455	0.090909	0.015152	0.000000	0.196970	0.000000	0.000000	0.090909	0.075758	0.075758	0.090909	0.045455	0.030303	0.045455	0.045455	0.015152	0.136364	0.060606	0.015152	0.030303	0.015152	0.015152	0.227273	0.030303	0.030303
3	19	0	0.000000	0.015152	0.030303	0.030303	0.000000	0.045455	0.045455	0.000000	0.015152	0.030303	0.000000	0.015152	0.000000	0.015152	0.000000	0.030303	0.030303	0.000000	0.000000	0.015152	0.015152	0.000000	0.000000	0.030303	0.030303	0.015152	0.015152	0.000000	0.015152	0.000000	0.045455	0.015152	0.000000	0.015152	0.000000	0.015152	0.000000	0.000000	0.000000	0.015152	0.000000	0.000000	0.000000	0.015152	0.000000	0.000000	0.000000
3	20	0	0.000000	0.000000	0.000000	0.000000	0.000000	0.000000	0.000000	0.000000	0.000000	0.000000	0.000000	0.000000	0.000000	0.000000	0.000000	0.000000	0.000000	0.000000	0.000000	0.000000	0.000000	0.000000	0.000000	0.000000	0.000000	0.000000	0.000000	0.000000	0.000000	0.000000	0.015152	0.000000	0.000000	0.000000	0.000000	0.000000	0.000000	0.000000	0.000000	0.000000	0.000000	0.000000	0.000000	0.015152	0.000000	0.000000	0.000000
3	21	0	0.000000	0.000000	0.000000	0.000000	0.000000	0.000000	0.000000	0.000000	0.000000	0.000000	0.000000	0.000000	0.000000	0.000000	0.000000	0.000000	0.000000	0.000000	0.000000	0.000000	0.000000	0.000000	0.000000	0.000000	0.000000	0.015152	0.000000	0.000000	0.000000	0.000000	0.000000	0.000000	0.000000	0.000000	0.000000	0.000000	0.015152	0.000000	0.000000	0.000000	0.000000	0.000000	0.000000	0.000000	0.000000	0.000000	0.000000
3	22	0	0.000000	0.000000	0.000000	0.000000	0.000000	0.030303	0.060606	0.000000	0.000000	0.015152	0.000000	0.000000	0.000000	0.000000	0.045455	0.015152	0.000000	0.000000	0.000000	0.015152	0.000000	0.000000	0.000000	0.000000	0.000000	0.000000	0.000000	0.000000	0.000000	0.000000	0.015152	0.000000	0.000000	0.030303	0.000000	0.015152	0.000000	0.000000	0.015152	0.000000	0.015152	0.000000	0.000000	0.000000	0.000000	0.015152	0.000000
3	24	0	0.000000	0.000000	0.000000	0.000000	0.000000	0.000000	0.015152	0.000000	0.015152	0.000000	0.000000	0.015152	0.000000	0.000000	0.030303	0.000000	0.015152	0.000000	0.000000	0.000000	0.000000	0.000000	0.000000	0.000000	0.000000	0.000000	0.015152	0.000000	0.000000	0.000000	0.015152	0.000000	0.015152	0.015152	0.000000	0.000000	0.000000	0.000000	0.000000	0.015152	0.000000	0.000000	0.000000	0.000000	0.000000	0.000000	0.000000
3	25	0	0.000000	0.000000	0.000000	0.000000	0.000000	0.000000	0.000000	0.000000	0.000000	0.000000	0.000000	0.000000	0.000000	0.000000	0.000000	0.000000	0.000000	0.000000	0.000000	0.000000	0.000000	0.000000	0.000000	0.000000	0.000000	0.000000	0.000000	0.000000	0.000000	0.000000	0.000000	0.000000	0.000000	0.000000	0.000000	0.000000	0.000000	0.000000	0.000000	0.000000	0.000000	0.000000	0.000000	0.000000	0.000000	0.000000	0.015152
3	26	0	0.000000	0.015152	0.000000	0.000000	0.000000	0.000000	0.000000	0.000000	0.015152	0.000000	0.015152	0.000000	0.000000	0.000000	0.000000	0.000000	0.000000	0.000000	0.000000	0.000000	0.000000	0.000000	0.000000	0.000000	0.000000	0.000000	0.000000	0.000000	0.000000	0.000000	0.000000	0.000000	0.000000	0.000000	0.000000	0.000000	0.045455	0.000000	0.000000	0.000000	0.000000	0.000000	0.000000	0.000000	0.000000	0.000000	0.015152
3	30	0	0.000000	0.000000	0.000000	0.000000	0.000000	0.000000	0.000000	0.000000	0.000000	0.000000	0.000000	0.000000	0.000000	0.000000	0.000000	0.000000	0.000000	0.000000	0.000000	0.000000	0.000000	0.000000	0.000000	0.000000	0.000000	0.000000	0.000000	0.000000	0.000000	0.000000	0.000000	0.000000	0.000000	0.000000	0.000000	0.000000	0.000000	0.000000	0.000000	0.000000	0.000000	0.000000	0.000000	0.015152	0.000000	0.000000	0.000000
3	31	0	0.000000	0.000000	0.000000	0.000000	0.000000	0.000000	0.000000	0.000000	0.000000	0.000000	0.000000	0.000000	0.000000	0.000000	0.000000	0.000000	0.000000	0.000000	0.000000	0.000000	0.000000	0.000000	0.000000	0.000000	0.000000	0.000000	0.000000	0.000000	0.000000	0.000000	0.015152	0.000000	0.000000	0.000000	0.000000	0.000000	0.000000	0.000000	0.000000	0.000000	0.000000	0.000000	0.000000	0.000000	0.000000	0.000000	0.000000
3	33	1	0.000000	0.015152	0.000000	0.000000	0.000000	0.000000	0.000000	0.000000	0.000000	0.000000	0.000000	0.000000	0.000000	0.000000	0.000000	0.000000	0.000000	0.000000	0.000000	0.000000	0.000000	0.000000	0.000000	0.000000	0.000000	0.000000	0.000000	0.000000	0.000000	0.000000	0.000000	0.000000	0.000000	0.000000	0.000000	0.000000	0.000000	0.000000	0.015152	0.015152	0.000000	0.000000	0.000000	0.000000	0.000000	0.000000	0.000000
3	34	0	0.075758	0.060606	0.015152	0.000000	0.000000	0.000000	0.015152	0.000000	0.000000	0.000000	0.015152	0.015152	0.015152	0.000000	0.015152	0.000000	0.000000	0.015152	0.000000	0.015152	0.000000	0.000000	0.030303	0.000000	0.000000	0.000000	0.000000	0.000000	0.015152	0.000000	0.015152	0.000000	0.000000	0.015152	0.000000	0.000000	0.000000	0.000000	0.015152	0.015152	0.000000	0.000000	0.015152	0.000000	0.000000	0.000000	0.000000
3	35	1	0.015152	0.015152	0.106061	0.045455	0.030303	0.060606	0.015152	0.030303	0.015152	0.000000	0.030303	0.000000	0.015152	0.015152	0.030303	0.045455	0.030303	0.000000	0.000000	0.000000	0.015152	0.015152	0.015152	0.060606	0.000000	0.000000	0.000000	0.015152	0.000000	0.015152	0.075758	0.015152	0.030303	0.000000	0.030303	0.045455	0.000000	0.015152	0.015152	0.015152	0.030303	0.000000	0.000000	0.015152	0.030303	0.030303	0.000000
3	36	0	0.060606	0.075758	0.030303	0.015152	0.000000	0.015152	0.030303	0.000000	0.000000	0.045455	0.015152	0.030303	0.015152	0.015152	0.000000	0.015152	0.000000	0.000000	0.000000	0.000000	0.015152	0.045455	0.000000	0.015152	0.000000	0.000000	0.000000	0.000000	0.000000	0.000000	0.121212	0.015152	0.015152	0.000000	0.000000	0.000000	0.000000	0.000000	0.030303	0.045455	0.000000	0.000000	0.015152	0.015152	0.045455	0.000000	0.000000
3	37	0	0.000000	0.000000	0.000000	0.000000	0.000000	0.000000	0.000000	0.000000	0.000000	0.000000	0.000000	0.000000	0.000000	0.000000	0.000000	0.000000	0.000000	0.000000	0.030303	0.000000	0.000000	0.000000	0.000000	0.000000	0.000000	0.000000	0.000000	0.000000	0.000000	0.015152	0.000000	0.000000	0.000000	0.000000	0.000000	0.000000	0.000000	0.000000	0.000000	0.000000	0.000000	0.000000	0.000000	0.015152	0.000000	0.000000	0.000000
3	38	0	0.000000	0.000000	0.000000	0.000000	0.000000	0.000000	0.000000	0.000000	0.000000	0.000000	0.000000	0.000000	0.000000	0.000000	0.000000	0.000000	0.000000	0.000000	0.015152	0.000000	0.000000	0.000000	0.000000	0.000000	0.000000	0.000000	0.000000	0.000000	0.000000	0.000000	0.000000	0.000000	0.000000	0.000000	0.000000	0.000000	0.000000	0.000000	0.000000	0.000000	0.000000	0.000000	0.000000	0.015152	0.000000	0.000000	0.000000
3	39	2	0.000000	0.000000	0.000000	0.000000	0.000000	0.000000	0.000000	0.000000	0.000000	0.000000	0.000000	0.000000	0.000000	0.000000	0.000000	0.000000	0.000000	0.000000	0.000000	0.000000	0.000000	0.000000	0.000000	0.000000	0.000000	0.000000	0.000000	0.000000	0.000000	0.000000	0.000000	0.000000	0.000000	0.000000	0.000000	0.000000	0.000000	0.000000	0.000000	0.000000	0.000000	0.000000	0.000000	0.015152	0.000000	0.000000	0.000000
3	40	1	0.045455	0.030303	0.015152	0.000000	0.000000	0.015152	0.015152	0.000000	0.000000	0.000000	0.000000	0.015152	0.015152	0.000000	0.015152	0.000000	0.000000	0.000000	0.000000	0.000000	0.000000	0.000000	0.000000	0.000000	0.000000	0.000000	0.015152	0.000000	0.000000	0.000000	0.075758	0.000000	0.000000	0.000000	0.015152	0.000000	0.000000	0.000000	0.000000	0.000000	0.000000	0.000000	0.000000	0.015152	0.000000	0.000000	0.000000
3	41	0	0.000000	0.000000	0.000000	0.000000	0.000000	0.000000	0.000000	0.000000	0.000000	0.000000	0.000000	0.000000	0.000000	0.000000	0.000000	0.000000	0.000000	0.000000	0.000000	0.000000	0.000000	0.000000	0.000000	0.000000	0.000000	0.000000	0.000000	0.000000	0.000000	0.000000	0.000000	0.000000	0.000000	0.000000	0.000000	0.000000	0.015152	0.000000	0.000000	0.000000	0.000000	0.000000	0.000000	0.000000	0.000000	0.000000	0.000000
3	42	2	0.000000	0.000000	0.000000	0.000000	0.000000	0.000000	0.000000	0.000000	0.000000	0.000000	0.000000	0.000000	0.000000	0.000000	0.000000	0.000000	0.000000	0.000000	0.000000	0.000000	0.000000	0.000000	0.000000	0.000000	0.000000	0.000000	0.000000	0.000000	0.000000	0.000000	0.000000	0.000000	0.000000	0.000000	0.000000	0.000000	0.000000	0.000000	0.000000	0.000000	0.000000	0.000000	0.000000	0.000000	0.000000	0.000000	0.000000
3	43	0	0.000000	0.060606	0.000000	0.000000	0.000000	0.015152	0.015152	0.000000	0.030303	0.000000	0.030303	0.000000	0.000000	0.015152	0.030303	0.000000	0.015152	0.000000	0.000000	0.000000	0.000000	0.030303	0.045455	0.000000	0.000000	0.000000	0.000000	0.000000	0.000000	0.000000	0.000000	0.000000	0.000000	0.000000	0.000000	0.045455	0.000000	0.000000	0.000000	0.000000	0.000000	0.000000	0.000000	0.000000	0.000000	0.000000	0.000000
3	44	0	0.000000	0.000000	0.000000	0.000000	0.000000	0.000000	0.000000	0.000000	0.000000	0.000000	0.000000	0.000000	0.000000	0.000000	0.000000	0.000000	0.000000	0.000000	0.000000	0.000000	0.000000	0.000000	0.000000	0.000000	0.000000	0.000000	0.000000	0.000000	0.000000	0.000000	0.000000	0.000000	0.000000	0.000000	0.000000	0.000000	0.000000	0.000000	0.000000	0.000000	0.000000	0.000000	0.000000	0.000000	0.000000	0.000000	0.000000
3	45	0	0.000000	0.000000	0.000000	0.000000	0.000000	0.000000	0.000000	0.000000	0.000000	0.000000	0.000000	0.000000	0.000000	0.000000	0.000000	0.000000	0.000000	0.000000	0.000000	0.000000	0.000000	0.000000	0.000000	0.000000	0.000000	0.000000	0.000000	0.000000	0.000000	0.000000	0.000000	0.000000	0.000000	0.000000	0.000000	0.000000	0.000000	0.000000	0.000000	0.000000	0.000000	0.000000	0.000000	0.000000	0.000000	0.000000	0.000000
3	46	0	0.000000	0.000000	0.000000	0.000000	0.000000	0.000000	0.000000	0.000000	0.000000	0.000000	0.000000	0.000000	0.000000	0.000000	0.000000	0.000000	0.000000	0.000000	0.000000	0.000000	0.000000	0.015152	0.000000	0.000000	0.000000	0.000000	0.000000	0.000000	0.000000	0.000000	0.000000	0.015152	0.000000	0.000000	0.000000	0.000000	0.000000	0.000000	0.000000	0.000000	0.000000	0.000000	0.000000	0.000000	0.000000	0.000000	0.000000
3	47	1	0.000000	0.000000	0.000000	0.000000	0.000000	0.000000	0.000000	0.000000	0.000000	0.000000	0.000000	0.015152	0.000000	0.000000	0.000000	0.000000	0.000000	0.000000	0.000000	0.000000	0.000000	0.000000	0.000000	0.000000	0.000000	0.000000	0.000000	0.000000	0.000000	0.000000	0.000000	0.000000	0.000000	0.000000	0.000000	0.000000	0.000000	0.000000	0.000000	0.000000	0.000000	0.000000	0.000000	0.015152	0.000000	0.000000	0.000000
3	48	0	0.015152	0.000000	0.000000	0.000000	0.000000	0.000000	0.015152	0.000000	0.000000	0.000000	0.000000	0.000000	0.000000	0.000000	0.000000	0.000000	0.000000	0.000000	0.000000	0.000000	0.000000	0.000000	0.000000	0.000000	0.000000	0.000000	0.000000	0.000000	0.000000	0.000000	0.000000	0.000000	0.000000	0.000000	0.000000	0.000000	0.000000	0.000000	0.000000	0.000000	0.015152	0.000000	0.000000	0.015152	0.000000	0.000000	0.000000
3	49	1	0.030303	0.015152	0.030303	0.015152	0.045455	0.045455	0.030303	0.000000	0.030303	0.030303	0.030303	0.015152	0.000000	0.000000	0.015152	0.030303	0.045455	0.015152	0.030303	0.000000	0.000000	0.030303	0.015152	0.000000	0.000000	0.000000	0.015152	0.030303	0.000000	0.015152	0.000000	0.000000	0.015152	0.000000	0.000000	0.000000	0.000000	0.015152	0.015152	0.000000	0.000000	0.000000	0.015152	0.000000	0.000000	0.015152	0.000000
3	50	1	0.000000	0.000000	0.000000	0.000000	0.000000	0.015152	0.000000	0.000000	0.000000	0.000000	0.000000	0.000000	0.015152	0.000000	0.000000	0.000000	0.000000	0.000000	0.000000	0.000000	0.000000	0.000000	0.000000	0.000000	0.000000	0.000000	0.015152	0.000000	0.000000	0.000000	0.000000	0.000000	0.000000	0.000000	0.000000	0.000000	0.000000	0.000000	0.000000	0.000000	0.000000	0.000000	0.000000	0.000000	0.000000	0.000000	0.000000
3	51	0	0.181818	0.090909	0.348485	0.196970	0.090909	0.287879	0.060606	0.075758	0.151515	0.030303	0.121212	0.318182	0.015152	0.015152	0.181818	0.015152	0.075758	0.106061	0.272727	0.045455	0.045455	0.045455	0.045455	0.075758	0.015152	0.000000	0.242424	0.000000	0.000000	0.060606	0.090909	0.060606	0.106061	0.015152	0.030303	0.045455	0.060606	0.015152	0.121212	0.030303	0.015152	0.030303	0.030303	0.000000	0.181818	0.045455	0.030303
3	52	1	0.030303	0.015152	0.030303	0.015152	0.000000	0.030303	0.030303	0.030303	0.000000	0.000000	0.000000	0.045455	0.000000	0.000000	0.000000	0.015152	0.000000	0.000000	0.000000	0.000000	0.000000	0.000000	0.000000	0.000000	0.000000	0.000000	0.000000	0.000000	0.000000	0.000000	0.000000	0.000000	0.000000	0.000000	0.000000	0.000000	0.000000	0.000000	0.000000	0.000000	0.000000	0.000000	0.000000	0.000000	0.000000	0.015152	0.000000
3	53	0	0.000000	0.015152	0.000000	0.000000	0.015152	0.000000	0.000000	0.000000	0.000000	0.000000	0.015152	0.000000	0.030303	0.000000	0.030303	0.000000	0.015152	0.000000	0.000000	0.000000	0.015152	0.045455	0.000000	0.000000	0.000000	0.000000	0.000000	0.000000	0.000000	0.015152	0.015152	0.015152	0.015152	0.000000	0.000000	0.000000	0.015152	0.000000	0.000000	0.000000	0.000000	0.000000	0.000000	0.000000	0.000000	0.000000	0.000000
3	54	0	0.000000	0.000000	0.000000	0.000000	0.000000	0.000000	0.000000	0.000000	0.000000	0.000000	0.000000	0.000000	0.000000	0.000000	0.000000	0.000000	0.000000	0.000000	0.000000	0.000000	0.000000	0.000000	0.000000	0.000000	0.000000	0.000000	0.000000	0.000000	0.000000	0.000000	0.000000	0.000000	0.000000	0.000000	0.000000	0.000000	0.030303	0.000000	0.000000	0.000000	0.000000	0.000000	0.000000	0.000000	0.000000	0.000000	0.000000
3	55	0	0.000000	0.000000	0.000000	0.000000	0.000000	0.000000	0.000000	0.000000	0.000000	0.000000	0.000000	0.000000	0.000000	0.000000	0.000000	0.000000	0.000000	0.000000	0.000000	0.000000	0.000000	0.000000	0.000000	0.000000	0.000000	0.000000	0.000000	0.000000	0.000000	0.000000	0.000000	0.000000	0.000000	0.000000	0.000000	0.000000	0.000000	0.000000	0.000000	0.000000	0.000000	0.000000	0.000000	0.000000	0.000000	0.000000	0.000000
3	56	0	0.000000	0.000000	0.000000	0.000000	0.000000	0.000000	0.000000	0.000000	0.000000	0.015152	0.000000	0.000000	0.000000	0.000000	0.000000	0.000000	0.000000	0.000000	0.000000	0.000000	0.000000	0.000000	0.000000	0.000000	0.000000	0.000000	0.000000	0.000000	0.000000	0.000000	0.000000	0.000000	0.000000	0.000000	0.000000	0.000000	0.000000	0.000000	0.015152	0.000000	0.000000	0.000000	0.000000	0.000000	0.000000	0.000000	0.000000
3	57	0	0.000000	0.000000	0.000000	0.000000	0.000000	0.000000	0.000000	0.000000	0.000000	0.000000	0.000000	0.000000	0.000000	0.000000	0.000000	0.000000	0.000000	0.000000	0.000000	0.000000	0.000000	0.000000	0.000000	0.000000	0.000000	0.000000	0.000000	0.000000	0.000000	0.000000	0.000000	0.000000	0.000000	0.000000	0.000000	0.000000	0.030303	0.000000	0.000000	0.000000	0.000000	0.000000	0.000000	0.000000	0.000000	0.000000	0.000000
3	58	0	0.000000	0.000000	0.000000	0.000000	0.000000	0.000000	0.000000	0.000000	0.015152	0.000000	0.000000	0.000000	0.000000	0.000000	0.000000	0.000000	0.000000	0.000000	0.000000	0.000000	0.000000	0.000000	0.000000	0.000000	0.000000	0.000000	0.000000	0.000000	0.000000	0.000000	0.000000	0.000000	0.000000	0.000000	0.000000	0.000000	0.030303	0.000000	0.000000	0.000000	0.000000	0.000000	0.000000	0.000000	0.000000	0.000000	0.000000
3	59	0	0.000000	0.000000	0.000000	0.000000	0.000000	0.000000	0.000000	0.000000	0.000000	0.000000	0.000000	0.000000	0.000000	0.000000	0.000000	0.000000	0.000000	0.000000	0.000000	0.000000	0.000000	0.000000	0.000000	0.000000	0.000000	0.000000	0.000000	0.000000	0.000000	0.000000	0.000000	0.000000	0.000000	0.000000	0.000000	0.000000	0.000000	0.000000	0.000000	0.000000	0.000000	0.000000	0.000000	0.000000	0.000000	0.000000	0.000000
3	60	0	0.000000	0.000000	0.000000	0.000000	0.000000	0.000000	0.000000	0.000000	0.000000	0.000000	0.000000	0.000000	0.000000	0.000000	0.000000	0.000000	0.000000	0.000000	0.000000	0.000000	0.000000	0.000000	0.000000	0.000000	0.000000	0.000000	0.000000	0.000000	0.000000	0.000000	0.000000	0.000000	0.000000	0.000000	0.000000	0.000000	0.015152	0.000000	0.000000	0.000000	0.000000	0.000000	0.000000	0.015152	0.000000	0.000000	0.000000
3	61	2	0.000000	0.000000	0.000000	0.000000	0.000000	0.000000	0.000000	0.000000	0.000000	0.000000	0.000000	0.000000	0.000000	0.000000	0.000000	0.000000	0.000000	0.000000	0.000000	0.000000	0.000000	0.000000	0.000000	0.000000	0.000000	0.000000	0.000000	0.000000	0.000000	0.000000	0.000000	0.000000	0.000000	0.000000	0.000000	0.000000	0.000000	0.000000	0.000000	0.000000	0.000000	0.000000	0.000000	0.015152	0.000000	0.000000	0.000000
3	62	2	0.000000	0.000000	0.000000	0.000000	0.000000	0.000000	0.000000	0.000000	0.000000	0.000000	0.000000	0.000000	0.000000	0.000000	0.000000	0.000000	0.000000	0.000000	0.000000	0.000000	0.000000	0.000000	0.000000	0.000000	0.000000	0.000000	0.000000	0.000000	0.000000	0.000000	0.000000	0.000000	0.000000	0.000000	0.000000	0.015152	0.000000	0.000000	0.000000	0.000000	0.000000	0.000000	0.000000	0.015152	0.000000	0.000000	0.000000
3	63	0	0.015152	0.015152	0.030303	0.015152	0.000000	0.000000	0.000000	0.000000	0.000000	0.000000	0.000000	0.000000	0.000000	0.015152	0.015152	0.000000	0.000000	0.015152	0.000000	0.000000	0.000000	0.015152	0.000000	0.000000	0.000000	0.000000	0.030303	0.000000	0.030303	0.000000	0.000000	0.000000	0.015152	0.045455	0.000000	0.000000	0.000000	0.000000	0.000000	0.000000	0.000000	0.000000	0.015152	0.000000	0.000000	0.000000	0.000000
3	64	0	0.000000	0.000000	0.000000	0.000000	0.000000	0.015152	0.000000	0.000000	0.000000	0.000000	0.000000	0.015152	0.000000	0.000000	0.045455	0.000000	0.000000	0.000000	0.000000	0.000000	0.000000	0.000000	0.000000	0.000000	0.000000	0.000000	0.000000	0.000000	0.000000	0.000000	0.015152	0.000000	0.000000	0.000000	0.000000	0.000000	0.000000	0.000000	0.000000	0.045455	0.000000	0.000000	0.000000	0.000000	0.000000	0.000000	0.000000
4	5	0	4.727273	4.727273	5.151515	5.106061	5.545455	6.090909	5.939394	6.181818	5.712121	5.500000	5.636364	5.984848	5.878788	5.287879	5.363636	5.196970	3.833333	4.545455	5.000000	5.121212	5.106061	4.954545	5.484848	4.954545	5.030303	5.212121	5.287879	5.530303	6.121212	5.727273	6.484848	6.106061	6.075758	6.166667	6.257576	5.969697	5.666667	5.469697	5.348485	5.545455	5.333333	5.727273	6.681818	6.212121	6.196970	5.409091	5.969697
4	10	0	0.060606	0.060606	0.015152	0.030303	0.030303	0.030303	0.060606	0.015152	0.045455	0.015152	0.045455	0.000000	0.000000	0.015152	0.000000	0.000000	0.000000	0.015152	0.015152	0.030303	0.000000	0.060606	0.075758	0.000000	0.045455	0.000000	0.000000	0.045455	0.000000	0.000000	0.015152	0.045455	0.030303	0.000000	0.015152	0.000000	0.000000	0.015152	0.000000	0.000000	0.015152	0.000000	0.030303	0.000000	0.015152	0.000000	0.015152
4	25	0	0.257576	0.257576	0.090909	0.060606	0.151515	0.090909	0.121212	0.030303	0.166667	0.075758	0.151515	0.000000	0.000000	0.060606	0.136364	0.060606	0.090909	0.045455	0.045455	0.015152	0.015152	0.060606	0.106061	0.015152	0.166667	0.015152	0.060606	0.106061	0.030303	0.030303	0.090909	0.060606	0.212121	0.000000	0.030303	0.045455	0.030303	0.045455	0.030303	0.000000	0.106061	0.121212	0.060606	0.045455	0.121212	0.030303	0.075758
4	32	0	0.212121	0.181818	0.075758	0.075758	0.030303	0.060606	0.151515	0.075758	0.136364	0.045455	0.121212	0.030303	0.000000	0.030303	0.075758	0.000000	0.090909	0.015152	0.090909	0.000000	0.000000	0.060606	0.106061	0.030303	0.166667	0.000000	0.060606	0.090909	0.000000	0.015152	0.060606	0.075758	0.106061	0.000000	0.060606	0.015152	0.015152	0.075758	0.015152	0.000000	0.030303	0.136364	0.030303	0.000000	0.106061	0.106061	0.060606
4	34	0	0.030303	0.106061	0.030303	0.045455	0.060606	0.030303	0.060606	0.015152	0.075758	0.060606	0.030303	0.000000	0.015152	0.000000	0.000000	0.000000	0.030303	0.015152	0.060606	0.030303	0.000000	0.045455	0.075758	0.000000	0.045455	0.000000	0.030303	0.060606	0.000000	0.000000	0.000000	0.045455	0.060606	0.015152	0.045455	0.000000	0.015152	0.030303	0.015152	0.030303	0.015152	0.045455	0.030303	0.000000	0.030303	0.030303	0.030303
4	36	0	0.045455	0.030303	0.060606	0.030303	0.015152	0.015152	0.015152	0.030303	0.045455	0.030303	0.060606	0.000000	0.000000	0.015152	0.015152	0.000000	0.015152	0.000000	0.015152	0.015152	0.000000	0.015152	0.015152	0.000000	0.030303	0.000000	0.015152	0.000000	0.015152	0.000000	0.000000	0.030303	0.030303	0.000000	0.015152	0.000000	0.000000	0.000000	0.000000	0.015152	0.015152	0.000000	0.015152	0.000000	0.030303	0.030303	0.030303
4	39	2	0.015152	0.000000	0.015152	0.030303	0.000000	0.015152	0.000000	0.015152	0.015152	0.000000	0.000000	0.000000	0.000000	0.000000	0.015152	0.000000	0.000000	0.000000	0.000000	0.015152	0.000000	0.000000	0.000000	0.000000	0.000000	0.000000	0.015152	0.000000	0.000000	0.000000	0.000000	0.015152	0.000000	0.000000	0.000000	0.000000	0.000000	0.000000	0.000000	0.000000	0.000000	0.000000	0.000000	0.000000	0.000000	0.000000	0.000000
4	40	0	0.000000	0.000000	0.000000	0.000000	0.000000	0.000000	0.030303	0.015152	0.000000	0.000000	0.015152	0.000000	0.000000	0.000000	0.000000	0.000000	0.015152	0.000000	0.000000	0.000000	0.000000	0.015152	0.000000	0.000000	0.015152	0.000000	0.000000	0.000000	0.000000	0.000000	0.000000	0.000000	0.000000	0.000000	0.000000	0.000000	0.000000	0.000000	0.000000	0.000000	0.000000	0.000000	0.015152	0.000000	0.015152	0.000000	0.000000
4	44	0	0.106061	0.060606	0.015152	0.000000	0.075758	0.000000	0.045455	0.015152	0.045455	0.030303	0.060606	0.000000	0.000000	0.000000	0.015152	0.000000	0.030303	0.030303	0.030303	0.000000	0.000000	0.060606	0.060606	0.000000	0.075758	0.000000	0.000000	0.045455	0.000000	0.015152	0.000000	0.000000	0.045455	0.000000	0.000000	0.015152	0.000000	0.030303	0.015152	0.000000	0.030303	0.015152	0.030303	0.000000	0.045455	0.000000	0.015152
4	45	0	0.000000	0.000000	0.000000	0.000000	0.000000	0.000000	0.000000	0.000000	0.000000	0.000000	0.015152	0.015152	0.000000	0.000000	0.000000	0.000000	0.015152	0.000000	0.000000	0.000000	0.000000	0.000000	0.000000	0.000000	0.000000	0.000000	0.000000	0.000000	0.000000	0.000000	0.000000	0.000000	0.000000	0.000000	0.000000	0.000000	0.000000	0.000000	0.000000	0.000000	0.000000	0.015152	0.000000	0.000000	0.015152	0.000000	0.000000
4	49	1	0.045455	0.000000	0.060606	0.000000	0.060606	0.000000	0.015152	0.015152	0.030303	0.015152	0.030303	0.015152	0.000000	0.015152	0.000000	0.000000	0.030303	0.000000	0.000000	0.000000	0.000000	0.015152	0.045455	0.000000	0.045455	0.015152	0.000000	0.045455	0.000000	0.000000	0.000000	0.030303	0.030303	0.015152	0.000000	0.000000	0.000000	0.000000	0.030303	0.000000	0.000000	0.030303	0.000000	0.000000	0.045455	0.000000	0.000000
4	51	0	0.000000	0.015152	0.000000	0.000000	0.000000	0.000000	0.000000	0.000000	0.000000	0.000000	0.000000	0.000000	0.000000	0.000000	0.000000	0.000000	0.000000	0.000000	0.000000	0.000000	0.000000	0.000000	0.000000	0.000000	0.000000	0.000000	0.000000	0.000000	0.000000	0.000000	0.000000	0.000000	0.000000	0.015152	0.000000	0.000000	0.000000	0.000000	0.000000	0.000000	0.000000	0.015152	0.000000	0.000000	0.000000	0.000000	0.000000
4	52	0	0.000000	0.000000	0.000000	0.000000	0.015152	0.015152	0.015152	0.030303	0.015152	0.015152	0.015152	0.000000	0.000000	0.045455	0.000000	0.000000	0.015152	0.000000	0.000000	0.015152	0.000000	0.000000	0.045455	0.000000	0.015152	0.000000	0.000000	0.030303	0.000000	0.000000	0.000000	0.045455	0.015152	0.000000	0.000000	0.000000	0.000000	0.000000	0.000000	0.000000	0.015152	0.000000	0.000000	0.000000	0.000000	0.000000	0.000000
4	61	0	0.121212	0.151515	0.045455	0.030303	0.090909	0.030303	0.151515	0.060606	0.106061	0.060606	0.090909	0.000000	0.000000	0.000000	0.000000	0.000000	0.075758	0.045455	0.075758	0.045455	0.000000	0.075758	0.045455	0.000000	0.106061	0.000000	0.015152	0.045455	0.000000	0.000000	0.000000	0.015152	0.060606	0.000000	0.000000	0.045455	0.015152	0.045455	0.030303	0.000000	0.045455	0.045455	0.075758	0.000000	0.030303	0.000000	0.030303
4	62	0	0.000000	0.045455	0.015152	0.015152	0.000000	0.000000	0.000000	0.015152	0.000000	0.000000	0.030303	0.000000	0.000000	0.000000	0.000000	0.000000	0.015152	0.000000	0.015152	0.000000	0.000000	0.000000	0.000000	0.000000	0.000000	0.015152	0.000000	0.015152	0.000000	0.000000	0.015152	0.000000	0.015152	0.000000	0.000000	0.000000	0.000000	0.000000	0.000000	0.000000	0.000000	0.000000	0.000000	0.000000	0.000000	0.000000	0.030303
4	63	0	0.045455	0.060606	0.045455	0.015152	0.045455	0.000000	0.045455	0.000000	0.060606	0.015152	0.045455	0.000000	0.000000	0.015152	0.060606	0.000000	0.075758	0.015152	0.030303	0.000000	0.000000	0.015152	0.060606	0.030303	0.045455	0.000000	0.030303	0.000000	0.000000	0.015152	0.060606	0.015152	0.030303	0.000000	0.015152	0.000000	0.015152	0.015152	0.015152	0.015152	0.015152	0.045455	0.030303	0.000000	0.030303	0.030303	0.015152
4	64	0	0.000000	0.000000	0.000000	0.000000	0.000000	0.000000	0.000000	0.000000	0.000000	0.000000	0.000000	0.000000	0.000000	0.000000	0.000000	0.000000	0.000000	0.000000	0.000000	0.000000	0.000000	0.000000	0.000000	0.000000	0.000000	0.000000	0.000000	0.000000	0.000000	0.000000	0.000000	0.000000	0.000000	0.000000	0.000000	0.000000	0.000000	0.000000	0.000000	0.000000	0.000000	0.000000	0.000000	0.000000	0.000000	0.000000	0.000000
[truncated: 354 more columns]
