# Supplementary material for: Cultured Cortical Neurons Can Perform Blind Source Separation According to the Free-Energy Principle
Source: PLoS Comput Biol. 2015 Dec 21;11(12):e1004643. doi: 10.1371/journal.pcbi.1004643 (PMC4686348; doi:10.1371/journal.pcbi.1004643)
Supplement: S1 Dataset — Data are composed of conditional expectation transients for each condition (x_u_trn.csv, …, x_u_alt4.csv), Kullback-Leibler divergence transients for each condition (kld_trn.csv, …, kld_alt4.csv), and trains of evoked spike number at trial 1, 11, …, 91 in each culture in the TRN group (x(t)_trn_1.csv, …, x(t)_trn_23.csv). In file names, alt1, alt2, alt3, and alt4 indicate data under the alternative conditions where (a, ρ) = (1/2, 1/2), (3/4, 1/4), (3/4, 3/4), and (1, 1/2), respectively. (ZIP) [file pcbi.1004643.s004.zip › SupplementaryDataset1/u_x_alt2.csv]

culture	electrode	preference	u_00_1	u_00_2	u_00_3	u_00_4	u_00_5	u_00_6	u_00_7	u_00_8	u_00_9	u_00_10	u_00_11	u_00_12	u_00_13	u_00_14	u_00_15	u_00_16	u_00_17	u_00_18	u_00_19	u_00_20	u_00_21	u_00_22	u_00_23	u_00_24	u_00_25	u_00_26	u_00_27	u_00_28	u_00_29	u_00_30	u_00_31	u_00_32	u_00_33	u_00_34	u_00_35	u_00_36	u_00_37	u_00_38	u_00_39	u_00_40	u_00_41	u_00_42	u_00_43	u_00_44	u_00_45	u_00_46	u_00_47
1	3	2	0.000000	0.000000	0.000000	0.000000	0.000000	0.007143	0.000000	0.000000	0.000000	0.000000	0.007143	0.000000	0.007143	0.000000	0.000000	0.000000	0.000000	0.000000	0.000000	0.007143	0.000000	0.000000	0.014286	0.000000	0.021429	0.021429	0.000000	0.007143	0.007143	0.021429	0.028571	0.000000	0.007143	0.000000	0.007143	0.000000	0.000000	0.014286	0.014286	0.014286	0.014286	0.000000	0.007143	0.007143	0.021429	0.000000	0.007143
1	5	0	0.014286	0.064286	0.028571	0.000000	0.021429	0.050000	0.042857	0.021429	0.064286	0.000000	0.085714	0.014286	0.064286	0.050000	0.014286	0.000000	0.057143	0.028571	0.021429	0.057143	0.007143	0.021429	0.042857	0.021429	0.050000	0.057143	0.064286	0.021429	0.064286	0.064286	0.121429	0.000000	0.007143	0.000000	0.021429	0.000000	0.135714	0.107143	0.050000	0.078571	0.028571	0.000000	0.078571	0.078571	0.085714	0.057143	0.014286
1	7	0	0.185714	0.150000	0.171429	0.071429	0.128571	0.092857	0.100000	0.185714	0.178571	0.042857	0.128571	0.078571	0.178571	0.171429	0.114286	0.042857	0.150000	0.214286	0.100000	0.114286	0.128571	0.121429	0.128571	0.121429	0.114286	0.128571	0.150000	0.207143	0.157143	0.135714	0.242857	0.142857	0.128571	0.121429	0.228571	0.121429	0.214286	0.200000	0.150000	0.221429	0.150000	0.092857	0.185714	0.242857	0.221429	0.192857	0.150000
1	9	0	0.014286	0.057143	0.014286	0.000000	0.064286	0.064286	0.071429	0.028571	0.064286	0.000000	0.078571	0.021429	0.078571	0.078571	0.028571	0.000000	0.064286	0.035714	0.014286	0.071429	0.000000	0.035714	0.050000	0.021429	0.050000	0.064286	0.078571	0.021429	0.078571	0.092857	0.114286	0.014286	0.007143	0.000000	0.035714	0.007143	0.142857	0.200000	0.100000	0.128571	0.071429	0.000000	0.085714	0.092857	0.114286	0.064286	0.014286
1	13	0	0.050000	0.085714	0.028571	0.000000	0.057143	0.092857	0.078571	0.050000	0.071429	0.007143	0.107143	0.035714	0.078571	0.107143	0.064286	0.014286	0.128571	0.078571	0.021429	0.071429	0.021429	0.042857	0.064286	0.021429	0.042857	0.078571	0.107143	0.050000	0.078571	0.100000	0.157143	0.035714	0.028571	0.007143	0.042857	0.007143	0.135714	0.178571	0.114286	0.135714	0.085714	0.000000	0.107143	0.121429	0.171429	0.107143	0.028571
1	14	2	0.242857	0.178571	0.200000	0.085714	0.178571	0.207143	0.178571	0.164286	0.271429	0.192857	0.178571	0.150000	0.264286	0.300000	0.214286	0.157143	0.242857	0.257143	0.150000	0.164286	0.164286	0.171429	0.235714	0.192857	0.221429	0.192857	0.271429	0.157143	0.200000	0.192857	0.292857	0.221429	0.150000	0.200000	0.207143	0.207143	0.228571	0.214286	0.221429	0.278571	0.278571	0.121429	0.214286	0.178571	0.207143	0.171429	0.150000
1	16	2	0.007143	0.000000	0.000000	0.000000	0.000000	0.000000	0.000000	0.000000	0.035714	0.000000	0.021429	0.000000	0.014286	0.014286	0.000000	0.000000	0.000000	0.000000	0.000000	0.000000	0.000000	0.000000	0.000000	0.000000	0.000000	0.000000	0.000000	0.021429	0.007143	0.000000	0.028571	0.007143	0.007143	0.000000	0.007143	0.000000	0.007143	0.007143	0.007143	0.021429	0.000000	0.007143	0.000000	0.000000	0.007143	0.007143	0.000000
1	21	1	0.007143	0.000000	0.000000	0.000000	0.000000	0.000000	0.000000	0.000000	0.007143	0.000000	0.014286	0.000000	0.014286	0.014286	0.014286	0.000000	0.007143	0.007143	0.000000	0.000000	0.007143	0.000000	0.007143	0.014286	0.014286	0.014286	0.000000	0.007143	0.007143	0.000000	0.014286	0.000000	0.007143	0.007143	0.007143	0.014286	0.007143	0.007143	0.000000	0.014286	0.000000	0.014286	0.014286	0.000000	0.007143	0.028571	0.035714
1	26	1	0.014286	0.007143	0.000000	0.000000	0.000000	0.007143	0.000000	0.000000	0.014286	0.000000	0.021429	0.000000	0.028571	0.014286	0.021429	0.000000	0.007143	0.021429	0.000000	0.000000	0.007143	0.000000	0.014286	0.014286	0.035714	0.021429	0.007143	0.021429	0.021429	0.000000	0.021429	0.014286	0.014286	0.007143	0.014286	0.021429	0.014286	0.014286	0.007143	0.021429	0.000000	0.014286	0.014286	0.007143	0.028571	0.021429	0.035714
1	29	1	0.000000	0.007143	0.000000	0.000000	0.021429	0.007143	0.007143	0.014286	0.000000	0.000000	0.000000	0.000000	0.021429	0.014286	0.000000	0.000000	0.007143	0.007143	0.007143	0.007143	0.007143	0.007143	0.007143	0.007143	0.000000	0.007143	0.014286	0.000000	0.007143	0.007143	0.028571	0.035714	0.014286	0.014286	0.021429	0.007143	0.078571	0.042857	0.007143	0.014286	0.014286	0.035714	0.050000	0.007143	0.035714	0.042857	0.042857
1	31	0	0.107143	0.121429	0.107143	0.050000	0.078571	0.064286	0.064286	0.128571	0.128571	0.121429	0.121429	0.057143	0.085714	0.100000	0.092857	0.057143	0.100000	0.100000	0.064286	0.085714	0.028571	0.035714	0.114286	0.107143	0.078571	0.100000	0.100000	0.121429	0.135714	0.107143	0.142857	0.057143	0.092857	0.085714	0.071429	0.078571	0.150000	0.100000	0.128571	0.157143	0.071429	0.057143	0.128571	0.114286	0.150000	0.121429	0.135714
1	33	1	0.000000	0.000000	0.000000	0.000000	0.000000	0.000000	0.000000	0.000000	0.000000	0.000000	0.000000	0.000000	0.000000	0.000000	0.000000	0.000000	0.000000	0.000000	0.000000	0.000000	0.000000	0.000000	0.000000	0.007143	0.000000	0.000000	0.000000	0.000000	0.000000	0.000000	0.000000	0.000000	0.000000	0.000000	0.000000	0.000000	0.000000	0.000000	0.000000	0.000000	0.000000	0.000000	0.000000	0.000000	0.000000	0.000000	0.007143
1	34	1	0.000000	0.000000	0.000000	0.000000	0.000000	0.000000	0.000000	0.000000	0.000000	0.007143	0.000000	0.000000	0.000000	0.000000	0.000000	0.000000	0.000000	0.007143	0.000000	0.000000	0.000000	0.000000	0.000000	0.000000	0.000000	0.000000	0.000000	0.007143	0.000000	0.000000	0.000000	0.000000	0.000000	0.000000	0.000000	0.000000	0.000000	0.000000	0.000000	0.000000	0.000000	0.000000	0.000000	0.000000	0.000000	0.000000	0.000000
1	35	1	0.000000	0.000000	0.000000	0.000000	0.000000	0.000000	0.000000	0.000000	0.000000	0.000000	0.014286	0.000000	0.000000	0.007143	0.000000	0.000000	0.014286	0.000000	0.000000	0.000000	0.000000	0.000000	0.000000	0.000000	0.000000	0.000000	0.000000	0.000000	0.000000	0.000000	0.000000	0.000000	0.007143	0.000000	0.007143	0.000000	0.014286	0.000000	0.000000	0.014286	0.000000	0.000000	0.000000	0.000000	0.000000	0.000000	0.000000
1	36	1	2.957143	2.114286	2.771429	3.135714	2.821429	1.792857	2.928571	4.778571	4.807143	4.321429	2.807143	2.478571	3.064286	2.342857	2.471429	1.971429	2.750000	3.664286	3.528571	4.635714	3.892857	3.850000	3.485714	3.407143	3.321429	3.507143	3.592857	2.671429	3.014286	2.914286	2.021429	1.978571	1.528571	1.757143	2.071429	2.364286	3.164286	3.100000	2.550000	2.992857	3.071429	2.535714	2.557143	2.450000	3.685714	3.307143	3.171429
1	37	1	0.000000	0.000000	0.000000	0.000000	0.000000	0.000000	0.000000	0.000000	0.000000	0.000000	0.000000	0.000000	0.000000	0.000000	0.000000	0.000000	0.000000	0.000000	0.000000	0.000000	0.000000	0.000000	0.000000	0.000000	0.000000	0.000000	0.000000	0.000000	0.000000	0.000000	0.000000	0.000000	0.000000	0.000000	0.000000	0.000000	0.000000	0.000000	0.000000	0.000000	0.000000	0.000000	0.000000	0.000000	0.000000	0.000000	0.000000
1	38	1	0.000000	0.000000	0.000000	0.000000	0.000000	0.007143	0.000000	0.000000	0.000000	0.000000	0.000000	0.000000	0.000000	0.000000	0.000000	0.000000	0.000000	0.000000	0.000000	0.000000	0.000000	0.000000	0.000000	0.000000	0.000000	0.000000	0.000000	0.000000	0.000000	0.000000	0.000000	0.000000	0.000000	0.000000	0.000000	0.000000	0.000000	0.000000	0.000000	0.000000	0.000000	0.000000	0.000000	0.000000	0.000000	0.000000	0.000000
1	40	1	0.007143	0.007143	0.007143	0.000000	0.000000	0.000000	0.007143	0.000000	0.000000	0.000000	0.000000	0.000000	0.000000	0.000000	0.000000	0.000000	0.007143	0.000000	0.000000	0.000000	0.021429	0.000000	0.000000	0.007143	0.000000	0.007143	0.000000	0.000000	0.000000	0.000000	0.014286	0.000000	0.000000	0.000000	0.000000	0.000000	0.014286	0.014286	0.000000	0.007143	0.000000	0.000000	0.000000	0.000000	0.007143	0.000000	0.000000
1	41	1	0.000000	0.000000	0.000000	0.000000	0.000000	0.000000	0.007143	0.000000	0.000000	0.000000	0.000000	0.000000	0.000000	0.000000	0.000000	0.000000	0.007143	0.000000	0.000000	0.000000	0.000000	0.000000	0.000000	0.000000	0.000000	0.000000	0.014286	0.000000	0.007143	0.000000	0.007143	0.000000	0.007143	0.000000	0.000000	0.000000	0.000000	0.000000	0.000000	0.000000	0.000000	0.000000	0.000000	0.000000	0.000000	0.000000	0.000000
1	43	1	0.057143	0.078571	0.028571	0.014286	0.085714	0.078571	0.078571	0.050000	0.064286	0.064286	0.085714	0.021429	0.121429	0.092857	0.035714	0.021429	0.092857	0.057143	0.050000	0.100000	0.014286	0.021429	0.114286	0.028571	0.092857	0.071429	0.121429	0.042857	0.078571	0.057143	0.128571	0.057143	0.035714	0.021429	0.071429	0.078571	0.171429	0.200000	0.085714	0.171429	0.057143	0.042857	0.064286	0.121429	0.185714	0.107143	0.092857
1	44	1	0.000000	0.000000	0.000000	0.000000	0.000000	0.000000	0.000000	0.000000	0.000000	0.000000	0.000000	0.000000	0.000000	0.021429	0.000000	0.000000	0.000000	0.000000	0.000000	0.000000	0.000000	0.000000	0.000000	0.000000	0.000000	0.000000	0.000000	0.000000	0.000000	0.000000	0.000000	0.000000	0.000000	0.000000	0.000000	0.000000	0.000000	0.000000	0.000000	0.000000	0.000000	0.000000	0.000000	0.000000	0.000000	0.000000	0.000000
1	45	1	0.000000	0.007143	0.000000	0.000000	0.007143	0.007143	0.028571	0.007143	0.014286	0.000000	0.021429	0.000000	0.007143	0.035714	0.014286	0.000000	0.014286	0.007143	0.000000	0.000000	0.000000	0.000000	0.007143	0.007143	0.000000	0.021429	0.007143	0.000000	0.014286	0.000000	0.035714	0.000000	0.000000	0.000000	0.000000	0.000000	0.028571	0.035714	0.028571	0.014286	0.000000	0.000000	0.007143	0.021429	0.007143	0.014286	0.007143
1	46	1	0.000000	0.000000	0.000000	0.000000	0.007143	0.000000	0.000000	0.000000	0.000000	0.000000	0.007143	0.007143	0.000000	0.000000	0.000000	0.000000	0.007143	0.007143	0.000000	0.000000	0.000000	0.000000	0.000000	0.000000	0.000000	0.007143	0.014286	0.000000	0.000000	0.000000	0.007143	0.000000	0.000000	0.000000	0.007143	0.000000	0.021429	0.014286	0.007143	0.007143	0.007143	0.000000	0.000000	0.000000	0.007143	0.000000	0.000000
1	48	1	0.021429	0.000000	0.007143	0.000000	0.000000	0.000000	0.000000	0.007143	0.014286	0.000000	0.035714	0.000000	0.021429	0.007143	0.021429	0.000000	0.014286	0.014286	0.007143	0.000000	0.014286	0.000000	0.007143	0.007143	0.021429	0.021429	0.007143	0.035714	0.021429	0.000000	0.021429	0.014286	0.014286	0.007143	0.007143	0.014286	0.014286	0.007143	0.007143	0.007143	0.000000	0.014286	0.007143	0.007143	0.035714	0.028571	0.028571
1	49	2	0.000000	0.000000	0.000000	0.000000	0.007143	0.000000	0.007143	0.000000	0.014286	0.000000	0.007143	0.000000	0.021429	0.000000	0.000000	0.000000	0.000000	0.000000	0.000000	0.007143	0.000000	0.000000	0.014286	0.007143	0.000000	0.007143	0.014286	0.000000	0.007143	0.014286	0.007143	0.000000	0.000000	0.000000	0.014286	0.000000	0.050000	0.021429	0.021429	0.014286	0.007143	0.000000	0.000000	0.014286	0.042857	0.021429	0.021429
1	50	2	0.007143	0.050000	0.021429	0.000000	0.071429	0.107143	0.057143	0.042857	0.078571	0.000000	0.064286	0.028571	0.071429	0.028571	0.050000	0.014286	0.078571	0.014286	0.021429	0.057143	0.000000	0.014286	0.035714	0.035714	0.042857	0.042857	0.071429	0.035714	0.035714	0.050000	0.100000	0.007143	0.014286	0.000000	0.035714	0.007143	0.128571	0.121429	0.057143	0.050000	0.042857	0.007143	0.107143	0.085714	0.064286	0.042857	0.014286
1	52	2	0.000000	0.007143	0.000000	0.000000	0.000000	0.000000	0.000000	0.000000	0.014286	0.000000	0.028571	0.000000	0.021429	0.000000	0.000000	0.000000	0.028571	0.000000	0.000000	0.014286	0.000000	0.000000	0.000000	0.000000	0.000000	0.000000	0.007143	0.007143	0.007143	0.007143	0.021429	0.007143	0.014286	0.000000	0.007143	0.007143	0.007143	0.014286	0.007143	0.014286	0.014286	0.000000	0.000000	0.014286	0.014286	0.000000	0.007143
1	53	2	0.035714	0.028571	0.000000	0.000000	0.000000	0.042857	0.021429	0.021429	0.028571	0.000000	0.035714	0.000000	0.035714	0.042857	0.014286	0.000000	0.064286	0.028571	0.007143	0.007143	0.021429	0.014286	0.014286	0.014286	0.014286	0.028571	0.014286	0.021429	0.021429	0.007143	0.028571	0.014286	0.035714	0.007143	0.035714	0.014286	0.064286	0.021429	0.014286	0.028571	0.007143	0.000000	0.007143	0.042857	0.014286	0.028571	0.007143
1	54	2	0.000000	0.000000	0.000000	0.000000	0.000000	0.000000	0.000000	0.000000	0.000000	0.000000	0.000000	0.000000	0.000000	0.000000	0.000000	0.000000	0.000000	0.000000	0.000000	0.000000	0.000000	0.000000	0.000000	0.000000	0.000000	0.000000	0.000000	0.000000	0.000000	0.000000	0.000000	0.000000	0.000000	0.000000	0.000000	0.000000	0.000000	0.000000	0.000000	0.000000	0.000000	0.000000	0.000000	0.000000	0.000000	0.000000	0.000000
1	55	2	0.007143	0.000000	0.000000	0.000000	0.007143	0.000000	0.000000	0.000000	0.007143	0.000000	0.000000	0.000000	0.007143	0.007143	0.007143	0.000000	0.007143	0.007143	0.000000	0.007143	0.000000	0.007143	0.007143	0.007143	0.007143	0.007143	0.007143	0.000000	0.021429	0.014286	0.000000	0.000000	0.007143	0.000000	0.014286	0.000000	0.000000	0.000000	0.021429	0.014286	0.007143	0.000000	0.014286	0.007143	0.028571	0.007143	0.014286
1	56	2	0.000000	0.000000	0.000000	0.000000	0.000000	0.000000	0.000000	0.000000	0.000000	0.000000	0.000000	0.000000	0.000000	0.000000	0.000000	0.000000	0.000000	0.000000	0.000000	0.000000	0.000000	0.000000	0.000000	0.000000	0.000000	0.000000	0.000000	0.000000	0.000000	0.000000	0.000000	0.000000	0.000000	0.000000	0.000000	0.000000	0.000000	0.000000	0.000000	0.000000	0.000000	0.000000	0.000000	0.000000	0.000000	0.000000	0.000000
1	57	2	0.307143	0.364286	0.300000	0.321429	0.321429	0.328571	0.342857	0.250000	0.321429	0.342857	0.400000	0.378571	0.364286	0.457143	0.400000	0.350000	0.414286	0.335714	0.407143	0.321429	0.392857	0.414286	0.371429	0.342857	0.264286	0.364286	0.392857	0.335714	0.371429	0.314286	0.471429	0.457143	0.442857	0.328571	0.471429	0.392857	0.400000	0.364286	0.457143	0.414286	0.357143	0.385714	0.478571	0.485714	0.342857	0.385714	0.407143
1	59	1	0.000000	0.000000	0.000000	0.000000	0.000000	0.000000	0.000000	0.000000	0.000000	0.000000	0.000000	0.000000	0.000000	0.000000	0.000000	0.000000	0.021429	0.000000	0.000000	0.000000	0.028571	0.000000	0.000000	0.000000	0.000000	0.000000	0.000000	0.000000	0.000000	0.000000	0.000000	0.035714	0.035714	0.000000	0.000000	0.000000	0.000000	0.000000	0.000000	0.000000	0.000000	0.000000	0.000000	0.000000	0.000000	0.000000	0.000000
1	60	2	0.007143	0.021429	0.000000	0.000000	0.014286	0.014286	0.000000	0.000000	0.007143	0.000000	0.007143	0.000000	0.014286	0.014286	0.000000	0.000000	0.035714	0.014286	0.000000	0.000000	0.007143	0.000000	0.000000	0.014286	0.000000	0.000000	0.007143	0.000000	0.007143	0.007143	0.014286	0.007143	0.007143	0.000000	0.021429	0.000000	0.035714	0.021429	0.007143	0.021429	0.007143	0.000000	0.000000	0.014286	0.035714	0.007143	0.007143
1	63	2	0.021429	0.028571	0.014286	0.000000	0.014286	0.007143	0.014286	0.007143	0.014286	0.007143	0.028571	0.000000	0.035714	0.028571	0.007143	0.007143	0.021429	0.014286	0.021429	0.028571	0.000000	0.007143	0.035714	0.007143	0.028571	0.000000	0.042857	0.014286	0.021429	0.014286	0.028571	0.007143	0.007143	0.007143	0.028571	0.007143	0.028571	0.050000	0.028571	0.028571	0.021429	0.007143	0.035714	0.007143	0.021429	0.028571	0.007143
1	64	1	0.014286	0.007143	0.007143	0.000000	0.000000	0.000000	0.000000	0.000000	0.021429	0.000000	0.035714	0.000000	0.042857	0.014286	0.021429	0.000000	0.014286	0.028571	0.000000	0.000000	0.021429	0.000000	0.014286	0.007143	0.021429	0.014286	0.007143	0.035714	0.014286	0.000000	0.028571	0.014286	0.021429	0.007143	0.007143	0.021429	0.007143	0.007143	0.007143	0.021429	0.007143	0.014286	0.007143	0.007143	0.021429	0.028571	0.035714
2	1	0	0.071429	0.042857	0.064286	0.100000	0.064286	0.050000	0.092857	0.142857	0.071429	0.078571	0.050000	0.135714	0.078571	0.042857	0.050000	0.064286	0.085714	0.035714	0.078571	0.035714	0.121429	0.100000	0.042857	0.107143	0.078571	0.021429	0.035714	0.092857	0.021429	0.071429	0.078571	0.042857	0.057143	0.064286	0.050000	0.042857	0.064286	0.078571	0.042857	0.042857	0.050000	0.092857	0.064286	0.064286	0.064286	0.064286	0.028571
2	2	0	0.042857	0.007143	0.092857	0.107143	0.071429	0.071429	0.071429	0.107143	0.064286	0.050000	0.042857	0.142857	0.071429	0.064286	0.064286	0.057143	0.078571	0.064286	0.071429	0.050000	0.092857	0.085714	0.078571	0.071429	0.064286	0.085714	0.050000	0.050000	0.028571	0.057143	0.050000	0.050000	0.064286	0.035714	0.028571	0.028571	0.071429	0.107143	0.050000	0.028571	0.028571	0.050000	0.071429	0.064286	0.042857	0.014286	0.057143
2	3	0	0.014286	0.014286	0.021429	0.035714	0.064286	0.028571	0.028571	0.042857	0.028571	0.021429	0.035714	0.078571	0.021429	0.021429	0.028571	0.014286	0.035714	0.014286	0.050000	0.007143	0.035714	0.042857	0.021429	0.014286	0.042857	0.035714	0.014286	0.028571	0.007143	0.021429	0.007143	0.014286	0.035714	0.000000	0.007143	0.021429	0.014286	0.050000	0.014286	0.028571	0.000000	0.028571	0.007143	0.021429	0.000000	0.000000	0.000000
2	5	0	0.035714	0.042857	0.100000	0.078571	0.100000	0.057143	0.107143	0.071429	0.057143	0.064286	0.100000	0.128571	0.064286	0.071429	0.057143	0.064286	0.128571	0.050000	0.164286	0.050000	0.107143	0.121429	0.057143	0.042857	0.107143	0.064286	0.057143	0.100000	0.014286	0.050000	0.071429	0.021429	0.064286	0.042857	0.035714	0.035714	0.057143	0.100000	0.107143	0.071429	0.035714	0.135714	0.078571	0.092857	0.050000	0.050000	0.042857
2	6	0	0.014286	0.050000	0.071429	0.057143	0.092857	0.028571	0.064286	0.064286	0.057143	0.057143	0.064286	0.078571	0.035714	0.021429	0.085714	0.042857	0.078571	0.064286	0.121429	0.057143	0.050000	0.092857	0.071429	0.028571	0.092857	0.064286	0.042857	0.057143	0.028571	0.071429	0.057143	0.042857	0.042857	0.028571	0.014286	0.028571	0.085714	0.085714	0.085714	0.028571	0.028571	0.042857	0.071429	0.085714	0.042857	0.021429	0.014286
2	7	0	0.014286	0.014286	0.021429	0.050000	0.050000	0.057143	0.050000	0.028571	0.064286	0.014286	0.021429	0.071429	0.028571	0.021429	0.028571	0.057143	0.057143	0.028571	0.064286	0.042857	0.064286	0.078571	0.064286	0.035714	0.028571	0.028571	0.021429	0.035714	0.000000	0.028571	0.021429	0.035714	0.028571	0.007143	0.057143	0.035714	0.035714	0.050000	0.021429	0.021429	0.035714	0.085714	0.064286	0.050000	0.021429	0.021429	0.028571
2	11	0	0.078571	0.042857	0.085714	0.114286	0.128571	0.078571	0.100000	0.121429	0.100000	0.100000	0.078571	0.135714	0.064286	0.057143	0.121429	0.064286	0.092857	0.092857	0.135714	0.085714	0.100000	0.114286	0.092857	0.078571	0.050000	0.050000	0.085714	0.050000	0.035714	0.107143	0.092857	0.092857	0.107143	0.085714	0.064286	0.050000	0.064286	0.078571	0.057143	0.064286	0.042857	0.085714	0.064286	0.050000	0.071429	0.050000	0.035714
2	12	0	0.114286	0.128571	0.164286	0.092857	0.207143	0.171429	0.171429	0.171429	0.128571	0.085714	0.071429	0.242857	0.057143	0.092857	0.078571	0.107143	0.092857	0.100000	0.178571	0.071429	0.121429	0.121429	0.092857	0.100000	0.107143	0.078571	0.064286	0.085714	0.014286	0.100000	0.057143	0.050000	0.057143	0.050000	0.064286	0.057143	0.092857	0.142857	0.071429	0.057143	0.050000	0.142857	0.057143	0.078571	0.071429	0.042857	0.050000
2	14	0	0.100000	0.028571	0.028571	0.035714	0.100000	0.035714	0.057143	0.057143	0.057143	0.050000	0.021429	0.092857	0.050000	0.028571	0.021429	0.035714	0.014286	0.064286	0.021429	0.014286	0.085714	0.057143	0.028571	0.042857	0.050000	0.042857	0.035714	0.021429	0.014286	0.042857	0.028571	0.028571	0.028571	0.021429	0.050000	0.035714	0.050000	0.064286	0.071429	0.042857	0.028571	0.028571	0.014286	0.050000	0.021429	0.007143	0.014286
2	17	0	0.092857	0.135714	0.078571	0.171429	0.150000	0.128571	0.221429	0.157143	0.250000	0.092857	0.157143	0.185714	0.121429	0.142857	0.114286	0.114286	0.135714	0.107143	0.192857	0.092857	0.185714	0.150000	0.157143	0.078571	0.150000	0.092857	0.121429	0.085714	0.028571	0.100000	0.100000	0.057143	0.064286	0.092857	0.114286	0.092857	0.107143	0.207143	0.100000	0.092857	0.121429	0.114286	0.178571	0.171429	0.121429	0.050000	0.071429
2	19	0	0.035714	0.042857	0.064286	0.050000	0.035714	0.050000	0.100000	0.100000	0.128571	0.057143	0.021429	0.064286	0.021429	0.028571	0.064286	0.014286	0.057143	0.021429	0.021429	0.064286	0.050000	0.028571	0.064286	0.042857	0.078571	0.042857	0.021429	0.064286	0.035714	0.035714	0.035714	0.057143	0.021429	0.085714	0.014286	0.035714	0.057143	0.021429	0.035714	0.021429	0.021429	0.021429	0.035714	0.064286	0.057143	0.035714	0.028571
2	20	2	0.178571	0.264286	0.257143	0.178571	0.271429	0.214286	0.250000	0.271429	0.214286	0.135714	0.135714	0.328571	0.121429	0.114286	0.114286	0.114286	0.164286	0.185714	0.214286	0.135714	0.192857	0.157143	0.185714	0.157143	0.207143	0.100000	0.121429	0.157143	0.042857	0.178571	0.107143	0.128571	0.092857	0.071429	0.092857	0.078571	0.157143	0.228571	0.085714	0.092857	0.114286	0.192857	0.178571	0.200000	0.078571	0.085714	0.107143
2	21	0	0.028571	0.028571	0.050000	0.035714	0.057143	0.042857	0.042857	0.064286	0.085714	0.028571	0.021429	0.092857	0.042857	0.042857	0.014286	0.021429	0.007143	0.050000	0.057143	0.042857	0.050000	0.085714	0.064286	0.035714	0.064286	0.042857	0.057143	0.050000	0.021429	0.078571	0.021429	0.028571	0.014286	0.014286	0.028571	0.021429	0.085714	0.071429	0.042857	0.028571	0.035714	0.057143	0.057143	0.050000	0.021429	0.014286	0.042857
2	22	0	0.078571	0.135714	0.078571	0.085714	0.128571	0.107143	0.121429	0.085714	0.114286	0.042857	0.100000	0.135714	0.057143	0.035714	0.042857	0.057143	0.121429	0.085714	0.157143	0.050000	0.135714	0.128571	0.071429	0.028571	0.107143	0.042857	0.071429	0.114286	0.014286	0.092857	0.092857	0.085714	0.050000	0.057143	0.057143	0.057143	0.057143	0.121429	0.042857	0.064286	0.064286	0.064286	0.078571	0.078571	0.064286	0.050000	0.014286
2	25	0	0.150000	0.100000	0.100000	0.150000	0.092857	0.164286	0.214286	0.128571	0.235714	0.085714	0.114286	0.121429	0.092857	0.121429	0.071429	0.078571	0.157143	0.114286	0.142857	0.135714	0.171429	0.128571	0.114286	0.142857	0.250000	0.078571	0.121429	0.114286	0.057143	0.185714	0.071429	0.135714	0.107143	0.092857	0.100000	0.192857	0.157143	0.142857	0.092857	0.092857	0.078571	0.150000	0.164286	0.135714	0.157143	0.064286	0.114286
2	26	0	0.014286	0.064286	0.014286	0.014286	0.042857	0.035714	0.042857	0.035714	0.071429	0.014286	0.021429	0.050000	0.035714	0.035714	0.028571	0.028571	0.021429	0.014286	0.035714	0.028571	0.035714	0.021429	0.035714	0.007143	0.042857	0.007143	0.028571	0.028571	0.007143	0.035714	0.021429	0.014286	0.007143	0.007143	0.000000	0.007143	0.021429	0.028571	0.042857	0.007143	0.014286	0.035714	0.021429	0.028571	0.007143	0.014286	0.000000
2	30	0	0.057143	0.064286	0.085714	0.128571	0.071429	0.064286	0.078571	0.100000	0.135714	0.057143	0.050000	0.107143	0.078571	0.042857	0.064286	0.071429	0.057143	0.071429	0.057143	0.064286	0.071429	0.050000	0.050000	0.078571	0.078571	0.021429	0.085714	0.064286	0.021429	0.064286	0.050000	0.042857	0.035714	0.028571	0.028571	0.057143	0.071429	0.071429	0.071429	0.057143	0.050000	0.064286	0.142857	0.085714	0.042857	0.050000	0.035714
2	31	0	0.142857	0.128571	0.100000	0.135714	0.157143	0.121429	0.157143	0.128571	0.257143	0.121429	0.121429	0.192857	0.071429	0.050000	0.078571	0.050000	0.107143	0.100000	0.142857	0.064286	0.107143	0.114286	0.150000	0.078571	0.207143	0.085714	0.064286	0.064286	0.042857	0.100000	0.050000	0.071429	0.057143	0.050000	0.050000	0.071429	0.107143	0.142857	0.064286	0.057143	0.092857	0.092857	0.135714	0.114286	0.064286	0.064286	0.042857
2	32	0	0.071429	0.100000	0.078571	0.085714	0.078571	0.057143	0.100000	0.107143	0.092857	0.035714	0.057143	0.114286	0.035714	0.064286	0.028571	0.014286	0.078571	0.050000	0.085714	0.028571	0.085714	0.142857	0.057143	0.028571	0.121429	0.014286	0.050000	0.092857	0.028571	0.057143	0.021429	0.057143	0.028571	0.035714	0.028571	0.050000	0.078571	0.064286	0.042857	0.028571	0.057143	0.064286	0.100000	0.071429	0.035714	0.035714	0.042857
2	33	1	0.000000	0.000000	0.000000	0.000000	0.000000	0.000000	0.000000	0.000000	0.007143	0.007143	0.000000	0.000000	0.000000	0.000000	0.000000	0.000000	0.000000	0.000000	0.000000	0.000000	0.000000	0.000000	0.000000	0.000000	0.000000	0.000000	0.000000	0.000000	0.000000	0.000000	0.000000	0.000000	0.000000	0.000000	0.000000	0.000000	0.000000	0.000000	0.000000	0.000000	0.000000	0.000000	0.000000	0.000000	0.007143	0.000000	0.000000
2	34	1	0.014286	0.000000	0.000000	0.014286	0.021429	0.014286	0.028571	0.007143	0.035714	0.021429	0.000000	0.028571	0.007143	0.000000	0.014286	0.021429	0.000000	0.014286	0.028571	0.014286	0.028571	0.014286	0.014286	0.000000	0.000000	0.000000	0.007143	0.000000	0.000000	0.000000	0.007143	0.028571	0.021429	0.007143	0.000000	0.000000	0.000000	0.007143	0.007143	0.028571	0.000000	0.000000	0.000000	0.000000	0.000000	0.014286	0.007143
2	35	1	0.007143	0.021429	0.050000	0.057143	0.035714	0.028571	0.050000	0.057143	0.035714	0.035714	0.057143	0.078571	0.078571	0.042857	0.035714	0.042857	0.028571	0.028571	0.078571	0.064286	0.071429	0.064286	0.021429	0.042857	0.035714	0.042857	0.057143	0.064286	0.028571	0.064286	0.035714	0.035714	0.028571	0.050000	0.028571	0.014286	0.014286	0.050000	0.042857	0.050000	0.014286	0.035714	0.042857	0.028571	0.071429	0.028571	0.014286
2	37	1	0.000000	0.000000	0.000000	0.014286	0.000000	0.007143	0.007143	0.028571	0.000000	0.007143	0.000000	0.014286	0.000000	0.007143	0.007143	0.007143	0.014286	0.000000	0.000000	0.021429	0.007143	0.000000	0.000000	0.000000	0.000000	0.007143	0.000000	0.000000	0.000000	0.007143	0.000000	0.000000	0.000000	0.014286	0.000000	0.000000	0.000000	0.007143	0.000000	0.007143	0.000000	0.000000	0.000000	0.000000	0.000000	0.000000	0.000000
2	40	1	0.000000	0.000000	0.021429	0.035714	0.050000	0.050000	0.057143	0.057143	0.085714	0.035714	0.021429	0.092857	0.000000	0.007143	0.028571	0.057143	0.028571	0.057143	0.092857	0.028571	0.007143	0.050000	0.021429	0.007143	0.042857	0.028571	0.057143	0.021429	0.028571	0.042857	0.021429	0.057143	0.021429	0.057143	0.014286	0.000000	0.035714	0.042857	0.000000	0.028571	0.057143	0.021429	0.042857	0.028571	0.014286	0.028571	0.021429
2	46	1	0.028571	0.028571	0.042857	0.042857	0.071429	0.057143	0.107143	0.050000	0.114286	0.035714	0.035714	0.078571	0.042857	0.035714	0.000000	0.007143	0.021429	0.028571	0.028571	0.014286	0.035714	0.021429	0.028571	0.035714	0.035714	0.014286	0.007143	0.028571	0.014286	0.042857	0.042857	0.050000	0.021429	0.007143	0.035714	0.042857	0.050000	0.078571	0.021429	0.035714	0.050000	0.035714	0.028571	0.064286	0.042857	0.042857	0.057143
2	48	1	0.000000	0.000000	0.000000	0.000000	0.007143	0.000000	0.000000	0.000000	0.000000	0.000000	0.000000	0.000000	0.000000	0.000000	0.000000	0.000000	0.000000	0.000000	0.000000	0.000000	0.007143	0.000000	0.000000	0.000000	0.000000	0.000000	0.000000	0.000000	0.000000	0.000000	0.000000	0.000000	0.000000	0.000000	0.000000	0.000000	0.000000	0.000000	0.000000	0.000000	0.000000	0.000000	0.000000	0.000000	0.000000	0.000000	0.000000
2	49	2	0.000000	0.000000	0.007143	0.014286	0.042857	0.064286	0.078571	0.100000	0.050000	0.078571	0.064286	0.150000	0.028571	0.035714	0.042857	0.028571	0.078571	0.050000	0.078571	0.007143	0.050000	0.057143	0.042857	0.014286	0.035714	0.028571	0.028571	0.035714	0.000000	0.035714	0.014286	0.014286	0.035714	0.014286	0.014286	0.014286	0.028571	0.042857	0.028571	0.042857	0.021429	0.050000	0.035714	0.042857	0.028571	0.021429	0.035714
2	50	0	0.114286	0.178571	0.214286	0.200000	0.342857	0.178571	0.257143	0.257143	0.235714	0.157143	0.164286	0.414286	0.150000	0.100000	0.135714	0.185714	0.171429	0.121429	0.242857	0.085714	0.171429	0.164286	0.092857	0.092857	0.071429	0.107143	0.078571	0.107143	0.028571	0.078571	0.085714	0.064286	0.092857	0.042857	0.057143	0.021429	0.064286	0.121429	0.057143	0.085714	0.042857	0.128571	0.042857	0.100000	0.042857	0.050000	0.035714
2	51	2	0.000000	0.000000	0.000000	0.000000	0.000000	0.000000	0.000000	0.000000	0.000000	0.000000	0.000000	0.000000	0.000000	0.000000	0.000000	0.007143	0.000000	0.000000	0.000000	0.000000	0.000000	0.000000	0.000000	0.000000	0.000000	0.007143	0.000000	0.000000	0.000000	0.000000	0.000000	0.000000	0.000000	0.000000	0.000000	0.000000	0.000000	0.000000	0.000000	0.000000	0.000000	0.000000	0.000000	0.000000	0.000000	0.000000	0.000000
2	53	2	0.000000	0.000000	0.000000	0.000000	0.000000	0.000000	0.000000	0.000000	0.000000	0.000000	0.000000	0.000000	0.000000	0.000000	0.000000	0.000000	0.000000	0.000000	0.000000	0.000000	0.007143	0.000000	0.000000	0.000000	0.000000	0.000000	0.000000	0.000000	0.000000	0.000000	0.000000	0.000000	0.000000	0.000000	0.000000	0.000000	0.000000	0.000000	0.000000	0.000000	0.000000	0.000000	0.000000	0.007143	0.000000	0.000000	0.000000
2	54	2	0.000000	0.000000	0.007143	0.000000	0.000000	0.000000	0.000000	0.014286	0.007143	0.007143	0.000000	0.014286	0.007143	0.000000	0.007143	0.000000	0.000000	0.000000	0.000000	0.007143	0.014286	0.007143	0.000000	0.000000	0.000000	0.000000	0.000000	0.007143	0.000000	0.000000	0.007143	0.007143	0.000000	0.007143	0.007143	0.000000	0.007143	0.000000	0.000000	0.000000	0.000000	0.000000	0.007143	0.000000	0.014286	0.000000	0.000000
2	55	2	0.028571	0.014286	0.085714	0.150000	0.107143	0.042857	0.121429	0.235714	0.100000	0.071429	0.107143	0.185714	0.042857	0.078571	0.107143	0.042857	0.121429	0.014286	0.107143	0.042857	0.064286	0.042857	0.064286	0.057143	0.057143	0.071429	0.050000	0.035714	0.028571	0.050000	0.021429	0.014286	0.035714	0.021429	0.007143	0.042857	0.021429	0.064286	0.035714	0.021429	0.014286	0.014286	0.021429	0.028571	0.035714	0.028571	0.014286
2	56	2	0.085714	0.050000	0.035714	0.171429	0.064286	0.042857	0.100000	0.164286	0.064286	0.064286	0.064286	0.107143	0.035714	0.078571	0.092857	0.021429	0.057143	0.000000	0.035714	0.021429	0.028571	0.014286	0.021429	0.071429	0.057143	0.057143	0.071429	0.064286	0.042857	0.050000	0.057143	0.028571	0.071429	0.035714	0.007143	0.050000	0.028571	0.050000	0.057143	0.021429	0.028571	0.021429	0.014286	0.028571	0.021429	0.035714	0.021429
2	57	2	0.000000	0.007143	0.007143	0.007143	0.000000	0.014286	0.014286	0.007143	0.014286	0.000000	0.007143	0.021429	0.014286	0.007143	0.014286	0.014286	0.007143	0.000000	0.028571	0.000000	0.014286	0.007143	0.014286	0.000000	0.000000	0.007143	0.000000	0.007143	0.000000	0.000000	0.000000	0.014286	0.007143	0.000000	0.007143	0.000000	0.014286	0.000000	0.014286	0.014286	0.014286	0.000000	0.000000	0.007143	0.007143	0.000000	0.007143
2	60	2	0.000000	0.014286	0.050000	0.092857	0.050000	0.035714	0.078571	0.021429	0.050000	0.014286	0.007143	0.021429	0.014286	0.021429	0.014286	0.007143	0.035714	0.021429	0.035714	0.014286	0.021429	0.021429	0.028571	0.014286	0.014286	0.000000	0.007143	0.035714	0.007143	0.028571	0.007143	0.021429	0.028571	0.000000	0.021429	0.007143	0.000000	0.021429	0.007143	0.050000	0.028571	0.007143	0.035714	0.028571	0.007143	0.014286	0.007143
2	63	2	0.028571	0.007143	0.021429	0.021429	0.078571	0.042857	0.050000	0.035714	0.064286	0.042857	0.042857	0.100000	0.042857	0.035714	0.028571	0.028571	0.000000	0.035714	0.028571	0.042857	0.071429	0.028571	0.021429	0.021429	0.042857	0.021429	0.028571	0.014286	0.035714	0.028571	0.021429	0.028571	0.000000	0.021429	0.007143	0.007143	0.050000	0.021429	0.021429	0.028571	0.007143	0.000000	0.050000	0.014286	0.028571	0.021429	0.021429
2	64	2	0.000000	0.000000	0.000000	0.000000	0.000000	0.021429	0.000000	0.000000	0.000000	0.000000	0.000000	0.007143	0.000000	0.000000	0.000000	0.000000	0.007143	0.000000	0.007143	0.007143	0.000000	0.000000	0.000000	0.000000	0.007143	0.000000	0.000000	0.000000	0.000000	0.000000	0.000000	0.000000	0.000000	0.000000	0.000000	0.000000	0.000000	0.007143	0.000000	0.000000	0.000000	0.000000	0.000000	0.007143	0.000000	0.000000	0.000000
3	1	0	0.142857	0.064286	0.078571	0.071429	0.021429	0.064286	0.050000	0.050000	0.042857	0.021429	0.135714	0.028571	0.014286	0.064286	0.028571	0.007143	0.092857	0.057143	0.021429	0.028571	0.057143	0.007143	0.050000	0.064286	0.021429	0.035714	0.028571	0.035714	0.028571	0.014286	0.042857	0.100000	0.014286	0.085714	0.000000	0.057143	0.035714	0.007143	0.035714	0.100000	0.092857	0.050000	0.028571	0.021429	0.035714	0.028571	0.028571
3	2	2	0.078571	0.007143	0.035714	0.021429	0.014286	0.035714	0.014286	0.014286	0.028571	0.014286	0.050000	0.007143	0.007143	0.014286	0.000000	0.007143	0.007143	0.028571	0.014286	0.014286	0.042857	0.014286	0.035714	0.021429	0.014286	0.014286	0.042857	0.007143	0.035714	0.021429	0.014286	0.028571	0.000000	0.078571	0.028571	0.014286	0.035714	0.007143	0.050000	0.050000	0.035714	0.014286	0.007143	0.014286	0.000000	0.021429	0.007143
3	3	2	0.050000	0.007143	0.057143	0.014286	0.007143	0.064286	0.007143	0.007143	0.042857	0.007143	0.042857	0.014286	0.007143	0.028571	0.000000	0.014286	0.014286	0.042857	0.021429	0.021429	0.021429	0.007143	0.042857	0.007143	0.028571	0.014286	0.014286	0.021429	0.021429	0.021429	0.014286	0.042857	0.000000	0.071429	0.042857	0.014286	0.042857	0.014286	0.028571	0.071429	0.042857	0.021429	0.007143	0.014286	0.000000	0.007143	0.000000
3	4	2	0.071429	0.000000	0.042857	0.021429	0.014286	0.050000	0.014286	0.007143	0.021429	0.007143	0.035714	0.014286	0.014286	0.028571	0.007143	0.014286	0.007143	0.021429	0.021429	0.014286	0.035714	0.021429	0.042857	0.021429	0.028571	0.014286	0.035714	0.021429	0.028571	0.014286	0.021429	0.057143	0.000000	0.064286	0.028571	0.014286	0.042857	0.007143	0.035714	0.050000	0.014286	0.021429	0.007143	0.014286	0.000000	0.014286	0.000000
3	5	2	0.050000	0.014286	0.028571	0.021429	0.014286	0.035714	0.000000	0.007143	0.028571	0.000000	0.042857	0.014286	0.014286	0.014286	0.000000	0.007143	0.007143	0.035714	0.021429	0.014286	0.028571	0.014286	0.042857	0.014286	0.014286	0.021429	0.042857	0.021429	0.028571	0.014286	0.021429	0.064286	0.000000	0.085714	0.021429	0.021429	0.050000	0.000000	0.035714	0.071429	0.021429	0.021429	0.014286	0.007143	0.000000	0.014286	0.000000
3	6	2	0.200000	0.042857	0.157143	0.078571	0.028571	0.150000	0.100000	0.035714	0.114286	0.021429	0.164286	0.050000	0.028571	0.100000	0.007143	0.014286	0.114286	0.114286	0.021429	0.064286	0.100000	0.042857	0.092857	0.071429	0.042857	0.064286	0.057143	0.057143	0.057143	0.050000	0.064286	0.121429	0.042857	0.142857	0.050000	0.064286	0.100000	0.000000	0.107143	0.157143	0.085714	0.114286	0.021429	0.028571	0.035714	0.057143	0.064286
3	8	1	0.035714	0.035714	0.028571	0.035714	0.000000	0.021429	0.035714	0.000000	0.028571	0.000000	0.050000	0.050000	0.028571	0.114286	0.007143	0.014286	0.064286	0.057143	0.007143	0.014286	0.014286	0.000000	0.028571	0.007143	0.000000	0.014286	0.021429	0.021429	0.007143	0.014286	0.000000	0.042857	0.007143	0.021429	0.035714	0.028571	0.050000	0.014286	0.014286	0.035714	0.014286	0.014286	0.021429	0.021429	0.000000	0.000000	0.000000
3	9	0	0.142857	0.035714	0.057143	0.028571	0.014286	0.057143	0.050000	0.007143	0.028571	0.014286	0.071429	0.028571	0.014286	0.042857	0.021429	0.000000	0.021429	0.050000	0.007143	0.014286	0.050000	0.000000	0.042857	0.042857	0.021429	0.014286	0.007143	0.035714	0.021429	0.014286	0.021429	0.071429	0.014286	0.028571	0.007143	0.007143	0.035714	0.000000	0.028571	0.085714	0.035714	0.035714	0.014286	0.014286	0.028571	0.000000	0.042857
3	10	0	0.164286	0.042857	0.085714	0.050000	0.014286	0.085714	0.085714	0.028571	0.085714	0.021429	0.178571	0.035714	0.050000	0.057143	0.007143	0.000000	0.078571	0.085714	0.021429	0.021429	0.050000	0.021429	0.035714	0.035714	0.014286	0.042857	0.042857	0.035714	0.021429	0.035714	0.035714	0.150000	0.014286	0.114286	0.042857	0.042857	0.071429	0.007143	0.035714	0.121429	0.028571	0.064286	0.021429	0.007143	0.007143	0.057143	0.057143
3	11	0	0.107143	0.021429	0.042857	0.057143	0.021429	0.071429	0.092857	0.021429	0.092857	0.000000	0.064286	0.021429	0.021429	0.100000	0.014286	0.021429	0.064286	0.028571	0.014286	0.014286	0.035714	0.050000	0.100000	0.042857	0.007143	0.021429	0.071429	0.021429	0.028571	0.007143	0.042857	0.064286	0.035714	0.121429	0.071429	0.028571	0.064286	0.007143	0.135714	0.107143	0.078571	0.035714	0.021429	0.021429	0.014286	0.028571	0.014286
3	12	0	0.185714	0.050000	0.057143	0.085714	0.014286	0.100000	0.085714	0.035714	0.085714	0.000000	0.142857	0.014286	0.035714	0.050000	0.014286	0.000000	0.121429	0.050000	0.035714	0.064286	0.035714	0.014286	0.064286	0.064286	0.042857	0.050000	0.057143	0.042857	0.028571	0.035714	0.050000	0.128571	0.042857	0.071429	0.035714	0.035714	0.035714	0.000000	0.042857	0.142857	0.050000	0.114286	0.021429	0.021429	0.014286	0.042857	0.085714
3	14	2	0.035714	0.014286	0.014286	0.007143	0.007143	0.028571	0.014286	0.007143	0.021429	0.028571	0.035714	0.014286	0.014286	0.007143	0.000000	0.000000	0.028571	0.028571	0.007143	0.007143	0.042857	0.014286	0.014286	0.028571	0.007143	0.050000	0.035714	0.021429	0.014286	0.007143	0.021429	0.050000	0.007143	0.064286	0.028571	0.007143	0.071429	0.000000	0.050000	0.042857	0.021429	0.014286	0.014286	0.000000	0.000000	0.007143	0.007143
3	17	0	0.114286	0.028571	0.050000	0.050000	0.007143	0.050000	0.042857	0.028571	0.100000	0.007143	0.078571	0.021429	0.021429	0.050000	0.028571	0.000000	0.057143	0.021429	0.021429	0.035714	0.042857	0.035714	0.064286	0.042857	0.028571	0.014286	0.064286	0.028571	0.014286	0.014286	0.021429	0.050000	0.000000	0.092857	0.014286	0.028571	0.050000	0.000000	0.078571	0.085714	0.028571	0.021429	0.021429	0.007143	0.014286	0.021429	0.028571
3	18	0	0.257143	0.092857	0.092857	0.157143	0.042857	0.114286	0.164286	0.085714	0.171429	0.064286	0.200000	0.064286	0.071429	0.114286	0.021429	0.021429	0.128571	0.121429	0.057143	0.064286	0.135714	0.035714	0.171429	0.157143	0.092857	0.100000	0.078571	0.100000	0.085714	0.035714	0.057143	0.157143	0.064286	0.128571	0.071429	0.042857	0.150000	0.028571	0.192857	0.135714	0.114286	0.085714	0.050000	0.078571	0.007143	0.042857	0.100000
3	19	1	0.035714	0.007143	0.000000	0.007143	0.000000	0.000000	0.028571	0.000000	0.000000	0.007143	0.000000	0.000000	0.000000	0.000000	0.000000	0.007143	0.000000	0.000000	0.007143	0.007143	0.007143	0.000000	0.014286	0.000000	0.007143	0.000000	0.014286	0.000000	0.000000	0.000000	0.014286	0.007143	0.007143	0.000000	0.000000	0.000000	0.007143	0.007143	0.021429	0.021429	0.000000	0.014286	0.000000	0.000000	0.000000	0.000000	0.007143
3	25	0	0.092857	0.035714	0.071429	0.021429	0.071429	0.128571	0.050000	0.021429	0.114286	0.007143	0.092857	0.014286	0.092857	0.100000	0.050000	0.000000	0.100000	0.085714	0.035714	0.064286	0.178571	0.028571	0.071429	0.050000	0.035714	0.107143	0.064286	0.050000	0.050000	0.028571	0.035714	0.178571	0.021429	0.107143	0.035714	0.042857	0.121429	0.000000	0.107143	0.107143	0.100000	0.021429	0.021429	0.007143	0.000000	0.007143	0.064286
3	26	2	0.185714	0.028571	0.100000	0.107143	0.028571	0.057143	0.071429	0.042857	0.121429	0.035714	0.128571	0.014286	0.057143	0.085714	0.035714	0.014286	0.114286	0.050000	0.035714	0.064286	0.050000	0.028571	0.100000	0.064286	0.050000	0.021429	0.085714	0.064286	0.064286	0.035714	0.028571	0.100000	0.014286	0.135714	0.035714	0.057143	0.128571	0.007143	0.085714	0.128571	0.078571	0.050000	0.021429	0.028571	0.014286	0.028571	0.035714
3	27	2	0.021429	0.000000	0.014286	0.014286	0.000000	0.000000	0.000000	0.000000	0.000000	0.000000	0.014286	0.000000	0.000000	0.000000	0.000000	0.007143	0.007143	0.000000	0.000000	0.007143	0.000000	0.000000	0.014286	0.007143	0.000000	0.007143	0.014286	0.014286	0.014286	0.007143	0.014286	0.007143	0.000000	0.007143	0.007143	0.007143	0.000000	0.000000	0.007143	0.050000	0.007143	0.007143	0.000000	0.007143	0.000000	0.000000	0.007143
3	29	1	0.007143	0.007143	0.000000	0.000000	0.000000	0.007143	0.007143	0.007143	0.000000	0.000000	0.007143	0.000000	0.000000	0.014286	0.000000	0.000000	0.007143	0.000000	0.007143	0.000000	0.000000	0.014286	0.007143	0.000000	0.000000	0.000000	0.014286	0.028571	0.000000	0.000000	0.000000	0.007143	0.000000	0.000000	0.000000	0.014286	0.007143	0.000000	0.007143	0.014286	0.000000	0.007143	0.000000	0.000000	0.000000	0.000000	0.000000
3	31	2	0.142857	0.057143	0.078571	0.057143	0.071429	0.107143	0.057143	0.014286	0.121429	0.028571	0.121429	0.014286	0.064286	0.050000	0.085714	0.000000	0.092857	0.092857	0.042857	0.050000	0.128571	0.035714	0.085714	0.064286	0.064286	0.085714	0.071429	0.050000	0.050000	0.042857	0.028571	0.142857	0.021429	0.092857	0.042857	0.057143	0.078571	0.014286	0.092857	0.114286	0.050000	0.035714	0.021429	0.007143	0.014286	0.028571	0.035714
3	33	1	0.028571	0.000000	0.007143	0.000000	0.000000	0.014286	0.000000	0.000000	0.000000	0.007143	0.014286	0.000000	0.000000	0.021429	0.007143	0.000000	0.007143	0.014286	0.000000	0.000000	0.021429	0.007143	0.007143	0.007143	0.007143	0.000000	0.014286	0.014286	0.000000	0.007143	0.007143	0.014286	0.000000	0.007143	0.000000	0.014286	0.028571	0.000000	0.014286	0.021429	0.028571	0.021429	0.000000	0.000000	0.007143	0.000000	0.000000
3	34	1	0.000000	0.000000	0.000000	0.000000	0.000000	0.000000	0.000000	0.000000	0.000000	0.007143	0.000000	0.000000	0.000000	0.000000	0.000000	0.000000	0.000000	0.007143	0.000000	0.000000	0.000000	0.000000	0.000000	0.000000	0.000000	0.000000	0.000000	0.000000	0.000000	0.000000	0.000000	0.000000	0.000000	0.000000	0.000000	0.000000	0.000000	0.000000	0.000000	0.000000	0.000000	0.000000	0.000000	0.014286	0.000000	0.000000	0.000000
3	35	1	0.007143	0.000000	0.007143	0.007143	0.000000	0.021429	0.007143	0.000000	0.000000	0.000000	0.007143	0.000000	0.000000	0.007143	0.000000	0.000000	0.007143	0.014286	0.000000	0.000000	0.000000	0.000000	0.000000	0.014286	0.000000	0.000000	0.007143	0.000000	0.007143	0.000000	0.000000	0.014286	0.000000	0.007143	0.014286	0.007143	0.000000	0.000000	0.007143	0.021429	0.000000	0.000000	0.000000	0.000000	0.000000	0.007143	0.000000
3	37	1	0.000000	0.000000	0.000000	0.000000	0.000000	0.000000	0.000000	0.000000	0.000000	0.000000	0.000000	0.000000	0.000000	0.000000	0.000000	0.000000	0.000000	0.000000	0.000000	0.000000	0.000000	0.000000	0.000000	0.000000	0.000000	0.000000	0.000000	0.000000	0.000000	0.000000	0.000000	0.000000	0.000000	0.007143	0.000000	0.000000	0.000000	0.000000	0.000000	0.000000	0.000000	0.000000	0.000000	0.000000	0.000000	0.000000	0.000000
3	38	1	0.035714	0.021429	0.028571	0.021429	0.000000	0.021429	0.021429	0.000000	0.042857	0.007143	0.064286	0.050000	0.042857	0.114286	0.000000	0.021429	0.050000	0.057143	0.014286	0.014286	0.028571	0.000000	0.035714	0.014286	0.000000	0.021429	0.007143	0.028571	0.014286	0.014286	0.007143	0.014286	0.007143	0.000000	0.021429	0.028571	0.050000	0.007143	0.014286	0.028571	0.028571	0.021429	0.014286	0.007143	0.007143	0.007143	0.000000
3	40	1	0.007143	0.000000	0.000000	0.000000	0.000000	0.000000	0.000000	0.000000	0.007143	0.000000	0.007143	0.000000	0.000000	0.000000	0.000000	0.000000	0.000000	0.000000	0.000000	0.000000	0.000000	0.000000	0.000000	0.007143	0.000000	0.000000	0.000000	0.000000	0.000000	0.000000	0.000000	0.000000	0.000000	0.014286	0.000000	0.000000	0.000000	0.000000	0.007143	0.000000	0.000000	0.000000	0.000000	0.000000	0.000000	0.000000	0.000000
3	41	1	0.007143	0.000000	0.007143	0.000000	0.000000	0.014286	0.014286	0.000000	0.014286	0.000000	0.000000	0.000000	0.000000	0.014286	0.000000	0.000000	0.000000	0.007143	0.007143	0.000000	0.007143	0.000000	0.000000	0.021429	0.000000	0.014286	0.000000	0.007143	0.007143	0.000000	0.000000	0.014286	0.000000	0.014286	0.028571	0.007143	0.000000	0.000000	0.000000	0.021429	0.000000	0.000000	0.000000	0.000000	0.007143	0.000000	0.000000
3	43	1	0.157143	0.028571	0.050000	0.064286	0.007143	0.050000	0.114286	0.007143	0.071429	0.035714	0.100000	0.021429	0.007143	0.035714	0.000000	0.014286	0.000000	0.042857	0.021429	0.042857	0.035714	0.000000	0.057143	0.028571	0.021429	0.021429	0.042857	0.021429	0.021429	0.021429	0.021429	0.042857	0.007143	0.050000	0.042857	0.035714	0.021429	0.000000	0.028571	0.064286	0.021429	0.021429	0.014286	0.014286	0.021429	0.014286	0.014286
3	44	1	0.035714	0.000000	0.000000	0.035714	0.000000	0.000000	0.042857	0.000000	0.000000	0.014286	0.000000	0.000000	0.000000	0.000000	0.000000	0.000000	0.000000	0.000000	0.000000	0.000000	0.014286	0.000000	0.000000	0.021429	0.000000	0.000000	0.000000	0.000000	0.000000	0.000000	0.000000	0.007143	0.000000	0.000000	0.000000	0.000000	0.021429	0.000000	0.042857	0.000000	0.000000	0.000000	0.000000	0.000000	0.000000	0.000000	0.000000
3	45	1	0.085714	0.014286	0.021429	0.014286	0.021429	0.035714	0.064286	0.014286	0.028571	0.035714	0.078571	0.007143	0.028571	0.057143	0.021429	0.000000	0.057143	0.028571	0.014286	0.014286	0.021429	0.014286	0.028571	0.035714	0.050000	0.042857	0.021429	0.014286	0.007143	0.007143	0.007143	0.050000	0.007143	0.050000	0.014286	0.014286	0.042857	0.000000	0.085714	0.050000	0.057143	0.021429	0.014286	0.014286	0.000000	0.007143	0.000000
3	46	1	0.071429	0.007143	0.021429	0.057143	0.007143	0.042857	0.035714	0.000000	0.021429	0.000000	0.078571	0.007143	0.014286	0.014286	0.000000	0.000000	0.000000	0.035714	0.014286	0.007143	0.014286	0.007143	0.014286	0.021429	0.000000	0.000000	0.000000	0.014286	0.021429	0.007143	0.007143	0.021429	0.021429	0.021429	0.007143	0.014286	0.021429	0.000000	0.000000	0.028571	0.014286	0.021429	0.000000	0.000000	0.007143	0.007143	0.028571
3	47	1	0.042857	0.000000	0.000000	0.042857	0.000000	0.000000	0.050000	0.000000	0.035714	0.050000	0.000000	0.021429	0.000000	0.000000	0.000000	0.000000	0.000000	0.000000	0.021429	0.000000	0.000000	0.000000	0.000000	0.050000	0.000000	0.000000	0.021429	0.000000	0.000000	0.000000	0.000000	0.000000	0.000000	0.000000	0.000000	0.000000	0.028571	0.000000	0.042857	0.000000	0.000000	0.000000	0.000000	0.000000	0.000000	0.000000	0.000000
3	48	1	0.021429	0.014286	0.050000	0.035714	0.007143	0.007143	0.028571	0.007143	0.035714	0.000000	0.042857	0.000000	0.035714	0.028571	0.014286	0.007143	0.057143	0.035714	0.028571	0.014286	0.035714	0.014286	0.042857	0.028571	0.021429	0.050000	0.042857	0.021429	0.014286	0.028571	0.014286	0.150000	0.007143	0.028571	0.021429	0.035714	0.042857	0.000000	0.028571	0.064286	0.014286	0.021429	0.014286	0.014286	0.021429	0.007143	0.021429
3	50	2	0.085714	0.014286	0.042857	0.050000	0.007143	0.035714	0.028571	0.021429	0.064286	0.007143	0.114286	0.014286	0.007143	0.078571	0.014286	0.007143	0.028571	0.042857	0.014286	0.021429	0.028571	0.021429	0.042857	0.050000	0.028571	0.028571	0.042857	0.035714	0.007143	0.007143	0.021429	0.057143	0.007143	0.107143	0.014286	0.021429	0.085714	0.007143	0.064286	0.085714	0.050000	0.042857	0.014286	0.014286	0.014286	0.014286	0.000000
3	51	2	0.007143	0.000000	0.000000	0.007143	0.000000	0.000000	0.028571	0.000000	0.000000	0.000000	0.000000	0.000000	0.000000	0.000000	0.000000	0.000000	0.000000	0.007143	0.007143	0.000000	0.000000	0.000000	0.028571	0.014286	0.014286	0.000000	0.007143	0.000000	0.021429	0.000000	0.007143	0.007143	0.007143	0.000000	0.000000	0.014286	0.042857	0.000000	0.035714	0.021429	0.007143	0.021429	0.000000	0.000000	0.014286	0.000000	0.007143
3	52	2	0.107143	0.021429	0.064286	0.064286	0.000000	0.064286	0.057143	0.021429	0.042857	0.014286	0.078571	0.014286	0.021429	0.021429	0.014286	0.000000	0.050000	0.021429	0.014286	0.014286	0.021429	0.014286	0.035714	0.021429	0.014286	0.007143	0.014286	0.028571	0.007143	0.007143	0.014286	0.064286	0.021429	0.035714	0.014286	0.014286	0.035714	0.000000	0.035714	0.057143	0.042857	0.057143	0.000000	0.000000	0.000000	0.028571	0.028571
3	53	2	0.000000	0.000000	0.000000	0.000000	0.000000	0.000000	0.000000	0.000000	0.000000	0.000000	0.000000	0.000000	0.000000	0.000000	0.000000	0.000000	0.000000	0.000000	0.000000	0.000000	0.000000	0.000000	0.000000	0.000000	0.000000	0.000000	0.007143	0.000000	0.000000	0.000000	0.000000	0.000000	0.000000	0.000000	0.000000	0.000000	0.000000	0.000000	0.000000	0.000000	0.000000	0.000000	0.000000	0.000000	0.000000	0.000000	0.000000
3	54	2	0.007143	0.000000	0.000000	0.000000	0.000000	0.000000	0.021429	0.000000	0.000000	0.021429	0.000000	0.000000	0.000000	0.000000	0.000000	0.000000	0.000000	0.000000	0.000000	0.000000	0.000000	0.000000	0.000000	0.000000	0.000000	0.000000	0.007143	0.000000	0.000000	0.000000	0.000000	0.000000	0.000000	0.000000	0.000000	0.000000	0.007143	0.000000	0.021429	0.000000	0.000000	0.000000	0.000000	0.000000	0.000000	0.000000	0.000000
3	55	2	0.035714	0.007143	0.021429	0.014286	0.007143	0.050000	0.000000	0.007143	0.028571	0.014286	0.021429	0.014286	0.014286	0.028571	0.000000	0.014286	0.035714	0.042857	0.014286	0.021429	0.035714	0.014286	0.050000	0.021429	0.021429	0.007143	0.028571	0.014286	0.028571	0.021429	0.014286	0.050000	0.000000	0.064286	0.028571	0.021429	0.035714	0.014286	0.042857	0.050000	0.014286	0.014286	0.007143	0.014286	0.000000	0.007143	0.000000
3	56	2	0.071429	0.014286	0.042857	0.007143	0.007143	0.035714	0.014286	0.014286	0.028571	0.014286	0.057143	0.014286	0.000000	0.014286	0.014286	0.007143	0.028571	0.028571	0.014286	0.014286	0.042857	0.014286	0.035714	0.014286	0.014286	0.014286	0.021429	0.021429	0.014286	0.000000	0.007143	0.042857	0.014286	0.071429	0.000000	0.021429	0.035714	0.000000	0.028571	0.071429	0.021429	0.035714	0.007143	0.000000	0.014286	0.007143	0.035714
3	57	2	0.207143	0.085714	0.142857	0.114286	0.035714	0.142857	0.114286	0.042857	0.128571	0.042857	0.207143	0.064286	0.121429	0.092857	0.000000	0.007143	0.107143	0.057143	0.028571	0.035714	0.085714	0.050000	0.085714	0.050000	0.021429	0.071429	0.078571	0.071429	0.042857	0.035714	0.057143	0.150000	0.007143	0.100000	0.085714	0.071429	0.100000	0.021429	0.071429	0.135714	0.085714	0.100000	0.057143	0.042857	0.035714	0.050000	0.092857
3	59	1	0.000000	0.000000	0.000000	0.007143	0.000000	0.000000	0.021429	0.000000	0.007143	0.014286	0.000000	0.007143	0.000000	0.007143	0.000000	0.000000	0.000000	0.000000	0.000000	0.000000	0.007143	0.000000	0.000000	0.014286	0.000000	0.000000	0.000000	0.000000	0.000000	0.000000	0.000000	0.000000	0.000000	0.000000	0.007143	0.000000	0.007143	0.000000	0.014286	0.000000	0.000000	0.000000	0.000000	0.000000	0.000000	0.000000	0.000000
3	60	2	0.135714	0.014286	0.064286	0.042857	0.021429	0.064286	0.114286	0.028571	0.100000	0.014286	0.135714	0.021429	0.035714	0.028571	0.014286	0.000000	0.057143	0.057143	0.028571	0.042857	0.028571	0.014286	0.050000	0.028571	0.042857	0.042857	0.035714	0.014286	0.042857	0.014286	0.035714	0.114286	0.021429	0.042857	0.021429	0.021429	0.078571	0.007143	0.085714	0.100000	0.057143	0.028571	0.014286	0.014286	0.021429	0.035714	0.028571
3	63	2	0.142857	0.085714	0.057143	0.064286	0.014286	0.064286	0.064286	0.021429	0.107143	0.007143	0.142857	0.028571	0.014286	0.071429	0.007143	0.000000	0.064286	0.050000	0.007143	0.042857	0.042857	0.021429	0.071429	0.042857	0.064286	0.014286	0.042857	0.035714	0.028571	0.021429	0.035714	0.071429	0.028571	0.121429	0.035714	0.035714	0.107143	0.007143	0.107143	0.142857	0.050000	0.071429	0.014286	0.000000	0.028571	0.021429	0.021429
3	64	2	0.028571	0.000000	0.014286	0.007143	0.007143	0.007143	0.014286	0.000000	0.007143	0.000000	0.014286	0.000000	0.014286	0.007143	0.000000	0.007143	0.007143	0.000000	0.000000	0.007143	0.007143	0.000000	0.014286	0.007143	0.000000	0.000000	0.007143	0.007143	0.007143	0.007143	0.007143	0.000000	0.000000	0.021429	0.007143	0.007143	0.014286	0.000000	0.000000	0.021429	0.014286	0.014286	0.007143	0.007143	0.000000	0.000000	0.007143
4	13	0	0.071429	0.050000	0.057143	0.042857	0.014286	0.057143	0.042857	0.021429	0.071429	0.028571	0.050000	0.050000	0.050000	0.028571	0.078571	0.064286	0.042857	0.035714	0.035714	0.021429	0.057143	0.021429	0.050000	0.050000	0.042857	0.035714	0.035714	0.035714	0.064286	0.050000	0.050000	0.000000	0.064286	0.071429	0.064286	0.021429	0.050000	0.028571	0.035714	0.035714	0.028571	0.071429	0.078571	0.021429	0.007143	0.014286	0.021429
4	14	0	0.257143	0.092857	0.092857	0.057143	0.100000	0.071429	0.028571	0.021429	0.042857	0.014286	0.100000	0.035714	0.021429	0.064286	0.078571	0.057143	0.050000	0.057143	0.057143	0.042857	0.050000	0.050000	0.071429	0.050000	0.085714	0.007143	0.035714	0.114286	0.071429	0.014286	0.114286	0.007143	0.078571	0.042857	0.085714	0.035714	0.085714	0.021429	0.028571	0.028571	0.021429	0.071429	0.042857	0.035714	0.007143	0.057143	0.007143
4	17	0	0.035714	0.042857	0.021429	0.014286	0.035714	0.057143	0.035714	0.035714	0.028571	0.000000	0.028571	0.035714	0.021429	0.035714	0.050000	0.035714	0.028571	0.028571	0.028571	0.028571	0.050000	0.028571	0.064286	0.028571	0.050000	0.007143	0.000000	0.057143	0.050000	0.014286	0.042857	0.007143	0.035714	0.035714	0.035714	0.028571	0.028571	0.007143	0.028571	0.014286	0.007143	0.021429	0.028571	0.021429	0.000000	0.050000	0.000000
4	19	0	0.114286	0.114286	0.100000	0.057143	0.064286	0.142857	0.078571	0.064286	0.014286	0.021429	0.100000	0.071429	0.007143	0.000000	0.042857	0.050000	0.035714	0.028571	0.042857	0.071429	0.114286	0.014286	0.042857	0.042857	0.057143	0.021429	0.057143	0.135714	0.057143	0.000000	0.050000	0.021429	0.007143	0.014286	0.071429	0.085714	0.042857	0.028571	0.007143	0.042857	0.078571	0.107143	0.028571	0.000000	0.007143	0.007143	0.035714
4	23	0	0.078571	0.157143	0.092857	0.064286	0.078571	0.092857	0.050000	0.028571	0.028571	0.014286	0.050000	0.057143	0.042857	0.035714	0.042857	0.028571	0.028571	0.042857	0.050000	0.064286	0.057143	0.000000	0.042857	0.064286	0.085714	0.014286	0.028571	0.100000	0.021429	0.042857	0.042857	0.021429	0.028571	0.050000	0.057143	0.092857	0.028571	0.035714	0.035714	0.021429	0.028571	0.078571	0.021429	0.050000	0.007143	0.042857	0.035714
4	25	0	0.121429	0.085714	0.035714	0.114286	0.157143	0.135714	0.085714	0.042857	0.014286	0.007143	0.071429	0.085714	0.021429	0.057143	0.164286	0.150000	0.035714	0.142857	0.100000	0.142857	0.121429	0.042857	0.064286	0.078571	0.092857	0.028571	0.021429	0.071429	0.042857	0.021429	0.071429	0.028571	0.042857	0.128571	0.085714	0.042857	0.035714	0.000000	0.035714	0.014286	0.021429	0.064286	0.042857	0.071429	0.007143	0.050000	0.007143
4	33	1	0.000000	0.000000	0.000000	0.000000	0.000000	0.021429	0.000000	0.000000	0.000000	0.000000	0.000000	0.000000	0.000000	0.000000	0.000000	0.000000	0.000000	0.000000	0.000000	0.000000	0.028571	0.000000	0.000000	0.000000	0.000000	0.000000	0.000000	0.000000	0.000000	0.000000	0.000000	0.000000	0.000000	0.000000	0.000000	0.000000	0.000000	0.000000	0.000000	0.000000	0.000000	0.014286	0.000000	0.000000	0.000000	0.000000	0.000000
4	36	2	8.035714	6.942857	8.628571	7.528571	5.871429	9.185714	8.642857	9.057143	8.628571	7.671429	8.492857	7.885714	8.257143	7.985714	8.014286	8.685714	8.328571	7.578571	8.214286	8.692857	9.100000	9.942857	9.528571	9.385714	9.364286	9.721429	9.428571	8.850000	7.728571	7.157143	8.157143	9.485714	9.835714	9.835714	9.707143	9.642857	9.392857	10.071429	9.764286	9.421429	9.464286	9.535714	9.742857	9.578571	9.685714	9.107143	9.042857
4	41	1	0.000000	0.000000	0.007143	0.000000	0.000000	0.000000	0.000000	0.000000	0.000000	0.000000	0.000000	0.000000	0.000000	0.000000	0.000000	0.000000	0.000000	0.000000	0.000000	0.000000	0.000000	0.000000	0.000000	0.000000	0.000000	0.000000	0.000000	0.000000	0.000000	0.000000	0.000000	0.000000	0.000000	0.000000	0.000000	0.000000	0.000000	0.000000	0.000000	0.000000	0.000000	0.000000	0.000000	0.000000	0.000000	0.000000	0.000000
4	43	1	0.000000	0.007143	0.000000	0.000000	0.000000	0.028571	0.000000	0.000000	0.007143	0.000000	0.000000	0.007143	0.000000	0.000000	0.000000	0.000000	0.000000	0.007143	0.000000	0.007143	0.007143	0.000000	0.000000	0.000000	0.007143	0.000000	0.000000	0.007143	0.007143	0.000000	0.000000	0.000000	0.007143	0.000000	0.000000	0.000000	0.000000	0.007143	0.007143	0.000000	0.000000	0.000000	0.000000	0.007143	0.000000	0.000000	0.000000
4	45	1	0.000000	0.000000	0.000000	0.000000	0.000000	0.000000	0.000000	0.007143	0.000000	0.000000	0.007143	0.007143	0.000000	0.000000	0.000000	0.000000	0.000000	0.000000	0.007143	0.000000	0.000000	0.000000	0.007143	0.014286	0.000000	0.000000	0.000000	0.000000	0.000000	0.000000	0.000000	0.000000	0.007143	0.000000	0.007143	0.000000	0.000000	0.000000	0.000000	0.000000	0.000000	0.000000	0.000000	0.000000	0.000000	0.000000	0.000000
4	46	0	0.014286	0.028571	0.100000	0.107143	0.042857	0.042857	0.050000	0.028571	0.078571	0.042857	0.028571	0.042857	0.057143	0.057143	0.021429	0.028571	0.071429	0.028571	0.014286	0.064286	0.042857	0.035714	0.050000	0.057143	0.128571	0.007143	0.042857	0.035714	0.028571	0.057143	0.064286	0.050000	0.028571	0.042857	0.057143	0.028571	0.007143	0.014286	0.064286	0.000000	0.014286	0.064286	0.007143	0.007143	0.014286	0.042857	0.014286
4	48	1	0.000000	0.000000	0.000000	0.000000	0.000000	0.000000	0.000000	0.000000	0.000000	0.000000	0.000000	0.000000	0.000000	0.000000	0.000000	0.000000	0.000000	0.000000	0.000000	0.000000	0.000000	0.000000	0.000000	0.000000	0.000000	0.000000	0.007143	0.000000	0.000000	0.000000	0.000000	0.000000	0.000000	0.000000	0.000000	0.000000	0.000000	0.000000	0.000000	0.000000	0.000000	0.000000	0.000000	0.000000	0.000000	0.000000	0.000000
4	50	2	0.000000	0.000000	0.000000	0.000000	0.000000	0.000000	0.000000	0.000000	0.000000	0.000000	0.000000	0.000000	0.000000	0.000000	0.000000	0.007143	0.000000	0.000000	0.000000	0.000000	0.000000	0.000000	0.000000	0.000000	0.000000	0.000000	0.000000	0.000000	0.000000	0.007143	0.000000	0.000000	0.000000	0.000000	0.000000	0.000000	0.000000	0.000000	0.000000	0.000000	0.000000	0.000000	0.000000	0.000000	0.000000	0.000000	0.000000
4	52	2	0.014286	0.035714	0.028571	0.028571	0.021429	0.014286	0.028571	0.042857	0.028571	0.035714	0.021429	0.035714	0.050000	0.042857	0.028571	0.028571	0.014286	0.007143	0.014286	0.035714	0.028571	0.014286	0.021429	0.028571	0.014286	0.028571	0.007143	0.021429	0.035714	0.007143	0.042857	0.028571	0.050000	0.007143	0.007143	0.028571	0.035714	0.014286	0.057143	0.050000	0.035714	0.021429	0.057143	0.028571	0.035714	0.050000	0.021429
4	53	2	0.000000	0.000000	0.000000	0.000000	0.000000	0.000000	0.000000	0.000000	0.000000	0.000000	0.000000	0.000000	0.000000	0.000000	0.000000	0.000000	0.000000	0.000000	0.000000	0.000000	0.000000	0.000000	0.000000	0.000000	0.000000	0.000000	0.000000	0.000000	0.000000	0.007143	0.000000	0.000000	0.000000	0.000000	0.000000	0.000000	0.000000	0.000000	0.000000	0.000000	0.000000	0.000000	0.000000	0.000000	0.000000	0.000000	0.000000
4	56	2	0.000000	0.000000	0.000000	0.000000	0.000000	0.007143	0.000000	0.000000	0.000000	0.000000	0.000000	0.000000	0.000000	0.007143	0.000000	0.007143	0.000000	0.000000	0.000000	0.000000	0.000000	0.000000	0.007143	0.000000	0.007143	0.000000	0.000000	0.000000	0.000000	0.000000	0.000000	0.000000	0.007143	0.000000	0.000000	0.000000	0.000000	0.000000	0.000000	0.000000	0.007143	0.000000	0.000000	0.000000	0.000000	0.000000	0.000000
4	57	2	0.242857	0.085714	0.192857	0.157143	0.078571	0.114286	0.071429	0.064286	0.092857	0.042857	0.092857	0.085714	0.071429	0.057143	0.064286	0.071429	0.085714	0.028571	0.057143	0.035714	0.078571	0.057143	0.064286	0.078571	0.092857	0.007143	0.050000	0.121429	0.042857	0.078571	0.100000	0.057143	0.057143	0.064286	0.121429	0.021429	0.050000	0.035714	0.064286	0.028571	0.014286	0.107143	0.050000	0.021429	0.014286	0.071429	0.007143
4	60	0	0.021429	0.028571	0.100000	0.107143	0.042857	0.042857	0.050000	0.028571	0.078571	0.042857	0.028571	0.042857	0.057143	0.057143	0.021429	0.028571	0.071429	0.028571	0.007143	0.064286	0.042857	0.035714	0.050000	0.042857	0.114286	0.007143	0.042857	0.035714	0.028571	0.057143	0.064286	0.050000	0.028571	0.042857	0.057143	0.028571	0.014286	0.014286	0.064286	0.000000	0.007143	0.064286	0.007143	0.007143	0.014286	0.035714	0.014286
4	63	2	0.042857	0.064286	0.028571	0.057143	0.085714	0.114286	0.071429	0.028571	0.035714	0.028571	0.050000	0.042857	0.014286	0.035714	0.071429	0.050000	0.035714	0.064286	0.057143	0.028571	0.064286	0.050000	0.021429	0.050000	0.028571	0.007143	0.021429	0.035714	0.042857	0.014286	0.050000	0.000000	0.028571	0.014286	0.028571	0.014286	0.021429	0.021429	0.021429	0.042857	0.021429	0.050000	0.007143	0.007143	0.007143	0.028571	0.021429
4	64	2	0.000000	0.000000	0.000000	0.000000	0.000000	0.000000	0.000000	0.000000	0.000000	0.000000	0.000000	0.000000	0.000000	0.000000	0.000000	0.000000	0.000000	0.000000	0.000000	0.000000	0.000000	0.000000	0.000000	0.000000	0.000000	0.000000	0.000000	0.000000	0.000000	0.000000	0.000000	0.000000	0.000000	0.000000	0.000000	0.000000	0.000000	0.000000	0.000000	0.000000	0.000000	0.000000	0.000000	0.000000	0.000000	0.000000	0.000000
[truncated: 354 more columns]
