# Supplementary material for: Cultured Cortical Neurons Can Perform Blind Source Separation According to the Free-Energy Principle
Source: PLoS Comput Biol. 2015 Dec 21;11(12):e1004643. doi: 10.1371/journal.pcbi.1004643 (PMC4686348; doi:10.1371/journal.pcbi.1004643)
Supplement: S1 Dataset — Data are composed of conditional expectation transients for each condition (x_u_trn.csv, …, x_u_alt4.csv), Kullback-Leibler divergence transients for each condition (kld_trn.csv, …, kld_alt4.csv), and trains of evoked spike number at trial 1, 11, …, 91 in each culture in the TRN group (x(t)_trn_1.csv, …, x(t)_trn_23.csv). In file names, alt1, alt2, alt3, and alt4 indicate data under the alternative conditions where (a, ρ) = (1/2, 1/2), (3/4, 1/4), (3/4, 3/4), and (1, 1/2), respectively. (ZIP) [file pcbi.1004643.s004.zip › SupplementaryDataset1/u_x_alt4.csv]

culture	electrode	preference	u_00_1	u_00_2	u_00_3	u_00_4	u_00_5	u_00_6	u_00_7	u_00_8	u_00_9	u_00_10	u_00_11	u_00_12	u_00_13	u_00_14	u_00_15	u_00_16	u_00_17	u_00_18	u_00_19	u_00_20	u_00_21	u_00_22	u_00_23	u_00_24	u_00_25	u_00_26	u_00_27	u_00_28	u_00_29	u_00_30	u_00_31	u_00_32	u_00_33	u_00_34	u_00_35	u_00_36	u_00_37	u_00_38	u_00_39	u_00_40	u_00_41	u_00_42	u_00_43	u_00_44	u_00_45	u_00_46	u_00_47
1	1	0	0.081967	0.000000	0.016393	0.000000	0.065574	0.016393	0.000000	0.000000	0.016393	0.098361	0.000000	0.000000	0.032787	0.049180	0.016393	0.032787	0.065574	0.065574	0.032787	0.000000	0.049180	0.032787	0.016393	0.000000	0.000000	0.000000	0.032787	0.000000	0.016393	0.000000	0.032787	0.000000	0.032787	0.000000	0.016393	0.016393	0.016393	0.065574	0.000000	0.081967	0.032787	0.000000	0.000000	0.000000	0.016393	0.016393	0.049180
1	5	0	0.049180	0.032787	0.032787	0.049180	0.163934	0.131148	0.049180	0.098361	0.032787	0.098361	0.065574	0.049180	0.114754	0.065574	0.131148	0.081967	0.131148	0.098361	0.032787	0.131148	0.081967	0.032787	0.131148	0.032787	0.032787	0.147541	0.081967	0.049180	0.131148	0.049180	0.016393	0.098361	0.032787	0.098361	0.081967	0.032787	0.000000	0.016393	0.098361	0.098361	0.016393	0.000000	0.016393	0.049180	0.065574	0.032787	0.049180
1	9	1	0.016393	0.081967	0.114754	0.081967	0.180328	0.163934	0.065574	0.229508	0.049180	0.131148	0.163934	0.081967	0.180328	0.081967	0.196721	0.114754	0.147541	0.180328	0.081967	0.180328	0.196721	0.147541	0.229508	0.016393	0.016393	0.180328	0.147541	0.163934	0.229508	0.114754	0.081967	0.213115	0.032787	0.131148	0.213115	0.065574	0.049180	0.065574	0.163934	0.098361	0.065574	0.065574	0.098361	0.081967	0.163934	0.049180	0.114754
1	11	2	0.114754	0.032787	0.032787	0.049180	0.032787	0.016393	0.016393	0.000000	0.016393	0.000000	0.049180	0.000000	0.032787	0.049180	0.032787	0.000000	0.049180	0.016393	0.000000	0.016393	0.016393	0.032787	0.065574	0.065574	0.032787	0.016393	0.065574	0.065574	0.032787	0.032787	0.032787	0.032787	0.016393	0.049180	0.049180	0.032787	0.000000	0.032787	0.016393	0.049180	0.065574	0.016393	0.000000	0.032787	0.049180	0.032787	0.081967
1	12	1	0.000000	0.000000	0.000000	0.000000	0.000000	0.000000	0.000000	0.000000	0.000000	0.000000	0.000000	0.000000	0.000000	0.000000	0.000000	0.000000	0.000000	0.000000	0.000000	0.000000	0.000000	0.000000	0.000000	0.000000	0.000000	0.000000	0.049180	0.000000	0.000000	0.000000	0.000000	0.000000	0.000000	0.000000	0.000000	0.000000	0.000000	0.000000	0.000000	0.000000	0.016393	0.000000	0.000000	0.000000	0.000000	0.000000	0.000000
1	19	0	0.098361	0.065574	0.081967	0.065574	0.098361	0.131148	0.065574	0.114754	0.081967	0.098361	0.147541	0.114754	0.098361	0.114754	0.131148	0.098361	0.081967	0.065574	0.098361	0.098361	0.147541	0.327869	0.163934	0.180328	0.114754	0.065574	0.114754	0.163934	0.131148	0.180328	0.262295	0.131148	0.131148	0.081967	0.262295	0.278689	0.163934	0.163934	0.180328	0.163934	0.114754	0.163934	0.147541	0.196721	0.196721	0.147541	0.196721
1	21	0	0.049180	0.081967	0.147541	0.065574	0.131148	0.131148	0.049180	0.114754	0.049180	0.065574	0.081967	0.081967	0.065574	0.081967	0.131148	0.098361	0.147541	0.065574	0.081967	0.180328	0.114754	0.147541	0.147541	0.016393	0.098361	0.098361	0.131148	0.065574	0.131148	0.049180	0.098361	0.114754	0.098361	0.114754	0.081967	0.098361	0.081967	0.147541	0.098361	0.131148	0.065574	0.049180	0.081967	0.180328	0.065574	0.081967	0.098361
1	30	0	0.377049	0.393443	0.344262	0.360656	0.655738	0.360656	0.491803	0.442623	0.311475	0.491803	0.426230	0.360656	0.327869	0.524590	0.442623	0.491803	0.442623	0.426230	0.393443	0.393443	0.524590	0.360656	0.540984	0.524590	0.442623	0.475410	0.459016	0.344262	0.426230	0.491803	0.377049	0.426230	0.459016	0.311475	0.459016	0.459016	0.393443	0.360656	0.442623	0.459016	0.508197	0.606557	0.540984	0.426230	0.573770	0.508197	0.672131
1	32	0	0.000000	0.000000	0.016393	0.000000	0.000000	0.000000	0.000000	0.000000	0.000000	0.000000	0.016393	0.016393	0.000000	0.000000	0.000000	0.000000	0.000000	0.000000	0.000000	0.000000	0.000000	0.000000	0.016393	0.000000	0.000000	0.000000	0.000000	0.000000	0.000000	0.000000	0.000000	0.016393	0.000000	0.000000	0.000000	0.000000	0.000000	0.000000	0.016393	0.000000	0.016393	0.016393	0.016393	0.000000	0.016393	0.000000	0.016393
1	33	1	0.000000	0.000000	0.000000	0.000000	0.000000	0.000000	0.000000	0.000000	0.000000	0.000000	0.000000	0.000000	0.000000	0.000000	0.000000	0.016393	0.000000	0.000000	0.000000	0.000000	0.000000	0.000000	0.000000	0.000000	0.000000	0.000000	0.032787	0.016393	0.000000	0.000000	0.016393	0.000000	0.000000	0.000000	0.000000	0.000000	0.000000	0.000000	0.000000	0.000000	0.016393	0.000000	0.000000	0.016393	0.000000	0.000000	0.000000
1	34	1	0.000000	0.000000	0.000000	0.000000	0.000000	0.000000	0.000000	0.000000	0.000000	0.000000	0.000000	0.000000	0.000000	0.000000	0.000000	0.000000	0.000000	0.000000	0.000000	0.000000	0.000000	0.000000	0.000000	0.000000	0.000000	0.000000	0.000000	0.000000	0.000000	0.000000	0.000000	0.000000	0.000000	0.000000	0.000000	0.000000	0.000000	0.000000	0.000000	0.000000	0.000000	0.000000	0.000000	0.016393	0.000000	0.000000	0.000000
1	36	1	0.000000	0.000000	0.000000	0.000000	0.000000	0.000000	0.000000	0.000000	0.000000	0.000000	0.000000	0.000000	0.000000	0.000000	0.000000	0.000000	0.000000	0.000000	0.000000	0.000000	0.000000	0.000000	0.000000	0.000000	0.000000	0.000000	0.000000	0.000000	0.000000	0.000000	0.000000	0.000000	0.000000	0.000000	0.000000	0.000000	0.000000	0.000000	0.000000	0.000000	0.000000	0.000000	0.000000	0.000000	0.000000	0.000000	0.000000
1	37	1	0.000000	0.016393	0.000000	0.000000	0.000000	0.000000	0.000000	0.000000	0.000000	0.000000	0.000000	0.000000	0.000000	0.000000	0.000000	0.000000	0.000000	0.000000	0.000000	0.016393	0.000000	0.016393	0.000000	0.000000	0.000000	0.000000	0.000000	0.000000	0.016393	0.000000	0.000000	0.000000	0.000000	0.000000	0.016393	0.000000	0.000000	0.000000	0.000000	0.016393	0.000000	0.000000	0.000000	0.000000	0.000000	0.000000	0.000000
1	38	1	0.114754	0.098361	0.098361	0.081967	0.098361	0.065574	0.114754	0.147541	0.114754	0.065574	0.081967	0.147541	0.114754	0.049180	0.049180	0.098361	0.032787	0.049180	0.081967	0.131148	0.114754	0.114754	0.065574	0.032787	0.016393	0.016393	0.081967	0.098361	0.081967	0.131148	0.213115	0.081967	0.016393	0.049180	0.147541	0.114754	0.065574	0.114754	0.081967	0.131148	0.049180	0.081967	0.147541	0.098361	0.081967	0.032787	0.147541
1	39	1	0.000000	0.000000	0.000000	0.000000	0.000000	0.000000	0.000000	0.000000	0.000000	0.000000	0.000000	0.000000	0.000000	0.016393	0.000000	0.000000	0.000000	0.000000	0.000000	0.000000	0.000000	0.000000	0.000000	0.000000	0.000000	0.000000	0.000000	0.000000	0.000000	0.000000	0.000000	0.000000	0.000000	0.000000	0.000000	0.000000	0.000000	0.000000	0.016393	0.000000	0.000000	0.000000	0.000000	0.000000	0.000000	0.000000	0.000000
1	40	1	0.049180	0.032787	0.081967	0.065574	0.016393	0.016393	0.032787	0.098361	0.032787	0.081967	0.081967	0.032787	0.098361	0.016393	0.032787	0.016393	0.081967	0.147541	0.065574	0.114754	0.131148	0.065574	0.147541	0.032787	0.016393	0.114754	0.147541	0.196721	0.180328	0.081967	0.081967	0.196721	0.016393	0.147541	0.163934	0.147541	0.065574	0.114754	0.131148	0.098361	0.114754	0.098361	0.131148	0.131148	0.114754	0.016393	0.098361
1	42	1	0.000000	0.000000	0.000000	0.000000	0.000000	0.000000	0.000000	0.000000	0.000000	0.000000	0.000000	0.000000	0.000000	0.000000	0.000000	0.000000	0.000000	0.000000	0.000000	0.000000	0.000000	0.000000	0.000000	0.000000	0.000000	0.000000	0.000000	0.000000	0.000000	0.000000	0.000000	0.000000	0.000000	0.000000	0.000000	0.000000	0.016393	0.000000	0.000000	0.000000	0.000000	0.000000	0.000000	0.000000	0.000000	0.000000	0.000000
1	43	1	0.000000	0.000000	0.000000	0.000000	0.016393	0.000000	0.000000	0.000000	0.000000	0.000000	0.000000	0.000000	0.000000	0.000000	0.000000	0.000000	0.000000	0.000000	0.000000	0.000000	0.000000	0.000000	0.000000	0.000000	0.000000	0.000000	0.000000	0.000000	0.000000	0.000000	0.000000	0.000000	0.000000	0.000000	0.000000	0.000000	0.000000	0.000000	0.000000	0.000000	0.000000	0.000000	0.000000	0.000000	0.000000	0.016393	0.000000
1	44	1	0.016393	0.000000	0.032787	0.016393	0.049180	0.098361	0.049180	0.016393	0.016393	0.000000	0.032787	0.000000	0.032787	0.016393	0.049180	0.049180	0.016393	0.016393	0.016393	0.016393	0.049180	0.000000	0.032787	0.000000	0.000000	0.032787	0.049180	0.016393	0.016393	0.049180	0.000000	0.032787	0.000000	0.000000	0.016393	0.016393	0.016393	0.049180	0.000000	0.032787	0.032787	0.032787	0.000000	0.000000	0.000000	0.000000	0.016393
1	45	1	0.000000	0.000000	0.000000	0.000000	0.000000	0.000000	0.000000	0.000000	0.000000	0.000000	0.000000	0.000000	0.000000	0.032787	0.000000	0.000000	0.000000	0.000000	0.000000	0.000000	0.000000	0.000000	0.000000	0.000000	0.000000	0.000000	0.049180	0.000000	0.000000	0.000000	0.000000	0.000000	0.000000	0.000000	0.000000	0.000000	0.000000	0.000000	0.000000	0.000000	0.049180	0.000000	0.000000	0.000000	0.000000	0.000000	0.000000
1	46	1	0.000000	0.000000	0.000000	0.000000	0.000000	0.000000	0.000000	0.000000	0.000000	0.000000	0.000000	0.000000	0.000000	0.000000	0.000000	0.000000	0.000000	0.000000	0.000000	0.000000	0.000000	0.000000	0.000000	0.000000	0.000000	0.000000	0.000000	0.000000	0.000000	0.000000	0.000000	0.000000	0.000000	0.000000	0.000000	0.000000	0.000000	0.000000	0.000000	0.000000	0.000000	0.000000	0.000000	0.000000	0.000000	0.000000	0.000000
1	48	1	0.000000	0.000000	0.000000	0.000000	0.000000	0.000000	0.000000	0.000000	0.000000	0.000000	0.000000	0.000000	0.000000	0.000000	0.000000	0.000000	0.000000	0.000000	0.000000	0.000000	0.000000	0.000000	0.000000	0.000000	0.000000	0.000000	0.016393	0.000000	0.000000	0.016393	0.000000	0.000000	0.000000	0.000000	0.000000	0.000000	0.000000	0.000000	0.000000	0.000000	0.000000	0.016393	0.000000	0.000000	0.016393	0.000000	0.000000
1	49	2	0.016393	0.000000	0.000000	0.000000	0.000000	0.000000	0.000000	0.000000	0.000000	0.000000	0.016393	0.000000	0.000000	0.000000	0.000000	0.000000	0.000000	0.000000	0.000000	0.000000	0.000000	0.000000	0.000000	0.000000	0.016393	0.000000	0.000000	0.000000	0.000000	0.016393	0.000000	0.000000	0.000000	0.000000	0.000000	0.000000	0.000000	0.000000	0.000000	0.000000	0.049180	0.000000	0.016393	0.000000	0.000000	0.000000	0.000000
1	50	2	0.000000	0.000000	0.000000	0.000000	0.000000	0.000000	0.000000	0.000000	0.000000	0.000000	0.000000	0.000000	0.000000	0.016393	0.000000	0.000000	0.000000	0.000000	0.000000	0.000000	0.000000	0.000000	0.000000	0.000000	0.000000	0.000000	0.049180	0.000000	0.000000	0.000000	0.000000	0.000000	0.000000	0.000000	0.016393	0.000000	0.000000	0.000000	0.000000	0.000000	0.032787	0.016393	0.000000	0.000000	0.000000	0.000000	0.000000
1	51	2	0.016393	0.081967	0.016393	0.016393	0.049180	0.081967	0.016393	0.032787	0.016393	0.000000	0.016393	0.032787	0.065574	0.000000	0.049180	0.032787	0.032787	0.000000	0.016393	0.049180	0.049180	0.016393	0.081967	0.016393	0.000000	0.098361	0.032787	0.032787	0.131148	0.000000	0.000000	0.049180	0.032787	0.032787	0.032787	0.000000	0.032787	0.049180	0.049180	0.032787	0.032787	0.016393	0.016393	0.016393	0.032787	0.016393	0.032787
1	52	2	0.098361	0.016393	0.032787	0.032787	0.032787	0.081967	0.032787	0.081967	0.016393	0.065574	0.049180	0.049180	0.081967	0.016393	0.081967	0.049180	0.065574	0.049180	0.016393	0.065574	0.081967	0.016393	0.081967	0.049180	0.000000	0.065574	0.032787	0.065574	0.049180	0.016393	0.016393	0.065574	0.016393	0.016393	0.081967	0.016393	0.032787	0.016393	0.065574	0.065574	0.032787	0.016393	0.000000	0.032787	0.032787	0.049180	0.065574
1	53	2	0.032787	0.049180	0.016393	0.016393	0.032787	0.016393	0.049180	0.049180	0.016393	0.016393	0.065574	0.000000	0.016393	0.032787	0.065574	0.016393	0.098361	0.065574	0.016393	0.049180	0.049180	0.114754	0.098361	0.016393	0.016393	0.049180	0.081967	0.032787	0.032787	0.081967	0.065574	0.049180	0.000000	0.049180	0.065574	0.049180	0.032787	0.147541	0.016393	0.049180	0.049180	0.065574	0.098361	0.032787	0.081967	0.032787	0.065574
1	54	2	0.098361	0.081967	0.098361	0.049180	0.049180	0.049180	0.065574	0.098361	0.098361	0.196721	0.081967	0.180328	0.098361	0.081967	0.049180	0.049180	0.065574	0.098361	0.229508	0.065574	0.147541	0.098361	0.065574	0.065574	0.032787	0.016393	0.114754	0.163934	0.098361	0.131148	0.180328	0.163934	0.016393	0.081967	0.327869	0.295082	0.213115	0.163934	0.131148	0.229508	0.131148	0.131148	0.295082	0.114754	0.180328	0.065574	0.147541
1	55	2	0.098361	0.081967	0.032787	0.049180	0.098361	0.065574	0.065574	0.065574	0.049180	0.049180	0.049180	0.065574	0.049180	0.081967	0.049180	0.065574	0.032787	0.049180	0.049180	0.098361	0.049180	0.065574	0.098361	0.081967	0.098361	0.196721	0.229508	0.098361	0.147541	0.081967	0.049180	0.098361	0.098361	0.196721	0.098361	0.131148	0.032787	0.131148	0.213115	0.065574	0.163934	0.065574	0.114754	0.196721	0.163934	0.098361	0.163934
1	56	2	0.000000	0.016393	0.000000	0.000000	0.000000	0.000000	0.000000	0.000000	0.000000	0.000000	0.000000	0.000000	0.000000	0.000000	0.000000	0.000000	0.000000	0.000000	0.000000	0.000000	0.000000	0.016393	0.000000	0.000000	0.000000	0.000000	0.000000	0.000000	0.000000	0.000000	0.000000	0.000000	0.000000	0.000000	0.000000	0.000000	0.000000	0.016393	0.000000	0.000000	0.000000	0.000000	0.000000	0.000000	0.000000	0.000000	0.000000
1	57	2	0.000000	0.000000	0.000000	0.000000	0.000000	0.000000	0.000000	0.000000	0.000000	0.000000	0.000000	0.000000	0.000000	0.000000	0.000000	0.000000	0.000000	0.000000	0.000000	0.000000	0.000000	0.000000	0.000000	0.000000	0.000000	0.000000	0.000000	0.000000	0.000000	0.000000	0.000000	0.000000	0.000000	0.000000	0.000000	0.000000	0.000000	0.000000	0.000000	0.000000	0.000000	0.000000	0.000000	0.000000	0.000000	0.000000	0.000000
1	58	2	0.147541	0.098361	0.163934	0.049180	0.147541	0.081967	0.213115	0.114754	0.081967	0.229508	0.114754	0.131148	0.196721	0.163934	0.180328	0.131148	0.163934	0.196721	0.114754	0.196721	0.065574	0.131148	0.131148	0.196721	0.131148	0.147541	0.032787	0.049180	0.131148	0.114754	0.163934	0.065574	0.032787	0.065574	0.163934	0.163934	0.098361	0.163934	0.196721	0.213115	0.049180	0.065574	0.049180	0.081967	0.114754	0.131148	0.131148
1	59	2	0.049180	0.049180	0.065574	0.032787	0.049180	0.131148	0.032787	0.016393	0.032787	0.016393	0.049180	0.000000	0.016393	0.016393	0.016393	0.032787	0.016393	0.032787	0.049180	0.049180	0.016393	0.016393	0.049180	0.000000	0.000000	0.000000	0.000000	0.000000	0.081967	0.016393	0.016393	0.032787	0.016393	0.098361	0.000000	0.098361	0.081967	0.114754	0.000000	0.065574	0.049180	0.016393	0.016393	0.049180	0.016393	0.049180	0.032787
1	60	2	0.000000	0.000000	0.000000	0.000000	0.000000	0.000000	0.000000	0.000000	0.000000	0.000000	0.000000	0.000000	0.000000	0.000000	0.000000	0.000000	0.000000	0.000000	0.000000	0.000000	0.000000	0.000000	0.000000	0.000000	0.000000	0.000000	0.000000	0.000000	0.000000	0.000000	0.000000	0.000000	0.000000	0.000000	0.000000	0.000000	0.000000	0.000000	0.000000	0.000000	0.000000	0.000000	0.000000	0.000000	0.000000	0.000000	0.000000
1	61	2	0.000000	0.000000	0.000000	0.000000	0.000000	0.000000	0.016393	0.000000	0.000000	0.000000	0.000000	0.000000	0.000000	0.016393	0.000000	0.000000	0.016393	0.000000	0.000000	0.000000	0.000000	0.000000	0.000000	0.000000	0.000000	0.000000	0.000000	0.000000	0.016393	0.000000	0.000000	0.000000	0.000000	0.000000	0.000000	0.000000	0.016393	0.000000	0.000000	0.000000	0.000000	0.000000	0.000000	0.000000	0.000000	0.000000	0.000000
1	62	2	0.049180	0.000000	0.000000	0.000000	0.032787	0.000000	0.000000	0.016393	0.000000	0.000000	0.049180	0.049180	0.000000	0.000000	0.032787	0.000000	0.032787	0.000000	0.000000	0.032787	0.065574	0.016393	0.049180	0.016393	0.000000	0.000000	0.032787	0.049180	0.000000	0.016393	0.000000	0.016393	0.000000	0.000000	0.000000	0.016393	0.016393	0.065574	0.016393	0.016393	0.016393	0.016393	0.065574	0.000000	0.032787	0.032787	0.016393
1	63	2	0.065574	0.032787	0.065574	0.131148	0.081967	0.098361	0.147541	0.065574	0.114754	0.131148	0.131148	0.032787	0.016393	0.081967	0.163934	0.081967	0.016393	0.081967	0.065574	0.114754	0.065574	0.016393	0.065574	0.049180	0.016393	0.016393	0.049180	0.016393	0.016393	0.032787	0.016393	0.016393	0.049180	0.016393	0.016393	0.032787	0.065574	0.032787	0.098361	0.065574	0.016393	0.049180	0.049180	0.081967	0.098361	0.032787	0.016393
1	64	2	0.016393	0.016393	0.016393	0.032787	0.016393	0.000000	0.049180	0.032787	0.016393	0.032787	0.016393	0.032787	0.032787	0.065574	0.081967	0.081967	0.016393	0.049180	0.098361	0.065574	0.016393	0.016393	0.065574	0.000000	0.000000	0.016393	0.081967	0.000000	0.032787	0.032787	0.016393	0.049180	0.032787	0.032787	0.016393	0.081967	0.000000	0.032787	0.049180	0.016393	0.016393	0.016393	0.049180	0.016393	0.065574	0.065574	0.032787
2	5	2	0.000000	0.000000	0.000000	0.000000	0.000000	0.000000	0.000000	0.000000	0.000000	0.000000	0.000000	0.000000	0.000000	0.000000	0.000000	0.000000	0.000000	0.000000	0.000000	0.000000	0.016393	0.000000	0.016393	0.000000	0.000000	0.000000	0.000000	0.000000	0.000000	0.000000	0.000000	0.000000	0.016393	0.000000	0.000000	0.000000	0.000000	0.000000	0.000000	0.000000	0.016393	0.000000	0.000000	0.000000	0.000000	0.000000	0.000000
2	9	1	0.000000	0.000000	0.000000	0.000000	0.000000	0.000000	0.000000	0.000000	0.000000	0.000000	0.000000	0.000000	0.000000	0.000000	0.000000	0.000000	0.000000	0.000000	0.000000	0.000000	0.000000	0.000000	0.000000	0.000000	0.000000	0.000000	0.000000	0.000000	0.000000	0.000000	0.000000	0.000000	0.000000	0.000000	0.000000	0.000000	0.000000	0.000000	0.000000	0.000000	0.000000	0.000000	0.000000	0.000000	0.000000	0.000000	0.000000
2	12	1	0.000000	0.000000	0.000000	0.000000	0.000000	0.000000	0.000000	0.000000	0.000000	0.000000	0.000000	0.000000	0.000000	0.000000	0.000000	0.000000	0.000000	0.000000	0.000000	0.000000	0.000000	0.000000	0.000000	0.000000	0.000000	0.000000	0.000000	0.000000	0.000000	0.000000	0.000000	0.000000	0.000000	0.000000	0.000000	0.000000	0.000000	0.000000	0.000000	0.000000	0.000000	0.000000	0.000000	0.000000	0.000000	0.000000	0.000000
2	15	0	0.000000	0.000000	0.000000	0.000000	0.000000	0.000000	0.000000	0.000000	0.000000	0.000000	0.000000	0.000000	0.000000	0.000000	0.000000	0.000000	0.000000	0.000000	0.000000	0.000000	0.016393	0.000000	0.000000	0.000000	0.000000	0.000000	0.000000	0.000000	0.000000	0.000000	0.000000	0.000000	0.000000	0.000000	0.000000	0.000000	0.000000	0.000000	0.016393	0.000000	0.016393	0.000000	0.000000	0.000000	0.000000	0.000000	0.000000
2	16	0	0.114754	0.196721	0.147541	0.229508	0.213115	0.180328	0.196721	0.147541	0.213115	0.147541	0.180328	0.114754	0.213115	0.098361	0.098361	0.147541	0.180328	0.147541	0.180328	0.131148	0.098361	0.180328	0.180328	0.131148	0.163934	0.114754	0.114754	0.081967	0.098361	0.098361	0.147541	0.229508	0.098361	0.163934	0.147541	0.163934	0.147541	0.213115	0.098361	0.114754	0.196721	0.131148	0.245902	0.114754	0.147541	0.213115	0.114754
2	22	0	0.049180	0.000000	0.032787	0.032787	0.032787	0.000000	0.016393	0.049180	0.049180	0.000000	0.000000	0.016393	0.032787	0.000000	0.016393	0.016393	0.000000	0.000000	0.000000	0.000000	0.000000	0.000000	0.032787	0.000000	0.000000	0.000000	0.016393	0.000000	0.000000	0.000000	0.000000	0.032787	0.032787	0.016393	0.000000	0.000000	0.016393	0.032787	0.000000	0.016393	0.032787	0.000000	0.016393	0.016393	0.016393	0.016393	0.032787
2	24	0	0.000000	0.000000	0.000000	0.000000	0.000000	0.000000	0.000000	0.000000	0.000000	0.000000	0.000000	0.000000	0.000000	0.000000	0.000000	0.000000	0.000000	0.000000	0.000000	0.000000	0.000000	0.000000	0.000000	0.000000	0.000000	0.000000	0.000000	0.000000	0.000000	0.000000	0.000000	0.000000	0.000000	0.000000	0.000000	0.000000	0.000000	0.000000	0.000000	0.000000	0.000000	0.000000	0.000000	0.000000	0.000000	0.000000	0.000000
2	27	0	0.000000	0.000000	0.000000	0.000000	0.000000	0.000000	0.016393	0.000000	0.000000	0.000000	0.000000	0.000000	0.000000	0.016393	0.000000	0.000000	0.000000	0.000000	0.000000	0.000000	0.000000	0.000000	0.000000	0.000000	0.016393	0.016393	0.000000	0.016393	0.032787	0.000000	0.000000	0.000000	0.000000	0.016393	0.016393	0.000000	0.016393	0.016393	0.000000	0.016393	0.016393	0.000000	0.016393	0.000000	0.000000	0.000000	0.000000
2	29	0	0.000000	0.000000	0.000000	0.000000	0.000000	0.000000	0.000000	0.000000	0.000000	0.000000	0.000000	0.000000	0.000000	0.000000	0.000000	0.000000	0.000000	0.000000	0.000000	0.000000	0.000000	0.000000	0.000000	0.000000	0.000000	0.000000	0.000000	0.000000	0.000000	0.000000	0.000000	0.000000	0.000000	0.000000	0.000000	0.000000	0.000000	0.000000	0.000000	0.000000	0.000000	0.000000	0.000000	0.000000	0.000000	0.000000	0.000000
2	33	1	0.000000	0.000000	0.000000	0.000000	0.000000	0.000000	0.000000	0.000000	0.000000	0.000000	0.000000	0.000000	0.000000	0.000000	0.000000	0.000000	0.000000	0.000000	0.000000	0.000000	0.000000	0.000000	0.000000	0.000000	0.000000	0.000000	0.000000	0.000000	0.000000	0.000000	0.000000	0.000000	0.000000	0.016393	0.000000	0.000000	0.000000	0.000000	0.000000	0.000000	0.000000	0.000000	0.000000	0.000000	0.000000	0.000000	0.000000
2	34	1	0.000000	0.000000	0.000000	0.000000	0.000000	0.000000	0.000000	0.000000	0.000000	0.000000	0.000000	0.000000	0.000000	0.000000	0.000000	0.000000	0.000000	0.000000	0.000000	0.000000	0.000000	0.000000	0.000000	0.000000	0.000000	0.000000	0.000000	0.000000	0.000000	0.000000	0.000000	0.016393	0.000000	0.000000	0.000000	0.000000	0.000000	0.000000	0.000000	0.000000	0.000000	0.000000	0.000000	0.000000	0.000000	0.000000	0.000000
2	35	2	8.950820	8.983607	9.377049	9.622951	9.442623	9.344262	9.704918	9.639344	9.852459	9.852459	9.967213	9.868852	9.672131	9.245902	10.032787	9.540984	9.770492	9.688525	9.590164	9.327869	10.098361	9.377049	9.868852	9.081967	9.786885	9.770492	9.213115	9.655738	9.655738	9.131148	9.131148	9.262295	9.081967	9.081967	9.016393	9.442623	8.868852	9.262295	8.754098	9.147541	9.344262	9.639344	9.688525	9.213115	8.983607	9.229508	9.163934
2	36	1	0.000000	0.000000	0.000000	0.000000	0.000000	0.000000	0.000000	0.000000	0.000000	0.000000	0.000000	0.000000	0.000000	0.000000	0.000000	0.000000	0.000000	0.000000	0.000000	0.000000	0.000000	0.000000	0.000000	0.000000	0.000000	0.000000	0.000000	0.000000	0.000000	0.000000	0.000000	0.000000	0.000000	0.000000	0.000000	0.000000	0.000000	0.000000	0.000000	0.000000	0.000000	0.000000	0.000000	0.000000	0.000000	0.000000	0.000000
2	37	1	0.000000	0.000000	0.000000	0.000000	0.000000	0.000000	0.000000	0.000000	0.000000	0.000000	0.000000	0.000000	0.000000	0.000000	0.000000	0.000000	0.000000	0.000000	0.000000	0.000000	0.000000	0.000000	0.000000	0.000000	0.000000	0.000000	0.000000	0.000000	0.000000	0.000000	0.000000	0.000000	0.000000	0.000000	0.000000	0.000000	0.000000	0.000000	0.000000	0.000000	0.000000	0.000000	0.000000	0.000000	0.000000	0.000000	0.000000
2	38	1	0.000000	0.016393	0.081967	0.032787	0.049180	0.016393	0.049180	0.049180	0.065574	0.016393	0.032787	0.016393	0.032787	0.000000	0.016393	0.049180	0.065574	0.065574	0.049180	0.065574	0.049180	0.114754	0.065574	0.065574	0.065574	0.032787	0.081967	0.065574	0.049180	0.016393	0.049180	0.065574	0.032787	0.032787	0.032787	0.081967	0.065574	0.065574	0.016393	0.065574	0.114754	0.049180	0.131148	0.065574	0.065574	0.081967	0.114754
2	39	1	0.000000	0.000000	0.000000	0.000000	0.000000	0.000000	0.000000	0.000000	0.000000	0.016393	0.000000	0.000000	0.000000	0.000000	0.000000	0.000000	0.000000	0.000000	0.000000	0.000000	0.000000	0.000000	0.000000	0.000000	0.000000	0.000000	0.000000	0.000000	0.000000	0.000000	0.000000	0.000000	0.000000	0.000000	0.000000	0.000000	0.000000	0.000000	0.000000	0.000000	0.000000	0.016393	0.000000	0.016393	0.000000	0.000000	0.000000
2	40	1	0.000000	0.000000	0.000000	0.000000	0.000000	0.000000	0.000000	0.000000	0.000000	0.000000	0.000000	0.000000	0.000000	0.000000	0.000000	0.000000	0.000000	0.000000	0.000000	0.000000	0.000000	0.000000	0.000000	0.000000	0.000000	0.000000	0.000000	0.000000	0.000000	0.000000	0.000000	0.000000	0.000000	0.000000	0.000000	0.000000	0.000000	0.000000	0.000000	0.000000	0.000000	0.000000	0.000000	0.000000	0.000000	0.000000	0.000000
2	42	1	0.000000	0.000000	0.000000	0.000000	0.000000	0.000000	0.000000	0.000000	0.000000	0.000000	0.000000	0.000000	0.000000	0.000000	0.000000	0.000000	0.000000	0.000000	0.000000	0.000000	0.000000	0.000000	0.000000	0.000000	0.000000	0.000000	0.000000	0.000000	0.000000	0.000000	0.000000	0.000000	0.000000	0.000000	0.000000	0.000000	0.000000	0.000000	0.000000	0.000000	0.000000	0.000000	0.000000	0.000000	0.000000	0.000000	0.000000
2	43	1	0.000000	0.000000	0.000000	0.000000	0.000000	0.000000	0.000000	0.000000	0.000000	0.000000	0.000000	0.000000	0.000000	0.000000	0.000000	0.000000	0.000000	0.000000	0.000000	0.000000	0.000000	0.000000	0.000000	0.000000	0.000000	0.000000	0.000000	0.000000	0.000000	0.000000	0.000000	0.000000	0.000000	0.000000	0.000000	0.000000	0.000000	0.000000	0.000000	0.000000	0.000000	0.000000	0.000000	0.000000	0.000000	0.000000	0.000000
2	44	1	0.000000	0.000000	0.000000	0.000000	0.000000	0.000000	0.000000	0.000000	0.000000	0.000000	0.000000	0.000000	0.000000	0.000000	0.000000	0.000000	0.000000	0.000000	0.000000	0.000000	0.000000	0.000000	0.000000	0.000000	0.000000	0.000000	0.000000	0.000000	0.000000	0.000000	0.000000	0.000000	0.000000	0.000000	0.000000	0.000000	0.000000	0.000000	0.000000	0.000000	0.000000	0.000000	0.000000	0.000000	0.000000	0.000000	0.000000
2	45	1	0.000000	0.000000	0.000000	0.000000	0.000000	0.000000	0.000000	0.000000	0.000000	0.000000	0.000000	0.032787	0.000000	0.000000	0.016393	0.000000	0.000000	0.000000	0.000000	0.000000	0.016393	0.000000	0.000000	0.000000	0.000000	0.000000	0.000000	0.000000	0.000000	0.000000	0.000000	0.000000	0.000000	0.000000	0.000000	0.000000	0.000000	0.000000	0.000000	0.000000	0.000000	0.000000	0.000000	0.000000	0.000000	0.000000	0.000000
2	46	1	0.000000	0.000000	0.000000	0.000000	0.000000	0.000000	0.000000	0.000000	0.000000	0.000000	0.000000	0.000000	0.000000	0.000000	0.000000	0.000000	0.000000	0.000000	0.000000	0.000000	0.000000	0.000000	0.000000	0.000000	0.000000	0.000000	0.000000	0.000000	0.000000	0.000000	0.000000	0.016393	0.000000	0.000000	0.000000	0.000000	0.000000	0.000000	0.000000	0.000000	0.000000	0.000000	0.000000	0.000000	0.000000	0.000000	0.000000
2	48	0	0.000000	0.000000	0.000000	0.000000	0.000000	0.000000	0.000000	0.000000	0.000000	0.000000	0.000000	0.000000	0.016393	0.000000	0.000000	0.000000	0.000000	0.000000	0.016393	0.000000	0.000000	0.016393	0.000000	0.000000	0.000000	0.000000	0.016393	0.000000	0.000000	0.016393	0.000000	0.000000	0.000000	0.000000	0.016393	0.000000	0.000000	0.000000	0.000000	0.000000	0.000000	0.000000	0.000000	0.000000	0.000000	0.000000	0.000000
2	49	2	0.000000	0.000000	0.000000	0.000000	0.000000	0.000000	0.000000	0.000000	0.000000	0.000000	0.000000	0.000000	0.000000	0.000000	0.000000	0.000000	0.000000	0.000000	0.000000	0.000000	0.000000	0.000000	0.000000	0.000000	0.000000	0.000000	0.000000	0.000000	0.000000	0.000000	0.000000	0.000000	0.000000	0.000000	0.000000	0.000000	0.000000	0.000000	0.000000	0.000000	0.000000	0.000000	0.000000	0.000000	0.000000	0.000000	0.000000
2	50	2	0.000000	0.000000	0.000000	0.000000	0.000000	0.000000	0.000000	0.000000	0.000000	0.000000	0.000000	0.000000	0.000000	0.000000	0.000000	0.000000	0.000000	0.000000	0.000000	0.000000	0.000000	0.000000	0.000000	0.000000	0.000000	0.000000	0.000000	0.000000	0.000000	0.000000	0.000000	0.000000	0.000000	0.000000	0.000000	0.000000	0.000000	0.000000	0.000000	0.000000	0.000000	0.000000	0.000000	0.000000	0.000000	0.000000	0.000000
2	51	2	0.000000	0.000000	0.000000	0.000000	0.000000	0.000000	0.000000	0.000000	0.000000	0.000000	0.000000	0.000000	0.000000	0.000000	0.000000	0.000000	0.000000	0.000000	0.000000	0.000000	0.000000	0.000000	0.000000	0.000000	0.000000	0.000000	0.000000	0.000000	0.000000	0.000000	0.000000	0.000000	0.000000	0.000000	0.000000	0.000000	0.000000	0.000000	0.000000	0.000000	0.000000	0.000000	0.000000	0.000000	0.000000	0.000000	0.000000
2	52	2	0.000000	0.032787	0.032787	0.065574	0.016393	0.032787	0.065574	0.032787	0.049180	0.016393	0.049180	0.000000	0.032787	0.016393	0.016393	0.016393	0.016393	0.000000	0.032787	0.000000	0.000000	0.016393	0.000000	0.032787	0.032787	0.016393	0.032787	0.000000	0.032787	0.000000	0.016393	0.016393	0.000000	0.065574	0.032787	0.032787	0.000000	0.065574	0.000000	0.016393	0.000000	0.016393	0.000000	0.000000	0.032787	0.016393	0.000000
2	53	2	0.000000	0.000000	0.000000	0.000000	0.000000	0.000000	0.000000	0.000000	0.000000	0.000000	0.000000	0.000000	0.000000	0.000000	0.000000	0.000000	0.000000	0.000000	0.016393	0.000000	0.000000	0.000000	0.000000	0.000000	0.000000	0.000000	0.000000	0.000000	0.000000	0.000000	0.000000	0.016393	0.016393	0.000000	0.000000	0.000000	0.016393	0.000000	0.000000	0.016393	0.049180	0.032787	0.049180	0.032787	0.049180	0.032787	0.032787
2	54	2	0.000000	0.000000	0.000000	0.000000	0.000000	0.000000	0.000000	0.000000	0.000000	0.000000	0.000000	0.000000	0.000000	0.000000	0.000000	0.000000	0.000000	0.000000	0.000000	0.000000	0.000000	0.000000	0.000000	0.000000	0.000000	0.000000	0.000000	0.000000	0.000000	0.000000	0.000000	0.000000	0.000000	0.000000	0.000000	0.000000	0.000000	0.000000	0.000000	0.000000	0.000000	0.000000	0.000000	0.000000	0.000000	0.000000	0.000000
2	55	2	0.000000	0.000000	0.000000	0.000000	0.000000	0.000000	0.000000	0.000000	0.000000	0.000000	0.000000	0.016393	0.016393	0.000000	0.000000	0.000000	0.000000	0.000000	0.000000	0.000000	0.000000	0.000000	0.000000	0.000000	0.000000	0.000000	0.000000	0.000000	0.000000	0.000000	0.000000	0.000000	0.000000	0.000000	0.000000	0.000000	0.000000	0.000000	0.000000	0.000000	0.000000	0.000000	0.000000	0.000000	0.000000	0.000000	0.000000
2	56	2	0.000000	0.000000	0.000000	0.000000	0.000000	0.000000	0.016393	0.016393	0.000000	0.016393	0.000000	0.000000	0.000000	0.000000	0.000000	0.000000	0.000000	0.000000	0.000000	0.000000	0.032787	0.032787	0.000000	0.016393	0.016393	0.000000	0.000000	0.000000	0.000000	0.000000	0.000000	0.000000	0.000000	0.000000	0.000000	0.016393	0.016393	0.000000	0.032787	0.000000	0.016393	0.032787	0.000000	0.000000	0.000000	0.000000	0.000000
2	57	2	0.000000	0.000000	0.000000	0.000000	0.000000	0.000000	0.000000	0.000000	0.000000	0.000000	0.000000	0.000000	0.000000	0.000000	0.000000	0.000000	0.000000	0.000000	0.000000	0.000000	0.000000	0.000000	0.000000	0.000000	0.000000	0.000000	0.000000	0.000000	0.000000	0.000000	0.000000	0.000000	0.000000	0.000000	0.000000	0.000000	0.000000	0.000000	0.000000	0.000000	0.000000	0.000000	0.000000	0.000000	0.000000	0.000000	0.000000
2	58	0	0.000000	0.000000	0.000000	0.000000	0.000000	0.000000	0.000000	0.000000	0.032787	0.000000	0.016393	0.000000	0.000000	0.000000	0.000000	0.000000	0.000000	0.000000	0.000000	0.000000	0.000000	0.000000	0.000000	0.016393	0.016393	0.000000	0.016393	0.000000	0.000000	0.016393	0.000000	0.000000	0.000000	0.016393	0.000000	0.000000	0.000000	0.000000	0.000000	0.000000	0.016393	0.000000	0.000000	0.000000	0.016393	0.000000	0.000000
2	59	2	0.000000	0.000000	0.000000	0.000000	0.000000	0.000000	0.000000	0.000000	0.016393	0.000000	0.000000	0.000000	0.000000	0.000000	0.000000	0.000000	0.000000	0.000000	0.000000	0.000000	0.000000	0.000000	0.000000	0.000000	0.000000	0.000000	0.000000	0.000000	0.000000	0.000000	0.000000	0.000000	0.000000	0.000000	0.000000	0.000000	0.000000	0.000000	0.000000	0.000000	0.000000	0.000000	0.000000	0.000000	0.000000	0.000000	0.000000
2	60	2	0.000000	0.000000	0.000000	0.000000	0.000000	0.000000	0.000000	0.000000	0.000000	0.000000	0.000000	0.000000	0.000000	0.000000	0.000000	0.000000	0.000000	0.000000	0.000000	0.016393	0.000000	0.000000	0.000000	0.000000	0.000000	0.000000	0.000000	0.000000	0.000000	0.000000	0.000000	0.000000	0.000000	0.000000	0.000000	0.000000	0.000000	0.000000	0.000000	0.000000	0.000000	0.000000	0.000000	0.000000	0.000000	0.000000	0.000000
2	61	2	0.000000	0.000000	0.000000	0.000000	0.000000	0.000000	0.000000	0.000000	0.000000	0.000000	0.000000	0.000000	0.000000	0.000000	0.000000	0.000000	0.000000	0.000000	0.000000	0.000000	0.000000	0.000000	0.000000	0.000000	0.000000	0.000000	0.000000	0.000000	0.000000	0.000000	0.000000	0.000000	0.000000	0.016393	0.000000	0.000000	0.000000	0.000000	0.000000	0.000000	0.000000	0.000000	0.000000	0.000000	0.000000	0.000000	0.000000
2	62	2	0.000000	0.000000	0.000000	0.000000	0.000000	0.000000	0.000000	0.000000	0.000000	0.000000	0.000000	0.000000	0.000000	0.000000	0.000000	0.000000	0.000000	0.000000	0.000000	0.000000	0.000000	0.000000	0.000000	0.000000	0.000000	0.000000	0.000000	0.000000	0.000000	0.000000	0.000000	0.000000	0.000000	0.000000	0.000000	0.000000	0.000000	0.000000	0.000000	0.000000	0.000000	0.000000	0.000000	0.000000	0.000000	0.000000	0.000000
2	64	0	0.000000	0.000000	0.000000	0.000000	0.000000	0.000000	0.000000	0.000000	0.016393	0.000000	0.016393	0.000000	0.016393	0.000000	0.000000	0.016393	0.000000	0.000000	0.016393	0.000000	0.000000	0.000000	0.000000	0.016393	0.000000	0.000000	0.000000	0.016393	0.000000	0.000000	0.032787	0.000000	0.016393	0.000000	0.000000	0.016393	0.000000	0.000000	0.000000	0.000000	0.000000	0.000000	0.000000	0.016393	0.000000	0.000000	0.000000
3	1	0	0.000000	0.000000	0.000000	0.000000	0.000000	0.049180	0.000000	0.000000	0.000000	0.000000	0.000000	0.000000	0.000000	0.016393	0.065574	0.000000	0.000000	0.016393	0.098361	0.032787	0.000000	0.000000	0.000000	0.000000	0.000000	0.032787	0.065574	0.000000	0.000000	0.000000	0.032787	0.016393	0.000000	0.065574	0.000000	0.065574	0.016393	0.000000	0.081967	0.016393	0.000000	0.000000	0.000000	0.000000	0.049180	0.065574	0.000000
3	12	1	0.000000	0.000000	0.000000	0.000000	0.000000	0.000000	0.000000	0.000000	0.000000	0.000000	0.000000	0.016393	0.000000	0.000000	0.016393	0.000000	0.000000	0.000000	0.000000	0.000000	0.000000	0.000000	0.000000	0.000000	0.000000	0.000000	0.000000	0.000000	0.000000	0.000000	0.000000	0.000000	0.000000	0.000000	0.000000	0.000000	0.000000	0.000000	0.000000	0.000000	0.000000	0.000000	0.000000	0.000000	0.000000	0.000000	0.000000
3	21	0	0.049180	0.000000	0.000000	0.000000	0.000000	0.065574	0.081967	0.032787	0.016393	0.032787	0.000000	0.049180	0.000000	0.000000	0.081967	0.000000	0.049180	0.049180	0.032787	0.081967	0.032787	0.000000	0.000000	0.000000	0.000000	0.016393	0.032787	0.016393	0.000000	0.000000	0.049180	0.016393	0.000000	0.049180	0.000000	0.147541	0.000000	0.032787	0.114754	0.049180	0.032787	0.016393	0.000000	0.000000	0.081967	0.098361	0.000000
3	33	1	0.016393	0.000000	0.000000	0.000000	0.000000	0.016393	0.081967	0.000000	0.032787	0.000000	0.000000	0.016393	0.016393	0.000000	0.065574	0.000000	0.016393	0.032787	0.049180	0.065574	0.032787	0.000000	0.000000	0.000000	0.000000	0.016393	0.049180	0.000000	0.016393	0.000000	0.016393	0.000000	0.000000	0.065574	0.000000	0.163934	0.000000	0.032787	0.065574	0.032787	0.016393	0.032787	0.000000	0.016393	0.032787	0.081967	0.000000
3	34	1	0.000000	0.000000	0.000000	0.000000	0.000000	0.032787	0.000000	0.000000	0.000000	0.000000	0.000000	0.000000	0.000000	0.000000	0.000000	0.000000	0.000000	0.000000	0.016393	0.000000	0.016393	0.000000	0.000000	0.000000	0.000000	0.000000	0.000000	0.000000	0.000000	0.000000	0.000000	0.000000	0.000000	0.016393	0.000000	0.000000	0.000000	0.000000	0.016393	0.016393	0.000000	0.000000	0.000000	0.000000	0.016393	0.000000	0.000000
3	35	2	6.377049	8.426230	8.672131	8.803279	8.885246	9.278689	9.459016	8.672131	9.311475	9.229508	10.245902	9.868852	9.983607	9.311475	9.098361	8.606557	9.049180	8.786885	8.918033	8.737705	8.836066	7.737705	7.918033	7.622951	7.688525	8.885246	8.852459	8.803279	8.147541	9.213115	9.278689	8.950820	9.426230	9.098361	8.868852	9.311475	8.475410	9.475410	9.245902	9.098361	9.573770	9.229508	8.655738	9.180328	9.557377	9.573770	9.459016
3	36	1	0.000000	0.000000	0.000000	0.000000	0.000000	0.000000	0.000000	0.000000	0.000000	0.000000	0.000000	0.000000	0.000000	0.000000	0.000000	0.000000	0.000000	0.000000	0.000000	0.000000	0.000000	0.000000	0.000000	0.000000	0.000000	0.000000	0.000000	0.000000	0.000000	0.000000	0.000000	0.000000	0.000000	0.000000	0.000000	0.000000	0.000000	0.000000	0.000000	0.000000	0.000000	0.000000	0.000000	0.000000	0.000000	0.000000	0.000000
3	37	1	0.032787	0.000000	0.032787	0.000000	0.000000	0.131148	0.065574	0.016393	0.049180	0.032787	0.000000	0.032787	0.016393	0.000000	0.065574	0.000000	0.000000	0.049180	0.049180	0.032787	0.065574	0.000000	0.081967	0.016393	0.049180	0.065574	0.049180	0.049180	0.065574	0.016393	0.000000	0.081967	0.000000	0.065574	0.049180	0.131148	0.032787	0.032787	0.147541	0.049180	0.032787	0.081967	0.016393	0.049180	0.114754	0.196721	0.032787
3	38	1	0.000000	0.000000	0.000000	0.000000	0.000000	0.000000	0.000000	0.000000	0.016393	0.000000	0.000000	0.000000	0.000000	0.000000	0.098361	0.000000	0.000000	0.000000	0.049180	0.000000	0.016393	0.000000	0.000000	0.000000	0.000000	0.016393	0.016393	0.000000	0.000000	0.000000	0.016393	0.016393	0.000000	0.065574	0.000000	0.049180	0.000000	0.000000	0.016393	0.016393	0.032787	0.000000	0.000000	0.000000	0.065574	0.049180	0.000000
3	39	1	0.000000	0.000000	0.000000	0.000000	0.000000	0.000000	0.000000	0.000000	0.000000	0.000000	0.000000	0.000000	0.000000	0.000000	0.016393	0.000000	0.000000	0.000000	0.000000	0.000000	0.000000	0.000000	0.000000	0.000000	0.000000	0.000000	0.000000	0.000000	0.000000	0.000000	0.000000	0.000000	0.000000	0.000000	0.000000	0.000000	0.000000	0.000000	0.000000	0.000000	0.000000	0.000000	0.000000	0.000000	0.000000	0.000000	0.000000
3	40	2	0.032787	0.000000	0.000000	0.000000	0.000000	0.049180	0.032787	0.000000	0.000000	0.000000	0.000000	0.000000	0.000000	0.000000	0.032787	0.000000	0.032787	0.000000	0.016393	0.049180	0.016393	0.000000	0.000000	0.000000	0.000000	0.016393	0.000000	0.000000	0.000000	0.016393	0.032787	0.016393	0.000000	0.016393	0.000000	0.081967	0.000000	0.000000	0.049180	0.000000	0.000000	0.000000	0.000000	0.000000	0.049180	0.032787	0.016393
3	42	1	0.000000	0.000000	0.000000	0.000000	0.000000	0.000000	0.000000	0.000000	0.032787	0.000000	0.000000	0.000000	0.000000	0.000000	0.000000	0.000000	0.000000	0.000000	0.000000	0.032787	0.131148	0.065574	0.049180	0.016393	0.081967	0.016393	0.016393	0.065574	0.081967	0.032787	0.049180	0.065574	0.147541	0.131148	0.016393	0.114754	0.180328	0.065574	0.131148	0.049180	0.049180	0.098361	0.131148	0.049180	0.098361	0.065574	0.163934
3	43	1	0.000000	0.000000	0.000000	0.000000	0.000000	0.000000	0.000000	0.000000	0.000000	0.000000	0.000000	0.000000	0.000000	0.000000	0.000000	0.000000	0.000000	0.000000	0.000000	0.000000	0.000000	0.000000	0.000000	0.000000	0.000000	0.000000	0.000000	0.000000	0.000000	0.000000	0.000000	0.016393	0.000000	0.000000	0.000000	0.000000	0.000000	0.000000	0.000000	0.000000	0.000000	0.016393	0.000000	0.000000	0.016393	0.000000	0.000000
3	44	1	0.000000	0.000000	0.000000	0.000000	0.000000	0.000000	0.000000	0.000000	0.000000	0.000000	0.000000	0.000000	0.000000	0.000000	0.000000	0.000000	0.000000	0.000000	0.000000	0.000000	0.000000	0.000000	0.000000	0.000000	0.000000	0.000000	0.000000	0.000000	0.000000	0.000000	0.000000	0.000000	0.000000	0.000000	0.000000	0.000000	0.000000	0.000000	0.000000	0.000000	0.000000	0.000000	0.000000	0.000000	0.000000	0.000000	0.000000
3	45	1	0.000000	0.000000	0.000000	0.000000	0.000000	0.000000	0.000000	0.000000	0.016393	0.000000	0.000000	0.000000	0.000000	0.000000	0.032787	0.000000	0.000000	0.000000	0.000000	0.016393	0.000000	0.000000	0.000000	0.000000	0.000000	0.016393	0.000000	0.000000	0.000000	0.032787	0.000000	0.016393	0.000000	0.016393	0.000000	0.000000	0.000000	0.000000	0.000000	0.000000	0.000000	0.000000	0.000000	0.000000	0.016393	0.032787	0.000000
3	46	1	0.000000	0.000000	0.000000	0.000000	0.000000	0.000000	0.049180	0.016393	0.000000	0.016393	0.000000	0.000000	0.000000	0.000000	0.032787	0.000000	0.000000	0.000000	0.000000	0.000000	0.000000	0.000000	0.000000	0.000000	0.000000	0.000000	0.000000	0.000000	0.000000	0.000000	0.000000	0.000000	0.000000	0.000000	0.000000	0.016393	0.000000	0.000000	0.000000	0.016393	0.000000	0.000000	0.000000	0.000000	0.000000	0.000000	0.000000
3	48	1	0.000000	0.000000	0.000000	0.000000	0.000000	0.000000	0.000000	0.000000	0.000000	0.000000	0.000000	0.000000	0.016393	0.000000	0.032787	0.000000	0.000000	0.000000	0.000000	0.000000	0.016393	0.000000	0.000000	0.000000	0.000000	0.000000	0.000000	0.000000	0.016393	0.000000	0.000000	0.016393	0.000000	0.000000	0.000000	0.016393	0.016393	0.000000	0.000000	0.016393	0.000000	0.000000	0.000000	0.000000	0.000000	0.000000	0.016393
3	49	2	0.000000	0.016393	0.000000	0.000000	0.000000	0.016393	0.000000	0.000000	0.000000	0.000000	0.000000	0.000000	0.000000	0.000000	0.032787	0.000000	0.000000	0.000000	0.016393	0.000000	0.000000	0.000000	0.000000	0.000000	0.000000	0.049180	0.016393	0.049180	0.000000	0.000000	0.016393	0.000000	0.000000	0.016393	0.000000	0.032787	0.016393	0.000000	0.032787	0.016393	0.065574	0.000000	0.000000	0.000000	0.000000	0.032787	0.000000
3	50	2	0.032787	0.000000	0.000000	0.000000	0.000000	0.065574	0.032787	0.000000	0.032787	0.016393	0.000000	0.016393	0.016393	0.016393	0.065574	0.000000	0.016393	0.032787	0.032787	0.049180	0.016393	0.000000	0.000000	0.000000	0.000000	0.032787	0.032787	0.000000	0.000000	0.000000	0.049180	0.016393	0.000000	0.016393	0.000000	0.114754	0.000000	0.000000	0.081967	0.032787	0.000000	0.016393	0.000000	0.016393	0.032787	0.098361	0.016393
3	51	2	0.016393	0.032787	0.032787	0.016393	0.032787	0.032787	0.065574	0.065574	0.065574	0.000000	0.065574	0.032787	0.049180	0.000000	0.016393	0.049180	0.016393	0.016393	0.016393	0.049180	0.016393	0.000000	0.049180	0.000000	0.000000	0.000000	0.032787	0.032787	0.049180	0.049180	0.032787	0.032787	0.000000	0.032787	0.016393	0.049180	0.032787	0.065574	0.016393	0.065574	0.049180	0.032787	0.016393	0.049180	0.065574	0.065574	0.032787
3	53	2	0.000000	0.000000	0.000000	0.000000	0.000000	0.016393	0.016393	0.000000	0.000000	0.000000	0.000000	0.000000	0.016393	0.000000	0.049180	0.000000	0.000000	0.000000	0.000000	0.000000	0.000000	0.000000	0.000000	0.000000	0.000000	0.032787	0.032787	0.000000	0.000000	0.000000	0.032787	0.000000	0.000000	0.032787	0.000000	0.032787	0.016393	0.000000	0.032787	0.000000	0.000000	0.000000	0.000000	0.000000	0.016393	0.016393	0.000000
3	54	2	0.000000	0.000000	0.000000	0.000000	0.000000	0.016393	0.016393	0.000000	0.000000	0.000000	0.000000	0.000000	0.000000	0.000000	0.049180	0.000000	0.000000	0.000000	0.016393	0.016393	0.016393	0.016393	0.000000	0.000000	0.000000	0.016393	0.016393	0.000000	0.000000	0.000000	0.049180	0.000000	0.000000	0.049180	0.000000	0.049180	0.016393	0.016393	0.081967	0.016393	0.049180	0.016393	0.000000	0.032787	0.049180	0.049180	0.000000
3	55	2	0.016393	0.000000	0.000000	0.000000	0.000000	0.032787	0.016393	0.000000	0.016393	0.016393	0.000000	0.016393	0.000000	0.000000	0.049180	0.000000	0.000000	0.016393	0.016393	0.032787	0.016393	0.000000	0.000000	0.000000	0.000000	0.000000	0.016393	0.000000	0.000000	0.000000	0.000000	0.000000	0.000000	0.016393	0.000000	0.049180	0.000000	0.000000	0.000000	0.032787	0.000000	0.016393	0.000000	0.000000	0.016393	0.032787	0.000000
3	56	2	0.000000	0.000000	0.000000	0.000000	0.000000	0.000000	0.000000	0.000000	0.000000	0.000000	0.000000	0.000000	0.000000	0.000000	0.016393	0.000000	0.000000	0.000000	0.000000	0.000000	0.000000	0.000000	0.000000	0.000000	0.000000	0.000000	0.000000	0.000000	0.000000	0.000000	0.000000	0.000000	0.000000	0.000000	0.000000	0.000000	0.000000	0.000000	0.000000	0.000000	0.000000	0.000000	0.000000	0.000000	0.000000	0.000000	0.000000
3	57	2	0.114754	0.065574	0.032787	0.032787	0.081967	0.131148	0.098361	0.131148	0.032787	0.032787	0.081967	0.065574	0.065574	0.065574	0.032787	0.032787	0.131148	0.049180	0.016393	0.065574	0.081967	0.081967	0.032787	0.032787	0.049180	0.065574	0.065574	0.098361	0.049180	0.049180	0.016393	0.081967	0.098361	0.065574	0.049180	0.163934	0.081967	0.000000	0.081967	0.098361	0.065574	0.032787	0.016393	0.000000	0.098361	0.049180	0.032787
3	58	2	0.032787	0.016393	0.000000	0.000000	0.000000	0.032787	0.032787	0.016393	0.081967	0.016393	0.000000	0.032787	0.032787	0.000000	0.081967	0.000000	0.049180	0.065574	0.016393	0.065574	0.032787	0.000000	0.000000	0.016393	0.000000	0.000000	0.016393	0.000000	0.000000	0.000000	0.016393	0.016393	0.000000	0.032787	0.000000	0.147541	0.032787	0.016393	0.081967	0.032787	0.016393	0.032787	0.000000	0.000000	0.049180	0.081967	0.016393
3	59	2	0.000000	0.000000	0.000000	0.000000	0.000000	0.000000	0.000000	0.000000	0.000000	0.000000	0.000000	0.000000	0.000000	0.000000	0.000000	0.000000	0.000000	0.000000	0.000000	0.000000	0.000000	0.000000	0.000000	0.000000	0.000000	0.000000	0.000000	0.000000	0.000000	0.000000	0.000000	0.000000	0.000000	0.000000	0.000000	0.000000	0.000000	0.000000	0.000000	0.000000	0.000000	0.000000	0.000000	0.000000	0.000000	0.000000	0.000000
3	61	2	0.000000	0.000000	0.000000	0.000000	0.000000	0.000000	0.000000	0.000000	0.000000	0.000000	0.000000	0.000000	0.000000	0.000000	0.016393	0.000000	0.000000	0.000000	0.016393	0.000000	0.000000	0.000000	0.000000	0.000000	0.000000	0.000000	0.000000	0.000000	0.000000	0.000000	0.000000	0.000000	0.000000	0.000000	0.000000	0.000000	0.000000	0.000000	0.000000	0.000000	0.000000	0.000000	0.000000	0.000000	0.000000	0.000000	0.000000
3	62	2	0.000000	0.000000	0.000000	0.000000	0.000000	0.016393	0.016393	0.000000	0.032787	0.016393	0.000000	0.000000	0.000000	0.000000	0.032787	0.000000	0.016393	0.000000	0.016393	0.000000	0.000000	0.000000	0.000000	0.000000	0.000000	0.000000	0.000000	0.000000	0.000000	0.000000	0.000000	0.000000	0.000000	0.000000	0.000000	0.016393	0.000000	0.000000	0.049180	0.049180	0.000000	0.000000	0.000000	0.000000	0.065574	0.016393	0.000000
3	63	2	0.032787	0.000000	0.000000	0.000000	0.000000	0.049180	0.049180	0.000000	0.016393	0.000000	0.000000	0.016393	0.000000	0.000000	0.065574	0.000000	0.000000	0.016393	0.032787	0.016393	0.000000	0.000000	0.000000	0.000000	0.000000	0.000000	0.032787	0.000000	0.000000	0.000000	0.016393	0.032787	0.000000	0.000000	0.000000	0.032787	0.000000	0.000000	0.049180	0.000000	0.000000	0.032787	0.000000	0.000000	0.016393	0.032787	0.016393
3	64	2	0.016393	0.000000	0.000000	0.000000	0.000000	0.000000	0.032787	0.016393	0.000000	0.000000	0.000000	0.016393	0.000000	0.000000	0.032787	0.000000	0.000000	0.016393	0.000000	0.000000	0.000000	0.000000	0.000000	0.000000	0.000000	0.000000	0.016393	0.016393	0.000000	0.000000	0.000000	0.000000	0.000000	0.000000	0.000000	0.032787	0.016393	0.000000	0.000000	0.000000	0.000000	0.000000	0.000000	0.000000	0.016393	0.000000	0.000000
4	1	0	0.016393	0.016393	0.000000	0.032787	0.016393	0.016393	0.000000	0.081967	0.049180	0.000000	0.000000	0.000000	0.000000	0.016393	0.000000	0.000000	0.032787	0.000000	0.098361	0.000000	0.000000	0.000000	0.032787	0.000000	0.000000	0.000000	0.000000	0.000000	0.000000	0.000000	0.016393	0.000000	0.016393	0.016393	0.000000	0.016393	0.000000	0.000000	0.000000	0.000000	0.000000	0.114754	0.000000	0.016393	0.081967	0.000000	0.000000
4	2	2	0.032787	0.049180	0.016393	0.032787	0.000000	0.049180	0.000000	0.032787	0.032787	0.000000	0.000000	0.000000	0.000000	0.000000	0.000000	0.000000	0.000000	0.032787	0.049180	0.016393	0.000000	0.000000	0.049180	0.000000	0.000000	0.000000	0.000000	0.000000	0.000000	0.000000	0.032787	0.000000	0.000000	0.000000	0.000000	0.000000	0.000000	0.016393	0.016393	0.000000	0.000000	0.049180	0.000000	0.000000	0.065574	0.000000	0.000000
4	3	0	0.000000	0.016393	0.000000	0.000000	0.000000	0.000000	0.000000	0.032787	0.032787	0.000000	0.000000	0.000000	0.000000	0.000000	0.000000	0.000000	0.000000	0.000000	0.000000	0.000000	0.000000	0.000000	0.000000	0.000000	0.000000	0.000000	0.000000	0.000000	0.000000	0.000000	0.000000	0.016393	0.000000	0.000000	0.000000	0.000000	0.000000	0.000000	0.000000	0.000000	0.000000	0.000000	0.000000	0.000000	0.049180	0.000000	0.000000
4	4	0	0.000000	0.032787	0.016393	0.016393	0.000000	0.000000	0.000000	0.016393	0.081967	0.000000	0.000000	0.016393	0.032787	0.016393	0.000000	0.000000	0.016393	0.016393	0.000000	0.016393	0.000000	0.000000	0.016393	0.000000	0.000000	0.000000	0.000000	0.000000	0.000000	0.000000	0.032787	0.000000	0.016393	0.000000	0.000000	0.000000	0.000000	0.000000	0.000000	0.000000	0.000000	0.000000	0.000000	0.000000	0.049180	0.000000	0.000000
4	5	1	0.000000	0.016393	0.000000	0.032787	0.000000	0.032787	0.000000	0.049180	0.016393	0.000000	0.000000	0.000000	0.000000	0.000000	0.000000	0.000000	0.016393	0.000000	0.032787	0.000000	0.000000	0.016393	0.000000	0.000000	0.000000	0.000000	0.000000	0.016393	0.000000	0.000000	0.049180	0.000000	0.000000	0.000000	0.000000	0.016393	0.000000	0.000000	0.000000	0.000000	0.000000	0.049180	0.000000	0.000000	0.065574	0.000000	0.000000
4	6	2	0.000000	0.016393	0.000000	0.032787	0.016393	0.032787	0.000000	0.016393	0.114754	0.000000	0.000000	0.000000	0.000000	0.000000	0.000000	0.000000	0.032787	0.016393	0.032787	0.000000	0.000000	0.000000	0.032787	0.000000	0.000000	0.000000	0.000000	0.032787	0.000000	0.000000	0.131148	0.000000	0.000000	0.016393	0.016393	0.000000	0.000000	0.000000	0.000000	0.016393	0.016393	0.016393	0.000000	0.016393	0.081967	0.000000	0.000000
4	7	2	0.000000	0.016393	0.000000	0.098361	0.000000	0.000000	0.000000	0.000000	0.098361	0.000000	0.000000	0.000000	0.000000	0.000000	0.000000	0.000000	0.000000	0.000000	0.081967	0.000000	0.000000	0.000000	0.000000	0.000000	0.000000	0.000000	0.000000	0.016393	0.000000	0.000000	0.032787	0.000000	0.000000	0.000000	0.000000	0.000000	0.000000	0.000000	0.000000	0.000000	0.000000	0.081967	0.000000	0.000000	0.032787	0.000000	0.000000
4	8	0	0.000000	0.032787	0.016393	0.032787	0.000000	0.016393	0.000000	0.016393	0.065574	0.016393	0.000000	0.000000	0.016393	0.000000	0.016393	0.016393	0.016393	0.000000	0.000000	0.000000	0.000000	0.000000	0.016393	0.000000	0.000000	0.000000	0.000000	0.000000	0.000000	0.000000	0.016393	0.000000	0.016393	0.000000	0.000000	0.000000	0.000000	0.000000	0.000000	0.000000	0.000000	0.016393	0.000000	0.000000	0.081967	0.000000	0.000000
4	9	1	0.000000	0.016393	0.000000	0.016393	0.000000	0.032787	0.000000	0.032787	0.032787	0.000000	0.000000	0.000000	0.000000	0.000000	0.000000	0.000000	0.016393	0.000000	0.032787	0.000000	0.000000	0.016393	0.016393	0.000000	0.000000	0.000000	0.000000	0.016393	0.000000	0.000000	0.049180	0.000000	0.000000	0.000000	0.000000	0.016393	0.000000	0.000000	0.000000	0.000000	0.000000	0.032787	0.000000	0.000000	0.032787	0.000000	0.000000
4	10	0	0.065574	0.065574	0.016393	0.114754	0.000000	0.000000	0.000000	0.000000	0.016393	0.000000	0.000000	0.000000	0.049180	0.016393	0.000000	0.000000	0.049180	0.065574	0.000000	0.016393	0.000000	0.000000	0.049180	0.000000	0.000000	0.032787	0.000000	0.016393	0.000000	0.000000	0.065574	0.000000	0.000000	0.032787	0.000000	0.000000	0.000000	0.032787	0.016393	0.000000	0.000000	0.000000	0.000000	0.000000	0.032787	0.000000	0.000000
4	11	2	0.000000	0.000000	0.000000	0.065574	0.016393	0.016393	0.000000	0.098361	0.049180	0.000000	0.000000	0.000000	0.000000	0.000000	0.000000	0.000000	0.000000	0.000000	0.016393	0.000000	0.000000	0.000000	0.016393	0.000000	0.000000	0.000000	0.000000	0.016393	0.000000	0.000000	0.049180	0.000000	0.000000	0.000000	0.000000	0.016393	0.000000	0.016393	0.000000	0.000000	0.000000	0.049180	0.000000	0.016393	0.049180	0.000000	0.000000
4	12	1	0.000000	0.000000	0.016393	0.000000	0.016393	0.000000	0.000000	0.032787	0.016393	0.000000	0.000000	0.000000	0.000000	0.000000	0.000000	0.000000	0.000000	0.000000	0.032787	0.000000	0.000000	0.000000	0.000000	0.000000	0.000000	0.000000	0.000000	0.000000	0.000000	0.000000	0.000000	0.000000	0.000000	0.000000	0.000000	0.000000	0.000000	0.000000	0.000000	0.000000	0.016393	0.049180	0.000000	0.000000	0.032787	0.000000	0.000000
4	14	1	0.000000	0.016393	0.016393	0.016393	0.016393	0.016393	0.000000	0.114754	0.016393	0.032787	0.081967	0.032787	0.114754	0.081967	0.000000	0.016393	0.000000	0.032787	0.049180	0.000000	0.000000	0.000000	0.000000	0.000000	0.016393	0.000000	0.000000	0.000000	0.000000	0.000000	0.032787	0.000000	0.000000	0.000000	0.000000	0.000000	0.000000	0.000000	0.000000	0.000000	0.000000	0.032787	0.000000	0.000000	0.000000	0.000000	0.000000
4	15	1	0.000000	0.032787	0.016393	0.065574	0.000000	0.000000	0.000000	0.032787	0.065574	0.000000	0.000000	0.000000	0.016393	0.000000	0.000000	0.000000	0.016393	0.000000	0.000000	0.000000	0.000000	0.016393	0.016393	0.000000	0.000000	0.000000	0.000000	0.000000	0.000000	0.000000	0.081967	0.016393	0.000000	0.000000	0.000000	0.000000	0.000000	0.016393	0.000000	0.000000	0.000000	0.032787	0.000000	0.016393	0.049180	0.000000	0.000000
4	16	0	0.000000	0.016393	0.016393	0.032787	0.016393	0.000000	0.000000	0.098361	0.016393	0.000000	0.000000	0.000000	0.000000	0.000000	0.000000	0.000000	0.000000	0.000000	0.000000	0.000000	0.000000	0.016393	0.000000	0.000000	0.000000	0.000000	0.000000	0.000000	0.000000	0.000000	0.032787	0.016393	0.000000	0.016393	0.000000	0.000000	0.000000	0.016393	0.000000	0.000000	0.000000	0.000000	0.000000	0.000000	0.049180	0.000000	0.000000
4	21	2	0.196721	0.311475	0.213115	0.180328	0.163934	0.245902	0.065574	0.114754	0.327869	0.065574	0.049180	0.131148	0.245902	0.098361	0.213115	0.147541	0.196721	0.131148	0.147541	0.213115	0.114754	0.180328	0.163934	0.262295	0.278689	0.196721	0.295082	0.327869	0.180328	0.180328	0.377049	0.393443	0.295082	0.393443	0.180328	0.147541	0.163934	0.147541	0.131148	0.196721	0.180328	0.131148	0.098361	0.147541	0.229508	0.163934	0.114754
4	22	0	0.000000	0.000000	0.000000	0.049180	0.000000	0.000000	0.000000	0.032787	0.081967	0.000000	0.000000	0.000000	0.000000	0.000000	0.000000	0.000000	0.016393	0.000000	0.000000	0.000000	0.000000	0.000000	0.000000	0.000000	0.000000	0.000000	0.000000	0.016393	0.000000	0.000000	0.049180	0.032787	0.016393	0.000000	0.000000	0.016393	0.000000	0.000000	0.000000	0.000000	0.000000	0.049180	0.000000	0.016393	0.098361	0.000000	0.000000
4	23	1	0.000000	0.016393	0.000000	0.000000	0.000000	0.000000	0.000000	0.000000	0.000000	0.000000	0.000000	0.000000	0.000000	0.000000	0.000000	0.000000	0.000000	0.000000	0.000000	0.000000	0.000000	0.000000	0.000000	0.000000	0.000000	0.000000	0.000000	0.000000	0.000000	0.000000	0.000000	0.000000	0.000000	0.000000	0.000000	0.000000	0.000000	0.000000	0.000000	0.000000	0.000000	0.000000	0.000000	0.000000	0.000000	0.000000	0.000000
4	24	2	0.000000	0.032787	0.016393	0.032787	0.000000	0.000000	0.000000	0.000000	0.000000	0.000000	0.000000	0.000000	0.000000	0.000000	0.000000	0.000000	0.000000	0.000000	0.000000	0.000000	0.000000	0.000000	0.000000	0.000000	0.000000	0.000000	0.000000	0.000000	0.000000	0.000000	0.032787	0.000000	0.000000	0.000000	0.000000	0.000000	0.016393	0.000000	0.000000	0.000000	0.016393	0.000000	0.000000	0.000000	0.000000	0.000000	0.000000
4	25	2	0.000000	0.016393	0.000000	0.000000	0.000000	0.000000	0.000000	0.000000	0.000000	0.000000	0.000000	0.000000	0.000000	0.000000	0.000000	0.000000	0.000000	0.000000	0.000000	0.000000	0.000000	0.000000	0.000000	0.000000	0.000000	0.000000	0.000000	0.000000	0.000000	0.000000	0.000000	0.000000	0.000000	0.000000	0.000000	0.000000	0.000000	0.000000	0.000000	0.000000	0.000000	0.000000	0.000000	0.000000	0.000000	0.000000	0.000000
4	26	0	0.000000	0.000000	0.000000	0.016393	0.000000	0.016393	0.000000	0.016393	0.032787	0.000000	0.000000	0.000000	0.000000	0.000000	0.000000	0.000000	0.000000	0.000000	0.000000	0.000000	0.000000	0.000000	0.016393	0.000000	0.000000	0.000000	0.000000	0.016393	0.000000	0.000000	0.000000	0.000000	0.000000	0.000000	0.000000	0.000000	0.000000	0.000000	0.000000	0.000000	0.000000	0.000000	0.000000	0.000000	0.032787	0.000000	0.000000
4	27	2	0.000000	0.016393	0.000000	0.032787	0.000000	0.016393	0.000000	0.000000	0.049180	0.000000	0.000000	0.000000	0.000000	0.000000	0.000000	0.000000	0.016393	0.000000	0.000000	0.000000	0.000000	0.049180	0.000000	0.000000	0.000000	0.000000	0.000000	0.000000	0.000000	0.000000	0.032787	0.000000	0.000000	0.000000	0.000000	0.016393	0.000000	0.000000	0.000000	0.000000	0.000000	0.000000	0.000000	0.000000	0.065574	0.000000	0.000000
4	28	2	0.000000	0.000000	0.000000	0.000000	0.000000	0.016393	0.000000	0.000000	0.000000	0.000000	0.000000	0.000000	0.000000	0.000000	0.000000	0.000000	0.000000	0.000000	0.000000	0.000000	0.000000	0.000000	0.000000	0.000000	0.000000	0.000000	0.000000	0.000000	0.000000	0.000000	0.000000	0.000000	0.000000	0.000000	0.000000	0.000000	0.000000	0.000000	0.000000	0.000000	0.000000	0.000000	0.000000	0.000000	0.049180	0.000000	0.000000
4	30	2	0.000000	0.032787	0.000000	0.016393	0.000000	0.000000	0.000000	0.016393	0.016393	0.000000	0.000000	0.000000	0.000000	0.000000	0.000000	0.000000	0.016393	0.000000	0.032787	0.016393	0.000000	0.000000	0.000000	0.000000	0.000000	0.000000	0.000000	0.000000	0.000000	0.000000	0.065574	0.016393	0.000000	0.000000	0.000000	0.032787	0.000000	0.000000	0.000000	0.000000	0.000000	0.065574	0.000000	0.000000	0.131148	0.000000	0.000000
4	31	0	0.000000	0.016393	0.016393	0.016393	0.000000	0.016393	0.000000	0.098361	0.049180	0.000000	0.000000	0.016393	0.000000	0.016393	0.016393	0.000000	0.032787	0.016393	0.065574	0.000000	0.000000	0.016393	0.032787	0.098361	0.032787	0.000000	0.000000	0.049180	0.000000	0.000000	0.098361	0.049180	0.032787	0.032787	0.000000	0.016393	0.000000	0.000000	0.000000	0.000000	0.000000	0.065574	0.000000	0.000000	0.131148	0.000000	0.000000
4	32	2	0.000000	0.000000	0.000000	0.000000	0.000000	0.000000	0.000000	0.000000	0.000000	0.000000	0.000000	0.000000	0.000000	0.000000	0.000000	0.000000	0.000000	0.016393	0.000000	0.000000	0.000000	0.016393	0.000000	0.000000	0.000000	0.000000	0.000000	0.000000	0.000000	0.000000	0.000000	0.000000	0.000000	0.000000	0.000000	0.000000	0.000000	0.000000	0.000000	0.000000	0.000000	0.000000	0.000000	0.000000	0.000000	0.000000	0.000000
4	33	1	0.032787	0.065574	0.032787	0.016393	0.016393	0.016393	0.016393	0.081967	0.049180	0.032787	0.081967	0.032787	0.081967	0.065574	0.000000	0.016393	0.016393	0.032787	0.032787	0.000000	0.000000	0.000000	0.016393	0.000000	0.000000	0.000000	0.000000	0.000000	0.000000	0.000000	0.049180	0.000000	0.000000	0.000000	0.000000	0.000000	0.000000	0.000000	0.000000	0.000000	0.000000	0.032787	0.000000	0.000000	0.000000	0.000000	0.000000
4	34	1	0.000000	0.016393	0.000000	0.032787	0.000000	0.032787	0.000000	0.049180	0.049180	0.000000	0.000000	0.000000	0.000000	0.000000	0.000000	0.000000	0.032787	0.000000	0.049180	0.000000	0.000000	0.016393	0.016393	0.000000	0.000000	0.000000	0.000000	0.016393	0.000000	0.000000	0.081967	0.000000	0.000000	0.000000	0.000000	0.016393	0.000000	0.000000	0.000000	0.000000	0.000000	0.049180	0.000000	0.000000	0.049180	0.000000	0.000000
4	36	1	0.000000	0.000000	0.000000	0.000000	0.000000	0.000000	0.000000	0.000000	0.000000	0.000000	0.000000	0.000000	0.000000	0.000000	0.000000	0.000000	0.000000	0.000000	0.000000	0.000000	0.000000	0.000000	0.000000	0.000000	0.000000	0.000000	0.000000	0.000000	0.000000	0.000000	0.000000	0.000000	0.000000	0.000000	0.000000	0.000000	0.000000	0.000000	0.000000	0.000000	0.000000	0.000000	0.000000	0.000000	0.000000	0.000000	0.000000
4	37	1	0.000000	0.016393	0.000000	0.016393	0.000000	0.032787	0.000000	0.049180	0.049180	0.000000	0.000000	0.000000	0.000000	0.000000	0.000000	0.000000	0.016393	0.000000	0.049180	0.000000	0.000000	0.016393	0.016393	0.000000	0.000000	0.000000	0.000000	0.016393	0.000000	0.000000	0.049180	0.000000	0.000000	0.000000	0.000000	0.016393	0.000000	0.000000	0.000000	0.000000	0.000000	0.049180	0.000000	0.000000	0.049180	0.000000	0.000000
4	38	1	0.000000	0.000000	0.000000	0.000000	0.000000	0.000000	0.000000	0.016393	0.000000	0.000000	0.000000	0.000000	0.000000	0.016393	0.000000	0.000000	0.000000	0.000000	0.000000	0.000000	0.000000	0.000000	0.000000	0.000000	0.000000	0.000000	0.000000	0.000000	0.000000	0.000000	0.000000	0.000000	0.000000	0.000000	0.000000	0.000000	0.000000	0.000000	0.000000	0.000000	0.000000	0.032787	0.000000	0.000000	0.016393	0.000000	0.000000
4	39	1	0.000000	0.032787	0.000000	0.032787	0.000000	0.032787	0.000000	0.032787	0.032787	0.000000	0.000000	0.000000	0.000000	0.000000	0.000000	0.000000	0.032787	0.000000	0.000000	0.000000	0.000000	0.016393	0.000000	0.000000	0.000000	0.000000	0.000000	0.016393	0.016393	0.016393	0.032787	0.032787	0.000000	0.000000	0.000000	0.016393	0.000000	0.000000	0.000000	0.000000	0.000000	0.000000	0.000000	0.032787	0.081967	0.000000	0.000000
4	40	1	0.000000	0.000000	0.000000	0.098361	0.000000	0.000000	0.000000	0.049180	0.065574	0.000000	0.000000	0.000000	0.000000	0.016393	0.000000	0.000000	0.032787	0.000000	0.000000	0.000000	0.000000	0.065574	0.016393	0.049180	0.000000	0.000000	0.000000	0.000000	0.000000	0.000000	0.114754	0.098361	0.032787	0.032787	0.000000	0.000000	0.000000	0.000000	0.000000	0.000000	0.000000	0.016393	0.000000	0.016393	0.032787	0.000000	0.000000
4	42	1	0.000000	0.000000	0.000000	0.000000	0.000000	0.000000	0.000000	0.000000	0.000000	0.000000	0.000000	0.000000	0.000000	0.000000	0.000000	0.000000	0.000000	0.000000	0.000000	0.000000	0.000000	0.000000	0.000000	0.000000	0.000000	0.000000	0.000000	0.000000	0.000000	0.000000	0.000000	0.000000	0.000000	0.000000	0.000000	0.000000	0.000000	0.000000	0.000000	0.000000	0.000000	0.000000	0.000000	0.000000	0.000000	0.000000	0.000000
4	43	1	0.000000	0.000000	0.000000	0.000000	0.000000	0.000000	0.000000	0.000000	0.000000	0.000000	0.000000	0.016393	0.000000	0.000000	0.000000	0.000000	0.000000	0.000000	0.000000	0.000000	0.000000	0.000000	0.000000	0.000000	0.000000	0.000000	0.000000	0.000000	0.000000	0.000000	0.000000	0.000000	0.000000	0.000000	0.000000	0.000000	0.000000	0.000000	0.000000	0.000000	0.000000	0.000000	0.000000	0.000000	0.016393	0.000000	0.000000
4	44	1	0.000000	0.000000	0.000000	0.000000	0.000000	0.000000	0.000000	0.000000	0.000000	0.000000	0.000000	0.000000	0.000000	0.000000	0.000000	0.000000	0.000000	0.000000	0.000000	0.000000	0.000000	0.000000	0.000000	0.000000	0.000000	0.000000	0.000000	0.000000	0.000000	0.000000	0.016393	0.016393	0.000000	0.000000	0.000000	0.000000	0.000000	0.000000	0.000000	0.000000	0.000000	0.000000	0.000000	0.000000	0.000000	0.000000	0.000000
4	45	1	0.000000	0.000000	0.000000	0.000000	0.000000	0.000000	0.000000	0.049180	0.000000	0.000000	0.000000	0.000000	0.000000	0.016393	0.000000	0.000000	0.000000	0.000000	0.032787	0.000000	0.000000	0.000000	0.000000	0.000000	0.000000	0.000000	0.000000	0.000000	0.000000	0.000000	0.000000	0.000000	0.000000	0.000000	0.016393	0.000000	0.000000	0.000000	0.000000	0.000000	0.000000	0.000000	0.000000	0.000000	0.000000	0.000000	0.000000
4	46	1	0.000000	0.000000	0.000000	0.000000	0.000000	0.000000	0.000000	0.000000	0.000000	0.000000	0.000000	0.000000	0.000000	0.000000	0.000000	0.000000	0.000000	0.000000	0.000000	0.000000	0.000000	0.000000	0.000000	0.000000	0.000000	0.000000	0.000000	0.000000	0.000000	0.000000	0.000000	0.000000	0.000000	0.000000	0.000000	0.000000	0.000000	0.000000	0.000000	0.000000	0.000000	0.000000	0.000000	0.000000	0.000000	0.000000	0.000000
4	48	1	0.000000	0.049180	0.000000	0.016393	0.000000	0.032787	0.000000	0.016393	0.032787	0.000000	0.000000	0.000000	0.000000	0.000000	0.000000	0.000000	0.000000	0.000000	0.032787	0.000000	0.000000	0.000000	0.000000	0.000000	0.000000	0.000000	0.000000	0.000000	0.000000	0.016393	0.081967	0.000000	0.000000	0.000000	0.000000	0.000000	0.000000	0.000000	0.000000	0.000000	0.000000	0.016393	0.000000	0.000000	0.065574	0.000000	0.000000
4	49	2	0.016393	0.032787	0.000000	0.000000	0.000000	0.000000	0.000000	0.065574	0.000000	0.000000	0.000000	0.000000	0.000000	0.000000	0.000000	0.000000	0.000000	0.000000	0.049180	0.000000	0.000000	0.000000	0.000000	0.000000	0.000000	0.000000	0.000000	0.000000	0.000000	0.000000	0.000000	0.000000	0.000000	0.000000	0.000000	0.000000	0.000000	0.000000	0.000000	0.000000	0.000000	0.098361	0.000000	0.000000	0.032787	0.000000	0.000000
4	50	2	0.000000	0.000000	0.000000	0.000000	0.000000	0.000000	0.000000	0.032787	0.000000	0.000000	0.000000	0.000000	0.000000	0.000000	0.000000	0.000000	0.000000	0.000000	0.016393	0.000000	0.000000	0.016393	0.000000	0.000000	0.000000	0.000000	0.000000	0.000000	0.000000	0.000000	0.000000	0.000000	0.000000	0.000000	0.000000	0.000000	0.000000	0.000000	0.000000	0.000000	0.000000	0.016393	0.000000	0.000000	0.000000	0.000000	0.000000
4	51	1	0.000000	0.016393	0.000000	0.016393	0.000000	0.016393	0.000000	0.032787	0.000000	0.000000	0.000000	0.000000	0.000000	0.000000	0.000000	0.000000	0.016393	0.000000	0.032787	0.000000	0.000000	0.016393	0.016393	0.000000	0.000000	0.000000	0.000000	0.016393	0.000000	0.000000	0.081967	0.000000	0.000000	0.000000	0.000000	0.016393	0.000000	0.000000	0.000000	0.000000	0.000000	0.049180	0.000000	0.000000	0.049180	0.000000	0.000000
4	52	2	0.000000	0.016393	0.000000	0.000000	0.000000	0.000000	0.000000	0.016393	0.016393	0.000000	0.000000	0.000000	0.000000	0.000000	0.000000	0.000000	0.016393	0.000000	0.016393	0.000000	0.000000	0.000000	0.032787	0.000000	0.000000	0.000000	0.000000	0.000000	0.000000	0.000000	0.032787	0.000000	0.000000	0.000000	0.000000	0.000000	0.000000	0.000000	0.000000	0.000000	0.000000	0.000000	0.000000	0.000000	0.049180	0.000000	0.000000
4	53	2	0.000000	0.000000	0.000000	0.000000	0.000000	0.000000	0.000000	0.000000	0.000000	0.000000	0.000000	0.000000	0.000000	0.000000	0.000000	0.000000	0.000000	0.000000	0.000000	0.000000	0.000000	0.000000	0.000000	0.000000	0.000000	0.000000	0.000000	0.000000	0.000000	0.000000	0.000000	0.000000	0.000000	0.000000	0.000000	0.000000	0.000000	0.000000	0.000000	0.000000	0.000000	0.000000	0.000000	0.000000	0.000000	0.000000	0.000000
4	54	2	0.000000	0.000000	0.000000	0.000000	0.000000	0.000000	0.000000	0.016393	0.000000	0.000000	0.000000	0.000000	0.000000	0.000000	0.000000	0.000000	0.000000	0.000000	0.000000	0.016393	0.000000	0.000000	0.000000	0.000000	0.000000	0.000000	0.000000	0.000000	0.000000	0.000000	0.000000	0.000000	0.000000	0.000000	0.000000	0.000000	0.000000	0.000000	0.000000	0.000000	0.000000	0.000000	0.000000	0.000000	0.016393	0.000000	0.000000
4	55	2	0.049180	0.032787	0.000000	0.065574	0.000000	0.016393	0.000000	0.016393	0.081967	0.016393	0.000000	0.000000	0.000000	0.016393	0.000000	0.016393	0.000000	0.000000	0.000000	0.032787	0.000000	0.049180	0.016393	0.000000	0.016393	0.000000	0.049180	0.032787	0.000000	0.016393	0.081967	0.049180	0.016393	0.016393	0.000000	0.016393	0.016393	0.016393	0.016393	0.016393	0.032787	0.000000	0.000000	0.000000	0.114754	0.000000	0.000000
4	56	2	0.000000	0.000000	0.000000	0.032787	0.000000	0.000000	0.000000	0.049180	0.000000	0.000000	0.000000	0.000000	0.000000	0.000000	0.000000	0.000000	0.000000	0.000000	0.000000	0.000000	0.000000	0.000000	0.000000	0.000000	0.000000	0.000000	0.000000	0.000000	0.000000	0.000000	0.000000	0.000000	0.016393	0.000000	0.000000	0.000000	0.000000	0.000000	0.000000	0.000000	0.000000	0.032787	0.000000	0.000000	0.049180	0.000000	0.000000
4	57	2	0.000000	0.032787	0.016393	0.016393	0.032787	0.032787	0.000000	0.000000	0.049180	0.000000	0.000000	0.049180	0.000000	0.000000	0.000000	0.000000	0.000000	0.000000	0.000000	0.065574	0.000000	0.000000	0.000000	0.000000	0.000000	0.000000	0.000000	0.000000	0.000000	0.000000	0.065574	0.000000	0.000000	0.000000	0.016393	0.016393	0.000000	0.016393	0.016393	0.000000	0.000000	0.000000	0.000000	0.016393	0.114754	0.000000	0.000000
4	58	2	0.000000	0.016393	0.000000	0.032787	0.000000	0.016393	0.000000	0.000000	0.000000	0.000000	0.000000	0.000000	0.000000	0.000000	0.000000	0.000000	0.000000	0.000000	0.000000	0.000000	0.000000	0.000000	0.000000	0.000000	0.000000	0.000000	0.000000	0.000000	0.000000	0.000000	0.032787	0.000000	0.000000	0.000000	0.000000	0.000000	0.000000	0.000000	0.000000	0.000000	0.000000	0.032787	0.000000	0.016393	0.000000	0.016393	0.000000
4	59	2	0.032787	0.049180	0.032787	0.000000	0.000000	0.032787	0.000000	0.000000	0.032787	0.000000	0.000000	0.000000	0.016393	0.000000	0.000000	0.000000	0.000000	0.000000	0.000000	0.016393	0.000000	0.000000	0.000000	0.000000	0.000000	0.000000	0.000000	0.000000	0.000000	0.000000	0.065574	0.016393	0.000000	0.000000	0.000000	0.000000	0.000000	0.000000	0.000000	0.000000	0.016393	0.000000	0.000000	0.000000	0.032787	0.000000	0.000000
4	61	2	0.000000	0.000000	0.000000	0.000000	0.000000	0.000000	0.000000	0.016393	0.000000	0.000000	0.000000	0.000000	0.000000	0.000000	0.000000	0.000000	0.000000	0.000000	0.000000	0.000000	0.000000	0.000000	0.000000	0.000000	0.000000	0.000000	0.000000	0.000000	0.000000	0.000000	0.000000	0.000000	0.000000	0.000000	0.000000	0.000000	0.000000	0.000000	0.000000	0.000000	0.000000	0.000000	0.000000	0.000000	0.016393	0.000000	0.000000
4	62	2	0.000000	0.065574	0.000000	0.000000	0.000000	0.016393	0.000000	0.016393	0.049180	0.000000	0.000000	0.000000	0.000000	0.000000	0.000000	0.000000	0.016393	0.000000	0.016393	0.000000	0.000000	0.000000	0.000000	0.000000	0.000000	0.000000	0.000000	0.000000	0.000000	0.000000	0.081967	0.000000	0.000000	0.000000	0.000000	0.000000	0.000000	0.000000	0.000000	0.032787	0.000000	0.000000	0.000000	0.000000	0.131148	0.000000	0.000000
4	63	2	0.000000	0.016393	0.000000	0.016393	0.000000	0.000000	0.000000	0.032787	0.000000	0.000000	0.000000	0.000000	0.000000	0.000000	0.000000	0.000000	0.000000	0.000000	0.016393	0.000000	0.000000	0.000000	0.000000	0.000000	0.000000	0.000000	0.000000	0.000000	0.000000	0.000000	0.000000	0.000000	0.000000	0.000000	0.000000	0.000000	0.000000	0.000000	0.000000	0.000000	0.000000	0.000000	0.000000	0.000000	0.016393	0.000000	0.000000
4	64	2	0.000000	0.000000	0.000000	0.000000	0.000000	0.000000	0.000000	0.000000	0.000000	0.000000	0.000000	0.000000	0.000000	0.000000	0.000000	0.000000	0.000000	0.000000	0.000000	0.000000	0.000000	0.000000	0.000000	0.000000	0.000000	0.016393	0.000000	0.000000	0.000000	0.000000	0.016393	0.000000	0.000000	0.000000	0.000000	0.000000	0.000000	0.000000	0.000000	0.000000	0.000000	0.000000	0.000000	0.000000	0.016393	0.000000	0.000000
[truncated: 354 more columns]
