# Supplementary material for: Cultured Cortical Neurons Can Perform Blind Source Separation According to the Free-Energy Principle
Source: PLoS Comput Biol. 2015 Dec 21;11(12):e1004643. doi: 10.1371/journal.pcbi.1004643 (PMC4686348; doi:10.1371/journal.pcbi.1004643)
Supplement: S1 Dataset — Data are composed of conditional expectation transients for each condition (x_u_trn.csv, …, x_u_alt4.csv), Kullback-Leibler divergence transients for each condition (kld_trn.csv, …, kld_alt4.csv), and trains of evoked spike number at trial 1, 11, …, 91 in each culture in the TRN group (x(t)_trn_1.csv, …, x(t)_trn_23.csv). In file names, alt1, alt2, alt3, and alt4 indicate data under the alternative conditions where (a, ρ) = (1/2, 1/2), (3/4, 1/4), (3/4, 3/4), and (1, 1/2), respectively. (ZIP) [file pcbi.1004643.s004.zip › SupplementaryDataset1/u_x_apv.csv]

culture	electrode	preference	u_00_1	u_00_2	u_00_3	u_00_4	u_00_5	u_00_6	u_00_7	u_00_8	u_00_9	u_00_10	u_00_11	u_00_12	u_00_13	u_00_14	u_00_15	u_00_16	u_00_17	u_00_18	u_00_19	u_00_20	u_00_21	u_00_22	u_00_23	u_00_24	u_00_25	u_00_26	u_00_27	u_00_28	u_00_29	u_00_30	u_00_31	u_00_32	u_00_33	u_00_34	u_00_35	u_00_36	u_00_37	u_00_38	u_00_39	u_00_40	u_00_41	u_00_42	u_00_43	u_00_44	u_00_45	u_00_46	u_00_47
1	1	0	0.000000	0.000000	0.015873	0.000000	0.000000	0.000000	0.000000	0.000000	0.000000	0.000000	0.000000	0.000000	0.000000	0.000000	0.000000	0.000000	0.000000	0.000000	0.000000	0.000000	0.000000	0.000000	0.000000	0.000000	0.000000	0.000000	0.000000	0.000000	0.000000	0.000000	0.000000	0.000000	0.000000	0.000000	0.000000	0.000000	0.000000	0.000000	0.000000	0.000000	0.015873	0.000000	0.000000	0.000000	0.000000	0.000000	0.000000
1	2	0	0.063492	0.047619	0.079365	0.047619	0.047619	0.079365	0.031746	0.015873	0.000000	0.031746	0.015873	0.000000	0.063492	0.063492	0.031746	0.015873	0.000000	0.015873	0.079365	0.063492	0.031746	0.015873	0.063492	0.047619	0.047619	0.063492	0.063492	0.047619	0.031746	0.047619	0.079365	0.015873	0.047619	0.031746	0.111111	0.015873	0.031746	0.031746	0.031746	0.000000	0.063492	0.015873	0.031746	0.015873	0.015873	0.047619	0.015873
1	3	1	0.000000	0.000000	0.015873	0.000000	0.000000	0.000000	0.000000	0.000000	0.000000	0.000000	0.000000	0.031746	0.000000	0.000000	0.000000	0.000000	0.000000	0.000000	0.015873	0.000000	0.000000	0.000000	0.015873	0.000000	0.000000	0.000000	0.000000	0.000000	0.000000	0.000000	0.015873	0.000000	0.000000	0.000000	0.015873	0.000000	0.015873	0.000000	0.000000	0.000000	0.000000	0.000000	0.015873	0.015873	0.000000	0.000000	0.000000
1	4	1	0.000000	0.000000	0.000000	0.000000	0.000000	0.000000	0.000000	0.000000	0.000000	0.000000	0.000000	0.079365	0.000000	0.000000	0.000000	0.000000	0.000000	0.000000	0.000000	0.000000	0.000000	0.000000	0.079365	0.000000	0.000000	0.000000	0.000000	0.000000	0.000000	0.000000	0.000000	0.000000	0.000000	0.000000	0.000000	0.000000	0.000000	0.000000	0.000000	0.000000	0.000000	0.000000	0.000000	0.000000	0.000000	0.000000	0.000000
1	5	0	0.047619	0.000000	0.015873	0.000000	0.000000	0.000000	0.000000	0.000000	0.000000	0.000000	0.000000	0.000000	0.000000	0.000000	0.000000	0.000000	0.000000	0.000000	0.000000	0.000000	0.000000	0.000000	0.000000	0.000000	0.000000	0.000000	0.000000	0.015873	0.000000	0.000000	0.000000	0.000000	0.000000	0.000000	0.000000	0.000000	0.000000	0.000000	0.000000	0.015873	0.000000	0.000000	0.000000	0.000000	0.000000	0.000000	0.000000
1	6	0	0.000000	0.000000	0.000000	0.000000	0.000000	0.000000	0.000000	0.000000	0.000000	0.000000	0.000000	0.000000	0.000000	0.000000	0.000000	0.000000	0.000000	0.000000	0.000000	0.000000	0.000000	0.000000	0.000000	0.000000	0.000000	0.000000	0.000000	0.000000	0.000000	0.000000	0.000000	0.000000	0.000000	0.000000	0.000000	0.000000	0.000000	0.000000	0.000000	0.000000	0.000000	0.000000	0.000000	0.000000	0.000000	0.000000	0.000000
1	7	0	0.000000	0.000000	0.000000	0.000000	0.000000	0.000000	0.000000	0.000000	0.000000	0.000000	0.000000	0.000000	0.000000	0.000000	0.000000	0.000000	0.000000	0.000000	0.000000	0.000000	0.000000	0.000000	0.000000	0.000000	0.000000	0.000000	0.000000	0.000000	0.000000	0.000000	0.000000	0.000000	0.000000	0.000000	0.000000	0.000000	0.000000	0.000000	0.000000	0.000000	0.000000	0.000000	0.000000	0.000000	0.000000	0.000000	0.000000
1	8	0	0.063492	0.000000	0.063492	0.000000	0.000000	0.000000	0.000000	0.000000	0.000000	0.000000	0.015873	0.000000	0.000000	0.031746	0.015873	0.000000	0.015873	0.000000	0.000000	0.000000	0.000000	0.000000	0.015873	0.000000	0.000000	0.000000	0.000000	0.015873	0.015873	0.047619	0.000000	0.000000	0.015873	0.000000	0.000000	0.000000	0.000000	0.015873	0.000000	0.015873	0.015873	0.015873	0.031746	0.000000	0.047619	0.015873	0.015873
1	9	2	0.015873	0.000000	0.000000	0.000000	0.000000	0.000000	0.000000	0.000000	0.000000	0.000000	0.000000	0.031746	0.000000	0.000000	0.000000	0.000000	0.000000	0.000000	0.000000	0.000000	0.000000	0.000000	0.000000	0.000000	0.000000	0.000000	0.000000	0.000000	0.000000	0.000000	0.000000	0.000000	0.000000	0.000000	0.000000	0.000000	0.000000	0.000000	0.000000	0.000000	0.000000	0.000000	0.000000	0.000000	0.000000	0.000000	0.000000
1	10	0	0.000000	0.000000	0.000000	0.000000	0.000000	0.000000	0.000000	0.000000	0.000000	0.000000	0.000000	0.000000	0.000000	0.000000	0.000000	0.015873	0.015873	0.063492	0.031746	0.000000	0.031746	0.000000	0.047619	0.047619	0.047619	0.000000	0.000000	0.015873	0.000000	0.000000	0.000000	0.000000	0.000000	0.000000	0.000000	0.015873	0.015873	0.015873	0.000000	0.000000	0.031746	0.015873	0.000000	0.079365	0.000000	0.000000	0.000000
1	11	0	0.000000	0.000000	0.000000	0.000000	0.000000	0.000000	0.000000	0.000000	0.000000	0.000000	0.000000	0.000000	0.000000	0.000000	0.000000	0.000000	0.000000	0.000000	0.000000	0.000000	0.000000	0.000000	0.000000	0.000000	0.000000	0.000000	0.000000	0.000000	0.000000	0.000000	0.000000	0.000000	0.015873	0.000000	0.000000	0.000000	0.000000	0.000000	0.000000	0.000000	0.000000	0.000000	0.000000	0.000000	0.000000	0.000000	0.000000
1	12	0	0.047619	0.015873	0.000000	0.000000	0.000000	0.000000	0.000000	0.000000	0.000000	0.000000	0.015873	0.015873	0.000000	0.000000	0.000000	0.000000	0.000000	0.063492	0.000000	0.000000	0.000000	0.000000	0.000000	0.000000	0.000000	0.000000	0.000000	0.000000	0.000000	0.000000	0.000000	0.000000	0.000000	0.000000	0.015873	0.000000	0.000000	0.000000	0.000000	0.000000	0.000000	0.015873	0.000000	0.015873	0.000000	0.000000	0.000000
1	13	0	0.000000	0.000000	0.015873	0.000000	0.000000	0.000000	0.000000	0.000000	0.000000	0.000000	0.000000	0.015873	0.015873	0.000000	0.000000	0.000000	0.047619	0.000000	0.000000	0.000000	0.031746	0.000000	0.015873	0.000000	0.015873	0.000000	0.000000	0.015873	0.000000	0.000000	0.015873	0.015873	0.015873	0.000000	0.000000	0.015873	0.000000	0.000000	0.015873	0.015873	0.015873	0.047619	0.000000	0.095238	0.000000	0.000000	0.000000
1	14	0	0.000000	0.000000	0.000000	0.000000	0.000000	0.000000	0.000000	0.000000	0.000000	0.000000	0.000000	0.000000	0.000000	0.000000	0.000000	0.000000	0.000000	0.000000	0.000000	0.000000	0.000000	0.000000	0.015873	0.000000	0.000000	0.000000	0.000000	0.000000	0.000000	0.000000	0.000000	0.000000	0.000000	0.000000	0.000000	0.000000	0.000000	0.000000	0.000000	0.000000	0.000000	0.000000	0.000000	0.000000	0.000000	0.000000	0.000000
1	15	0	0.000000	0.000000	0.000000	0.000000	0.000000	0.015873	0.000000	0.000000	0.000000	0.000000	0.000000	0.015873	0.000000	0.000000	0.000000	0.000000	0.000000	0.000000	0.000000	0.000000	0.031746	0.000000	0.047619	0.000000	0.015873	0.000000	0.000000	0.031746	0.000000	0.000000	0.015873	0.047619	0.000000	0.000000	0.000000	0.031746	0.000000	0.000000	0.000000	0.000000	0.000000	0.031746	0.000000	0.047619	0.000000	0.000000	0.000000
1	16	0	0.000000	0.000000	0.000000	0.063492	0.000000	0.063492	0.000000	0.000000	0.000000	0.015873	0.000000	0.000000	0.000000	0.000000	0.000000	0.000000	0.000000	0.047619	0.000000	0.000000	0.031746	0.095238	0.079365	0.079365	0.015873	0.015873	0.000000	0.000000	0.047619	0.000000	0.000000	0.000000	0.000000	0.000000	0.031746	0.015873	0.000000	0.031746	0.015873	0.031746	0.000000	0.079365	0.015873	0.031746	0.000000	0.000000	0.000000
1	17	0	0.000000	0.015873	0.000000	0.015873	0.000000	0.000000	0.015873	0.000000	0.000000	0.000000	0.000000	0.031746	0.000000	0.000000	0.000000	0.000000	0.000000	0.000000	0.000000	0.000000	0.031746	0.000000	0.031746	0.000000	0.031746	0.000000	0.000000	0.000000	0.000000	0.000000	0.031746	0.015873	0.000000	0.000000	0.000000	0.015873	0.000000	0.000000	0.000000	0.031746	0.031746	0.063492	0.000000	0.111111	0.000000	0.000000	0.000000
1	18	0	0.015873	0.031746	0.000000	0.000000	0.000000	0.015873	0.000000	0.000000	0.063492	0.000000	0.015873	0.015873	0.000000	0.000000	0.015873	0.000000	0.000000	0.015873	0.000000	0.000000	0.000000	0.015873	0.000000	0.000000	0.000000	0.000000	0.000000	0.031746	0.000000	0.015873	0.000000	0.000000	0.000000	0.000000	0.000000	0.031746	0.000000	0.000000	0.000000	0.000000	0.000000	0.000000	0.031746	0.000000	0.000000	0.000000	0.000000
1	19	1	0.000000	0.000000	0.000000	0.000000	0.000000	0.000000	0.000000	0.000000	0.000000	0.000000	0.000000	0.015873	0.000000	0.000000	0.000000	0.000000	0.000000	0.000000	0.000000	0.000000	0.000000	0.000000	0.000000	0.000000	0.000000	0.000000	0.000000	0.000000	0.000000	0.000000	0.000000	0.000000	0.000000	0.000000	0.000000	0.000000	0.000000	0.000000	0.000000	0.000000	0.000000	0.000000	0.000000	0.000000	0.000000	0.000000	0.000000
1	21	2	0.047619	0.000000	0.000000	0.000000	0.000000	0.000000	0.000000	0.000000	0.000000	0.015873	0.000000	0.000000	0.000000	0.000000	0.000000	0.000000	0.000000	0.000000	0.000000	0.000000	0.000000	0.000000	0.015873	0.000000	0.000000	0.000000	0.000000	0.000000	0.000000	0.000000	0.000000	0.000000	0.000000	0.000000	0.000000	0.000000	0.000000	0.000000	0.000000	0.000000	0.000000	0.000000	0.000000	0.000000	0.000000	0.000000	0.000000
1	23	2	0.000000	0.000000	0.000000	0.000000	0.000000	0.000000	0.000000	0.000000	0.000000	0.000000	0.000000	0.031746	0.000000	0.000000	0.000000	0.000000	0.000000	0.000000	0.000000	0.000000	0.000000	0.000000	0.015873	0.000000	0.000000	0.000000	0.000000	0.000000	0.000000	0.000000	0.015873	0.000000	0.000000	0.000000	0.000000	0.000000	0.000000	0.000000	0.000000	0.000000	0.000000	0.000000	0.000000	0.000000	0.000000	0.000000	0.000000
1	24	0	0.000000	0.000000	0.000000	0.000000	0.000000	0.000000	0.000000	0.000000	0.000000	0.000000	0.000000	0.063492	0.000000	0.000000	0.000000	0.000000	0.000000	0.000000	0.000000	0.000000	0.000000	0.000000	0.079365	0.000000	0.000000	0.000000	0.000000	0.000000	0.000000	0.000000	0.000000	0.000000	0.000000	0.000000	0.000000	0.000000	0.000000	0.000000	0.000000	0.000000	0.000000	0.000000	0.000000	0.000000	0.000000	0.000000	0.000000
1	26	0	0.015873	0.000000	0.000000	0.000000	0.000000	0.015873	0.000000	0.000000	0.000000	0.000000	0.000000	0.000000	0.000000	0.000000	0.000000	0.000000	0.000000	0.000000	0.000000	0.000000	0.000000	0.000000	0.000000	0.000000	0.000000	0.000000	0.000000	0.000000	0.000000	0.000000	0.000000	0.000000	0.000000	0.000000	0.000000	0.000000	0.000000	0.000000	0.000000	0.000000	0.000000	0.000000	0.000000	0.000000	0.000000	0.000000	0.000000
1	27	1	0.000000	0.000000	0.000000	0.000000	0.000000	0.000000	0.000000	0.000000	0.000000	0.000000	0.000000	0.063492	0.000000	0.000000	0.000000	0.000000	0.000000	0.000000	0.000000	0.000000	0.000000	0.000000	0.000000	0.000000	0.000000	0.000000	0.000000	0.000000	0.000000	0.000000	0.000000	0.000000	0.000000	0.000000	0.000000	0.000000	0.000000	0.000000	0.000000	0.000000	0.000000	0.000000	0.000000	0.000000	0.000000	0.000000	0.000000
1	28	2	0.000000	0.000000	0.000000	0.000000	0.000000	0.000000	0.000000	0.000000	0.000000	0.000000	0.000000	0.000000	0.000000	0.000000	0.000000	0.000000	0.000000	0.000000	0.000000	0.000000	0.000000	0.000000	0.000000	0.000000	0.000000	0.000000	0.000000	0.000000	0.000000	0.000000	0.000000	0.000000	0.000000	0.000000	0.000000	0.000000	0.000000	0.000000	0.000000	0.000000	0.000000	0.000000	0.000000	0.000000	0.000000	0.000000	0.000000
1	29	0	0.000000	0.000000	0.000000	0.000000	0.000000	0.000000	0.000000	0.000000	0.000000	0.000000	0.000000	0.000000	0.000000	0.000000	0.000000	0.000000	0.000000	0.000000	0.000000	0.000000	0.000000	0.000000	0.000000	0.000000	0.000000	0.000000	0.000000	0.000000	0.000000	0.000000	0.000000	0.000000	0.000000	0.000000	0.000000	0.000000	0.000000	0.000000	0.000000	0.000000	0.000000	0.000000	0.000000	0.000000	0.000000	0.000000	0.000000
1	30	0	0.015873	0.000000	0.000000	0.000000	0.000000	0.000000	0.000000	0.000000	0.000000	0.000000	0.000000	0.000000	0.000000	0.000000	0.000000	0.000000	0.000000	0.000000	0.000000	0.000000	0.000000	0.000000	0.000000	0.000000	0.000000	0.000000	0.000000	0.000000	0.000000	0.000000	0.000000	0.000000	0.000000	0.000000	0.000000	0.000000	0.000000	0.000000	0.000000	0.000000	0.000000	0.015873	0.015873	0.000000	0.000000	0.000000	0.000000
1	31	0	0.000000	0.000000	0.000000	0.000000	0.000000	0.000000	0.000000	0.000000	0.000000	0.000000	0.000000	0.000000	0.000000	0.000000	0.000000	0.000000	0.000000	0.000000	0.000000	0.000000	0.000000	0.000000	0.000000	0.000000	0.000000	0.000000	0.000000	0.000000	0.000000	0.000000	0.000000	0.000000	0.000000	0.000000	0.000000	0.000000	0.000000	0.000000	0.000000	0.000000	0.000000	0.000000	0.000000	0.000000	0.000000	0.000000	0.000000
1	32	0	0.000000	0.000000	0.000000	0.000000	0.000000	0.000000	0.000000	0.000000	0.000000	0.000000	0.000000	0.000000	0.000000	0.000000	0.000000	0.000000	0.000000	0.000000	0.000000	0.000000	0.000000	0.015873	0.015873	0.000000	0.000000	0.000000	0.000000	0.000000	0.000000	0.000000	0.000000	0.000000	0.000000	0.015873	0.000000	0.000000	0.000000	0.000000	0.000000	0.000000	0.000000	0.000000	0.000000	0.000000	0.015873	0.000000	0.000000
1	33	1	0.000000	0.000000	0.000000	0.000000	0.000000	0.000000	0.000000	0.000000	0.000000	0.000000	0.000000	0.000000	0.000000	0.000000	0.000000	0.000000	0.000000	0.000000	0.000000	0.000000	0.000000	0.000000	0.000000	0.000000	0.000000	0.000000	0.000000	0.000000	0.000000	0.000000	0.000000	0.000000	0.000000	0.000000	0.000000	0.000000	0.000000	0.000000	0.000000	0.000000	0.000000	0.000000	0.015873	0.000000	0.000000	0.000000	0.000000
1	34	0	8.428571	8.714286	7.968254	6.888889	7.000000	8.301587	8.126984	8.587302	8.301587	8.396825	8.111111	8.841270	8.857143	8.777778	8.365079	8.793651	9.158730	9.222222	8.142857	8.095238	9.047619	7.746032	8.682540	9.015873	8.873016	8.936508	8.730159	8.873016	8.841270	8.825397	9.317460	8.873016	8.269841	8.746032	8.682540	9.111111	8.984127	9.063492	8.555556	9.158730	5.253968	8.539683	8.523810	8.793651	8.571429	7.412698	8.809524
1	35	1	0.000000	0.000000	0.000000	0.000000	0.000000	0.000000	0.015873	0.063492	0.000000	0.015873	0.000000	0.000000	0.000000	0.000000	0.000000	0.000000	0.000000	0.000000	0.000000	0.015873	0.000000	0.000000	0.000000	0.000000	0.000000	0.000000	0.000000	0.000000	0.000000	0.000000	0.015873	0.000000	0.000000	0.000000	0.000000	0.015873	0.000000	0.000000	0.000000	0.000000	0.000000	0.000000	0.000000	0.000000	0.000000	0.000000	0.000000
1	37	0	0.000000	0.000000	0.000000	0.000000	0.000000	0.000000	0.000000	0.000000	0.000000	0.000000	0.000000	0.000000	0.000000	0.000000	0.000000	0.047619	0.047619	0.095238	0.095238	0.031746	0.047619	0.000000	0.047619	0.079365	0.063492	0.047619	0.031746	0.015873	0.000000	0.015873	0.015873	0.047619	0.015873	0.015873	0.000000	0.047619	0.015873	0.015873	0.000000	0.015873	0.047619	0.031746	0.000000	0.079365	0.015873	0.031746	0.015873
1	38	1	0.000000	0.000000	0.000000	0.000000	0.000000	0.000000	0.000000	0.000000	0.000000	0.000000	0.000000	0.015873	0.000000	0.000000	0.000000	0.000000	0.000000	0.000000	0.000000	0.000000	0.000000	0.000000	0.000000	0.000000	0.000000	0.000000	0.000000	0.000000	0.000000	0.000000	0.000000	0.000000	0.015873	0.000000	0.000000	0.000000	0.000000	0.000000	0.000000	0.000000	0.000000	0.000000	0.000000	0.000000	0.000000	0.000000	0.000000
1	39	0	0.000000	0.000000	0.000000	0.000000	0.000000	0.000000	0.000000	0.015873	0.000000	0.000000	0.000000	0.000000	0.000000	0.000000	0.000000	0.000000	0.015873	0.000000	0.015873	0.000000	0.031746	0.000000	0.031746	0.000000	0.031746	0.000000	0.015873	0.000000	0.000000	0.000000	0.031746	0.079365	0.063492	0.000000	0.000000	0.015873	0.047619	0.000000	0.079365	0.031746	0.031746	0.047619	0.015873	0.126984	0.031746	0.063492	0.000000
1	40	0	0.000000	0.000000	0.015873	0.000000	0.000000	0.000000	0.000000	0.015873	0.000000	0.000000	0.000000	0.031746	0.000000	0.000000	0.000000	0.000000	0.015873	0.031746	0.047619	0.000000	0.031746	0.015873	0.047619	0.047619	0.095238	0.031746	0.000000	0.047619	0.047619	0.031746	0.079365	0.206349	0.047619	0.015873	0.079365	0.142857	0.079365	0.095238	0.206349	0.111111	0.095238	0.111111	0.063492	0.095238	0.079365	0.142857	0.063492
1	41	1	0.000000	0.000000	0.000000	0.000000	0.000000	0.000000	0.000000	0.000000	0.000000	0.000000	0.000000	0.000000	0.000000	0.000000	0.000000	0.000000	0.000000	0.000000	0.000000	0.000000	0.000000	0.000000	0.000000	0.000000	0.000000	0.000000	0.000000	0.000000	0.000000	0.000000	0.000000	0.000000	0.000000	0.000000	0.000000	0.000000	0.000000	0.000000	0.000000	0.000000	0.000000	0.000000	0.000000	0.000000	0.000000	0.000000	0.000000
1	42	1	0.000000	0.000000	0.000000	0.000000	0.015873	0.000000	0.000000	0.000000	0.000000	0.000000	0.000000	0.079365	0.000000	0.000000	0.000000	0.000000	0.000000	0.000000	0.000000	0.000000	0.000000	0.000000	0.000000	0.000000	0.000000	0.000000	0.000000	0.000000	0.000000	0.000000	0.000000	0.000000	0.000000	0.000000	0.000000	0.000000	0.000000	0.000000	0.000000	0.000000	0.000000	0.000000	0.000000	0.000000	0.000000	0.000000	0.000000
1	43	1	0.000000	0.000000	0.000000	0.000000	0.000000	0.000000	0.000000	0.000000	0.000000	0.000000	0.000000	0.000000	0.000000	0.000000	0.000000	0.000000	0.000000	0.000000	0.000000	0.000000	0.000000	0.000000	0.000000	0.000000	0.000000	0.000000	0.000000	0.000000	0.000000	0.000000	0.000000	0.000000	0.000000	0.000000	0.000000	0.000000	0.000000	0.000000	0.000000	0.000000	0.000000	0.000000	0.000000	0.000000	0.000000	0.000000	0.000000
1	44	2	0.000000	0.000000	0.000000	0.000000	0.000000	0.000000	0.000000	0.000000	0.000000	0.000000	0.000000	0.015873	0.000000	0.000000	0.000000	0.000000	0.000000	0.000000	0.000000	0.000000	0.000000	0.000000	0.000000	0.000000	0.000000	0.000000	0.000000	0.000000	0.000000	0.000000	0.000000	0.000000	0.000000	0.000000	0.000000	0.000000	0.000000	0.000000	0.000000	0.000000	0.000000	0.000000	0.000000	0.000000	0.000000	0.000000	0.000000
1	45	0	0.000000	0.000000	0.000000	0.079365	0.015873	0.063492	0.000000	0.000000	0.000000	0.000000	0.000000	0.000000	0.000000	0.000000	0.000000	0.000000	0.000000	0.015873	0.000000	0.000000	0.031746	0.000000	0.015873	0.000000	0.015873	0.000000	0.000000	0.000000	0.000000	0.000000	0.000000	0.015873	0.000000	0.000000	0.000000	0.015873	0.000000	0.000000	0.000000	0.000000	0.000000	0.015873	0.000000	0.015873	0.000000	0.000000	0.000000
1	46	1	0.000000	0.000000	0.000000	0.000000	0.000000	0.000000	0.000000	0.015873	0.000000	0.000000	0.000000	0.000000	0.000000	0.000000	0.000000	0.000000	0.000000	0.000000	0.000000	0.000000	0.000000	0.000000	0.000000	0.000000	0.000000	0.000000	0.000000	0.000000	0.000000	0.000000	0.000000	0.000000	0.000000	0.000000	0.000000	0.000000	0.000000	0.000000	0.000000	0.000000	0.000000	0.000000	0.000000	0.000000	0.000000	0.000000	0.000000
1	47	1	0.000000	0.000000	0.000000	0.000000	0.000000	0.000000	0.000000	0.000000	0.000000	0.000000	0.000000	0.000000	0.000000	0.000000	0.000000	0.000000	0.000000	0.000000	0.000000	0.000000	0.000000	0.000000	0.000000	0.000000	0.000000	0.015873	0.000000	0.000000	0.000000	0.000000	0.000000	0.015873	0.015873	0.000000	0.000000	0.000000	0.015873	0.000000	0.000000	0.000000	0.000000	0.015873	0.000000	0.000000	0.015873	0.000000	0.000000
1	48	1	0.000000	0.000000	0.000000	0.000000	0.000000	0.000000	0.000000	0.000000	0.000000	0.000000	0.000000	0.015873	0.000000	0.000000	0.015873	0.000000	0.000000	0.000000	0.000000	0.000000	0.000000	0.000000	0.000000	0.000000	0.000000	0.000000	0.000000	0.000000	0.000000	0.000000	0.000000	0.000000	0.000000	0.000000	0.000000	0.000000	0.000000	0.000000	0.000000	0.000000	0.000000	0.000000	0.000000	0.000000	0.000000	0.000000	0.000000
1	49	2	0.000000	0.000000	0.031746	0.000000	0.000000	0.000000	0.000000	0.000000	0.000000	0.000000	0.000000	0.015873	0.000000	0.000000	0.000000	0.000000	0.000000	0.000000	0.000000	0.000000	0.000000	0.000000	0.000000	0.000000	0.000000	0.000000	0.000000	0.000000	0.000000	0.000000	0.000000	0.000000	0.000000	0.000000	0.000000	0.000000	0.000000	0.000000	0.000000	0.000000	0.000000	0.000000	0.000000	0.000000	0.000000	0.000000	0.000000
1	50	2	0.000000	0.000000	0.000000	0.000000	0.000000	0.000000	0.000000	0.000000	0.000000	0.000000	0.000000	0.031746	0.000000	0.000000	0.000000	0.000000	0.000000	0.000000	0.000000	0.000000	0.000000	0.000000	0.000000	0.000000	0.000000	0.000000	0.000000	0.000000	0.000000	0.000000	0.000000	0.000000	0.000000	0.000000	0.000000	0.000000	0.000000	0.000000	0.000000	0.000000	0.000000	0.000000	0.000000	0.000000	0.000000	0.000000	0.000000
1	51	2	0.000000	0.000000	0.000000	0.000000	0.000000	0.000000	0.000000	0.000000	0.000000	0.000000	0.000000	0.031746	0.000000	0.000000	0.000000	0.000000	0.000000	0.000000	0.000000	0.000000	0.000000	0.000000	0.000000	0.000000	0.000000	0.000000	0.000000	0.000000	0.000000	0.000000	0.000000	0.000000	0.000000	0.000000	0.000000	0.000000	0.000000	0.000000	0.000000	0.000000	0.000000	0.000000	0.000000	0.000000	0.000000	0.000000	0.000000
1	52	0	0.015873	0.000000	0.000000	0.000000	0.000000	0.000000	0.000000	0.000000	0.000000	0.000000	0.015873	0.000000	0.000000	0.000000	0.000000	0.047619	0.000000	0.063492	0.000000	0.000000	0.047619	0.000000	0.031746	0.031746	0.031746	0.000000	0.000000	0.015873	0.000000	0.000000	0.000000	0.000000	0.015873	0.000000	0.000000	0.015873	0.015873	0.015873	0.000000	0.000000	0.015873	0.015873	0.047619	0.095238	0.015873	0.000000	0.000000
1	53	2	0.015873	0.031746	0.015873	0.158730	0.158730	0.111111	0.095238	0.063492	0.126984	0.126984	0.095238	0.047619	0.126984	0.079365	0.063492	0.063492	0.063492	0.158730	0.126984	0.095238	0.063492	0.031746	0.095238	0.111111	0.079365	0.047619	0.111111	0.063492	0.126984	0.111111	0.111111	0.079365	0.126984	0.142857	0.063492	0.111111	0.095238	0.190476	0.079365	0.190476	0.111111	0.158730	0.111111	0.190476	0.190476	0.111111	0.206349
1	54	2	0.000000	0.000000	0.000000	0.000000	0.000000	0.000000	0.000000	0.000000	0.000000	0.000000	0.000000	0.000000	0.000000	0.000000	0.000000	0.000000	0.000000	0.000000	0.000000	0.000000	0.000000	0.000000	0.000000	0.000000	0.000000	0.000000	0.000000	0.000000	0.000000	0.000000	0.000000	0.000000	0.000000	0.000000	0.000000	0.000000	0.000000	0.000000	0.000000	0.000000	0.000000	0.000000	0.000000	0.000000	0.000000	0.000000	0.000000
1	55	2	0.000000	0.000000	0.000000	0.000000	0.000000	0.000000	0.000000	0.000000	0.000000	0.000000	0.000000	0.015873	0.000000	0.000000	0.000000	0.000000	0.000000	0.000000	0.000000	0.000000	0.000000	0.000000	0.000000	0.000000	0.000000	0.000000	0.000000	0.000000	0.000000	0.000000	0.000000	0.000000	0.000000	0.000000	0.000000	0.000000	0.000000	0.000000	0.000000	0.000000	0.000000	0.000000	0.000000	0.000000	0.000000	0.000000	0.000000
1	56	2	0.000000	0.000000	0.000000	0.000000	0.000000	0.000000	0.000000	0.000000	0.000000	0.000000	0.000000	0.015873	0.000000	0.000000	0.000000	0.000000	0.000000	0.000000	0.000000	0.000000	0.000000	0.000000	0.000000	0.000000	0.000000	0.000000	0.000000	0.000000	0.000000	0.000000	0.000000	0.015873	0.000000	0.000000	0.000000	0.000000	0.000000	0.000000	0.000000	0.000000	0.000000	0.000000	0.000000	0.000000	0.000000	0.000000	0.000000
1	57	0	0.000000	0.000000	0.000000	0.000000	0.000000	0.000000	0.000000	0.000000	0.000000	0.000000	0.000000	0.015873	0.000000	0.000000	0.000000	0.000000	0.000000	0.000000	0.000000	0.000000	0.031746	0.000000	0.047619	0.000000	0.015873	0.015873	0.000000	0.047619	0.000000	0.000000	0.000000	0.047619	0.031746	0.015873	0.047619	0.031746	0.015873	0.000000	0.000000	0.000000	0.000000	0.031746	0.000000	0.047619	0.000000	0.000000	0.000000
1	58	2	0.000000	0.015873	0.000000	0.000000	0.000000	0.000000	0.000000	0.000000	0.000000	0.000000	0.000000	0.000000	0.000000	0.000000	0.000000	0.015873	0.000000	0.000000	0.000000	0.000000	0.000000	0.000000	0.000000	0.000000	0.000000	0.000000	0.000000	0.000000	0.000000	0.000000	0.000000	0.000000	0.000000	0.000000	0.000000	0.000000	0.000000	0.000000	0.000000	0.000000	0.000000	0.000000	0.000000	0.000000	0.000000	0.000000	0.000000
1	59	2	0.000000	0.000000	0.000000	0.000000	0.000000	0.000000	0.000000	0.000000	0.000000	0.000000	0.000000	0.111111	0.000000	0.015873	0.000000	0.000000	0.000000	0.000000	0.000000	0.000000	0.000000	0.000000	0.079365	0.000000	0.000000	0.000000	0.000000	0.000000	0.000000	0.000000	0.000000	0.000000	0.000000	0.000000	0.000000	0.000000	0.000000	0.000000	0.000000	0.000000	0.000000	0.000000	0.000000	0.000000	0.000000	0.000000	0.000000
1	60	2	0.000000	0.000000	0.000000	0.000000	0.000000	0.000000	0.000000	0.000000	0.000000	0.000000	0.000000	0.000000	0.000000	0.000000	0.000000	0.000000	0.000000	0.000000	0.000000	0.000000	0.000000	0.000000	0.000000	0.000000	0.000000	0.000000	0.000000	0.000000	0.000000	0.000000	0.000000	0.000000	0.000000	0.000000	0.000000	0.000000	0.000000	0.000000	0.000000	0.000000	0.000000	0.000000	0.000000	0.000000	0.000000	0.000000	0.000000
1	61	0	0.000000	0.000000	0.000000	0.000000	0.000000	0.000000	0.000000	0.015873	0.000000	0.000000	0.000000	0.000000	0.000000	0.000000	0.000000	0.000000	0.000000	0.015873	0.015873	0.000000	0.000000	0.000000	0.000000	0.000000	0.015873	0.000000	0.031746	0.000000	0.000000	0.015873	0.000000	0.000000	0.047619	0.000000	0.015873	0.000000	0.000000	0.031746	0.000000	0.047619	0.015873	0.015873	0.031746	0.047619	0.031746	0.031746	0.015873
1	62	2	0.000000	0.000000	0.000000	0.000000	0.000000	0.000000	0.000000	0.000000	0.000000	0.000000	0.000000	0.000000	0.000000	0.000000	0.000000	0.000000	0.000000	0.000000	0.000000	0.000000	0.000000	0.000000	0.000000	0.000000	0.000000	0.000000	0.000000	0.000000	0.000000	0.000000	0.000000	0.000000	0.000000	0.000000	0.000000	0.000000	0.000000	0.000000	0.000000	0.000000	0.000000	0.000000	0.000000	0.000000	0.000000	0.000000	0.000000
1	63	2	0.000000	0.000000	0.000000	0.015873	0.000000	0.000000	0.000000	0.000000	0.000000	0.000000	0.000000	0.000000	0.000000	0.015873	0.000000	0.000000	0.000000	0.000000	0.000000	0.000000	0.000000	0.000000	0.000000	0.000000	0.000000	0.000000	0.000000	0.000000	0.000000	0.000000	0.000000	0.000000	0.000000	0.015873	0.000000	0.000000	0.000000	0.000000	0.000000	0.000000	0.000000	0.000000	0.000000	0.000000	0.000000	0.000000	0.000000
1	64	2	0.000000	0.000000	0.000000	0.000000	0.000000	0.000000	0.000000	0.000000	0.000000	0.000000	0.000000	0.000000	0.000000	0.000000	0.000000	0.000000	0.000000	0.000000	0.000000	0.000000	0.000000	0.000000	0.000000	0.000000	0.000000	0.000000	0.000000	0.000000	0.000000	0.000000	0.000000	0.000000	0.000000	0.000000	0.000000	0.000000	0.000000	0.000000	0.000000	0.000000	0.000000	0.000000	0.000000	0.000000	0.000000	0.000000	0.000000
2	1	0	0.036364	0.000000	0.036364	0.000000	0.000000	0.000000	0.000000	0.000000	0.000000	0.000000	0.000000	0.000000	0.018182	0.000000	0.000000	0.000000	0.000000	0.000000	0.018182	0.018182	0.018182	0.036364	0.000000	0.000000	0.036364	0.018182	0.000000	0.018182	0.036364	0.000000	0.018182	0.018182	0.036364	0.018182	0.000000	0.000000	0.018182	0.000000	0.018182	0.090909	0.000000	0.036364	0.000000	0.000000	0.000000	0.036364	0.018182
2	2	2	0.000000	0.000000	0.036364	0.000000	0.000000	0.000000	0.000000	0.000000	0.000000	0.000000	0.000000	0.000000	0.000000	0.000000	0.000000	0.000000	0.000000	0.000000	0.000000	0.000000	0.000000	0.000000	0.000000	0.000000	0.000000	0.000000	0.000000	0.000000	0.000000	0.000000	0.000000	0.000000	0.000000	0.000000	0.000000	0.000000	0.000000	0.000000	0.000000	0.000000	0.000000	0.000000	0.000000	0.000000	0.000000	0.000000	0.000000
2	3	2	0.000000	0.018182	0.000000	0.000000	0.000000	0.000000	0.000000	0.000000	0.000000	0.000000	0.000000	0.000000	0.000000	0.000000	0.000000	0.000000	0.000000	0.000000	0.000000	0.000000	0.000000	0.000000	0.000000	0.000000	0.000000	0.018182	0.000000	0.000000	0.000000	0.018182	0.054545	0.000000	0.000000	0.000000	0.000000	0.018182	0.000000	0.000000	0.018182	0.000000	0.000000	0.000000	0.000000	0.000000	0.000000	0.000000	0.054545
2	4	0	0.036364	0.018182	0.036364	0.054545	0.018182	0.018182	0.072727	0.072727	0.000000	0.036364	0.036364	0.000000	0.018182	0.000000	0.000000	0.054545	0.018182	0.000000	0.000000	0.036364	0.054545	0.018182	0.054545	0.036364	0.000000	0.018182	0.018182	0.018182	0.018182	0.072727	0.036364	0.000000	0.018182	0.000000	0.000000	0.054545	0.000000	0.000000	0.036364	0.036364	0.054545	0.000000	0.036364	0.018182	0.018182	0.036364	0.000000
2	5	0	8.200000	8.563636	8.927273	7.963636	8.818182	9.418182	8.690909	8.781818	8.672727	8.254545	8.309091	8.327273	7.745455	7.618182	7.400000	7.654545	7.527273	7.672727	7.618182	7.418182	8.036364	8.181818	8.218182	8.563636	8.218182	8.545455	8.672727	8.363636	8.327273	8.400000	8.600000	8.836364	8.563636	8.745455	9.090909	8.745455	8.763636	8.690909	8.745455	8.727273	8.454545	8.927273	9.090909	8.254545	8.327273	8.654545	8.600000
2	6	0	0.000000	0.000000	0.000000	0.000000	0.000000	0.000000	0.000000	0.000000	0.000000	0.000000	0.000000	0.000000	0.018182	0.000000	0.000000	0.000000	0.000000	0.000000	0.018182	0.000000	0.000000	0.000000	0.000000	0.000000	0.000000	0.000000	0.000000	0.000000	0.000000	0.000000	0.000000	0.000000	0.000000	0.000000	0.000000	0.000000	0.000000	0.000000	0.000000	0.000000	0.000000	0.000000	0.000000	0.000000	0.000000	0.000000	0.000000
2	7	0	0.000000	0.000000	0.000000	0.018182	0.000000	0.000000	0.000000	0.000000	0.000000	0.000000	0.000000	0.000000	0.000000	0.000000	0.000000	0.000000	0.000000	0.000000	0.000000	0.000000	0.018182	0.000000	0.000000	0.000000	0.000000	0.000000	0.000000	0.000000	0.000000	0.018182	0.000000	0.036364	0.018182	0.000000	0.018182	0.000000	0.000000	0.000000	0.000000	0.036364	0.000000	0.000000	0.000000	0.000000	0.000000	0.000000	0.018182
2	8	0	0.000000	0.000000	0.000000	0.000000	0.000000	0.000000	0.000000	0.000000	0.000000	0.000000	0.000000	0.000000	0.000000	0.000000	0.000000	0.000000	0.000000	0.000000	0.000000	0.000000	0.000000	0.000000	0.000000	0.000000	0.000000	0.000000	0.000000	0.000000	0.000000	0.000000	0.018182	0.000000	0.000000	0.000000	0.000000	0.000000	0.000000	0.000000	0.000000	0.000000	0.000000	0.000000	0.000000	0.000000	0.000000	0.000000	0.000000
2	10	0	0.000000	0.018182	0.000000	0.000000	0.000000	0.000000	0.000000	0.018182	0.000000	0.000000	0.018182	0.000000	0.000000	0.000000	0.000000	0.000000	0.000000	0.000000	0.000000	0.000000	0.000000	0.000000	0.000000	0.018182	0.000000	0.000000	0.000000	0.000000	0.018182	0.000000	0.000000	0.000000	0.000000	0.000000	0.000000	0.000000	0.000000	0.000000	0.000000	0.000000	0.000000	0.000000	0.000000	0.000000	0.036364	0.000000	0.000000
2	13	0	0.000000	0.000000	0.000000	0.000000	0.018182	0.000000	0.018182	0.000000	0.000000	0.000000	0.018182	0.000000	0.018182	0.000000	0.000000	0.018182	0.000000	0.000000	0.000000	0.000000	0.018182	0.000000	0.000000	0.018182	0.000000	0.018182	0.000000	0.018182	0.000000	0.000000	0.000000	0.018182	0.000000	0.000000	0.000000	0.000000	0.036364	0.018182	0.000000	0.000000	0.000000	0.036364	0.000000	0.000000	0.000000	0.036364	0.018182
2	14	0	0.000000	0.000000	0.000000	0.000000	0.000000	0.000000	0.000000	0.000000	0.000000	0.000000	0.000000	0.000000	0.000000	0.000000	0.000000	0.000000	0.000000	0.000000	0.000000	0.000000	0.000000	0.000000	0.000000	0.000000	0.000000	0.000000	0.000000	0.000000	0.000000	0.000000	0.000000	0.000000	0.000000	0.000000	0.000000	0.000000	0.000000	0.000000	0.000000	0.000000	0.000000	0.000000	0.000000	0.000000	0.000000	0.000000	0.000000
2	15	0	0.000000	0.000000	0.000000	0.000000	0.000000	0.000000	0.000000	0.000000	0.000000	0.000000	0.000000	0.000000	0.000000	0.000000	0.000000	0.000000	0.000000	0.000000	0.000000	0.000000	0.000000	0.000000	0.000000	0.000000	0.000000	0.000000	0.000000	0.000000	0.000000	0.000000	0.018182	0.000000	0.000000	0.000000	0.018182	0.000000	0.000000	0.000000	0.000000	0.000000	0.000000	0.000000	0.000000	0.000000	0.000000	0.000000	0.000000
2	17	0	0.018182	0.000000	0.000000	0.000000	0.000000	0.000000	0.000000	0.000000	0.018182	0.000000	0.018182	0.000000	0.000000	0.000000	0.000000	0.000000	0.000000	0.000000	0.000000	0.000000	0.000000	0.000000	0.000000	0.000000	0.000000	0.000000	0.000000	0.000000	0.000000	0.000000	0.000000	0.000000	0.000000	0.000000	0.000000	0.000000	0.000000	0.000000	0.000000	0.000000	0.000000	0.000000	0.000000	0.000000	0.000000	0.000000	0.018182
2	18	0	0.000000	0.000000	0.000000	0.000000	0.000000	0.000000	0.000000	0.000000	0.000000	0.000000	0.000000	0.000000	0.000000	0.000000	0.000000	0.000000	0.000000	0.000000	0.000000	0.000000	0.000000	0.000000	0.000000	0.000000	0.000000	0.000000	0.000000	0.000000	0.000000	0.000000	0.090909	0.000000	0.000000	0.000000	0.018182	0.000000	0.000000	0.000000	0.000000	0.000000	0.018182	0.000000	0.000000	0.000000	0.000000	0.000000	0.000000
2	19	0	0.000000	0.000000	0.000000	0.000000	0.000000	0.000000	0.000000	0.000000	0.000000	0.000000	0.000000	0.000000	0.000000	0.000000	0.000000	0.000000	0.000000	0.000000	0.000000	0.000000	0.000000	0.000000	0.000000	0.000000	0.000000	0.000000	0.000000	0.000000	0.000000	0.000000	0.036364	0.000000	0.000000	0.000000	0.000000	0.000000	0.000000	0.000000	0.000000	0.000000	0.000000	0.000000	0.000000	0.000000	0.000000	0.000000	0.000000
2	20	0	0.018182	0.036364	0.000000	0.000000	0.000000	0.000000	0.018182	0.000000	0.000000	0.000000	0.018182	0.000000	0.018182	0.000000	0.000000	0.018182	0.000000	0.000000	0.000000	0.000000	0.000000	0.000000	0.036364	0.018182	0.018182	0.000000	0.000000	0.018182	0.000000	0.000000	0.018182	0.000000	0.000000	0.018182	0.000000	0.018182	0.000000	0.000000	0.000000	0.000000	0.018182	0.036364	0.000000	0.000000	0.000000	0.036364	0.000000
2	21	2	0.000000	0.000000	0.000000	0.000000	0.000000	0.000000	0.000000	0.000000	0.000000	0.000000	0.000000	0.000000	0.000000	0.000000	0.000000	0.000000	0.000000	0.000000	0.000000	0.000000	0.000000	0.000000	0.000000	0.000000	0.000000	0.000000	0.000000	0.000000	0.000000	0.000000	0.000000	0.000000	0.000000	0.000000	0.000000	0.000000	0.000000	0.000000	0.000000	0.000000	0.000000	0.000000	0.000000	0.000000	0.000000	0.000000	0.000000
2	22	0	0.000000	0.000000	0.000000	0.000000	0.000000	0.000000	0.000000	0.000000	0.000000	0.000000	0.000000	0.000000	0.000000	0.000000	0.000000	0.000000	0.000000	0.000000	0.000000	0.000000	0.000000	0.000000	0.000000	0.000000	0.000000	0.000000	0.000000	0.000000	0.000000	0.000000	0.000000	0.000000	0.000000	0.000000	0.000000	0.000000	0.000000	0.000000	0.000000	0.000000	0.000000	0.000000	0.000000	0.000000	0.000000	0.000000	0.000000
2	23	1	0.000000	0.000000	0.000000	0.000000	0.000000	0.000000	0.000000	0.000000	0.000000	0.000000	0.000000	0.000000	0.000000	0.000000	0.000000	0.000000	0.000000	0.000000	0.000000	0.000000	0.000000	0.000000	0.000000	0.000000	0.000000	0.000000	0.000000	0.000000	0.000000	0.000000	0.054545	0.000000	0.000000	0.000000	0.000000	0.000000	0.000000	0.000000	0.000000	0.000000	0.054545	0.000000	0.000000	0.000000	0.000000	0.000000	0.000000
2	24	0	0.000000	0.000000	0.000000	0.000000	0.000000	0.000000	0.000000	0.000000	0.000000	0.000000	0.000000	0.000000	0.000000	0.000000	0.000000	0.000000	0.000000	0.000000	0.000000	0.000000	0.000000	0.000000	0.000000	0.000000	0.000000	0.000000	0.000000	0.000000	0.000000	0.000000	0.018182	0.000000	0.000000	0.000000	0.000000	0.000000	0.000000	0.000000	0.000000	0.000000	0.000000	0.000000	0.000000	0.000000	0.000000	0.000000	0.000000
2	25	0	0.000000	0.000000	0.000000	0.000000	0.000000	0.000000	0.000000	0.000000	0.000000	0.000000	0.018182	0.000000	0.000000	0.000000	0.000000	0.000000	0.000000	0.018182	0.000000	0.000000	0.054545	0.000000	0.000000	0.000000	0.000000	0.036364	0.000000	0.054545	0.000000	0.000000	0.000000	0.000000	0.000000	0.000000	0.000000	0.000000	0.000000	0.000000	0.000000	0.000000	0.000000	0.054545	0.000000	0.000000	0.000000	0.018182	0.000000
2	26	1	0.000000	0.018182	0.000000	0.000000	0.000000	0.000000	0.000000	0.036364	0.000000	0.000000	0.000000	0.000000	0.000000	0.000000	0.036364	0.000000	0.000000	0.000000	0.000000	0.000000	0.018182	0.018182	0.000000	0.000000	0.018182	0.000000	0.000000	0.054545	0.018182	0.018182	0.000000	0.018182	0.000000	0.000000	0.000000	0.036364	0.036364	0.036364	0.000000	0.000000	0.000000	0.000000	0.000000	0.000000	0.000000	0.072727	0.018182
2	27	2	0.000000	0.000000	0.000000	0.000000	0.000000	0.000000	0.000000	0.000000	0.000000	0.000000	0.018182	0.000000	0.000000	0.000000	0.000000	0.000000	0.000000	0.000000	0.000000	0.000000	0.036364	0.000000	0.000000	0.000000	0.000000	0.036364	0.000000	0.018182	0.000000	0.000000	0.000000	0.000000	0.000000	0.000000	0.000000	0.000000	0.000000	0.000000	0.000000	0.000000	0.000000	0.018182	0.000000	0.000000	0.000000	0.018182	0.000000
2	28	0	0.000000	0.000000	0.000000	0.000000	0.000000	0.000000	0.000000	0.000000	0.000000	0.000000	0.000000	0.000000	0.000000	0.000000	0.000000	0.000000	0.000000	0.000000	0.000000	0.000000	0.000000	0.000000	0.000000	0.000000	0.000000	0.000000	0.000000	0.000000	0.000000	0.000000	0.000000	0.000000	0.000000	0.000000	0.000000	0.000000	0.000000	0.000000	0.000000	0.018182	0.000000	0.000000	0.000000	0.000000	0.000000	0.000000	0.000000
2	29	0	0.000000	0.000000	0.000000	0.000000	0.000000	0.000000	0.000000	0.000000	0.000000	0.000000	0.000000	0.000000	0.000000	0.000000	0.000000	0.000000	0.000000	0.000000	0.000000	0.000000	0.000000	0.000000	0.000000	0.000000	0.000000	0.000000	0.000000	0.000000	0.000000	0.000000	0.018182	0.000000	0.000000	0.000000	0.000000	0.000000	0.000000	0.000000	0.000000	0.000000	0.000000	0.000000	0.000000	0.000000	0.000000	0.000000	0.000000
2	30	0	0.000000	0.000000	0.000000	0.000000	0.000000	0.000000	0.000000	0.000000	0.000000	0.036364	0.000000	0.000000	0.000000	0.000000	0.000000	0.000000	0.000000	0.000000	0.000000	0.000000	0.000000	0.000000	0.000000	0.000000	0.000000	0.000000	0.000000	0.000000	0.000000	0.000000	0.000000	0.000000	0.000000	0.000000	0.000000	0.000000	0.018182	0.000000	0.000000	0.000000	0.000000	0.000000	0.000000	0.000000	0.000000	0.000000	0.000000
2	31	0	0.000000	0.000000	0.000000	0.000000	0.000000	0.000000	0.000000	0.018182	0.000000	0.000000	0.018182	0.000000	0.000000	0.000000	0.000000	0.000000	0.000000	0.000000	0.000000	0.000000	0.036364	0.000000	0.000000	0.000000	0.018182	0.018182	0.000000	0.018182	0.000000	0.000000	0.018182	0.000000	0.000000	0.000000	0.000000	0.000000	0.036364	0.000000	0.000000	0.000000	0.000000	0.018182	0.000000	0.000000	0.000000	0.018182	0.000000
2	32	2	0.000000	0.000000	0.000000	0.000000	0.000000	0.000000	0.000000	0.000000	0.000000	0.000000	0.000000	0.000000	0.000000	0.000000	0.000000	0.000000	0.000000	0.000000	0.000000	0.000000	0.000000	0.000000	0.000000	0.000000	0.000000	0.000000	0.000000	0.000000	0.000000	0.000000	0.000000	0.000000	0.000000	0.000000	0.000000	0.000000	0.000000	0.000000	0.000000	0.000000	0.000000	0.000000	0.000000	0.000000	0.000000	0.000000	0.000000
2	33	0	0.000000	0.000000	0.000000	0.000000	0.000000	0.000000	0.000000	0.000000	0.000000	0.000000	0.000000	0.000000	0.000000	0.000000	0.000000	0.000000	0.000000	0.000000	0.000000	0.000000	0.000000	0.000000	0.000000	0.000000	0.000000	0.000000	0.000000	0.000000	0.000000	0.000000	0.054545	0.000000	0.000000	0.000000	0.000000	0.000000	0.000000	0.000000	0.000000	0.000000	0.054545	0.000000	0.000000	0.000000	0.000000	0.000000	0.000000
2	34	1	0.000000	0.000000	0.000000	0.000000	0.000000	0.000000	0.000000	0.000000	0.000000	0.000000	0.000000	0.018182	0.018182	0.000000	0.000000	0.000000	0.000000	0.000000	0.018182	0.018182	0.054545	0.072727	0.018182	0.000000	0.000000	0.000000	0.018182	0.018182	0.036364	0.000000	0.018182	0.072727	0.054545	0.036364	0.036364	0.000000	0.018182	0.036364	0.109091	0.036364	0.036364	0.036364	0.054545	0.018182	0.054545	0.090909	0.054545
2	35	1	0.000000	0.000000	0.000000	0.000000	0.000000	0.000000	0.000000	0.018182	0.000000	0.000000	0.018182	0.000000	0.000000	0.000000	0.000000	0.000000	0.000000	0.000000	0.000000	0.000000	0.000000	0.000000	0.000000	0.000000	0.000000	0.000000	0.000000	0.000000	0.000000	0.000000	0.018182	0.000000	0.000000	0.000000	0.000000	0.000000	0.000000	0.000000	0.000000	0.000000	0.000000	0.000000	0.000000	0.000000	0.000000	0.000000	0.000000
2	36	1	0.000000	0.000000	0.000000	0.000000	0.000000	0.000000	0.000000	0.000000	0.000000	0.000000	0.000000	0.000000	0.000000	0.000000	0.000000	0.000000	0.000000	0.000000	0.000000	0.000000	0.000000	0.000000	0.000000	0.000000	0.000000	0.000000	0.000000	0.000000	0.000000	0.000000	0.018182	0.000000	0.000000	0.000000	0.000000	0.000000	0.000000	0.000000	0.000000	0.000000	0.018182	0.000000	0.000000	0.000000	0.000000	0.000000	0.000000
2	37	1	0.000000	0.000000	0.000000	0.000000	0.000000	0.000000	0.000000	0.000000	0.000000	0.000000	0.036364	0.000000	0.000000	0.000000	0.000000	0.000000	0.000000	0.000000	0.000000	0.000000	0.000000	0.000000	0.000000	0.000000	0.000000	0.000000	0.000000	0.000000	0.000000	0.000000	0.000000	0.000000	0.000000	0.000000	0.000000	0.000000	0.000000	0.000000	0.000000	0.000000	0.000000	0.000000	0.000000	0.000000	0.000000	0.000000	0.000000
2	38	0	0.000000	0.018182	0.000000	0.000000	0.000000	0.000000	0.000000	0.000000	0.000000	0.000000	0.000000	0.000000	0.000000	0.000000	0.000000	0.000000	0.000000	0.000000	0.000000	0.000000	0.036364	0.000000	0.000000	0.000000	0.000000	0.000000	0.000000	0.018182	0.000000	0.000000	0.000000	0.000000	0.000000	0.000000	0.000000	0.000000	0.000000	0.000000	0.000000	0.000000	0.000000	0.000000	0.000000	0.000000	0.000000	0.036364	0.000000
2	39	0	0.000000	0.000000	0.000000	0.000000	0.000000	0.000000	0.000000	0.000000	0.000000	0.000000	0.000000	0.000000	0.000000	0.000000	0.000000	0.000000	0.000000	0.000000	0.000000	0.000000	0.000000	0.000000	0.000000	0.000000	0.000000	0.000000	0.000000	0.000000	0.000000	0.000000	0.072727	0.000000	0.000000	0.000000	0.000000	0.000000	0.000000	0.000000	0.000000	0.000000	0.000000	0.000000	0.000000	0.000000	0.000000	0.000000	0.000000
2	40	1	0.000000	0.000000	0.000000	0.000000	0.000000	0.000000	0.000000	0.000000	0.000000	0.000000	0.000000	0.000000	0.000000	0.000000	0.000000	0.000000	0.000000	0.000000	0.000000	0.000000	0.000000	0.000000	0.000000	0.000000	0.000000	0.000000	0.000000	0.000000	0.000000	0.000000	0.054545	0.000000	0.000000	0.000000	0.000000	0.000000	0.000000	0.000000	0.000000	0.000000	0.127273	0.000000	0.000000	0.000000	0.000000	0.000000	0.000000
2	41	1	0.000000	0.000000	0.000000	0.000000	0.000000	0.000000	0.000000	0.000000	0.018182	0.000000	0.000000	0.000000	0.000000	0.000000	0.000000	0.000000	0.000000	0.000000	0.000000	0.000000	0.000000	0.000000	0.000000	0.000000	0.000000	0.018182	0.000000	0.000000	0.000000	0.000000	0.000000	0.018182	0.000000	0.000000	0.000000	0.000000	0.000000	0.000000	0.000000	0.000000	0.018182	0.000000	0.000000	0.018182	0.000000	0.000000	0.000000
2	42	1	0.000000	0.018182	0.000000	0.000000	0.000000	0.000000	0.000000	0.000000	0.000000	0.000000	0.000000	0.000000	0.000000	0.000000	0.000000	0.000000	0.000000	0.000000	0.000000	0.000000	0.000000	0.000000	0.000000	0.000000	0.000000	0.000000	0.000000	0.000000	0.000000	0.000000	0.018182	0.000000	0.000000	0.000000	0.000000	0.000000	0.000000	0.000000	0.000000	0.000000	0.018182	0.000000	0.000000	0.000000	0.000000	0.000000	0.000000
2	43	2	0.000000	0.000000	0.000000	0.000000	0.000000	0.000000	0.000000	0.000000	0.000000	0.000000	0.000000	0.000000	0.000000	0.000000	0.000000	0.000000	0.000000	0.000000	0.000000	0.000000	0.000000	0.000000	0.000000	0.000000	0.000000	0.000000	0.000000	0.000000	0.000000	0.000000	0.018182	0.000000	0.000000	0.000000	0.000000	0.000000	0.000000	0.000000	0.000000	0.000000	0.072727	0.000000	0.000000	0.000000	0.000000	0.000000	0.000000
2	46	1	0.000000	0.018182	0.018182	0.000000	0.000000	0.000000	0.000000	0.054545	0.018182	0.000000	0.036364	0.000000	0.000000	0.000000	0.000000	0.000000	0.000000	0.000000	0.000000	0.000000	0.054545	0.000000	0.000000	0.000000	0.000000	0.054545	0.000000	0.109091	0.000000	0.000000	0.018182	0.000000	0.000000	0.000000	0.000000	0.000000	0.018182	0.000000	0.000000	0.000000	0.000000	0.036364	0.000000	0.000000	0.036364	0.018182	0.018182
2	48	1	0.000000	0.000000	0.000000	0.000000	0.000000	0.000000	0.000000	0.000000	0.000000	0.000000	0.000000	0.018182	0.000000	0.000000	0.000000	0.000000	0.000000	0.000000	0.000000	0.000000	0.000000	0.000000	0.000000	0.000000	0.000000	0.000000	0.000000	0.000000	0.036364	0.000000	0.000000	0.000000	0.000000	0.000000	0.000000	0.000000	0.000000	0.000000	0.000000	0.000000	0.000000	0.000000	0.000000	0.000000	0.000000	0.000000	0.000000
2	49	2	0.000000	0.000000	0.036364	0.000000	0.000000	0.000000	0.000000	0.000000	0.000000	0.000000	0.000000	0.000000	0.000000	0.000000	0.000000	0.000000	0.000000	0.000000	0.000000	0.000000	0.000000	0.018182	0.000000	0.000000	0.000000	0.000000	0.000000	0.000000	0.000000	0.000000	0.000000	0.000000	0.000000	0.000000	0.000000	0.000000	0.000000	0.000000	0.018182	0.000000	0.000000	0.000000	0.000000	0.000000	0.000000	0.000000	0.000000
2	50	2	0.000000	0.000000	0.018182	0.000000	0.000000	0.000000	0.018182	0.000000	0.000000	0.018182	0.000000	0.000000	0.000000	0.000000	0.000000	0.000000	0.000000	0.000000	0.000000	0.000000	0.000000	0.000000	0.000000	0.000000	0.000000	0.000000	0.018182	0.018182	0.036364	0.000000	0.000000	0.036364	0.000000	0.000000	0.000000	0.000000	0.000000	0.000000	0.000000	0.000000	0.000000	0.018182	0.000000	0.000000	0.000000	0.018182	0.000000
2	51	2	0.000000	0.000000	0.000000	0.000000	0.000000	0.000000	0.000000	0.000000	0.000000	0.000000	0.000000	0.000000	0.000000	0.000000	0.000000	0.000000	0.000000	0.000000	0.000000	0.000000	0.000000	0.000000	0.000000	0.000000	0.000000	0.000000	0.000000	0.000000	0.000000	0.000000	0.000000	0.000000	0.000000	0.000000	0.000000	0.000000	0.000000	0.000000	0.000000	0.000000	0.000000	0.000000	0.000000	0.000000	0.000000	0.000000	0.000000
2	52	2	0.000000	0.000000	0.054545	0.000000	0.000000	0.000000	0.000000	0.000000	0.000000	0.018182	0.000000	0.000000	0.000000	0.018182	0.000000	0.000000	0.000000	0.000000	0.000000	0.000000	0.000000	0.000000	0.000000	0.000000	0.000000	0.000000	0.000000	0.000000	0.000000	0.000000	0.000000	0.000000	0.000000	0.000000	0.000000	0.000000	0.000000	0.000000	0.000000	0.000000	0.000000	0.018182	0.000000	0.000000	0.000000	0.000000	0.000000
2	54	2	0.000000	0.000000	0.000000	0.000000	0.000000	0.000000	0.000000	0.018182	0.000000	0.000000	0.000000	0.000000	0.000000	0.000000	0.000000	0.000000	0.000000	0.000000	0.000000	0.000000	0.000000	0.000000	0.000000	0.000000	0.000000	0.000000	0.000000	0.018182	0.000000	0.000000	0.000000	0.000000	0.000000	0.000000	0.000000	0.018182	0.018182	0.000000	0.000000	0.000000	0.000000	0.000000	0.000000	0.000000	0.000000	0.018182	0.000000
2	55	2	0.000000	0.000000	0.000000	0.000000	0.000000	0.000000	0.000000	0.000000	0.000000	0.000000	0.000000	0.000000	0.000000	0.000000	0.000000	0.000000	0.000000	0.000000	0.000000	0.000000	0.000000	0.000000	0.000000	0.000000	0.000000	0.000000	0.000000	0.000000	0.000000	0.000000	0.000000	0.000000	0.000000	0.000000	0.000000	0.000000	0.000000	0.000000	0.000000	0.000000	0.000000	0.000000	0.000000	0.000000	0.000000	0.000000	0.000000
2	56	2	0.054545	0.072727	0.054545	0.036364	0.000000	0.072727	0.018182	0.036364	0.036364	0.054545	0.018182	0.036364	0.072727	0.054545	0.036364	0.036364	0.036364	0.054545	0.090909	0.018182	0.072727	0.000000	0.072727	0.000000	0.072727	0.036364	0.018182	0.036364	0.036364	0.036364	0.054545	0.054545	0.018182	0.054545	0.036364	0.018182	0.036364	0.054545	0.090909	0.036364	0.090909	0.127273	0.145455	0.054545	0.090909	0.127273	0.127273
2	57	2	0.018182	0.054545	0.000000	0.036364	0.018182	0.036364	0.054545	0.054545	0.018182	0.018182	0.036364	0.036364	0.018182	0.000000	0.036364	0.054545	0.018182	0.036364	0.018182	0.018182	0.054545	0.000000	0.000000	0.018182	0.000000	0.000000	0.000000	0.018182	0.018182	0.000000	0.000000	0.000000	0.018182	0.036364	0.109091	0.109091	0.072727	0.036364	0.072727	0.054545	0.036364	0.000000	0.000000	0.018182	0.090909	0.181818	0.109091
2	58	0	0.000000	0.000000	0.000000	0.000000	0.018182	0.000000	0.000000	0.000000	0.000000	0.000000	0.000000	0.000000	0.000000	0.000000	0.000000	0.000000	0.000000	0.000000	0.000000	0.000000	0.000000	0.000000	0.000000	0.000000	0.000000	0.000000	0.000000	0.018182	0.000000	0.000000	0.018182	0.000000	0.000000	0.000000	0.000000	0.000000	0.000000	0.000000	0.000000	0.000000	0.000000	0.000000	0.000000	0.000000	0.000000	0.000000	0.000000
2	59	2	0.000000	0.000000	0.000000	0.000000	0.000000	0.000000	0.000000	0.000000	0.000000	0.000000	0.000000	0.000000	0.000000	0.000000	0.000000	0.000000	0.000000	0.000000	0.000000	0.000000	0.000000	0.000000	0.000000	0.000000	0.000000	0.000000	0.000000	0.000000	0.000000	0.000000	0.000000	0.000000	0.000000	0.000000	0.000000	0.000000	0.000000	0.000000	0.000000	0.000000	0.000000	0.000000	0.000000	0.000000	0.000000	0.000000	0.000000
2	60	2	0.000000	0.000000	0.000000	0.000000	0.000000	0.000000	0.000000	0.000000	0.000000	0.018182	0.000000	0.000000	0.000000	0.000000	0.000000	0.000000	0.000000	0.000000	0.000000	0.000000	0.000000	0.000000	0.000000	0.000000	0.000000	0.000000	0.000000	0.000000	0.000000	0.000000	0.090909	0.000000	0.000000	0.000000	0.000000	0.000000	0.000000	0.000000	0.000000	0.000000	0.072727	0.000000	0.000000	0.000000	0.000000	0.000000	0.000000
2	61	2	0.000000	0.000000	0.000000	0.000000	0.000000	0.000000	0.000000	0.000000	0.000000	0.000000	0.000000	0.000000	0.000000	0.000000	0.000000	0.000000	0.000000	0.000000	0.000000	0.000000	0.000000	0.000000	0.000000	0.000000	0.000000	0.000000	0.000000	0.000000	0.000000	0.000000	0.000000	0.000000	0.000000	0.000000	0.000000	0.000000	0.000000	0.000000	0.000000	0.000000	0.000000	0.000000	0.000000	0.000000	0.000000	0.000000	0.000000
2	62	2	0.000000	0.000000	0.000000	0.000000	0.000000	0.000000	0.000000	0.000000	0.018182	0.000000	0.000000	0.000000	0.000000	0.000000	0.000000	0.000000	0.000000	0.000000	0.000000	0.000000	0.000000	0.000000	0.000000	0.000000	0.000000	0.000000	0.000000	0.000000	0.000000	0.000000	0.000000	0.000000	0.000000	0.000000	0.000000	0.000000	0.000000	0.000000	0.000000	0.000000	0.000000	0.000000	0.000000	0.000000	0.000000	0.000000	0.000000
2	64	2	0.000000	0.000000	0.000000	0.000000	0.000000	0.000000	0.000000	0.000000	0.000000	0.000000	0.000000	0.000000	0.000000	0.000000	0.000000	0.000000	0.000000	0.000000	0.000000	0.000000	0.000000	0.000000	0.000000	0.000000	0.000000	0.000000	0.000000	0.000000	0.000000	0.000000	0.000000	0.000000	0.000000	0.000000	0.000000	0.000000	0.000000	0.000000	0.000000	0.000000	0.000000	0.000000	0.000000	0.000000	0.000000	0.000000	0.000000
3	1	0	0.000000	0.000000	0.000000	0.000000	0.000000	0.000000	0.000000	0.000000	0.000000	0.000000	0.000000	0.000000	0.000000	0.000000	0.000000	0.000000	0.000000	0.000000	0.000000	0.000000	0.000000	0.000000	0.000000	0.000000	0.000000	0.000000	0.000000	0.000000	0.000000	0.000000	0.000000	0.000000	0.000000	0.000000	0.000000	0.000000	0.000000	0.000000	0.000000	0.000000	0.000000	0.000000	0.000000	0.000000	0.000000	0.000000	0.000000
3	2	2	0.017241	0.017241	0.103448	0.068966	0.051724	0.120690	0.068966	0.051724	0.017241	0.034483	0.000000	0.017241	0.000000	0.000000	0.000000	0.017241	0.034483	0.017241	0.068966	0.068966	0.103448	0.120690	0.120690	0.103448	0.103448	0.017241	0.051724	0.068966	0.120690	0.137931	0.051724	0.086207	0.103448	0.189655	0.103448	0.017241	0.051724	0.103448	0.086207	0.137931	0.034483	0.103448	0.103448	0.086207	0.189655	0.137931	0.137931
3	4	0	0.000000	0.000000	0.000000	0.000000	0.000000	0.000000	0.000000	0.000000	0.000000	0.000000	0.000000	0.000000	0.000000	0.000000	0.000000	0.000000	0.000000	0.000000	0.000000	0.000000	0.000000	0.000000	0.000000	0.000000	0.000000	0.000000	0.000000	0.000000	0.000000	0.000000	0.000000	0.000000	0.000000	0.000000	0.000000	0.000000	0.000000	0.000000	0.000000	0.000000	0.000000	0.000000	0.000000	0.000000	0.000000	0.000000	0.000000
3	5	1	0.000000	0.000000	0.000000	0.000000	0.000000	0.000000	0.000000	0.000000	0.000000	0.000000	0.000000	0.000000	0.000000	0.017241	0.000000	0.000000	0.000000	0.000000	0.000000	0.034483	0.000000	0.000000	0.000000	0.017241	0.000000	0.000000	0.000000	0.000000	0.017241	0.034483	0.017241	0.000000	0.000000	0.017241	0.000000	0.000000	0.017241	0.017241	0.017241	0.000000	0.017241	0.000000	0.000000	0.017241	0.000000	0.017241	0.000000
3	6	1	0.000000	0.000000	0.000000	0.000000	0.000000	0.000000	0.000000	0.000000	0.000000	0.000000	0.000000	0.000000	0.000000	0.000000	0.000000	0.000000	0.000000	0.034483	0.000000	0.000000	0.000000	0.000000	0.000000	0.000000	0.000000	0.000000	0.000000	0.000000	0.000000	0.000000	0.000000	0.000000	0.000000	0.000000	0.000000	0.000000	0.000000	0.000000	0.000000	0.000000	0.000000	0.000000	0.000000	0.000000	0.000000	0.000000	0.000000
3	7	0	0.000000	0.000000	0.000000	0.000000	0.000000	0.000000	0.000000	0.000000	0.000000	0.000000	0.000000	0.000000	0.000000	0.000000	0.000000	0.000000	0.000000	0.000000	0.000000	0.000000	0.000000	0.000000	0.000000	0.000000	0.000000	0.000000	0.000000	0.000000	0.000000	0.000000	0.000000	0.000000	0.000000	0.000000	0.000000	0.017241	0.017241	0.000000	0.000000	0.000000	0.000000	0.000000	0.000000	0.000000	0.000000	0.000000	0.000000
3	9	1	0.000000	0.000000	0.000000	0.000000	0.000000	0.000000	0.000000	0.000000	0.000000	0.000000	0.000000	0.000000	0.000000	0.000000	0.000000	0.000000	0.000000	0.000000	0.000000	0.000000	0.000000	0.000000	0.000000	0.000000	0.000000	0.000000	0.000000	0.000000	0.000000	0.000000	0.000000	0.000000	0.000000	0.000000	0.000000	0.000000	0.000000	0.000000	0.000000	0.000000	0.000000	0.000000	0.000000	0.000000	0.000000	0.000000	0.000000
3	11	0	0.000000	0.000000	0.000000	0.000000	0.000000	0.000000	0.000000	0.000000	0.000000	0.000000	0.000000	0.000000	0.000000	0.000000	0.000000	0.000000	0.000000	0.000000	0.000000	0.000000	0.000000	0.000000	0.000000	0.000000	0.000000	0.000000	0.000000	0.000000	0.000000	0.000000	0.000000	0.000000	0.000000	0.000000	0.000000	0.000000	0.000000	0.000000	0.000000	0.000000	0.000000	0.000000	0.000000	0.000000	0.000000	0.000000	0.000000
3	12	1	0.000000	0.000000	0.000000	0.000000	0.000000	0.000000	0.000000	0.000000	0.000000	0.000000	0.000000	0.000000	0.000000	0.000000	0.000000	0.000000	0.000000	0.000000	0.000000	0.000000	0.000000	0.000000	0.000000	0.000000	0.000000	0.000000	0.000000	0.000000	0.000000	0.000000	0.000000	0.000000	0.000000	0.000000	0.000000	0.000000	0.000000	0.000000	0.000000	0.000000	0.000000	0.000000	0.000000	0.000000	0.000000	0.000000	0.000000
3	13	0	0.000000	0.000000	0.000000	0.000000	0.000000	0.000000	0.000000	0.000000	0.000000	0.000000	0.000000	0.000000	0.000000	0.000000	0.000000	0.000000	0.000000	0.000000	0.000000	0.000000	0.000000	0.000000	0.000000	0.000000	0.000000	0.000000	0.000000	0.000000	0.000000	0.000000	0.000000	0.000000	0.000000	0.000000	0.000000	0.000000	0.000000	0.000000	0.000000	0.000000	0.000000	0.000000	0.000000	0.000000	0.034483	0.000000	0.000000
3	16	0	0.000000	0.000000	0.000000	0.000000	0.000000	0.000000	0.000000	0.000000	0.000000	0.000000	0.000000	0.000000	0.000000	0.000000	0.000000	0.000000	0.017241	0.000000	0.000000	0.000000	0.000000	0.000000	0.000000	0.000000	0.000000	0.000000	0.000000	0.000000	0.000000	0.000000	0.000000	0.000000	0.000000	0.000000	0.000000	0.000000	0.017241	0.000000	0.000000	0.000000	0.000000	0.000000	0.000000	0.000000	0.000000	0.000000	0.000000
3	17	1	0.000000	0.000000	0.000000	0.000000	0.000000	0.000000	0.000000	0.000000	0.000000	0.000000	0.000000	0.000000	0.000000	0.000000	0.000000	0.000000	0.000000	0.000000	0.000000	0.000000	0.000000	0.000000	0.000000	0.000000	0.000000	0.000000	0.000000	0.000000	0.000000	0.000000	0.000000	0.000000	0.000000	0.000000	0.000000	0.000000	0.000000	0.000000	0.000000	0.000000	0.000000	0.000000	0.000000	0.000000	0.000000	0.000000	0.000000
3	18	1	0.000000	0.000000	0.000000	0.000000	0.000000	0.000000	0.000000	0.000000	0.000000	0.000000	0.000000	0.000000	0.000000	0.000000	0.000000	0.000000	0.000000	0.000000	0.000000	0.000000	0.000000	0.000000	0.000000	0.000000	0.000000	0.000000	0.000000	0.000000	0.000000	0.000000	0.000000	0.000000	0.000000	0.000000	0.000000	0.000000	0.000000	0.000000	0.000000	0.000000	0.000000	0.000000	0.000000	0.000000	0.000000	0.000000	0.000000
3	20	0	0.000000	0.000000	0.000000	0.000000	0.000000	0.000000	0.000000	0.000000	0.000000	0.000000	0.000000	0.000000	0.000000	0.000000	0.000000	0.000000	0.000000	0.000000	0.000000	0.000000	0.000000	0.000000	0.000000	0.000000	0.000000	0.000000	0.000000	0.000000	0.000000	0.000000	0.000000	0.000000	0.000000	0.000000	0.000000	0.000000	0.000000	0.000000	0.000000	0.000000	0.000000	0.000000	0.000000	0.000000	0.000000	0.000000	0.000000
3	21	0	0.000000	0.000000	0.000000	0.000000	0.000000	0.000000	0.000000	0.000000	0.000000	0.000000	0.000000	0.000000	0.000000	0.000000	0.000000	0.000000	0.000000	0.000000	0.000000	0.000000	0.000000	0.000000	0.000000	0.000000	0.000000	0.000000	0.000000	0.000000	0.000000	0.000000	0.000000	0.000000	0.000000	0.000000	0.000000	0.000000	0.000000	0.000000	0.000000	0.000000	0.000000	0.000000	0.000000	0.000000	0.000000	0.000000	0.000000
3	22	1	0.000000	0.000000	0.000000	0.000000	0.000000	0.000000	0.000000	0.000000	0.000000	0.000000	0.000000	0.000000	0.000000	0.000000	0.000000	0.000000	0.000000	0.000000	0.000000	0.000000	0.000000	0.000000	0.000000	0.000000	0.000000	0.000000	0.000000	0.000000	0.000000	0.000000	0.000000	0.000000	0.000000	0.000000	0.000000	0.000000	0.000000	0.000000	0.000000	0.000000	0.000000	0.000000	0.000000	0.000000	0.000000	0.000000	0.000000
3	23	0	0.000000	0.000000	0.000000	0.000000	0.000000	0.000000	0.000000	0.000000	0.000000	0.000000	0.000000	0.000000	0.000000	0.000000	0.000000	0.000000	0.000000	0.000000	0.000000	0.000000	0.000000	0.000000	0.000000	0.000000	0.000000	0.000000	0.000000	0.000000	0.000000	0.000000	0.000000	0.000000	0.000000	0.000000	0.000000	0.000000	0.000000	0.000000	0.000000	0.000000	0.000000	0.000000	0.000000	0.000000	0.000000	0.000000	0.000000
3	25	0	0.000000	0.000000	0.000000	0.000000	0.000000	0.000000	0.000000	0.000000	0.000000	0.000000	0.000000	0.000000	0.000000	0.000000	0.000000	0.000000	0.000000	0.000000	0.000000	0.000000	0.000000	0.000000	0.000000	0.000000	0.000000	0.000000	0.000000	0.000000	0.000000	0.000000	0.000000	0.000000	0.000000	0.000000	0.000000	0.000000	0.000000	0.000000	0.000000	0.000000	0.000000	0.000000	0.000000	0.000000	0.000000	0.000000	0.000000
3	26	0	0.000000	0.000000	0.000000	0.000000	0.000000	0.000000	0.000000	0.000000	0.000000	0.000000	0.000000	0.000000	0.000000	0.000000	0.000000	0.000000	0.000000	0.000000	0.000000	0.000000	0.000000	0.000000	0.000000	0.000000	0.000000	0.000000	0.000000	0.000000	0.000000	0.000000	0.000000	0.000000	0.000000	0.000000	0.000000	0.017241	0.000000	0.000000	0.000000	0.000000	0.000000	0.000000	0.000000	0.000000	0.000000	0.000000	0.000000
3	27	0	0.000000	0.000000	0.000000	0.000000	0.000000	0.000000	0.000000	0.000000	0.017241	0.000000	0.000000	0.000000	0.017241	0.000000	0.017241	0.000000	0.000000	0.017241	0.000000	0.000000	0.000000	0.017241	0.000000	0.000000	0.000000	0.000000	0.000000	0.000000	0.000000	0.000000	0.000000	0.000000	0.000000	0.017241	0.000000	0.000000	0.000000	0.000000	0.000000	0.000000	0.034483	0.000000	0.000000	0.000000	0.000000	0.017241	0.000000
3	28	1	0.000000	0.000000	0.000000	0.000000	0.000000	0.000000	0.000000	0.000000	0.000000	0.000000	0.000000	0.000000	0.017241	0.017241	0.000000	0.000000	0.000000	0.000000	0.000000	0.000000	0.017241	0.000000	0.000000	0.000000	0.000000	0.017241	0.000000	0.000000	0.000000	0.000000	0.017241	0.000000	0.000000	0.017241	0.017241	0.000000	0.000000	0.017241	0.000000	0.000000	0.000000	0.000000	0.017241	0.000000	0.000000	0.000000	0.000000
3	30	0	0.000000	0.000000	0.000000	0.000000	0.000000	0.000000	0.000000	0.000000	0.000000	0.000000	0.000000	0.000000	0.000000	0.000000	0.000000	0.000000	0.000000	0.000000	0.000000	0.000000	0.000000	0.000000	0.000000	0.000000	0.000000	0.000000	0.000000	0.000000	0.000000	0.000000	0.000000	0.000000	0.000000	0.000000	0.000000	0.000000	0.000000	0.000000	0.000000	0.000000	0.000000	0.000000	0.000000	0.017241	0.000000	0.000000	0.000000
3	31	0	0.000000	0.000000	0.000000	0.000000	0.000000	0.000000	0.000000	0.000000	0.000000	0.000000	0.000000	0.000000	0.000000	0.000000	0.000000	0.000000	0.000000	0.017241	0.000000	0.000000	0.000000	0.000000	0.000000	0.000000	0.000000	0.000000	0.000000	0.000000	0.000000	0.000000	0.000000	0.000000	0.000000	0.000000	0.000000	0.000000	0.000000	0.000000	0.000000	0.000000	0.000000	0.000000	0.000000	0.000000	0.000000	0.000000	0.000000
3	32	0	0.000000	0.000000	0.000000	0.000000	0.000000	0.000000	0.000000	0.000000	0.000000	0.000000	0.000000	0.000000	0.000000	0.000000	0.000000	0.000000	0.000000	0.000000	0.000000	0.000000	0.000000	0.000000	0.000000	0.000000	0.000000	0.000000	0.000000	0.000000	0.000000	0.000000	0.000000	0.000000	0.000000	0.000000	0.000000	0.000000	0.000000	0.000000	0.000000	0.000000	0.000000	0.000000	0.000000	0.000000	0.000000	0.000000	0.000000
3	33	1	0.000000	0.000000	0.000000	0.000000	0.000000	0.000000	0.000000	0.000000	0.000000	0.000000	0.000000	0.000000	0.000000	0.000000	0.000000	0.000000	0.000000	0.000000	0.000000	0.000000	0.000000	0.000000	0.000000	0.000000	0.000000	0.000000	0.000000	0.000000	0.000000	0.000000	0.000000	0.000000	0.000000	0.000000	0.000000	0.000000	0.000000	0.000000	0.000000	0.000000	0.000000	0.017241	0.000000	0.000000	0.000000	0.000000	0.000000
3	34	1	0.000000	0.000000	0.000000	0.000000	0.000000	0.000000	0.000000	0.000000	0.000000	0.000000	0.000000	0.000000	0.000000	0.000000	0.000000	0.000000	0.000000	0.000000	0.000000	0.000000	0.000000	0.000000	0.000000	0.000000	0.000000	0.000000	0.000000	0.000000	0.000000	0.000000	0.000000	0.000000	0.000000	0.000000	0.000000	0.000000	0.000000	0.000000	0.000000	0.000000	0.000000	0.000000	0.000000	0.000000	0.000000	0.000000	0.000000
3	35	1	0.000000	0.000000	0.000000	0.000000	0.000000	0.000000	0.000000	0.000000	0.000000	0.000000	0.000000	0.000000	0.000000	0.000000	0.000000	0.000000	0.000000	0.000000	0.000000	0.000000	0.000000	0.000000	0.000000	0.000000	0.000000	0.000000	0.000000	0.000000	0.000000	0.000000	0.000000	0.000000	0.000000	0.000000	0.000000	0.000000	0.000000	0.000000	0.000000	0.000000	0.000000	0.000000	0.000000	0.000000	0.000000	0.000000	0.000000
3	36	1	0.000000	0.000000	0.051724	0.034483	0.137931	0.068966	0.017241	0.017241	0.000000	0.017241	0.103448	0.000000	0.000000	0.000000	0.000000	0.000000	0.000000	0.000000	0.000000	0.000000	0.000000	0.000000	0.000000	0.000000	0.000000	0.000000	0.034483	0.000000	0.000000	0.000000	0.017241	0.000000	0.000000	0.000000	0.000000	0.000000	0.000000	0.000000	0.000000	0.000000	0.000000	0.000000	0.000000	0.000000	0.000000	0.000000	0.000000
3	37	1	0.000000	0.000000	0.000000	0.000000	0.000000	0.000000	0.000000	0.000000	0.000000	0.000000	0.000000	0.000000	0.000000	0.000000	0.000000	0.000000	0.000000	0.000000	0.000000	0.000000	0.000000	0.000000	0.000000	0.000000	0.000000	0.000000	0.000000	0.000000	0.000000	0.000000	0.000000	0.000000	0.000000	0.000000	0.000000	0.000000	0.000000	0.000000	0.000000	0.000000	0.000000	0.000000	0.000000	0.000000	0.000000	0.000000	0.000000
3	38	1	0.000000	0.000000	0.000000	0.000000	0.000000	0.000000	0.000000	0.000000	0.000000	0.000000	0.000000	0.000000	0.000000	0.000000	0.000000	0.000000	0.000000	0.000000	0.000000	0.000000	0.000000	0.000000	0.000000	0.000000	0.000000	0.000000	0.000000	0.000000	0.000000	0.000000	0.000000	0.000000	0.000000	0.000000	0.000000	0.000000	0.000000	0.000000	0.000000	0.000000	0.000000	0.000000	0.000000	0.000000	0.000000	0.000000	0.000000
3	39	1	0.000000	0.000000	0.000000	0.000000	0.000000	0.000000	0.000000	0.000000	0.000000	0.000000	0.000000	0.000000	0.000000	0.000000	0.000000	0.000000	0.000000	0.000000	0.000000	0.000000	0.000000	0.000000	0.000000	0.000000	0.000000	0.000000	0.000000	0.000000	0.000000	0.000000	0.000000	0.000000	0.000000	0.000000	0.000000	0.000000	0.000000	0.000000	0.000000	0.000000	0.000000	0.000000	0.000000	0.000000	0.000000	0.000000	0.000000
3	40	1	0.000000	0.000000	0.000000	0.000000	0.000000	0.000000	0.000000	0.000000	0.000000	0.000000	0.000000	0.000000	0.000000	0.000000	0.000000	0.000000	0.000000	0.000000	0.000000	0.000000	0.000000	0.000000	0.000000	0.000000	0.000000	0.000000	0.000000	0.000000	0.000000	0.000000	0.000000	0.000000	0.000000	0.000000	0.000000	0.000000	0.000000	0.000000	0.000000	0.000000	0.000000	0.000000	0.000000	0.000000	0.000000	0.000000	0.000000
3	41	1	0.000000	0.000000	0.000000	0.000000	0.000000	0.000000	0.000000	0.000000	0.000000	0.000000	0.000000	0.000000	0.000000	0.000000	0.000000	0.000000	0.000000	0.000000	0.000000	0.000000	0.000000	0.000000	0.000000	0.000000	0.000000	0.000000	0.000000	0.000000	0.000000	0.000000	0.000000	0.000000	0.000000	0.000000	0.000000	0.000000	0.000000	0.000000	0.000000	0.000000	0.000000	0.000000	0.000000	0.000000	0.000000	0.000000	0.000000
3	42	1	0.017241	0.000000	0.000000	0.000000	0.000000	0.000000	0.000000	0.000000	0.000000	0.000000	0.000000	0.000000	0.000000	0.000000	0.000000	0.000000	0.000000	0.000000	0.000000	0.000000	0.000000	0.000000	0.000000	0.000000	0.000000	0.000000	0.000000	0.000000	0.000000	0.000000	0.000000	0.000000	0.000000	0.000000	0.000000	0.000000	0.000000	0.000000	0.000000	0.000000	0.000000	0.000000	0.000000	0.000000	0.000000	0.000000	0.000000
3	43	1	0.000000	0.000000	0.000000	0.000000	0.000000	0.000000	0.000000	0.000000	0.000000	0.000000	0.000000	0.017241	0.000000	0.000000	0.000000	0.000000	0.000000	0.000000	0.000000	0.000000	0.000000	0.000000	0.000000	0.000000	0.000000	0.000000	0.000000	0.000000	0.000000	0.000000	0.000000	0.000000	0.000000	0.000000	0.000000	0.000000	0.000000	0.000000	0.000000	0.000000	0.000000	0.000000	0.000000	0.000000	0.000000	0.000000	0.000000
3	45	1	0.000000	0.000000	0.000000	0.000000	0.000000	0.000000	0.000000	0.000000	0.000000	0.000000	0.000000	0.000000	0.000000	0.000000	0.000000	0.000000	0.000000	0.000000	0.000000	0.000000	0.000000	0.000000	0.000000	0.000000	0.000000	0.000000	0.000000	0.000000	0.000000	0.000000	0.000000	0.000000	0.000000	0.000000	0.000000	0.000000	0.000000	0.000000	0.000000	0.000000	0.000000	0.000000	0.000000	0.000000	0.000000	0.000000	0.000000
3	46	1	0.000000	0.000000	0.000000	0.000000	0.000000	0.000000	0.000000	0.000000	0.000000	0.000000	0.000000	0.000000	0.000000	0.000000	0.000000	0.000000	0.000000	0.000000	0.000000	0.000000	0.000000	0.000000	0.000000	0.000000	0.000000	0.000000	0.000000	0.000000	0.000000	0.000000	0.000000	0.000000	0.000000	0.000000	0.000000	0.000000	0.000000	0.000000	0.000000	0.000000	0.000000	0.000000	0.000000	0.000000	0.000000	0.000000	0.000000
3	47	1	0.000000	0.000000	0.000000	0.000000	0.000000	0.000000	0.000000	0.000000	0.000000	0.000000	0.000000	0.000000	0.000000	0.000000	0.000000	0.000000	0.000000	0.000000	0.000000	0.000000	0.000000	0.000000	0.000000	0.000000	0.000000	0.000000	0.000000	0.000000	0.000000	0.000000	0.000000	0.000000	0.000000	0.000000	0.000000	0.000000	0.000000	0.000000	0.000000	0.000000	0.000000	0.000000	0.000000	0.000000	0.000000	0.000000	0.000000
3	49	2	0.000000	0.000000	0.000000	0.000000	0.000000	0.000000	0.000000	0.000000	0.000000	0.000000	0.000000	0.000000	0.000000	0.000000	0.000000	0.000000	0.000000	0.000000	0.000000	0.000000	0.000000	0.000000	0.000000	0.000000	0.000000	0.000000	0.000000	0.000000	0.000000	0.000000	0.000000	0.000000	0.000000	0.000000	0.000000	0.000000	0.000000	0.000000	0.000000	0.000000	0.000000	0.000000	0.000000	0.000000	0.000000	0.000000	0.000000
3	50	2	0.000000	0.000000	0.000000	0.000000	0.017241	0.017241	0.000000	0.000000	0.000000	0.000000	0.000000	0.000000	0.000000	0.000000	0.000000	0.000000	0.000000	0.000000	0.000000	0.000000	0.000000	0.000000	0.000000	0.000000	0.000000	0.000000	0.000000	0.000000	0.000000	0.000000	0.000000	0.000000	0.000000	0.000000	0.000000	0.000000	0.000000	0.000000	0.000000	0.000000	0.000000	0.000000	0.000000	0.000000	0.017241	0.000000	0.000000
3	51	2	0.000000	0.000000	0.000000	0.000000	0.000000	0.000000	0.000000	0.000000	0.000000	0.000000	0.000000	0.000000	0.000000	0.000000	0.000000	0.000000	0.000000	0.000000	0.000000	0.000000	0.000000	0.000000	0.000000	0.000000	0.000000	0.000000	0.000000	0.000000	0.000000	0.000000	0.000000	0.000000	0.000000	0.000000	0.000000	0.000000	0.000000	0.000000	0.000000	0.000000	0.000000	0.000000	0.000000	0.000000	0.000000	0.000000	0.000000
3	52	2	0.000000	0.000000	0.000000	0.000000	0.000000	0.000000	0.000000	0.000000	0.000000	0.000000	0.000000	0.000000	0.000000	0.000000	0.000000	0.000000	0.000000	0.000000	0.000000	0.000000	0.000000	0.000000	0.000000	0.000000	0.000000	0.000000	0.000000	0.000000	0.000000	0.000000	0.000000	0.000000	0.000000	0.000000	0.000000	0.000000	0.000000	0.000000	0.000000	0.000000	0.000000	0.000000	0.000000	0.000000	0.000000	0.000000	0.000000
3	53	2	0.000000	0.000000	0.000000	0.000000	0.000000	0.000000	0.000000	0.000000	0.000000	0.000000	0.000000	0.000000	0.000000	0.000000	0.000000	0.000000	0.000000	0.000000	0.000000	0.000000	0.000000	0.000000	0.000000	0.000000	0.000000	0.000000	0.000000	0.000000	0.000000	0.000000	0.000000	0.000000	0.000000	0.000000	0.000000	0.000000	0.000000	0.000000	0.000000	0.000000	0.000000	0.000000	0.000000	0.000000	0.000000	0.000000	0.000000
3	54	2	0.000000	0.000000	0.000000	0.000000	0.000000	0.000000	0.000000	0.000000	0.000000	0.000000	0.000000	0.000000	0.000000	0.000000	0.000000	0.000000	0.000000	0.000000	0.000000	0.000000	0.000000	0.000000	0.000000	0.000000	0.000000	0.000000	0.000000	0.000000	0.000000	0.000000	0.000000	0.000000	0.000000	0.000000	0.000000	0.000000	0.000000	0.000000	0.000000	0.000000	0.000000	0.000000	0.000000	0.000000	0.000000	0.000000	0.000000
3	55	2	0.000000	0.000000	0.000000	0.000000	0.000000	0.000000	0.000000	0.000000	0.000000	0.000000	0.000000	0.000000	0.000000	0.000000	0.000000	0.000000	0.000000	0.000000	0.000000	0.000000	0.000000	0.000000	0.000000	0.000000	0.000000	0.000000	0.000000	0.000000	0.000000	0.000000	0.000000	0.000000	0.000000	0.000000	0.017241	0.000000	0.000000	0.000000	0.000000	0.000000	0.000000	0.000000	0.000000	0.000000	0.000000	0.000000	0.000000
3	56	2	0.000000	0.000000	0.000000	0.000000	0.000000	0.000000	0.000000	0.000000	0.000000	0.000000	0.000000	0.000000	0.000000	0.017241	0.000000	0.000000	0.000000	0.000000	0.000000	0.000000	0.000000	0.000000	0.000000	0.000000	0.000000	0.000000	0.000000	0.000000	0.000000	0.000000	0.000000	0.000000	0.000000	0.000000	0.000000	0.000000	0.000000	0.000000	0.000000	0.000000	0.000000	0.000000	0.000000	0.000000	0.000000	0.000000	0.000000
3	57	2	0.017241	0.000000	0.000000	0.000000	0.000000	0.000000	0.000000	0.000000	0.000000	0.000000	0.000000	0.000000	0.000000	0.000000	0.000000	0.000000	0.000000	0.000000	0.000000	0.000000	0.000000	0.000000	0.000000	0.000000	0.000000	0.000000	0.000000	0.000000	0.000000	0.000000	0.000000	0.000000	0.000000	0.000000	0.000000	0.000000	0.000000	0.000000	0.000000	0.000000	0.000000	0.000000	0.000000	0.000000	0.000000	0.000000	0.000000
3	58	2	0.000000	0.000000	0.000000	0.000000	0.000000	0.000000	0.000000	0.000000	0.000000	0.000000	0.000000	0.000000	0.000000	0.000000	0.000000	0.000000	0.000000	0.000000	0.000000	0.000000	0.000000	0.000000	0.000000	0.000000	0.000000	0.000000	0.000000	0.000000	0.000000	0.000000	0.000000	0.000000	0.000000	0.000000	0.000000	0.000000	0.000000	0.000000	0.000000	0.000000	0.000000	0.000000	0.000000	0.000000	0.000000	0.000000	0.000000
3	59	0	0.000000	0.000000	0.000000	0.000000	0.000000	0.000000	0.000000	0.000000	0.000000	0.000000	0.000000	0.000000	0.000000	0.000000	0.000000	0.000000	0.000000	0.017241	0.000000	0.000000	0.000000	0.000000	0.000000	0.000000	0.000000	0.000000	0.000000	0.000000	0.000000	0.000000	0.000000	0.000000	0.000000	0.000000	0.000000	0.000000	0.000000	0.000000	0.000000	0.000000	0.000000	0.000000	0.000000	0.000000	0.000000	0.000000	0.000000
3	60	0	0.000000	0.000000	0.000000	0.000000	0.000000	0.000000	0.000000	0.000000	0.000000	0.000000	0.000000	0.000000	0.000000	0.000000	0.000000	0.000000	0.000000	0.017241	0.000000	0.000000	0.000000	0.000000	0.000000	0.000000	0.000000	0.000000	0.000000	0.000000	0.000000	0.000000	0.000000	0.000000	0.000000	0.000000	0.000000	0.000000	0.000000	0.000000	0.000000	0.000000	0.000000	0.000000	0.000000	0.000000	0.000000	0.000000	0.000000
3	62	2	0.103448	0.051724	0.103448	0.034483	0.120690	0.120690	0.137931	0.137931	0.051724	0.224138	0.086207	0.155172	0.086207	0.137931	0.172414	0.068966	0.120690	0.120690	0.172414	0.086207	0.103448	0.120690	0.103448	0.172414	0.103448	0.103448	0.189655	0.137931	0.206897	0.068966	0.224138	0.120690	0.155172	0.120690	0.224138	0.137931	0.120690	0.155172	0.172414	0.137931	0.068966	0.120690	0.189655	0.172414	0.241379	0.120690	0.034483
3	63	2	0.000000	0.000000	0.000000	0.000000	0.000000	0.000000	0.000000	0.000000	0.000000	0.000000	0.000000	0.000000	0.000000	0.000000	0.000000	0.000000	0.000000	0.000000	0.000000	0.000000	0.000000	0.000000	0.000000	0.000000	0.000000	0.000000	0.000000	0.000000	0.000000	0.000000	0.000000	0.000000	0.000000	0.000000	0.000000	0.000000	0.000000	0.017241	0.000000	0.000000	0.000000	0.000000	0.000000	0.000000	0.000000	0.000000	0.000000
3	64	2	0.000000	0.000000	0.000000	0.000000	0.000000	0.000000	0.017241	0.000000	0.000000	0.000000	0.000000	0.000000	0.000000	0.017241	0.000000	0.000000	0.000000	0.000000	0.000000	0.000000	0.000000	0.000000	0.000000	0.000000	0.000000	0.000000	0.000000	0.000000	0.000000	0.000000	0.000000	0.000000	0.000000	0.000000	0.000000	0.000000	0.000000	0.000000	0.000000	0.000000	0.000000	0.000000	0.000000	0.000000	0.000000	0.000000	0.000000
4	1	0	0.000000	0.000000	0.000000	0.000000	0.000000	0.000000	0.000000	0.000000	0.000000	0.000000	0.000000	0.000000	0.000000	0.000000	0.000000	0.000000	0.000000	0.000000	0.017241	0.000000	0.000000	0.000000	0.000000	0.000000	0.000000	0.000000	0.000000	0.000000	0.000000	0.000000	0.000000	0.000000	0.000000	0.000000	0.000000	0.000000	0.000000	0.000000	0.000000	0.000000	0.000000	0.000000	0.000000	0.000000	0.000000	0.000000	0.000000
4	2	2	0.000000	0.000000	0.000000	0.000000	0.017241	0.000000	0.000000	0.000000	0.000000	0.000000	0.000000	0.000000	0.000000	0.000000	0.000000	0.000000	0.000000	0.000000	0.051724	0.000000	0.000000	0.000000	0.000000	0.000000	0.000000	0.000000	0.000000	0.000000	0.000000	0.000000	0.000000	0.000000	0.000000	0.000000	0.000000	0.000000	0.000000	0.000000	0.000000	0.000000	0.000000	0.000000	0.000000	0.000000	0.000000	0.000000	0.017241
4	4	0	0.000000	0.000000	0.000000	0.000000	0.000000	0.000000	0.000000	0.000000	0.000000	0.000000	0.000000	0.000000	0.000000	0.000000	0.000000	0.000000	0.000000	0.000000	0.000000	0.000000	0.000000	0.000000	0.000000	0.000000	0.000000	0.000000	0.000000	0.000000	0.000000	0.000000	0.000000	0.000000	0.000000	0.000000	0.000000	0.000000	0.000000	0.000000	0.000000	0.000000	0.000000	0.000000	0.000000	0.000000	0.000000	0.000000	0.000000
4	5	1	0.000000	0.000000	0.000000	0.000000	0.000000	0.000000	0.000000	0.000000	0.000000	0.000000	0.000000	0.000000	0.000000	0.000000	0.000000	0.017241	0.000000	0.000000	0.000000	0.000000	0.000000	0.000000	0.000000	0.000000	0.000000	0.000000	0.000000	0.000000	0.000000	0.000000	0.000000	0.000000	0.000000	0.000000	0.000000	0.000000	0.000000	0.000000	0.000000	0.000000	0.000000	0.000000	0.000000	0.000000	0.000000	0.000000	0.000000
4	6	0	0.000000	0.000000	0.000000	0.000000	0.000000	0.000000	0.000000	0.000000	0.000000	0.051724	0.000000	0.051724	0.000000	0.000000	0.000000	0.000000	0.000000	0.000000	0.034483	0.000000	0.000000	0.000000	0.000000	0.000000	0.000000	0.000000	0.000000	0.000000	0.000000	0.000000	0.000000	0.000000	0.000000	0.000000	0.000000	0.000000	0.000000	0.000000	0.000000	0.000000	0.000000	0.000000	0.000000	0.000000	0.000000	0.000000	0.000000
4	7	0	0.000000	0.000000	0.000000	0.000000	0.000000	0.000000	0.000000	0.000000	0.000000	0.000000	0.000000	0.000000	0.000000	0.000000	0.000000	0.000000	0.000000	0.000000	0.000000	0.000000	0.000000	0.000000	0.000000	0.017241	0.000000	0.000000	0.000000	0.000000	0.000000	0.000000	0.000000	0.000000	0.000000	0.000000	0.000000	0.000000	0.000000	0.000000	0.000000	0.000000	0.000000	0.000000	0.000000	0.000000	0.000000	0.000000	0.000000
4	8	1	0.000000	0.000000	0.000000	0.000000	0.000000	0.000000	0.000000	0.000000	0.000000	0.000000	0.000000	0.000000	0.000000	0.000000	0.000000	0.000000	0.000000	0.000000	0.000000	0.000000	0.000000	0.000000	0.000000	0.000000	0.000000	0.000000	0.000000	0.000000	0.000000	0.000000	0.000000	0.000000	0.000000	0.000000	0.000000	0.000000	0.000000	0.000000	0.000000	0.000000	0.000000	0.000000	0.000000	0.000000	0.000000	0.000000	0.000000
4	11	0	0.000000	0.000000	0.000000	0.000000	0.017241	0.000000	0.000000	0.000000	0.000000	0.000000	0.000000	0.017241	0.000000	0.000000	0.000000	0.000000	0.000000	0.000000	0.000000	0.000000	0.000000	0.000000	0.000000	0.000000	0.000000	0.000000	0.000000	0.000000	0.000000	0.000000	0.000000	0.000000	0.000000	0.000000	0.000000	0.017241	0.000000	0.000000	0.000000	0.000000	0.000000	0.000000	0.000000	0.017241	0.000000	0.000000	0.000000
4	12	1	0.000000	0.000000	0.000000	0.000000	0.000000	0.000000	0.000000	0.000000	0.000000	0.000000	0.000000	0.000000	0.000000	0.000000	0.000000	0.000000	0.000000	0.000000	0.000000	0.000000	0.000000	0.000000	0.000000	0.000000	0.000000	0.000000	0.000000	0.000000	0.000000	0.000000	0.000000	0.000000	0.000000	0.000000	0.000000	0.000000	0.000000	0.000000	0.000000	0.000000	0.000000	0.000000	0.000000	0.000000	0.000000	0.000000	0.000000
4	13	0	0.000000	0.000000	0.000000	0.000000	0.000000	0.000000	0.000000	0.000000	0.051724	0.000000	0.000000	0.068966	0.000000	0.000000	0.000000	0.000000	0.000000	0.000000	0.017241	0.000000	0.000000	0.000000	0.000000	0.000000	0.000000	0.000000	0.000000	0.017241	0.000000	0.000000	0.000000	0.000000	0.000000	0.000000	0.000000	0.000000	0.000000	0.000000	0.000000	0.000000	0.000000	0.000000	0.000000	0.000000	0.000000	0.000000	0.000000
4	14	1	0.000000	0.000000	0.000000	0.000000	0.000000	0.000000	0.000000	0.000000	0.000000	0.000000	0.000000	0.000000	0.000000	0.000000	0.000000	0.000000	0.000000	0.000000	0.000000	0.000000	0.000000	0.000000	0.000000	0.000000	0.017241	0.000000	0.000000	0.000000	0.000000	0.000000	0.000000	0.000000	0.000000	0.000000	0.000000	0.000000	0.000000	0.000000	0.000000	0.000000	0.000000	0.000000	0.000000	0.000000	0.000000	0.000000	0.000000
4	15	0	0.000000	0.000000	0.000000	0.000000	0.000000	0.000000	0.000000	0.000000	0.000000	0.000000	0.000000	0.000000	0.000000	0.000000	0.000000	0.000000	0.000000	0.000000	0.000000	0.000000	0.000000	0.000000	0.000000	0.000000	0.017241	0.000000	0.000000	0.000000	0.000000	0.000000	0.000000	0.000000	0.000000	0.000000	0.000000	0.000000	0.000000	0.000000	0.000000	0.000000	0.000000	0.000000	0.000000	0.000000	0.000000	0.000000	0.000000
4	16	0	0.000000	0.000000	0.000000	0.000000	0.000000	0.000000	0.000000	0.000000	0.000000	0.000000	0.000000	0.000000	0.000000	0.000000	0.000000	0.000000	0.000000	0.000000	0.000000	0.000000	0.000000	0.000000	0.000000	0.000000	0.000000	0.000000	0.000000	0.000000	0.000000	0.000000	0.000000	0.000000	0.000000	0.000000	0.000000	0.000000	0.000000	0.000000	0.000000	0.000000	0.000000	0.000000	0.000000	0.000000	0.000000	0.000000	0.000000
4	17	1	0.000000	0.051724	0.000000	0.000000	0.000000	0.000000	0.000000	0.000000	0.000000	0.000000	0.000000	0.000000	0.000000	0.000000	0.000000	0.000000	0.000000	0.000000	0.000000	0.000000	0.000000	0.000000	0.000000	0.000000	0.017241	0.000000	0.000000	0.000000	0.000000	0.000000	0.000000	0.000000	0.000000	0.000000	0.000000	0.000000	0.000000	0.000000	0.000000	0.000000	0.000000	0.000000	0.000000	0.000000	0.000000	0.000000	0.000000
4	18	1	0.000000	0.068966	0.000000	0.000000	0.000000	0.000000	0.000000	0.000000	0.000000	0.000000	0.000000	0.000000	0.000000	0.000000	0.000000	0.000000	0.000000	0.000000	0.000000	0.000000	0.000000	0.000000	0.000000	0.000000	0.000000	0.000000	0.000000	0.000000	0.000000	0.000000	0.000000	0.000000	0.000000	0.000000	0.000000	0.000000	0.000000	0.017241	0.000000	0.000000	0.000000	0.000000	0.000000	0.000000	0.000000	0.000000	0.000000
4	20	1	0.000000	0.000000	0.000000	0.000000	0.000000	0.000000	0.000000	0.000000	0.000000	0.000000	0.000000	0.000000	0.000000	0.000000	0.000000	0.000000	0.000000	0.000000	0.034483	0.000000	0.000000	0.000000	0.000000	0.000000	0.000000	0.000000	0.000000	0.000000	0.000000	0.000000	0.000000	0.000000	0.000000	0.000000	0.000000	0.000000	0.000000	0.034483	0.000000	0.000000	0.000000	0.051724	0.000000	0.000000	0.000000	0.000000	0.000000
4	21	0	0.017241	0.000000	0.000000	0.000000	0.000000	0.000000	0.000000	0.000000	0.000000	0.000000	0.000000	0.000000	0.017241	0.000000	0.000000	0.000000	0.000000	0.000000	0.051724	0.000000	0.000000	0.000000	0.000000	0.000000	0.000000	0.000000	0.000000	0.000000	0.000000	0.000000	0.000000	0.000000	0.000000	0.017241	0.000000	0.000000	0.000000	0.000000	0.000000	0.017241	0.000000	0.000000	0.017241	0.017241	0.017241	0.000000	0.000000
4	22	1	0.000000	0.000000	0.000000	0.000000	0.000000	0.000000	0.000000	0.000000	0.000000	0.000000	0.000000	0.000000	0.000000	0.000000	0.000000	0.000000	0.000000	0.000000	0.000000	0.000000	0.000000	0.000000	0.000000	0.000000	0.000000	0.000000	0.000000	0.000000	0.000000	0.000000	0.000000	0.000000	0.000000	0.000000	0.000000	0.000000	0.000000	0.000000	0.000000	0.000000	0.000000	0.000000	0.000000	0.000000	0.000000	0.000000	0.000000
4	23	0	0.000000	0.000000	0.000000	0.000000	0.000000	0.000000	0.000000	0.000000	0.000000	0.000000	0.000000	0.000000	0.000000	0.000000	0.000000	0.000000	0.000000	0.000000	0.034483	0.000000	0.000000	0.000000	0.000000	0.000000	0.000000	0.000000	0.000000	0.000000	0.000000	0.000000	0.000000	0.000000	0.000000	0.000000	0.000000	0.000000	0.000000	0.000000	0.000000	0.000000	0.000000	0.000000	0.000000	0.000000	0.000000	0.000000	0.000000
4	24	0	0.000000	0.000000	0.000000	0.000000	0.000000	0.000000	0.000000	0.000000	0.000000	0.000000	0.000000	0.000000	0.000000	0.000000	0.000000	0.000000	0.000000	0.000000	0.000000	0.000000	0.000000	0.000000	0.000000	0.000000	0.000000	0.086207	0.000000	0.000000	0.000000	0.120690	0.000000	0.000000	0.172414	0.000000	0.000000	0.000000	0.000000	0.000000	0.000000	0.000000	0.000000	0.034483	0.000000	0.000000	0.051724	0.000000	0.000000
4	25	1	0.000000	0.000000	0.000000	0.000000	0.000000	0.000000	0.000000	0.000000	0.000000	0.000000	0.000000	0.000000	0.000000	0.000000	0.000000	0.000000	0.000000	0.000000	0.000000	0.000000	0.000000	0.000000	0.000000	0.000000	0.000000	0.000000	0.000000	0.000000	0.000000	0.000000	0.000000	0.000000	0.017241	0.000000	0.000000	0.000000	0.000000	0.000000	0.000000	0.000000	0.000000	0.000000	0.000000	0.000000	0.000000	0.017241	0.000000
4	26	0	0.000000	0.000000	0.000000	0.000000	0.000000	0.000000	0.000000	0.000000	0.000000	0.000000	0.000000	0.000000	0.000000	0.000000	0.000000	0.000000	0.000000	0.000000	0.000000	0.000000	0.000000	0.000000	0.000000	0.000000	0.000000	0.017241	0.000000	0.000000	0.000000	0.000000	0.000000	0.000000	0.017241	0.000000	0.000000	0.000000	0.000000	0.000000	0.000000	0.000000	0.000000	0.000000	0.000000	0.000000	0.000000	0.000000	0.000000
4	27	0	0.000000	0.000000	0.000000	0.000000	0.000000	0.000000	0.000000	0.000000	0.000000	0.000000	0.000000	0.000000	0.000000	0.000000	0.000000	0.000000	0.000000	0.000000	0.000000	0.000000	0.000000	0.000000	0.000000	0.000000	0.000000	0.000000	0.000000	0.000000	0.000000	0.000000	0.000000	0.000000	0.000000	0.000000	0.000000	0.000000	0.000000	0.000000	0.000000	0.000000	0.000000	0.000000	0.000000	0.000000	0.000000	0.000000	0.000000
4	28	1	0.000000	0.000000	0.000000	0.000000	0.000000	0.000000	0.000000	0.000000	0.000000	0.000000	0.000000	0.000000	0.000000	0.000000	0.000000	0.000000	0.000000	0.000000	0.000000	0.000000	0.000000	0.000000	0.000000	0.000000	0.000000	0.000000	0.000000	0.000000	0.000000	0.000000	0.000000	0.000000	0.000000	0.000000	0.000000	0.000000	0.000000	0.000000	0.000000	0.000000	0.000000	0.000000	0.000000	0.000000	0.000000	0.000000	0.000000
4	31	0	0.000000	0.000000	0.000000	0.017241	0.000000	0.000000	0.000000	0.000000	0.000000	0.000000	0.000000	0.000000	0.000000	0.000000	0.017241	0.000000	0.017241	0.000000	0.000000	0.000000	0.000000	0.000000	0.000000	0.000000	0.000000	0.000000	0.000000	0.000000	0.000000	0.000000	0.000000	0.017241	0.000000	0.000000	0.000000	0.000000	0.000000	0.000000	0.000000	0.000000	0.000000	0.000000	0.000000	0.017241	0.000000	0.000000	0.000000
4	32	1	0.000000	0.000000	0.000000	0.000000	0.000000	0.000000	0.000000	0.000000	0.000000	0.000000	0.000000	0.000000	0.000000	0.000000	0.000000	0.000000	0.000000	0.000000	0.017241	0.000000	0.000000	0.000000	0.000000	0.000000	0.000000	0.000000	0.000000	0.000000	0.000000	0.000000	0.000000	0.000000	0.000000	0.000000	0.000000	0.000000	0.000000	0.000000	0.000000	0.017241	0.000000	0.000000	0.034483	0.000000	0.000000	0.000000	0.000000
4	35	1	0.000000	0.000000	0.000000	0.000000	0.000000	0.000000	0.000000	0.000000	0.000000	0.000000	0.000000	0.000000	0.000000	0.000000	0.000000	0.000000	0.000000	0.000000	0.000000	0.000000	0.000000	0.000000	0.000000	0.000000	0.000000	0.000000	0.000000	0.000000	0.000000	0.000000	0.000000	0.000000	0.000000	0.000000	0.000000	0.000000	0.000000	0.000000	0.000000	0.000000	0.000000	0.000000	0.000000	0.000000	0.000000	0.000000	0.000000
4	36	1	0.000000	0.000000	0.000000	0.000000	0.000000	0.000000	0.000000	0.000000	0.000000	0.000000	0.000000	0.000000	0.000000	0.000000	0.000000	0.000000	0.000000	0.000000	0.000000	0.000000	0.000000	0.000000	0.000000	0.000000	0.000000	0.000000	0.000000	0.000000	0.000000	0.000000	0.000000	0.000000	0.000000	0.000000	0.000000	0.000000	0.000000	0.000000	0.000000	0.000000	0.000000	0.000000	0.000000	0.000000	0.000000	0.000000	0.000000
4	37	1	0.000000	0.000000	0.000000	0.000000	0.000000	0.000000	0.000000	0.000000	0.000000	0.000000	0.000000	0.000000	0.000000	0.000000	0.000000	0.000000	0.000000	0.000000	0.000000	0.000000	0.000000	0.000000	0.000000	0.000000	0.000000	0.000000	0.000000	0.000000	0.000000	0.000000	0.000000	0.000000	0.000000	0.000000	0.000000	0.000000	0.000000	0.017241	0.000000	0.000000	0.000000	0.000000	0.000000	0.000000	0.000000	0.000000	0.000000
4	38	1	0.000000	0.000000	0.017241	0.000000	0.000000	0.000000	0.000000	0.000000	0.000000	0.000000	0.000000	0.000000	0.000000	0.000000	0.000000	0.000000	0.000000	0.000000	0.000000	0.000000	0.000000	0.000000	0.000000	0.000000	0.000000	0.000000	0.000000	0.000000	0.000000	0.000000	0.000000	0.000000	0.000000	0.000000	0.000000	0.000000	0.000000	0.000000	0.000000	0.000000	0.000000	0.000000	0.000000	0.000000	0.000000	0.000000	0.000000
4	39	1	0.000000	0.000000	0.000000	0.000000	0.000000	0.000000	0.000000	0.000000	0.000000	0.000000	0.000000	0.000000	0.000000	0.000000	0.000000	0.000000	0.000000	0.000000	0.000000	0.000000	0.000000	0.000000	0.017241	0.000000	0.000000	0.000000	0.000000	0.000000	0.000000	0.000000	0.000000	0.000000	0.000000	0.000000	0.000000	0.000000	0.000000	0.000000	0.000000	0.000000	0.000000	0.000000	0.017241	0.000000	0.000000	0.000000	0.000000
4	40	1	0.000000	0.000000	0.000000	0.000000	0.000000	0.000000	0.000000	0.000000	0.000000	0.000000	0.000000	0.000000	0.000000	0.000000	0.000000	0.000000	0.000000	0.000000	0.000000	0.000000	0.000000	0.000000	0.000000	0.000000	0.000000	0.000000	0.000000	0.000000	0.000000	0.000000	0.000000	0.000000	0.000000	0.000000	0.000000	0.000000	0.000000	0.000000	0.000000	0.000000	0.000000	0.000000	0.000000	0.000000	0.000000	0.000000	0.000000
4	41	1	0.000000	0.000000	0.000000	0.000000	0.000000	0.000000	0.000000	0.000000	0.000000	0.000000	0.000000	0.000000	0.000000	0.000000	0.000000	0.000000	0.000000	0.000000	0.000000	0.000000	0.000000	0.000000	0.000000	0.017241	0.000000	0.000000	0.000000	0.000000	0.000000	0.000000	0.000000	0.000000	0.000000	0.000000	0.000000	0.000000	0.000000	0.000000	0.000000	0.000000	0.000000	0.000000	0.000000	0.000000	0.000000	0.000000	0.000000
4	42	0	0.000000	0.000000	0.000000	0.000000	0.000000	0.000000	0.000000	0.000000	0.000000	0.000000	0.000000	0.000000	0.000000	0.000000	0.000000	0.000000	0.000000	0.000000	0.000000	0.000000	0.000000	0.000000	0.000000	0.000000	0.000000	0.000000	0.000000	0.000000	0.000000	0.000000	0.000000	0.000000	0.000000	0.000000	0.000000	0.000000	0.000000	0.000000	0.000000	0.000000	0.000000	0.000000	0.000000	0.000000	0.000000	0.000000	0.000000
4	43	1	0.000000	0.000000	0.000000	0.000000	0.000000	0.017241	0.000000	0.000000	0.000000	0.000000	0.000000	0.000000	0.000000	0.000000	0.000000	0.000000	0.000000	0.000000	0.000000	0.000000	0.000000	0.000000	0.000000	0.000000	0.000000	0.000000	0.000000	0.000000	0.000000	0.000000	0.000000	0.000000	0.000000	0.000000	0.000000	0.000000	0.000000	0.000000	0.000000	0.000000	0.000000	0.000000	0.000000	0.000000	0.000000	0.000000	0.000000
4	46	1	0.000000	0.000000	0.000000	0.000000	0.000000	0.000000	0.000000	0.000000	0.000000	0.000000	0.000000	0.000000	0.000000	0.000000	0.000000	0.000000	0.000000	0.000000	0.034483	0.000000	0.000000	0.000000	0.000000	0.000000	0.000000	0.000000	0.000000	0.000000	0.000000	0.000000	0.000000	0.000000	0.000000	0.000000	0.000000	0.000000	0.000000	0.000000	0.000000	0.000000	0.000000	0.000000	0.000000	0.000000	0.000000	0.000000	0.000000
4	47	1	0.000000	0.000000	0.000000	0.000000	0.000000	0.000000	0.000000	0.000000	0.000000	0.000000	0.000000	0.000000	0.000000	0.000000	0.000000	0.000000	0.000000	0.000000	0.000000	0.000000	0.000000	0.000000	0.000000	0.000000	0.000000	0.000000	0.000000	0.000000	0.000000	0.000000	0.000000	0.000000	0.000000	0.000000	0.000000	0.000000	0.000000	0.000000	0.000000	0.000000	0.000000	0.000000	0.000000	0.000000	0.000000	0.000000	0.000000
4	48	1	0.000000	0.000000	0.000000	0.000000	0.000000	0.000000	0.000000	0.000000	0.000000	0.000000	0.000000	0.000000	0.000000	0.000000	0.000000	0.000000	0.000000	0.000000	0.000000	0.000000	0.000000	0.000000	0.000000	0.000000	0.000000	0.000000	0.000000	0.000000	0.000000	0.000000	0.000000	0.000000	0.000000	0.000000	0.000000	0.000000	0.000000	0.000000	0.000000	0.000000	0.000000	0.000000	0.000000	0.000000	0.000000	0.000000	0.000000
4	49	2	0.000000	0.000000	0.000000	0.000000	0.000000	0.000000	0.000000	0.000000	0.000000	0.000000	0.000000	0.000000	0.000000	0.000000	0.000000	0.000000	0.000000	0.000000	0.000000	0.000000	0.000000	0.000000	0.000000	0.000000	0.000000	0.000000	0.000000	0.000000	0.000000	0.000000	0.017241	0.000000	0.000000	0.000000	0.000000	0.000000	0.000000	0.000000	0.000000	0.000000	0.000000	0.000000	0.000000	0.000000	0.000000	0.000000	0.000000
4	50	2	0.017241	0.000000	0.000000	0.000000	0.034483	0.000000	0.000000	0.000000	0.000000	0.000000	0.017241	0.000000	0.000000	0.000000	0.000000	0.000000	0.000000	0.000000	0.034483	0.000000	0.000000	0.000000	0.000000	0.000000	0.000000	0.000000	0.000000	0.000000	0.000000	0.000000	0.000000	0.000000	0.017241	0.000000	0.000000	0.000000	0.017241	0.000000	0.000000	0.000000	0.000000	0.000000	0.000000	0.000000	0.000000	0.000000	0.000000
4	51	2	0.000000	0.000000	0.017241	0.086207	0.000000	0.000000	0.034483	0.000000	0.000000	0.017241	0.017241	0.000000	0.000000	0.000000	0.017241	0.000000	0.017241	0.000000	0.000000	0.000000	0.000000	0.017241	0.000000	0.017241	0.017241	0.000000	0.017241	0.000000	0.000000	0.000000	0.000000	0.000000	0.000000	0.000000	0.000000	0.000000	0.000000	0.000000	0.000000	0.017241	0.017241	0.000000	0.000000	0.000000	0.000000	0.000000	0.000000
4	52	2	0.000000	0.000000	0.000000	0.000000	0.000000	0.000000	0.000000	0.000000	0.000000	0.000000	0.000000	0.000000	0.000000	0.000000	0.000000	0.000000	0.000000	0.000000	0.000000	0.000000	0.000000	0.000000	0.000000	0.000000	0.000000	0.000000	0.000000	0.000000	0.000000	0.000000	0.000000	0.000000	0.000000	0.000000	0.000000	0.000000	0.000000	0.000000	0.000000	0.000000	0.000000	0.000000	0.000000	0.000000	0.000000	0.000000	0.000000
4	53	2	0.000000	0.000000	0.000000	0.000000	0.000000	0.000000	0.000000	0.000000	0.000000	0.000000	0.000000	0.000000	0.000000	0.000000	0.000000	0.000000	0.000000	0.000000	0.000000	0.000000	0.000000	0.017241	0.000000	0.000000	0.000000	0.000000	0.000000	0.000000	0.000000	0.000000	0.000000	0.000000	0.000000	0.000000	0.000000	0.000000	0.000000	0.000000	0.000000	0.000000	0.000000	0.000000	0.000000	0.000000	0.000000	0.000000	0.000000
4	54	2	0.000000	0.000000	0.000000	0.000000	0.000000	0.000000	0.000000	0.000000	0.000000	0.017241	0.000000	0.000000	0.000000	0.000000	0.000000	0.000000	0.000000	0.000000	0.000000	0.000000	0.000000	0.000000	0.000000	0.000000	0.000000	0.000000	0.000000	0.000000	0.000000	0.000000	0.000000	0.000000	0.017241	0.000000	0.000000	0.000000	0.000000	0.000000	0.000000	0.000000	0.000000	0.000000	0.000000	0.000000	0.000000	0.000000	0.000000
4	55	2	0.034483	0.000000	0.034483	0.017241	0.000000	0.017241	0.034483	0.017241	0.000000	0.000000	0.000000	0.000000	0.000000	0.000000	0.000000	0.000000	0.000000	0.000000	0.000000	0.000000	0.000000	0.017241	0.000000	0.000000	0.000000	0.000000	0.000000	0.000000	0.000000	0.000000	0.000000	0.000000	0.000000	0.000000	0.000000	0.000000	0.000000	0.000000	0.000000	0.000000	0.000000	0.000000	0.000000	0.000000	0.000000	0.000000	0.017241
4	56	2	0.017241	0.000000	0.000000	0.000000	0.017241	0.000000	0.000000	0.000000	0.000000	0.000000	0.017241	0.000000	0.000000	0.000000	0.000000	0.000000	0.000000	0.000000	0.017241	0.000000	0.000000	0.000000	0.000000	0.000000	0.000000	0.000000	0.000000	0.000000	0.000000	0.000000	0.000000	0.000000	0.000000	0.000000	0.000000	0.000000	0.000000	0.000000	0.000000	0.000000	0.000000	0.000000	0.000000	0.000000	0.000000	0.000000	0.000000
4	57	2	0.000000	0.000000	0.000000	0.017241	0.000000	0.000000	0.000000	0.000000	0.000000	0.000000	0.000000	0.000000	0.000000	0.017241	0.000000	0.000000	0.000000	0.000000	0.000000	0.000000	0.000000	0.000000	0.000000	0.000000	0.000000	0.000000	0.000000	0.000000	0.000000	0.000000	0.000000	0.000000	0.000000	0.000000	0.000000	0.000000	0.000000	0.000000	0.000000	0.000000	0.000000	0.000000	0.000000	0.000000	0.000000	0.000000	0.000000
4	58	2	0.000000	0.000000	0.000000	0.000000	0.000000	0.000000	0.000000	0.000000	0.000000	0.000000	0.000000	0.000000	0.000000	0.000000	0.000000	0.000000	0.000000	0.000000	0.000000	0.000000	0.000000	0.000000	0.000000	0.000000	0.000000	0.000000	0.000000	0.000000	0.000000	0.000000	0.000000	0.000000	0.000000	0.000000	0.000000	0.000000	0.000000	0.000000	0.000000	0.000000	0.000000	0.000000	0.000000	0.000000	0.000000	0.000000	0.000000
4	59	0	0.000000	0.000000	0.000000	0.000000	0.000000	0.000000	0.000000	0.000000	0.000000	0.000000	0.000000	0.000000	0.000000	0.000000	0.000000	0.000000	0.000000	0.000000	0.000000	0.000000	0.000000	0.000000	0.000000	0.000000	0.000000	0.000000	0.000000	0.000000	0.000000	0.000000	0.000000	0.000000	0.000000	0.000000	0.000000	0.000000	0.000000	0.000000	0.000000	0.000000	0.000000	0.000000	0.000000	0.000000	0.000000	0.000000	0.000000
4	60	0	0.000000	0.000000	0.000000	0.000000	0.000000	0.000000	0.000000	0.000000	0.000000	0.000000	0.000000	0.000000	0.000000	0.000000	0.000000	0.000000	0.000000	0.000000	0.000000	0.000000	0.000000	0.000000	0.017241	0.000000	0.000000	0.000000	0.000000	0.000000	0.000000	0.000000	0.000000	0.000000	0.000000	0.000000	0.000000	0.000000	0.000000	0.000000	0.000000	0.000000	0.000000	0.000000	0.034483	0.000000	0.000000	0.000000	0.000000
4	61	0	0.000000	0.000000	0.000000	0.000000	0.000000	0.000000	0.000000	0.000000	0.000000	0.000000	0.000000	0.000000	0.000000	0.000000	0.000000	0.000000	0.000000	0.000000	0.000000	0.000000	0.000000	0.000000	0.000000	0.000000	0.000000	0.000000	0.000000	0.000000	0.000000	0.000000	0.000000	0.000000	0.000000	0.000000	0.000000	0.000000	0.000000	0.000000	0.000000	0.000000	0.000000	0.000000	0.000000	0.000000	0.000000	0.000000	0.000000
4	62	0	0.000000	0.051724	0.034483	0.000000	0.017241	0.034483	0.000000	0.000000	0.000000	0.017241	0.000000	0.017241	0.017241	0.017241	0.000000	0.086207	0.000000	0.051724	0.103448	0.051724	0.034483	0.034483	0.034483	0.017241	0.000000	0.000000	0.000000	0.000000	0.034483	0.000000	0.000000	0.000000	0.000000	0.000000	0.000000	0.000000	0.000000	0.000000	0.000000	0.000000	0.000000	0.000000	0.000000	0.000000	0.000000	0.000000	0.000000
4	63	2	0.000000	0.000000	0.000000	0.000000	0.000000	0.000000	0.000000	0.000000	0.000000	0.000000	0.000000	0.000000	0.000000	0.000000	0.000000	0.000000	0.000000	0.000000	0.000000	0.000000	0.000000	0.000000	0.000000	0.000000	0.000000	0.000000	0.000000	0.000000	0.000000	0.000000	0.000000	0.000000	0.000000	0.000000	0.000000	0.000000	0.000000	0.000000	0.000000	0.000000	0.000000	0.000000	0.000000	0.000000	0.000000	0.000000	0.000000
4	64	2	0.000000	0.017241	0.000000	0.000000	0.000000	0.000000	0.000000	0.000000	0.000000	0.000000	0.000000	0.000000	0.000000	0.000000	0.000000	0.000000	0.000000	0.000000	0.034483	0.000000	0.000000	0.000000	0.000000	0.000000	0.000000	0.000000	0.000000	0.000000	0.000000	0.000000	0.000000	0.000000	0.000000	0.000000	0.000000	0.000000	0.000000	0.000000	0.000000	0.000000	0.000000	0.000000	0.000000	0.000000	0.000000	0.000000	0.000000
5	1	2	0.000000	0.000000	0.000000	0.000000	0.018182	0.000000	0.000000	0.018182	0.000000	0.000000	0.000000	0.000000	0.000000	0.000000	0.000000	0.036364	0.000000	0.000000	0.072727	0.018182	0.018182	0.000000	0.018182	0.000000	0.000000	0.000000	0.000000	0.000000	0.000000	0.000000	0.000000	0.000000	0.000000	0.000000	0.000000	0.018182	0.000000	0.000000	0.000000	0.036364	0.000000	0.000000	0.000000	0.000000	0.000000	0.000000	0.000000
5	2	0	0.018182	0.000000	0.000000	0.000000	0.000000	0.000000	0.000000	0.000000	0.000000	0.018182	0.000000	0.000000	0.000000	0.000000	0.000000	0.054545	0.018182	0.000000	0.145455	0.036364	0.018182	0.000000	0.018182	0.018182	0.000000	0.000000	0.000000	0.000000	0.000000	0.018182	0.000000	0.000000	0.000000	0.000000	0.000000	0.054545	0.000000	0.000000	0.000000	0.000000	0.000000	0.000000	0.036364	0.000000	0.000000	0.000000	0.000000
5	3	0	0.000000	0.000000	0.000000	0.000000	0.000000	0.000000	0.000000	0.000000	0.000000	0.000000	0.000000	0.000000	0.000000	0.000000	0.000000	0.000000	0.000000	0.000000	0.000000	0.000000	0.000000	0.000000	0.000000	0.000000	0.000000	0.000000	0.000000	0.000000	0.000000	0.000000	0.000000	0.000000	0.000000	0.018182	0.000000	0.000000	0.000000	0.000000	0.000000	0.000000	0.000000	0.000000	0.000000	0.000000	0.000000	0.000000	0.000000
5	4	0	0.018182	0.072727	0.054545	0.072727	0.054545	0.090909	0.054545	0.072727	0.072727	0.036364	0.054545	0.018182	0.036364	0.018182	0.018182	0.018182	0.018182	0.054545	0.018182	0.109091	0.054545	0.000000	0.090909	0.018182	0.036364	0.000000	0.018182	0.036364	0.054545	0.036364	0.054545	0.054545	0.036364	0.054545	0.000000	0.072727	0.054545	0.018182	0.036364	0.000000	0.018182	0.018182	0.054545	0.036364	0.000000	0.018182	0.018182
5	5	0	6.490909	7.018182	7.054545	7.200000	7.254545	7.072727	7.363636	7.236364	7.418182	7.545455	7.018182	7.345455	7.527273	7.254545	7.381818	7.345455	6.781818	7.781818	7.527273	7.236364	7.436364	7.545455	7.400000	6.945455	7.454545	7.563636	7.418182	7.618182	7.472727	7.836364	7.436364	7.581818	7.472727	7.527273	7.563636	7.254545	7.254545	7.418182	7.054545	7.490909	7.309091	7.727273	7.672727	7.400000	7.654545	7.418182	7.600000
5	6	0	0.000000	0.000000	0.000000	0.000000	0.000000	0.000000	0.000000	0.000000	0.000000	0.000000	0.000000	0.000000	0.000000	0.000000	0.000000	0.018182	0.000000	0.000000	0.000000	0.000000	0.000000	0.000000	0.018182	0.000000	0.000000	0.000000	0.000000	0.000000	0.000000	0.000000	0.000000	0.000000	0.000000	0.000000	0.000000	0.000000	0.000000	0.000000	0.000000	0.018182	0.000000	0.000000	0.000000	0.000000	0.000000	0.000000	0.000000
5	7	0	0.036364	0.000000	0.000000	0.000000	0.018182	0.000000	0.018182	0.000000	0.000000	0.000000	0.000000	0.000000	0.000000	0.000000	0.000000	0.036364	0.000000	0.018182	0.000000	0.018182	0.000000	0.000000	0.036364	0.000000	0.000000	0.036364	0.000000	0.000000	0.000000	0.072727	0.000000	0.000000	0.000000	0.000000	0.018182	0.072727	0.018182	0.000000	0.000000	0.000000	0.018182	0.000000	0.000000	0.000000	0.000000	0.000000	0.000000
5	8	2	0.000000	0.000000	0.000000	0.000000	0.000000	0.000000	0.000000	0.000000	0.000000	0.000000	0.000000	0.000000	0.000000	0.000000	0.000000	0.000000	0.000000	0.000000	0.000000	0.000000	0.000000	0.000000	0.000000	0.000000	0.000000	0.000000	0.000000	0.000000	0.000000	0.000000	0.000000	0.000000	0.000000	0.000000	0.000000	0.000000	0.000000	0.000000	0.000000	0.000000	0.000000	0.000000	0.000000	0.000000	0.000000	0.000000	0.000000
5	9	2	0.000000	0.000000	0.000000	0.000000	0.000000	0.000000	0.000000	0.000000	0.000000	0.000000	0.000000	0.000000	0.000000	0.000000	0.000000	0.000000	0.000000	0.000000	0.000000	0.000000	0.090909	0.000000	0.000000	0.000000	0.000000	0.000000	0.000000	0.000000	0.000000	0.000000	0.000000	0.000000	0.000000	0.000000	0.000000	0.000000	0.000000	0.000000	0.000000	0.000000	0.000000	0.000000	0.000000	0.000000	0.000000	0.000000	0.000000
5	10	0	0.036364	0.018182	0.018182	0.018182	0.036364	0.036364	0.072727	0.036364	0.072727	0.036364	0.018182	0.090909	0.018182	0.109091	0.127273	0.036364	0.018182	0.090909	0.000000	0.109091	0.109091	0.054545	0.036364	0.090909	0.036364	0.054545	0.036364	0.000000	0.036364	0.036364	0.036364	0.036364	0.054545	0.109091	0.018182	0.072727	0.036364	0.109091	0.090909	0.036364	0.090909	0.090909	0.036364	0.036364	0.036364	0.127273	0.036364
5	11	2	0.000000	0.000000	0.000000	0.000000	0.000000	0.000000	0.000000	0.000000	0.000000	0.000000	0.000000	0.000000	0.000000	0.000000	0.000000	0.000000	0.000000	0.000000	0.000000	0.000000	0.018182	0.000000	0.000000	0.000000	0.000000	0.000000	0.000000	0.000000	0.000000	0.000000	0.000000	0.000000	0.000000	0.000000	0.000000	0.000000	0.000000	0.000000	0.000000	0.000000	0.000000	0.000000	0.000000	0.000000	0.000000	0.000000	0.000000
5	13	2	0.000000	0.000000	0.000000	0.000000	0.000000	0.000000	0.000000	0.000000	0.000000	0.000000	0.000000	0.000000	0.000000	0.000000	0.000000	0.000000	0.000000	0.000000	0.000000	0.000000	0.090909	0.000000	0.000000	0.000000	0.000000	0.000000	0.000000	0.000000	0.018182	0.000000	0.000000	0.000000	0.000000	0.000000	0.000000	0.000000	0.000000	0.000000	0.000000	0.000000	0.000000	0.000000	0.000000	0.000000	0.000000	0.000000	0.000000
5	14	0	0.054545	0.018182	0.036364	0.018182	0.000000	0.000000	0.018182	0.054545	0.018182	0.018182	0.000000	0.018182	0.000000	0.000000	0.000000	0.018182	0.000000	0.000000	0.000000	0.000000	0.000000	0.000000	0.018182	0.018182	0.000000	0.000000	0.000000	0.000000	0.018182	0.018182	0.000000	0.018182	0.000000	0.000000	0.036364	0.000000	0.000000	0.000000	0.000000	0.018182	0.018182	0.000000	0.000000	0.000000	0.000000	0.018182	0.018182
5	15	2	0.000000	0.000000	0.000000	0.000000	0.000000	0.000000	0.000000	0.000000	0.000000	0.000000	0.000000	0.000000	0.000000	0.000000	0.000000	0.000000	0.000000	0.000000	0.000000	0.000000	0.000000	0.000000	0.000000	0.000000	0.000000	0.000000	0.000000	0.000000	0.000000	0.000000	0.000000	0.000000	0.000000	0.000000	0.000000	0.000000	0.000000	0.000000	0.000000	0.000000	0.000000	0.000000	0.000000	0.000000	0.000000	0.000000	0.000000
5	16	2	0.000000	0.000000	0.000000	0.000000	0.000000	0.000000	0.000000	0.000000	0.000000	0.000000	0.000000	0.000000	0.000000	0.000000	0.000000	0.000000	0.000000	0.000000	0.000000	0.000000	0.000000	0.000000	0.000000	0.000000	0.000000	0.000000	0.000000	0.000000	0.000000	0.000000	0.000000	0.000000	0.000000	0.000000	0.000000	0.000000	0.000000	0.000000	0.000000	0.000000	0.000000	0.000000	0.000000	0.000000	0.000000	0.000000	0.000000
5	17	0	0.000000	0.018182	0.000000	0.000000	0.000000	0.000000	0.000000	0.054545	0.018182	0.000000	0.000000	0.018182	0.036364	0.072727	0.000000	0.090909	0.000000	0.000000	0.000000	0.000000	0.018182	0.000000	0.036364	0.018182	0.018182	0.000000	0.000000	0.000000	0.018182	0.000000	0.000000	0.000000	0.000000	0.000000	0.000000	0.036364	0.000000	0.000000	0.000000	0.000000	0.000000	0.000000	0.000000	0.000000	0.000000	0.000000	0.000000
5	18	2	0.000000	0.000000	0.000000	0.018182	0.000000	0.000000	0.000000	0.000000	0.000000	0.163636	0.090909	0.200000	0.000000	0.000000	0.018182	0.000000	0.000000	0.000000	0.018182	0.018182	0.000000	0.000000	0.000000	0.000000	0.000000	0.000000	0.000000	0.000000	0.000000	0.000000	0.109091	0.145455	0.072727	0.036364	0.036364	0.000000	0.018182	0.000000	0.018182	0.000000	0.000000	0.000000	0.000000	0.000000	0.000000	0.000000	0.000000
5	19	2	0.000000	0.000000	0.000000	0.000000	0.000000	0.000000	0.000000	0.000000	0.000000	0.000000	0.000000	0.000000	0.000000	0.000000	0.000000	0.000000	0.000000	0.000000	0.000000	0.000000	0.018182	0.000000	0.000000	0.000000	0.000000	0.000000	0.000000	0.000000	0.000000	0.000000	0.000000	0.000000	0.000000	0.000000	0.000000	0.000000	0.000000	0.000000	0.000000	0.000000	0.000000	0.000000	0.000000	0.000000	0.000000	0.000000	0.000000
5	20	0	0.000000	0.000000	0.000000	0.000000	0.000000	0.000000	0.000000	0.000000	0.000000	0.000000	0.000000	0.000000	0.000000	0.000000	0.000000	0.018182	0.000000	0.000000	0.000000	0.000000	0.000000	0.000000	0.000000	0.000000	0.000000	0.000000	0.000000	0.000000	0.000000	0.000000	0.000000	0.000000	0.000000	0.000000	0.000000	0.000000	0.000000	0.000000	0.000000	0.000000	0.000000	0.000000	0.000000	0.000000	0.000000	0.000000	0.000000
5	21	2	0.000000	0.000000	0.000000	0.000000	0.000000	0.000000	0.000000	0.000000	0.000000	0.000000	0.000000	0.000000	0.000000	0.000000	0.000000	0.000000	0.000000	0.000000	0.000000	0.000000	0.018182	0.000000	0.000000	0.000000	0.000000	0.000000	0.000000	0.000000	0.000000	0.000000	0.000000	0.000000	0.000000	0.000000	0.000000	0.000000	0.000000	0.000000	0.000000	0.000000	0.000000	0.000000	0.000000	0.000000	0.000000	0.000000	0.000000
5	22	2	0.000000	0.000000	0.000000	0.000000	0.018182	0.036364	0.054545	0.000000	0.000000	0.000000	0.000000	0.000000	0.000000	0.000000	0.000000	0.036364	0.000000	0.000000	0.000000	0.000000	0.018182	0.000000	0.018182	0.000000	0.000000	0.000000	0.000000	0.000000	0.000000	0.018182	0.000000	0.000000	0.018182	0.000000	0.000000	0.054545	0.000000	0.000000	0.000000	0.000000	0.000000	0.000000	0.000000	0.000000	0.000000	0.000000	0.000000
5	23	2	0.000000	0.000000	0.036364	0.000000	0.000000	0.000000	0.000000	0.000000	0.000000	0.000000	0.000000	0.000000	0.000000	0.000000	0.000000	0.000000	0.000000	0.000000	0.000000	0.000000	0.036364	0.000000	0.000000	0.000000	0.000000	0.000000	0.000000	0.000000	0.000000	0.000000	0.000000	0.000000	0.000000	0.000000	0.000000	0.000000	0.000000	0.000000	0.000000	0.000000	0.000000	0.000000	0.000000	0.000000	0.000000	0.000000	0.000000
5	24	2	0.000000	0.000000	0.018182	0.000000	0.000000	0.000000	0.000000	0.000000	0.018182	0.000000	0.000000	0.000000	0.000000	0.000000	0.036364	0.000000	0.000000	0.000000	0.000000	0.000000	0.163636	0.000000	0.000000	0.000000	0.000000	0.000000	0.000000	0.000000	0.000000	0.000000	0.000000	0.000000	0.000000	0.000000	0.000000	0.018182	0.000000	0.000000	0.000000	0.000000	0.000000	0.000000	0.000000	0.000000	0.000000	0.000000	0.000000
5	25	0	0.000000	0.000000	0.000000	0.000000	0.000000	0.000000	0.000000	0.000000	0.000000	0.000000	0.000000	0.000000	0.000000	0.000000	0.000000	0.000000	0.000000	0.000000	0.000000	0.000000	0.036364	0.000000	0.000000	0.000000	0.000000	0.000000	0.000000	0.000000	0.000000	0.000000	0.000000	0.000000	0.000000	0.000000	0.000000	0.000000	0.000000	0.000000	0.000000	0.000000	0.000000	0.000000	0.000000	0.000000	0.000000	0.000000	0.000000
5	26	0	0.000000	0.000000	0.000000	0.000000	0.000000	0.000000	0.000000	0.000000	0.000000	0.000000	0.000000	0.000000	0.000000	0.000000	0.000000	0.000000	0.000000	0.000000	0.000000	0.000000	0.018182	0.000000	0.000000	0.000000	0.000000	0.000000	0.000000	0.000000	0.000000	0.000000	0.000000	0.000000	0.000000	0.000000	0.000000	0.000000	0.000000	0.000000	0.000000	0.000000	0.000000	0.000000	0.000000	0.000000	0.000000	0.000000	0.036364
5	28	2	0.000000	0.018182	0.000000	0.000000	0.036364	0.000000	0.018182	0.000000	0.036364	0.000000	0.018182	0.000000	0.000000	0.000000	0.018182	0.000000	0.000000	0.000000	0.000000	0.000000	0.000000	0.018182	0.000000	0.000000	0.000000	0.000000	0.000000	0.000000	0.000000	0.000000	0.000000	0.000000	0.000000	0.000000	0.000000	0.000000	0.018182	0.000000	0.000000	0.000000	0.000000	0.000000	0.000000	0.000000	0.000000	0.000000	0.000000
5	29	1	0.000000	0.000000	0.000000	0.000000	0.000000	0.000000	0.000000	0.000000	0.000000	0.000000	0.000000	0.000000	0.000000	0.000000	0.000000	0.000000	0.000000	0.000000	0.000000	0.000000	0.000000	0.000000	0.000000	0.000000	0.000000	0.000000	0.000000	0.000000	0.000000	0.000000	0.000000	0.000000	0.000000	0.000000	0.000000	0.000000	0.000000	0.000000	0.000000	0.000000	0.000000	0.000000	0.000000	0.000000	0.000000	0.000000	0.000000
5	31	0	0.000000	0.000000	0.000000	0.000000	0.000000	0.000000	0.000000	0.000000	0.000000	0.036364	0.000000	0.000000	0.000000	0.000000	0.000000	0.000000	0.018182	0.000000	0.000000	0.000000	0.054545	0.000000	0.000000	0.000000	0.000000	0.000000	0.000000	0.000000	0.000000	0.000000	0.000000	0.000000	0.000000	0.000000	0.000000	0.000000	0.000000	0.000000	0.036364	0.000000	0.000000	0.000000	0.000000	0.000000	0.000000	0.000000	0.000000
5	33	1	0.000000	0.000000	0.000000	0.000000	0.000000	0.000000	0.000000	0.000000	0.000000	0.000000	0.000000	0.000000	0.000000	0.000000	0.000000	0.000000	0.000000	0.000000	0.000000	0.000000	0.000000	0.000000	0.000000	0.000000	0.000000	0.000000	0.000000	0.000000	0.000000	0.000000	0.000000	0.000000	0.000000	0.018182	0.000000	0.000000	0.000000	0.000000	0.000000	0.000000	0.000000	0.000000	0.000000	0.000000	0.000000	0.000000	0.000000
5	34	0	0.036364	0.000000	0.000000	0.018182	0.000000	0.000000	0.036364	0.018182	0.000000	0.018182	0.000000	0.000000	0.000000	0.000000	0.000000	0.000000	0.000000	0.000000	0.000000	0.000000	0.000000	0.018182	0.072727	0.000000	0.000000	0.000000	0.000000	0.000000	0.000000	0.000000	0.000000	0.018182	0.000000	0.000000	0.000000	0.109091	0.000000	0.000000	0.000000	0.000000	0.000000	0.000000	0.000000	0.000000	0.000000	0.000000	0.000000
5	35	1	0.000000	0.000000	0.000000	0.000000	0.000000	0.000000	0.000000	0.000000	0.000000	0.000000	0.000000	0.000000	0.000000	0.000000	0.000000	0.018182	0.000000	0.000000	0.000000	0.000000	0.000000	0.000000	0.000000	0.000000	0.000000	0.000000	0.000000	0.000000	0.018182	0.000000	0.000000	0.000000	0.000000	0.000000	0.000000	0.018182	0.000000	0.000000	0.000000	0.000000	0.000000	0.000000	0.000000	0.000000	0.000000	0.000000	0.000000
5	36	0	0.000000	0.000000	0.000000	0.000000	0.000000	0.036364	0.018182	0.000000	0.000000	0.000000	0.000000	0.000000	0.000000	0.000000	0.000000	0.018182	0.000000	0.000000	0.072727	0.000000	0.018182	0.000000	0.054545	0.000000	0.000000	0.000000	0.000000	0.000000	0.000000	0.000000	0.000000	0.000000	0.000000	0.000000	0.000000	0.054545	0.000000	0.000000	0.000000	0.000000	0.000000	0.000000	0.000000	0.000000	0.000000	0.000000	0.000000
5	37	2	0.000000	0.000000	0.000000	0.000000	0.000000	0.000000	0.000000	0.000000	0.000000	0.000000	0.000000	0.000000	0.000000	0.000000	0.000000	0.000000	0.000000	0.000000	0.000000	0.000000	0.000000	0.000000	0.000000	0.000000	0.000000	0.000000	0.000000	0.000000	0.000000	0.000000	0.000000	0.000000	0.000000	0.000000	0.000000	0.000000	0.000000	0.000000	0.000000	0.000000	0.000000	0.000000	0.000000	0.000000	0.000000	0.000000	0.000000
5	38	1	0.000000	0.000000	0.000000	0.000000	0.000000	0.000000	0.000000	0.000000	0.000000	0.000000	0.000000	0.000000	0.000000	0.000000	0.000000	0.054545	0.018182	0.000000	0.000000	0.000000	0.000000	0.000000	0.018182	0.000000	0.000000	0.000000	0.000000	0.000000	0.000000	0.000000	0.000000	0.000000	0.000000	0.000000	0.000000	0.036364	0.000000	0.000000	0.000000	0.000000	0.000000	0.000000	0.000000	0.000000	0.000000	0.000000	0.000000
5	39	0	0.000000	0.000000	0.000000	0.000000	0.000000	0.000000	0.000000	0.000000	0.000000	0.000000	0.000000	0.000000	0.000000	0.000000	0.000000	0.000000	0.000000	0.000000	0.000000	0.000000	0.000000	0.000000	0.000000	0.000000	0.000000	0.000000	0.000000	0.000000	0.000000	0.000000	0.000000	0.000000	0.000000	0.000000	0.000000	0.000000	0.000000	0.000000	0.000000	0.000000	0.000000	0.000000	0.000000	0.000000	0.000000	0.000000	0.000000
5	40	2	0.000000	0.000000	0.000000	0.000000	0.000000	0.000000	0.000000	0.000000	0.000000	0.000000	0.000000	0.000000	0.000000	0.000000	0.000000	0.000000	0.000000	0.000000	0.000000	0.000000	0.072727	0.000000	0.000000	0.000000	0.000000	0.000000	0.000000	0.000000	0.000000	0.000000	0.000000	0.000000	0.000000	0.000000	0.000000	0.000000	0.000000	0.000000	0.000000	0.000000	0.000000	0.000000	0.000000	0.000000	0.000000	0.000000	0.000000
5	41	1	0.000000	0.000000	0.000000	0.018182	0.000000	0.018182	0.000000	0.000000	0.000000	0.000000	0.000000	0.000000	0.000000	0.000000	0.000000	0.000000	0.000000	0.000000	0.000000	0.000000	0.000000	0.000000	0.000000	0.000000	0.000000	0.000000	0.000000	0.000000	0.000000	0.000000	0.000000	0.000000	0.000000	0.000000	0.000000	0.000000	0.000000	0.000000	0.000000	0.000000	0.000000	0.000000	0.000000	0.000000	0.000000	0.000000	0.000000
5	42	1	0.000000	0.000000	0.000000	0.000000	0.000000	0.000000	0.036364	0.000000	0.000000	0.000000	0.000000	0.000000	0.000000	0.000000	0.000000	0.000000	0.000000	0.000000	0.000000	0.000000	0.000000	0.000000	0.000000	0.000000	0.000000	0.000000	0.000000	0.000000	0.000000	0.000000	0.000000	0.000000	0.000000	0.000000	0.000000	0.000000	0.000000	0.000000	0.000000	0.000000	0.000000	0.000000	0.000000	0.000000	0.000000	0.000000	0.000000
5	43	2	0.000000	0.000000	0.000000	0.000000	0.000000	0.000000	0.000000	0.000000	0.000000	0.000000	0.000000	0.000000	0.000000	0.000000	0.000000	0.000000	0.000000	0.000000	0.000000	0.000000	0.000000	0.000000	0.000000	0.000000	0.000000	0.000000	0.000000	0.000000	0.000000	0.000000	0.000000	0.000000	0.000000	0.000000	0.000000	0.000000	0.000000	0.000000	0.000000	0.000000	0.000000	0.000000	0.000000	0.000000	0.000000	0.000000	0.000000
5	44	0	0.000000	0.000000	0.000000	0.000000	0.000000	0.000000	0.000000	0.000000	0.000000	0.000000	0.000000	0.000000	0.000000	0.000000	0.000000	0.000000	0.000000	0.000000	0.000000	0.000000	0.072727	0.000000	0.000000	0.000000	0.000000	0.000000	0.000000	0.000000	0.000000	0.000000	0.000000	0.000000	0.000000	0.000000	0.000000	0.000000	0.000000	0.000000	0.000000	0.000000	0.000000	0.000000	0.000000	0.000000	0.000000	0.000000	0.000000
5	45	0	0.000000	0.000000	0.000000	0.000000	0.000000	0.000000	0.000000	0.000000	0.000000	0.000000	0.000000	0.000000	0.000000	0.000000	0.000000	0.000000	0.000000	0.000000	0.000000	0.000000	0.018182	0.000000	0.000000	0.000000	0.000000	0.000000	0.000000	0.000000	0.000000	0.000000	0.000000	0.000000	0.000000	0.000000	0.000000	0.000000	0.000000	0.000000	0.000000	0.000000	0.000000	0.000000	0.000000	0.000000	0.000000	0.000000	0.000000
5	46	1	0.000000	0.000000	0.000000	0.000000	0.000000	0.000000	0.000000	0.000000	0.000000	0.000000	0.000000	0.000000	0.000000	0.000000	0.000000	0.000000	0.000000	0.000000	0.000000	0.000000	0.000000	0.000000	0.000000	0.000000	0.000000	0.000000	0.000000	0.000000	0.000000	0.000000	0.000000	0.000000	0.000000	0.000000	0.000000	0.000000	0.000000	0.000000	0.000000	0.000000	0.000000	0.000000	0.000000	0.000000	0.000000	0.000000	0.000000
5	48	1	0.000000	0.000000	0.000000	0.000000	0.000000	0.000000	0.000000	0.000000	0.000000	0.000000	0.000000	0.000000	0.000000	0.000000	0.000000	0.000000	0.000000	0.000000	0.000000	0.000000	0.000000	0.000000	0.000000	0.000000	0.000000	0.000000	0.000000	0.000000	0.000000	0.000000	0.000000	0.000000	0.000000	0.000000	0.000000	0.000000	0.036364	0.054545	0.000000	0.000000	0.000000	0.000000	0.000000	0.000000	0.000000	0.000000	0.000000
5	49	2	0.000000	0.000000	0.000000	0.000000	0.000000	0.000000	0.000000	0.000000	0.000000	0.000000	0.000000	0.000000	0.000000	0.000000	0.000000	0.036364	0.000000	0.036364	0.000000	0.000000	0.000000	0.000000	0.000000	0.000000	0.000000	0.000000	0.000000	0.000000	0.000000	0.000000	0.000000	0.000000	0.000000	0.000000	0.000000	0.054545	0.000000	0.000000	0.000000	0.000000	0.000000	0.000000	0.000000	0.000000	0.000000	0.000000	0.000000
5	50	2	0.072727	0.018182	0.036364	0.054545	0.018182	0.054545	0.054545	0.054545	0.018182	0.054545	0.000000	0.018182	0.018182	0.018182	0.000000	0.109091	0.054545	0.036364	0.000000	0.036364	0.000000	0.000000	0.109091	0.018182	0.000000	0.018182	0.000000	0.054545	0.018182	0.072727	0.036364	0.018182	0.018182	0.054545	0.036364	0.127273	0.000000	0.018182	0.018182	0.000000	0.000000	0.018182	0.000000	0.018182	0.018182	0.018182	0.036364
5	51	2	0.000000	0.000000	0.000000	0.000000	0.000000	0.000000	0.000000	0.000000	0.000000	0.000000	0.000000	0.000000	0.000000	0.000000	0.000000	0.018182	0.000000	0.000000	0.000000	0.000000	0.000000	0.000000	0.054545	0.000000	0.000000	0.000000	0.000000	0.000000	0.000000	0.000000	0.000000	0.000000	0.000000	0.000000	0.000000	0.036364	0.000000	0.000000	0.000000	0.000000	0.000000	0.000000	0.000000	0.000000	0.000000	0.000000	0.000000
5	52	2	0.018182	0.000000	0.000000	0.018182	0.000000	0.018182	0.000000	0.000000	0.000000	0.018182	0.018182	0.000000	0.036364	0.000000	0.072727	0.036364	0.000000	0.000000	0.000000	0.000000	0.018182	0.000000	0.000000	0.000000	0.000000	0.000000	0.000000	0.036364	0.018182	0.000000	0.000000	0.000000	0.036364	0.036364	0.018182	0.000000	0.000000	0.000000	0.000000	0.000000	0.000000	0.000000	0.000000	0.000000	0.000000	0.000000	0.000000
5	53	2	0.000000	0.000000	0.000000	0.000000	0.000000	0.000000	0.000000	0.000000	0.000000	0.000000	0.000000	0.000000	0.000000	0.000000	0.000000	0.000000	0.000000	0.000000	0.000000	0.000000	0.000000	0.000000	0.000000	0.000000	0.000000	0.000000	0.000000	0.000000	0.000000	0.000000	0.000000	0.000000	0.000000	0.000000	0.000000	0.000000	0.000000	0.000000	0.000000	0.000000	0.000000	0.000000	0.000000	0.000000	0.000000	0.000000	0.000000
5	54	2	0.018182	0.018182	0.090909	0.018182	0.109091	0.018182	0.072727	0.018182	0.036364	0.000000	0.036364	0.054545	0.054545	0.054545	0.018182	0.054545	0.018182	0.000000	0.000000	0.000000	0.018182	0.000000	0.000000	0.000000	0.000000	0.018182	0.018182	0.000000	0.000000	0.000000	0.000000	0.000000	0.000000	0.000000	0.000000	0.036364	0.000000	0.000000	0.000000	0.000000	0.000000	0.000000	0.000000	0.000000	0.000000	0.000000	0.000000
5	55	2	0.000000	0.000000	0.000000	0.000000	0.000000	0.000000	0.000000	0.000000	0.000000	0.000000	0.000000	0.000000	0.000000	0.000000	0.000000	0.054545	0.000000	0.000000	0.000000	0.000000	0.000000	0.000000	0.036364	0.000000	0.000000	0.000000	0.000000	0.000000	0.000000	0.000000	0.000000	0.000000	0.000000	0.000000	0.000000	0.018182	0.018182	0.000000	0.018182	0.000000	0.018182	0.000000	0.000000	0.000000	0.000000	0.000000	0.000000
5	56	2	0.054545	0.036364	0.109091	0.036364	0.054545	0.054545	0.072727	0.036364	0.054545	0.018182	0.054545	0.072727	0.072727	0.036364	0.090909	0.090909	0.054545	0.036364	0.000000	0.018182	0.036364	0.018182	0.054545	0.054545	0.000000	0.018182	0.018182	0.036364	0.000000	0.018182	0.000000	0.000000	0.000000	0.000000	0.000000	0.090909	0.000000	0.018182	0.000000	0.018182	0.000000	0.000000	0.000000	0.000000	0.000000	0.000000	0.000000
5	57	2	0.000000	0.000000	0.018182	0.000000	0.000000	0.036364	0.018182	0.000000	0.000000	0.000000	0.000000	0.000000	0.000000	0.000000	0.000000	0.000000	0.000000	0.000000	0.000000	0.000000	0.000000	0.000000	0.036364	0.127273	0.000000	0.000000	0.000000	0.000000	0.000000	0.000000	0.000000	0.000000	0.000000	0.000000	0.000000	0.018182	0.000000	0.000000	0.000000	0.018182	0.000000	0.109091	0.036364	0.000000	0.000000	0.000000	0.036364
5	58	0	0.018182	0.000000	0.000000	0.000000	0.000000	0.054545	0.000000	0.000000	0.018182	0.000000	0.000000	0.000000	0.018182	0.000000	0.000000	0.000000	0.000000	0.000000	0.000000	0.000000	0.000000	0.000000	0.000000	0.000000	0.000000	0.000000	0.000000	0.000000	0.000000	0.000000	0.000000	0.000000	0.000000	0.000000	0.000000	0.000000	0.000000	0.000000	0.000000	0.000000	0.000000	0.000000	0.000000	0.000000	0.000000	0.000000	0.000000
5	59	2	0.000000	0.000000	0.000000	0.000000	0.000000	0.000000	0.000000	0.000000	0.000000	0.000000	0.000000	0.000000	0.000000	0.000000	0.000000	0.000000	0.018182	0.000000	0.054545	0.018182	0.200000	0.000000	0.000000	0.000000	0.000000	0.000000	0.000000	0.000000	0.000000	0.000000	0.000000	0.000000	0.000000	0.000000	0.000000	0.000000	0.000000	0.000000	0.000000	0.000000	0.000000	0.000000	0.000000	0.000000	0.000000	0.000000	0.000000
5	60	2	0.000000	0.000000	0.000000	0.000000	0.000000	0.000000	0.000000	0.000000	0.000000	0.000000	0.000000	0.000000	0.000000	0.000000	0.000000	0.000000	0.000000	0.000000	0.000000	0.000000	0.000000	0.000000	0.000000	0.000000	0.000000	0.000000	0.000000	0.000000	0.000000	0.000000	0.000000	0.000000	0.000000	0.000000	0.000000	0.000000	0.000000	0.000000	0.000000	0.000000	0.000000	0.000000	0.000000	0.000000	0.000000	0.000000	0.000000
5	61	2	0.054545	0.000000	0.000000	0.036364	0.036364	0.000000	0.018182	0.000000	0.090909	0.036364	0.000000	0.018182	0.000000	0.018182	0.018182	0.000000	0.036364	0.000000	0.018182	0.054545	0.054545	0.054545	0.018182	0.000000	0.036364	0.000000	0.000000	0.018182	0.000000	0.000000	0.036364	0.000000	0.054545	0.000000	0.000000	0.000000	0.000000	0.000000	0.000000	0.000000	0.018182	0.000000	0.036364	0.072727	0.036364	0.018182	0.000000
5	62	2	0.018182	0.000000	0.054545	0.036364	0.000000	0.000000	0.018182	0.018182	0.018182	0.036364	0.054545	0.000000	0.036364	0.036364	0.018182	0.054545	0.000000	0.000000	0.000000	0.054545	0.018182	0.000000	0.036364	0.090909	0.109091	0.036364	0.036364	0.000000	0.000000	0.018182	0.018182	0.018182	0.000000	0.018182	0.018182	0.072727	0.054545	0.036364	0.000000	0.018182	0.036364	0.036364	0.036364	0.000000	0.018182	0.054545	0.000000
5	63	2	0.000000	0.000000	0.000000	0.000000	0.000000	0.000000	0.000000	0.000000	0.000000	0.000000	0.000000	0.000000	0.000000	0.000000	0.000000	0.000000	0.000000	0.000000	0.000000	0.000000	0.000000	0.000000	0.000000	0.000000	0.018182	0.000000	0.000000	0.000000	0.000000	0.000000	0.000000	0.000000	0.000000	0.000000	0.000000	0.000000	0.000000	0.000000	0.000000	0.000000	0.000000	0.000000	0.000000	0.000000	0.000000	0.000000	0.000000
5	64	2	0.000000	0.000000	0.000000	0.000000	0.000000	0.000000	0.000000	0.000000	0.000000	0.000000	0.000000	0.000000	0.000000	0.000000	0.000000	0.000000	0.000000	0.000000	0.000000	0.000000	0.000000	0.000000	0.000000	0.000000	0.000000	0.000000	0.000000	0.000000	0.000000	0.000000	0.000000	0.000000	0.000000	0.000000	0.000000	0.000000	0.000000	0.000000	0.000000	0.000000	0.000000	0.000000	0.000000	0.000000	0.000000	0.000000	0.000000
6	1	0	0.000000	0.000000	0.000000	0.000000	0.000000	0.000000	0.000000	0.017241	0.000000	0.000000	0.000000	0.000000	0.000000	0.000000	0.017241	0.017241	0.000000	0.000000	0.017241	0.000000	0.000000	0.000000	0.017241	0.017241	0.017241	0.000000	0.000000	0.000000	0.000000	0.000000	0.000000	0.017241	0.017241	0.034483	0.000000	0.000000	0.000000	0.017241	0.000000	0.034483	0.000000	0.017241	0.000000	0.017241	0.034483	0.017241	0.034483
6	2	2	0.000000	0.000000	0.000000	0.000000	0.000000	0.000000	0.000000	0.000000	0.000000	0.051724	0.000000	0.000000	0.000000	0.000000	0.000000	0.000000	0.000000	0.000000	0.000000	0.000000	0.000000	0.000000	0.000000	0.000000	0.000000	0.000000	0.000000	0.000000	0.000000	0.000000	0.000000	0.017241	0.000000	0.000000	0.000000	0.000000	0.000000	0.000000	0.000000	0.000000	0.000000	0.000000	0.000000	0.000000	0.000000	0.000000	0.000000
6	3	0	7.224138	6.896552	7.362069	6.879310	6.396552	6.810345	7.258621	6.982759	7.586207	6.913793	8.465517	7.310345	6.293103	6.741379	6.448276	6.603448	6.689655	6.413793	7.155172	6.810345	6.620690	6.724138	6.862069	7.465517	6.758621	6.982759	6.741379	6.689655	6.224138	6.568966	6.362069	6.482759	6.586207	6.568966	6.586207	7.258621	6.672414	6.534483	6.500000	7.017241	6.534483	6.862069	6.913793	8.086207	6.655172	7.896552	6.275862
6	4	2	0.000000	0.000000	0.000000	0.000000	0.000000	0.000000	0.000000	0.000000	0.000000	0.000000	0.000000	0.000000	0.000000	0.000000	0.000000	0.000000	0.000000	0.000000	0.000000	0.000000	0.000000	0.000000	0.000000	0.000000	0.000000	0.000000	0.000000	0.000000	0.000000	0.000000	0.000000	0.000000	0.000000	0.000000	0.000000	0.000000	0.000000	0.000000	0.000000	0.000000	0.000000	0.000000	0.000000	0.000000	0.000000	0.000000	0.000000
6	5	1	0.000000	0.000000	0.000000	0.000000	0.000000	0.000000	0.000000	0.000000	0.000000	0.000000	0.000000	0.000000	0.000000	0.000000	0.000000	0.000000	0.000000	0.000000	0.000000	0.000000	0.000000	0.000000	0.000000	0.000000	0.000000	0.000000	0.000000	0.000000	0.000000	0.000000	0.000000	0.000000	0.000000	0.000000	0.000000	0.000000	0.000000	0.000000	0.000000	0.000000	0.000000	0.000000	0.000000	0.000000	0.000000	0.000000	0.000000
6	6	1	0.000000	0.000000	0.000000	0.000000	0.000000	0.000000	0.000000	0.000000	0.000000	0.000000	0.000000	0.000000	0.000000	0.000000	0.000000	0.000000	0.000000	0.000000	0.000000	0.000000	0.000000	0.000000	0.000000	0.000000	0.000000	0.000000	0.000000	0.000000	0.000000	0.000000	0.000000	0.017241	0.000000	0.000000	0.000000	0.000000	0.000000	0.000000	0.000000	0.000000	0.000000	0.000000	0.000000	0.000000	0.000000	0.000000	0.000000
6	7	0	0.000000	0.000000	0.000000	0.000000	0.000000	0.000000	0.000000	0.000000	0.000000	0.000000	0.000000	0.000000	0.000000	0.000000	0.000000	0.000000	0.000000	0.068966	0.000000	0.000000	0.000000	0.000000	0.000000	0.000000	0.000000	0.000000	0.000000	0.000000	0.000000	0.000000	0.000000	0.000000	0.000000	0.000000	0.000000	0.000000	0.000000	0.000000	0.000000	0.000000	0.000000	0.000000	0.000000	0.000000	0.000000	0.000000	0.000000
6	11	1	0.000000	0.000000	0.000000	0.000000	0.000000	0.000000	0.017241	0.000000	0.000000	0.000000	0.000000	0.000000	0.000000	0.000000	0.000000	0.000000	0.000000	0.000000	0.000000	0.000000	0.000000	0.000000	0.000000	0.000000	0.000000	0.000000	0.000000	0.000000	0.000000	0.000000	0.000000	0.000000	0.000000	0.000000	0.000000	0.000000	0.000000	0.000000	0.000000	0.000000	0.000000	0.000000	0.000000	0.000000	0.000000	0.000000	0.000000
6	13	2	0.000000	0.000000	0.000000	0.000000	0.000000	0.000000	0.017241	0.000000	0.000000	0.000000	0.000000	0.000000	0.000000	0.000000	0.000000	0.000000	0.000000	0.000000	0.000000	0.000000	0.000000	0.000000	0.000000	0.000000	0.000000	0.000000	0.000000	0.000000	0.000000	0.000000	0.000000	0.000000	0.000000	0.000000	0.000000	0.000000	0.000000	0.000000	0.000000	0.000000	0.000000	0.000000	0.000000	0.000000	0.000000	0.000000	0.000000
6	14	0	0.000000	0.000000	0.000000	0.000000	0.000000	0.000000	0.000000	0.000000	0.000000	0.000000	0.000000	0.000000	0.000000	0.000000	0.000000	0.000000	0.000000	0.000000	0.000000	0.000000	0.000000	0.000000	0.000000	0.000000	0.000000	0.000000	0.000000	0.000000	0.017241	0.000000	0.000000	0.017241	0.000000	0.000000	0.000000	0.000000	0.000000	0.000000	0.000000	0.000000	0.000000	0.000000	0.000000	0.000000	0.000000	0.000000	0.000000
6	17	1	0.000000	0.000000	0.000000	0.000000	0.017241	0.000000	0.000000	0.000000	0.000000	0.000000	0.000000	0.000000	0.000000	0.000000	0.000000	0.000000	0.000000	0.000000	0.000000	0.000000	0.017241	0.000000	0.000000	0.000000	0.000000	0.000000	0.000000	0.000000	0.000000	0.000000	0.000000	0.000000	0.000000	0.000000	0.000000	0.000000	0.000000	0.000000	0.000000	0.000000	0.000000	0.000000	0.000000	0.000000	0.000000	0.000000	0.000000
6	18	1	0.000000	0.000000	0.000000	0.000000	0.000000	0.000000	0.000000	0.000000	0.000000	0.000000	0.000000	0.000000	0.000000	0.000000	0.000000	0.000000	0.000000	0.000000	0.000000	0.000000	0.000000	0.000000	0.000000	0.000000	0.000000	0.017241	0.000000	0.000000	0.000000	0.000000	0.000000	0.017241	0.000000	0.000000	0.000000	0.000000	0.000000	0.000000	0.000000	0.000000	0.000000	0.017241	0.000000	0.000000	0.000000	0.000000	0.000000
6	21	2	0.000000	0.000000	0.000000	0.000000	0.017241	0.000000	0.000000	0.000000	0.000000	0.000000	0.000000	0.000000	0.000000	0.000000	0.000000	0.000000	0.000000	0.000000	0.000000	0.000000	0.000000	0.000000	0.000000	0.000000	0.000000	0.000000	0.000000	0.000000	0.000000	0.000000	0.000000	0.068966	0.000000	0.000000	0.000000	0.000000	0.000000	0.000000	0.000000	0.000000	0.000000	0.000000	0.000000	0.000000	0.000000	0.000000	0.000000
6	22	2	0.000000	0.000000	0.000000	0.000000	0.000000	0.000000	0.000000	0.000000	0.000000	0.000000	0.000000	0.000000	0.000000	0.000000	0.000000	0.000000	0.000000	0.000000	0.000000	0.000000	0.034483	0.000000	0.000000	0.000000	0.000000	0.000000	0.000000	0.000000	0.000000	0.000000	0.000000	0.000000	0.000000	0.000000	0.000000	0.000000	0.000000	0.000000	0.000000	0.000000	0.000000	0.000000	0.000000	0.000000	0.000000	0.000000	0.000000
6	23	2	0.000000	0.000000	0.000000	0.000000	0.000000	0.000000	0.000000	0.000000	0.000000	0.000000	0.000000	0.000000	0.000000	0.000000	0.000000	0.000000	0.000000	0.000000	0.000000	0.000000	0.000000	0.000000	0.000000	0.000000	0.000000	0.000000	0.000000	0.000000	0.000000	0.000000	0.000000	0.000000	0.000000	0.000000	0.000000	0.000000	0.000000	0.000000	0.000000	0.000000	0.000000	0.000000	0.000000	0.000000	0.000000	0.000000	0.000000
6	25	1	0.000000	0.000000	0.000000	0.000000	0.000000	0.000000	0.017241	0.000000	0.000000	0.000000	0.000000	0.000000	0.000000	0.000000	0.000000	0.000000	0.000000	0.000000	0.000000	0.000000	0.000000	0.000000	0.000000	0.000000	0.000000	0.000000	0.000000	0.000000	0.000000	0.000000	0.000000	0.000000	0.000000	0.000000	0.000000	0.000000	0.000000	0.000000	0.000000	0.000000	0.000000	0.000000	0.000000	0.000000	0.000000	0.000000	0.000000
6	26	1	0.000000	0.000000	0.000000	0.000000	0.000000	0.000000	0.017241	0.000000	0.000000	0.000000	0.000000	0.000000	0.000000	0.034483	0.000000	0.000000	0.000000	0.017241	0.000000	0.000000	0.017241	0.000000	0.000000	0.000000	0.000000	0.000000	0.000000	0.000000	0.000000	0.000000	0.000000	0.000000	0.000000	0.000000	0.000000	0.000000	0.000000	0.000000	0.000000	0.000000	0.000000	0.000000	0.000000	0.000000	0.000000	0.000000	0.000000
6	27	1	0.000000	0.000000	0.000000	0.000000	0.034483	0.000000	0.000000	0.000000	0.000000	0.000000	0.000000	0.000000	0.000000	0.000000	0.000000	0.000000	0.000000	0.000000	0.000000	0.000000	0.000000	0.000000	0.000000	0.000000	0.000000	0.000000	0.000000	0.000000	0.000000	0.000000	0.000000	0.068966	0.000000	0.000000	0.000000	0.000000	0.000000	0.000000	0.000000	0.000000	0.000000	0.000000	0.000000	0.000000	0.000000	0.000000	0.000000
6	28	2	0.000000	0.000000	0.000000	0.000000	0.000000	0.000000	0.017241	0.000000	0.000000	0.000000	0.000000	0.000000	0.000000	0.000000	0.000000	0.000000	0.000000	0.000000	0.000000	0.000000	0.000000	0.000000	0.000000	0.000000	0.000000	0.000000	0.000000	0.000000	0.017241	0.051724	0.000000	0.000000	0.000000	0.000000	0.017241	0.017241	0.000000	0.000000	0.000000	0.000000	0.017241	0.000000	0.000000	0.000000	0.000000	0.000000	0.000000
6	31	1	0.000000	0.000000	0.000000	0.000000	0.000000	0.000000	0.017241	0.000000	0.000000	0.000000	0.000000	0.000000	0.000000	0.000000	0.000000	0.000000	0.000000	0.000000	0.000000	0.000000	0.000000	0.000000	0.000000	0.000000	0.000000	0.000000	0.000000	0.000000	0.000000	0.000000	0.000000	0.000000	0.000000	0.000000	0.000000	0.000000	0.000000	0.000000	0.000000	0.000000	0.000000	0.000000	0.000000	0.000000	0.000000	0.000000	0.000000
6	32	1	0.000000	0.000000	0.000000	0.000000	0.000000	0.000000	0.017241	0.000000	0.000000	0.000000	0.000000	0.000000	0.000000	0.000000	0.000000	0.000000	0.000000	0.000000	0.000000	0.000000	0.000000	0.000000	0.000000	0.000000	0.000000	0.000000	0.000000	0.000000	0.000000	0.000000	0.000000	0.000000	0.000000	0.000000	0.000000	0.000000	0.000000	0.000000	0.000000	0.000000	0.000000	0.000000	0.000000	0.000000	0.000000	0.000000	0.000000
6	33	1	0.000000	0.000000	0.000000	0.000000	0.000000	0.000000	0.000000	0.000000	0.000000	0.000000	0.000000	0.000000	0.000000	0.000000	0.000000	0.000000	0.000000	0.000000	0.000000	0.000000	0.000000	0.000000	0.000000	0.000000	0.000000	0.000000	0.000000	0.000000	0.000000	0.000000	0.000000	0.000000	0.000000	0.000000	0.000000	0.000000	0.000000	0.000000	0.000000	0.000000	0.000000	0.000000	0.000000	0.000000	0.000000	0.000000	0.000000
6	34	1	0.000000	0.000000	0.000000	0.000000	0.000000	0.000000	0.000000	0.000000	0.000000	0.000000	0.000000	0.000000	0.000000	0.000000	0.000000	0.000000	0.000000	0.000000	0.000000	0.000000	0.000000	0.000000	0.000000	0.000000	0.000000	0.000000	0.000000	0.000000	0.000000	0.000000	0.000000	0.000000	0.000000	0.000000	0.000000	0.000000	0.000000	0.000000	0.000000	0.000000	0.000000	0.000000	0.000000	0.000000	0.000000	0.000000	0.000000
6	35	1	0.000000	0.000000	0.000000	0.000000	0.000000	0.000000	0.000000	0.000000	0.000000	0.000000	0.000000	0.000000	0.000000	0.000000	0.000000	0.000000	0.000000	0.000000	0.000000	0.000000	0.000000	0.000000	0.000000	0.000000	0.000000	0.000000	0.000000	0.000000	0.000000	0.000000	0.000000	0.000000	0.000000	0.000000	0.000000	0.000000	0.000000	0.000000	0.000000	0.000000	0.000000	0.000000	0.000000	0.000000	0.000000	0.000000	0.000000
6	36	1	0.000000	0.000000	0.000000	0.000000	0.000000	0.000000	0.017241	0.000000	0.000000	0.000000	0.000000	0.000000	0.000000	0.000000	0.000000	0.000000	0.000000	0.000000	0.000000	0.000000	0.000000	0.000000	0.000000	0.000000	0.000000	0.000000	0.000000	0.000000	0.000000	0.000000	0.000000	0.000000	0.000000	0.000000	0.000000	0.000000	0.000000	0.000000	0.000000	0.000000	0.000000	0.000000	0.000000	0.000000	0.000000	0.000000	0.000000
6	37	1	0.000000	0.000000	0.000000	0.000000	0.000000	0.000000	0.017241	0.000000	0.000000	0.000000	0.000000	0.000000	0.000000	0.000000	0.000000	0.000000	0.000000	0.000000	0.000000	0.000000	0.000000	0.000000	0.000000	0.000000	0.000000	0.000000	0.000000	0.000000	0.000000	0.000000	0.000000	0.017241	0.000000	0.000000	0.000000	0.000000	0.000000	0.000000	0.000000	0.000000	0.000000	0.000000	0.000000	0.000000	0.000000	0.000000	0.000000
6	38	1	0.000000	0.000000	0.000000	0.000000	0.000000	0.000000	0.017241	0.000000	0.000000	0.000000	0.000000	0.000000	0.000000	0.000000	0.000000	0.000000	0.000000	0.000000	0.000000	0.000000	0.000000	0.000000	0.000000	0.000000	0.000000	0.000000	0.000000	0.000000	0.000000	0.000000	0.000000	0.000000	0.000000	0.000000	0.000000	0.000000	0.000000	0.000000	0.000000	0.000000	0.000000	0.000000	0.000000	0.000000	0.000000	0.000000	0.000000
6	41	1	0.000000	0.017241	0.017241	0.017241	0.000000	0.000000	0.017241	0.000000	0.000000	0.017241	0.000000	0.017241	0.000000	0.017241	0.017241	0.000000	0.017241	0.017241	0.000000	0.000000	0.000000	0.000000	0.000000	0.000000	0.000000	0.000000	0.017241	0.017241	0.000000	0.017241	0.000000	0.017241	0.000000	0.034483	0.017241	0.017241	0.000000	0.000000	0.017241	0.000000	0.000000	0.000000	0.000000	0.000000	0.000000	0.017241	0.017241
6	42	0	0.000000	0.000000	0.000000	0.017241	0.034483	0.000000	0.000000	0.000000	0.017241	0.000000	0.000000	0.000000	0.000000	0.000000	0.000000	0.000000	0.017241	0.017241	0.017241	0.017241	0.000000	0.000000	0.000000	0.000000	0.000000	0.017241	0.000000	0.000000	0.000000	0.017241	0.017241	0.034483	0.000000	0.000000	0.000000	0.000000	0.000000	0.000000	0.000000	0.000000	0.017241	0.017241	0.000000	0.017241	0.000000	0.000000	0.000000
6	43	1	0.000000	0.000000	0.000000	0.000000	0.000000	0.000000	0.000000	0.000000	0.000000	0.000000	0.000000	0.000000	0.000000	0.000000	0.000000	0.000000	0.000000	0.000000	0.000000	0.000000	0.000000	0.000000	0.000000	0.000000	0.000000	0.000000	0.000000	0.000000	0.000000	0.000000	0.000000	0.000000	0.000000	0.000000	0.000000	0.000000	0.000000	0.000000	0.000000	0.000000	0.000000	0.000000	0.000000	0.000000	0.000000	0.000000	0.000000
6	45	1	0.000000	0.000000	0.000000	0.000000	0.000000	0.000000	0.017241	0.000000	0.000000	0.000000	0.000000	0.000000	0.000000	0.000000	0.000000	0.000000	0.000000	0.000000	0.000000	0.000000	0.000000	0.000000	0.000000	0.000000	0.000000	0.000000	0.000000	0.000000	0.000000	0.000000	0.000000	0.034483	0.000000	0.000000	0.000000	0.000000	0.000000	0.000000	0.000000	0.000000	0.000000	0.000000	0.000000	0.000000	0.000000	0.000000	0.000000
6	46	1	0.000000	0.000000	0.000000	0.000000	0.000000	0.000000	0.000000	0.000000	0.000000	0.000000	0.000000	0.000000	0.000000	0.000000	0.000000	0.000000	0.000000	0.000000	0.000000	0.000000	0.000000	0.000000	0.000000	0.000000	0.000000	0.000000	0.000000	0.000000	0.000000	0.000000	0.000000	0.000000	0.000000	0.000000	0.000000	0.000000	0.000000	0.000000	0.000000	0.000000	0.000000	0.000000	0.000000	0.000000	0.000000	0.000000	0.000000
6	48	1	0.000000	0.000000	0.000000	0.000000	0.017241	0.000000	0.017241	0.000000	0.000000	0.000000	0.000000	0.000000	0.000000	0.000000	0.000000	0.000000	0.000000	0.000000	0.000000	0.000000	0.000000	0.000000	0.000000	0.000000	0.000000	0.000000	0.000000	0.000000	0.000000	0.000000	0.000000	0.017241	0.000000	0.000000	0.000000	0.000000	0.000000	0.000000	0.000000	0.000000	0.000000	0.000000	0.000000	0.000000	0.000000	0.000000	0.000000
6	49	2	0.000000	0.000000	0.000000	0.000000	0.000000	0.000000	0.000000	0.000000	0.000000	0.000000	0.000000	0.000000	0.000000	0.000000	0.000000	0.000000	0.000000	0.000000	0.000000	0.000000	0.000000	0.000000	0.000000	0.000000	0.000000	0.000000	0.000000	0.000000	0.000000	0.000000	0.000000	0.000000	0.000000	0.000000	0.000000	0.000000	0.000000	0.000000	0.000000	0.000000	0.000000	0.000000	0.000000	0.000000	0.000000	0.000000	0.000000
6	50	2	0.000000	0.000000	0.000000	0.000000	0.000000	0.000000	0.000000	0.000000	0.000000	0.000000	0.000000	0.000000	0.000000	0.000000	0.000000	0.000000	0.000000	0.000000	0.000000	0.000000	0.000000	0.000000	0.000000	0.000000	0.000000	0.000000	0.000000	0.000000	0.000000	0.000000	0.000000	0.034483	0.000000	0.000000	0.000000	0.000000	0.000000	0.000000	0.000000	0.000000	0.000000	0.000000	0.000000	0.000000	0.000000	0.000000	0.000000
6	51	2	0.000000	0.000000	0.000000	0.000000	0.000000	0.000000	0.000000	0.000000	0.000000	0.000000	0.000000	0.000000	0.000000	0.000000	0.000000	0.000000	0.000000	0.000000	0.000000	0.000000	0.000000	0.000000	0.000000	0.000000	0.000000	0.000000	0.000000	0.000000	0.000000	0.000000	0.000000	0.000000	0.000000	0.000000	0.000000	0.000000	0.000000	0.000000	0.000000	0.000000	0.000000	0.000000	0.000000	0.000000	0.000000	0.000000	0.000000
6	52	2	0.000000	0.000000	0.000000	0.000000	0.000000	0.000000	0.000000	0.000000	0.000000	0.000000	0.000000	0.000000	0.000000	0.000000	0.000000	0.000000	0.000000	0.000000	0.000000	0.000000	0.000000	0.000000	0.000000	0.000000	0.000000	0.000000	0.000000	0.000000	0.000000	0.000000	0.000000	0.000000	0.000000	0.000000	0.000000	0.000000	0.000000	0.000000	0.000000	0.000000	0.000000	0.000000	0.000000	0.000000	0.000000	0.000000	0.000000
6	53	2	0.000000	0.000000	0.000000	0.000000	0.000000	0.000000	0.000000	0.000000	0.000000	0.000000	0.000000	0.000000	0.000000	0.000000	0.000000	0.000000	0.000000	0.000000	0.000000	0.000000	0.000000	0.000000	0.000000	0.000000	0.000000	0.000000	0.000000	0.000000	0.000000	0.000000	0.000000	0.000000	0.000000	0.000000	0.000000	0.000000	0.000000	0.000000	0.000000	0.000000	0.000000	0.000000	0.000000	0.000000	0.000000	0.000000	0.000000
6	54	2	0.000000	0.000000	0.000000	0.000000	0.017241	0.000000	0.000000	0.000000	0.000000	0.000000	0.000000	0.000000	0.000000	0.000000	0.000000	0.000000	0.000000	0.000000	0.000000	0.000000	0.000000	0.000000	0.000000	0.000000	0.000000	0.000000	0.000000	0.000000	0.000000	0.000000	0.000000	0.000000	0.000000	0.000000	0.000000	0.000000	0.000000	0.000000	0.000000	0.000000	0.000000	0.000000	0.000000	0.000000	0.000000	0.000000	0.000000
6	55	1	0.000000	0.000000	0.000000	0.000000	0.017241	0.000000	0.017241	0.000000	0.000000	0.000000	0.017241	0.000000	0.000000	0.000000	0.000000	0.000000	0.000000	0.000000	0.000000	0.000000	0.000000	0.000000	0.000000	0.000000	0.000000	0.000000	0.000000	0.000000	0.000000	0.000000	0.000000	0.051724	0.000000	0.000000	0.000000	0.000000	0.000000	0.000000	0.000000	0.000000	0.000000	0.000000	0.000000	0.000000	0.000000	0.000000	0.000000
6	56	2	0.000000	0.000000	0.017241	0.000000	0.017241	0.000000	0.017241	0.000000	0.000000	0.017241	0.000000	0.000000	0.017241	0.017241	0.017241	0.017241	0.000000	0.017241	0.000000	0.000000	0.017241	0.000000	0.000000	0.000000	0.034483	0.017241	0.000000	0.017241	0.000000	0.000000	0.000000	0.000000	0.000000	0.000000	0.000000	0.000000	0.000000	0.000000	0.000000	0.000000	0.000000	0.000000	0.000000	0.000000	0.000000	0.000000	0.000000
6	57	0	0.000000	0.000000	0.000000	0.000000	0.000000	0.000000	0.017241	0.000000	0.000000	0.000000	0.000000	0.000000	0.000000	0.000000	0.000000	0.000000	0.000000	0.000000	0.000000	0.000000	0.000000	0.000000	0.000000	0.000000	0.000000	0.000000	0.000000	0.000000	0.000000	0.000000	0.000000	0.000000	0.000000	0.000000	0.000000	0.000000	0.000000	0.000000	0.000000	0.000000	0.000000	0.000000	0.000000	0.000000	0.000000	0.000000	0.000000
6	58	2	0.000000	0.000000	0.000000	0.000000	0.000000	0.000000	0.017241	0.000000	0.000000	0.000000	0.000000	0.000000	0.000000	0.000000	0.000000	0.000000	0.000000	0.000000	0.000000	0.000000	0.000000	0.000000	0.000000	0.000000	0.000000	0.000000	0.000000	0.000000	0.000000	0.000000	0.000000	0.000000	0.000000	0.000000	0.000000	0.000000	0.000000	0.000000	0.000000	0.000000	0.000000	0.000000	0.000000	0.000000	0.000000	0.000000	0.000000
6	62	2	0.000000	0.000000	0.000000	0.000000	0.000000	0.000000	0.000000	0.000000	0.000000	0.000000	0.000000	0.000000	0.000000	0.000000	0.000000	0.000000	0.000000	0.000000	0.000000	0.000000	0.000000	0.000000	0.000000	0.000000	0.000000	0.000000	0.000000	0.000000	0.000000	0.000000	0.000000	0.000000	0.000000	0.000000	0.000000	0.000000	0.000000	0.000000	0.000000	0.000000	0.000000	0.000000	0.000000	0.000000	0.000000	0.000000	0.000000
6	63	2	0.000000	0.000000	0.017241	0.000000	0.000000	0.000000	0.068966	0.000000	0.000000	0.000000	0.000000	0.000000	0.017241	0.000000	0.000000	0.000000	0.034483	0.034483	0.000000	0.017241	0.000000	0.017241	0.000000	0.000000	0.017241	0.000000	0.000000	0.000000	0.017241	0.017241	0.000000	0.000000	0.017241	0.000000	0.017241	0.000000	0.000000	0.000000	0.000000	0.017241	0.000000	0.017241	0.017241	0.000000	0.017241	0.000000	0.017241
6	64	1	0.000000	0.017241	0.000000	0.000000	0.000000	0.000000	0.000000	0.000000	0.000000	0.000000	0.017241	0.000000	0.000000	0.000000	0.000000	0.000000	0.000000	0.000000	0.000000	0.000000	0.000000	0.000000	0.000000	0.000000	0.000000	0.000000	0.000000	0.000000	0.000000	0.000000	0.000000	0.086207	0.000000	0.000000	0.000000	0.000000	0.000000	0.000000	0.000000	0.000000	0.000000	0.000000	0.000000	0.000000	0.000000	0.000000	0.000000
7	1	0	0.000000	0.000000	0.000000	0.063492	0.000000	0.000000	0.000000	0.000000	0.000000	0.000000	0.015873	0.015873	0.031746	0.015873	0.000000	0.015873	0.079365	0.015873	0.015873	0.000000	0.031746	0.015873	0.015873	0.000000	0.015873	0.015873	0.015873	0.000000	0.000000	0.015873	0.000000	0.000000	0.000000	0.000000	0.000000	0.015873	0.000000	0.015873	0.000000	0.000000	0.031746	0.000000	0.000000	0.000000	0.000000	0.000000	0.000000
7	2	0	0.015873	0.031746	0.031746	0.015873	0.015873	0.000000	0.000000	0.015873	0.000000	0.015873	0.031746	0.047619	0.000000	0.000000	0.015873	0.000000	0.000000	0.000000	0.047619	0.031746	0.015873	0.015873	0.015873	0.047619	0.000000	0.000000	0.000000	0.000000	0.015873	0.000000	0.000000	0.047619	0.015873	0.000000	0.015873	0.000000	0.015873	0.000000	0.000000	0.000000	0.015873	0.015873	0.000000	0.000000	0.000000	0.015873	0.000000
7	3	1	0.047619	0.015873	0.015873	0.000000	0.015873	0.000000	0.000000	0.031746	0.000000	0.031746	0.015873	0.000000	0.063492	0.000000	0.063492	0.000000	0.031746	0.000000	0.000000	0.015873	0.015873	0.015873	0.031746	0.015873	0.015873	0.000000	0.000000	0.000000	0.031746	0.000000	0.000000	0.000000	0.000000	0.000000	0.000000	0.000000	0.000000	0.000000	0.000000	0.000000	0.015873	0.000000	0.000000	0.000000	0.000000	0.000000	0.000000
7	4	1	0.000000	0.015873	0.000000	0.000000	0.000000	0.015873	0.015873	0.000000	0.000000	0.000000	0.000000	0.015873	0.000000	0.015873	0.000000	0.031746	0.000000	0.015873	0.000000	0.000000	0.015873	0.000000	0.000000	0.000000	0.000000	0.015873	0.015873	0.000000	0.000000	0.000000	0.015873	0.000000	0.000000	0.000000	0.000000	0.000000	0.000000	0.000000	0.000000	0.015873	0.000000	0.000000	0.000000	0.000000	0.000000	0.000000	0.000000
7	5	1	0.031746	0.031746	0.000000	0.063492	0.015873	0.000000	0.000000	0.000000	0.000000	0.015873	0.000000	0.095238	0.031746	0.063492	0.063492	0.015873	0.015873	0.000000	0.063492	0.015873	0.047619	0.047619	0.047619	0.000000	0.047619	0.000000	0.000000	0.000000	0.000000	0.000000	0.000000	0.000000	0.000000	0.000000	0.015873	0.000000	0.000000	0.000000	0.015873	0.000000	0.015873	0.000000	0.000000	0.000000	0.000000	0.000000	0.000000
7	6	0	0.015873	0.000000	0.031746	0.031746	0.015873	0.000000	0.015873	0.000000	0.000000	0.000000	0.015873	0.000000	0.000000	0.047619	0.111111	0.031746	0.047619	0.015873	0.015873	0.047619	0.015873	0.000000	0.015873	0.015873	0.015873	0.000000	0.015873	0.015873	0.015873	0.000000	0.000000	0.000000	0.000000	0.000000	0.000000	0.000000	0.015873	0.000000	0.000000	0.000000	0.015873	0.015873	0.000000	0.000000	0.000000	0.000000	0.000000
7	7	2	0.031746	0.031746	0.031746	0.015873	0.015873	0.000000	0.000000	0.000000	0.000000	0.015873	0.000000	0.015873	0.015873	0.047619	0.031746	0.015873	0.031746	0.015873	0.015873	0.000000	0.063492	0.047619	0.047619	0.031746	0.015873	0.015873	0.000000	0.015873	0.000000	0.000000	0.015873	0.000000	0.000000	0.015873	0.000000	0.000000	0.000000	0.015873	0.015873	0.000000	0.000000	0.000000	0.000000	0.000000	0.000000	0.015873	0.000000
7	8	1	0.047619	0.095238	0.015873	0.031746	0.015873	0.047619	0.000000	0.015873	0.031746	0.015873	0.015873	0.063492	0.015873	0.000000	0.047619	0.031746	0.015873	0.047619	0.000000	0.000000	0.047619	0.015873	0.063492	0.000000	0.015873	0.000000	0.000000	0.000000	0.000000	0.015873	0.015873	0.000000	0.015873	0.000000	0.000000	0.000000	0.000000	0.000000	0.015873	0.000000	0.000000	0.000000	0.000000	0.000000	0.000000	0.000000	0.000000
7	10	2	0.000000	0.000000	0.015873	0.000000	0.015873	0.000000	0.000000	0.000000	0.031746	0.063492	0.000000	0.015873	0.031746	0.015873	0.015873	0.015873	0.000000	0.000000	0.000000	0.000000	0.015873	0.000000	0.000000	0.000000	0.000000	0.000000	0.000000	0.000000	0.000000	0.015873	0.000000	0.000000	0.000000	0.000000	0.000000	0.000000	0.000000	0.000000	0.000000	0.000000	0.000000	0.000000	0.000000	0.015873	0.000000	0.000000	0.000000
7	11	0	0.047619	0.031746	0.047619	0.000000	0.079365	0.015873	0.079365	0.063492	0.000000	0.000000	0.015873	0.015873	0.000000	0.047619	0.158730	0.015873	0.031746	0.095238	0.000000	0.126984	0.079365	0.111111	0.015873	0.158730	0.000000	0.015873	0.000000	0.079365	0.126984	0.111111	0.000000	0.000000	0.031746	0.015873	0.111111	0.111111	0.158730	0.047619	0.111111	0.111111	0.031746	0.111111	0.095238	0.095238	0.047619	0.253968	0.063492
7	12	0	0.000000	0.000000	0.015873	0.000000	0.000000	0.031746	0.000000	0.000000	0.015873	0.015873	0.000000	0.015873	0.015873	0.015873	0.031746	0.000000	0.000000	0.031746	0.015873	0.000000	0.000000	0.015873	0.015873	0.000000	0.000000	0.000000	0.000000	0.000000	0.000000	0.000000	0.000000	0.015873	0.000000	0.000000	0.000000	0.015873	0.000000	0.000000	0.000000	0.000000	0.000000	0.000000	0.000000	0.000000	0.000000	0.000000	0.000000
7	13	2	0.000000	0.000000	0.000000	0.000000	0.000000	0.000000	0.000000	0.000000	0.000000	0.000000	0.000000	0.000000	0.000000	0.015873	0.000000	0.000000	0.000000	0.015873	0.000000	0.015873	0.000000	0.000000	0.000000	0.015873	0.000000	0.000000	0.000000	0.000000	0.000000	0.000000	0.000000	0.000000	0.015873	0.000000	0.000000	0.000000	0.000000	0.000000	0.000000	0.000000	0.000000	0.000000	0.000000	0.000000	0.000000	0.000000	0.000000
7	15	2	0.000000	0.000000	0.000000	0.000000	0.000000	0.000000	0.015873	0.015873	0.015873	0.000000	0.000000	0.015873	0.000000	0.000000	0.000000	0.015873	0.000000	0.015873	0.000000	0.000000	0.000000	0.000000	0.000000	0.000000	0.000000	0.000000	0.000000	0.000000	0.000000	0.000000	0.000000	0.000000	0.000000	0.000000	0.000000	0.000000	0.000000	0.000000	0.000000	0.000000	0.000000	0.000000	0.000000	0.015873	0.000000	0.000000	0.000000
7	16	2	0.000000	0.000000	0.000000	0.000000	0.000000	0.000000	0.000000	0.000000	0.000000	0.000000	0.000000	0.000000	0.000000	0.000000	0.000000	0.000000	0.000000	0.000000	0.015873	0.000000	0.000000	0.000000	0.000000	0.000000	0.000000	0.000000	0.000000	0.000000	0.000000	0.000000	0.000000	0.000000	0.015873	0.000000	0.000000	0.000000	0.000000	0.000000	0.000000	0.015873	0.000000	0.000000	0.000000	0.000000	0.000000	0.000000	0.000000
7	17	2	0.000000	0.000000	0.000000	0.000000	0.000000	0.000000	0.000000	0.000000	0.000000	0.000000	0.015873	0.000000	0.000000	0.000000	0.000000	0.000000	0.000000	0.031746	0.000000	0.000000	0.015873	0.000000	0.000000	0.000000	0.000000	0.000000	0.000000	0.000000	0.000000	0.000000	0.000000	0.000000	0.000000	0.000000	0.000000	0.000000	0.000000	0.000000	0.000000	0.000000	0.000000	0.000000	0.000000	0.000000	0.000000	0.000000	0.000000
7	19	1	0.000000	0.000000	0.000000	0.000000	0.000000	0.000000	0.000000	0.000000	0.000000	0.000000	0.000000	0.000000	0.000000	0.000000	0.000000	0.000000	0.000000	0.000000	0.000000	0.000000	0.000000	0.000000	0.000000	0.000000	0.000000	0.000000	0.000000	0.000000	0.000000	0.000000	0.000000	0.000000	0.000000	0.000000	0.000000	0.015873	0.000000	0.000000	0.000000	0.000000	0.000000	0.000000	0.000000	0.000000	0.000000	0.000000	0.000000
7	20	2	0.015873	0.000000	0.000000	0.000000	0.000000	0.015873	0.000000	0.000000	0.015873	0.000000	0.015873	0.000000	0.015873	0.000000	0.000000	0.000000	0.000000	0.000000	0.000000	0.015873	0.000000	0.000000	0.000000	0.000000	0.000000	0.000000	0.000000	0.000000	0.000000	0.000000	0.000000	0.015873	0.000000	0.000000	0.000000	0.000000	0.000000	0.000000	0.000000	0.000000	0.000000	0.015873	0.000000	0.000000	0.000000	0.000000	0.000000
7	21	0	0.015873	0.015873	0.015873	0.000000	0.000000	0.015873	0.000000	0.015873	0.000000	0.000000	0.015873	0.000000	0.015873	0.015873	0.015873	0.000000	0.031746	0.015873	0.015873	0.015873	0.031746	0.015873	0.000000	0.015873	0.015873	0.000000	0.000000	0.000000	0.000000	0.000000	0.000000	0.000000	0.015873	0.000000	0.000000	0.000000	0.000000	0.000000	0.000000	0.000000	0.000000	0.000000	0.000000	0.000000	0.000000	0.000000	0.000000
7	22	0	0.015873	0.000000	0.000000	0.015873	0.047619	0.015873	0.000000	0.015873	0.000000	0.000000	0.000000	0.000000	0.000000	0.015873	0.000000	0.015873	0.031746	0.031746	0.031746	0.015873	0.000000	0.015873	0.000000	0.000000	0.015873	0.000000	0.000000	0.000000	0.000000	0.000000	0.000000	0.031746	0.015873	0.000000	0.015873	0.000000	0.000000	0.000000	0.000000	0.000000	0.000000	0.000000	0.000000	0.000000	0.000000	0.000000	0.000000
7	23	2	0.015873	0.000000	0.015873	0.000000	0.031746	0.000000	0.000000	0.000000	0.000000	0.000000	0.015873	0.015873	0.000000	0.000000	0.031746	0.000000	0.000000	0.047619	0.015873	0.000000	0.015873	0.000000	0.031746	0.015873	0.000000	0.015873	0.000000	0.015873	0.000000	0.000000	0.000000	0.000000	0.000000	0.000000	0.000000	0.015873	0.000000	0.000000	0.015873	0.000000	0.000000	0.000000	0.000000	0.000000	0.000000	0.000000	0.000000
7	24	0	0.000000	0.000000	0.015873	0.000000	0.015873	0.000000	0.000000	0.000000	0.000000	0.031746	0.031746	0.047619	0.000000	0.015873	0.015873	0.015873	0.000000	0.031746	0.000000	0.000000	0.000000	0.015873	0.000000	0.000000	0.000000	0.000000	0.000000	0.000000	0.000000	0.000000	0.000000	0.000000	0.000000	0.000000	0.000000	0.000000	0.000000	0.000000	0.000000	0.000000	0.000000	0.000000	0.031746	0.000000	0.015873	0.000000	0.015873
7	25	2	0.015873	0.015873	0.000000	0.015873	0.000000	0.031746	0.015873	0.015873	0.031746	0.000000	0.000000	0.000000	0.000000	0.000000	0.000000	0.031746	0.000000	0.015873	0.000000	0.000000	0.015873	0.000000	0.015873	0.000000	0.000000	0.015873	0.000000	0.000000	0.000000	0.000000	0.000000	0.000000	0.000000	0.000000	0.000000	0.000000	0.031746	0.031746	0.000000	0.000000	0.000000	0.015873	0.000000	0.000000	0.000000	0.000000	0.000000
7	26	2	0.031746	0.000000	0.000000	0.000000	0.000000	0.031746	0.015873	0.000000	0.000000	0.000000	0.000000	0.000000	0.000000	0.000000	0.000000	0.047619	0.000000	0.000000	0.000000	0.000000	0.015873	0.000000	0.000000	0.000000	0.000000	0.015873	0.000000	0.000000	0.000000	0.000000	0.000000	0.000000	0.000000	0.000000	0.000000	0.000000	0.000000	0.000000	0.000000	0.000000	0.000000	0.000000	0.000000	0.015873	0.000000	0.000000	0.000000
7	27	0	0.031746	0.000000	0.015873	0.031746	0.015873	0.015873	0.015873	0.031746	0.000000	0.015873	0.015873	0.015873	0.015873	0.000000	0.000000	0.015873	0.015873	0.000000	0.000000	0.000000	0.000000	0.000000	0.000000	0.000000	0.000000	0.000000	0.000000	0.015873	0.000000	0.000000	0.000000	0.031746	0.000000	0.000000	0.000000	0.000000	0.000000	0.000000	0.015873	0.000000	0.000000	0.000000	0.000000	0.015873	0.000000	0.000000	0.015873
7	28	2	0.000000	0.015873	0.000000	0.000000	0.000000	0.000000	0.000000	0.000000	0.000000	0.000000	0.000000	0.000000	0.000000	0.000000	0.000000	0.015873	0.000000	0.000000	0.000000	0.000000	0.000000	0.000000	0.000000	0.000000	0.000000	0.000000	0.000000	0.000000	0.000000	0.015873	0.000000	0.000000	0.000000	0.000000	0.000000	0.000000	0.000000	0.000000	0.000000	0.000000	0.000000	0.000000	0.000000	0.000000	0.000000	0.000000	0.015873
7	29	2	0.015873	0.015873	0.015873	0.000000	0.000000	0.063492	0.031746	0.015873	0.000000	0.000000	0.000000	0.063492	0.000000	0.000000	0.000000	0.047619	0.000000	0.000000	0.000000	0.000000	0.000000	0.000000	0.000000	0.000000	0.000000	0.000000	0.000000	0.000000	0.000000	0.000000	0.000000	0.000000	0.000000	0.000000	0.000000	0.000000	0.000000	0.000000	0.000000	0.000000	0.000000	0.000000	0.000000	0.015873	0.000000	0.000000	0.000000
7	30	0	0.063492	0.000000	0.015873	0.015873	0.015873	0.031746	0.015873	0.047619	0.000000	0.000000	0.000000	0.000000	0.031746	0.015873	0.000000	0.015873	0.031746	0.000000	0.000000	0.000000	0.015873	0.000000	0.000000	0.000000	0.000000	0.000000	0.000000	0.000000	0.000000	0.000000	0.000000	0.015873	0.000000	0.000000	0.000000	0.000000	0.015873	0.000000	0.000000	0.015873	0.000000	0.000000	0.000000	0.000000	0.000000	0.000000	0.015873
7	31	0	0.015873	0.015873	0.000000	0.015873	0.000000	0.000000	0.000000	0.000000	0.015873	0.015873	0.015873	0.000000	0.000000	0.015873	0.000000	0.000000	0.000000	0.000000	0.000000	0.000000	0.015873	0.000000	0.000000	0.000000	0.015873	0.000000	0.000000	0.000000	0.000000	0.000000	0.000000	0.000000	0.000000	0.015873	0.000000	0.015873	0.015873	0.000000	0.000000	0.000000	0.000000	0.000000	0.000000	0.000000	0.000000	0.000000	0.000000
7	32	1	0.000000	0.047619	0.000000	0.031746	0.015873	0.000000	0.000000	0.000000	0.000000	0.015873	0.000000	0.031746	0.015873	0.015873	0.031746	0.015873	0.031746	0.031746	0.047619	0.000000	0.000000	0.015873	0.031746	0.000000	0.000000	0.031746	0.000000	0.031746	0.015873	0.000000	0.031746	0.031746	0.015873	0.031746	0.015873	0.000000	0.015873	0.031746	0.031746	0.000000	0.000000	0.000000	0.031746	0.000000	0.031746	0.015873	0.015873
7	33	1	0.015873	0.015873	0.000000	0.031746	0.000000	0.015873	0.000000	0.000000	0.031746	0.015873	0.031746	0.000000	0.031746	0.031746	0.015873	0.063492	0.031746	0.000000	0.015873	0.000000	0.015873	0.000000	0.015873	0.000000	0.031746	0.031746	0.031746	0.000000	0.000000	0.000000	0.000000	0.015873	0.000000	0.015873	0.000000	0.000000	0.000000	0.000000	0.000000	0.000000	0.000000	0.000000	0.000000	0.015873	0.000000	0.000000	0.000000
7	35	2	0.000000	0.031746	0.047619	0.031746	0.000000	0.015873	0.000000	0.000000	0.015873	0.031746	0.000000	0.000000	0.015873	0.031746	0.031746	0.047619	0.063492	0.000000	0.063492	0.031746	0.015873	0.015873	0.015873	0.031746	0.000000	0.015873	0.000000	0.000000	0.000000	0.000000	0.000000	0.000000	0.000000	0.015873	0.000000	0.000000	0.015873	0.031746	0.000000	0.000000	0.000000	0.000000	0.000000	0.000000	0.000000	0.015873	0.000000
7	36	1	0.000000	0.015873	0.015873	0.000000	0.000000	0.000000	0.000000	0.000000	0.000000	0.000000	0.000000	0.000000	0.000000	0.000000	0.000000	0.000000	0.031746	0.000000	0.000000	0.015873	0.015873	0.000000	0.015873	0.000000	0.015873	0.000000	0.000000	0.000000	0.000000	0.000000	0.000000	0.000000	0.000000	0.000000	0.000000	0.000000	0.000000	0.000000	0.015873	0.000000	0.000000	0.000000	0.000000	0.000000	0.000000	0.000000	0.000000
7	37	2	0.015873	0.000000	0.000000	0.015873	0.015873	0.000000	0.000000	0.000000	0.015873	0.031746	0.000000	0.015873	0.000000	0.000000	0.000000	0.000000	0.000000	0.000000	0.000000	0.000000	0.000000	0.000000	0.000000	0.000000	0.000000	0.000000	0.000000	0.000000	0.000000	0.000000	0.000000	0.000000	0.000000	0.000000	0.000000	0.000000	0.000000	0.000000	0.000000	0.000000	0.000000	0.000000	0.000000	0.000000	0.000000	0.000000	0.000000
7	38	1	0.000000	0.015873	0.000000	0.015873	0.000000	0.031746	0.015873	0.000000	0.000000	0.000000	0.000000	0.031746	0.031746	0.031746	0.063492	0.000000	0.000000	0.000000	0.015873	0.047619	0.000000	0.015873	0.015873	0.015873	0.015873	0.000000	0.000000	0.000000	0.000000	0.000000	0.015873	0.000000	0.000000	0.000000	0.000000	0.000000	0.000000	0.000000	0.015873	0.000000	0.000000	0.000000	0.000000	0.000000	0.000000	0.000000	0.015873
7	39	2	0.000000	0.000000	0.000000	0.000000	0.000000	0.000000	0.000000	0.015873	0.000000	0.000000	0.000000	0.000000	0.000000	0.000000	0.015873	0.015873	0.000000	0.000000	0.000000	0.000000	0.000000	0.000000	0.000000	0.000000	0.015873	0.000000	0.015873	0.000000	0.000000	0.000000	0.000000	0.000000	0.000000	0.000000	0.000000	0.000000	0.000000	0.000000	0.000000	0.000000	0.000000	0.000000	0.000000	0.000000	0.000000	0.000000	0.000000
7	40	2	0.000000	0.000000	0.000000	0.000000	0.000000	0.000000	0.000000	0.000000	0.000000	0.000000	0.000000	0.000000	0.000000	0.015873	0.000000	0.015873	0.000000	0.000000	0.000000	0.000000	0.000000	0.000000	0.015873	0.000000	0.000000	0.000000	0.000000	0.000000	0.000000	0.000000	0.000000	0.000000	0.000000	0.000000	0.000000	0.000000	0.000000	0.000000	0.000000	0.000000	0.000000	0.000000	0.000000	0.015873	0.015873	0.000000	0.000000
7	41	1	0.015873	0.000000	0.000000	0.000000	0.000000	0.015873	0.000000	0.000000	0.000000	0.000000	0.015873	0.000000	0.015873	0.000000	0.031746	0.000000	0.000000	0.000000	0.000000	0.000000	0.015873	0.000000	0.031746	0.000000	0.000000	0.000000	0.000000	0.000000	0.000000	0.000000	0.000000	0.000000	0.000000	0.000000	0.000000	0.000000	0.000000	0.000000	0.000000	0.000000	0.000000	0.000000	0.000000	0.000000	0.000000	0.000000	0.000000
7	42	1	0.015873	0.015873	0.000000	0.015873	0.015873	0.015873	0.015873	0.015873	0.031746	0.000000	0.000000	0.000000	0.015873	0.000000	0.015873	0.000000	0.015873	0.000000	0.000000	0.000000	0.000000	0.000000	0.031746	0.000000	0.015873	0.015873	0.000000	0.000000	0.000000	0.000000	0.000000	0.000000	0.000000	0.015873	0.000000	0.000000	0.000000	0.000000	0.000000	0.000000	0.000000	0.000000	0.015873	0.000000	0.000000	0.000000	0.015873
7	43	1	0.015873	0.000000	0.000000	0.031746	0.000000	0.031746	0.000000	0.015873	0.000000	0.015873	0.015873	0.047619	0.000000	0.000000	0.031746	0.095238	0.031746	0.015873	0.000000	0.015873	0.000000	0.000000	0.015873	0.000000	0.000000	0.000000	0.000000	0.000000	0.000000	0.000000	0.015873	0.000000	0.000000	0.000000	0.000000	0.000000	0.000000	0.000000	0.000000	0.000000	0.000000	0.000000	0.000000	0.031746	0.000000	0.000000	0.000000
7	44	1	0.000000	0.000000	0.000000	0.000000	0.000000	0.000000	0.000000	0.000000	0.000000	0.000000	0.000000	0.015873	0.015873	0.000000	0.000000	0.000000	0.015873	0.000000	0.000000	0.015873	0.000000	0.031746	0.015873	0.015873	0.000000	0.000000	0.000000	0.000000	0.000000	0.000000	0.000000	0.015873	0.000000	0.000000	0.000000	0.000000	0.000000	0.000000	0.000000	0.000000	0.000000	0.000000	0.000000	0.000000	0.000000	0.000000	0.000000
7	45	2	0.000000	0.000000	0.000000	0.000000	0.000000	0.015873	0.000000	0.000000	0.000000	0.015873	0.000000	0.000000	0.015873	0.000000	0.015873	0.000000	0.000000	0.000000	0.000000	0.015873	0.000000	0.000000	0.031746	0.015873	0.000000	0.000000	0.000000	0.000000	0.015873	0.000000	0.000000	0.000000	0.000000	0.000000	0.000000	0.000000	0.015873	0.031746	0.000000	0.000000	0.000000	0.000000	0.000000	0.000000	0.000000	0.000000	0.000000
7	46	1	0.015873	0.031746	0.015873	0.015873	0.015873	0.000000	0.015873	0.000000	0.015873	0.000000	0.000000	0.000000	0.000000	0.015873	0.000000	0.015873	0.000000	0.000000	0.000000	0.000000	0.000000	0.015873	0.000000	0.000000	0.000000	0.000000	0.000000	0.000000	0.000000	0.015873	0.015873	0.000000	0.000000	0.000000	0.000000	0.000000	0.000000	0.000000	0.000000	0.000000	0.000000	0.000000	0.000000	0.000000	0.000000	0.000000	0.000000
7	47	1	0.000000	0.015873	0.000000	0.031746	0.000000	0.000000	0.015873	0.000000	0.000000	0.000000	0.000000	0.015873	0.031746	0.031746	0.031746	0.015873	0.079365	0.031746	0.000000	0.015873	0.000000	0.031746	0.000000	0.000000	0.000000	0.000000	0.000000	0.031746	0.015873	0.000000	0.000000	0.015873	0.000000	0.000000	0.000000	0.000000	0.015873	0.047619	0.000000	0.000000	0.000000	0.000000	0.015873	0.015873	0.047619	0.031746	0.000000
7	48	1	0.015873	0.000000	0.000000	0.000000	0.000000	0.015873	0.015873	0.015873	0.000000	0.000000	0.031746	0.000000	0.031746	0.000000	0.000000	0.000000	0.000000	0.015873	0.000000	0.000000	0.000000	0.000000	0.015873	0.000000	0.000000	0.015873	0.000000	0.000000	0.000000	0.000000	0.015873	0.000000	0.000000	0.000000	0.000000	0.015873	0.000000	0.000000	0.000000	0.000000	0.000000	0.000000	0.000000	0.000000	0.000000	0.000000	0.000000
7	49	0	0.015873	0.015873	0.000000	0.000000	0.000000	0.015873	0.000000	0.015873	0.015873	0.047619	0.031746	0.031746	0.047619	0.000000	0.015873	0.000000	0.031746	0.000000	0.031746	0.015873	0.015873	0.000000	0.031746	0.000000	0.000000	0.000000	0.015873	0.000000	0.000000	0.000000	0.000000	0.015873	0.000000	0.000000	0.000000	0.015873	0.000000	0.000000	0.000000	0.000000	0.000000	0.000000	0.000000	0.000000	0.000000	0.000000	0.000000
7	50	2	0.047619	0.015873	0.000000	0.047619	0.031746	0.015873	0.015873	0.015873	0.000000	0.015873	0.000000	0.031746	0.000000	0.000000	0.015873	0.000000	0.063492	0.000000	0.015873	0.047619	0.047619	0.000000	0.031746	0.015873	0.000000	0.000000	0.000000	0.015873	0.000000	0.000000	0.000000	0.015873	0.000000	0.015873	0.000000	0.000000	0.000000	0.000000	0.000000	0.000000	0.000000	0.000000	0.000000	0.015873	0.000000	0.000000	0.000000
7	51	2	0.031746	0.000000	0.015873	0.079365	0.015873	0.015873	0.000000	0.000000	0.047619	0.015873	0.015873	0.031746	0.015873	0.031746	0.000000	0.000000	0.015873	0.000000	0.000000	0.047619	0.000000	0.000000	0.015873	0.000000	0.000000	0.000000	0.000000	0.015873	0.000000	0.000000	0.000000	0.000000	0.015873	0.000000	0.000000	0.000000	0.015873	0.000000	0.000000	0.000000	0.000000	0.000000	0.000000	0.000000	0.000000	0.000000	0.015873
7	53	2	0.015873	0.000000	0.000000	0.000000	0.015873	0.000000	0.015873	0.015873	0.015873	0.000000	0.015873	0.015873	0.000000	0.000000	0.000000	0.000000	0.000000	0.000000	0.031746	0.000000	0.000000	0.000000	0.031746	0.000000	0.015873	0.000000	0.000000	0.000000	0.000000	0.000000	0.015873	0.015873	0.000000	0.000000	0.000000	0.000000	0.000000	0.000000	0.000000	0.000000	0.000000	0.000000	0.000000	0.000000	0.000000	0.000000	0.000000
7	54	2	0.047619	0.015873	0.000000	0.015873	0.000000	0.015873	0.015873	0.000000	0.000000	0.015873	0.000000	0.015873	0.000000	0.000000	0.015873	0.015873	0.000000	0.015873	0.000000	0.031746	0.015873	0.000000	0.000000	0.000000	0.000000	0.000000	0.000000	0.000000	0.000000	0.000000	0.000000	0.000000	0.000000	0.000000	0.000000	0.015873	0.000000	0.000000	0.000000	0.000000	0.000000	0.000000	0.000000	0.000000	0.000000	0.015873	0.000000
7	55	2	0.031746	0.031746	0.015873	0.031746	0.000000	0.015873	0.000000	0.063492	0.031746	0.047619	0.047619	0.000000	0.031746	0.031746	0.031746	0.000000	0.079365	0.063492	0.031746	0.111111	0.047619	0.047619	0.000000	0.047619	0.015873	0.111111	0.079365	0.079365	0.031746	0.142857	0.126984	0.111111	0.079365	0.063492	0.015873	0.047619	0.031746	0.079365	0.047619	0.063492	0.095238	0.079365	0.079365	0.031746	0.079365	0.095238	0.063492
7	56	2	0.031746	0.015873	0.000000	0.000000	0.000000	0.000000	0.000000	0.000000	0.031746	0.015873	0.015873	0.015873	0.015873	0.015873	0.063492	0.000000	0.031746	0.063492	0.015873	0.000000	0.000000	0.015873	0.000000	0.000000	0.000000	0.000000	0.000000	0.000000	0.015873	0.015873	0.015873	0.000000	0.000000	0.000000	0.000000	0.000000	0.000000	0.000000	0.000000	0.000000	0.000000	0.000000	0.000000	0.000000	0.000000	0.000000	0.000000
7	57	2	0.000000	0.015873	0.000000	0.015873	0.000000	0.000000	0.000000	0.000000	0.000000	0.000000	0.015873	0.015873	0.031746	0.000000	0.015873	0.000000	0.000000	0.031746	0.000000	0.015873	0.015873	0.015873	0.031746	0.015873	0.000000	0.015873	0.000000	0.000000	0.000000	0.000000	0.000000	0.000000	0.000000	0.000000	0.000000	0.000000	0.000000	0.000000	0.000000	0.000000	0.015873	0.000000	0.000000	0.015873	0.000000	0.000000	0.000000
7	58	2	0.000000	0.015873	0.015873	0.000000	0.000000	0.000000	0.000000	0.000000	0.000000	0.000000	0.015873	0.031746	0.000000	0.015873	0.031746	0.031746	0.015873	0.000000	0.000000	0.015873	0.015873	0.000000	0.031746	0.000000	0.000000	0.000000	0.000000	0.015873	0.000000	0.000000	0.000000	0.000000	0.015873	0.000000	0.000000	0.000000	0.000000	0.000000	0.000000	0.000000	0.000000	0.000000	0.000000	0.000000	0.000000	0.000000	0.000000
7	59	2	0.000000	0.000000	0.000000	0.000000	0.000000	0.000000	0.000000	0.000000	0.000000	0.000000	0.000000	0.000000	0.000000	0.000000	0.000000	0.000000	0.000000	0.000000	0.000000	0.000000	0.000000	0.000000	0.000000	0.000000	0.000000	0.000000	0.000000	0.000000	0.000000	0.000000	0.000000	0.000000	0.000000	0.000000	0.000000	0.000000	0.000000	0.000000	0.000000	0.000000	0.000000	0.000000	0.000000	0.000000	0.000000	0.000000	0.000000
7	60	2	0.000000	0.000000	0.000000	0.000000	0.015873	0.015873	0.000000	0.000000	0.000000	0.000000	0.000000	0.015873	0.015873	0.000000	0.015873	0.000000	0.000000	0.015873	0.000000	0.000000	0.000000	0.000000	0.000000	0.000000	0.000000	0.000000	0.000000	0.000000	0.000000	0.000000	0.000000	0.000000	0.000000	0.000000	0.015873	0.000000	0.000000	0.000000	0.015873	0.000000	0.000000	0.000000	0.000000	0.000000	0.000000	0.000000	0.000000
7	61	2	0.000000	0.031746	0.000000	0.000000	0.000000	0.000000	0.031746	0.000000	0.031746	0.015873	0.015873	0.047619	0.015873	0.000000	0.000000	0.031746	0.015873	0.000000	0.015873	0.031746	0.015873	0.015873	0.000000	0.015873	0.031746	0.000000	0.000000	0.000000	0.000000	0.000000	0.000000	0.000000	0.000000	0.000000	0.000000	0.000000	0.000000	0.000000	0.000000	0.000000	0.000000	0.000000	0.000000	0.000000	0.000000	0.031746	0.000000
7	62	2	0.000000	0.000000	0.015873	0.000000	0.031746	0.000000	0.000000	0.000000	0.015873	0.031746	0.000000	0.047619	0.015873	0.000000	0.031746	0.000000	0.000000	0.000000	0.000000	0.015873	0.000000	0.000000	0.000000	0.000000	0.000000	0.000000	0.000000	0.000000	0.000000	0.000000	0.000000	0.000000	0.000000	0.000000	0.000000	0.000000	0.000000	0.000000	0.015873	0.000000	0.000000	0.000000	0.000000	0.000000	0.000000	0.000000	0.000000
7	63	2	0.015873	0.015873	0.015873	0.000000	0.000000	0.000000	0.015873	0.015873	0.000000	0.015873	0.000000	0.015873	0.000000	0.000000	0.000000	0.000000	0.000000	0.000000	0.000000	0.000000	0.000000	0.000000	0.000000	0.015873	0.000000	0.000000	0.000000	0.000000	0.000000	0.000000	0.000000	0.000000	0.000000	0.000000	0.000000	0.015873	0.000000	0.000000	0.000000	0.000000	0.015873	0.000000	0.000000	0.000000	0.000000	0.000000	0.000000
7	64	2	0.031746	0.000000	0.015873	0.015873	0.047619	0.000000	0.015873	0.000000	0.015873	0.000000	0.015873	0.063492	0.000000	0.015873	0.000000	0.000000	0.031746	0.031746	0.000000	0.015873	0.015873	0.015873	0.031746	0.000000	0.000000	0.015873	0.000000	0.000000	0.015873	0.000000	0.000000	0.000000	0.000000	0.000000	0.015873	0.000000	0.000000	0.000000	0.000000	0.000000	0.000000	0.000000	0.000000	0.000000	0.000000	0.000000	0.000000
8	1	0	0.015873	0.031746	0.015873	0.015873	0.031746	0.031746	0.000000	0.031746	0.000000	0.031746	0.015873	0.000000	0.031746	0.000000	0.015873	0.000000	0.015873	0.031746	0.047619	0.015873	0.015873	0.000000	0.000000	0.047619	0.047619	0.000000	0.079365	0.126984	0.095238	0.095238	0.031746	0.063492	0.047619	0.111111	0.095238	0.063492	0.142857	0.095238	0.079365	0.111111	0.047619	0.063492	0.111111	0.095238	0.079365	0.095238	0.126984
8	2	0	0.031746	0.031746	0.047619	0.015873	0.000000	0.047619	0.015873	0.000000	0.000000	0.015873	0.000000	0.015873	0.015873	0.015873	0.000000	0.015873	0.000000	0.015873	0.031746	0.000000	0.031746	0.000000	0.015873	0.015873	0.000000	0.031746	0.031746	0.111111	0.047619	0.063492	0.063492	0.079365	0.031746	0.015873	0.142857	0.000000	0.095238	0.095238	0.063492	0.079365	0.000000	0.031746	0.142857	0.047619	0.126984	0.095238	0.126984
8	6	0	0.000000	0.000000	0.000000	0.015873	0.031746	0.031746	0.047619	0.000000	0.000000	0.000000	0.000000	0.000000	0.000000	0.000000	0.015873	0.000000	0.000000	0.000000	0.015873	0.000000	0.000000	0.015873	0.000000	0.000000	0.015873	0.000000	0.015873	0.079365	0.063492	0.095238	0.063492	0.047619	0.047619	0.047619	0.031746	0.031746	0.111111	0.095238	0.063492	0.047619	0.015873	0.079365	0.047619	0.047619	0.142857	0.079365	0.111111
8	11	0	0.015873	0.031746	0.000000	0.000000	0.015873	0.031746	0.031746	0.000000	0.015873	0.031746	0.000000	0.047619	0.000000	0.015873	0.000000	0.000000	0.015873	0.031746	0.063492	0.000000	0.031746	0.000000	0.000000	0.015873	0.015873	0.000000	0.047619	0.111111	0.015873	0.015873	0.063492	0.031746	0.015873	0.063492	0.063492	0.031746	0.063492	0.031746	0.063492	0.047619	0.000000	0.079365	0.015873	0.063492	0.126984	0.142857	0.047619
8	14	0	0.015873	0.031746	0.015873	0.015873	0.015873	0.000000	0.000000	0.000000	0.000000	0.000000	0.000000	0.000000	0.015873	0.000000	0.015873	0.000000	0.015873	0.000000	0.000000	0.047619	0.015873	0.000000	0.000000	0.000000	0.000000	0.000000	0.000000	0.047619	0.015873	0.031746	0.015873	0.031746	0.015873	0.095238	0.031746	0.015873	0.047619	0.031746	0.000000	0.079365	0.047619	0.063492	0.047619	0.047619	0.063492	0.031746	0.063492
8	19	1	0.000000	0.000000	0.000000	0.000000	0.000000	0.000000	0.000000	0.000000	0.000000	0.015873	0.000000	0.000000	0.000000	0.015873	0.000000	0.000000	0.000000	0.000000	0.000000	0.000000	0.000000	0.000000	0.000000	0.000000	0.000000	0.000000	0.000000	0.000000	0.000000	0.000000	0.000000	0.000000	0.000000	0.015873	0.000000	0.000000	0.015873	0.031746	0.015873	0.000000	0.000000	0.015873	0.000000	0.000000	0.015873	0.000000	0.015873
8	23	2	0.015873	0.000000	0.000000	0.015873	0.015873	0.000000	0.000000	0.000000	0.000000	0.015873	0.015873	0.015873	0.000000	0.000000	0.000000	0.000000	0.000000	0.000000	0.031746	0.000000	0.000000	0.000000	0.015873	0.031746	0.015873	0.015873	0.000000	0.047619	0.000000	0.031746	0.047619	0.015873	0.063492	0.000000	0.047619	0.015873	0.031746	0.111111	0.031746	0.079365	0.015873	0.063492	0.031746	0.031746	0.031746	0.063492	0.126984
8	24	0	0.015873	0.015873	0.000000	0.000000	0.000000	0.031746	0.000000	0.000000	0.000000	0.015873	0.000000	0.000000	0.000000	0.000000	0.000000	0.000000	0.000000	0.015873	0.000000	0.000000	0.000000	0.000000	0.000000	0.000000	0.015873	0.015873	0.015873	0.047619	0.047619	0.015873	0.047619	0.031746	0.047619	0.047619	0.015873	0.031746	0.047619	0.063492	0.047619	0.047619	0.015873	0.031746	0.142857	0.015873	0.015873	0.031746	0.031746
8	33	1	0.000000	0.000000	0.000000	0.031746	0.000000	0.031746	0.000000	0.000000	0.015873	0.000000	0.031746	0.000000	0.000000	0.000000	0.015873	0.000000	0.015873	0.000000	0.015873	0.031746	0.015873	0.000000	0.000000	0.047619	0.031746	0.000000	0.000000	0.142857	0.047619	0.047619	0.015873	0.079365	0.063492	0.079365	0.142857	0.063492	0.015873	0.047619	0.079365	0.095238	0.015873	0.063492	0.095238	0.111111	0.079365	0.079365	0.126984
8	35	1	0.015873	0.000000	0.015873	0.031746	0.000000	0.015873	0.031746	0.000000	0.015873	0.015873	0.000000	0.015873	0.015873	0.000000	0.015873	0.000000	0.000000	0.031746	0.031746	0.047619	0.031746	0.000000	0.031746	0.000000	0.000000	0.015873	0.000000	0.063492	0.095238	0.031746	0.063492	0.047619	0.047619	0.079365	0.047619	0.063492	0.079365	0.063492	0.063492	0.063492	0.047619	0.079365	0.142857	0.047619	0.095238	0.063492	0.095238
8	41	1	0.015873	0.015873	0.015873	0.015873	0.000000	0.015873	0.015873	0.000000	0.015873	0.000000	0.000000	0.000000	0.000000	0.000000	0.015873	0.000000	0.000000	0.000000	0.000000	0.000000	0.015873	0.000000	0.000000	0.000000	0.000000	0.015873	0.000000	0.031746	0.015873	0.015873	0.079365	0.000000	0.015873	0.063492	0.063492	0.000000	0.031746	0.015873	0.031746	0.031746	0.000000	0.000000	0.047619	0.031746	0.111111	0.063492	0.031746
8	42	1	0.015873	0.031746	0.000000	0.000000	0.015873	0.015873	0.000000	0.047619	0.000000	0.000000	0.000000	0.000000	0.000000	0.000000	0.015873	0.000000	0.000000	0.000000	0.000000	0.000000	0.015873	0.000000	0.000000	0.047619	0.047619	0.031746	0.015873	0.063492	0.079365	0.031746	0.000000	0.079365	0.015873	0.000000	0.031746	0.031746	0.063492	0.047619	0.031746	0.047619	0.015873	0.047619	0.063492	0.047619	0.111111	0.015873	0.079365
8	43	0	0.000000	0.000000	0.000000	0.031746	0.000000	0.015873	0.015873	0.000000	0.015873	0.000000	0.000000	0.000000	0.000000	0.000000	0.000000	0.000000	0.000000	0.000000	0.000000	0.000000	0.000000	0.015873	0.000000	0.000000	0.015873	0.031746	0.000000	0.079365	0.000000	0.015873	0.015873	0.015873	0.000000	0.000000	0.031746	0.015873	0.079365	0.047619	0.015873	0.000000	0.015873	0.063492	0.047619	0.015873	0.047619	0.063492	0.063492
8	44	0	0.015873	0.000000	0.000000	0.015873	0.000000	0.015873	0.000000	0.015873	0.000000	0.000000	0.000000	0.000000	0.031746	0.000000	0.031746	0.000000	0.000000	0.000000	0.015873	0.000000	0.015873	0.000000	0.015873	0.015873	0.015873	0.000000	0.015873	0.015873	0.015873	0.031746	0.047619	0.000000	0.000000	0.047619	0.047619	0.047619	0.079365	0.047619	0.000000	0.047619	0.015873	0.047619	0.031746	0.031746	0.031746	0.111111	0.095238
8	47	1	0.015873	0.000000	0.015873	0.015873	0.015873	0.031746	0.000000	0.000000	0.000000	0.015873	0.000000	0.015873	0.031746	0.015873	0.015873	0.000000	0.000000	0.000000	0.015873	0.000000	0.000000	0.000000	0.015873	0.031746	0.000000	0.015873	0.015873	0.047619	0.015873	0.063492	0.015873	0.015873	0.031746	0.031746	0.063492	0.015873	0.031746	0.047619	0.031746	0.047619	0.031746	0.079365	0.079365	0.015873	0.063492	0.031746	0.095238
8	48	1	0.000000	0.015873	0.000000	0.015873	0.000000	0.000000	0.000000	0.000000	0.000000	0.015873	0.000000	0.031746	0.000000	0.000000	0.000000	0.000000	0.000000	0.015873	0.000000	0.000000	0.000000	0.000000	0.031746	0.031746	0.015873	0.000000	0.000000	0.031746	0.047619	0.015873	0.047619	0.031746	0.015873	0.047619	0.095238	0.031746	0.079365	0.031746	0.031746	0.015873	0.047619	0.031746	0.095238	0.111111	0.047619	0.063492	0.063492
8	49	2	0.015873	0.000000	0.015873	0.047619	0.015873	0.015873	0.000000	0.000000	0.000000	0.000000	0.000000	0.031746	0.031746	0.000000	0.000000	0.000000	0.000000	0.000000	0.015873	0.015873	0.000000	0.015873	0.000000	0.079365	0.015873	0.047619	0.047619	0.079365	0.079365	0.063492	0.111111	0.063492	0.063492	0.063492	0.095238	0.015873	0.158730	0.142857	0.095238	0.063492	0.047619	0.158730	0.095238	0.063492	0.079365	0.158730	0.111111
8	50	2	0.015873	0.000000	0.000000	0.000000	0.031746	0.000000	0.015873	0.000000	0.015873	0.031746	0.000000	0.015873	0.047619	0.000000	0.000000	0.015873	0.000000	0.000000	0.015873	0.000000	0.000000	0.000000	0.000000	0.015873	0.015873	0.000000	0.031746	0.095238	0.015873	0.079365	0.015873	0.047619	0.047619	0.079365	0.063492	0.095238	0.126984	0.063492	0.063492	0.095238	0.031746	0.095238	0.111111	0.047619	0.079365	0.079365	0.126984
8	51	2	0.000000	0.031746	0.000000	0.015873	0.015873	0.015873	0.031746	0.015873	0.000000	0.015873	0.031746	0.000000	0.000000	0.000000	0.047619	0.015873	0.000000	0.000000	0.000000	0.031746	0.000000	0.000000	0.015873	0.000000	0.031746	0.000000	0.000000	0.031746	0.063492	0.015873	0.063492	0.095238	0.031746	0.126984	0.095238	0.047619	0.063492	0.047619	0.047619	0.047619	0.063492	0.015873	0.079365	0.111111	0.111111	0.142857	0.063492
8	53	2	0.000000	0.015873	0.015873	0.031746	0.031746	0.031746	0.031746	0.015873	0.015873	0.015873	0.000000	0.000000	0.000000	0.000000	0.015873	0.000000	0.000000	0.000000	0.015873	0.000000	0.015873	0.000000	0.000000	0.031746	0.000000	0.000000	0.015873	0.111111	0.015873	0.047619	0.063492	0.095238	0.031746	0.047619	0.047619	0.031746	0.047619	0.095238	0.063492	0.015873	0.063492	0.031746	0.047619	0.015873	0.031746	0.031746	0.063492
8	55	2	0.000000	0.015873	0.031746	0.015873	0.015873	0.000000	0.015873	0.047619	0.015873	0.015873	0.000000	0.047619	0.015873	0.000000	0.031746	0.000000	0.031746	0.000000	0.000000	0.000000	0.000000	0.047619	0.000000	0.031746	0.063492	0.015873	0.015873	0.047619	0.047619	0.015873	0.079365	0.015873	0.015873	0.047619	0.095238	0.031746	0.015873	0.063492	0.000000	0.063492	0.015873	0.079365	0.063492	0.047619	0.031746	0.047619	0.063492
8	56	2	0.000000	0.031746	0.000000	0.000000	0.015873	0.015873	0.000000	0.000000	0.031746	0.015873	0.000000	0.015873	0.000000	0.000000	0.015873	0.015873	0.000000	0.015873	0.015873	0.015873	0.015873	0.000000	0.015873	0.015873	0.015873	0.031746	0.000000	0.063492	0.015873	0.047619	0.047619	0.000000	0.015873	0.095238	0.047619	0.047619	0.015873	0.031746	0.015873	0.015873	0.063492	0.079365	0.126984	0.031746	0.079365	0.031746	0.111111
8	58	2	0.015873	0.031746	0.015873	0.047619	0.000000	0.015873	0.000000	0.000000	0.000000	0.000000	0.000000	0.000000	0.031746	0.000000	0.015873	0.015873	0.015873	0.000000	0.015873	0.015873	0.015873	0.000000	0.000000	0.000000	0.031746	0.015873	0.000000	0.111111	0.015873	0.047619	0.063492	0.047619	0.000000	0.079365	0.063492	0.047619	0.063492	0.063492	0.031746	0.031746	0.047619	0.126984	0.063492	0.079365	0.000000	0.095238	0.031746
8	59	2	0.015873	0.000000	0.000000	0.000000	0.000000	0.015873	0.015873	0.000000	0.000000	0.000000	0.000000	0.000000	0.000000	0.000000	0.000000	0.000000	0.000000	0.000000	0.000000	0.000000	0.000000	0.000000	0.000000	0.000000	0.000000	0.000000	0.015873	0.000000	0.015873	0.000000	0.015873	0.015873	0.015873	0.000000	0.015873	0.015873	0.015873	0.031746	0.000000	0.015873	0.015873	0.000000	0.000000	0.031746	0.000000	0.015873	0.015873
8	60	2	0.015873	0.047619	0.000000	0.047619	0.000000	0.031746	0.000000	0.000000	0.015873	0.015873	0.000000	0.000000	0.000000	0.000000	0.031746	0.000000	0.000000	0.015873	0.031746	0.000000	0.000000	0.000000	0.015873	0.031746	0.000000	0.000000	0.000000	0.000000	0.015873	0.031746	0.015873	0.015873	0.031746	0.031746	0.031746	0.031746	0.047619	0.047619	0.000000	0.047619	0.000000	0.031746	0.095238	0.031746	0.031746	0.063492	0.047619
8	61	2	0.015873	0.047619	0.031746	0.015873	0.015873	0.000000	0.000000	0.031746	0.000000	0.000000	0.000000	0.015873	0.000000	0.000000	0.000000	0.000000	0.000000	0.015873	0.000000	0.000000	0.015873	0.000000	0.000000	0.031746	0.000000	0.000000	0.000000	0.031746	0.015873	0.015873	0.015873	0.000000	0.000000	0.031746	0.015873	0.015873	0.000000	0.015873	0.031746	0.031746	0.000000	0.031746	0.000000	0.063492	0.015873	0.047619	0.047619
8	63	2	0.000000	0.000000	0.000000	0.000000	0.015873	0.000000	0.000000	0.015873	0.000000	0.000000	0.000000	0.015873	0.000000	0.000000	0.000000	0.000000	0.000000	0.000000	0.000000	0.000000	0.015873	0.000000	0.015873	0.015873	0.000000	0.000000	0.015873	0.063492	0.047619	0.031746	0.031746	0.015873	0.031746	0.063492	0.031746	0.047619	0.047619	0.063492	0.015873	0.047619	0.047619	0.047619	0.079365	0.047619	0.111111	0.031746	0.142857
8	64	2	0.015873	0.000000	0.000000	0.015873	0.000000	0.015873	0.015873	0.015873	0.015873	0.015873	0.031746	0.000000	0.000000	0.000000	0.015873	0.000000	0.015873	0.015873	0.000000	0.000000	0.000000	0.015873	0.015873	0.000000	0.031746	0.015873	0.000000	0.047619	0.015873	0.047619	0.063492	0.000000	0.047619	0.079365	0.047619	0.000000	0.079365	0.079365	0.047619	0.047619	0.079365	0.047619	0.063492	0.047619	0.079365	0.095238	0.111111
9	7	0	3.708861	3.987342	4.227848	4.075949	3.746835	4.227848	4.025316	4.177215	4.151899	4.012658	3.949367	4.202532	4.177215	4.063291	4.177215	4.265823	4.594937	4.101266	4.556962	4.835443	4.531646	4.721519	4.898734	4.721519	4.620253	4.430380	4.658228	4.822785	4.341772	4.443038	4.341772	4.265823	4.240506	4.037975	4.708861	4.797468	4.620253	5.012658	4.784810	4.582278	4.772152	4.734177	4.670886	4.291139	4.215190	4.468354	4.227848
9	11	1	0.000000	0.000000	0.000000	0.012658	0.012658	0.000000	0.000000	0.000000	0.000000	0.000000	0.000000	0.000000	0.000000	0.025316	0.012658	0.012658	0.000000	0.000000	0.000000	0.000000	0.000000	0.000000	0.012658	0.000000	0.000000	0.000000	0.000000	0.000000	0.000000	0.000000	0.000000	0.000000	0.012658	0.012658	0.000000	0.000000	0.000000	0.000000	0.000000	0.000000	0.012658	0.012658	0.000000	0.000000	0.000000	0.025316	0.025316
9	23	0	0.000000	0.000000	0.000000	0.000000	0.000000	0.000000	0.000000	0.000000	0.000000	0.000000	0.000000	0.000000	0.000000	0.000000	0.000000	0.000000	0.000000	0.000000	0.000000	0.000000	0.000000	0.000000	0.000000	0.000000	0.000000	0.000000	0.000000	0.000000	0.000000	0.000000	0.000000	0.000000	0.000000	0.000000	0.000000	0.000000	0.000000	0.000000	0.000000	0.000000	0.000000	0.000000	0.000000	0.000000	0.000000	0.000000	0.000000
9	26	0	0.000000	0.000000	0.000000	0.000000	0.000000	0.000000	0.000000	0.012658	0.000000	0.000000	0.000000	0.000000	0.000000	0.000000	0.000000	0.012658	0.012658	0.000000	0.000000	0.012658	0.012658	0.000000	0.000000	0.000000	0.000000	0.000000	0.000000	0.000000	0.000000	0.000000	0.012658	0.000000	0.000000	0.000000	0.000000	0.000000	0.000000	0.012658	0.000000	0.012658	0.000000	0.012658	0.000000	0.000000	0.000000	0.012658	0.012658
9	27	2	0.000000	0.000000	0.012658	0.000000	0.000000	0.000000	0.000000	0.000000	0.000000	0.000000	0.012658	0.000000	0.000000	0.000000	0.000000	0.000000	0.000000	0.000000	0.000000	0.000000	0.000000	0.000000	0.000000	0.000000	0.000000	0.000000	0.000000	0.000000	0.000000	0.000000	0.000000	0.000000	0.000000	0.000000	0.000000	0.000000	0.000000	0.000000	0.000000	0.000000	0.000000	0.000000	0.000000	0.000000	0.000000	0.000000	0.000000
9	29	0	0.012658	0.000000	0.000000	0.000000	0.000000	0.012658	0.000000	0.000000	0.000000	0.000000	0.000000	0.000000	0.000000	0.000000	0.000000	0.000000	0.000000	0.000000	0.000000	0.000000	0.012658	0.000000	0.000000	0.000000	0.000000	0.000000	0.000000	0.000000	0.000000	0.000000	0.000000	0.012658	0.000000	0.000000	0.000000	0.000000	0.000000	0.000000	0.000000	0.000000	0.000000	0.000000	0.000000	0.000000	0.000000	0.000000	0.000000
9	32	2	0.000000	0.000000	0.012658	0.000000	0.000000	0.000000	0.000000	0.000000	0.000000	0.000000	0.000000	0.000000	0.000000	0.000000	0.000000	0.000000	0.000000	0.000000	0.000000	0.000000	0.000000	0.000000	0.000000	0.000000	0.000000	0.000000	0.012658	0.000000	0.000000	0.000000	0.000000	0.000000	0.000000	0.000000	0.000000	0.000000	0.000000	0.000000	0.000000	0.000000	0.000000	0.000000	0.000000	0.012658	0.000000	0.000000	0.000000
9	35	1	0.000000	0.000000	0.000000	0.000000	0.000000	0.000000	0.000000	0.000000	0.000000	0.000000	0.000000	0.000000	0.000000	0.000000	0.000000	0.000000	0.000000	0.000000	0.000000	0.000000	0.000000	0.000000	0.000000	0.000000	0.000000	0.000000	0.012658	0.000000	0.000000	0.000000	0.000000	0.000000	0.000000	0.000000	0.000000	0.012658	0.000000	0.000000	0.000000	0.000000	0.000000	0.000000	0.000000	0.012658	0.012658	0.000000	0.000000
9	36	1	0.000000	0.000000	0.000000	0.000000	0.000000	0.000000	0.000000	0.000000	0.000000	0.000000	0.012658	0.000000	0.000000	0.000000	0.000000	0.000000	0.000000	0.012658	0.000000	0.000000	0.000000	0.000000	0.000000	0.000000	0.000000	0.000000	0.000000	0.000000	0.000000	0.000000	0.012658	0.000000	0.000000	0.000000	0.000000	0.012658	0.000000	0.000000	0.000000	0.000000	0.000000	0.000000	0.000000	0.000000	0.000000	0.000000	0.000000
9	39	1	0.025316	0.000000	0.000000	0.000000	0.000000	0.000000	0.000000	0.000000	0.000000	0.000000	0.000000	0.000000	0.000000	0.000000	0.000000	0.000000	0.000000	0.000000	0.000000	0.000000	0.000000	0.000000	0.000000	0.000000	0.000000	0.000000	0.000000	0.000000	0.000000	0.000000	0.000000	0.000000	0.000000	0.000000	0.000000	0.000000	0.000000	0.000000	0.000000	0.000000	0.000000	0.000000	0.000000	0.000000	0.000000	0.000000	0.000000
9	42	1	0.050633	0.012658	0.000000	0.012658	0.000000	0.000000	0.000000	0.000000	0.000000	0.000000	0.000000	0.000000	0.000000	0.000000	0.000000	0.000000	0.000000	0.000000	0.000000	0.063291	0.050633	0.101266	0.000000	0.000000	0.025316	0.012658	0.000000	0.025316	0.000000	0.025316	0.063291	0.037975	0.012658	0.000000	0.012658	0.037975	0.113924	0.037975	0.050633	0.012658	0.025316	0.025316	0.012658	0.075949	0.063291	0.000000	0.050633
9	45	1	0.000000	0.000000	0.000000	0.000000	0.000000	0.000000	0.000000	0.000000	0.000000	0.000000	0.000000	0.000000	0.012658	0.000000	0.000000	0.000000	0.000000	0.000000	0.000000	0.000000	0.000000	0.000000	0.000000	0.012658	0.012658	0.000000	0.000000	0.000000	0.000000	0.012658	0.000000	0.000000	0.000000	0.000000	0.000000	0.000000	0.000000	0.000000	0.000000	0.000000	0.000000	0.000000	0.000000	0.000000	0.000000	0.000000	0.000000
9	47	1	0.000000	0.000000	0.000000	0.000000	0.012658	0.000000	0.000000	0.000000	0.000000	0.000000	0.000000	0.000000	0.012658	0.000000	0.000000	0.000000	0.000000	0.012658	0.000000	0.000000	0.000000	0.000000	0.000000	0.000000	0.000000	0.000000	0.000000	0.000000	0.000000	0.000000	0.000000	0.000000	0.000000	0.012658	0.000000	0.000000	0.000000	0.000000	0.000000	0.000000	0.000000	0.000000	0.000000	0.000000	0.012658	0.000000	0.000000
9	48	1	0.000000	0.000000	0.000000	0.000000	0.012658	0.000000	0.000000	0.012658	0.000000	0.000000	0.000000	0.012658	0.000000	0.000000	0.000000	0.000000	0.000000	0.000000	0.012658	0.000000	0.000000	0.000000	0.000000	0.000000	0.012658	0.000000	0.000000	0.025316	0.000000	0.000000	0.000000	0.000000	0.000000	0.000000	0.000000	0.000000	0.000000	0.000000	0.000000	0.000000	0.000000	0.000000	0.000000	0.000000	0.000000	0.000000	0.000000
9	57	2	0.000000	0.012658	0.000000	0.012658	0.000000	0.000000	0.000000	0.000000	0.000000	0.000000	0.000000	0.000000	0.012658	0.012658	0.000000	0.000000	0.000000	0.000000	0.025316	0.012658	0.025316	0.000000	0.000000	0.000000	0.000000	0.025316	0.000000	0.000000	0.000000	0.000000	0.000000	0.000000	0.000000	0.000000	0.012658	0.000000	0.012658	0.000000	0.000000	0.000000	0.000000	0.000000	0.000000	0.000000	0.000000	0.000000	0.000000
9	58	2	0.000000	0.000000	0.000000	0.000000	0.000000	0.000000	0.000000	0.000000	0.000000	0.000000	0.012658	0.000000	0.000000	0.000000	0.000000	0.000000	0.000000	0.000000	0.000000	0.000000	0.000000	0.000000	0.000000	0.000000	0.000000	0.000000	0.000000	0.000000	0.000000	0.000000	0.000000	0.000000	0.000000	0.000000	0.000000	0.000000	0.000000	0.000000	0.000000	0.000000	0.000000	0.000000	0.000000	0.000000	0.012658	0.000000	0.000000
9	60	2	0.000000	0.000000	0.000000	0.000000	0.000000	0.000000	0.000000	0.000000	0.000000	0.000000	0.000000	0.000000	0.000000	0.000000	0.000000	0.000000	0.000000	0.000000	0.000000	0.000000	0.000000	0.000000	0.012658	0.000000	0.000000	0.000000	0.000000	0.000000	0.000000	0.000000	0.012658	0.000000	0.000000	0.000000	0.012658	0.000000	0.000000	0.000000	0.000000	0.012658	0.000000	0.012658	0.000000	0.012658	0.000000	0.000000	0.000000
9	61	2	0.012658	0.000000	0.000000	0.000000	0.000000	0.000000	0.000000	0.000000	0.000000	0.000000	0.000000	0.012658	0.012658	0.000000	0.000000	0.000000	0.000000	0.000000	0.000000	0.000000	0.000000	0.000000	0.000000	0.000000	0.000000	0.000000	0.000000	0.000000	0.000000	0.000000	0.000000	0.000000	0.000000	0.000000	0.000000	0.000000	0.000000	0.000000	0.000000	0.000000	0.000000	0.000000	0.012658	0.000000	0.000000	0.000000	0.000000
9	62	2	0.000000	0.012658	0.000000	0.000000	0.000000	0.000000	0.000000	0.000000	0.000000	0.000000	0.000000	0.000000	0.000000	0.000000	0.000000	0.012658	0.000000	0.000000	0.012658	0.000000	0.000000	0.000000	0.000000	0.000000	0.000000	0.000000	0.000000	0.000000	0.000000	0.000000	0.012658	0.000000	0.000000	0.000000	0.000000	0.012658	0.000000	0.000000	0.000000	0.000000	0.000000	0.000000	0.000000	0.000000	0.000000	0.000000	0.000000
9	63	2	0.000000	0.000000	0.000000	0.000000	0.000000	0.000000	0.000000	0.000000	0.000000	0.000000	0.000000	0.000000	0.000000	0.000000	0.000000	0.000000	0.000000	0.000000	0.000000	0.000000	0.000000	0.000000	0.000000	0.000000	0.000000	0.000000	0.000000	0.000000	0.000000	0.000000	0.000000	0.000000	0.000000	0.000000	0.000000	0.000000	0.000000	0.000000	0.000000	0.000000	0.000000	0.000000	0.000000	0.000000	0.000000	0.000000	0.000000
9	64	2	0.000000	0.000000	0.000000	0.000000	0.000000	0.000000	0.012658	0.000000	0.000000	0.000000	0.000000	0.000000	0.012658	0.000000	0.000000	0.000000	0.000000	0.000000	0.000000	0.012658	0.000000	0.000000	0.000000	0.000000	0.000000	0.000000	0.000000	0.000000	0.000000	0.000000	0.000000	0.000000	0.000000	0.000000	0.000000	0.000000	0.000000	0.000000	0.000000	0.000000	0.000000	0.000000	0.000000	0.000000	0.000000	0.000000	0.000000
[truncated: 354 more columns]
