# Supplementary material for: Cultured Cortical Neurons Can Perform Blind Source Separation According to the Free-Energy Principle
Source: PLoS Comput Biol. 2015 Dec 21;11(12):e1004643. doi: 10.1371/journal.pcbi.1004643 (PMC4686348; doi:10.1371/journal.pcbi.1004643)
Supplement: S1 Dataset — Data are composed of conditional expectation transients for each condition (x_u_trn.csv, …, x_u_alt4.csv), Kullback-Leibler divergence transients for each condition (kld_trn.csv, …, kld_alt4.csv), and trains of evoked spike number at trial 1, 11, …, 91 in each culture in the TRN group (x(t)_trn_1.csv, …, x(t)_trn_23.csv). In file names, alt1, alt2, alt3, and alt4 indicate data under the alternative conditions where (a, ρ) = (1/2, 1/2), (3/4, 1/4), (3/4, 3/4), and (1, 1/2), respectively. (ZIP) [file pcbi.1004643.s004.zip › SupplementaryDataset1/u_x_trn.csv]

culture	electrode	preference	u_00_1	u_00_2	u_00_3	u_00_4	u_00_5	u_00_6	u_00_7	u_00_8	u_00_9	u_00_10	u_00_11	u_00_12	u_00_13	u_00_14	u_00_15	u_00_16	u_00_17	u_00_18	u_00_19	u_00_20	u_00_21	u_00_22	u_00_23	u_00_24	u_00_25	u_00_26	u_00_27	u_00_28	u_00_29	u_00_30	u_00_31	u_00_32	u_00_33	u_00_34	u_00_35	u_00_36	u_00_37	u_00_38	u_00_39	u_00_40	u_00_41	u_00_42	u_00_43	u_00_44	u_00_45	u_00_46	u_00_47
1	1	2	0.000000	0.000000	0.000000	0.014493	0.000000	0.000000	0.000000	0.000000	0.000000	0.000000	0.014493	0.000000	0.000000	0.000000	0.000000	0.028986	0.014493	0.000000	0.014493	0.028986	0.000000	0.043478	0.000000	0.000000	0.000000	0.000000	0.000000	0.028986	0.000000	0.000000	0.000000	0.000000	0.000000	0.000000	0.000000	0.057971	0.000000	0.000000	0.000000	0.000000	0.000000	0.000000	0.000000	0.000000	0.000000	0.000000	0.000000
1	3	0	0.000000	0.014493	0.043478	0.028986	0.028986	0.014493	0.000000	0.014493	0.014493	0.000000	0.000000	0.014493	0.014493	0.028986	0.000000	0.043478	0.057971	0.000000	0.014493	0.000000	0.000000	0.000000	0.014493	0.014493	0.014493	0.000000	0.014493	0.028986	0.028986	0.000000	0.057971	0.000000	0.043478	0.043478	0.014493	0.014493	0.028986	0.000000	0.014493	0.014493	0.000000	0.014493	0.043478	0.000000	0.043478	0.057971	0.014493
1	4	0	0.028986	0.000000	0.057971	0.086957	0.043478	0.043478	0.028986	0.043478	0.043478	0.057971	0.072464	0.057971	0.028986	0.101449	0.057971	0.072464	0.057971	0.014493	0.000000	0.000000	0.043478	0.014493	0.000000	0.014493	0.014493	0.014493	0.014493	0.014493	0.000000	0.028986	0.014493	0.000000	0.028986	0.043478	0.028986	0.014493	0.057971	0.000000	0.000000	0.043478	0.028986	0.028986	0.014493	0.000000	0.000000	0.014493	0.000000
1	5	0	0.072464	0.028986	0.072464	0.014493	0.072464	0.028986	0.072464	0.130435	0.086957	0.086957	0.115942	0.101449	0.043478	0.159420	0.130435	0.130435	0.072464	0.086957	0.028986	0.086957	0.086957	0.072464	0.057971	0.115942	0.072464	0.072464	0.072464	0.101449	0.028986	0.043478	0.072464	0.043478	0.000000	0.043478	0.057971	0.072464	0.101449	0.086957	0.130435	0.057971	0.000000	0.086957	0.072464	0.043478	0.101449	0.101449	0.057971
1	7	0	0.057971	0.072464	0.101449	0.159420	0.072464	0.101449	0.057971	0.130435	0.173913	0.101449	0.144928	0.115942	0.101449	0.115942	0.072464	0.231884	0.086957	0.130435	0.115942	0.130435	0.057971	0.159420	0.130435	0.173913	0.130435	0.115942	0.072464	0.101449	0.144928	0.115942	0.101449	0.072464	0.101449	0.101449	0.130435	0.144928	0.101449	0.072464	0.086957	0.159420	0.101449	0.043478	0.086957	0.043478	0.101449	0.072464	0.130435
1	8	0	0.057971	0.028986	0.101449	0.028986	0.014493	0.000000	0.072464	0.043478	0.028986	0.000000	0.000000	0.028986	0.043478	0.086957	0.043478	0.086957	0.000000	0.014493	0.028986	0.086957	0.043478	0.115942	0.072464	0.057971	0.014493	0.000000	0.014493	0.072464	0.014493	0.057971	0.014493	0.028986	0.028986	0.028986	0.014493	0.086957	0.014493	0.028986	0.028986	0.014493	0.014493	0.072464	0.014493	0.014493	0.000000	0.043478	0.000000
1	10	0	0.000000	0.028986	0.000000	0.000000	0.028986	0.057971	0.086957	0.014493	0.057971	0.028986	0.043478	0.043478	0.043478	0.115942	0.028986	0.072464	0.115942	0.072464	0.101449	0.028986	0.028986	0.028986	0.028986	0.072464	0.028986	0.000000	0.086957	0.043478	0.028986	0.057971	0.057971	0.014493	0.014493	0.115942	0.057971	0.043478	0.057971	0.000000	0.000000	0.072464	0.028986	0.072464	0.028986	0.057971	0.072464	0.101449	0.043478
1	12	0	0.000000	0.000000	0.000000	0.000000	0.000000	0.000000	0.000000	0.000000	0.000000	0.000000	0.000000	0.000000	0.000000	0.000000	0.000000	0.043478	0.000000	0.000000	0.000000	0.028986	0.144928	0.188406	0.188406	0.188406	0.231884	0.188406	0.260870	0.217391	0.217391	0.101449	0.130435	0.173913	0.188406	0.347826	0.275362	0.304348	0.318841	0.217391	0.217391	0.275362	0.231884	0.246377	0.217391	0.246377	0.173913	0.391304	0.130435
1	14	0	0.028986	0.028986	0.144928	0.202899	0.130435	0.028986	0.130435	0.130435	0.159420	0.130435	0.202899	0.043478	0.072464	0.217391	0.072464	0.130435	0.101449	0.130435	0.086957	0.072464	0.115942	0.057971	0.000000	0.057971	0.072464	0.014493	0.057971	0.028986	0.072464	0.057971	0.130435	0.028986	0.130435	0.173913	0.086957	0.144928	0.202899	0.101449	0.086957	0.173913	0.057971	0.173913	0.101449	0.057971	0.101449	0.130435	0.101449
1	15	0	0.000000	0.014493	0.115942	0.028986	0.043478	0.028986	0.043478	0.057971	0.072464	0.057971	0.043478	0.086957	0.014493	0.159420	0.043478	0.086957	0.072464	0.115942	0.072464	0.057971	0.057971	0.000000	0.014493	0.043478	0.028986	0.000000	0.043478	0.043478	0.014493	0.000000	0.043478	0.000000	0.072464	0.086957	0.028986	0.086957	0.086957	0.057971	0.057971	0.043478	0.014493	0.057971	0.028986	0.072464	0.115942	0.115942	0.072464
1	16	0	0.000000	0.000000	0.043478	0.000000	0.028986	0.014493	0.057971	0.028986	0.057971	0.072464	0.028986	0.043478	0.014493	0.130435	0.028986	0.057971	0.057971	0.000000	0.000000	0.014493	0.014493	0.000000	0.028986	0.000000	0.014493	0.014493	0.028986	0.014493	0.043478	0.014493	0.000000	0.014493	0.028986	0.072464	0.072464	0.028986	0.028986	0.028986	0.014493	0.014493	0.000000	0.000000	0.028986	0.057971	0.028986	0.057971	0.014493
1	18	0	0.028986	0.043478	0.115942	0.072464	0.028986	0.057971	0.057971	0.072464	0.115942	0.043478	0.086957	0.057971	0.028986	0.173913	0.086957	0.028986	0.144928	0.028986	0.014493	0.072464	0.014493	0.043478	0.028986	0.028986	0.072464	0.028986	0.014493	0.086957	0.000000	0.057971	0.028986	0.028986	0.043478	0.057971	0.072464	0.159420	0.057971	0.072464	0.072464	0.028986	0.057971	0.028986	0.014493	0.057971	0.028986	0.072464	0.000000
1	23	0	0.014493	0.014493	0.057971	0.014493	0.072464	0.000000	0.014493	0.014493	0.014493	0.043478	0.014493	0.014493	0.028986	0.086957	0.043478	0.115942	0.115942	0.014493	0.000000	0.043478	0.014493	0.014493	0.028986	0.014493	0.000000	0.000000	0.000000	0.072464	0.000000	0.014493	0.014493	0.043478	0.028986	0.043478	0.014493	0.101449	0.000000	0.043478	0.028986	0.043478	0.028986	0.028986	0.000000	0.028986	0.028986	0.043478	0.000000
1	25	0	0.347826	0.231884	0.449275	0.347826	0.246377	0.289855	0.231884	0.347826	0.362319	0.318841	0.318841	0.246377	0.289855	0.376812	0.318841	0.434783	0.347826	0.188406	0.246377	0.304348	0.217391	0.347826	0.173913	0.260870	0.231884	0.130435	0.202899	0.173913	0.188406	0.159420	0.231884	0.159420	0.217391	0.202899	0.289855	0.463768	0.231884	0.173913	0.217391	0.275362	0.144928	0.333333	0.202899	0.217391	0.188406	0.449275	0.188406
1	26	0	0.159420	0.188406	0.333333	0.318841	0.231884	0.188406	0.362319	0.231884	0.333333	0.260870	0.391304	0.188406	0.217391	0.463768	0.188406	0.362319	0.333333	0.173913	0.144928	0.188406	0.202899	0.231884	0.144928	0.188406	0.231884	0.086957	0.115942	0.057971	0.101449	0.101449	0.188406	0.057971	0.115942	0.231884	0.231884	0.405797	0.304348	0.173913	0.231884	0.246377	0.086957	0.202899	0.173913	0.246377	0.130435	0.318841	0.115942
1	27	0	0.101449	0.072464	0.173913	0.101449	0.130435	0.028986	0.144928	0.130435	0.202899	0.115942	0.217391	0.130435	0.043478	0.217391	0.086957	0.173913	0.217391	0.057971	0.028986	0.173913	0.086957	0.101449	0.057971	0.057971	0.072464	0.057971	0.072464	0.130435	0.014493	0.014493	0.115942	0.014493	0.057971	0.043478	0.072464	0.202899	0.086957	0.043478	0.101449	0.115942	0.057971	0.086957	0.043478	0.086957	0.072464	0.086957	0.043478
1	28	0	0.318841	0.304348	0.710145	0.463768	0.521739	0.362319	0.391304	0.405797	0.507246	0.260870	0.507246	0.260870	0.347826	0.623188	0.391304	0.492754	0.550725	0.362319	0.333333	0.362319	0.304348	0.246377	0.246377	0.333333	0.362319	0.173913	0.376812	0.246377	0.173913	0.246377	0.434783	0.260870	0.333333	0.565217	0.478261	0.550725	0.420290	0.217391	0.405797	0.478261	0.318841	0.478261	0.289855	0.246377	0.231884	0.550725	0.159420
1	29	0	0.000000	0.014493	0.014493	0.028986	0.014493	0.000000	0.028986	0.057971	0.072464	0.028986	0.057971	0.057971	0.000000	0.000000	0.014493	0.072464	0.072464	0.000000	0.000000	0.115942	0.043478	0.043478	0.014493	0.014493	0.000000	0.000000	0.000000	0.028986	0.043478	0.043478	0.000000	0.000000	0.043478	0.000000	0.014493	0.144928	0.000000	0.014493	0.000000	0.014493	0.014493	0.014493	0.014493	0.000000	0.014493	0.028986	0.014493
1	30	0	0.173913	0.130435	0.289855	0.231884	0.202899	0.101449	0.231884	0.246377	0.333333	0.217391	0.275362	0.202899	0.217391	0.289855	0.231884	0.289855	0.318841	0.159420	0.173913	0.246377	0.188406	0.202899	0.202899	0.173913	0.144928	0.057971	0.289855	0.159420	0.188406	0.101449	0.188406	0.115942	0.202899	0.231884	0.275362	0.275362	0.246377	0.086957	0.217391	0.289855	0.202899	0.231884	0.289855	0.188406	0.115942	0.188406	0.101449
1	31	0	0.086957	0.159420	0.086957	0.144928	0.130435	0.101449	0.072464	0.144928	0.231884	0.144928	0.173913	0.130435	0.072464	0.202899	0.115942	0.115942	0.173913	0.072464	0.086957	0.173913	0.043478	0.086957	0.057971	0.101449	0.115942	0.000000	0.014493	0.101449	0.101449	0.043478	0.101449	0.043478	0.101449	0.130435	0.072464	0.318841	0.130435	0.043478	0.086957	0.072464	0.072464	0.057971	0.028986	0.043478	0.115942	0.130435	0.115942
1	32	0	0.043478	0.072464	0.144928	0.159420	0.217391	0.043478	0.101449	0.217391	0.304348	0.101449	0.144928	0.159420	0.028986	0.405797	0.173913	0.130435	0.304348	0.086957	0.115942	0.144928	0.101449	0.101449	0.101449	0.115942	0.086957	0.072464	0.101449	0.057971	0.086957	0.086957	0.115942	0.028986	0.159420	0.072464	0.130435	0.217391	0.159420	0.086957	0.101449	0.072464	0.043478	0.043478	0.028986	0.057971	0.072464	0.115942	0.057971
1	33	1	0.028986	0.000000	0.057971	0.000000	0.000000	0.000000	0.028986	0.000000	0.014493	0.057971	0.028986	0.000000	0.014493	0.057971	0.000000	0.000000	0.028986	0.000000	0.000000	0.014493	0.000000	0.000000	0.000000	0.028986	0.014493	0.000000	0.000000	0.000000	0.000000	0.028986	0.028986	0.000000	0.043478	0.028986	0.000000	0.000000	0.014493	0.000000	0.000000	0.014493	0.000000	0.000000	0.000000	0.014493	0.028986	0.028986	0.000000
1	35	1	0.028986	0.043478	0.217391	0.115942	0.101449	0.086957	0.173913	0.101449	0.173913	0.173913	0.130435	0.057971	0.086957	0.188406	0.086957	0.173913	0.159420	0.072464	0.115942	0.072464	0.072464	0.144928	0.014493	0.101449	0.101449	0.043478	0.057971	0.043478	0.072464	0.101449	0.043478	0.028986	0.130435	0.115942	0.072464	0.144928	0.130435	0.028986	0.115942	0.115942	0.043478	0.115942	0.086957	0.115942	0.101449	0.173913	0.086957
1	36	1	0.014493	0.014493	0.000000	0.000000	0.000000	0.000000	0.028986	0.000000	0.000000	0.000000	0.028986	0.014493	0.014493	0.028986	0.014493	0.014493	0.014493	0.000000	0.014493	0.000000	0.000000	0.014493	0.000000	0.028986	0.000000	0.000000	0.014493	0.000000	0.000000	0.000000	0.000000	0.014493	0.014493	0.000000	0.000000	0.000000	0.000000	0.000000	0.000000	0.000000	0.000000	0.014493	0.000000	0.014493	0.014493	0.014493	0.014493
1	37	1	0.246377	0.086957	0.376812	0.289855	0.275362	0.188406	0.289855	0.376812	0.362319	0.318841	0.231884	0.188406	0.130435	0.391304	0.188406	0.376812	0.521739	0.159420	0.304348	0.173913	0.347826	0.159420	0.057971	0.231884	0.362319	0.130435	0.173913	0.130435	0.188406	0.217391	0.159420	0.101449	0.202899	0.362319	0.304348	0.376812	0.333333	0.188406	0.202899	0.347826	0.173913	0.289855	0.217391	0.217391	0.202899	0.289855	0.173913
1	38	1	0.000000	0.043478	0.057971	0.072464	0.101449	0.028986	0.173913	0.086957	0.246377	0.101449	0.101449	0.159420	0.057971	0.188406	0.028986	0.144928	0.057971	0.057971	0.043478	0.101449	0.057971	0.014493	0.043478	0.086957	0.028986	0.072464	0.043478	0.057971	0.101449	0.072464	0.043478	0.014493	0.028986	0.159420	0.072464	0.144928	0.173913	0.101449	0.101449	0.115942	0.086957	0.043478	0.043478	0.043478	0.043478	0.043478	0.000000
1	39	1	0.057971	0.101449	0.086957	0.057971	0.072464	0.043478	0.115942	0.072464	0.028986	0.014493	0.028986	0.086957	0.057971	0.188406	0.014493	0.086957	0.144928	0.000000	0.014493	0.000000	0.028986	0.014493	0.000000	0.014493	0.014493	0.000000	0.000000	0.014493	0.014493	0.000000	0.014493	0.014493	0.000000	0.043478	0.028986	0.028986	0.028986	0.000000	0.014493	0.072464	0.000000	0.028986	0.000000	0.000000	0.028986	0.014493	0.000000
1	43	1	0.043478	0.043478	0.014493	0.043478	0.057971	0.043478	0.014493	0.072464	0.072464	0.000000	0.072464	0.028986	0.028986	0.101449	0.014493	0.086957	0.057971	0.014493	0.028986	0.043478	0.072464	0.086957	0.028986	0.028986	0.000000	0.028986	0.028986	0.043478	0.000000	0.000000	0.043478	0.014493	0.014493	0.043478	0.043478	0.115942	0.086957	0.000000	0.101449	0.043478	0.043478	0.086957	0.028986	0.043478	0.014493	0.043478	0.014493
1	45	1	0.000000	0.000000	0.000000	0.000000	0.000000	0.000000	0.000000	0.000000	0.000000	0.000000	0.000000	0.000000	0.000000	0.000000	0.000000	0.028986	0.000000	0.000000	0.000000	0.000000	0.000000	0.014493	0.000000	0.000000	0.000000	0.000000	0.000000	0.028986	0.000000	0.000000	0.000000	0.000000	0.000000	0.000000	0.000000	0.057971	0.000000	0.000000	0.000000	0.000000	0.000000	0.000000	0.000000	0.028986	0.000000	0.000000	0.000000
1	46	1	0.057971	0.057971	0.043478	0.072464	0.028986	0.101449	0.072464	0.115942	0.057971	0.101449	0.072464	0.115942	0.057971	0.115942	0.057971	0.159420	0.130435	0.086957	0.057971	0.173913	0.115942	0.130435	0.115942	0.043478	0.028986	0.028986	0.086957	0.144928	0.043478	0.028986	0.115942	0.014493	0.014493	0.086957	0.101449	0.202899	0.028986	0.101449	0.014493	0.043478	0.028986	0.014493	0.086957	0.086957	0.086957	0.043478	0.057971
1	47	0	0.000000	0.014493	0.014493	0.000000	0.000000	0.000000	0.000000	0.014493	0.057971	0.000000	0.014493	0.014493	0.000000	0.028986	0.000000	0.014493	0.000000	0.000000	0.014493	0.014493	0.014493	0.028986	0.000000	0.000000	0.014493	0.000000	0.014493	0.014493	0.000000	0.014493	0.000000	0.000000	0.000000	0.000000	0.014493	0.072464	0.000000	0.000000	0.000000	0.000000	0.000000	0.000000	0.000000	0.000000	0.000000	0.000000	0.000000
1	48	1	0.043478	0.028986	0.014493	0.014493	0.014493	0.028986	0.028986	0.057971	0.028986	0.000000	0.014493	0.014493	0.000000	0.043478	0.014493	0.086957	0.014493	0.014493	0.000000	0.072464	0.000000	0.028986	0.000000	0.000000	0.014493	0.014493	0.043478	0.014493	0.014493	0.000000	0.014493	0.000000	0.014493	0.014493	0.014493	0.086957	0.014493	0.014493	0.000000	0.028986	0.000000	0.000000	0.014493	0.014493	0.014493	0.028986	0.000000
1	49	2	0.173913	0.101449	0.202899	0.159420	0.231884	0.043478	0.173913	0.217391	0.231884	0.217391	0.260870	0.101449	0.130435	0.405797	0.057971	0.130435	0.202899	0.101449	0.086957	0.028986	0.086957	0.086957	0.072464	0.115942	0.144928	0.043478	0.086957	0.072464	0.057971	0.086957	0.173913	0.101449	0.144928	0.072464	0.130435	0.159420	0.144928	0.043478	0.202899	0.144928	0.043478	0.144928	0.130435	0.130435	0.115942	0.159420	0.057971
1	50	2	0.000000	0.000000	0.000000	0.000000	0.000000	0.000000	0.014493	0.000000	0.000000	0.000000	0.000000	0.014493	0.000000	0.028986	0.000000	0.014493	0.028986	0.000000	0.000000	0.000000	0.000000	0.057971	0.000000	0.000000	0.000000	0.000000	0.000000	0.014493	0.000000	0.000000	0.000000	0.000000	0.000000	0.000000	0.000000	0.043478	0.000000	0.000000	0.000000	0.000000	0.000000	0.028986	0.000000	0.000000	0.014493	0.000000	0.000000
1	51	2	0.000000	0.000000	0.014493	0.014493	0.000000	0.014493	0.000000	0.000000	0.014493	0.000000	0.014493	0.014493	0.000000	0.014493	0.000000	0.014493	0.000000	0.014493	0.000000	0.028986	0.014493	0.000000	0.014493	0.014493	0.028986	0.000000	0.043478	0.014493	0.000000	0.000000	0.014493	0.000000	0.000000	0.000000	0.014493	0.000000	0.028986	0.014493	0.000000	0.000000	0.014493	0.000000	0.000000	0.000000	0.014493	0.014493	0.000000
1	52	2	0.115942	0.014493	0.101449	0.057971	0.130435	0.028986	0.101449	0.072464	0.173913	0.057971	0.188406	0.057971	0.072464	0.101449	0.028986	0.202899	0.246377	0.043478	0.086957	0.072464	0.057971	0.057971	0.014493	0.144928	0.188406	0.057971	0.057971	0.072464	0.043478	0.028986	0.057971	0.043478	0.086957	0.057971	0.072464	0.101449	0.101449	0.057971	0.057971	0.014493	0.072464	0.043478	0.057971	0.115942	0.043478	0.130435	0.086957
1	53	0	0.000000	0.000000	0.000000	0.000000	0.000000	0.000000	0.000000	0.000000	0.000000	0.000000	0.000000	0.000000	0.000000	0.000000	0.000000	0.028986	0.000000	0.000000	0.000000	0.043478	0.000000	0.043478	0.000000	0.000000	0.000000	0.000000	0.000000	0.043478	0.000000	0.000000	0.000000	0.000000	0.000000	0.000000	0.000000	0.086957	0.000000	0.000000	0.000000	0.000000	0.000000	0.000000	0.000000	0.028986	0.000000	0.000000	0.000000
1	54	2	0.057971	0.014493	0.144928	0.115942	0.130435	0.072464	0.086957	0.057971	0.057971	0.072464	0.115942	0.101449	0.072464	0.173913	0.086957	0.101449	0.130435	0.028986	0.043478	0.086957	0.043478	0.028986	0.057971	0.043478	0.072464	0.028986	0.057971	0.043478	0.028986	0.072464	0.086957	0.000000	0.043478	0.057971	0.101449	0.086957	0.086957	0.072464	0.144928	0.028986	0.028986	0.101449	0.057971	0.101449	0.086957	0.072464	0.014493
1	55	2	0.028986	0.000000	0.000000	0.000000	0.028986	0.014493	0.028986	0.000000	0.028986	0.043478	0.000000	0.000000	0.000000	0.057971	0.000000	0.043478	0.086957	0.000000	0.000000	0.043478	0.000000	0.014493	0.000000	0.000000	0.014493	0.000000	0.000000	0.043478	0.000000	0.000000	0.000000	0.000000	0.000000	0.014493	0.000000	0.028986	0.014493	0.000000	0.014493	0.028986	0.000000	0.000000	0.000000	0.000000	0.000000	0.000000	0.000000
1	56	2	0.000000	0.043478	0.043478	0.014493	0.014493	0.000000	0.043478	0.101449	0.072464	0.028986	0.144928	0.057971	0.014493	0.115942	0.014493	0.072464	0.144928	0.028986	0.014493	0.014493	0.028986	0.072464	0.014493	0.086957	0.028986	0.014493	0.072464	0.014493	0.000000	0.000000	0.014493	0.000000	0.028986	0.014493	0.043478	0.173913	0.101449	0.043478	0.072464	0.115942	0.057971	0.115942	0.086957	0.115942	0.101449	0.115942	0.028986
1	59	2	0.014493	0.028986	0.014493	0.000000	0.043478	0.014493	0.028986	0.000000	0.014493	0.014493	0.028986	0.028986	0.028986	0.072464	0.014493	0.014493	0.057971	0.014493	0.014493	0.028986	0.014493	0.000000	0.000000	0.043478	0.000000	0.000000	0.000000	0.028986	0.014493	0.000000	0.028986	0.000000	0.000000	0.028986	0.000000	0.028986	0.000000	0.000000	0.028986	0.014493	0.000000	0.014493	0.014493	0.000000	0.014493	0.014493	0.000000
1	60	2	0.289855	0.275362	0.376812	0.347826	0.289855	0.275362	0.246377	0.362319	0.333333	0.304348	0.362319	0.376812	0.289855	0.565217	0.289855	0.405797	0.608696	0.217391	0.333333	0.275362	0.318841	0.289855	0.246377	0.275362	0.217391	0.231884	0.318841	0.275362	0.246377	0.246377	0.405797	0.072464	0.347826	0.376812	0.492754	0.492754	0.289855	0.289855	0.478261	0.434783	0.362319	0.304348	0.333333	0.304348	0.260870	0.405797	0.173913
1	61	2	0.202899	0.260870	0.362319	0.304348	0.231884	0.144928	0.275362	0.275362	0.289855	0.289855	0.304348	0.362319	0.188406	0.376812	0.202899	0.318841	0.362319	0.217391	0.202899	0.246377	0.115942	0.173913	0.173913	0.318841	0.173913	0.159420	0.173913	0.217391	0.115942	0.144928	0.086957	0.173913	0.202899	0.289855	0.246377	0.405797	0.246377	0.231884	0.333333	0.333333	0.304348	0.362319	0.275362	0.318841	0.173913	0.463768	0.101449
1	62	2	0.043478	0.072464	0.072464	0.014493	0.086957	0.028986	0.057971	0.028986	0.130435	0.086957	0.144928	0.043478	0.014493	0.144928	0.014493	0.086957	0.101449	0.014493	0.057971	0.101449	0.043478	0.101449	0.043478	0.072464	0.000000	0.014493	0.043478	0.043478	0.000000	0.014493	0.028986	0.014493	0.043478	0.043478	0.014493	0.115942	0.000000	0.028986	0.028986	0.028986	0.000000	0.000000	0.014493	0.000000	0.000000	0.000000	0.000000
1	63	2	0.014493	0.043478	0.086957	0.072464	0.043478	0.043478	0.043478	0.028986	0.072464	0.043478	0.072464	0.043478	0.014493	0.043478	0.014493	0.043478	0.115942	0.000000	0.000000	0.057971	0.014493	0.014493	0.014493	0.014493	0.000000	0.028986	0.043478	0.014493	0.043478	0.028986	0.014493	0.000000	0.028986	0.043478	0.043478	0.028986	0.000000	0.000000	0.014493	0.014493	0.043478	0.028986	0.014493	0.000000	0.014493	0.000000	0.000000
1	64	2	0.000000	0.000000	0.000000	0.000000	0.000000	0.000000	0.014493	0.028986	0.014493	0.000000	0.000000	0.000000	0.000000	0.000000	0.000000	0.000000	0.000000	0.000000	0.000000	0.043478	0.000000	0.028986	0.000000	0.000000	0.000000	0.000000	0.000000	0.028986	0.000000	0.000000	0.028986	0.000000	0.000000	0.000000	0.000000	0.043478	0.014493	0.000000	0.000000	0.000000	0.000000	0.000000	0.000000	0.028986	0.000000	0.000000	0.000000
2	2	2	0.000000	0.000000	0.000000	0.000000	0.000000	0.000000	0.000000	0.000000	0.000000	0.000000	0.000000	0.000000	0.000000	0.000000	0.000000	0.000000	0.000000	0.000000	0.000000	0.000000	0.000000	0.000000	0.000000	0.115942	0.000000	0.000000	0.000000	0.000000	0.000000	0.000000	0.000000	0.000000	0.086957	0.014493	0.000000	0.000000	0.000000	0.000000	0.000000	0.000000	0.000000	0.000000	0.000000	0.000000	0.043478	0.000000	0.000000
2	3	2	0.000000	0.014493	0.028986	0.000000	0.000000	0.000000	0.000000	0.000000	0.000000	0.000000	0.000000	0.014493	0.000000	0.000000	0.000000	0.000000	0.014493	0.014493	0.000000	0.000000	0.000000	0.000000	0.014493	0.043478	0.000000	0.000000	0.000000	0.014493	0.014493	0.028986	0.043478	0.014493	0.043478	0.014493	0.057971	0.043478	0.014493	0.028986	0.072464	0.028986	0.115942	0.130435	0.130435	0.115942	0.130435	0.188406	0.217391
2	4	2	0.000000	0.000000	0.000000	0.000000	0.000000	0.000000	0.000000	0.000000	0.000000	0.000000	0.000000	0.000000	0.000000	0.000000	0.000000	0.000000	0.000000	0.000000	0.000000	0.000000	0.000000	0.000000	0.000000	0.014493	0.000000	0.000000	0.000000	0.000000	0.000000	0.000000	0.000000	0.000000	0.000000	0.000000	0.000000	0.000000	0.000000	0.000000	0.000000	0.000000	0.000000	0.000000	0.000000	0.000000	0.000000	0.000000	0.000000
2	5	0	0.000000	0.000000	0.000000	0.000000	0.000000	0.000000	0.000000	0.000000	0.014493	0.000000	0.000000	0.000000	0.000000	0.000000	0.014493	0.000000	0.000000	0.000000	0.000000	0.000000	0.000000	0.014493	0.000000	0.000000	0.000000	0.000000	0.000000	0.000000	0.000000	0.014493	0.000000	0.000000	0.000000	0.000000	0.014493	0.028986	0.000000	0.014493	0.014493	0.014493	0.028986	0.028986	0.014493	0.028986	0.014493	0.043478	0.057971
2	6	2	0.000000	0.000000	0.000000	0.000000	0.000000	0.000000	0.000000	0.000000	0.000000	0.000000	0.043478	0.000000	0.000000	0.014493	0.000000	0.043478	0.028986	0.000000	0.000000	0.014493	0.043478	0.000000	0.043478	0.028986	0.000000	0.000000	0.014493	0.043478	0.014493	0.028986	0.028986	0.000000	0.057971	0.014493	0.028986	0.043478	0.000000	0.043478	0.072464	0.043478	0.057971	0.028986	0.057971	0.043478	0.086957	0.043478	0.086957
2	7	2	0.000000	0.000000	0.000000	0.000000	0.000000	0.000000	0.000000	0.000000	0.000000	0.000000	0.000000	0.000000	0.000000	0.000000	0.000000	0.000000	0.000000	0.000000	0.000000	0.000000	0.000000	0.000000	0.000000	0.000000	0.000000	0.000000	0.000000	0.000000	0.000000	0.000000	0.000000	0.000000	0.000000	0.000000	0.000000	0.000000	0.000000	0.014493	0.000000	0.028986	0.000000	0.000000	0.028986	0.000000	0.014493	0.028986	0.014493
2	8	0	0.014493	0.014493	0.014493	0.000000	0.014493	0.043478	0.057971	0.028986	0.014493	0.014493	0.028986	0.028986	0.072464	0.014493	0.028986	0.072464	0.101449	0.086957	0.043478	0.086957	0.086957	0.057971	0.086957	0.086957	0.028986	0.144928	0.028986	0.202899	0.115942	0.086957	0.173913	0.086957	0.130435	0.072464	0.202899	0.289855	0.144928	0.144928	0.246377	0.202899	0.173913	0.159420	0.173913	0.275362	0.202899	0.318841	0.405797
2	9	0	0.000000	0.000000	0.000000	0.043478	0.028986	0.000000	0.014493	0.028986	0.014493	0.014493	0.014493	0.000000	0.014493	0.028986	0.000000	0.014493	0.043478	0.028986	0.028986	0.043478	0.014493	0.028986	0.043478	0.014493	0.028986	0.000000	0.057971	0.028986	0.014493	0.043478	0.000000	0.057971	0.014493	0.014493	0.000000	0.072464	0.028986	0.144928	0.028986	0.072464	0.000000	0.014493	0.028986	0.014493	0.000000	0.014493	0.028986
2	10	0	0.000000	0.000000	0.000000	0.000000	0.000000	0.000000	0.000000	0.000000	0.000000	0.000000	0.000000	0.000000	0.000000	0.000000	0.014493	0.000000	0.014493	0.028986	0.000000	0.000000	0.000000	0.000000	0.000000	0.014493	0.000000	0.014493	0.014493	0.072464	0.014493	0.000000	0.014493	0.014493	0.014493	0.014493	0.014493	0.000000	0.014493	0.014493	0.028986	0.028986	0.014493	0.028986	0.043478	0.057971	0.072464	0.028986	0.086957
2	12	0	0.028986	0.014493	0.086957	0.028986	0.043478	0.057971	0.028986	0.057971	0.057971	0.101449	0.130435	0.115942	0.231884	0.173913	0.231884	0.115942	0.188406	0.101449	0.115942	0.231884	0.130435	0.217391	0.173913	0.202899	0.072464	0.144928	0.260870	0.231884	0.217391	0.159420	0.347826	0.173913	0.304348	0.217391	0.159420	0.304348	0.318841	0.144928	0.362319	0.362319	0.347826	0.318841	0.391304	0.434783	0.391304	0.347826	0.420290
2	14	0	0.000000	0.028986	0.000000	0.000000	0.000000	0.000000	0.014493	0.000000	0.000000	0.028986	0.000000	0.000000	0.014493	0.000000	0.000000	0.057971	0.072464	0.043478	0.072464	0.057971	0.043478	0.086957	0.057971	0.101449	0.086957	0.057971	0.000000	0.086957	0.101449	0.057971	0.086957	0.057971	0.101449	0.014493	0.130435	0.130435	0.086957	0.101449	0.202899	0.144928	0.101449	0.028986	0.231884	0.159420	0.246377	0.188406	0.246377
2	15	2	0.000000	0.000000	0.000000	0.000000	0.000000	0.000000	0.000000	0.000000	0.000000	0.000000	0.000000	0.000000	0.000000	0.000000	0.000000	0.000000	0.000000	0.000000	0.000000	0.000000	0.000000	0.000000	0.000000	0.014493	0.000000	0.000000	0.000000	0.000000	0.000000	0.000000	0.000000	0.000000	0.043478	0.014493	0.000000	0.000000	0.000000	0.000000	0.000000	0.000000	0.000000	0.000000	0.000000	0.000000	0.014493	0.000000	0.000000
2	17	0	0.000000	0.000000	0.000000	0.000000	0.000000	0.000000	0.000000	0.000000	0.000000	0.000000	0.000000	0.000000	0.000000	0.000000	0.000000	0.000000	0.000000	0.014493	0.000000	0.000000	0.028986	0.000000	0.000000	0.014493	0.000000	0.014493	0.014493	0.028986	0.014493	0.014493	0.000000	0.014493	0.043478	0.014493	0.014493	0.043478	0.057971	0.014493	0.072464	0.115942	0.115942	0.057971	0.130435	0.115942	0.159420	0.159420	0.130435
2	19	1	0.000000	0.000000	0.000000	0.000000	0.000000	0.000000	0.000000	0.000000	0.000000	0.000000	0.000000	0.000000	0.000000	0.000000	0.000000	0.000000	0.000000	0.000000	0.000000	0.000000	0.000000	0.000000	0.000000	0.028986	0.000000	0.000000	0.000000	0.000000	0.000000	0.000000	0.000000	0.000000	0.000000	0.000000	0.000000	0.000000	0.000000	0.000000	0.000000	0.000000	0.000000	0.000000	0.000000	0.000000	0.000000	0.000000	0.000000
2	20	0	0.000000	0.000000	0.000000	0.000000	0.000000	0.000000	0.000000	0.000000	0.000000	0.014493	0.028986	0.000000	0.014493	0.000000	0.014493	0.028986	0.057971	0.014493	0.014493	0.057971	0.028986	0.000000	0.028986	0.000000	0.000000	0.000000	0.028986	0.014493	0.057971	0.057971	0.057971	0.014493	0.072464	0.014493	0.057971	0.028986	0.014493	0.101449	0.072464	0.057971	0.057971	0.043478	0.086957	0.057971	0.086957	0.115942	0.086957
2	22	1	0.014493	0.000000	0.014493	0.028986	0.000000	0.014493	0.014493	0.043478	0.043478	0.043478	0.057971	0.057971	0.159420	0.043478	0.115942	0.086957	0.159420	0.072464	0.159420	0.072464	0.130435	0.072464	0.159420	0.144928	0.144928	0.130435	0.086957	0.202899	0.202899	0.130435	0.246377	0.188406	0.275362	0.057971	0.159420	0.188406	0.173913	0.130435	0.202899	0.159420	0.115942	0.188406	0.246377	0.173913	0.217391	0.188406	0.246377
2	23	0	0.000000	0.000000	0.014493	0.000000	0.000000	0.000000	0.000000	0.014493	0.043478	0.000000	0.028986	0.014493	0.014493	0.057971	0.014493	0.028986	0.057971	0.043478	0.014493	0.043478	0.028986	0.028986	0.043478	0.043478	0.057971	0.028986	0.000000	0.000000	0.043478	0.086957	0.057971	0.144928	0.072464	0.028986	0.159420	0.086957	0.072464	0.101449	0.260870	0.202899	0.217391	0.173913	0.130435	0.202899	0.347826	0.246377	0.275362
2	24	1	0.000000	0.000000	0.000000	0.000000	0.000000	0.000000	0.000000	0.000000	0.000000	0.000000	0.000000	0.000000	0.000000	0.000000	0.000000	0.000000	0.000000	0.000000	0.000000	0.000000	0.000000	0.000000	0.000000	0.000000	0.000000	0.000000	0.000000	0.014493	0.000000	0.000000	0.000000	0.000000	0.014493	0.014493	0.000000	0.000000	0.000000	0.000000	0.000000	0.000000	0.000000	0.000000	0.014493	0.014493	0.014493	0.000000	0.000000
2	26	0	0.000000	0.000000	0.000000	0.000000	0.000000	0.014493	0.000000	0.000000	0.014493	0.000000	0.000000	0.000000	0.014493	0.000000	0.014493	0.014493	0.000000	0.014493	0.000000	0.000000	0.014493	0.014493	0.000000	0.000000	0.000000	0.014493	0.000000	0.014493	0.000000	0.014493	0.000000	0.028986	0.000000	0.000000	0.000000	0.014493	0.028986	0.014493	0.014493	0.000000	0.014493	0.000000	0.014493	0.000000	0.043478	0.014493	0.028986
2	29	0	0.000000	0.014493	0.000000	0.000000	0.000000	0.000000	0.000000	0.014493	0.000000	0.000000	0.028986	0.000000	0.000000	0.000000	0.028986	0.014493	0.000000	0.072464	0.014493	0.000000	0.072464	0.000000	0.043478	0.000000	0.014493	0.000000	0.014493	0.028986	0.028986	0.043478	0.057971	0.043478	0.057971	0.043478	0.086957	0.043478	0.072464	0.072464	0.115942	0.115942	0.101449	0.072464	0.115942	0.188406	0.217391	0.231884	0.144928
2	30	0	0.014493	0.014493	0.014493	0.000000	0.028986	0.043478	0.043478	0.057971	0.159420	0.086957	0.130435	0.101449	0.101449	0.144928	0.086957	0.043478	0.115942	0.217391	0.014493	0.217391	0.101449	0.130435	0.159420	0.101449	0.217391	0.188406	0.086957	0.304348	0.188406	0.144928	0.130435	0.231884	0.246377	0.130435	0.275362	0.333333	0.289855	0.231884	0.362319	0.202899	0.188406	0.086957	0.202899	0.173913	0.202899	0.231884	0.231884
2	31	0	0.000000	0.014493	0.028986	0.000000	0.000000	0.000000	0.000000	0.000000	0.014493	0.000000	0.014493	0.000000	0.000000	0.014493	0.028986	0.014493	0.000000	0.014493	0.000000	0.000000	0.014493	0.000000	0.014493	0.028986	0.000000	0.028986	0.000000	0.014493	0.043478	0.000000	0.043478	0.028986	0.014493	0.014493	0.043478	0.043478	0.014493	0.043478	0.057971	0.028986	0.028986	0.000000	0.028986	0.072464	0.057971	0.043478	0.072464
2	32	0	0.000000	0.000000	0.000000	0.000000	0.000000	0.000000	0.000000	0.000000	0.000000	0.000000	0.014493	0.000000	0.000000	0.000000	0.000000	0.000000	0.000000	0.000000	0.000000	0.000000	0.000000	0.000000	0.000000	0.057971	0.000000	0.000000	0.000000	0.000000	0.000000	0.000000	0.000000	0.000000	0.000000	0.028986	0.000000	0.000000	0.000000	0.000000	0.000000	0.000000	0.000000	0.000000	0.000000	0.000000	0.057971	0.000000	0.000000
2	33	1	0.000000	0.000000	0.000000	0.000000	0.000000	0.028986	0.000000	0.000000	0.000000	0.000000	0.000000	0.000000	0.014493	0.000000	0.000000	0.000000	0.000000	0.000000	0.000000	0.000000	0.000000	0.014493	0.028986	0.014493	0.014493	0.000000	0.000000	0.043478	0.014493	0.000000	0.014493	0.014493	0.028986	0.000000	0.028986	0.000000	0.014493	0.000000	0.043478	0.000000	0.043478	0.014493	0.014493	0.014493	0.028986	0.057971	0.043478
2	34	1	0.000000	0.000000	0.000000	0.000000	0.000000	0.000000	0.000000	0.000000	0.000000	0.000000	0.000000	0.014493	0.000000	0.000000	0.000000	0.000000	0.000000	0.000000	0.014493	0.014493	0.000000	0.000000	0.028986	0.000000	0.000000	0.000000	0.000000	0.014493	0.000000	0.000000	0.000000	0.000000	0.014493	0.000000	0.028986	0.000000	0.000000	0.014493	0.028986	0.028986	0.043478	0.000000	0.014493	0.014493	0.043478	0.014493	0.043478
2	35	2	0.000000	0.000000	0.000000	0.000000	0.000000	0.000000	0.000000	0.000000	0.000000	0.000000	0.000000	0.000000	0.000000	0.000000	0.000000	0.000000	0.000000	0.000000	0.000000	0.000000	0.000000	0.000000	0.000000	0.057971	0.000000	0.000000	0.000000	0.000000	0.000000	0.000000	0.000000	0.000000	0.057971	0.014493	0.000000	0.000000	0.000000	0.000000	0.000000	0.000000	0.000000	0.000000	0.000000	0.000000	0.000000	0.000000	0.000000
2	36	1	0.014493	0.000000	0.000000	0.000000	0.014493	0.000000	0.014493	0.000000	0.000000	0.000000	0.000000	0.000000	0.014493	0.014493	0.000000	0.043478	0.028986	0.086957	0.000000	0.043478	0.057971	0.072464	0.028986	0.000000	0.043478	0.072464	0.028986	0.028986	0.043478	0.057971	0.072464	0.043478	0.086957	0.043478	0.072464	0.202899	0.043478	0.043478	0.173913	0.260870	0.188406	0.072464	0.289855	0.217391	0.289855	0.217391	0.376812
2	38	1	0.000000	0.000000	0.000000	0.000000	0.000000	0.000000	0.000000	0.000000	0.000000	0.000000	0.000000	0.014493	0.000000	0.000000	0.000000	0.000000	0.014493	0.014493	0.000000	0.014493	0.000000	0.000000	0.014493	0.000000	0.000000	0.000000	0.000000	0.014493	0.000000	0.000000	0.000000	0.000000	0.014493	0.000000	0.028986	0.014493	0.000000	0.028986	0.014493	0.057971	0.028986	0.000000	0.043478	0.043478	0.028986	0.028986	0.043478
2	39	1	0.000000	0.000000	0.000000	0.000000	0.000000	0.000000	0.000000	0.000000	0.000000	0.000000	0.014493	0.000000	0.000000	0.000000	0.000000	0.000000	0.000000	0.000000	0.000000	0.000000	0.000000	0.000000	0.000000	0.014493	0.000000	0.000000	0.000000	0.000000	0.000000	0.000000	0.000000	0.000000	0.014493	0.014493	0.000000	0.000000	0.000000	0.000000	0.000000	0.000000	0.000000	0.000000	0.000000	0.000000	0.028986	0.000000	0.000000
2	43	1	0.000000	0.000000	0.000000	0.000000	0.000000	0.000000	0.014493	0.000000	0.028986	0.014493	0.014493	0.000000	0.014493	0.057971	0.043478	0.028986	0.028986	0.072464	0.043478	0.115942	0.028986	0.028986	0.057971	0.014493	0.000000	0.072464	0.057971	0.028986	0.043478	0.057971	0.028986	0.028986	0.014493	0.028986	0.043478	0.000000	0.014493	0.028986	0.057971	0.072464	0.028986	0.057971	0.086957	0.072464	0.072464	0.086957	0.101449
2	44	1	0.000000	0.000000	0.000000	0.000000	0.000000	0.000000	0.000000	0.000000	0.000000	0.000000	0.000000	0.000000	0.000000	0.000000	0.000000	0.000000	0.000000	0.000000	0.000000	0.000000	0.000000	0.000000	0.000000	0.086957	0.000000	0.000000	0.000000	0.000000	0.000000	0.000000	0.000000	0.000000	0.057971	0.000000	0.000000	0.000000	0.000000	0.000000	0.000000	0.000000	0.000000	0.000000	0.000000	0.000000	0.014493	0.000000	0.000000
2	45	1	0.000000	0.000000	0.000000	0.000000	0.000000	0.000000	0.000000	0.000000	0.000000	0.000000	0.072464	0.000000	0.014493	0.043478	0.028986	0.057971	0.072464	0.057971	0.043478	0.014493	0.014493	0.072464	0.000000	0.000000	0.043478	0.028986	0.000000	0.043478	0.000000	0.014493	0.057971	0.057971	0.043478	0.014493	0.057971	0.014493	0.072464	0.086957	0.188406	0.159420	0.057971	0.130435	0.173913	0.130435	0.159420	0.159420	0.144928
2	46	1	0.000000	0.000000	0.014493	0.028986	0.028986	0.028986	0.043478	0.014493	0.057971	0.014493	0.043478	0.014493	0.014493	0.057971	0.014493	0.043478	0.014493	0.000000	0.014493	0.043478	0.000000	0.014493	0.000000	0.000000	0.014493	0.000000	0.014493	0.014493	0.000000	0.014493	0.014493	0.028986	0.043478	0.028986	0.014493	0.014493	0.014493	0.014493	0.028986	0.028986	0.014493	0.028986	0.072464	0.028986	0.028986	0.000000	0.072464
2	47	0	0.000000	0.014493	0.000000	0.000000	0.014493	0.000000	0.028986	0.014493	0.072464	0.043478	0.028986	0.057971	0.115942	0.101449	0.246377	0.057971	0.086957	0.086957	0.086957	0.115942	0.231884	0.101449	0.057971	0.072464	0.144928	0.231884	0.086957	0.173913	0.246377	0.231884	0.159420	0.159420	0.101449	0.144928	0.333333	0.115942	0.188406	0.289855	0.376812	0.260870	0.275362	0.333333	0.521739	0.507246	0.623188	0.478261	0.521739
2	48	1	0.000000	0.014493	0.014493	0.000000	0.000000	0.000000	0.000000	0.014493	0.000000	0.043478	0.028986	0.000000	0.043478	0.014493	0.000000	0.014493	0.043478	0.028986	0.000000	0.028986	0.028986	0.028986	0.014493	0.072464	0.043478	0.028986	0.028986	0.028986	0.057971	0.000000	0.057971	0.057971	0.057971	0.043478	0.028986	0.014493	0.057971	0.115942	0.043478	0.014493	0.028986	0.057971	0.043478	0.086957	0.043478	0.101449	0.028986
2	50	2	0.000000	0.000000	0.000000	0.000000	0.000000	0.000000	0.000000	0.000000	0.000000	0.000000	0.014493	0.000000	0.000000	0.014493	0.000000	0.043478	0.028986	0.000000	0.000000	0.000000	0.028986	0.028986	0.028986	0.028986	0.000000	0.000000	0.014493	0.043478	0.043478	0.028986	0.028986	0.000000	0.043478	0.000000	0.028986	0.043478	0.000000	0.043478	0.043478	0.028986	0.072464	0.043478	0.130435	0.014493	0.086957	0.057971	0.043478
2	51	2	0.000000	0.014493	0.000000	0.000000	0.000000	0.000000	0.014493	0.000000	0.000000	0.000000	0.000000	0.000000	0.000000	0.000000	0.000000	0.000000	0.000000	0.000000	0.000000	0.000000	0.000000	0.000000	0.028986	0.000000	0.014493	0.014493	0.000000	0.000000	0.014493	0.028986	0.014493	0.014493	0.043478	0.028986	0.028986	0.028986	0.043478	0.028986	0.072464	0.043478	0.072464	0.028986	0.173913	0.159420	0.130435	0.130435	0.188406
2	52	2	0.000000	0.000000	0.000000	0.000000	0.000000	0.000000	0.000000	0.000000	0.000000	0.000000	0.000000	0.000000	0.000000	0.000000	0.000000	0.000000	0.000000	0.000000	0.000000	0.000000	0.000000	0.000000	0.000000	0.000000	0.000000	0.000000	0.000000	0.000000	0.000000	0.000000	0.000000	0.000000	0.000000	0.000000	0.000000	0.000000	0.000000	0.000000	0.000000	0.000000	0.000000	0.014493	0.000000	0.000000	0.000000	0.000000	0.000000
2	53	1	0.000000	0.000000	0.000000	0.000000	0.000000	0.000000	0.000000	0.000000	0.000000	0.000000	0.000000	0.000000	0.000000	0.000000	0.000000	0.000000	0.000000	0.000000	0.000000	0.000000	0.000000	0.000000	0.000000	0.014493	0.000000	0.000000	0.000000	0.000000	0.000000	0.000000	0.000000	0.000000	0.028986	0.028986	0.000000	0.000000	0.000000	0.000000	0.000000	0.000000	0.000000	0.000000	0.000000	0.000000	0.014493	0.000000	0.000000
2	55	2	0.000000	0.000000	0.000000	0.000000	0.014493	0.000000	0.000000	0.000000	0.000000	0.000000	0.000000	0.014493	0.028986	0.000000	0.028986	0.028986	0.014493	0.028986	0.000000	0.014493	0.000000	0.028986	0.043478	0.000000	0.014493	0.000000	0.028986	0.043478	0.028986	0.072464	0.043478	0.057971	0.028986	0.072464	0.072464	0.057971	0.086957	0.028986	0.072464	0.072464	0.115942	0.014493	0.028986	0.043478	0.072464	0.028986	0.130435
2	56	2	0.014493	0.000000	0.000000	0.000000	0.000000	0.014493	0.000000	0.000000	0.000000	0.014493	0.000000	0.014493	0.043478	0.043478	0.072464	0.028986	0.043478	0.028986	0.000000	0.028986	0.014493	0.072464	0.043478	0.057971	0.057971	0.014493	0.014493	0.014493	0.043478	0.014493	0.014493	0.014493	0.028986	0.014493	0.014493	0.028986	0.086957	0.014493	0.028986	0.043478	0.000000	0.043478	0.000000	0.057971	0.043478	0.014493	0.028986
2	59	2	0.000000	0.000000	0.000000	0.000000	0.000000	0.000000	0.000000	0.000000	0.000000	0.014493	0.028986	0.000000	0.000000	0.000000	0.000000	0.000000	0.043478	0.057971	0.028986	0.014493	0.043478	0.057971	0.028986	0.057971	0.072464	0.072464	0.014493	0.144928	0.086957	0.057971	0.130435	0.144928	0.043478	0.014493	0.101449	0.115942	0.115942	0.202899	0.188406	0.086957	0.115942	0.188406	0.217391	0.217391	0.231884	0.246377	0.260870
2	60	2	0.014493	0.000000	0.000000	0.000000	0.000000	0.000000	0.000000	0.000000	0.000000	0.000000	0.000000	0.000000	0.000000	0.014493	0.028986	0.014493	0.014493	0.000000	0.000000	0.000000	0.000000	0.000000	0.014493	0.014493	0.000000	0.000000	0.000000	0.000000	0.000000	0.000000	0.000000	0.000000	0.000000	0.014493	0.000000	0.014493	0.000000	0.000000	0.000000	0.014493	0.014493	0.043478	0.000000	0.000000	0.028986	0.014493	0.057971
2	61	2	0.000000	0.000000	0.000000	0.000000	0.000000	0.000000	0.000000	0.014493	0.000000	0.014493	0.000000	0.000000	0.000000	0.000000	0.000000	0.000000	0.000000	0.000000	0.000000	0.000000	0.000000	0.014493	0.000000	0.028986	0.000000	0.000000	0.000000	0.014493	0.000000	0.000000	0.000000	0.000000	0.000000	0.014493	0.028986	0.000000	0.000000	0.000000	0.000000	0.000000	0.000000	0.000000	0.000000	0.000000	0.028986	0.000000	0.014493
2	62	2	0.000000	0.000000	0.028986	0.000000	0.014493	0.000000	0.000000	0.028986	0.000000	0.000000	0.000000	0.000000	0.014493	0.000000	0.014493	0.000000	0.028986	0.028986	0.014493	0.000000	0.014493	0.000000	0.028986	0.028986	0.000000	0.000000	0.014493	0.014493	0.014493	0.014493	0.014493	0.043478	0.014493	0.014493	0.014493	0.028986	0.014493	0.028986	0.000000	0.043478	0.014493	0.000000	0.057971	0.028986	0.000000	0.014493	0.000000
2	63	2	0.000000	0.000000	0.000000	0.000000	0.000000	0.000000	0.000000	0.000000	0.000000	0.000000	0.000000	0.000000	0.000000	0.000000	0.000000	0.000000	0.000000	0.000000	0.000000	0.000000	0.000000	0.000000	0.000000	0.043478	0.000000	0.000000	0.000000	0.000000	0.000000	0.000000	0.000000	0.000000	0.000000	0.014493	0.000000	0.000000	0.000000	0.000000	0.000000	0.000000	0.000000	0.000000	0.000000	0.000000	0.057971	0.000000	0.000000
2	64	2	0.000000	0.000000	0.000000	0.000000	0.000000	0.000000	0.000000	0.000000	0.000000	0.000000	0.000000	0.000000	0.000000	0.000000	0.000000	0.000000	0.000000	0.000000	0.000000	0.000000	0.014493	0.000000	0.000000	0.000000	0.000000	0.000000	0.000000	0.000000	0.000000	0.000000	0.000000	0.014493	0.000000	0.000000	0.000000	0.014493	0.000000	0.000000	0.000000	0.014493	0.000000	0.014493	0.000000	0.000000	0.000000	0.000000	0.000000
3	1	2	0.014493	0.072464	0.028986	0.043478	0.014493	0.014493	0.072464	0.144928	0.028986	0.057971	0.028986	0.043478	0.028986	0.000000	0.043478	0.086957	0.072464	0.014493	0.086957	0.043478	0.028986	0.057971	0.173913	0.043478	0.086957	0.159420	0.057971	0.057971	0.043478	0.014493	0.086957	0.000000	0.057971	0.086957	0.173913	0.028986	0.072464	0.014493	0.101449	0.028986	0.144928	0.057971	0.014493	0.130435	0.101449	0.043478	0.057971
3	2	2	0.000000	0.000000	0.000000	0.130435	0.000000	0.057971	0.000000	0.000000	0.000000	0.000000	0.000000	0.000000	0.000000	0.000000	0.000000	0.000000	0.014493	0.000000	0.130435	0.000000	0.000000	0.000000	0.000000	0.000000	0.000000	0.000000	0.000000	0.000000	0.000000	0.000000	0.000000	0.000000	0.014493	0.000000	0.000000	0.000000	0.000000	0.000000	0.000000	0.000000	0.000000	0.000000	0.000000	0.000000	0.000000	0.000000	0.000000
3	3	2	0.014493	0.101449	0.028986	0.028986	0.072464	0.072464	0.130435	0.072464	0.014493	0.057971	0.014493	0.028986	0.057971	0.072464	0.043478	0.101449	0.101449	0.057971	0.130435	0.043478	0.057971	0.057971	0.028986	0.115942	0.057971	0.101449	0.072464	0.101449	0.014493	0.043478	0.130435	0.101449	0.086957	0.130435	0.144928	0.014493	0.086957	0.014493	0.057971	0.072464	0.130435	0.086957	0.043478	0.043478	0.028986	0.086957	0.057971
3	4	0	0.014493	0.014493	0.014493	0.101449	0.057971	0.028986	0.101449	0.101449	0.028986	0.028986	0.000000	0.057971	0.028986	0.014493	0.043478	0.014493	0.072464	0.057971	0.086957	0.028986	0.014493	0.028986	0.043478	0.043478	0.028986	0.101449	0.014493	0.028986	0.000000	0.000000	0.000000	0.028986	0.086957	0.072464	0.217391	0.014493	0.043478	0.028986	0.043478	0.000000	0.057971	0.028986	0.028986	0.028986	0.043478	0.014493	0.014493
3	5	0	0.014493	0.014493	0.000000	0.043478	0.028986	0.028986	0.028986	0.028986	0.028986	0.057971	0.014493	0.028986	0.014493	0.057971	0.028986	0.043478	0.014493	0.043478	0.057971	0.000000	0.028986	0.028986	0.000000	0.043478	0.014493	0.014493	0.043478	0.014493	0.014493	0.014493	0.014493	0.014493	0.014493	0.072464	0.028986	0.014493	0.014493	0.014493	0.028986	0.000000	0.043478	0.000000	0.000000	0.014493	0.043478	0.014493	0.000000
3	6	0	0.000000	0.000000	0.000000	0.028986	0.000000	0.014493	0.000000	0.043478	0.000000	0.000000	0.000000	0.000000	0.000000	0.000000	0.000000	0.000000	0.014493	0.014493	0.043478	0.000000	0.000000	0.000000	0.000000	0.000000	0.000000	0.014493	0.000000	0.000000	0.000000	0.000000	0.000000	0.000000	0.000000	0.000000	0.086957	0.014493	0.014493	0.014493	0.014493	0.000000	0.043478	0.028986	0.000000	0.000000	0.000000	0.014493	0.000000
3	7	0	0.072464	0.043478	0.043478	0.101449	0.043478	0.086957	0.115942	0.144928	0.115942	0.043478	0.043478	0.086957	0.086957	0.115942	0.130435	0.086957	0.072464	0.072464	0.101449	0.014493	0.028986	0.057971	0.072464	0.086957	0.057971	0.159420	0.101449	0.130435	0.057971	0.072464	0.072464	0.072464	0.115942	0.072464	0.173913	0.014493	0.072464	0.028986	0.086957	0.043478	0.101449	0.101449	0.101449	0.057971	0.086957	0.115942	0.043478
3	8	2	0.188406	0.173913	0.217391	0.173913	0.072464	0.144928	0.086957	0.217391	0.101449	0.101449	0.101449	0.115942	0.086957	0.057971	0.028986	0.101449	0.115942	0.115942	0.028986	0.014493	0.115942	0.130435	0.144928	0.159420	0.130435	0.086957	0.130435	0.086957	0.028986	0.144928	0.130435	0.202899	0.130435	0.188406	0.202899	0.144928	0.101449	0.072464	0.217391	0.115942	0.101449	0.173913	0.115942	0.173913	0.144928	0.202899	0.115942
3	9	0	0.014493	0.014493	0.000000	0.057971	0.000000	0.028986	0.043478	0.086957	0.014493	0.014493	0.014493	0.028986	0.014493	0.028986	0.014493	0.000000	0.014493	0.000000	0.072464	0.014493	0.043478	0.014493	0.028986	0.000000	0.000000	0.130435	0.000000	0.043478	0.014493	0.000000	0.014493	0.014493	0.043478	0.057971	0.130435	0.000000	0.014493	0.014493	0.057971	0.028986	0.043478	0.000000	0.014493	0.028986	0.000000	0.014493	0.000000
3	10	1	0.000000	0.014493	0.000000	0.043478	0.000000	0.028986	0.000000	0.043478	0.000000	0.000000	0.000000	0.000000	0.000000	0.014493	0.000000	0.014493	0.000000	0.000000	0.057971	0.000000	0.000000	0.000000	0.000000	0.014493	0.043478	0.086957	0.000000	0.000000	0.000000	0.014493	0.000000	0.000000	0.028986	0.028986	0.057971	0.000000	0.000000	0.000000	0.043478	0.000000	0.057971	0.000000	0.000000	0.014493	0.028986	0.000000	0.000000
3	12	0	0.057971	0.115942	0.043478	0.028986	0.072464	0.028986	0.260870	0.289855	0.101449	0.159420	0.115942	0.144928	0.159420	0.231884	0.057971	0.246377	0.188406	0.159420	0.101449	0.043478	0.202899	0.173913	0.275362	0.202899	0.260870	0.231884	0.231884	0.231884	0.086957	0.072464	0.275362	0.173913	0.246377	0.304348	0.362319	0.086957	0.304348	0.072464	0.231884	0.072464	0.391304	0.086957	0.130435	0.260870	0.275362	0.130435	0.101449
3	13	0	0.057971	0.115942	0.043478	0.028986	0.072464	0.014493	0.260870	0.289855	0.101449	0.159420	0.115942	0.130435	0.159420	0.217391	0.072464	0.246377	0.188406	0.159420	0.101449	0.043478	0.188406	0.159420	0.260870	0.202899	0.260870	0.231884	0.231884	0.231884	0.086957	0.086957	0.275362	0.188406	0.231884	0.289855	0.362319	0.086957	0.304348	0.072464	0.231884	0.072464	0.391304	0.086957	0.130435	0.202899	0.275362	0.115942	0.101449
3	14	0	0.043478	0.101449	0.072464	0.000000	0.086957	0.000000	0.173913	0.188406	0.115942	0.144928	0.101449	0.173913	0.159420	0.202899	0.115942	0.101449	0.159420	0.043478	0.101449	0.043478	0.057971	0.130435	0.159420	0.130435	0.115942	0.231884	0.173913	0.130435	0.086957	0.072464	0.101449	0.130435	0.173913	0.260870	0.362319	0.130435	0.173913	0.115942	0.217391	0.101449	0.275362	0.115942	0.028986	0.159420	0.217391	0.086957	0.043478
3	15	0	0.000000	0.014493	0.000000	0.000000	0.000000	0.000000	0.000000	0.000000	0.000000	0.000000	0.000000	0.000000	0.000000	0.000000	0.000000	0.000000	0.000000	0.000000	0.028986	0.000000	0.000000	0.000000	0.000000	0.014493	0.014493	0.072464	0.000000	0.000000	0.000000	0.000000	0.000000	0.000000	0.000000	0.014493	0.057971	0.000000	0.000000	0.000000	0.028986	0.000000	0.014493	0.000000	0.000000	0.000000	0.000000	0.000000	0.000000
3	16	0	0.014493	0.000000	0.000000	0.043478	0.000000	0.014493	0.028986	0.043478	0.043478	0.014493	0.000000	0.000000	0.000000	0.057971	0.028986	0.000000	0.000000	0.000000	0.028986	0.000000	0.014493	0.014493	0.014493	0.014493	0.000000	0.028986	0.014493	0.014493	0.014493	0.014493	0.014493	0.014493	0.014493	0.028986	0.028986	0.000000	0.043478	0.000000	0.028986	0.000000	0.057971	0.000000	0.000000	0.014493	0.014493	0.000000	0.014493
3	17	0	0.014493	0.000000	0.000000	0.057971	0.000000	0.014493	0.043478	0.043478	0.028986	0.014493	0.000000	0.000000	0.014493	0.057971	0.028986	0.014493	0.000000	0.000000	0.028986	0.000000	0.014493	0.014493	0.014493	0.000000	0.000000	0.028986	0.014493	0.014493	0.014493	0.014493	0.014493	0.014493	0.014493	0.028986	0.028986	0.000000	0.043478	0.000000	0.028986	0.000000	0.057971	0.000000	0.000000	0.014493	0.014493	0.000000	0.014493
3	18	0	0.000000	0.014493	0.014493	0.000000	0.014493	0.000000	0.043478	0.130435	0.000000	0.000000	0.014493	0.014493	0.028986	0.043478	0.000000	0.014493	0.028986	0.014493	0.014493	0.000000	0.000000	0.014493	0.014493	0.028986	0.057971	0.144928	0.057971	0.043478	0.028986	0.014493	0.014493	0.000000	0.101449	0.028986	0.188406	0.000000	0.014493	0.000000	0.115942	0.043478	0.086957	0.000000	0.000000	0.057971	0.072464	0.028986	0.000000
3	19	0	0.000000	0.000000	0.000000	0.028986	0.000000	0.000000	0.000000	0.000000	0.000000	0.000000	0.000000	0.000000	0.000000	0.000000	0.000000	0.000000	0.014493	0.000000	0.014493	0.000000	0.000000	0.000000	0.000000	0.000000	0.000000	0.000000	0.000000	0.000000	0.000000	0.000000	0.000000	0.000000	0.000000	0.000000	0.000000	0.000000	0.000000	0.000000	0.000000	0.000000	0.000000	0.000000	0.000000	0.000000	0.000000	0.000000	0.000000
3	20	0	0.000000	0.014493	0.014493	0.000000	0.000000	0.000000	0.028986	0.014493	0.014493	0.000000	0.000000	0.014493	0.043478	0.014493	0.000000	0.000000	0.000000	0.000000	0.000000	0.014493	0.000000	0.000000	0.014493	0.014493	0.014493	0.057971	0.000000	0.000000	0.028986	0.000000	0.014493	0.000000	0.043478	0.043478	0.014493	0.000000	0.028986	0.000000	0.057971	0.000000	0.028986	0.000000	0.014493	0.014493	0.000000	0.000000	0.014493
3	21	1	0.000000	0.000000	0.000000	0.072464	0.000000	0.014493	0.000000	0.000000	0.000000	0.000000	0.000000	0.000000	0.000000	0.000000	0.000000	0.000000	0.014493	0.000000	0.043478	0.000000	0.000000	0.000000	0.000000	0.000000	0.000000	0.000000	0.000000	0.000000	0.000000	0.000000	0.000000	0.000000	0.000000	0.000000	0.000000	0.000000	0.000000	0.000000	0.000000	0.000000	0.000000	0.000000	0.000000	0.000000	0.000000	0.000000	0.000000
3	22	1	0.000000	0.115942	0.028986	0.014493	0.057971	0.028986	0.115942	0.159420	0.057971	0.043478	0.028986	0.130435	0.086957	0.072464	0.057971	0.144928	0.086957	0.028986	0.043478	0.014493	0.057971	0.101449	0.188406	0.159420	0.173913	0.231884	0.115942	0.115942	0.043478	0.014493	0.072464	0.057971	0.144928	0.231884	0.260870	0.115942	0.115942	0.028986	0.144928	0.101449	0.217391	0.043478	0.028986	0.202899	0.101449	0.043478	0.014493
3	23	0	0.101449	0.072464	0.086957	0.057971	0.072464	0.014493	0.072464	0.159420	0.014493	0.101449	0.086957	0.101449	0.115942	0.115942	0.014493	0.072464	0.188406	0.014493	0.072464	0.000000	0.000000	0.086957	0.144928	0.072464	0.144928	0.115942	0.072464	0.086957	0.028986	0.014493	0.072464	0.057971	0.159420	0.173913	0.260870	0.057971	0.115942	0.043478	0.115942	0.057971	0.086957	0.086957	0.028986	0.144928	0.188406	0.014493	0.057971
3	24	1	0.000000	0.000000	0.000000	0.144928	0.000000	0.043478	0.000000	0.000000	0.000000	0.000000	0.000000	0.000000	0.000000	0.000000	0.000000	0.000000	0.000000	0.000000	0.202899	0.000000	0.000000	0.000000	0.000000	0.000000	0.000000	0.000000	0.000000	0.000000	0.000000	0.000000	0.000000	0.000000	0.028986	0.000000	0.000000	0.000000	0.000000	0.000000	0.000000	0.000000	0.000000	0.000000	0.000000	0.000000	0.000000	0.000000	0.000000
3	25	0	0.014493	0.057971	0.000000	0.043478	0.000000	0.014493	0.014493	0.101449	0.014493	0.014493	0.014493	0.014493	0.014493	0.000000	0.014493	0.086957	0.014493	0.000000	0.057971	0.014493	0.000000	0.014493	0.028986	0.028986	0.028986	0.086957	0.014493	0.000000	0.014493	0.014493	0.043478	0.028986	0.057971	0.086957	0.115942	0.000000	0.028986	0.000000	0.072464	0.014493	0.057971	0.000000	0.000000	0.043478	0.072464	0.000000	0.000000
3	26	0	0.014493	0.115942	0.028986	0.014493	0.057971	0.014493	0.101449	0.144928	0.043478	0.086957	0.043478	0.057971	0.130435	0.115942	0.028986	0.173913	0.101449	0.086957	0.028986	0.028986	0.101449	0.086957	0.202899	0.144928	0.115942	0.173913	0.086957	0.217391	0.072464	0.072464	0.130435	0.130435	0.188406	0.217391	0.333333	0.072464	0.101449	0.028986	0.246377	0.028986	0.188406	0.072464	0.043478	0.275362	0.159420	0.043478	0.057971
3	27	0	0.057971	0.072464	0.086957	0.043478	0.072464	0.043478	0.188406	0.173913	0.043478	0.130435	0.072464	0.043478	0.144928	0.159420	0.130435	0.202899	0.115942	0.072464	0.072464	0.043478	0.072464	0.086957	0.173913	0.173913	0.115942	0.246377	0.130435	0.304348	0.057971	0.086957	0.144928	0.101449	0.217391	0.188406	0.289855	0.086957	0.173913	0.014493	0.318841	0.144928	0.391304	0.231884	0.144928	0.289855	0.144928	0.072464	0.159420
3	28	0	0.000000	0.057971	0.028986	0.014493	0.072464	0.000000	0.130435	0.144928	0.072464	0.115942	0.057971	0.130435	0.115942	0.173913	0.144928	0.086957	0.101449	0.101449	0.115942	0.028986	0.043478	0.072464	0.173913	0.057971	0.086957	0.260870	0.086957	0.101449	0.043478	0.057971	0.072464	0.130435	0.173913	0.231884	0.260870	0.115942	0.101449	0.043478	0.130435	0.072464	0.115942	0.130435	0.028986	0.130435	0.231884	0.086957	0.028986
3	29	0	0.000000	0.028986	0.014493	0.000000	0.014493	0.000000	0.057971	0.115942	0.043478	0.057971	0.014493	0.043478	0.101449	0.057971	0.043478	0.057971	0.057971	0.072464	0.028986	0.000000	0.072464	0.028986	0.028986	0.086957	0.072464	0.115942	0.057971	0.072464	0.014493	0.043478	0.130435	0.057971	0.043478	0.159420	0.144928	0.101449	0.086957	0.043478	0.101449	0.072464	0.115942	0.043478	0.028986	0.043478	0.072464	0.057971	0.057971
3	30	0	0.101449	0.130435	0.115942	0.043478	0.144928	0.057971	0.159420	0.246377	0.115942	0.188406	0.130435	0.130435	0.101449	0.086957	0.072464	0.173913	0.246377	0.130435	0.057971	0.072464	0.072464	0.231884	0.246377	0.304348	0.260870	0.144928	0.275362	0.318841	0.086957	0.028986	0.260870	0.202899	0.144928	0.362319	0.289855	0.144928	0.275362	0.072464	0.159420	0.188406	0.289855	0.144928	0.101449	0.318841	0.159420	0.115942	0.202899
3	31	0	0.014493	0.000000	0.014493	0.000000	0.000000	0.000000	0.014493	0.014493	0.000000	0.028986	0.014493	0.014493	0.043478	0.000000	0.014493	0.043478	0.028986	0.014493	0.000000	0.000000	0.000000	0.028986	0.028986	0.014493	0.014493	0.043478	0.043478	0.043478	0.028986	0.000000	0.014493	0.043478	0.028986	0.028986	0.086957	0.000000	0.000000	0.000000	0.072464	0.028986	0.014493	0.028986	0.014493	0.043478	0.000000	0.028986	0.014493
3	32	0	0.072464	0.028986	0.072464	0.101449	0.086957	0.043478	0.173913	0.159420	0.159420	0.159420	0.028986	0.086957	0.086957	0.144928	0.072464	0.086957	0.159420	0.173913	0.014493	0.043478	0.072464	0.072464	0.188406	0.101449	0.057971	0.101449	0.072464	0.159420	0.130435	0.028986	0.202899	0.115942	0.130435	0.144928	0.188406	0.057971	0.115942	0.072464	0.101449	0.014493	0.130435	0.043478	0.072464	0.057971	0.188406	0.072464	0.028986
3	33	1	0.000000	0.014493	0.000000	0.086957	0.014493	0.014493	0.057971	0.144928	0.014493	0.028986	0.014493	0.086957	0.101449	0.086957	0.014493	0.043478	0.072464	0.014493	0.086957	0.043478	0.057971	0.014493	0.072464	0.072464	0.057971	0.057971	0.014493	0.072464	0.072464	0.000000	0.028986	0.014493	0.072464	0.101449	0.115942	0.028986	0.000000	0.000000	0.072464	0.014493	0.101449	0.028986	0.014493	0.057971	0.072464	0.014493	0.014493
3	34	1	0.014493	0.072464	0.043478	0.043478	0.028986	0.043478	0.101449	0.188406	0.028986	0.130435	0.043478	0.057971	0.043478	0.101449	0.028986	0.086957	0.086957	0.072464	0.101449	0.000000	0.028986	0.043478	0.057971	0.115942	0.043478	0.130435	0.057971	0.028986	0.043478	0.014493	0.057971	0.000000	0.086957	0.144928	0.173913	0.014493	0.072464	0.000000	0.115942	0.043478	0.057971	0.028986	0.028986	0.043478	0.043478	0.043478	0.028986
3	35	1	0.014493	0.014493	0.014493	0.057971	0.000000	0.014493	0.000000	0.043478	0.014493	0.000000	0.000000	0.028986	0.028986	0.014493	0.000000	0.086957	0.014493	0.000000	0.043478	0.000000	0.014493	0.014493	0.014493	0.028986	0.014493	0.057971	0.000000	0.000000	0.014493	0.028986	0.014493	0.028986	0.043478	0.057971	0.086957	0.000000	0.014493	0.014493	0.000000	0.000000	0.043478	0.057971	0.000000	0.014493	0.014493	0.000000	0.014493
3	36	1	0.000000	0.014493	0.000000	0.000000	0.000000	0.014493	0.014493	0.057971	0.014493	0.014493	0.000000	0.014493	0.000000	0.028986	0.000000	0.000000	0.043478	0.000000	0.000000	0.000000	0.014493	0.000000	0.057971	0.000000	0.043478	0.159420	0.028986	0.000000	0.000000	0.000000	0.014493	0.000000	0.043478	0.072464	0.173913	0.000000	0.014493	0.014493	0.101449	0.000000	0.028986	0.028986	0.000000	0.014493	0.101449	0.028986	0.043478
3	37	1	0.000000	0.028986	0.000000	0.014493	0.028986	0.000000	0.000000	0.115942	0.000000	0.028986	0.000000	0.014493	0.014493	0.057971	0.000000	0.028986	0.028986	0.028986	0.043478	0.000000	0.043478	0.000000	0.028986	0.057971	0.043478	0.144928	0.000000	0.043478	0.014493	0.000000	0.000000	0.014493	0.028986	0.057971	0.188406	0.014493	0.014493	0.043478	0.028986	0.028986	0.028986	0.072464	0.028986	0.072464	0.072464	0.000000	0.028986
3	38	1	0.000000	0.014493	0.000000	0.043478	0.000000	0.028986	0.000000	0.043478	0.000000	0.000000	0.000000	0.000000	0.000000	0.000000	0.000000	0.014493	0.014493	0.000000	0.057971	0.000000	0.000000	0.000000	0.000000	0.014493	0.043478	0.086957	0.000000	0.000000	0.000000	0.014493	0.000000	0.000000	0.028986	0.028986	0.057971	0.000000	0.000000	0.000000	0.043478	0.000000	0.057971	0.000000	0.000000	0.014493	0.028986	0.000000	0.000000
3	39	1	0.043478	0.028986	0.028986	0.014493	0.028986	0.014493	0.043478	0.086957	0.057971	0.057971	0.028986	0.014493	0.028986	0.028986	0.028986	0.014493	0.057971	0.043478	0.014493	0.014493	0.043478	0.072464	0.043478	0.014493	0.028986	0.130435	0.043478	0.000000	0.000000	0.014493	0.028986	0.014493	0.057971	0.072464	0.144928	0.028986	0.043478	0.014493	0.072464	0.000000	0.057971	0.028986	0.000000	0.043478	0.130435	0.057971	0.014493
3	40	1	0.000000	0.000000	0.000000	0.115942	0.000000	0.000000	0.000000	0.000000	0.000000	0.000000	0.000000	0.000000	0.000000	0.000000	0.000000	0.000000	0.000000	0.000000	0.014493	0.000000	0.000000	0.000000	0.000000	0.000000	0.000000	0.000000	0.000000	0.000000	0.000000	0.000000	0.000000	0.000000	0.000000	0.000000	0.000000	0.000000	0.000000	0.000000	0.000000	0.000000	0.000000	0.000000	0.000000	0.000000	0.000000	0.000000	0.000000
3	42	1	0.000000	0.000000	0.000000	0.043478	0.000000	0.000000	0.000000	0.000000	0.000000	0.000000	0.000000	0.000000	0.000000	0.000000	0.000000	0.000000	0.000000	0.000000	0.043478	0.000000	0.000000	0.000000	0.000000	0.000000	0.000000	0.000000	0.000000	0.000000	0.000000	0.000000	0.000000	0.000000	0.000000	0.000000	0.000000	0.000000	0.000000	0.000000	0.000000	0.000000	0.000000	0.000000	0.000000	0.000000	0.000000	0.000000	0.000000
3	43	1	0.000000	0.043478	0.014493	0.000000	0.057971	0.014493	0.043478	0.086957	0.028986	0.072464	0.000000	0.043478	0.043478	0.072464	0.000000	0.028986	0.028986	0.043478	0.043478	0.057971	0.000000	0.086957	0.014493	0.028986	0.057971	0.159420	0.086957	0.072464	0.043478	0.014493	0.028986	0.028986	0.115942	0.057971	0.173913	0.014493	0.057971	0.014493	0.144928	0.028986	0.173913	0.072464	0.057971	0.072464	0.028986	0.072464	0.072464
3	44	1	0.000000	0.000000	0.000000	0.101449	0.000000	0.000000	0.014493	0.101449	0.000000	0.000000	0.000000	0.014493	0.014493	0.000000	0.000000	0.028986	0.014493	0.000000	0.115942	0.000000	0.028986	0.014493	0.028986	0.000000	0.014493	0.072464	0.014493	0.057971	0.000000	0.014493	0.028986	0.014493	0.072464	0.086957	0.115942	0.000000	0.000000	0.014493	0.057971	0.000000	0.101449	0.028986	0.000000	0.028986	0.028986	0.000000	0.000000
3	45	1	0.000000	0.086957	0.014493	0.086957	0.014493	0.000000	0.072464	0.086957	0.000000	0.028986	0.014493	0.057971	0.159420	0.057971	0.014493	0.043478	0.043478	0.014493	0.072464	0.000000	0.014493	0.072464	0.101449	0.028986	0.086957	0.144928	0.057971	0.014493	0.014493	0.014493	0.014493	0.043478	0.101449	0.057971	0.144928	0.014493	0.159420	0.000000	0.115942	0.000000	0.144928	0.043478	0.000000	0.043478	0.028986	0.000000	0.028986
3	46	1	0.028986	0.043478	0.000000	0.000000	0.057971	0.014493	0.028986	0.115942	0.014493	0.057971	0.014493	0.028986	0.028986	0.057971	0.014493	0.014493	0.173913	0.028986	0.057971	0.000000	0.057971	0.028986	0.057971	0.101449	0.043478	0.188406	0.057971	0.057971	0.043478	0.014493	0.101449	0.014493	0.101449	0.101449	0.173913	0.014493	0.028986	0.000000	0.115942	0.014493	0.173913	0.028986	0.014493	0.086957	0.028986	0.000000	0.043478
3	47	0	0.043478	0.115942	0.028986	0.043478	0.072464	0.014493	0.144928	0.188406	0.086957	0.101449	0.043478	0.072464	0.173913	0.086957	0.072464	0.028986	0.115942	0.115942	0.043478	0.028986	0.101449	0.086957	0.043478	0.072464	0.130435	0.217391	0.043478	0.130435	0.115942	0.057971	0.101449	0.086957	0.086957	0.144928	0.202899	0.072464	0.144928	0.043478	0.188406	0.043478	0.231884	0.086957	0.028986	0.130435	0.144928	0.072464	0.043478
3	48	1	0.000000	0.000000	0.000000	0.000000	0.043478	0.000000	0.000000	0.043478	0.028986	0.014493	0.000000	0.043478	0.043478	0.072464	0.028986	0.043478	0.043478	0.014493	0.014493	0.014493	0.028986	0.014493	0.072464	0.028986	0.057971	0.043478	0.028986	0.028986	0.014493	0.014493	0.043478	0.057971	0.072464	0.043478	0.101449	0.028986	0.000000	0.014493	0.130435	0.000000	0.086957	0.043478	0.028986	0.086957	0.014493	0.028986	0.014493
3	49	2	0.014493	0.028986	0.014493	0.057971	0.014493	0.028986	0.043478	0.101449	0.072464	0.057971	0.014493	0.043478	0.072464	0.072464	0.028986	0.043478	0.043478	0.101449	0.057971	0.028986	0.043478	0.043478	0.028986	0.043478	0.086957	0.130435	0.043478	0.043478	0.028986	0.028986	0.057971	0.043478	0.086957	0.028986	0.101449	0.057971	0.043478	0.028986	0.043478	0.028986	0.043478	0.057971	0.014493	0.072464	0.043478	0.014493	0.028986
3	50	2	0.000000	0.000000	0.000000	0.057971	0.000000	0.028986	0.000000	0.028986	0.000000	0.000000	0.000000	0.000000	0.014493	0.000000	0.000000	0.014493	0.014493	0.000000	0.043478	0.000000	0.000000	0.000000	0.000000	0.000000	0.000000	0.057971	0.000000	0.014493	0.000000	0.000000	0.000000	0.014493	0.014493	0.000000	0.057971	0.000000	0.014493	0.014493	0.014493	0.000000	0.000000	0.000000	0.000000	0.028986	0.014493	0.000000	0.000000
3	51	2	0.000000	0.000000	0.014493	0.057971	0.000000	0.014493	0.000000	0.014493	0.000000	0.000000	0.000000	0.014493	0.000000	0.028986	0.000000	0.000000	0.000000	0.000000	0.028986	0.000000	0.000000	0.014493	0.000000	0.000000	0.014493	0.057971	0.014493	0.028986	0.000000	0.000000	0.000000	0.014493	0.057971	0.014493	0.014493	0.000000	0.014493	0.000000	0.057971	0.014493	0.028986	0.000000	0.000000	0.000000	0.014493	0.000000	0.000000
3	52	2	3.971014	4.231884	3.463768	1.695652	0.565217	0.478261	0.057971	0.000000	0.000000	0.000000	0.000000	0.000000	0.000000	0.000000	0.000000	0.000000	0.000000	0.000000	0.000000	0.000000	0.000000	0.000000	0.000000	0.000000	0.000000	0.000000	0.000000	0.000000	0.000000	0.000000	0.000000	0.000000	0.000000	0.000000	0.000000	0.000000	0.000000	0.000000	0.000000	0.000000	0.000000	0.000000	0.000000	0.000000	0.014493	0.000000	0.000000
3	53	0	0.000000	0.000000	0.000000	0.173913	0.000000	0.043478	0.000000	0.000000	0.014493	0.000000	0.000000	0.000000	0.000000	0.000000	0.000000	0.000000	0.043478	0.000000	0.173913	0.000000	0.000000	0.000000	0.000000	0.000000	0.000000	0.000000	0.000000	0.000000	0.000000	0.000000	0.000000	0.000000	0.028986	0.000000	0.000000	0.000000	0.000000	0.000000	0.000000	0.000000	0.000000	0.000000	0.000000	0.000000	0.000000	0.000000	0.000000
3	54	2	0.188406	0.173913	0.217391	0.173913	0.072464	0.144928	0.086957	0.246377	0.101449	0.101449	0.101449	0.115942	0.072464	0.057971	0.028986	0.101449	0.115942	0.115942	0.028986	0.014493	0.115942	0.130435	0.159420	0.173913	0.130435	0.086957	0.144928	0.101449	0.028986	0.144928	0.130435	0.217391	0.144928	0.202899	0.188406	0.144928	0.086957	0.072464	0.217391	0.115942	0.101449	0.173913	0.115942	0.202899	0.130435	0.217391	0.130435
3	55	2	0.000000	0.000000	0.000000	0.000000	0.000000	0.000000	0.000000	0.000000	0.000000	0.000000	0.000000	0.000000	0.000000	0.000000	0.000000	0.014493	0.000000	0.000000	0.000000	0.000000	0.000000	0.000000	0.000000	0.000000	0.000000	0.043478	0.000000	0.014493	0.000000	0.000000	0.000000	0.000000	0.000000	0.000000	0.000000	0.000000	0.000000	0.000000	0.000000	0.000000	0.014493	0.000000	0.000000	0.000000	0.000000	0.000000	0.000000
3	56	2	0.028986	0.043478	0.028986	0.072464	0.000000	0.043478	0.072464	0.144928	0.028986	0.014493	0.014493	0.043478	0.043478	0.101449	0.014493	0.057971	0.101449	0.028986	0.086957	0.014493	0.086957	0.072464	0.072464	0.086957	0.101449	0.115942	0.028986	0.086957	0.057971	0.028986	0.043478	0.043478	0.072464	0.115942	0.188406	0.014493	0.086957	0.028986	0.057971	0.028986	0.173913	0.000000	0.028986	0.072464	0.130435	0.028986	0.086957
3	58	0	0.000000	0.000000	0.000000	0.057971	0.000000	0.000000	0.000000	0.000000	0.000000	0.000000	0.000000	0.000000	0.000000	0.000000	0.000000	0.000000	0.014493	0.000000	0.000000	0.000000	0.000000	0.000000	0.000000	0.000000	0.000000	0.000000	0.000000	0.000000	0.000000	0.000000	0.000000	0.000000	0.000000	0.000000	0.000000	0.000000	0.000000	0.000000	0.000000	0.000000	0.000000	0.000000	0.000000	0.000000	0.000000	0.000000	0.000000
3	59	0	0.000000	0.000000	0.000000	0.000000	0.000000	0.000000	0.028986	0.000000	0.014493	0.000000	0.000000	0.000000	0.043478	0.014493	0.000000	0.000000	0.000000	0.000000	0.014493	0.000000	0.000000	0.000000	0.014493	0.014493	0.000000	0.043478	0.000000	0.000000	0.014493	0.000000	0.000000	0.000000	0.028986	0.014493	0.028986	0.000000	0.014493	0.000000	0.043478	0.000000	0.028986	0.000000	0.014493	0.000000	0.000000	0.000000	0.014493
3	60	2	0.014493	0.130435	0.014493	0.043478	0.072464	0.014493	0.144928	0.304348	0.072464	0.144928	0.028986	0.173913	0.144928	0.159420	0.086957	0.101449	0.072464	0.043478	0.144928	0.043478	0.086957	0.188406	0.159420	0.130435	0.115942	0.217391	0.072464	0.188406	0.043478	0.014493	0.159420	0.072464	0.159420	0.202899	0.304348	0.057971	0.115942	0.000000	0.159420	0.057971	0.231884	0.130435	0.043478	0.130435	0.072464	0.101449	0.043478
3	61	2	0.043478	0.028986	0.000000	0.000000	0.028986	0.000000	0.101449	0.101449	0.014493	0.101449	0.014493	0.028986	0.014493	0.043478	0.000000	0.028986	0.115942	0.043478	0.043478	0.014493	0.057971	0.043478	0.072464	0.014493	0.043478	0.101449	0.028986	0.130435	0.014493	0.028986	0.057971	0.057971	0.072464	0.130435	0.144928	0.028986	0.028986	0.014493	0.086957	0.043478	0.115942	0.057971	0.028986	0.057971	0.057971	0.028986	0.057971
3	62	2	0.000000	0.028986	0.014493	0.000000	0.014493	0.000000	0.014493	0.043478	0.000000	0.057971	0.000000	0.014493	0.014493	0.028986	0.014493	0.014493	0.014493	0.000000	0.000000	0.028986	0.086957	0.014493	0.057971	0.043478	0.000000	0.086957	0.000000	0.101449	0.043478	0.000000	0.028986	0.014493	0.028986	0.057971	0.115942	0.000000	0.028986	0.000000	0.000000	0.000000	0.057971	0.043478	0.014493	0.072464	0.043478	0.000000	0.028986
3	64	2	0.014493	0.014493	0.000000	0.000000	0.028986	0.014493	0.028986	0.043478	0.014493	0.057971	0.028986	0.000000	0.014493	0.014493	0.014493	0.000000	0.028986	0.028986	0.000000	0.000000	0.000000	0.028986	0.057971	0.014493	0.043478	0.014493	0.000000	0.086957	0.028986	0.000000	0.028986	0.028986	0.043478	0.014493	0.043478	0.043478	0.000000	0.000000	0.028986	0.000000	0.014493	0.000000	0.014493	0.014493	0.028986	0.014493	0.014493
4	1	1	0.000000	0.025316	0.012658	0.012658	0.025316	0.000000	0.012658	0.000000	0.063291	0.037975	0.025316	0.012658	0.000000	0.037975	0.037975	0.012658	0.037975	0.000000	0.037975	0.000000	0.050633	0.000000	0.050633	0.025316	0.101266	0.012658	0.088608	0.050633	0.037975	0.189873	0.025316	0.037975	0.050633	0.012658	0.088608	0.253165	0.101266	0.101266	0.113924	0.037975	0.050633	0.025316	0.101266	0.088608	0.063291	0.037975	0.050633
4	2	0	0.000000	0.012658	0.012658	0.000000	0.000000	0.000000	0.000000	0.012658	0.000000	0.037975	0.000000	0.012658	0.000000	0.000000	0.012658	0.000000	0.000000	0.000000	0.000000	0.000000	0.012658	0.000000	0.000000	0.000000	0.075949	0.012658	0.037975	0.012658	0.000000	0.088608	0.012658	0.000000	0.000000	0.000000	0.037975	0.139241	0.000000	0.000000	0.000000	0.000000	0.012658	0.000000	0.000000	0.050633	0.012658	0.000000	0.000000
4	3	1	0.000000	0.025316	0.000000	0.000000	0.000000	0.000000	0.000000	0.000000	0.000000	0.012658	0.012658	0.012658	0.000000	0.000000	0.012658	0.000000	0.000000	0.000000	0.000000	0.000000	0.000000	0.000000	0.000000	0.000000	0.075949	0.000000	0.063291	0.000000	0.012658	0.063291	0.012658	0.000000	0.000000	0.000000	0.000000	0.037975	0.000000	0.000000	0.000000	0.000000	0.012658	0.012658	0.000000	0.075949	0.000000	0.000000	0.000000
4	4	1	0.000000	0.000000	0.000000	0.000000	0.012658	0.000000	0.000000	0.000000	0.012658	0.012658	0.000000	0.000000	0.000000	0.000000	0.000000	0.000000	0.000000	0.012658	0.000000	0.000000	0.000000	0.000000	0.000000	0.000000	0.037975	0.000000	0.037975	0.000000	0.025316	0.075949	0.000000	0.000000	0.000000	0.000000	0.000000	0.050633	0.012658	0.000000	0.000000	0.000000	0.000000	0.000000	0.000000	0.050633	0.000000	0.000000	0.000000
4	6	0	0.012658	0.000000	0.000000	0.000000	0.000000	0.000000	0.000000	0.000000	0.000000	0.000000	0.000000	0.000000	0.000000	0.000000	0.000000	0.000000	0.000000	0.000000	0.000000	0.000000	0.000000	0.000000	0.000000	0.000000	0.012658	0.000000	0.000000	0.000000	0.000000	0.000000	0.000000	0.000000	0.000000	0.000000	0.000000	0.025316	0.000000	0.000000	0.000000	0.000000	0.000000	0.000000	0.000000	0.012658	0.000000	0.000000	0.012658
4	8	1	0.000000	0.000000	0.000000	0.000000	0.000000	0.000000	0.000000	0.000000	0.000000	0.025316	0.000000	0.012658	0.000000	0.000000	0.050633	0.025316	0.000000	0.012658	0.012658	0.000000	0.000000	0.000000	0.000000	0.000000	0.050633	0.000000	0.075949	0.012658	0.012658	0.139241	0.012658	0.000000	0.000000	0.000000	0.025316	0.126582	0.000000	0.000000	0.012658	0.000000	0.000000	0.000000	0.000000	0.075949	0.000000	0.000000	0.012658
4	9	1	0.000000	0.000000	0.000000	0.000000	0.012658	0.000000	0.000000	0.000000	0.000000	0.000000	0.012658	0.000000	0.000000	0.000000	0.000000	0.000000	0.000000	0.000000	0.000000	0.000000	0.000000	0.000000	0.000000	0.012658	0.025316	0.012658	0.050633	0.000000	0.000000	0.075949	0.000000	0.000000	0.000000	0.000000	0.012658	0.101266	0.000000	0.000000	0.000000	0.000000	0.000000	0.000000	0.000000	0.050633	0.000000	0.000000	0.000000
4	11	1	0.063291	0.063291	0.063291	0.037975	0.037975	0.037975	0.088608	0.025316	0.101266	0.025316	0.050633	0.050633	0.075949	0.037975	0.088608	0.000000	0.012658	0.063291	0.037975	0.037975	0.063291	0.050633	0.063291	0.050633	0.050633	0.063291	0.063291	0.088608	0.025316	0.037975	0.025316	0.050633	0.050633	0.025316	0.050633	0.113924	0.000000	0.088608	0.050633	0.037975	0.037975	0.037975	0.025316	0.050633	0.025316	0.050633	0.075949
4	12	0	0.000000	0.000000	0.000000	0.012658	0.000000	0.000000	0.000000	0.000000	0.000000	0.000000	0.000000	0.000000	0.000000	0.000000	0.000000	0.000000	0.000000	0.000000	0.000000	0.000000	0.000000	0.000000	0.000000	0.000000	0.000000	0.000000	0.012658	0.000000	0.000000	0.037975	0.000000	0.000000	0.000000	0.000000	0.000000	0.037975	0.000000	0.000000	0.000000	0.000000	0.000000	0.000000	0.000000	0.000000	0.000000	0.000000	0.000000
4	13	1	0.037975	0.037975	0.025316	0.000000	0.063291	0.012658	0.025316	0.063291	0.101266	0.025316	0.025316	0.000000	0.000000	0.012658	0.025316	0.037975	0.037975	0.025316	0.063291	0.037975	0.000000	0.000000	0.000000	0.012658	0.063291	0.050633	0.088608	0.012658	0.012658	0.063291	0.012658	0.037975	0.012658	0.000000	0.050633	0.063291	0.050633	0.075949	0.012658	0.063291	0.037975	0.012658	0.000000	0.088608	0.000000	0.012658	0.025316
4	14	0	0.012658	0.000000	0.000000	0.000000	0.025316	0.025316	0.000000	0.012658	0.012658	0.025316	0.012658	0.000000	0.000000	0.000000	0.012658	0.037975	0.000000	0.000000	0.000000	0.000000	0.000000	0.000000	0.000000	0.012658	0.037975	0.000000	0.037975	0.000000	0.000000	0.088608	0.012658	0.000000	0.000000	0.000000	0.025316	0.113924	0.025316	0.000000	0.000000	0.012658	0.037975	0.000000	0.025316	0.050633	0.025316	0.000000	0.000000
4	15	1	0.000000	0.000000	0.000000	0.000000	0.000000	0.000000	0.000000	0.000000	0.000000	0.000000	0.000000	0.000000	0.000000	0.000000	0.000000	0.000000	0.000000	0.000000	0.000000	0.000000	0.000000	0.000000	0.000000	0.000000	0.037975	0.000000	0.000000	0.000000	0.012658	0.025316	0.000000	0.000000	0.000000	0.000000	0.000000	0.012658	0.000000	0.000000	0.000000	0.000000	0.000000	0.000000	0.000000	0.012658	0.000000	0.000000	0.000000
4	16	1	0.000000	0.000000	0.000000	0.000000	0.000000	0.012658	0.000000	0.000000	0.000000	0.025316	0.000000	0.000000	0.000000	0.000000	0.012658	0.012658	0.000000	0.012658	0.000000	0.000000	0.000000	0.000000	0.000000	0.000000	0.000000	0.000000	0.000000	0.000000	0.000000	0.101266	0.025316	0.000000	0.000000	0.000000	0.012658	0.000000	0.000000	0.000000	0.000000	0.012658	0.000000	0.000000	0.000000	0.050633	0.000000	0.012658	0.000000
4	17	1	0.000000	0.012658	0.025316	0.000000	0.012658	0.025316	0.000000	0.012658	0.088608	0.025316	0.012658	0.025316	0.012658	0.000000	0.063291	0.037975	0.025316	0.000000	0.037975	0.000000	0.000000	0.025316	0.025316	0.012658	0.050633	0.050633	0.037975	0.012658	0.012658	0.139241	0.012658	0.000000	0.000000	0.025316	0.050633	0.088608	0.037975	0.000000	0.012658	0.012658	0.037975	0.025316	0.012658	0.075949	0.012658	0.037975	0.025316
4	18	0	0.000000	0.000000	0.000000	0.000000	0.012658	0.000000	0.000000	0.000000	0.000000	0.000000	0.000000	0.000000	0.000000	0.000000	0.000000	0.000000	0.000000	0.000000	0.000000	0.000000	0.000000	0.000000	0.000000	0.000000	0.000000	0.000000	0.000000	0.000000	0.000000	0.000000	0.000000	0.025316	0.000000	0.000000	0.000000	0.012658	0.000000	0.000000	0.000000	0.000000	0.000000	0.063291	0.000000	0.012658	0.000000	0.025316	0.000000
4	19	1	0.025316	0.012658	0.000000	0.000000	0.012658	0.000000	0.000000	0.037975	0.000000	0.000000	0.012658	0.012658	0.012658	0.000000	0.012658	0.012658	0.012658	0.025316	0.000000	0.000000	0.000000	0.000000	0.000000	0.000000	0.012658	0.000000	0.037975	0.037975	0.012658	0.037975	0.025316	0.000000	0.000000	0.012658	0.037975	0.025316	0.012658	0.000000	0.012658	0.000000	0.000000	0.000000	0.012658	0.025316	0.000000	0.000000	0.012658
4	20	0	0.000000	0.000000	0.000000	0.000000	0.000000	0.000000	0.000000	0.000000	0.000000	0.012658	0.000000	0.000000	0.000000	0.000000	0.000000	0.000000	0.000000	0.000000	0.000000	0.000000	0.000000	0.000000	0.000000	0.000000	0.063291	0.000000	0.012658	0.000000	0.000000	0.075949	0.000000	0.000000	0.000000	0.000000	0.037975	0.139241	0.025316	0.000000	0.000000	0.025316	0.000000	0.000000	0.000000	0.088608	0.000000	0.000000	0.012658
4	21	1	0.000000	0.000000	0.000000	0.000000	0.000000	0.000000	0.000000	0.000000	0.012658	0.000000	0.000000	0.000000	0.000000	0.000000	0.012658	0.000000	0.000000	0.025316	0.012658	0.000000	0.000000	0.000000	0.000000	0.000000	0.000000	0.000000	0.012658	0.000000	0.000000	0.101266	0.000000	0.000000	0.000000	0.000000	0.000000	0.037975	0.000000	0.000000	0.000000	0.000000	0.012658	0.000000	0.000000	0.000000	0.012658	0.000000	0.000000
4	22	1	0.000000	0.000000	0.000000	0.000000	0.000000	0.012658	0.000000	0.000000	0.012658	0.012658	0.012658	0.000000	0.000000	0.000000	0.000000	0.000000	0.000000	0.000000	0.000000	0.000000	0.000000	0.000000	0.000000	0.000000	0.075949	0.000000	0.037975	0.012658	0.000000	0.101266	0.012658	0.012658	0.000000	0.000000	0.050633	0.126582	0.000000	0.037975	0.037975	0.000000	0.012658	0.000000	0.000000	0.012658	0.000000	0.000000	0.000000
4	24	0	0.000000	0.000000	0.000000	0.000000	0.000000	0.000000	0.000000	0.000000	0.000000	0.000000	0.000000	0.000000	0.000000	0.000000	0.000000	0.000000	0.000000	0.000000	0.000000	0.000000	0.000000	0.000000	0.000000	0.000000	0.000000	0.000000	0.025316	0.000000	0.000000	0.025316	0.000000	0.000000	0.000000	0.000000	0.012658	0.025316	0.012658	0.000000	0.000000	0.000000	0.000000	0.000000	0.000000	0.000000	0.000000	0.000000	0.000000
4	25	0	0.000000	0.000000	0.000000	0.000000	0.000000	0.000000	0.000000	0.000000	0.000000	0.000000	0.000000	0.000000	0.000000	0.000000	0.000000	0.000000	0.000000	0.000000	0.000000	0.000000	0.000000	0.000000	0.000000	0.000000	0.000000	0.000000	0.000000	0.000000	0.000000	0.012658	0.000000	0.000000	0.000000	0.000000	0.000000	0.000000	0.000000	0.000000	0.000000	0.000000	0.000000	0.000000	0.000000	0.025316	0.000000	0.000000	0.000000
4	26	1	0.000000	0.000000	0.000000	0.000000	0.000000	0.000000	0.000000	0.000000	0.000000	0.000000	0.000000	0.000000	0.000000	0.000000	0.000000	0.000000	0.000000	0.000000	0.000000	0.000000	0.000000	0.000000	0.000000	0.000000	0.000000	0.000000	0.000000	0.000000	0.000000	0.012658	0.000000	0.000000	0.000000	0.000000	0.000000	0.037975	0.000000	0.000000	0.000000	0.000000	0.000000	0.000000	0.000000	0.000000	0.000000	0.000000	0.000000
4	28	1	0.025316	0.000000	0.000000	0.000000	0.000000	0.000000	0.000000	0.000000	0.012658	0.012658	0.000000	0.000000	0.012658	0.000000	0.025316	0.000000	0.025316	0.025316	0.025316	0.000000	0.000000	0.000000	0.025316	0.012658	0.050633	0.012658	0.012658	0.000000	0.037975	0.075949	0.025316	0.012658	0.000000	0.000000	0.037975	0.075949	0.000000	0.000000	0.012658	0.000000	0.000000	0.012658	0.012658	0.037975	0.000000	0.012658	0.000000
4	29	0	0.000000	0.000000	0.012658	0.000000	0.012658	0.012658	0.000000	0.000000	0.000000	0.000000	0.000000	0.000000	0.025316	0.000000	0.012658	0.012658	0.000000	0.012658	0.012658	0.000000	0.012658	0.012658	0.012658	0.012658	0.151899	0.012658	0.050633	0.000000	0.012658	0.063291	0.025316	0.000000	0.012658	0.012658	0.063291	0.139241	0.063291	0.012658	0.025316	0.000000	0.012658	0.025316	0.037975	0.113924	0.037975	0.012658	0.050633
4	30	1	0.000000	0.012658	0.000000	0.000000	0.000000	0.012658	0.025316	0.000000	0.000000	0.012658	0.000000	0.012658	0.000000	0.000000	0.000000	0.025316	0.000000	0.050633	0.000000	0.000000	0.000000	0.000000	0.000000	0.025316	0.037975	0.000000	0.050633	0.000000	0.025316	0.063291	0.050633	0.000000	0.000000	0.000000	0.063291	0.063291	0.025316	0.000000	0.012658	0.000000	0.012658	0.000000	0.012658	0.101266	0.000000	0.000000	0.025316
4	31	1	0.000000	0.037975	0.000000	0.000000	0.000000	0.000000	0.000000	0.000000	0.000000	0.037975	0.000000	0.012658	0.012658	0.000000	0.012658	0.000000	0.012658	0.012658	0.000000	0.000000	0.000000	0.000000	0.012658	0.025316	0.088608	0.000000	0.050633	0.012658	0.063291	0.063291	0.050633	0.000000	0.000000	0.000000	0.012658	0.050633	0.025316	0.012658	0.037975	0.025316	0.025316	0.012658	0.025316	0.088608	0.000000	0.000000	0.012658
4	32	1	0.012658	0.000000	0.000000	0.000000	0.000000	0.000000	0.000000	0.050633	0.000000	0.012658	0.000000	0.000000	0.037975	0.000000	0.088608	0.025316	0.000000	0.025316	0.012658	0.000000	0.000000	0.000000	0.012658	0.012658	0.037975	0.000000	0.000000	0.000000	0.025316	0.075949	0.000000	0.000000	0.000000	0.000000	0.063291	0.037975	0.025316	0.000000	0.025316	0.000000	0.012658	0.037975	0.025316	0.075949	0.000000	0.000000	0.000000
4	33	1	0.025316	0.012658	0.012658	0.000000	0.000000	0.000000	0.012658	0.000000	0.012658	0.012658	0.012658	0.000000	0.000000	0.012658	0.012658	0.000000	0.000000	0.025316	0.000000	0.000000	0.012658	0.012658	0.000000	0.000000	0.000000	0.000000	0.025316	0.000000	0.012658	0.037975	0.012658	0.012658	0.000000	0.000000	0.000000	0.063291	0.025316	0.000000	0.000000	0.000000	0.012658	0.000000	0.000000	0.025316	0.000000	0.000000	0.025316
4	34	1	0.000000	0.012658	0.000000	0.000000	0.000000	0.000000	0.012658	0.000000	0.012658	0.000000	0.000000	0.000000	0.000000	0.012658	0.000000	0.012658	0.000000	0.000000	0.000000	0.000000	0.000000	0.000000	0.000000	0.000000	0.037975	0.012658	0.025316	0.000000	0.000000	0.063291	0.000000	0.000000	0.000000	0.000000	0.000000	0.075949	0.012658	0.000000	0.012658	0.000000	0.025316	0.000000	0.012658	0.000000	0.000000	0.000000	0.000000
4	35	1	0.000000	0.025316	0.000000	0.000000	0.000000	0.000000	0.012658	0.000000	0.000000	0.012658	0.012658	0.012658	0.000000	0.000000	0.012658	0.012658	0.025316	0.012658	0.000000	0.000000	0.000000	0.000000	0.000000	0.000000	0.025316	0.000000	0.037975	0.000000	0.000000	0.164557	0.000000	0.012658	0.000000	0.000000	0.012658	0.139241	0.000000	0.000000	0.000000	0.000000	0.000000	0.025316	0.000000	0.037975	0.000000	0.000000	0.000000
4	36	1	0.000000	0.000000	0.000000	0.000000	0.012658	0.000000	0.000000	0.000000	0.000000	0.012658	0.000000	0.000000	0.000000	0.000000	0.000000	0.000000	0.000000	0.000000	0.000000	0.000000	0.012658	0.000000	0.000000	0.000000	0.000000	0.037975	0.012658	0.000000	0.000000	0.063291	0.012658	0.000000	0.000000	0.000000	0.037975	0.063291	0.000000	0.000000	0.000000	0.000000	0.012658	0.000000	0.000000	0.012658	0.000000	0.012658	0.000000
4	37	1	0.012658	0.000000	0.000000	0.000000	0.012658	0.012658	0.025316	0.012658	0.037975	0.012658	0.025316	0.025316	0.025316	0.025316	0.000000	0.025316	0.012658	0.012658	0.000000	0.000000	0.000000	0.000000	0.012658	0.000000	0.101266	0.012658	0.037975	0.025316	0.025316	0.126582	0.037975	0.012658	0.000000	0.000000	0.126582	0.075949	0.025316	0.000000	0.025316	0.012658	0.000000	0.000000	0.000000	0.075949	0.000000	0.000000	0.012658
4	38	1	0.025316	0.012658	0.025316	0.000000	0.000000	0.012658	0.000000	0.025316	0.037975	0.037975	0.012658	0.025316	0.050633	0.012658	0.050633	0.025316	0.025316	0.025316	0.012658	0.025316	0.037975	0.025316	0.000000	0.012658	0.025316	0.037975	0.088608	0.012658	0.025316	0.088608	0.012658	0.025316	0.037975	0.000000	0.101266	0.139241	0.012658	0.000000	0.012658	0.037975	0.050633	0.000000	0.075949	0.050633	0.025316	0.050633	0.063291
4	39	1	0.012658	0.025316	0.012658	0.025316	0.050633	0.037975	0.025316	0.025316	0.000000	0.037975	0.012658	0.012658	0.012658	0.012658	0.012658	0.025316	0.012658	0.012658	0.025316	0.000000	0.012658	0.012658	0.025316	0.012658	0.037975	0.012658	0.012658	0.012658	0.012658	0.063291	0.012658	0.012658	0.000000	0.037975	0.012658	0.050633	0.012658	0.012658	0.012658	0.012658	0.000000	0.037975	0.012658	0.037975	0.012658	0.012658	0.012658
4	40	1	0.000000	0.000000	0.000000	0.000000	0.037975	0.000000	0.000000	0.000000	0.000000	0.000000	0.000000	0.000000	0.000000	0.000000	0.000000	0.000000	0.000000	0.000000	0.000000	0.000000	0.000000	0.000000	0.000000	0.000000	0.000000	0.000000	0.000000	0.000000	0.000000	0.000000	0.000000	0.037975	0.012658	0.012658	0.000000	0.012658	0.000000	0.000000	0.000000	0.000000	0.000000	0.050633	0.000000	0.037975	0.000000	0.012658	0.012658
4	41	1	0.000000	0.000000	0.000000	0.000000	0.000000	0.000000	0.012658	0.012658	0.000000	0.000000	0.000000	0.000000	0.000000	0.000000	0.025316	0.000000	0.000000	0.000000	0.000000	0.000000	0.000000	0.000000	0.000000	0.000000	0.012658	0.000000	0.000000	0.012658	0.000000	0.050633	0.000000	0.000000	0.000000	0.000000	0.000000	0.025316	0.000000	0.000000	0.000000	0.012658	0.000000	0.000000	0.000000	0.012658	0.000000	0.000000	0.000000
4	42	1	0.000000	0.000000	0.000000	0.000000	0.000000	0.012658	0.000000	0.000000	0.000000	0.012658	0.000000	0.000000	0.000000	0.000000	0.000000	0.012658	0.000000	0.012658	0.000000	0.000000	0.000000	0.000000	0.012658	0.025316	0.037975	0.000000	0.050633	0.000000	0.012658	0.063291	0.000000	0.000000	0.000000	0.000000	0.025316	0.101266	0.012658	0.000000	0.000000	0.000000	0.000000	0.000000	0.000000	0.050633	0.000000	0.000000	0.012658
4	43	1	0.000000	0.000000	0.000000	0.000000	0.000000	0.000000	0.000000	0.000000	0.000000	0.000000	0.000000	0.000000	0.000000	0.000000	0.000000	0.000000	0.000000	0.012658	0.012658	0.000000	0.000000	0.000000	0.000000	0.000000	0.000000	0.000000	0.000000	0.000000	0.012658	0.025316	0.000000	0.000000	0.000000	0.000000	0.000000	0.012658	0.000000	0.000000	0.000000	0.000000	0.000000	0.000000	0.000000	0.000000	0.000000	0.000000	0.000000
4	44	1	0.000000	0.000000	0.000000	0.000000	0.000000	0.000000	0.000000	0.000000	0.000000	0.000000	0.012658	0.000000	0.000000	0.000000	0.025316	0.000000	0.000000	0.000000	0.000000	0.000000	0.000000	0.000000	0.000000	0.000000	0.050633	0.000000	0.000000	0.012658	0.012658	0.050633	0.000000	0.000000	0.000000	0.000000	0.000000	0.000000	0.012658	0.000000	0.000000	0.000000	0.025316	0.012658	0.000000	0.025316	0.000000	0.000000	0.012658
4	45	1	0.000000	0.000000	0.000000	0.000000	0.000000	0.000000	0.000000	0.000000	0.000000	0.000000	0.000000	0.000000	0.012658	0.000000	0.037975	0.000000	0.012658	0.012658	0.000000	0.012658	0.000000	0.000000	0.000000	0.000000	0.037975	0.012658	0.037975	0.000000	0.012658	0.088608	0.000000	0.000000	0.000000	0.000000	0.000000	0.063291	0.000000	0.000000	0.012658	0.000000	0.000000	0.000000	0.000000	0.025316	0.000000	0.000000	0.000000
4	46	1	0.000000	0.000000	0.000000	0.000000	0.000000	0.012658	0.000000	0.000000	0.000000	0.000000	0.000000	0.000000	0.000000	0.000000	0.012658	0.012658	0.000000	0.037975	0.000000	0.000000	0.000000	0.000000	0.012658	0.050633	0.025316	0.000000	0.075949	0.025316	0.000000	0.037975	0.000000	0.000000	0.000000	0.000000	0.000000	0.012658	0.025316	0.000000	0.012658	0.000000	0.025316	0.012658	0.000000	0.101266	0.000000	0.000000	0.012658
4	47	1	0.000000	0.000000	0.025316	0.012658	0.000000	0.000000	0.012658	0.000000	0.000000	0.000000	0.025316	0.000000	0.000000	0.000000	0.000000	0.000000	0.000000	0.025316	0.000000	0.000000	0.000000	0.000000	0.000000	0.012658	0.000000	0.000000	0.025316	0.000000	0.000000	0.000000	0.000000	0.000000	0.000000	0.000000	0.000000	0.012658	0.012658	0.000000	0.000000	0.000000	0.000000	0.000000	0.000000	0.037975	0.000000	0.000000	0.000000
4	48	1	0.000000	0.000000	0.000000	0.000000	0.012658	0.000000	0.000000	0.025316	0.000000	0.012658	0.012658	0.000000	0.037975	0.000000	0.025316	0.000000	0.037975	0.037975	0.037975	0.000000	0.000000	0.012658	0.000000	0.025316	0.050633	0.025316	0.037975	0.025316	0.037975	0.050633	0.025316	0.012658	0.000000	0.012658	0.025316	0.126582	0.012658	0.000000	0.012658	0.000000	0.000000	0.000000	0.037975	0.088608	0.012658	0.012658	0.000000
4	49	0	0.000000	0.000000	0.000000	0.012658	0.012658	0.000000	0.000000	0.000000	0.012658	0.000000	0.000000	0.000000	0.000000	0.012658	0.000000	0.000000	0.012658	0.000000	0.000000	0.000000	0.012658	0.000000	0.012658	0.000000	0.000000	0.000000	0.000000	0.000000	0.000000	0.075949	0.012658	0.012658	0.000000	0.000000	0.000000	0.037975	0.012658	0.000000	0.000000	0.000000	0.000000	0.000000	0.000000	0.025316	0.000000	0.012658	0.000000
4	50	0	0.025316	0.037975	0.012658	0.000000	0.037975	0.037975	0.037975	0.025316	0.063291	0.000000	0.025316	0.000000	0.000000	0.000000	0.012658	0.012658	0.050633	0.012658	0.075949	0.012658	0.000000	0.000000	0.000000	0.000000	0.025316	0.037975	0.012658	0.025316	0.025316	0.063291	0.000000	0.037975	0.000000	0.000000	0.037975	0.075949	0.025316	0.063291	0.000000	0.050633	0.025316	0.012658	0.000000	0.037975	0.000000	0.000000	0.012658
4	51	2	0.012658	0.000000	0.000000	0.000000	0.000000	0.000000	0.000000	0.000000	0.000000	0.000000	0.000000	0.000000	0.000000	0.000000	0.000000	0.000000	0.000000	0.000000	0.000000	0.000000	0.000000	0.000000	0.000000	0.000000	0.000000	0.000000	0.000000	0.000000	0.012658	0.088608	0.000000	0.000000	0.000000	0.000000	0.000000	0.050633	0.000000	0.000000	0.000000	0.000000	0.000000	0.000000	0.000000	0.012658	0.000000	0.000000	0.000000
4	52	0	0.000000	0.000000	0.012658	0.000000	0.000000	0.000000	0.000000	0.000000	0.000000	0.012658	0.000000	0.012658	0.000000	0.000000	0.000000	0.000000	0.012658	0.000000	0.000000	0.000000	0.000000	0.000000	0.000000	0.000000	0.050633	0.000000	0.000000	0.000000	0.000000	0.063291	0.000000	0.000000	0.000000	0.000000	0.000000	0.012658	0.012658	0.000000	0.000000	0.000000	0.012658	0.000000	0.000000	0.037975	0.000000	0.000000	0.000000
4	53	0	0.000000	0.000000	0.000000	0.000000	0.000000	0.000000	0.000000	0.000000	0.000000	0.000000	0.000000	0.000000	0.000000	0.000000	0.000000	0.000000	0.000000	0.000000	0.000000	0.000000	0.000000	0.000000	0.000000	0.000000	0.000000	0.000000	0.000000	0.000000	0.000000	0.000000	0.000000	0.000000	0.000000	0.000000	0.000000	0.000000	0.000000	0.000000	0.000000	0.000000	0.012658	0.000000	0.000000	0.037975	0.000000	0.000000	0.000000
4	54	1	0.000000	0.000000	0.000000	0.000000	0.000000	0.000000	0.000000	0.000000	0.000000	0.000000	0.000000	0.000000	0.000000	0.000000	0.012658	0.000000	0.012658	0.037975	0.000000	0.000000	0.000000	0.000000	0.000000	0.000000	0.037975	0.000000	0.012658	0.000000	0.012658	0.025316	0.012658	0.000000	0.000000	0.000000	0.012658	0.012658	0.000000	0.000000	0.025316	0.012658	0.025316	0.000000	0.000000	0.037975	0.000000	0.000000	0.025316
4	55	0	0.000000	0.000000	0.000000	0.000000	0.000000	0.000000	0.000000	0.000000	0.000000	0.000000	0.000000	0.000000	0.000000	0.000000	0.000000	0.000000	0.000000	0.000000	0.000000	0.000000	0.000000	0.000000	0.000000	0.000000	0.012658	0.000000	0.000000	0.000000	0.000000	0.000000	0.000000	0.000000	0.000000	0.000000	0.000000	0.000000	0.000000	0.000000	0.000000	0.000000	0.000000	0.000000	0.000000	0.025316	0.000000	0.000000	0.000000
4	56	0	0.000000	0.000000	0.000000	0.000000	0.000000	0.000000	0.000000	0.000000	0.000000	0.000000	0.000000	0.000000	0.000000	0.000000	0.000000	0.000000	0.000000	0.000000	0.000000	0.000000	0.000000	0.000000	0.000000	0.000000	0.000000	0.000000	0.000000	0.000000	0.000000	0.000000	0.000000	0.000000	0.000000	0.000000	0.000000	0.000000	0.000000	0.000000	0.000000	0.000000	0.000000	0.000000	0.000000	0.037975	0.000000	0.000000	0.000000
4	57	2	0.000000	0.000000	0.000000	0.000000	0.000000	0.012658	0.012658	0.000000	0.012658	0.000000	0.000000	0.000000	0.000000	0.000000	0.012658	0.012658	0.000000	0.000000	0.000000	0.000000	0.000000	0.000000	0.012658	0.000000	0.000000	0.000000	0.025316	0.000000	0.000000	0.050633	0.000000	0.000000	0.000000	0.000000	0.025316	0.012658	0.000000	0.000000	0.000000	0.000000	0.012658	0.000000	0.000000	0.012658	0.012658	0.000000	0.000000
4	58	0	0.000000	0.000000	0.000000	0.000000	0.000000	0.000000	0.000000	0.012658	0.000000	0.000000	0.000000	0.000000	0.000000	0.025316	0.012658	0.012658	0.000000	0.000000	0.000000	0.012658	0.000000	0.012658	0.012658	0.000000	0.025316	0.000000	0.012658	0.025316	0.012658	0.075949	0.000000	0.000000	0.000000	0.012658	0.025316	0.050633	0.000000	0.000000	0.025316	0.000000	0.000000	0.000000	0.012658	0.037975	0.012658	0.000000	0.000000
4	59	0	0.000000	0.000000	0.000000	0.012658	0.000000	0.012658	0.000000	0.000000	0.037975	0.025316	0.000000	0.012658	0.000000	0.025316	0.025316	0.063291	0.012658	0.025316	0.000000	0.000000	0.012658	0.012658	0.000000	0.025316	0.063291	0.000000	0.050633	0.000000	0.025316	0.037975	0.050633	0.000000	0.000000	0.000000	0.025316	0.012658	0.012658	0.000000	0.012658	0.012658	0.012658	0.000000	0.025316	0.050633	0.000000	0.000000	0.037975
4	60	1	0.012658	0.025316	0.012658	0.000000	0.000000	0.012658	0.000000	0.000000	0.025316	0.000000	0.012658	0.012658	0.050633	0.000000	0.050633	0.075949	0.000000	0.000000	0.000000	0.012658	0.000000	0.000000	0.000000	0.025316	0.088608	0.000000	0.101266	0.000000	0.025316	0.075949	0.012658	0.000000	0.000000	0.000000	0.000000	0.126582	0.012658	0.000000	0.000000	0.000000	0.012658	0.000000	0.000000	0.037975	0.000000	0.000000	0.000000
4	61	2	0.000000	0.037975	0.000000	0.000000	0.000000	0.000000	0.000000	0.000000	0.000000	0.012658	0.000000	0.025316	0.012658	0.000000	0.025316	0.025316	0.025316	0.012658	0.000000	0.000000	0.000000	0.000000	0.000000	0.012658	0.025316	0.000000	0.012658	0.000000	0.000000	0.037975	0.000000	0.000000	0.000000	0.000000	0.012658	0.037975	0.000000	0.000000	0.000000	0.000000	0.012658	0.000000	0.000000	0.025316	0.000000	0.000000	0.000000
4	62	0	0.000000	0.000000	0.000000	0.000000	0.000000	0.000000	0.000000	0.000000	0.000000	0.012658	0.000000	0.000000	0.000000	0.000000	0.000000	0.000000	0.000000	0.000000	0.000000	0.000000	0.000000	0.000000	0.000000	0.000000	0.000000	0.000000	0.000000	0.000000	0.000000	0.050633	0.000000	0.000000	0.000000	0.000000	0.000000	0.025316	0.000000	0.000000	0.000000	0.000000	0.000000	0.000000	0.000000	0.012658	0.000000	0.000000	0.000000
4	63	0	0.000000	0.012658	0.000000	0.000000	0.012658	0.000000	0.000000	0.000000	0.000000	0.000000	0.000000	0.000000	0.000000	0.000000	0.025316	0.000000	0.000000	0.025316	0.000000	0.000000	0.000000	0.000000	0.000000	0.012658	0.012658	0.000000	0.075949	0.000000	0.012658	0.075949	0.000000	0.000000	0.000000	0.012658	0.025316	0.126582	0.000000	0.012658	0.012658	0.012658	0.012658	0.000000	0.000000	0.063291	0.000000	0.025316	0.012658
4	64	2	0.000000	0.012658	0.000000	0.000000	0.000000	0.000000	0.012658	0.000000	0.000000	0.000000	0.000000	0.012658	0.000000	0.012658	0.000000	0.000000	0.000000	0.012658	0.000000	0.000000	0.000000	0.000000	0.000000	0.000000	0.012658	0.000000	0.025316	0.000000	0.000000	0.012658	0.000000	0.000000	0.000000	0.000000	0.025316	0.025316	0.012658	0.000000	0.000000	0.000000	0.012658	0.025316	0.025316	0.012658	0.000000	0.000000	0.012658
5	2	2	0.000000	0.000000	0.000000	0.000000	0.000000	0.014493	0.000000	0.000000	0.000000	0.000000	0.000000	0.000000	0.000000	0.028986	0.000000	0.000000	0.000000	0.000000	0.000000	0.000000	0.000000	0.000000	0.000000	0.000000	0.000000	0.000000	0.000000	0.000000	0.000000	0.000000	0.000000	0.000000	0.000000	0.028986	0.000000	0.000000	0.000000	0.000000	0.000000	0.000000	0.000000	0.000000	0.000000	0.000000	0.000000	0.028986	0.000000
5	10	0	0.000000	0.000000	0.014493	0.014493	0.000000	0.043478	0.072464	0.043478	0.159420	0.043478	0.000000	0.043478	0.000000	0.057971	0.057971	0.028986	0.043478	0.014493	0.043478	0.057971	0.028986	0.086957	0.130435	0.000000	0.057971	0.043478	0.014493	0.072464	0.188406	0.173913	0.318841	0.000000	0.028986	0.028986	0.014493	0.057971	0.043478	0.043478	0.144928	0.217391	0.000000	0.115942	0.028986	0.144928	0.246377	0.028986	0.086957
5	16	0	0.000000	0.000000	0.028986	0.000000	0.000000	0.014493	0.086957	0.086957	0.144928	0.115942	0.000000	0.101449	0.000000	0.101449	0.057971	0.028986	0.072464	0.072464	0.144928	0.115942	0.057971	0.086957	0.130435	0.000000	0.072464	0.086957	0.028986	0.086957	0.130435	0.217391	0.217391	0.014493	0.072464	0.144928	0.086957	0.072464	0.188406	0.043478	0.246377	0.289855	0.000000	0.101449	0.072464	0.173913	0.318841	0.144928	0.057971
5	17	0	0.043478	0.014493	0.043478	0.014493	0.000000	0.072464	0.144928	0.144928	0.173913	0.144928	0.014493	0.072464	0.000000	0.086957	0.057971	0.028986	0.057971	0.014493	0.043478	0.130435	0.043478	0.072464	0.231884	0.000000	0.173913	0.072464	0.014493	0.028986	0.144928	0.231884	0.391304	0.014493	0.115942	0.202899	0.130435	0.101449	0.188406	0.028986	0.275362	0.347826	0.014493	0.362319	0.130435	0.391304	0.376812	0.202899	0.043478
5	20	0	0.000000	0.000000	0.000000	0.000000	0.000000	0.000000	0.086957	0.057971	0.101449	0.043478	0.000000	0.028986	0.000000	0.072464	0.014493	0.000000	0.014493	0.028986	0.043478	0.028986	0.014493	0.072464	0.043478	0.000000	0.014493	0.014493	0.014493	0.028986	0.043478	0.101449	0.144928	0.014493	0.057971	0.057971	0.014493	0.028986	0.057971	0.000000	0.028986	0.086957	0.000000	0.072464	0.000000	0.057971	0.202899	0.086957	0.014493
5	22	0	0.014493	0.000000	0.000000	0.000000	0.014493	0.000000	0.014493	0.014493	0.014493	0.028986	0.000000	0.014493	0.000000	0.028986	0.000000	0.000000	0.000000	0.014493	0.057971	0.101449	0.000000	0.000000	0.014493	0.000000	0.057971	0.000000	0.000000	0.000000	0.043478	0.057971	0.159420	0.000000	0.043478	0.014493	0.028986	0.043478	0.043478	0.000000	0.086957	0.043478	0.000000	0.014493	0.000000	0.057971	0.043478	0.043478	0.014493
5	26	0	0.000000	0.000000	0.014493	0.000000	0.000000	0.000000	0.072464	0.028986	0.028986	0.014493	0.000000	0.014493	0.000000	0.028986	0.000000	0.000000	0.014493	0.000000	0.028986	0.014493	0.000000	0.000000	0.000000	0.000000	0.057971	0.000000	0.014493	0.000000	0.043478	0.057971	0.072464	0.000000	0.014493	0.028986	0.028986	0.072464	0.057971	0.000000	0.014493	0.086957	0.014493	0.028986	0.000000	0.057971	0.057971	0.043478	0.000000
5	30	0	0.000000	0.000000	0.000000	0.014493	0.028986	0.000000	0.057971	0.115942	0.072464	0.057971	0.000000	0.101449	0.000000	0.086957	0.014493	0.028986	0.086957	0.028986	0.086957	0.130435	0.043478	0.072464	0.101449	0.000000	0.014493	0.043478	0.130435	0.115942	0.130435	0.246377	0.231884	0.014493	0.101449	0.130435	0.101449	0.086957	0.173913	0.086957	0.159420	0.159420	0.014493	0.231884	0.188406	0.144928	0.289855	0.144928	0.057971
5	33	1	0.000000	0.000000	0.000000	0.000000	0.000000	0.000000	0.000000	0.000000	0.000000	0.000000	0.000000	0.000000	0.000000	0.000000	0.000000	0.000000	0.000000	0.000000	0.000000	0.000000	0.000000	0.000000	0.000000	0.000000	0.000000	0.000000	0.000000	0.000000	0.000000	0.000000	0.000000	0.000000	0.000000	0.000000	0.000000	0.000000	0.000000	0.000000	0.000000	0.000000	0.000000	0.000000	0.000000	0.000000	0.000000	0.000000	0.000000
5	34	1	0.000000	0.000000	0.000000	0.000000	0.000000	0.000000	0.000000	0.000000	0.000000	0.000000	0.000000	0.000000	0.000000	0.000000	0.000000	0.000000	0.000000	0.000000	0.000000	0.000000	0.000000	0.000000	0.000000	0.000000	0.000000	0.000000	0.000000	0.000000	0.014493	0.000000	0.000000	0.000000	0.000000	0.000000	0.000000	0.000000	0.000000	0.000000	0.000000	0.000000	0.000000	0.000000	0.000000	0.000000	0.000000	0.000000	0.000000
5	35	1	0.000000	0.000000	0.000000	0.000000	0.000000	0.000000	0.000000	0.000000	0.000000	0.000000	0.000000	0.000000	0.000000	0.000000	0.000000	0.000000	0.000000	0.000000	0.000000	0.000000	0.000000	0.000000	0.000000	0.000000	0.000000	0.000000	0.000000	0.000000	0.000000	0.000000	0.000000	0.000000	0.000000	0.000000	0.000000	0.000000	0.000000	0.000000	0.000000	0.000000	0.000000	0.000000	0.000000	0.000000	0.000000	0.000000	0.000000
5	36	1	0.000000	0.000000	0.014493	0.000000	0.000000	0.028986	0.101449	0.072464	0.115942	0.014493	0.000000	0.057971	0.000000	0.057971	0.000000	0.028986	0.014493	0.000000	0.173913	0.101449	0.057971	0.086957	0.130435	0.000000	0.130435	0.043478	0.000000	0.101449	0.086957	0.144928	0.231884	0.000000	0.086957	0.014493	0.043478	0.043478	0.057971	0.000000	0.101449	0.130435	0.000000	0.057971	0.043478	0.014493	0.173913	0.086957	0.028986
5	38	1	0.000000	0.000000	0.043478	0.000000	0.000000	0.000000	0.028986	0.072464	0.057971	0.028986	0.000000	0.000000	0.000000	0.057971	0.000000	0.000000	0.014493	0.072464	0.014493	0.057971	0.000000	0.028986	0.057971	0.000000	0.072464	0.028986	0.000000	0.014493	0.043478	0.086957	0.130435	0.000000	0.028986	0.000000	0.014493	0.000000	0.014493	0.072464	0.086957	0.028986	0.000000	0.057971	0.014493	0.072464	0.115942	0.028986	0.028986
5	39	1	0.028986	0.000000	0.014493	0.000000	0.014493	0.043478	0.115942	0.130435	0.159420	0.086957	0.000000	0.101449	0.000000	0.159420	0.101449	0.028986	0.086957	0.115942	0.115942	0.246377	0.043478	0.101449	0.188406	0.000000	0.260870	0.144928	0.000000	0.057971	0.217391	0.173913	0.449275	0.028986	0.159420	0.231884	0.130435	0.072464	0.217391	0.101449	0.318841	0.333333	0.014493	0.246377	0.159420	0.275362	0.391304	0.159420	0.057971
5	43	1	0.014493	0.000000	0.014493	0.000000	0.014493	0.014493	0.115942	0.202899	0.115942	0.072464	0.000000	0.057971	0.000000	0.115942	0.000000	0.014493	0.130435	0.014493	0.057971	0.188406	0.028986	0.028986	0.057971	0.014493	0.043478	0.057971	0.014493	0.057971	0.144928	0.144928	0.318841	0.014493	0.144928	0.202899	0.057971	0.188406	0.231884	0.043478	0.246377	0.275362	0.028986	0.202899	0.086957	0.217391	0.202899	0.231884	0.072464
5	44	1	0.000000	0.000000	0.014493	0.000000	0.000000	0.000000	0.043478	0.086957	0.072464	0.028986	0.000000	0.115942	0.000000	0.101449	0.028986	0.000000	0.057971	0.000000	0.057971	0.086957	0.000000	0.014493	0.086957	0.000000	0.043478	0.000000	0.014493	0.043478	0.057971	0.115942	0.246377	0.028986	0.072464	0.086957	0.014493	0.043478	0.043478	0.000000	0.057971	0.231884	0.014493	0.072464	0.014493	0.130435	0.202899	0.159420	0.028986
5	45	1	0.014493	0.014493	0.014493	0.014493	0.000000	0.000000	0.130435	0.115942	0.159420	0.086957	0.000000	0.130435	0.014493	0.130435	0.072464	0.028986	0.043478	0.072464	0.115942	0.188406	0.028986	0.028986	0.115942	0.000000	0.202899	0.028986	0.057971	0.115942	0.173913	0.173913	0.376812	0.101449	0.173913	0.086957	0.144928	0.115942	0.231884	0.072464	0.115942	0.246377	0.043478	0.130435	0.086957	0.202899	0.246377	0.144928	0.028986
5	46	1	0.000000	0.000000	0.000000	0.000000	0.000000	0.000000	0.000000	0.000000	0.000000	0.000000	0.000000	0.000000	0.000000	0.000000	0.000000	0.000000	0.000000	0.000000	0.000000	0.000000	0.000000	0.000000	0.000000	0.000000	0.000000	0.000000	0.000000	0.000000	0.000000	0.000000	0.000000	0.000000	0.000000	0.000000	0.000000	0.000000	0.000000	0.000000	0.000000	0.000000	0.000000	0.000000	0.000000	0.000000	0.000000	0.000000	0.000000
5	48	1	0.043478	0.014493	0.000000	0.014493	0.014493	0.000000	0.130435	0.217391	0.130435	0.057971	0.014493	0.144928	0.000000	0.057971	0.057971	0.014493	0.159420	0.028986	0.159420	0.173913	0.072464	0.028986	0.057971	0.043478	0.057971	0.057971	0.028986	0.130435	0.101449	0.333333	0.318841	0.028986	0.144928	0.086957	0.115942	0.260870	0.130435	0.043478	0.188406	0.260870	0.043478	0.217391	0.115942	0.318841	0.144928	0.173913	0.159420
5	49	2	0.000000	0.000000	0.000000	0.000000	0.000000	0.000000	0.000000	0.000000	0.000000	0.000000	0.000000	0.000000	0.000000	0.000000	0.000000	0.000000	0.000000	0.000000	0.000000	0.000000	0.000000	0.000000	0.000000	0.000000	0.000000	0.000000	0.000000	0.000000	0.000000	0.000000	0.000000	0.000000	0.000000	0.000000	0.000000	0.000000	0.000000	0.000000	0.000000	0.000000	0.000000	0.000000	0.000000	0.000000	0.000000	0.000000	0.000000
5	50	2	0.000000	0.000000	0.000000	0.000000	0.000000	0.000000	0.000000	0.000000	0.000000	0.000000	0.000000	0.000000	0.000000	0.028986	0.000000	0.000000	0.000000	0.000000	0.000000	0.000000	0.000000	0.000000	0.000000	0.000000	0.000000	0.000000	0.000000	0.000000	0.000000	0.000000	0.000000	0.000000	0.000000	0.000000	0.000000	0.000000	0.000000	0.000000	0.000000	0.000000	0.000000	0.000000	0.000000	0.000000	0.000000	0.028986	0.000000
5	55	2	0.000000	0.000000	0.000000	0.000000	0.000000	0.000000	0.000000	0.000000	0.000000	0.000000	0.000000	0.000000	0.000000	0.000000	0.000000	0.000000	0.000000	0.000000	0.000000	0.000000	0.000000	0.000000	0.000000	0.000000	0.000000	0.000000	0.000000	0.000000	0.000000	0.000000	0.000000	0.000000	0.014493	0.000000	0.000000	0.000000	0.000000	0.000000	0.000000	0.000000	0.000000	0.000000	0.000000	0.000000	0.000000	0.014493	0.000000
5	56	2	0.000000	0.000000	0.000000	0.000000	0.000000	0.000000	0.000000	0.014493	0.014493	0.000000	0.000000	0.000000	0.000000	0.014493	0.000000	0.000000	0.000000	0.000000	0.000000	0.000000	0.000000	0.000000	0.000000	0.000000	0.014493	0.000000	0.000000	0.000000	0.000000	0.000000	0.000000	0.000000	0.000000	0.000000	0.000000	0.000000	0.000000	0.000000	0.000000	0.000000	0.000000	0.000000	0.000000	0.000000	0.000000	0.028986	0.000000
5	58	2	0.000000	0.000000	0.000000	0.000000	0.000000	0.000000	0.000000	0.000000	0.000000	0.000000	0.000000	0.000000	0.000000	0.000000	0.000000	0.000000	0.000000	0.000000	0.000000	0.000000	0.000000	0.000000	0.000000	0.000000	0.000000	0.000000	0.000000	0.000000	0.000000	0.000000	0.000000	0.000000	0.000000	0.000000	0.000000	0.000000	0.000000	0.000000	0.000000	0.000000	0.000000	0.000000	0.000000	0.000000	0.000000	0.000000	0.000000
5	59	2	0.014493	0.000000	0.000000	0.000000	0.000000	0.000000	0.028986	0.028986	0.014493	0.000000	0.000000	0.028986	0.000000	0.000000	0.000000	0.000000	0.014493	0.014493	0.028986	0.000000	0.000000	0.000000	0.028986	0.000000	0.028986	0.000000	0.000000	0.000000	0.000000	0.043478	0.000000	0.000000	0.000000	0.000000	0.028986	0.028986	0.000000	0.014493	0.057971	0.086957	0.000000	0.028986	0.014493	0.028986	0.043478	0.014493	0.000000
5	60	2	0.000000	0.000000	0.000000	0.000000	0.000000	0.014493	0.072464	0.115942	0.101449	0.014493	0.000000	0.086957	0.000000	0.072464	0.014493	0.014493	0.115942	0.000000	0.130435	0.159420	0.014493	0.072464	0.072464	0.014493	0.028986	0.057971	0.028986	0.072464	0.028986	0.159420	0.202899	0.000000	0.057971	0.028986	0.072464	0.101449	0.072464	0.000000	0.043478	0.086957	0.014493	0.115942	0.101449	0.159420	0.130435	0.072464	0.072464
5	62	2	0.000000	0.000000	0.000000	0.000000	0.000000	0.000000	0.028986	0.028986	0.014493	0.000000	0.000000	0.000000	0.000000	0.028986	0.000000	0.000000	0.000000	0.000000	0.043478	0.014493	0.000000	0.000000	0.000000	0.014493	0.000000	0.000000	0.014493	0.028986	0.000000	0.043478	0.028986	0.000000	0.014493	0.000000	0.000000	0.028986	0.000000	0.000000	0.014493	0.000000	0.014493	0.000000	0.000000	0.028986	0.000000	0.043478	0.028986
5	63	2	0.028986	0.000000	0.014493	0.000000	0.000000	0.043478	0.057971	0.173913	0.275362	0.086957	0.000000	0.159420	0.000000	0.202899	0.043478	0.043478	0.086957	0.115942	0.173913	0.246377	0.028986	0.188406	0.159420	0.000000	0.072464	0.072464	0.115942	0.159420	0.217391	0.289855	0.376812	0.043478	0.231884	0.144928	0.144928	0.144928	0.318841	0.101449	0.217391	0.275362	0.014493	0.376812	0.202899	0.202899	0.434783	0.289855	0.101449
5	64	2	0.000000	0.000000	0.000000	0.000000	0.000000	0.000000	0.000000	0.000000	0.000000	0.000000	0.000000	0.000000	0.000000	0.000000	0.000000	0.000000	0.000000	0.000000	0.000000	0.000000	0.000000	0.000000	0.000000	0.000000	0.000000	0.000000	0.000000	0.000000	0.000000	0.000000	0.000000	0.000000	0.014493	0.000000	0.000000	0.000000	0.000000	0.000000	0.000000	0.000000	0.000000	0.000000	0.000000	0.000000	0.000000	0.014493	0.000000
6	1	0	0.000000	0.034483	0.000000	0.120690	0.000000	0.103448	0.068966	0.241379	0.051724	0.000000	0.000000	0.051724	0.155172	0.137931	0.293103	0.017241	0.068966	0.103448	0.137931	0.068966	0.206897	0.482759	0.051724	0.172414	0.155172	0.275862	0.241379	0.120690	0.310345	0.086207	0.000000	0.034483	0.034483	0.068966	0.000000	0.000000	0.017241	0.051724	0.051724	0.000000	0.051724	0.017241	0.068966	0.034483	0.000000	0.206897	0.000000
6	2	0	0.000000	0.068966	0.000000	0.000000	0.000000	0.120690	0.068966	0.103448	0.000000	0.017241	0.000000	0.051724	0.034483	0.086207	0.172414	0.000000	0.000000	0.034483	0.068966	0.017241	0.051724	0.258621	0.051724	0.120690	0.120690	0.120690	0.120690	0.017241	0.155172	0.051724	0.000000	0.034483	0.068966	0.034483	0.000000	0.000000	0.017241	0.034483	0.068966	0.000000	0.068966	0.000000	0.034483	0.034483	0.000000	0.137931	0.051724
6	3	2	0.068966	0.120690	0.172414	0.137931	0.224138	0.258621	0.155172	0.224138	0.103448	0.344828	0.224138	0.241379	0.224138	0.206897	0.344828	0.327586	0.431034	0.241379	0.206897	0.172414	0.413793	0.327586	0.431034	0.224138	0.241379	0.189655	0.275862	0.293103	0.448276	0.327586	0.310345	0.396552	0.206897	0.258621	0.448276	0.310345	0.327586	0.448276	0.327586	0.327586	0.482759	0.293103	0.379310	0.379310	0.310345	0.293103	0.396552
6	4	0	0.000000	0.017241	0.000000	0.051724	0.000000	0.172414	0.068966	0.172414	0.051724	0.000000	0.000000	0.034483	0.086207	0.051724	0.258621	0.000000	0.017241	0.068966	0.051724	0.086207	0.206897	0.327586	0.189655	0.137931	0.103448	0.224138	0.258621	0.120690	0.224138	0.017241	0.000000	0.034483	0.068966	0.103448	0.000000	0.000000	0.000000	0.017241	0.000000	0.017241	0.103448	0.000000	0.017241	0.017241	0.000000	0.155172	0.034483
6	5	0	0.000000	0.017241	0.000000	0.034483	0.017241	0.086207	0.068966	0.120690	0.034483	0.000000	0.000000	0.017241	0.120690	0.051724	0.224138	0.000000	0.034483	0.017241	0.000000	0.051724	0.155172	0.275862	0.086207	0.120690	0.103448	0.172414	0.155172	0.103448	0.172414	0.017241	0.000000	0.017241	0.000000	0.034483	0.017241	0.000000	0.000000	0.017241	0.034483	0.000000	0.103448	0.000000	0.051724	0.051724	0.034483	0.155172	0.017241
6	7	0	0.000000	0.017241	0.000000	0.017241	0.017241	0.086207	0.034483	0.137931	0.034483	0.000000	0.017241	0.017241	0.034483	0.034483	0.120690	0.000000	0.017241	0.034483	0.017241	0.051724	0.137931	0.189655	0.051724	0.086207	0.120690	0.051724	0.086207	0.086207	0.120690	0.017241	0.000000	0.017241	0.000000	0.051724	0.000000	0.000000	0.000000	0.034483	0.000000	0.000000	0.103448	0.000000	0.068966	0.017241	0.000000	0.068966	0.034483
6	11	0	0.000000	0.000000	0.000000	0.034483	0.000000	0.051724	0.068966	0.034483	0.034483	0.000000	0.000000	0.034483	0.051724	0.034483	0.137931	0.000000	0.051724	0.000000	0.068966	0.068966	0.068966	0.206897	0.068966	0.086207	0.103448	0.224138	0.068966	0.034483	0.189655	0.017241	0.000000	0.034483	0.000000	0.034483	0.000000	0.000000	0.000000	0.017241	0.000000	0.000000	0.051724	0.000000	0.017241	0.000000	0.000000	0.086207	0.017241
6	13	0	0.034483	0.000000	0.017241	0.017241	0.000000	0.017241	0.017241	0.034483	0.017241	0.000000	0.000000	0.017241	0.017241	0.034483	0.068966	0.000000	0.000000	0.034483	0.034483	0.017241	0.051724	0.103448	0.017241	0.017241	0.068966	0.034483	0.103448	0.000000	0.137931	0.017241	0.000000	0.017241	0.017241	0.034483	0.000000	0.000000	0.000000	0.000000	0.000000	0.034483	0.017241	0.000000	0.034483	0.017241	0.017241	0.068966	0.017241
6	16	0	0.017241	0.017241	0.034483	0.068966	0.017241	0.137931	0.068966	0.155172	0.103448	0.017241	0.000000	0.051724	0.086207	0.017241	0.224138	0.000000	0.068966	0.068966	0.086207	0.155172	0.172414	0.206897	0.068966	0.086207	0.120690	0.137931	0.086207	0.017241	0.379310	0.034483	0.017241	0.051724	0.000000	0.051724	0.000000	0.017241	0.000000	0.068966	0.051724	0.034483	0.103448	0.034483	0.051724	0.155172	0.017241	0.172414	0.017241
6	18	0	0.000000	0.000000	0.000000	0.051724	0.000000	0.086207	0.034483	0.172414	0.034483	0.000000	0.000000	0.068966	0.103448	0.034483	0.137931	0.000000	0.034483	0.000000	0.017241	0.120690	0.137931	0.310345	0.051724	0.137931	0.155172	0.189655	0.137931	0.137931	0.155172	0.000000	0.000000	0.051724	0.000000	0.103448	0.000000	0.000000	0.000000	0.017241	0.000000	0.000000	0.000000	0.000000	0.034483	0.000000	0.000000	0.155172	0.000000
6	20	0	0.017241	0.000000	0.017241	0.017241	0.000000	0.086207	0.034483	0.086207	0.051724	0.000000	0.000000	0.000000	0.017241	0.017241	0.137931	0.000000	0.086207	0.017241	0.103448	0.103448	0.206897	0.206897	0.017241	0.034483	0.068966	0.155172	0.120690	0.068966	0.189655	0.051724	0.000000	0.034483	0.017241	0.051724	0.034483	0.017241	0.000000	0.103448	0.017241	0.000000	0.120690	0.051724	0.000000	0.034483	0.017241	0.137931	0.034483
6	21	0	0.034483	0.034483	0.034483	0.034483	0.017241	0.051724	0.068966	0.086207	0.051724	0.017241	0.017241	0.034483	0.017241	0.051724	0.068966	0.017241	0.051724	0.017241	0.034483	0.068966	0.086207	0.137931	0.086207	0.068966	0.051724	0.068966	0.086207	0.068966	0.137931	0.051724	0.034483	0.051724	0.034483	0.051724	0.000000	0.000000	0.000000	0.034483	0.034483	0.017241	0.068966	0.000000	0.017241	0.017241	0.017241	0.086207	0.034483
6	23	0	0.000000	0.000000	0.000000	0.000000	0.000000	0.034483	0.000000	0.034483	0.051724	0.000000	0.000000	0.017241	0.034483	0.017241	0.034483	0.000000	0.017241	0.000000	0.000000	0.017241	0.086207	0.086207	0.000000	0.086207	0.068966	0.051724	0.000000	0.017241	0.051724	0.000000	0.000000	0.017241	0.000000	0.051724	0.000000	0.000000	0.000000	0.000000	0.000000	0.000000	0.017241	0.000000	0.000000	0.017241	0.034483	0.068966	0.000000
6	25	0	0.000000	0.000000	0.000000	0.051724	0.000000	0.103448	0.086207	0.172414	0.137931	0.000000	0.000000	0.034483	0.034483	0.017241	0.258621	0.000000	0.137931	0.017241	0.120690	0.051724	0.051724	0.293103	0.034483	0.068966	0.120690	0.189655	0.103448	0.034483	0.293103	0.017241	0.000000	0.103448	0.017241	0.034483	0.000000	0.017241	0.000000	0.068966	0.000000	0.000000	0.137931	0.000000	0.000000	0.034483	0.034483	0.189655	0.017241
6	26	0	0.034483	0.155172	0.017241	0.206897	0.103448	0.224138	0.172414	0.241379	0.155172	0.120690	0.051724	0.103448	0.224138	0.137931	0.293103	0.137931	0.224138	0.206897	0.206897	0.086207	0.206897	0.413793	0.224138	0.155172	0.275862	0.206897	0.344828	0.241379	0.344828	0.086207	0.137931	0.189655	0.155172	0.155172	0.137931	0.034483	0.120690	0.155172	0.103448	0.224138	0.189655	0.086207	0.206897	0.172414	0.086207	0.241379	0.103448
6	27	0	0.017241	0.000000	0.017241	0.034483	0.000000	0.120690	0.017241	0.086207	0.051724	0.000000	0.000000	0.051724	0.086207	0.017241	0.137931	0.000000	0.103448	0.017241	0.051724	0.086207	0.155172	0.224138	0.034483	0.017241	0.103448	0.086207	0.155172	0.034483	0.155172	0.000000	0.000000	0.068966	0.034483	0.068966	0.000000	0.000000	0.000000	0.000000	0.000000	0.000000	0.086207	0.017241	0.000000	0.017241	0.000000	0.051724	0.051724
6	28	0	0.000000	0.000000	0.017241	0.000000	0.000000	0.034483	0.034483	0.068966	0.017241	0.000000	0.000000	0.000000	0.051724	0.000000	0.120690	0.000000	0.000000	0.000000	0.000000	0.017241	0.017241	0.086207	0.000000	0.034483	0.068966	0.120690	0.034483	0.017241	0.103448	0.000000	0.000000	0.000000	0.000000	0.000000	0.000000	0.000000	0.000000	0.034483	0.000000	0.000000	0.000000	0.000000	0.000000	0.000000	0.000000	0.068966	0.000000
6	30	0	0.000000	0.017241	0.017241	0.120690	0.000000	0.224138	0.103448	0.172414	0.086207	0.000000	0.000000	0.155172	0.120690	0.017241	0.258621	0.206897	0.172414	0.068966	0.120690	0.017241	0.224138	0.362069	0.241379	0.137931	0.172414	0.241379	0.241379	0.103448	0.396552	0.034483	0.000000	0.086207	0.086207	0.017241	0.017241	0.017241	0.000000	0.103448	0.137931	0.068966	0.172414	0.068966	0.034483	0.017241	0.034483	0.275862	0.155172
6	31	0	0.000000	0.000000	0.017241	0.051724	0.000000	0.224138	0.103448	0.189655	0.103448	0.034483	0.000000	0.068966	0.172414	0.017241	0.241379	0.000000	0.258621	0.034483	0.120690	0.103448	0.224138	0.465517	0.155172	0.155172	0.120690	0.241379	0.258621	0.224138	0.448276	0.034483	0.000000	0.068966	0.034483	0.103448	0.017241	0.000000	0.000000	0.051724	0.051724	0.000000	0.137931	0.000000	0.017241	0.068966	0.000000	0.189655	0.068966
6	32	0	0.000000	0.000000	0.000000	0.068966	0.000000	0.103448	0.120690	0.137931	0.120690	0.000000	0.017241	0.086207	0.103448	0.051724	0.155172	0.000000	0.103448	0.086207	0.137931	0.155172	0.189655	0.224138	0.137931	0.068966	0.120690	0.137931	0.189655	0.103448	0.206897	0.068966	0.000000	0.068966	0.068966	0.086207	0.017241	0.017241	0.000000	0.034483	0.051724	0.000000	0.068966	0.000000	0.034483	0.051724	0.000000	0.137931	0.120690
6	33	1	0.000000	0.068966	0.000000	0.051724	0.000000	0.120690	0.086207	0.137931	0.017241	0.000000	0.000000	0.051724	0.103448	0.120690	0.172414	0.017241	0.034483	0.051724	0.068966	0.051724	0.103448	0.293103	0.086207	0.120690	0.103448	0.206897	0.155172	0.120690	0.224138	0.017241	0.000000	0.017241	0.017241	0.034483	0.000000	0.000000	0.000000	0.000000	0.034483	0.000000	0.086207	0.000000	0.017241	0.017241	0.000000	0.189655	0.017241
6	34	1	0.000000	0.000000	0.000000	0.000000	0.017241	0.137931	0.086207	0.206897	0.103448	0.000000	0.000000	0.000000	0.137931	0.034483	0.172414	0.000000	0.086207	0.000000	0.068966	0.086207	0.172414	0.293103	0.051724	0.155172	0.103448	0.206897	0.137931	0.034483	0.172414	0.000000	0.000000	0.034483	0.000000	0.086207	0.000000	0.017241	0.000000	0.034483	0.034483	0.034483	0.086207	0.017241	0.017241	0.000000	0.000000	0.137931	0.000000
6	35	1	0.034483	0.051724	0.086207	0.137931	0.068966	0.086207	0.068966	0.120690	0.189655	0.120690	0.068966	0.103448	0.155172	0.068966	0.034483	0.103448	0.068966	0.086207	0.137931	0.120690	0.155172	0.137931	0.103448	0.120690	0.327586	0.103448	0.155172	0.172414	0.103448	0.120690	0.206897	0.172414	0.172414	0.172414	0.172414	0.206897	0.206897	0.258621	0.172414	0.120690	0.155172	0.120690	0.137931	0.103448	0.086207	0.224138	0.137931
6	36	1	0.000000	0.017241	0.000000	0.034483	0.000000	0.086207	0.034483	0.137931	0.068966	0.000000	0.000000	0.034483	0.068966	0.051724	0.172414	0.000000	0.051724	0.034483	0.068966	0.068966	0.051724	0.310345	0.051724	0.086207	0.120690	0.224138	0.155172	0.051724	0.103448	0.000000	0.000000	0.034483	0.000000	0.051724	0.000000	0.000000	0.000000	0.000000	0.000000	0.000000	0.086207	0.000000	0.000000	0.000000	0.000000	0.120690	0.034483
6	37	1	0.000000	0.034483	0.000000	0.000000	0.000000	0.034483	0.017241	0.034483	0.000000	0.000000	0.000000	0.000000	0.034483	0.086207	0.172414	0.000000	0.000000	0.000000	0.017241	0.000000	0.034483	0.137931	0.000000	0.017241	0.051724	0.155172	0.068966	0.051724	0.086207	0.000000	0.000000	0.000000	0.000000	0.017241	0.000000	0.000000	0.000000	0.000000	0.000000	0.000000	0.017241	0.000000	0.000000	0.000000	0.000000	0.086207	0.017241
6	38	1	0.000000	0.000000	0.000000	0.068966	0.017241	0.155172	0.086207	0.120690	0.068966	0.000000	0.000000	0.051724	0.120690	0.068966	0.103448	0.017241	0.017241	0.017241	0.034483	0.120690	0.103448	0.224138	0.120690	0.155172	0.000000	0.189655	0.172414	0.086207	0.224138	0.017241	0.000000	0.051724	0.000000	0.086207	0.000000	0.000000	0.017241	0.000000	0.068966	0.000000	0.051724	0.000000	0.034483	0.017241	0.000000	0.086207	0.017241
6	41	0	0.017241	0.034483	0.017241	0.068966	0.034483	0.086207	0.155172	0.155172	0.051724	0.017241	0.017241	0.051724	0.137931	0.034483	0.293103	0.068966	0.103448	0.051724	0.103448	0.103448	0.206897	0.275862	0.086207	0.137931	0.120690	0.206897	0.155172	0.120690	0.241379	0.068966	0.034483	0.051724	0.051724	0.120690	0.034483	0.086207	0.051724	0.068966	0.120690	0.086207	0.172414	0.051724	0.137931	0.241379	0.068966	0.224138	0.137931
6	42	1	0.000000	0.000000	0.000000	0.034483	0.000000	0.086207	0.017241	0.086207	0.034483	0.000000	0.000000	0.034483	0.068966	0.017241	0.068966	0.000000	0.051724	0.000000	0.000000	0.017241	0.034483	0.189655	0.017241	0.017241	0.034483	0.034483	0.034483	0.017241	0.086207	0.000000	0.000000	0.000000	0.000000	0.051724	0.000000	0.000000	0.000000	0.000000	0.000000	0.000000	0.000000	0.000000	0.000000	0.000000	0.000000	0.068966	0.000000
6	43	1	0.000000	0.051724	0.000000	0.086207	0.000000	0.155172	0.051724	0.155172	0.068966	0.017241	0.000000	0.034483	0.103448	0.051724	0.224138	0.000000	0.051724	0.034483	0.051724	0.086207	0.224138	0.224138	0.155172	0.051724	0.120690	0.224138	0.155172	0.051724	0.172414	0.000000	0.017241	0.051724	0.051724	0.068966	0.034483	0.017241	0.000000	0.120690	0.034483	0.017241	0.068966	0.000000	0.051724	0.034483	0.017241	0.155172	0.051724
6	45	0	0.000000	0.000000	0.000000	0.068966	0.000000	0.137931	0.103448	0.137931	0.068966	0.000000	0.000000	0.051724	0.172414	0.068966	0.241379	0.000000	0.086207	0.017241	0.086207	0.086207	0.241379	0.482759	0.155172	0.086207	0.103448	0.275862	0.241379	0.086207	0.275862	0.000000	0.000000	0.086207	0.034483	0.120690	0.000000	0.000000	0.000000	0.068966	0.000000	0.000000	0.120690	0.000000	0.034483	0.068966	0.000000	0.206897	0.086207
6	46	1	0.000000	0.000000	0.068966	0.017241	0.000000	0.051724	0.000000	0.103448	0.068966	0.017241	0.000000	0.068966	0.051724	0.000000	0.103448	0.017241	0.051724	0.051724	0.051724	0.034483	0.155172	0.120690	0.120690	0.051724	0.086207	0.120690	0.155172	0.034483	0.137931	0.068966	0.017241	0.068966	0.034483	0.068966	0.068966	0.051724	0.000000	0.103448	0.034483	0.051724	0.068966	0.051724	0.034483	0.051724	0.034483	0.155172	0.086207
6	47	1	0.000000	0.000000	0.017241	0.034483	0.034483	0.051724	0.034483	0.051724	0.068966	0.017241	0.000000	0.086207	0.017241	0.017241	0.086207	0.017241	0.068966	0.068966	0.068966	0.051724	0.120690	0.293103	0.068966	0.017241	0.103448	0.103448	0.051724	0.000000	0.241379	0.017241	0.000000	0.051724	0.000000	0.051724	0.000000	0.017241	0.000000	0.068966	0.017241	0.017241	0.086207	0.000000	0.000000	0.034483	0.000000	0.086207	0.034483
6	48	1	0.000000	0.000000	0.000000	0.017241	0.000000	0.155172	0.086207	0.137931	0.000000	0.017241	0.000000	0.000000	0.086207	0.000000	0.086207	0.017241	0.034483	0.017241	0.000000	0.000000	0.017241	0.137931	0.017241	0.017241	0.086207	0.068966	0.172414	0.017241	0.068966	0.000000	0.000000	0.068966	0.017241	0.000000	0.000000	0.000000	0.017241	0.017241	0.000000	0.000000	0.068966	0.000000	0.000000	0.034483	0.000000	0.137931	0.000000
6	49	2	0.000000	0.051724	0.000000	0.224138	0.034483	0.206897	0.258621	0.206897	0.086207	0.000000	0.017241	0.103448	0.120690	0.206897	0.379310	0.103448	0.103448	0.172414	0.155172	0.258621	0.206897	0.431034	0.120690	0.258621	0.258621	0.275862	0.258621	0.068966	0.293103	0.017241	0.068966	0.051724	0.137931	0.103448	0.137931	0.051724	0.051724	0.017241	0.017241	0.017241	0.120690	0.034483	0.155172	0.034483	0.000000	0.172414	0.034483
6	50	0	0.000000	0.103448	0.000000	0.000000	0.000000	0.051724	0.000000	0.000000	0.000000	0.000000	0.000000	0.000000	0.000000	0.137931	0.000000	0.000000	0.000000	0.000000	0.000000	0.000000	0.000000	0.000000	0.000000	0.000000	0.000000	0.000000	0.000000	0.000000	0.017241	0.000000	0.017241	0.017241	0.000000	0.000000	0.000000	0.000000	0.000000	0.000000	0.000000	0.000000	0.000000	0.000000	0.000000	0.000000	0.034483	0.017241	0.000000
6	51	2	0.017241	0.000000	0.000000	0.000000	0.000000	0.000000	0.000000	0.034483	0.000000	0.000000	0.000000	0.000000	0.017241	0.000000	0.068966	0.000000	0.017241	0.000000	0.017241	0.017241	0.034483	0.086207	0.017241	0.017241	0.051724	0.051724	0.051724	0.017241	0.068966	0.000000	0.000000	0.000000	0.000000	0.017241	0.017241	0.000000	0.000000	0.000000	0.017241	0.000000	0.017241	0.000000	0.000000	0.000000	0.000000	0.068966	0.000000
6	52	2	0.000000	0.000000	0.000000	0.068966	0.000000	0.086207	0.034483	0.155172	0.051724	0.000000	0.000000	0.034483	0.086207	0.034483	0.120690	0.000000	0.051724	0.017241	0.034483	0.051724	0.155172	0.120690	0.137931	0.120690	0.103448	0.103448	0.120690	0.103448	0.155172	0.000000	0.000000	0.017241	0.017241	0.103448	0.000000	0.000000	0.000000	0.068966	0.000000	0.000000	0.051724	0.000000	0.034483	0.017241	0.000000	0.120690	0.017241
6	53	2	0.000000	0.051724	0.000000	0.017241	0.034483	0.241379	0.120690	0.258621	0.086207	0.000000	0.000000	0.137931	0.137931	0.051724	0.293103	0.051724	0.086207	0.103448	0.137931	0.086207	0.241379	0.396552	0.120690	0.103448	0.172414	0.224138	0.189655	0.086207	0.258621	0.086207	0.000000	0.068966	0.000000	0.120690	0.034483	0.034483	0.000000	0.137931	0.051724	0.000000	0.086207	0.017241	0.034483	0.034483	0.017241	0.172414	0.051724
6	54	2	0.000000	0.000000	0.000000	0.068966	0.017241	0.155172	0.189655	0.275862	0.086207	0.000000	0.000000	0.103448	0.086207	0.034483	0.344828	0.000000	0.068966	0.034483	0.051724	0.120690	0.258621	0.413793	0.120690	0.120690	0.189655	0.310345	0.224138	0.137931	0.362069	0.068966	0.000000	0.034483	0.017241	0.103448	0.000000	0.017241	0.000000	0.051724	0.034483	0.017241	0.120690	0.017241	0.086207	0.017241	0.000000	0.310345	0.103448
6	55	2	0.000000	0.000000	0.017241	0.068966	0.000000	0.120690	0.086207	0.155172	0.086207	0.017241	0.000000	0.034483	0.086207	0.103448	0.189655	0.068966	0.051724	0.017241	0.103448	0.120690	0.172414	0.293103	0.137931	0.103448	0.103448	0.206897	0.172414	0.103448	0.258621	0.034483	0.017241	0.051724	0.017241	0.086207	0.000000	0.034483	0.000000	0.086207	0.017241	0.034483	0.103448	0.000000	0.086207	0.051724	0.034483	0.103448	0.051724
6	56	2	0.000000	0.000000	0.000000	0.051724	0.000000	0.155172	0.051724	0.189655	0.034483	0.000000	0.017241	0.034483	0.051724	0.000000	0.172414	0.000000	0.034483	0.068966	0.120690	0.086207	0.120690	0.241379	0.051724	0.086207	0.155172	0.155172	0.137931	0.086207	0.189655	0.000000	0.000000	0.103448	0.017241	0.051724	0.000000	0.017241	0.034483	0.000000	0.017241	0.000000	0.051724	0.000000	0.051724	0.034483	0.000000	0.137931	0.034483
6	57	2	0.000000	0.000000	0.000000	0.034483	0.000000	0.086207	0.068966	0.137931	0.051724	0.000000	0.000000	0.017241	0.086207	0.017241	0.172414	0.017241	0.034483	0.051724	0.051724	0.068966	0.068966	0.224138	0.051724	0.103448	0.086207	0.155172	0.189655	0.068966	0.155172	0.000000	0.000000	0.068966	0.034483	0.068966	0.000000	0.000000	0.000000	0.034483	0.034483	0.000000	0.034483	0.000000	0.000000	0.000000	0.000000	0.155172	0.051724
6	58	2	0.000000	0.000000	0.017241	0.017241	0.000000	0.068966	0.086207	0.034483	0.017241	0.000000	0.000000	0.017241	0.051724	0.017241	0.103448	0.000000	0.051724	0.034483	0.068966	0.051724	0.034483	0.172414	0.086207	0.051724	0.086207	0.172414	0.172414	0.068966	0.086207	0.000000	0.000000	0.034483	0.017241	0.000000	0.000000	0.000000	0.000000	0.034483	0.017241	0.000000	0.051724	0.000000	0.000000	0.017241	0.000000	0.034483	0.017241
6	62	2	0.000000	0.017241	0.000000	0.000000	0.000000	0.051724	0.017241	0.086207	0.034483	0.000000	0.000000	0.000000	0.086207	0.017241	0.137931	0.000000	0.017241	0.000000	0.000000	0.017241	0.051724	0.155172	0.051724	0.068966	0.068966	0.086207	0.051724	0.017241	0.137931	0.000000	0.000000	0.017241	0.000000	0.017241	0.000000	0.000000	0.000000	0.017241	0.000000	0.000000	0.000000	0.000000	0.000000	0.000000	0.000000	0.068966	0.000000
6	63	2	0.000000	0.017241	0.000000	0.017241	0.034483	0.189655	0.034483	0.172414	0.120690	0.017241	0.000000	0.000000	0.103448	0.017241	0.224138	0.034483	0.086207	0.000000	0.017241	0.068966	0.155172	0.293103	0.086207	0.137931	0.103448	0.189655	0.258621	0.068966	0.224138	0.051724	0.017241	0.034483	0.017241	0.068966	0.000000	0.017241	0.000000	0.051724	0.017241	0.000000	0.103448	0.000000	0.017241	0.051724	0.000000	0.155172	0.034483
6	64	2	0.000000	0.000000	0.000000	0.000000	0.000000	0.086207	0.000000	0.034483	0.034483	0.000000	0.000000	0.000000	0.017241	0.000000	0.051724	0.000000	0.051724	0.034483	0.000000	0.017241	0.068966	0.103448	0.017241	0.034483	0.034483	0.068966	0.051724	0.000000	0.120690	0.034483	0.017241	0.017241	0.017241	0.034483	0.000000	0.017241	0.000000	0.034483	0.000000	0.000000	0.000000	0.000000	0.017241	0.051724	0.000000	0.051724	0.017241
7	1	0	0.188406	0.086957	0.159420	0.173913	0.159420	0.115942	0.072464	0.101449	0.130435	0.101449	0.173913	0.101449	0.173913	0.173913	0.086957	0.188406	0.231884	0.217391	0.217391	0.115942	0.115942	0.188406	0.159420	0.231884	0.173913	0.101449	0.173913	0.144928	0.188406	0.188406	0.144928	0.231884	0.173913	0.173913	0.115942	0.115942	0.159420	0.144928	0.231884	0.101449	0.159420	0.188406	0.173913	0.159420	0.231884	0.159420	0.173913
7	2	2	0.000000	0.000000	0.000000	0.000000	0.000000	0.014493	0.057971	0.000000	0.000000	0.000000	0.000000	0.000000	0.000000	0.000000	0.000000	0.000000	0.014493	0.014493	0.000000	0.000000	0.014493	0.043478	0.000000	0.000000	0.000000	0.000000	0.000000	0.000000	0.028986	0.028986	0.000000	0.000000	0.043478	0.000000	0.014493	0.000000	0.000000	0.014493	0.028986	0.000000	0.000000	0.000000	0.000000	0.014493	0.014493	0.000000	0.000000
7	4	0	0.072464	0.000000	0.115942	0.043478	0.115942	0.043478	0.057971	0.115942	0.014493	0.072464	0.086957	0.072464	0.072464	0.057971	0.028986	0.130435	0.115942	0.086957	0.057971	0.072464	0.144928	0.057971	0.086957	0.101449	0.130435	0.072464	0.130435	0.072464	0.072464	0.028986	0.115942	0.173913	0.072464	0.130435	0.202899	0.159420	0.086957	0.159420	0.217391	0.043478	0.159420	0.130435	0.130435	0.144928	0.130435	0.043478	0.173913
7	5	0	0.115942	0.086957	0.072464	0.086957	0.086957	0.043478	0.130435	0.086957	0.057971	0.115942	0.144928	0.188406	0.130435	0.101449	0.086957	0.130435	0.159420	0.188406	0.144928	0.086957	0.086957	0.101449	0.086957	0.101449	0.144928	0.144928	0.086957	0.115942	0.130435	0.057971	0.130435	0.115942	0.086957	0.072464	0.144928	0.057971	0.101449	0.159420	0.217391	0.072464	0.159420	0.072464	0.130435	0.086957	0.188406	0.202899	0.043478
7	9	0	0.188406	0.043478	0.086957	0.159420	0.101449	0.072464	0.043478	0.173913	0.043478	0.130435	0.217391	0.144928	0.086957	0.130435	0.072464	0.159420	0.188406	0.260870	0.144928	0.115942	0.115942	0.115942	0.173913	0.188406	0.144928	0.101449	0.115942	0.101449	0.115942	0.144928	0.144928	0.072464	0.086957	0.101449	0.115942	0.101449	0.086957	0.260870	0.289855	0.101449	0.072464	0.159420	0.101449	0.086957	0.130435	0.260870	0.043478
7	10	0	0.014493	0.043478	0.028986	0.028986	0.028986	0.000000	0.043478	0.057971	0.014493	0.014493	0.014493	0.028986	0.000000	0.000000	0.000000	0.014493	0.014493	0.014493	0.000000	0.028986	0.057971	0.014493	0.014493	0.000000	0.028986	0.028986	0.000000	0.028986	0.028986	0.014493	0.000000	0.000000	0.028986	0.014493	0.028986	0.000000	0.028986	0.057971	0.057971	0.014493	0.000000	0.014493	0.000000	0.014493	0.043478	0.028986	0.028986
7	11	2	0.000000	0.014493	0.000000	0.014493	0.000000	0.000000	0.072464	0.000000	0.000000	0.000000	0.000000	0.000000	0.000000	0.000000	0.000000	0.000000	0.000000	0.000000	0.000000	0.000000	0.000000	0.043478	0.000000	0.000000	0.000000	0.000000	0.000000	0.000000	0.000000	0.115942	0.000000	0.000000	0.028986	0.000000	0.000000	0.000000	0.000000	0.000000	0.101449	0.000000	0.000000	0.000000	0.000000	0.000000	0.000000	0.028986	0.014493
7	12	2	0.159420	0.101449	0.086957	0.115942	0.072464	0.130435	0.057971	0.130435	0.188406	0.173913	0.101449	0.115942	0.072464	0.115942	0.101449	0.086957	0.144928	0.130435	0.144928	0.159420	0.144928	0.086957	0.072464	0.101449	0.101449	0.173913	0.072464	0.028986	0.159420	0.072464	0.115942	0.202899	0.043478	0.173913	0.173913	0.115942	0.072464	0.086957	0.275362	0.173913	0.101449	0.144928	0.057971	0.101449	0.144928	0.202899	0.144928
7	15	0	0.028986	0.014493	0.028986	0.043478	0.000000	0.000000	0.014493	0.028986	0.043478	0.000000	0.014493	0.000000	0.000000	0.000000	0.043478	0.000000	0.000000	0.000000	0.028986	0.072464	0.028986	0.000000	0.014493	0.014493	0.014493	0.028986	0.014493	0.000000	0.043478	0.014493	0.000000	0.014493	0.028986	0.028986	0.000000	0.014493	0.000000	0.072464	0.057971	0.000000	0.028986	0.014493	0.000000	0.000000	0.014493	0.043478	0.014493
7	17	0	0.014493	0.014493	0.000000	0.014493	0.014493	0.000000	0.014493	0.014493	0.000000	0.000000	0.028986	0.028986	0.000000	0.014493	0.014493	0.000000	0.000000	0.000000	0.014493	0.000000	0.000000	0.014493	0.000000	0.000000	0.000000	0.000000	0.000000	0.000000	0.014493	0.014493	0.000000	0.014493	0.014493	0.000000	0.000000	0.000000	0.000000	0.014493	0.000000	0.000000	0.000000	0.000000	0.000000	0.014493	0.028986	0.000000	0.000000
7	18	0	0.188406	0.072464	0.159420	0.086957	0.043478	0.101449	0.173913	0.086957	0.043478	0.072464	0.057971	0.115942	0.043478	0.086957	0.043478	0.072464	0.072464	0.072464	0.072464	0.057971	0.144928	0.043478	0.072464	0.101449	0.101449	0.130435	0.101449	0.028986	0.173913	0.115942	0.028986	0.130435	0.101449	0.188406	0.202899	0.086957	0.086957	0.231884	0.101449	0.159420	0.115942	0.057971	0.130435	0.202899	0.115942	0.275362	0.173913
7	19	1	0.000000	0.000000	0.000000	0.000000	0.000000	0.000000	0.000000	0.000000	0.000000	0.000000	0.000000	0.000000	0.000000	0.000000	0.000000	0.000000	0.000000	0.000000	0.000000	0.000000	0.014493	0.000000	0.000000	0.000000	0.000000	0.000000	0.000000	0.000000	0.000000	0.000000	0.000000	0.000000	0.000000	0.000000	0.000000	0.000000	0.000000	0.000000	0.000000	0.000000	0.000000	0.000000	0.000000	0.000000	0.000000	0.000000	0.000000
7	20	1	0.000000	0.000000	0.000000	0.014493	0.000000	0.000000	0.000000	0.000000	0.000000	0.000000	0.000000	0.014493	0.000000	0.000000	0.000000	0.000000	0.000000	0.000000	0.000000	0.000000	0.000000	0.000000	0.000000	0.000000	0.000000	0.000000	0.000000	0.000000	0.000000	0.000000	0.000000	0.000000	0.000000	0.000000	0.000000	0.000000	0.000000	0.000000	0.000000	0.000000	0.000000	0.000000	0.000000	0.014493	0.000000	0.000000	0.000000
7	21	2	0.000000	0.000000	0.000000	0.000000	0.000000	0.000000	0.000000	0.000000	0.000000	0.000000	0.000000	0.000000	0.000000	0.000000	0.000000	0.000000	0.000000	0.000000	0.000000	0.000000	0.000000	0.014493	0.000000	0.000000	0.000000	0.000000	0.000000	0.000000	0.000000	0.000000	0.000000	0.000000	0.014493	0.000000	0.000000	0.000000	0.000000	0.000000	0.000000	0.000000	0.000000	0.000000	0.000000	0.000000	0.000000	0.000000	0.000000
7	22	0	0.144928	0.014493	0.115942	0.115942	0.072464	0.072464	0.086957	0.086957	0.072464	0.072464	0.086957	0.159420	0.057971	0.115942	0.014493	0.101449	0.086957	0.057971	0.130435	0.101449	0.188406	0.057971	0.043478	0.057971	0.028986	0.159420	0.028986	0.028986	0.086957	0.057971	0.043478	0.130435	0.000000	0.043478	0.028986	0.072464	0.072464	0.130435	0.028986	0.115942	0.028986	0.057971	0.014493	0.072464	0.144928	0.144928	0.101449
7	23	0	0.028986	0.014493	0.028986	0.028986	0.028986	0.028986	0.014493	0.014493	0.000000	0.043478	0.043478	0.043478	0.014493	0.028986	0.028986	0.000000	0.043478	0.028986	0.028986	0.014493	0.028986	0.000000	0.014493	0.014493	0.028986	0.043478	0.000000	0.014493	0.028986	0.014493	0.028986	0.028986	0.028986	0.014493	0.057971	0.000000	0.014493	0.086957	0.057971	0.014493	0.014493	0.000000	0.000000	0.014493	0.057971	0.057971	0.043478
7	24	1	0.000000	0.000000	0.000000	0.000000	0.000000	0.000000	0.000000	0.000000	0.000000	0.000000	0.000000	0.000000	0.000000	0.000000	0.000000	0.000000	0.000000	0.000000	0.000000	0.000000	0.000000	0.000000	0.000000	0.000000	0.000000	0.000000	0.000000	0.000000	0.000000	0.000000	0.000000	0.000000	0.000000	0.000000	0.000000	0.000000	0.000000	0.000000	0.000000	0.000000	0.000000	0.000000	0.000000	0.000000	0.000000	0.000000	0.000000
7	25	0	0.275362	0.173913	0.333333	0.318841	0.231884	0.159420	0.202899	0.202899	0.275362	0.347826	0.188406	0.376812	0.289855	0.333333	0.318841	0.260870	0.304348	0.217391	0.188406	0.275362	0.231884	0.318841	0.260870	0.202899	0.275362	0.246377	0.289855	0.231884	0.289855	0.318841	0.260870	0.405797	0.246377	0.333333	0.362319	0.275362	0.246377	0.333333	0.260870	0.405797	0.260870	0.260870	0.246377	0.275362	0.333333	0.260870	0.231884
7	29	0	0.028986	0.086957	0.130435	0.130435	0.057971	0.101449	0.043478	0.072464	0.057971	0.130435	0.072464	0.057971	0.028986	0.014493	0.057971	0.014493	0.101449	0.043478	0.057971	0.014493	0.072464	0.072464	0.028986	0.014493	0.057971	0.115942	0.043478	0.072464	0.159420	0.072464	0.101449	0.086957	0.057971	0.130435	0.130435	0.014493	0.057971	0.202899	0.144928	0.028986	0.115942	0.086957	0.057971	0.072464	0.086957	0.217391	0.144928
7	30	0	0.072464	0.086957	0.057971	0.086957	0.057971	0.028986	0.057971	0.086957	0.043478	0.043478	0.043478	0.144928	0.043478	0.086957	0.043478	0.014493	0.072464	0.072464	0.028986	0.101449	0.144928	0.028986	0.000000	0.043478	0.173913	0.130435	0.057971	0.043478	0.159420	0.014493	0.101449	0.173913	0.086957	0.072464	0.115942	0.000000	0.057971	0.144928	0.115942	0.115942	0.144928	0.115942	0.072464	0.057971	0.072464	0.144928	0.159420
7	31	0	0.072464	0.000000	0.057971	0.086957	0.072464	0.028986	0.028986	0.014493	0.043478	0.043478	0.028986	0.086957	0.014493	0.000000	0.000000	0.000000	0.000000	0.000000	0.000000	0.014493	0.000000	0.000000	0.000000	0.000000	0.000000	0.000000	0.000000	0.014493	0.014493	0.000000	0.014493	0.014493	0.028986	0.000000	0.000000	0.014493	0.014493	0.028986	0.014493	0.014493	0.000000	0.000000	0.000000	0.000000	0.000000	0.000000	0.000000
7	33	1	0.057971	0.057971	0.086957	0.130435	0.115942	0.057971	0.057971	0.130435	0.028986	0.043478	0.144928	0.115942	0.057971	0.115942	0.043478	0.072464	0.072464	0.028986	0.057971	0.072464	0.130435	0.115942	0.086957	0.072464	0.101449	0.086957	0.086957	0.014493	0.028986	0.086957	0.130435	0.043478	0.043478	0.057971	0.043478	0.043478	0.101449	0.072464	0.101449	0.086957	0.101449	0.144928	0.028986	0.057971	0.086957	0.101449	0.028986
7	34	1	0.000000	0.000000	0.043478	0.014493	0.000000	0.000000	0.014493	0.028986	0.014493	0.014493	0.000000	0.000000	0.000000	0.000000	0.000000	0.000000	0.028986	0.014493	0.014493	0.000000	0.028986	0.014493	0.014493	0.028986	0.000000	0.014493	0.000000	0.000000	0.028986	0.000000	0.000000	0.028986	0.057971	0.043478	0.000000	0.014493	0.028986	0.028986	0.072464	0.014493	0.014493	0.000000	0.014493	0.014493	0.000000	0.000000	0.014493
7	35	1	0.000000	0.000000	0.000000	0.014493	0.000000	0.000000	0.000000	0.000000	0.000000	0.000000	0.000000	0.000000	0.000000	0.000000	0.000000	0.000000	0.000000	0.000000	0.000000	0.000000	0.028986	0.000000	0.000000	0.000000	0.000000	0.000000	0.000000	0.000000	0.014493	0.000000	0.000000	0.000000	0.000000	0.000000	0.000000	0.000000	0.000000	0.000000	0.014493	0.000000	0.000000	0.000000	0.000000	0.000000	0.014493	0.000000	0.000000
7	36	1	0.000000	0.014493	0.014493	0.014493	0.057971	0.028986	0.115942	0.101449	0.057971	0.057971	0.101449	0.086957	0.072464	0.000000	0.028986	0.057971	0.144928	0.072464	0.028986	0.101449	0.115942	0.086957	0.057971	0.043478	0.043478	0.028986	0.043478	0.028986	0.000000	0.014493	0.014493	0.086957	0.101449	0.057971	0.028986	0.028986	0.115942	0.072464	0.072464	0.043478	0.000000	0.000000	0.072464	0.014493	0.072464	0.000000	0.014493
7	38	1	0.014493	0.000000	0.000000	0.014493	0.000000	0.000000	0.000000	0.000000	0.014493	0.014493	0.000000	0.014493	0.028986	0.014493	0.000000	0.043478	0.014493	0.014493	0.014493	0.028986	0.028986	0.014493	0.000000	0.014493	0.028986	0.000000	0.000000	0.000000	0.000000	0.000000	0.000000	0.043478	0.014493	0.028986	0.014493	0.000000	0.014493	0.028986	0.028986	0.014493	0.000000	0.000000	0.028986	0.014493	0.014493	0.000000	0.000000
7	39	1	0.028986	0.043478	0.014493	0.086957	0.057971	0.028986	0.057971	0.057971	0.028986	0.086957	0.014493	0.144928	0.028986	0.072464	0.028986	0.028986	0.057971	0.043478	0.043478	0.043478	0.043478	0.072464	0.014493	0.000000	0.043478	0.014493	0.014493	0.028986	0.043478	0.028986	0.000000	0.014493	0.014493	0.000000	0.014493	0.014493	0.043478	0.159420	0.072464	0.000000	0.057971	0.000000	0.028986	0.014493	0.043478	0.057971	0.028986
7	40	2	0.014493	0.000000	0.000000	0.000000	0.000000	0.000000	0.043478	0.000000	0.000000	0.000000	0.000000	0.000000	0.000000	0.000000	0.000000	0.000000	0.000000	0.000000	0.000000	0.000000	0.000000	0.028986	0.000000	0.000000	0.000000	0.000000	0.000000	0.000000	0.000000	0.057971	0.000000	0.000000	0.028986	0.000000	0.000000	0.000000	0.000000	0.000000	0.057971	0.000000	0.000000	0.000000	0.000000	0.000000	0.000000	0.000000	0.000000
7	41	2	0.014493	0.014493	0.000000	0.000000	0.000000	0.000000	0.057971	0.000000	0.000000	0.000000	0.000000	0.000000	0.000000	0.000000	0.000000	0.000000	0.000000	0.000000	0.000000	0.000000	0.000000	0.057971	0.000000	0.000000	0.000000	0.000000	0.000000	0.000000	0.000000	0.072464	0.000000	0.000000	0.014493	0.000000	0.000000	0.000000	0.000000	0.000000	0.072464	0.000000	0.000000	0.000000	0.000000	0.000000	0.000000	0.000000	0.000000
7	42	2	0.000000	0.000000	0.000000	0.000000	0.000000	0.000000	0.000000	0.000000	0.000000	0.000000	0.000000	0.000000	0.000000	0.000000	0.000000	0.000000	0.000000	0.000000	0.000000	0.000000	0.000000	0.000000	0.000000	0.000000	0.000000	0.000000	0.000000	0.000000	0.000000	0.000000	0.000000	0.000000	0.000000	0.000000	0.000000	0.000000	0.000000	0.000000	0.014493	0.000000	0.000000	0.000000	0.000000	0.000000	0.000000	0.000000	0.000000
7	43	1	0.000000	0.000000	0.057971	0.043478	0.057971	0.028986	0.043478	0.028986	0.014493	0.000000	0.000000	0.086957	0.000000	0.014493	0.000000	0.014493	0.014493	0.028986	0.028986	0.043478	0.043478	0.000000	0.000000	0.014493	0.000000	0.014493	0.000000	0.014493	0.000000	0.000000	0.000000	0.043478	0.000000	0.014493	0.000000	0.014493	0.000000	0.000000	0.014493	0.028986	0.000000	0.014493	0.014493	0.000000	0.000000	0.028986	0.014493
7	44	1	0.000000	0.000000	0.000000	0.000000	0.000000	0.000000	0.000000	0.000000	0.014493	0.000000	0.000000	0.000000	0.000000	0.000000	0.000000	0.000000	0.000000	0.000000	0.000000	0.000000	0.000000	0.000000	0.000000	0.000000	0.000000	0.000000	0.000000	0.000000	0.000000	0.000000	0.000000	0.000000	0.000000	0.000000	0.000000	0.000000	0.000000	0.000000	0.000000	0.000000	0.000000	0.000000	0.000000	0.000000	0.000000	0.000000	0.000000
7	45	1	0.000000	0.000000	0.000000	0.000000	0.000000	0.000000	0.000000	0.000000	0.000000	0.014493	0.000000	0.000000	0.000000	0.000000	0.000000	0.000000	0.000000	0.000000	0.000000	0.000000	0.000000	0.000000	0.000000	0.000000	0.000000	0.000000	0.000000	0.000000	0.000000	0.000000	0.000000	0.000000	0.000000	0.000000	0.000000	0.000000	0.000000	0.000000	0.000000	0.000000	0.000000	0.000000	0.000000	0.000000	0.000000	0.000000	0.000000
7	47	1	0.014493	0.043478	0.000000	0.014493	0.000000	0.000000	0.000000	0.000000	0.014493	0.000000	0.000000	0.014493	0.000000	0.000000	0.000000	0.014493	0.000000	0.028986	0.000000	0.000000	0.014493	0.014493	0.000000	0.014493	0.014493	0.000000	0.000000	0.014493	0.014493	0.000000	0.014493	0.000000	0.014493	0.014493	0.014493	0.000000	0.014493	0.014493	0.000000	0.000000	0.000000	0.014493	0.000000	0.000000	0.000000	0.014493	0.000000
7	48	1	0.000000	0.000000	0.000000	0.000000	0.000000	0.000000	0.000000	0.000000	0.000000	0.000000	0.000000	0.000000	0.000000	0.000000	0.000000	0.000000	0.000000	0.000000	0.000000	0.000000	0.000000	0.000000	0.000000	0.000000	0.000000	0.000000	0.000000	0.000000	0.000000	0.000000	0.000000	0.000000	0.000000	0.000000	0.000000	0.000000	0.000000	0.000000	0.000000	0.000000	0.000000	0.000000	0.000000	0.000000	0.000000	0.000000	0.000000
7	50	2	0.086957	0.072464	0.057971	0.043478	0.014493	0.028986	0.101449	0.086957	0.014493	0.014493	0.072464	0.115942	0.057971	0.072464	0.072464	0.101449	0.115942	0.115942	0.101449	0.072464	0.101449	0.101449	0.057971	0.057971	0.043478	0.086957	0.043478	0.043478	0.072464	0.159420	0.072464	0.173913	0.115942	0.057971	0.115942	0.086957	0.057971	0.115942	0.086957	0.130435	0.072464	0.014493	0.072464	0.115942	0.101449	0.086957	0.028986
7	51	2	0.014493	0.000000	0.028986	0.014493	0.000000	0.014493	0.014493	0.057971	0.057971	0.057971	0.014493	0.028986	0.057971	0.028986	0.043478	0.000000	0.043478	0.014493	0.028986	0.043478	0.000000	0.000000	0.000000	0.014493	0.000000	0.028986	0.000000	0.014493	0.043478	0.000000	0.000000	0.000000	0.028986	0.014493	0.028986	0.014493	0.000000	0.014493	0.000000	0.014493	0.000000	0.028986	0.014493	0.000000	0.000000	0.014493	0.014493
7	55	2	0.057971	0.086957	0.086957	0.057971	0.101449	0.101449	0.043478	0.130435	0.028986	0.115942	0.115942	0.043478	0.057971	0.028986	0.028986	0.086957	0.028986	0.028986	0.057971	0.028986	0.043478	0.086957	0.086957	0.028986	0.028986	0.043478	0.072464	0.043478	0.086957	0.028986	0.014493	0.043478	0.101449	0.028986	0.086957	0.072464	0.086957	0.101449	0.014493	0.057971	0.000000	0.057971	0.043478	0.043478	0.057971	0.028986	0.014493
7	56	2	0.000000	0.000000	0.014493	0.000000	0.014493	0.028986	0.028986	0.072464	0.014493	0.014493	0.101449	0.057971	0.043478	0.057971	0.028986	0.014493	0.057971	0.057971	0.028986	0.057971	0.057971	0.086957	0.028986	0.014493	0.072464	0.057971	0.057971	0.028986	0.086957	0.000000	0.028986	0.086957	0.072464	0.000000	0.043478	0.028986	0.014493	0.072464	0.072464	0.043478	0.043478	0.028986	0.014493	0.014493	0.028986	0.028986	0.028986
7	57	2	0.000000	0.000000	0.000000	0.000000	0.000000	0.000000	0.000000	0.000000	0.000000	0.000000	0.000000	0.014493	0.014493	0.000000	0.000000	0.000000	0.000000	0.000000	0.000000	0.000000	0.000000	0.000000	0.000000	0.000000	0.000000	0.000000	0.000000	0.000000	0.000000	0.014493	0.000000	0.000000	0.000000	0.000000	0.014493	0.000000	0.000000	0.000000	0.000000	0.000000	0.000000	0.000000	0.000000	0.000000	0.000000	0.000000	0.000000
7	58	2	0.000000	0.000000	0.000000	0.000000	0.000000	0.000000	0.000000	0.000000	0.000000	0.000000	0.000000	0.000000	0.000000	0.000000	0.000000	0.000000	0.000000	0.000000	0.000000	0.000000	0.000000	0.014493	0.000000	0.000000	0.000000	0.000000	0.000000	0.000000	0.000000	0.014493	0.000000	0.000000	0.000000	0.000000	0.000000	0.000000	0.000000	0.000000	0.014493	0.000000	0.000000	0.000000	0.000000	0.000000	0.000000	0.000000	0.000000
7	59	2	0.028986	0.014493	0.000000	0.000000	0.000000	0.000000	0.000000	0.000000	0.028986	0.028986	0.000000	0.028986	0.000000	0.000000	0.000000	0.000000	0.000000	0.000000	0.000000	0.000000	0.000000	0.000000	0.000000	0.000000	0.000000	0.000000	0.000000	0.000000	0.014493	0.000000	0.000000	0.000000	0.000000	0.000000	0.000000	0.000000	0.000000	0.014493	0.000000	0.000000	0.000000	0.000000	0.000000	0.000000	0.000000	0.000000	0.000000
7	62	2	0.043478	0.072464	0.043478	0.014493	0.115942	0.057971	0.014493	0.043478	0.057971	0.057971	0.057971	0.057971	0.028986	0.086957	0.072464	0.014493	0.144928	0.043478	0.028986	0.043478	0.043478	0.072464	0.072464	0.014493	0.057971	0.115942	0.028986	0.043478	0.014493	0.072464	0.086957	0.043478	0.043478	0.057971	0.086957	0.043478	0.028986	0.072464	0.043478	0.057971	0.057971	0.014493	0.014493	0.028986	0.101449	0.072464	0.043478
7	63	2	0.000000	0.000000	0.000000	0.000000	0.000000	0.000000	0.000000	0.000000	0.000000	0.014493	0.000000	0.000000	0.000000	0.000000	0.000000	0.000000	0.000000	0.000000	0.000000	0.000000	0.000000	0.000000	0.000000	0.000000	0.000000	0.000000	0.000000	0.000000	0.000000	0.000000	0.000000	0.000000	0.000000	0.000000	0.000000	0.000000	0.000000	0.000000	0.000000	0.000000	0.000000	0.000000	0.000000	0.000000	0.000000	0.000000	0.000000
7	64	2	0.000000	0.028986	0.057971	0.000000	0.000000	0.000000	0.000000	0.043478	0.000000	0.043478	0.014493	0.028986	0.014493	0.000000	0.014493	0.028986	0.000000	0.000000	0.014493	0.000000	0.014493	0.028986	0.014493	0.000000	0.014493	0.000000	0.000000	0.014493	0.028986	0.014493	0.000000	0.014493	0.043478	0.000000	0.014493	0.014493	0.014493	0.057971	0.028986	0.000000	0.014493	0.000000	0.000000	0.014493	0.014493	0.000000	0.000000
8	12	0	0.012658	0.025316	0.000000	0.000000	0.037975	0.101266	0.025316	0.037975	0.113924	0.075949	0.063291	0.101266	0.000000	0.012658	0.113924	0.151899	0.189873	0.025316	0.075949	0.227848	0.050633	0.075949	0.189873	0.151899	0.139241	0.341772	0.139241	0.139241	0.088608	0.063291	0.126582	0.101266	0.265823	0.050633	0.126582	0.177215	0.050633	0.177215	0.088608	0.126582	0.126582	0.189873	0.227848	0.164557	0.063291	0.202532	0.126582
8	16	0	0.012658	0.025316	0.000000	0.025316	0.012658	0.063291	0.000000	0.000000	0.025316	0.050633	0.000000	0.075949	0.000000	0.025316	0.151899	0.000000	0.063291	0.000000	0.063291	0.139241	0.075949	0.063291	0.227848	0.177215	0.151899	0.265823	0.025316	0.063291	0.113924	0.101266	0.088608	0.050633	0.253165	0.050633	0.050633	0.050633	0.037975	0.215190	0.101266	0.113924	0.050633	0.227848	0.177215	0.291139	0.037975	0.189873	0.151899
8	17	0	0.037975	0.025316	0.000000	0.025316	0.075949	0.075949	0.037975	0.101266	0.075949	0.126582	0.037975	0.113924	0.012658	0.000000	0.151899	0.113924	0.291139	0.037975	0.101266	0.177215	0.050633	0.088608	0.202532	0.177215	0.202532	0.265823	0.088608	0.126582	0.075949	0.063291	0.113924	0.050633	0.164557	0.050633	0.126582	0.113924	0.050633	0.215190	0.050633	0.113924	0.126582	0.240506	0.151899	0.202532	0.126582	0.151899	0.075949
8	21	0	0.000000	0.000000	0.000000	0.000000	0.000000	0.012658	0.000000	0.000000	0.000000	0.000000	0.000000	0.012658	0.000000	0.012658	0.050633	0.025316	0.050633	0.000000	0.012658	0.025316	0.025316	0.012658	0.050633	0.025316	0.037975	0.126582	0.012658	0.012658	0.025316	0.000000	0.000000	0.012658	0.139241	0.000000	0.025316	0.025316	0.000000	0.075949	0.012658	0.000000	0.000000	0.088608	0.012658	0.063291	0.000000	0.050633	0.012658
8	24	0	0.012658	0.000000	0.000000	0.000000	0.000000	0.037975	0.000000	0.000000	0.037975	0.063291	0.050633	0.037975	0.000000	0.000000	0.177215	0.025316	0.075949	0.000000	0.000000	0.088608	0.025316	0.063291	0.139241	0.037975	0.126582	0.215190	0.025316	0.025316	0.012658	0.000000	0.101266	0.012658	0.177215	0.037975	0.000000	0.000000	0.037975	0.164557	0.037975	0.037975	0.037975	0.139241	0.101266	0.075949	0.000000	0.139241	0.012658
8	29	1	0.000000	0.000000	0.000000	0.000000	0.000000	0.000000	0.000000	0.000000	0.000000	0.000000	0.000000	0.000000	0.000000	0.000000	0.000000	0.000000	0.000000	0.000000	0.000000	0.000000	0.000000	0.000000	0.000000	0.000000	0.000000	0.000000	0.000000	0.000000	0.000000	0.000000	0.000000	0.000000	0.000000	0.000000	0.000000	0.000000	0.000000	0.000000	0.000000	0.000000	0.000000	0.000000	0.000000	0.000000	0.000000	0.000000	0.000000
8	32	0	0.037975	0.000000	0.000000	0.000000	0.000000	0.025316	0.050633	0.000000	0.075949	0.139241	0.101266	0.037975	0.000000	0.012658	0.113924	0.101266	0.075949	0.025316	0.037975	0.164557	0.025316	0.063291	0.189873	0.126582	0.050633	0.202532	0.101266	0.126582	0.063291	0.075949	0.101266	0.000000	0.253165	0.000000	0.139241	0.000000	0.063291	0.215190	0.075949	0.151899	0.075949	0.113924	0.063291	0.177215	0.050633	0.227848	0.088608
8	33	1	0.000000	0.000000	0.000000	0.000000	0.000000	0.025316	0.000000	0.000000	0.000000	0.000000	0.000000	0.000000	0.000000	0.000000	0.075949	0.000000	0.000000	0.000000	0.000000	0.000000	0.025316	0.000000	0.063291	0.012658	0.012658	0.101266	0.012658	0.000000	0.000000	0.000000	0.000000	0.000000	0.050633	0.000000	0.000000	0.000000	0.012658	0.037975	0.000000	0.012658	0.000000	0.025316	0.000000	0.012658	0.000000	0.012658	0.000000
8	36	1	0.000000	0.000000	0.000000	0.000000	0.000000	0.000000	0.000000	0.000000	0.000000	0.000000	0.000000	0.000000	0.000000	0.000000	0.012658	0.000000	0.000000	0.000000	0.000000	0.012658	0.000000	0.000000	0.012658	0.000000	0.012658	0.025316	0.012658	0.000000	0.000000	0.000000	0.000000	0.000000	0.012658	0.000000	0.000000	0.012658	0.000000	0.000000	0.000000	0.000000	0.000000	0.000000	0.012658	0.000000	0.000000	0.000000	0.000000
8	37	1	0.000000	0.000000	0.000000	0.000000	0.000000	0.000000	0.000000	0.000000	0.000000	0.000000	0.000000	0.012658	0.000000	0.000000	0.000000	0.000000	0.000000	0.000000	0.000000	0.000000	0.000000	0.000000	0.000000	0.025316	0.000000	0.000000	0.000000	0.000000	0.000000	0.000000	0.000000	0.000000	0.000000	0.000000	0.000000	0.000000	0.000000	0.000000	0.000000	0.000000	0.000000	0.000000	0.000000	0.000000	0.000000	0.000000	0.000000
8	38	0	0.012658	0.000000	0.000000	0.012658	0.000000	0.050633	0.000000	0.000000	0.037975	0.063291	0.012658	0.025316	0.000000	0.012658	0.088608	0.000000	0.025316	0.000000	0.012658	0.075949	0.037975	0.037975	0.101266	0.063291	0.113924	0.151899	0.025316	0.063291	0.037975	0.037975	0.025316	0.025316	0.088608	0.025316	0.025316	0.037975	0.025316	0.075949	0.037975	0.063291	0.037975	0.139241	0.037975	0.151899	0.037975	0.151899	0.063291
8	39	0	0.025316	0.025316	0.000000	0.000000	0.000000	0.012658	0.012658	0.000000	0.025316	0.037975	0.012658	0.075949	0.012658	0.000000	0.139241	0.025316	0.063291	0.000000	0.037975	0.164557	0.101266	0.050633	0.126582	0.113924	0.177215	0.202532	0.113924	0.050633	0.012658	0.050633	0.101266	0.025316	0.189873	0.025316	0.063291	0.025316	0.012658	0.189873	0.075949	0.075949	0.063291	0.227848	0.151899	0.164557	0.037975	0.164557	0.088608
8	41	1	0.000000	0.000000	0.000000	0.000000	0.000000	0.000000	0.000000	0.000000	0.000000	0.000000	0.000000	0.000000	0.000000	0.000000	0.025316	0.000000	0.000000	0.000000	0.000000	0.000000	0.000000	0.000000	0.000000	0.000000	0.025316	0.025316	0.000000	0.000000	0.000000	0.000000	0.000000	0.000000	0.025316	0.000000	0.000000	0.000000	0.000000	0.012658	0.000000	0.000000	0.000000	0.012658	0.012658	0.000000	0.000000	0.000000	0.000000
8	42	1	0.000000	0.012658	0.000000	0.000000	0.000000	0.000000	0.000000	0.000000	0.000000	0.012658	0.025316	0.000000	0.000000	0.000000	0.025316	0.025316	0.000000	0.000000	0.000000	0.063291	0.025316	0.012658	0.037975	0.012658	0.037975	0.063291	0.012658	0.012658	0.012658	0.012658	0.012658	0.000000	0.075949	0.012658	0.012658	0.000000	0.000000	0.088608	0.012658	0.012658	0.012658	0.025316	0.037975	0.037975	0.012658	0.025316	0.000000
8	43	1	0.037975	0.000000	0.000000	0.000000	0.025316	0.037975	0.012658	0.025316	0.000000	0.025316	0.012658	0.037975	0.000000	0.000000	0.151899	0.037975	0.113924	0.000000	0.050633	0.126582	0.037975	0.050633	0.126582	0.063291	0.177215	0.151899	0.025316	0.050633	0.050633	0.012658	0.126582	0.025316	0.240506	0.025316	0.126582	0.025316	0.025316	0.177215	0.050633	0.113924	0.012658	0.151899	0.050633	0.139241	0.063291	0.164557	0.075949
8	45	1	0.000000	0.000000	0.000000	0.000000	0.000000	0.000000	0.000000	0.000000	0.000000	0.000000	0.000000	0.000000	0.000000	0.000000	0.000000	0.000000	0.000000	0.000000	0.000000	0.000000	0.000000	0.000000	0.000000	0.000000	0.000000	0.000000	0.000000	0.000000	0.000000	0.000000	0.000000	0.012658	0.000000	0.000000	0.000000	0.000000	0.000000	0.000000	0.000000	0.000000	0.000000	0.000000	0.012658	0.000000	0.000000	0.000000	0.000000
8	46	1	0.000000	0.000000	0.000000	0.000000	0.000000	0.000000	0.012658	0.000000	0.000000	0.000000	0.000000	0.000000	0.000000	0.012658	0.037975	0.000000	0.025316	0.000000	0.012658	0.012658	0.025316	0.012658	0.037975	0.025316	0.050633	0.164557	0.012658	0.012658	0.025316	0.000000	0.012658	0.000000	0.126582	0.000000	0.037975	0.000000	0.012658	0.113924	0.012658	0.037975	0.000000	0.037975	0.012658	0.075949	0.000000	0.075949	0.000000
8	47	1	0.012658	0.025316	0.012658	0.012658	0.000000	0.025316	0.012658	0.012658	0.000000	0.012658	0.012658	0.012658	0.000000	0.012658	0.075949	0.000000	0.050633	0.000000	0.037975	0.000000	0.037975	0.012658	0.075949	0.075949	0.050633	0.126582	0.025316	0.012658	0.050633	0.000000	0.037975	0.012658	0.164557	0.025316	0.151899	0.037975	0.037975	0.126582	0.037975	0.075949	0.000000	0.050633	0.063291	0.088608	0.025316	0.063291	0.025316
8	48	1	0.000000	0.000000	0.000000	0.000000	0.000000	0.000000	0.000000	0.000000	0.000000	0.000000	0.000000	0.000000	0.000000	0.000000	0.000000	0.000000	0.000000	0.000000	0.000000	0.000000	0.000000	0.000000	0.000000	0.000000	0.000000	0.000000	0.000000	0.000000	0.000000	0.000000	0.000000	0.000000	0.000000	0.000000	0.000000	0.000000	0.000000	0.000000	0.000000	0.000000	0.000000	0.000000	0.000000	0.000000	0.000000	0.000000	0.000000
8	49	2	0.000000	0.000000	0.000000	0.000000	0.000000	0.000000	0.000000	0.000000	0.000000	0.000000	0.000000	0.000000	0.000000	0.000000	0.000000	0.000000	0.000000	0.000000	0.000000	0.000000	0.000000	0.000000	0.000000	0.000000	0.000000	0.000000	0.000000	0.000000	0.000000	0.000000	0.000000	0.000000	0.000000	0.000000	0.000000	0.000000	0.000000	0.000000	0.000000	0.000000	0.000000	0.000000	0.000000	0.000000	0.000000	0.000000	0.000000
8	51	2	0.000000	0.000000	0.000000	0.000000	0.000000	0.000000	0.000000	0.000000	0.000000	0.000000	0.000000	0.000000	0.000000	0.000000	0.000000	0.000000	0.000000	0.000000	0.000000	0.000000	0.000000	0.000000	0.000000	0.000000	0.000000	0.000000	0.000000	0.000000	0.000000	0.000000	0.000000	0.000000	0.000000	0.000000	0.000000	0.000000	0.000000	0.000000	0.000000	0.000000	0.000000	0.000000	0.000000	0.000000	0.000000	0.000000	0.000000
8	57	0	0.050633	0.000000	0.000000	0.012658	0.000000	0.025316	0.012658	0.012658	0.000000	0.000000	0.037975	0.025316	0.000000	0.012658	0.139241	0.000000	0.063291	0.000000	0.025316	0.050633	0.012658	0.000000	0.088608	0.025316	0.050633	0.101266	0.037975	0.037975	0.037975	0.025316	0.012658	0.000000	0.164557	0.000000	0.075949	0.025316	0.012658	0.075949	0.025316	0.050633	0.012658	0.075949	0.037975	0.113924	0.037975	0.037975	0.050633
8	58	2	0.025316	0.000000	0.012658	0.012658	0.000000	0.063291	0.025316	0.000000	0.037975	0.050633	0.025316	0.063291	0.000000	0.050633	0.113924	0.075949	0.025316	0.037975	0.050633	0.177215	0.012658	0.050633	0.164557	0.126582	0.113924	0.227848	0.037975	0.088608	0.037975	0.075949	0.075949	0.000000	0.253165	0.012658	0.075949	0.012658	0.037975	0.177215	0.063291	0.075949	0.050633	0.126582	0.101266	0.240506	0.037975	0.189873	0.000000
8	60	2	0.000000	0.000000	0.000000	0.000000	0.000000	0.000000	0.000000	0.000000	0.000000	0.000000	0.000000	0.000000	0.000000	0.000000	0.000000	0.000000	0.000000	0.000000	0.000000	0.000000	0.000000	0.000000	0.000000	0.000000	0.000000	0.000000	0.000000	0.000000	0.000000	0.000000	0.000000	0.000000	0.000000	0.000000	0.000000	0.000000	0.000000	0.000000	0.000000	0.000000	0.000000	0.000000	0.000000	0.000000	0.000000	0.000000	0.000000
8	61	2	0.000000	0.000000	0.000000	0.000000	0.000000	0.000000	0.000000	0.000000	0.000000	0.000000	0.000000	0.000000	0.000000	0.000000	0.000000	0.000000	0.000000	0.000000	0.000000	0.000000	0.000000	0.000000	0.000000	0.000000	0.000000	0.000000	0.000000	0.000000	0.000000	0.000000	0.000000	0.000000	0.000000	0.000000	0.000000	0.000000	0.000000	0.000000	0.000000	0.000000	0.000000	0.000000	0.000000	0.000000	0.000000	0.000000	0.000000
8	63	2	0.000000	0.000000	0.000000	0.000000	0.000000	0.000000	0.000000	0.000000	0.000000	0.000000	0.000000	0.012658	0.000000	0.000000	0.012658	0.000000	0.000000	0.000000	0.000000	0.025316	0.025316	0.000000	0.025316	0.012658	0.063291	0.012658	0.000000	0.012658	0.000000	0.000000	0.000000	0.000000	0.063291	0.000000	0.000000	0.000000	0.000000	0.050633	0.012658	0.000000	0.000000	0.000000	0.000000	0.012658	0.012658	0.012658	0.000000
8	64	2	0.000000	0.012658	0.000000	0.000000	0.000000	0.000000	0.000000	0.000000	0.000000	0.000000	0.000000	0.000000	0.000000	0.000000	0.000000	0.000000	0.000000	0.000000	0.000000	0.000000	0.000000	0.000000	0.000000	0.000000	0.000000	0.000000	0.000000	0.000000	0.000000	0.000000	0.000000	0.000000	0.000000	0.000000	0.000000	0.000000	0.000000	0.000000	0.000000	0.000000	0.000000	0.000000	0.000000	0.000000	0.000000	0.000000	0.000000
9	2	0	0.000000	0.012658	0.000000	0.012658	0.012658	0.000000	0.000000	0.012658	0.000000	0.025316	0.189873	0.012658	0.012658	0.037975	0.000000	0.000000	0.000000	0.000000	0.063291	0.088608	0.000000	0.000000	0.000000	0.063291	0.025316	0.050633	0.037975	0.012658	0.088608	0.025316	0.139241	0.101266	0.012658	0.012658	0.164557	0.000000	0.050633	0.050633	0.000000	0.063291	0.050633	0.012658	0.000000	0.088608	0.151899	0.050633	0.126582
9	3	0	0.037975	0.000000	0.025316	0.025316	0.025316	0.012658	0.000000	0.075949	0.012658	0.177215	0.215190	0.075949	0.050633	0.037975	0.050633	0.063291	0.063291	0.000000	0.050633	0.113924	0.126582	0.037975	0.000000	0.088608	0.113924	0.101266	0.037975	0.050633	0.189873	0.037975	0.126582	0.367089	0.012658	0.126582	0.189873	0.075949	0.037975	0.189873	0.000000	0.151899	0.126582	0.037975	0.088608	0.253165	0.189873	0.088608	0.139241
9	4	0	0.012658	0.000000	0.012658	0.012658	0.000000	0.025316	0.012658	0.025316	0.000000	0.037975	0.126582	0.012658	0.000000	0.025316	0.075949	0.012658	0.075949	0.000000	0.063291	0.075949	0.063291	0.012658	0.037975	0.063291	0.075949	0.063291	0.088608	0.037975	0.139241	0.037975	0.126582	0.202532	0.012658	0.037975	0.240506	0.025316	0.050633	0.151899	0.000000	0.075949	0.113924	0.037975	0.037975	0.139241	0.139241	0.101266	0.202532
9	5	0	0.000000	0.000000	0.000000	0.000000	0.000000	0.000000	0.012658	0.012658	0.000000	0.012658	0.151899	0.000000	0.000000	0.000000	0.025316	0.000000	0.012658	0.000000	0.050633	0.050633	0.012658	0.012658	0.025316	0.025316	0.025316	0.025316	0.050633	0.025316	0.037975	0.000000	0.037975	0.063291	0.000000	0.000000	0.101266	0.000000	0.000000	0.037975	0.000000	0.012658	0.012658	0.000000	0.000000	0.063291	0.151899	0.000000	0.075949
9	6	1	0.000000	0.000000	0.000000	0.000000	0.000000	0.000000	0.000000	0.012658	0.000000	0.000000	0.000000	0.025316	0.012658	0.000000	0.000000	0.000000	0.012658	0.000000	0.000000	0.050633	0.037975	0.000000	0.000000	0.012658	0.000000	0.025316	0.000000	0.000000	0.000000	0.012658	0.025316	0.050633	0.012658	0.025316	0.000000	0.000000	0.012658	0.025316	0.000000	0.012658	0.012658	0.025316	0.000000	0.088608	0.063291	0.012658	0.037975
9	8	2	0.050633	0.063291	0.012658	0.075949	0.025316	0.012658	0.012658	0.063291	0.025316	0.012658	0.063291	0.025316	0.000000	0.012658	0.063291	0.050633	0.050633	0.000000	0.050633	0.126582	0.063291	0.012658	0.037975	0.088608	0.063291	0.139241	0.037975	0.025316	0.126582	0.063291	0.113924	0.113924	0.037975	0.037975	0.088608	0.050633	0.151899	0.240506	0.025316	0.063291	0.126582	0.050633	0.088608	0.139241	0.101266	0.050633	0.113924
9	9	0	0.075949	0.012658	0.037975	0.063291	0.075949	0.101266	0.088608	0.151899	0.075949	0.063291	0.139241	0.151899	0.113924	0.075949	0.063291	0.063291	0.113924	0.075949	0.113924	0.240506	0.075949	0.037975	0.088608	0.126582	0.063291	0.139241	0.050633	0.088608	0.164557	0.088608	0.139241	0.227848	0.088608	0.164557	0.063291	0.075949	0.063291	0.164557	0.075949	0.063291	0.151899	0.101266	0.063291	0.113924	0.202532	0.050633	0.139241
9	10	0	0.000000	0.000000	0.000000	0.000000	0.000000	0.000000	0.000000	0.000000	0.000000	0.000000	0.126582	0.000000	0.000000	0.000000	0.000000	0.000000	0.000000	0.000000	0.037975	0.000000	0.000000	0.000000	0.000000	0.000000	0.000000	0.000000	0.050633	0.000000	0.000000	0.000000	0.000000	0.000000	0.000000	0.000000	0.063291	0.000000	0.000000	0.000000	0.000000	0.000000	0.000000	0.000000	0.000000	0.000000	0.075949	0.000000	0.139241
9	12	0	0.012658	0.000000	0.012658	0.000000	0.000000	0.000000	0.012658	0.025316	0.000000	0.012658	0.012658	0.000000	0.025316	0.012658	0.025316	0.012658	0.000000	0.000000	0.012658	0.050633	0.063291	0.025316	0.000000	0.025316	0.025316	0.063291	0.025316	0.000000	0.088608	0.000000	0.037975	0.151899	0.000000	0.075949	0.012658	0.025316	0.000000	0.037975	0.000000	0.025316	0.012658	0.012658	0.025316	0.101266	0.088608	0.000000	0.050633
9	13	1	0.075949	0.000000	0.025316	0.012658	0.063291	0.000000	0.063291	0.000000	0.000000	0.012658	0.088608	0.000000	0.000000	0.012658	0.000000	0.000000	0.000000	0.000000	0.012658	0.000000	0.000000	0.000000	0.000000	0.000000	0.012658	0.000000	0.012658	0.000000	0.000000	0.000000	0.000000	0.025316	0.025316	0.012658	0.012658	0.000000	0.000000	0.000000	0.000000	0.012658	0.025316	0.000000	0.000000	0.000000	0.012658	0.000000	0.025316
9	14	0	0.025316	0.000000	0.000000	0.063291	0.000000	0.000000	0.012658	0.000000	0.012658	0.025316	0.025316	0.012658	0.050633	0.037975	0.000000	0.000000	0.012658	0.000000	0.000000	0.000000	0.000000	0.000000	0.000000	0.000000	0.000000	0.000000	0.025316	0.025316	0.000000	0.012658	0.000000	0.063291	0.000000	0.000000	0.012658	0.000000	0.000000	0.000000	0.000000	0.000000	0.000000	0.000000	0.000000	0.000000	0.012658	0.000000	0.025316
9	15	0	0.025316	0.037975	0.113924	0.113924	0.050633	0.101266	0.126582	0.063291	0.113924	0.164557	0.164557	0.050633	0.126582	0.126582	0.329114	0.240506	0.202532	0.063291	0.139241	0.278481	0.151899	0.088608	0.101266	0.075949	0.126582	0.164557	0.164557	0.189873	0.316456	0.139241	0.253165	0.518987	0.126582	0.189873	0.177215	0.164557	0.367089	0.215190	0.088608	0.227848	0.291139	0.227848	0.240506	0.341772	0.265823	0.240506	0.240506
9	16	0	0.025316	0.000000	0.000000	0.025316	0.000000	0.000000	0.000000	0.037975	0.000000	0.000000	0.012658	0.037975	0.000000	0.037975	0.012658	0.000000	0.000000	0.000000	0.000000	0.063291	0.012658	0.025316	0.012658	0.037975	0.025316	0.037975	0.012658	0.000000	0.063291	0.012658	0.050633	0.101266	0.000000	0.088608	0.025316	0.012658	0.025316	0.050633	0.000000	0.025316	0.037975	0.012658	0.012658	0.075949	0.037975	0.037975	0.050633
9	17	1	0.050633	0.063291	0.050633	0.088608	0.012658	0.050633	0.000000	0.075949	0.063291	0.075949	0.151899	0.088608	0.101266	0.037975	0.050633	0.088608	0.050633	0.025316	0.088608	0.126582	0.189873	0.050633	0.025316	0.139241	0.088608	0.177215	0.012658	0.037975	0.202532	0.063291	0.126582	0.278481	0.012658	0.177215	0.164557	0.025316	0.063291	0.164557	0.012658	0.151899	0.088608	0.113924	0.088608	0.240506	0.291139	0.075949	0.139241
9	18	2	0.025316	0.000000	0.025316	0.000000	0.000000	0.000000	0.000000	0.000000	0.000000	0.000000	0.025316	0.012658	0.000000	0.000000	0.000000	0.000000	0.000000	0.000000	0.000000	0.000000	0.000000	0.000000	0.000000	0.000000	0.000000	0.000000	0.000000	0.000000	0.000000	0.000000	0.000000	0.000000	0.000000	0.000000	0.012658	0.000000	0.000000	0.000000	0.000000	0.012658	0.000000	0.000000	0.000000	0.000000	0.037975	0.000000	0.025316
9	19	1	0.101266	0.101266	0.000000	0.000000	0.025316	0.012658	0.050633	0.000000	0.000000	0.000000	0.050633	0.012658	0.025316	0.012658	0.000000	0.000000	0.000000	0.000000	0.000000	0.063291	0.025316	0.000000	0.000000	0.000000	0.037975	0.025316	0.012658	0.012658	0.025316	0.012658	0.025316	0.025316	0.000000	0.025316	0.012658	0.000000	0.000000	0.012658	0.000000	0.025316	0.012658	0.000000	0.000000	0.000000	0.012658	0.000000	0.012658
9	20	0	0.000000	0.000000	0.012658	0.000000	0.000000	0.012658	0.000000	0.025316	0.037975	0.000000	0.113924	0.063291	0.050633	0.025316	0.012658	0.025316	0.063291	0.000000	0.012658	0.126582	0.113924	0.050633	0.000000	0.050633	0.037975	0.075949	0.012658	0.050633	0.088608	0.012658	0.075949	0.126582	0.000000	0.075949	0.037975	0.025316	0.000000	0.063291	0.000000	0.050633	0.088608	0.012658	0.025316	0.164557	0.139241	0.037975	0.063291
9	21	1	0.139241	0.075949	0.088608	0.113924	0.025316	0.113924	0.063291	0.240506	0.113924	0.139241	0.240506	0.151899	0.101266	0.126582	0.215190	0.265823	0.151899	0.139241	0.164557	0.151899	0.278481	0.177215	0.227848	0.126582	0.151899	0.278481	0.139241	0.139241	0.189873	0.177215	0.177215	0.265823	0.088608	0.177215	0.329114	0.177215	0.240506	0.189873	0.113924	0.265823	0.139241	0.151899	0.189873	0.177215	0.341772	0.278481	0.227848
9	22	0	0.000000	0.000000	0.000000	0.012658	0.000000	0.000000	0.000000	0.025316	0.025316	0.000000	0.050633	0.050633	0.000000	0.000000	0.025316	0.025316	0.012658	0.000000	0.037975	0.063291	0.025316	0.012658	0.000000	0.037975	0.037975	0.088608	0.000000	0.000000	0.050633	0.025316	0.025316	0.151899	0.012658	0.025316	0.037975	0.000000	0.037975	0.063291	0.000000	0.037975	0.063291	0.012658	0.000000	0.025316	0.037975	0.012658	0.050633
9	23	2	0.000000	0.000000	0.000000	0.000000	0.025316	0.000000	0.000000	0.000000	0.000000	0.000000	0.012658	0.000000	0.000000	0.000000	0.000000	0.000000	0.000000	0.000000	0.012658	0.000000	0.000000	0.000000	0.000000	0.000000	0.000000	0.000000	0.000000	0.000000	0.000000	0.000000	0.000000	0.000000	0.000000	0.000000	0.000000	0.000000	0.000000	0.000000	0.000000	0.000000	0.000000	0.000000	0.000000	0.000000	0.025316	0.000000	0.000000
9	24	0	0.000000	0.000000	0.000000	0.000000	0.000000	0.000000	0.000000	0.000000	0.000000	0.000000	0.000000	0.000000	0.012658	0.000000	0.000000	0.000000	0.000000	0.000000	0.000000	0.000000	0.000000	0.000000	0.000000	0.000000	0.000000	0.000000	0.000000	0.000000	0.000000	0.000000	0.000000	0.000000	0.000000	0.000000	0.000000	0.000000	0.000000	0.000000	0.000000	0.000000	0.000000	0.000000	0.000000	0.000000	0.000000	0.000000	0.000000
9	25	2	0.000000	0.000000	0.000000	0.000000	0.000000	0.000000	0.000000	0.000000	0.000000	0.000000	0.050633	0.000000	0.000000	0.000000	0.000000	0.000000	0.000000	0.000000	0.050633	0.000000	0.000000	0.000000	0.000000	0.000000	0.000000	0.012658	0.012658	0.000000	0.000000	0.000000	0.000000	0.000000	0.000000	0.000000	0.075949	0.000000	0.000000	0.000000	0.000000	0.000000	0.000000	0.000000	0.000000	0.000000	0.063291	0.000000	0.012658
9	26	0	0.037975	0.037975	0.037975	0.063291	0.012658	0.025316	0.012658	0.063291	0.037975	0.075949	0.139241	0.037975	0.037975	0.088608	0.063291	0.037975	0.050633	0.037975	0.088608	0.126582	0.151899	0.088608	0.126582	0.088608	0.164557	0.101266	0.113924	0.113924	0.151899	0.164557	0.151899	0.215190	0.139241	0.177215	0.177215	0.227848	0.189873	0.202532	0.101266	0.202532	0.177215	0.139241	0.227848	0.291139	0.189873	0.177215	0.189873
9	27	2	0.000000	0.000000	0.000000	0.000000	0.000000	0.000000	0.000000	0.000000	0.000000	0.000000	0.050633	0.000000	0.000000	0.000000	0.000000	0.000000	0.000000	0.000000	0.050633	0.000000	0.000000	0.000000	0.000000	0.000000	0.000000	0.012658	0.000000	0.000000	0.000000	0.000000	0.000000	0.000000	0.000000	0.000000	0.050633	0.000000	0.000000	0.000000	0.000000	0.000000	0.000000	0.000000	0.000000	0.000000	0.050633	0.000000	0.025316
9	28	0	0.012658	0.012658	0.037975	0.012658	0.037975	0.075949	0.075949	0.164557	0.151899	0.063291	0.189873	0.202532	0.101266	0.177215	0.101266	0.088608	0.139241	0.025316	0.037975	0.113924	0.139241	0.075949	0.025316	0.025316	0.075949	0.177215	0.012658	0.088608	0.177215	0.000000	0.075949	0.215190	0.012658	0.202532	0.113924	0.075949	0.037975	0.088608	0.037975	0.088608	0.113924	0.037975	0.025316	0.164557	0.126582	0.113924	0.101266
9	30	0	0.000000	0.000000	0.000000	0.000000	0.000000	0.000000	0.000000	0.000000	0.000000	0.000000	0.050633	0.000000	0.000000	0.000000	0.000000	0.000000	0.000000	0.000000	0.075949	0.000000	0.000000	0.000000	0.000000	0.000000	0.000000	0.000000	0.025316	0.000000	0.000000	0.012658	0.000000	0.000000	0.000000	0.000000	0.050633	0.000000	0.000000	0.000000	0.000000	0.000000	0.000000	0.000000	0.000000	0.000000	0.063291	0.000000	0.037975
9	31	0	0.025316	0.012658	0.012658	0.025316	0.012658	0.000000	0.000000	0.075949	0.037975	0.113924	0.126582	0.063291	0.012658	0.037975	0.050633	0.037975	0.050633	0.000000	0.088608	0.113924	0.139241	0.050633	0.000000	0.025316	0.037975	0.189873	0.000000	0.037975	0.177215	0.025316	0.101266	0.240506	0.012658	0.113924	0.050633	0.037975	0.050633	0.126582	0.012658	0.050633	0.025316	0.050633	0.025316	0.177215	0.164557	0.063291	0.101266
9	33	1	0.000000	0.000000	0.000000	0.012658	0.000000	0.000000	0.000000	0.000000	0.000000	0.000000	0.012658	0.000000	0.000000	0.000000	0.000000	0.000000	0.000000	0.000000	0.000000	0.000000	0.000000	0.000000	0.000000	0.000000	0.000000	0.000000	0.000000	0.000000	0.000000	0.000000	0.000000	0.000000	0.000000	0.000000	0.000000	0.000000	0.000000	0.000000	0.000000	0.000000	0.000000	0.000000	0.000000	0.000000	0.025316	0.000000	0.000000
9	34	1	0.000000	0.000000	0.000000	0.000000	0.000000	0.000000	0.000000	0.000000	0.012658	0.012658	0.063291	0.000000	0.025316	0.000000	0.000000	0.000000	0.000000	0.000000	0.012658	0.088608	0.025316	0.000000	0.000000	0.025316	0.012658	0.050633	0.063291	0.000000	0.063291	0.012658	0.037975	0.126582	0.000000	0.037975	0.050633	0.000000	0.000000	0.012658	0.000000	0.025316	0.012658	0.025316	0.012658	0.113924	0.075949	0.012658	0.037975
9	35	1	0.037975	0.063291	0.050633	0.050633	0.012658	0.025316	0.000000	0.088608	0.050633	0.151899	0.177215	0.037975	0.050633	0.050633	0.088608	0.037975	0.088608	0.000000	0.025316	0.075949	0.075949	0.025316	0.025316	0.113924	0.139241	0.101266	0.012658	0.025316	0.227848	0.050633	0.126582	0.202532	0.012658	0.101266	0.075949	0.025316	0.037975	0.037975	0.000000	0.101266	0.050633	0.050633	0.050633	0.177215	0.063291	0.088608	0.151899
9	36	1	0.000000	0.000000	0.000000	0.000000	0.000000	0.000000	0.000000	0.000000	0.000000	0.000000	0.037975	0.000000	0.012658	0.000000	0.000000	0.000000	0.000000	0.000000	0.000000	0.063291	0.000000	0.000000	0.000000	0.012658	0.012658	0.000000	0.000000	0.000000	0.000000	0.025316	0.063291	0.037975	0.000000	0.000000	0.025316	0.000000	0.000000	0.025316	0.000000	0.000000	0.012658	0.000000	0.000000	0.075949	0.037975	0.000000	0.012658
9	37	0	0.075949	0.000000	0.000000	0.025316	0.000000	0.050633	0.050633	0.075949	0.012658	0.012658	0.050633	0.050633	0.088608	0.050633	0.088608	0.050633	0.012658	0.000000	0.063291	0.126582	0.126582	0.000000	0.012658	0.063291	0.101266	0.088608	0.037975	0.000000	0.164557	0.037975	0.050633	0.227848	0.000000	0.063291	0.113924	0.000000	0.025316	0.101266	0.012658	0.088608	0.025316	0.025316	0.012658	0.063291	0.075949	0.088608	0.126582
9	38	1	0.000000	0.000000	0.000000	0.000000	0.000000	0.000000	0.000000	0.000000	0.000000	0.000000	0.012658	0.000000	0.000000	0.000000	0.012658	0.000000	0.000000	0.000000	0.000000	0.012658	0.000000	0.000000	0.000000	0.000000	0.000000	0.000000	0.000000	0.000000	0.000000	0.012658	0.000000	0.000000	0.000000	0.000000	0.000000	0.000000	0.000000	0.000000	0.000000	0.000000	0.000000	0.000000	0.000000	0.000000	0.000000	0.000000	0.000000
9	39	1	0.000000	0.000000	0.000000	0.000000	0.000000	0.000000	0.000000	0.000000	0.000000	0.000000	0.000000	0.012658	0.000000	0.000000	0.000000	0.000000	0.000000	0.000000	0.000000	0.025316	0.000000	0.000000	0.000000	0.000000	0.012658	0.000000	0.000000	0.000000	0.012658	0.012658	0.000000	0.000000	0.000000	0.000000	0.000000	0.000000	0.000000	0.012658	0.000000	0.000000	0.000000	0.000000	0.000000	0.000000	0.000000	0.000000	0.000000
9	40	2	0.000000	0.000000	0.000000	0.000000	0.000000	0.000000	0.000000	0.000000	0.000000	0.000000	0.000000	0.000000	0.000000	0.000000	0.000000	0.000000	0.000000	0.000000	0.012658	0.000000	0.000000	0.000000	0.000000	0.000000	0.000000	0.000000	0.000000	0.000000	0.000000	0.000000	0.000000	0.000000	0.000000	0.000000	0.012658	0.000000	0.000000	0.000000	0.000000	0.000000	0.000000	0.000000	0.000000	0.000000	0.012658	0.000000	0.000000
9	41	1	0.000000	0.000000	0.000000	0.000000	0.000000	0.000000	0.000000	0.000000	0.000000	0.000000	0.000000	0.000000	0.000000	0.000000	0.000000	0.000000	0.000000	0.000000	0.000000	0.012658	0.000000	0.000000	0.000000	0.000000	0.000000	0.000000	0.000000	0.000000	0.000000	0.000000	0.000000	0.012658	0.000000	0.000000	0.000000	0.000000	0.000000	0.000000	0.000000	0.000000	0.000000	0.000000	0.000000	0.000000	0.000000	0.000000	0.000000
9	42	1	0.000000	0.000000	0.000000	0.000000	0.000000	0.000000	0.000000	0.000000	0.000000	0.000000	0.012658	0.000000	0.000000	0.000000	0.000000	0.000000	0.000000	0.000000	0.012658	0.000000	0.000000	0.000000	0.000000	0.000000	0.000000	0.000000	0.000000	0.000000	0.000000	0.000000	0.000000	0.000000	0.000000	0.000000	0.000000	0.000000	0.000000	0.000000	0.000000	0.000000	0.000000	0.000000	0.000000	0.000000	0.012658	0.000000	0.000000
9	43	1	0.000000	0.000000	0.000000	0.000000	0.000000	0.000000	0.000000	0.000000	0.000000	0.012658	0.000000	0.000000	0.000000	0.000000	0.000000	0.000000	0.000000	0.000000	0.000000	0.000000	0.000000	0.000000	0.000000	0.000000	0.000000	0.000000	0.000000	0.000000	0.000000	0.000000	0.000000	0.000000	0.000000	0.000000	0.000000	0.000000	0.000000	0.000000	0.000000	0.000000	0.000000	0.000000	0.000000	0.000000	0.000000	0.000000	0.000000
9	45	1	0.000000	0.000000	0.000000	0.000000	0.000000	0.000000	0.000000	0.000000	0.000000	0.000000	0.000000	0.000000	0.000000	0.000000	0.000000	0.012658	0.000000	0.000000	0.012658	0.000000	0.000000	0.000000	0.000000	0.000000	0.000000	0.000000	0.000000	0.000000	0.000000	0.000000	0.012658	0.012658	0.000000	0.012658	0.012658	0.000000	0.000000	0.025316	0.000000	0.000000	0.000000	0.000000	0.000000	0.012658	0.000000	0.000000	0.000000
9	46	1	0.000000	0.000000	0.000000	0.012658	0.000000	0.000000	0.000000	0.012658	0.000000	0.000000	0.012658	0.025316	0.012658	0.012658	0.000000	0.025316	0.025316	0.000000	0.000000	0.063291	0.012658	0.012658	0.000000	0.000000	0.037975	0.025316	0.000000	0.000000	0.050633	0.012658	0.050633	0.088608	0.000000	0.050633	0.075949	0.000000	0.012658	0.012658	0.000000	0.025316	0.025316	0.012658	0.000000	0.025316	0.050633	0.012658	0.075949
9	47	1	0.025316	0.000000	0.025316	0.000000	0.012658	0.012658	0.000000	0.050633	0.000000	0.000000	0.000000	0.050633	0.000000	0.012658	0.012658	0.037975	0.012658	0.000000	0.000000	0.000000	0.025316	0.012658	0.000000	0.000000	0.000000	0.037975	0.000000	0.012658	0.012658	0.000000	0.012658	0.012658	0.000000	0.037975	0.012658	0.000000	0.000000	0.075949	0.000000	0.012658	0.012658	0.012658	0.000000	0.037975	0.000000	0.000000	0.012658
9	48	1	0.000000	0.000000	0.000000	0.000000	0.000000	0.000000	0.000000	0.025316	0.025316	0.037975	0.037975	0.037975	0.025316	0.000000	0.012658	0.025316	0.012658	0.000000	0.037975	0.037975	0.000000	0.012658	0.025316	0.037975	0.037975	0.025316	0.025316	0.037975	0.025316	0.025316	0.000000	0.075949	0.025316	0.025316	0.075949	0.012658	0.012658	0.012658	0.000000	0.037975	0.000000	0.000000	0.000000	0.025316	0.000000	0.025316	0.012658
9	49	2	0.000000	0.000000	0.012658	0.000000	0.000000	0.000000	0.000000	0.000000	0.000000	0.012658	0.025316	0.000000	0.000000	0.000000	0.012658	0.025316	0.000000	0.000000	0.012658	0.025316	0.000000	0.000000	0.012658	0.012658	0.000000	0.012658	0.012658	0.012658	0.025316	0.000000	0.037975	0.063291	0.000000	0.063291	0.012658	0.012658	0.025316	0.037975	0.012658	0.025316	0.025316	0.025316	0.000000	0.037975	0.025316	0.012658	0.025316
9	50	0	0.037975	0.012658	0.012658	0.037975	0.012658	0.000000	0.025316	0.000000	0.012658	0.012658	0.025316	0.012658	0.000000	0.000000	0.000000	0.000000	0.000000	0.000000	0.012658	0.000000	0.000000	0.000000	0.000000	0.000000	0.000000	0.000000	0.012658	0.000000	0.000000	0.000000	0.012658	0.025316	0.012658	0.012658	0.000000	0.000000	0.012658	0.000000	0.000000	0.000000	0.012658	0.000000	0.000000	0.012658	0.025316	0.000000	0.050633
9	51	2	0.012658	0.000000	0.037975	0.000000	0.000000	0.000000	0.000000	0.000000	0.012658	0.025316	0.050633	0.000000	0.012658	0.012658	0.000000	0.000000	0.000000	0.000000	0.000000	0.075949	0.025316	0.000000	0.000000	0.012658	0.012658	0.025316	0.025316	0.012658	0.025316	0.012658	0.037975	0.037975	0.012658	0.012658	0.037975	0.012658	0.000000	0.012658	0.012658	0.012658	0.050633	0.000000	0.012658	0.063291	0.063291	0.037975	0.037975
9	52	2	0.000000	0.000000	0.000000	0.012658	0.000000	0.000000	0.000000	0.000000	0.000000	0.000000	0.000000	0.000000	0.000000	0.000000	0.000000	0.000000	0.000000	0.000000	0.000000	0.000000	0.000000	0.000000	0.000000	0.000000	0.000000	0.000000	0.000000	0.000000	0.000000	0.000000	0.000000	0.000000	0.000000	0.000000	0.000000	0.000000	0.000000	0.000000	0.000000	0.000000	0.000000	0.000000	0.000000	0.000000	0.000000	0.000000	0.000000
9	53	2	0.000000	0.000000	0.000000	0.000000	0.000000	0.000000	0.000000	0.000000	0.000000	0.000000	0.012658	0.012658	0.000000	0.000000	0.000000	0.000000	0.000000	0.000000	0.000000	0.000000	0.000000	0.000000	0.000000	0.000000	0.012658	0.000000	0.000000	0.000000	0.012658	0.000000	0.000000	0.025316	0.000000	0.000000	0.000000	0.000000	0.000000	0.000000	0.000000	0.000000	0.000000	0.000000	0.000000	0.012658	0.000000	0.000000	0.000000
9	54	2	0.000000	0.000000	0.000000	0.000000	0.000000	0.000000	0.000000	0.000000	0.000000	0.000000	0.037975	0.000000	0.000000	0.000000	0.000000	0.000000	0.000000	0.000000	0.025316	0.000000	0.000000	0.000000	0.000000	0.000000	0.000000	0.000000	0.000000	0.000000	0.000000	0.012658	0.000000	0.000000	0.000000	0.000000	0.000000	0.000000	0.000000	0.000000	0.000000	0.000000	0.000000	0.000000	0.000000	0.000000	0.000000	0.000000	0.025316
9	55	2	0.000000	0.000000	0.000000	0.000000	0.000000	0.000000	0.000000	0.000000	0.000000	0.000000	0.012658	0.000000	0.000000	0.000000	0.000000	0.000000	0.000000	0.000000	0.000000	0.000000	0.000000	0.000000	0.000000	0.000000	0.000000	0.000000	0.000000	0.000000	0.000000	0.000000	0.000000	0.000000	0.000000	0.000000	0.000000	0.000000	0.000000	0.000000	0.000000	0.000000	0.000000	0.000000	0.000000	0.000000	0.025316	0.000000	0.000000
9	56	2	0.000000	0.000000	0.000000	0.000000	0.000000	0.000000	0.000000	0.000000	0.000000	0.000000	0.037975	0.000000	0.000000	0.000000	0.000000	0.000000	0.000000	0.000000	0.037975	0.000000	0.000000	0.000000	0.000000	0.000000	0.000000	0.000000	0.000000	0.000000	0.000000	0.000000	0.000000	0.000000	0.000000	0.000000	0.050633	0.000000	0.000000	0.000000	0.000000	0.000000	0.000000	0.000000	0.000000	0.000000	0.063291	0.000000	0.000000
9	57	2	0.000000	0.063291	0.000000	0.025316	0.000000	0.050633	0.012658	0.063291	0.037975	0.151899	0.088608	0.101266	0.088608	0.088608	0.037975	0.075949	0.063291	0.000000	0.037975	0.113924	0.088608	0.025316	0.037975	0.075949	0.050633	0.151899	0.012658	0.037975	0.101266	0.037975	0.050633	0.189873	0.000000	0.101266	0.088608	0.012658	0.037975	0.126582	0.000000	0.025316	0.050633	0.050633	0.037975	0.139241	0.164557	0.037975	0.139241
9	58	2	0.000000	0.000000	0.000000	0.000000	0.000000	0.000000	0.000000	0.000000	0.000000	0.000000	0.012658	0.000000	0.000000	0.000000	0.012658	0.000000	0.000000	0.000000	0.000000	0.000000	0.000000	0.000000	0.000000	0.000000	0.012658	0.012658	0.000000	0.012658	0.000000	0.000000	0.012658	0.012658	0.000000	0.000000	0.000000	0.012658	0.012658	0.000000	0.000000	0.012658	0.000000	0.000000	0.000000	0.012658	0.012658	0.000000	0.000000
9	59	0	0.000000	0.000000	0.000000	0.000000	0.000000	0.000000	0.000000	0.000000	0.000000	0.000000	0.088608	0.000000	0.000000	0.000000	0.000000	0.000000	0.000000	0.000000	0.088608	0.000000	0.000000	0.000000	0.000000	0.000000	0.000000	0.000000	0.050633	0.000000	0.000000	0.000000	0.000000	0.000000	0.000000	0.000000	0.101266	0.000000	0.000000	0.000000	0.000000	0.000000	0.000000	0.000000	0.000000	0.000000	0.113924	0.000000	0.050633
9	60	2	0.000000	0.000000	0.000000	0.000000	0.000000	0.000000	0.000000	0.000000	0.000000	0.000000	0.000000	0.000000	0.000000	0.000000	0.000000	0.000000	0.000000	0.000000	0.000000	0.000000	0.000000	0.000000	0.000000	0.000000	0.000000	0.000000	0.000000	0.000000	0.000000	0.000000	0.000000	0.000000	0.000000	0.000000	0.000000	0.000000	0.000000	0.000000	0.000000	0.000000	0.000000	0.000000	0.000000	0.000000	0.000000	0.000000	0.000000
9	61	2	0.000000	0.012658	0.050633	0.063291	0.025316	0.075949	0.012658	0.113924	0.025316	0.088608	0.126582	0.151899	0.050633	0.063291	0.088608	0.075949	0.050633	0.063291	0.063291	0.139241	0.101266	0.050633	0.050633	0.050633	0.050633	0.025316	0.025316	0.012658	0.088608	0.075949	0.050633	0.050633	0.025316	0.075949	0.075949	0.012658	0.050633	0.088608	0.025316	0.050633	0.050633	0.063291	0.075949	0.101266	0.025316	0.075949	0.050633
9	62	2	0.000000	0.000000	0.000000	0.012658	0.000000	0.000000	0.000000	0.000000	0.000000	0.012658	0.000000	0.000000	0.000000	0.000000	0.000000	0.000000	0.012658	0.000000	0.000000	0.000000	0.000000	0.000000	0.000000	0.000000	0.000000	0.000000	0.000000	0.000000	0.000000	0.000000	0.012658	0.000000	0.000000	0.000000	0.000000	0.000000	0.000000	0.000000	0.000000	0.000000	0.000000	0.000000	0.000000	0.000000	0.000000	0.000000	0.000000
9	63	2	0.000000	0.000000	0.000000	0.000000	0.000000	0.000000	0.000000	0.000000	0.000000	0.000000	0.000000	0.000000	0.000000	0.000000	0.000000	0.000000	0.000000	0.000000	0.000000	0.000000	0.000000	0.000000	0.000000	0.000000	0.000000	0.000000	0.000000	0.000000	0.000000	0.000000	0.000000	0.000000	0.000000	0.000000	0.000000	0.000000	0.000000	0.000000	0.000000	0.000000	0.000000	0.000000	0.000000	0.000000	0.000000	0.000000	0.000000
9	64	2	0.000000	0.000000	0.000000	0.000000	0.000000	0.000000	0.000000	0.000000	0.000000	0.000000	0.012658	0.000000	0.012658	0.000000	0.000000	0.000000	0.000000	0.000000	0.012658	0.000000	0.000000	0.000000	0.000000	0.000000	0.000000	0.012658	0.000000	0.000000	0.012658	0.000000	0.000000	0.000000	0.000000	0.000000	0.000000	0.000000	0.000000	0.000000	0.000000	0.000000	0.000000	0.000000	0.000000	0.000000	0.012658	0.012658	0.000000
10	1	1	0.025316	0.000000	0.012658	0.012658	0.000000	0.000000	0.000000	0.012658	0.000000	0.000000	0.000000	0.000000	0.025316	0.000000	0.000000	0.012658	0.063291	0.012658	0.000000	0.063291	0.000000	0.000000	0.000000	0.075949	0.000000	0.063291	0.088608	0.000000	0.037975	0.088608	0.000000	0.012658	0.000000	0.000000	0.000000	0.037975	0.025316	0.000000	0.063291	0.000000	0.000000	0.000000	0.000000	0.000000	0.025316	0.088608	0.000000
10	2	1	0.075949	0.000000	0.075949	0.000000	0.000000	0.000000	0.000000	0.037975	0.000000	0.000000	0.000000	0.000000	0.000000	0.000000	0.000000	0.025316	0.050633	0.000000	0.000000	0.101266	0.050633	0.000000	0.025316	0.177215	0.000000	0.139241	0.075949	0.000000	0.101266	0.063291	0.025316	0.000000	0.000000	0.000000	0.025316	0.050633	0.037975	0.000000	0.063291	0.012658	0.000000	0.025316	0.025316	0.000000	0.025316	0.101266	0.012658
10	3	1	0.012658	0.000000	0.025316	0.000000	0.000000	0.012658	0.000000	0.037975	0.000000	0.000000	0.000000	0.000000	0.025316	0.025316	0.000000	0.012658	0.037975	0.012658	0.000000	0.063291	0.037975	0.000000	0.050633	0.063291	0.012658	0.151899	0.025316	0.000000	0.050633	0.037975	0.037975	0.012658	0.037975	0.037975	0.000000	0.139241	0.063291	0.063291	0.101266	0.037975	0.025316	0.012658	0.050633	0.050633	0.037975	0.101266	0.025316
10	4	0	0.088608	0.101266	0.063291	0.037975	0.063291	0.088608	0.101266	0.075949	0.101266	0.075949	0.063291	0.126582	0.088608	0.139241	0.126582	0.126582	0.139241	0.075949	0.101266	0.151899	0.113924	0.050633	0.139241	0.113924	0.050633	0.101266	0.088608	0.075949	0.101266	0.139241	0.063291	0.037975	0.151899	0.101266	0.126582	0.113924	0.139241	0.037975	0.101266	0.088608	0.113924	0.037975	0.139241	0.151899	0.101266	0.101266	0.088608
10	6	1	0.000000	0.000000	0.025316	0.000000	0.000000	0.000000	0.000000	0.000000	0.000000	0.000000	0.000000	0.000000	0.000000	0.012658	0.012658	0.000000	0.101266	0.000000	0.025316	0.113924	0.025316	0.000000	0.012658	0.151899	0.000000	0.113924	0.063291	0.000000	0.050633	0.012658	0.012658	0.000000	0.000000	0.000000	0.000000	0.063291	0.000000	0.000000	0.113924	0.000000	0.000000	0.000000	0.012658	0.000000	0.012658	0.126582	0.025316
10	8	1	0.000000	0.012658	0.012658	0.000000	0.012658	0.037975	0.025316	0.037975	0.025316	0.000000	0.000000	0.012658	0.012658	0.037975	0.025316	0.012658	0.113924	0.000000	0.012658	0.101266	0.050633	0.012658	0.037975	0.101266	0.012658	0.126582	0.050633	0.025316	0.050633	0.025316	0.025316	0.050633	0.012658	0.075949	0.012658	0.050633	0.063291	0.037975	0.126582	0.025316	0.050633	0.025316	0.063291	0.012658	0.012658	0.101266	0.037975
10	9	1	0.000000	0.000000	0.000000	0.000000	0.000000	0.000000	0.000000	0.000000	0.000000	0.000000	0.000000	0.000000	0.000000	0.000000	0.000000	0.000000	0.037975	0.000000	0.000000	0.037975	0.000000	0.000000	0.000000	0.012658	0.000000	0.063291	0.000000	0.000000	0.000000	0.012658	0.000000	0.000000	0.000000	0.000000	0.000000	0.012658	0.000000	0.000000	0.012658	0.000000	0.000000	0.000000	0.000000	0.000000	0.000000	0.037975	0.012658
10	10	0	0.000000	0.000000	0.000000	0.000000	0.000000	0.000000	0.000000	0.000000	0.000000	0.050633	0.000000	0.000000	0.000000	0.000000	0.088608	0.000000	0.000000	0.101266	0.000000	0.000000	0.000000	0.000000	0.000000	0.000000	0.000000	0.000000	0.000000	0.000000	0.000000	0.000000	0.000000	0.000000	0.000000	0.000000	0.000000	0.000000	0.000000	0.000000	0.000000	0.000000	0.000000	0.000000	0.000000	0.000000	0.000000	0.000000	0.113924
10	11	1	0.000000	0.000000	0.000000	0.000000	0.000000	0.000000	0.000000	0.000000	0.000000	0.000000	0.000000	0.000000	0.000000	0.000000	0.000000	0.000000	0.012658	0.025316	0.000000	0.050633	0.000000	0.012658	0.000000	0.025316	0.000000	0.037975	0.037975	0.000000	0.012658	0.012658	0.000000	0.000000	0.000000	0.000000	0.000000	0.037975	0.000000	0.000000	0.000000	0.000000	0.000000	0.000000	0.000000	0.000000	0.000000	0.012658	0.012658
10	12	0	0.012658	0.000000	0.025316	0.000000	0.000000	0.000000	0.000000	0.012658	0.000000	0.000000	0.000000	0.000000	0.000000	0.000000	0.000000	0.037975	0.025316	0.000000	0.012658	0.075949	0.012658	0.000000	0.000000	0.075949	0.000000	0.075949	0.050633	0.000000	0.025316	0.050633	0.025316	0.012658	0.000000	0.000000	0.037975	0.037975	0.000000	0.012658	0.101266	0.000000	0.000000	0.000000	0.012658	0.012658	0.012658	0.037975	0.025316
10	15	1	0.012658	0.000000	0.012658	0.000000	0.000000	0.012658	0.000000	0.012658	0.000000	0.000000	0.000000	0.000000	0.000000	0.000000	0.000000	0.000000	0.063291	0.000000	0.000000	0.075949	0.012658	0.025316	0.025316	0.050633	0.000000	0.063291	0.075949	0.000000	0.012658	0.050633	0.037975	0.012658	0.000000	0.000000	0.000000	0.088608	0.037975	0.000000	0.075949	0.037975	0.025316	0.000000	0.012658	0.000000	0.012658	0.088608	0.012658
10	16	1	0.050633	0.012658	0.037975	0.037975	0.037975	0.000000	0.000000	0.050633	0.000000	0.000000	0.012658	0.025316	0.025316	0.012658	0.012658	0.012658	0.050633	0.012658	0.012658	0.139241	0.025316	0.000000	0.063291	0.177215	0.000000	0.265823	0.126582	0.012658	0.075949	0.139241	0.113924	0.037975	0.012658	0.012658	0.037975	0.113924	0.088608	0.012658	0.215190	0.012658	0.025316	0.025316	0.025316	0.000000	0.012658	0.177215	0.101266
10	17	1	0.037975	0.025316	0.012658	0.025316	0.000000	0.000000	0.000000	0.000000	0.000000	0.000000	0.000000	0.000000	0.000000	0.000000	0.012658	0.025316	0.012658	0.012658	0.012658	0.075949	0.025316	0.000000	0.025316	0.063291	0.037975	0.075949	0.050633	0.000000	0.037975	0.075949	0.037975	0.025316	0.037975	0.000000	0.025316	0.075949	0.025316	0.012658	0.101266	0.012658	0.012658	0.000000	0.025316	0.000000	0.000000	0.075949	0.088608
10	19	1	0.000000	0.000000	0.000000	0.000000	0.000000	0.000000	0.000000	0.000000	0.000000	0.000000	0.000000	0.000000	0.000000	0.000000	0.000000	0.000000	0.000000	0.025316	0.000000	0.000000	0.000000	0.000000	0.000000	0.000000	0.000000	0.000000	0.000000	0.000000	0.000000	0.000000	0.000000	0.000000	0.000000	0.000000	0.000000	0.000000	0.000000	0.000000	0.000000	0.000000	0.000000	0.000000	0.000000	0.000000	0.000000	0.000000	0.025316
10	20	1	0.025316	0.000000	0.012658	0.037975	0.012658	0.000000	0.025316	0.025316	0.025316	0.012658	0.000000	0.000000	0.037975	0.000000	0.012658	0.037975	0.050633	0.037975	0.012658	0.037975	0.000000	0.050633	0.000000	0.063291	0.012658	0.063291	0.050633	0.025316	0.025316	0.075949	0.025316	0.025316	0.012658	0.012658	0.050633	0.012658	0.050633	0.012658	0.101266	0.012658	0.025316	0.012658	0.037975	0.012658	0.012658	0.101266	0.000000
10	21	1	0.012658	0.000000	0.012658	0.000000	0.000000	0.000000	0.000000	0.037975	0.000000	0.000000	0.000000	0.000000	0.000000	0.012658	0.000000	0.025316	0.037975	0.000000	0.000000	0.126582	0.025316	0.000000	0.037975	0.075949	0.000000	0.202532	0.113924	0.000000	0.037975	0.050633	0.012658	0.012658	0.012658	0.000000	0.000000	0.075949	0.012658	0.025316	0.177215	0.012658	0.000000	0.025316	0.012658	0.000000	0.025316	0.126582	0.037975
10	22	1	0.101266	0.025316	0.025316	0.050633	0.000000	0.113924	0.000000	0.088608	0.037975	0.101266	0.037975	0.050633	0.075949	0.063291	0.063291	0.088608	0.075949	0.063291	0.101266	0.240506	0.151899	0.075949	0.088608	0.202532	0.151899	0.177215	0.278481	0.075949	0.050633	0.101266	0.101266	0.113924	0.037975	0.050633	0.037975	0.139241	0.139241	0.075949	0.202532	0.113924	0.088608	0.101266	0.164557	0.050633	0.063291	0.151899	0.126582
10	23	2	0.000000	0.000000	0.000000	0.000000	0.000000	0.000000	0.000000	0.000000	0.000000	0.000000	0.000000	0.000000	0.000000	0.000000	0.000000	0.000000	0.000000	0.012658	0.000000	0.000000	0.000000	0.000000	0.000000	0.000000	0.000000	0.000000	0.000000	0.000000	0.000000	0.000000	0.000000	0.000000	0.000000	0.000000	0.000000	0.000000	0.000000	0.000000	0.000000	0.000000	0.000000	0.000000	0.000000	0.000000	0.000000	0.000000	0.000000
10	24	1	0.000000	0.012658	0.012658	0.000000	0.012658	0.000000	0.000000	0.000000	0.000000	0.000000	0.012658	0.025316	0.000000	0.000000	0.000000	0.012658	0.037975	0.000000	0.000000	0.075949	0.000000	0.000000	0.037975	0.063291	0.000000	0.075949	0.037975	0.000000	0.025316	0.037975	0.000000	0.012658	0.012658	0.000000	0.050633	0.012658	0.000000	0.025316	0.088608	0.012658	0.000000	0.000000	0.037975	0.000000	0.000000	0.000000	0.025316
10	26	1	0.037975	0.037975	0.012658	0.037975	0.050633	0.063291	0.050633	0.025316	0.000000	0.113924	0.000000	0.050633	0.151899	0.037975	0.050633	0.037975	0.126582	0.050633	0.012658	0.189873	0.063291	0.025316	0.075949	0.126582	0.037975	0.278481	0.151899	0.025316	0.164557	0.164557	0.063291	0.025316	0.050633	0.025316	0.113924	0.316456	0.075949	0.063291	0.278481	0.025316	0.050633	0.075949	0.075949	0.164557	0.050633	0.189873	0.139241
10	27	2	0.000000	0.000000	0.000000	0.000000	0.000000	0.000000	0.000000	0.000000	0.000000	0.000000	0.000000	0.000000	0.000000	0.000000	0.000000	0.000000	0.000000	0.012658	0.000000	0.050633	0.000000	0.000000	0.000000	0.025316	0.000000	0.037975	0.000000	0.000000	0.000000	0.000000	0.000000	0.000000	0.000000	0.000000	0.000000	0.025316	0.000000	0.000000	0.000000	0.000000	0.000000	0.000000	0.012658	0.000000	0.000000	0.012658	0.025316
10	28	0	0.050633	0.025316	0.050633	0.050633	0.037975	0.063291	0.050633	0.050633	0.075949	0.037975	0.037975	0.075949	0.088608	0.037975	0.088608	0.101266	0.101266	0.113924	0.037975	0.240506	0.101266	0.151899	0.050633	0.126582	0.050633	0.215190	0.139241	0.063291	0.126582	0.126582	0.164557	0.088608	0.075949	0.088608	0.126582	0.151899	0.164557	0.113924	0.215190	0.164557	0.113924	0.101266	0.075949	0.075949	0.101266	0.202532	0.113924
10	29	0	0.012658	0.000000	0.012658	0.000000	0.000000	0.000000	0.000000	0.000000	0.000000	0.000000	0.000000	0.000000	0.012658	0.000000	0.000000	0.000000	0.050633	0.000000	0.000000	0.075949	0.000000	0.012658	0.000000	0.037975	0.012658	0.037975	0.063291	0.012658	0.037975	0.050633	0.025316	0.012658	0.000000	0.012658	0.000000	0.037975	0.000000	0.012658	0.063291	0.000000	0.000000	0.000000	0.025316	0.012658	0.000000	0.025316	0.012658
10	32	1	0.000000	0.000000	0.000000	0.000000	0.000000	0.000000	0.000000	0.000000	0.000000	0.012658	0.000000	0.000000	0.000000	0.000000	0.012658	0.000000	0.000000	0.075949	0.000000	0.037975	0.000000	0.000000	0.000000	0.025316	0.000000	0.063291	0.037975	0.000000	0.012658	0.025316	0.000000	0.000000	0.000000	0.000000	0.000000	0.012658	0.000000	0.000000	0.037975	0.000000	0.000000	0.000000	0.000000	0.000000	0.000000	0.012658	0.075949
10	33	1	0.012658	0.000000	0.025316	0.000000	0.012658	0.012658	0.000000	0.025316	0.025316	0.037975	0.063291	0.025316	0.025316	0.037975	0.050633	0.037975	0.139241	0.025316	0.037975	0.113924	0.050633	0.063291	0.075949	0.113924	0.037975	0.164557	0.075949	0.012658	0.101266	0.101266	0.063291	0.012658	0.037975	0.037975	0.075949	0.139241	0.075949	0.050633	0.101266	0.050633	0.037975	0.025316	0.075949	0.025316	0.063291	0.126582	0.037975
10	34	1	0.000000	0.000000	0.000000	0.000000	0.000000	0.000000	0.000000	0.000000	0.000000	0.000000	0.000000	0.000000	0.000000	0.000000	0.000000	0.000000	0.000000	0.000000	0.000000	0.000000	0.000000	0.000000	0.000000	0.000000	0.000000	0.000000	0.000000	0.000000	0.000000	0.000000	0.000000	0.000000	0.000000	0.000000	0.000000	0.000000	0.000000	0.000000	0.000000	0.000000	0.000000	0.000000	0.000000	0.000000	0.000000	0.000000	0.000000
10	35	1	0.025316	0.012658	0.075949	0.000000	0.025316	0.000000	0.000000	0.025316	0.000000	0.012658	0.000000	0.000000	0.025316	0.000000	0.000000	0.000000	0.037975	0.000000	0.000000	0.101266	0.050633	0.000000	0.037975	0.151899	0.025316	0.139241	0.037975	0.000000	0.050633	0.050633	0.050633	0.012658	0.000000	0.000000	0.025316	0.075949	0.050633	0.025316	0.151899	0.025316	0.012658	0.000000	0.000000	0.000000	0.025316	0.126582	0.012658
10	36	1	0.000000	0.000000	0.037975	0.000000	0.000000	0.000000	0.000000	0.012658	0.012658	0.000000	0.000000	0.000000	0.000000	0.012658	0.012658	0.000000	0.025316	0.000000	0.012658	0.063291	0.012658	0.000000	0.012658	0.075949	0.012658	0.063291	0.025316	0.000000	0.000000	0.000000	0.012658	0.000000	0.000000	0.000000	0.000000	0.012658	0.000000	0.012658	0.050633	0.000000	0.000000	0.000000	0.000000	0.000000	0.000000	0.075949	0.012658
10	37	1	0.000000	0.000000	0.000000	0.000000	0.000000	0.000000	0.000000	0.000000	0.000000	0.000000	0.000000	0.000000	0.000000	0.000000	0.000000	0.000000	0.000000	0.000000	0.000000	0.012658	0.000000	0.000000	0.000000	0.000000	0.000000	0.012658	0.012658	0.000000	0.000000	0.012658	0.000000	0.000000	0.000000	0.000000	0.000000	0.000000	0.000000	0.000000	0.012658	0.000000	0.000000	0.000000	0.000000	0.000000	0.000000	0.000000	0.000000
10	38	1	0.000000	0.000000	0.012658	0.012658	0.000000	0.000000	0.000000	0.075949	0.012658	0.050633	0.000000	0.000000	0.012658	0.012658	0.000000	0.025316	0.101266	0.012658	0.012658	0.189873	0.037975	0.000000	0.063291	0.101266	0.000000	0.164557	0.126582	0.000000	0.037975	0.050633	0.050633	0.012658	0.037975	0.000000	0.037975	0.088608	0.050633	0.025316	0.189873	0.012658	0.012658	0.000000	0.000000	0.012658	0.012658	0.113924	0.063291
10	39	1	0.000000	0.000000	0.000000	0.000000	0.000000	0.000000	0.000000	0.000000	0.000000	0.000000	0.000000	0.000000	0.000000	0.000000	0.000000	0.037975	0.050633	0.000000	0.000000	0.126582	0.025316	0.012658	0.000000	0.075949	0.000000	0.113924	0.050633	0.000000	0.050633	0.012658	0.000000	0.000000	0.000000	0.000000	0.012658	0.025316	0.025316	0.012658	0.101266	0.000000	0.000000	0.012658	0.012658	0.000000	0.012658	0.113924	0.025316
10	40	1	0.000000	0.000000	0.000000	0.025316	0.000000	0.000000	0.000000	0.000000	0.000000	0.000000	0.000000	0.000000	0.000000	0.000000	0.075949	0.000000	0.000000	0.101266	0.000000	0.000000	0.000000	0.000000	0.000000	0.000000	0.000000	0.000000	0.000000	0.000000	0.000000	0.000000	0.000000	0.000000	0.000000	0.000000	0.000000	0.000000	0.000000	0.000000	0.000000	0.000000	0.000000	0.000000	0.000000	0.000000	0.000000	0.000000	0.063291
10	41	1	0.000000	0.000000	0.000000	0.000000	0.000000	0.000000	0.000000	0.000000	0.000000	0.000000	0.000000	0.000000	0.000000	0.000000	0.000000	0.000000	0.000000	0.000000	0.000000	0.050633	0.000000	0.000000	0.012658	0.012658	0.000000	0.063291	0.075949	0.000000	0.025316	0.012658	0.000000	0.000000	0.000000	0.000000	0.000000	0.000000	0.000000	0.000000	0.050633	0.000000	0.000000	0.000000	0.000000	0.000000	0.000000	0.050633	0.012658
10	42	1	0.012658	0.000000	0.025316	0.000000	0.000000	0.012658	0.025316	0.012658	0.012658	0.012658	0.000000	0.012658	0.037975	0.000000	0.000000	0.075949	0.063291	0.063291	0.012658	0.151899	0.025316	0.075949	0.037975	0.101266	0.000000	0.240506	0.050633	0.012658	0.050633	0.050633	0.075949	0.000000	0.025316	0.037975	0.075949	0.075949	0.037975	0.037975	0.113924	0.075949	0.012658	0.063291	0.050633	0.012658	0.012658	0.151899	0.101266
10	43	1	0.000000	0.000000	0.000000	0.000000	0.000000	0.000000	0.000000	0.000000	0.000000	0.000000	0.000000	0.000000	0.000000	0.000000	0.000000	0.000000	0.037975	0.012658	0.000000	0.088608	0.000000	0.000000	0.000000	0.025316	0.000000	0.037975	0.025316	0.012658	0.025316	0.012658	0.000000	0.000000	0.000000	0.000000	0.000000	0.025316	0.000000	0.000000	0.037975	0.000000	0.000000	0.000000	0.012658	0.000000	0.000000	0.050633	0.012658
10	45	1	0.037975	0.012658	0.075949	0.000000	0.000000	0.012658	0.025316	0.025316	0.025316	0.000000	0.000000	0.000000	0.025316	0.000000	0.000000	0.025316	0.012658	0.012658	0.000000	0.227848	0.025316	0.012658	0.025316	0.101266	0.000000	0.139241	0.177215	0.000000	0.037975	0.050633	0.025316	0.000000	0.000000	0.012658	0.012658	0.113924	0.037975	0.000000	0.177215	0.025316	0.000000	0.025316	0.012658	0.000000	0.000000	0.088608	0.037975
10	46	1	0.000000	0.000000	0.000000	0.000000	0.000000	0.000000	0.000000	0.000000	0.000000	0.000000	0.000000	0.000000	0.000000	0.000000	0.000000	0.000000	0.012658	0.000000	0.000000	0.025316	0.000000	0.000000	0.000000	0.000000	0.000000	0.037975	0.000000	0.000000	0.012658	0.012658	0.000000	0.000000	0.000000	0.000000	0.000000	0.000000	0.000000	0.000000	0.050633	0.000000	0.000000	0.000000	0.000000	0.000000	0.000000	0.037975	0.000000
10	47	1	0.000000	0.000000	0.037975	0.012658	0.000000	0.050633	0.000000	0.075949	0.050633	0.050633	0.037975	0.037975	0.088608	0.012658	0.025316	0.050633	0.050633	0.025316	0.012658	0.075949	0.025316	0.025316	0.000000	0.037975	0.012658	0.075949	0.088608	0.000000	0.037975	0.037975	0.012658	0.025316	0.000000	0.000000	0.000000	0.037975	0.000000	0.012658	0.075949	0.000000	0.012658	0.000000	0.012658	0.012658	0.000000	0.075949	0.000000
10	48	1	0.000000	0.000000	0.012658	0.000000	0.012658	0.000000	0.000000	0.012658	0.012658	0.000000	0.000000	0.000000	0.000000	0.000000	0.000000	0.000000	0.012658	0.025316	0.000000	0.101266	0.000000	0.000000	0.012658	0.037975	0.000000	0.177215	0.050633	0.000000	0.012658	0.037975	0.000000	0.000000	0.000000	0.000000	0.000000	0.050633	0.000000	0.012658	0.050633	0.000000	0.000000	0.000000	0.000000	0.000000	0.000000	0.037975	0.012658
10	49	2	0.000000	0.000000	0.000000	0.000000	0.000000	0.000000	0.000000	0.000000	0.000000	0.000000	0.000000	0.000000	0.000000	0.000000	0.012658	0.012658	0.012658	0.012658	0.012658	0.075949	0.012658	0.000000	0.050633	0.050633	0.012658	0.151899	0.000000	0.012658	0.075949	0.000000	0.037975	0.012658	0.063291	0.025316	0.012658	0.075949	0.037975	0.000000	0.063291	0.037975	0.012658	0.037975	0.050633	0.037975	0.025316	0.075949	0.037975
10	51	2	0.000000	0.000000	0.000000	0.000000	0.000000	0.000000	0.000000	0.000000	0.000000	0.000000	0.000000	0.000000	0.000000	0.000000	0.000000	0.000000	0.012658	0.000000	0.000000	0.025316	0.000000	0.000000	0.025316	0.025316	0.000000	0.037975	0.025316	0.000000	0.000000	0.000000	0.000000	0.000000	0.000000	0.000000	0.000000	0.012658	0.000000	0.000000	0.000000	0.000000	0.012658	0.000000	0.000000	0.000000	0.012658	0.000000	0.000000
10	52	2	0.000000	0.000000	0.000000	0.000000	0.000000	0.000000	0.000000	0.000000	0.000000	0.000000	0.000000	0.000000	0.000000	0.000000	0.000000	0.000000	0.012658	0.000000	0.000000	0.012658	0.000000	0.000000	0.000000	0.000000	0.000000	0.025316	0.000000	0.000000	0.000000	0.000000	0.000000	0.012658	0.000000	0.000000	0.000000	0.012658	0.000000	0.012658	0.037975	0.000000	0.000000	0.000000	0.000000	0.000000	0.000000	0.025316	0.000000
10	54	0	0.000000	0.000000	0.000000	0.012658	0.000000	0.000000	0.000000	0.000000	0.000000	0.000000	0.000000	0.000000	0.000000	0.000000	0.075949	0.000000	0.000000	0.101266	0.000000	0.000000	0.000000	0.000000	0.000000	0.000000	0.000000	0.000000	0.000000	0.000000	0.000000	0.000000	0.000000	0.000000	0.000000	0.000000	0.000000	0.000000	0.000000	0.000000	0.000000	0.000000	0.000000	0.000000	0.000000	0.000000	0.000000	0.000000	0.075949
10	57	2	0.000000	0.000000	0.050633	0.063291	0.012658	0.000000	0.000000	0.000000	0.000000	0.000000	0.000000	0.000000	0.012658	0.000000	0.000000	0.012658	0.075949	0.000000	0.000000	0.088608	0.012658	0.037975	0.000000	0.088608	0.000000	0.139241	0.088608	0.000000	0.012658	0.012658	0.025316	0.000000	0.000000	0.000000	0.000000	0.012658	0.012658	0.000000	0.113924	0.000000	0.012658	0.000000	0.000000	0.000000	0.012658	0.088608	0.012658
10	58	2	0.000000	0.000000	0.000000	0.000000	0.000000	0.000000	0.000000	0.000000	0.000000	0.000000	0.000000	0.000000	0.000000	0.000000	0.012658	0.000000	0.000000	0.000000	0.012658	0.075949	0.000000	0.000000	0.000000	0.012658	0.012658	0.037975	0.037975	0.000000	0.000000	0.037975	0.000000	0.000000	0.000000	0.000000	0.012658	0.012658	0.000000	0.012658	0.037975	0.000000	0.000000	0.000000	0.000000	0.000000	0.000000	0.063291	0.000000
10	60	2	0.025316	0.000000	0.037975	0.063291	0.012658	0.063291	0.025316	0.025316	0.063291	0.025316	0.000000	0.000000	0.025316	0.012658	0.025316	0.000000	0.012658	0.000000	0.000000	0.126582	0.012658	0.012658	0.000000	0.037975	0.000000	0.063291	0.037975	0.000000	0.000000	0.025316	0.000000	0.000000	0.000000	0.000000	0.000000	0.025316	0.000000	0.000000	0.050633	0.000000	0.000000	0.000000	0.000000	0.012658	0.000000	0.075949	0.012658
10	61	0	0.000000	0.000000	0.000000	0.012658	0.000000	0.000000	0.025316	0.012658	0.025316	0.000000	0.000000	0.012658	0.012658	0.000000	0.012658	0.025316	0.037975	0.012658	0.000000	0.101266	0.012658	0.000000	0.025316	0.025316	0.012658	0.126582	0.101266	0.000000	0.025316	0.012658	0.063291	0.000000	0.000000	0.000000	0.012658	0.050633	0.000000	0.000000	0.075949	0.000000	0.000000	0.000000	0.012658	0.000000	0.000000	0.063291	0.000000
10	62	0	0.000000	0.000000	0.000000	0.012658	0.012658	0.000000	0.012658	0.025316	0.025316	0.012658	0.000000	0.000000	0.000000	0.000000	0.012658	0.075949	0.075949	0.025316	0.025316	0.151899	0.012658	0.000000	0.037975	0.037975	0.012658	0.177215	0.063291	0.025316	0.050633	0.063291	0.063291	0.012658	0.012658	0.000000	0.037975	0.113924	0.037975	0.025316	0.088608	0.000000	0.025316	0.012658	0.000000	0.012658	0.000000	0.113924	0.088608
10	63	2	0.000000	0.000000	0.012658	0.000000	0.012658	0.000000	0.000000	0.037975	0.000000	0.025316	0.000000	0.000000	0.012658	0.012658	0.000000	0.025316	0.025316	0.088608	0.000000	0.126582	0.025316	0.000000	0.000000	0.025316	0.000000	0.139241	0.075949	0.000000	0.050633	0.050633	0.025316	0.012658	0.000000	0.000000	0.000000	0.050633	0.037975	0.025316	0.063291	0.025316	0.000000	0.012658	0.012658	0.000000	0.012658	0.075949	0.126582
10	64	2	0.000000	0.000000	0.000000	0.000000	0.000000	0.000000	0.012658	0.012658	0.000000	0.000000	0.000000	0.000000	0.000000	0.000000	0.000000	0.000000	0.037975	0.012658	0.012658	0.075949	0.025316	0.000000	0.000000	0.037975	0.000000	0.113924	0.050633	0.012658	0.025316	0.037975	0.025316	0.012658	0.000000	0.000000	0.000000	0.063291	0.000000	0.000000	0.063291	0.000000	0.000000	0.000000	0.012658	0.000000	0.000000	0.063291	0.037975
11	1	1	0.051724	0.017241	0.000000	0.000000	0.000000	0.155172	0.017241	0.017241	0.000000	0.000000	0.000000	0.000000	0.000000	0.000000	0.017241	0.000000	0.017241	0.017241	0.000000	0.000000	0.000000	0.051724	0.017241	0.000000	0.034483	0.034483	0.017241	0.000000	0.034483	0.017241	0.000000	0.000000	0.086207	0.000000	0.017241	0.000000	0.017241	0.068966	0.103448	0.000000	0.000000	0.017241	0.000000	0.034483	0.000000	0.034483	0.000000
11	2	2	0.103448	0.103448	0.000000	0.034483	0.000000	0.172414	0.017241	0.000000	0.017241	0.017241	0.034483	0.017241	0.017241	0.000000	0.000000	0.034483	0.034483	0.017241	0.000000	0.051724	0.017241	0.034483	0.017241	0.034483	0.034483	0.068966	0.000000	0.068966	0.086207	0.000000	0.017241	0.000000	0.155172	0.017241	0.034483	0.000000	0.017241	0.086207	0.068966	0.086207	0.068966	0.086207	0.017241	0.051724	0.034483	0.120690	0.051724
11	4	0	0.120690	0.103448	0.000000	0.000000	0.000000	0.103448	0.017241	0.000000	0.017241	0.000000	0.000000	0.000000	0.017241	0.000000	0.000000	0.017241	0.017241	0.017241	0.000000	0.051724	0.000000	0.051724	0.000000	0.017241	0.034483	0.000000	0.017241	0.034483	0.000000	0.051724	0.017241	0.017241	0.086207	0.017241	0.086207	0.051724	0.051724	0.137931	0.120690	0.068966	0.103448	0.137931	0.068966	0.051724	0.103448	0.120690	0.189655
11	5	1	0.000000	0.034483	0.000000	0.000000	0.000000	0.051724	0.000000	0.000000	0.000000	0.000000	0.000000	0.000000	0.000000	0.000000	0.000000	0.000000	0.000000	0.000000	0.000000	0.000000	0.000000	0.017241	0.000000	0.000000	0.000000	0.000000	0.000000	0.000000	0.000000	0.000000	0.017241	0.000000	0.051724	0.000000	0.000000	0.000000	0.000000	0.000000	0.000000	0.000000	0.017241	0.017241	0.000000	0.000000	0.000000	0.000000	0.000000
11	6	0	0.000000	0.000000	0.000000	0.000000	0.000000	0.000000	0.000000	0.000000	0.000000	0.034483	0.000000	0.000000	0.000000	0.000000	0.000000	0.000000	0.000000	0.017241	0.000000	0.000000	0.000000	0.000000	0.000000	0.000000	0.000000	0.120690	0.000000	0.000000	0.000000	0.000000	0.000000	0.000000	0.000000	0.000000	0.000000	0.000000	0.000000	0.000000	0.000000	0.103448	0.000000	0.000000	0.000000	0.000000	0.000000	0.000000	0.000000
11	7	0	0.051724	0.086207	0.000000	0.000000	0.000000	0.051724	0.017241	0.000000	0.000000	0.000000	0.000000	0.000000	0.017241	0.000000	0.017241	0.000000	0.017241	0.051724	0.000000	0.017241	0.000000	0.137931	0.000000	0.034483	0.034483	0.000000	0.017241	0.000000	0.034483	0.000000	0.000000	0.000000	0.068966	0.000000	0.017241	0.000000	0.000000	0.051724	0.051724	0.000000	0.017241	0.000000	0.000000	0.068966	0.000000	0.051724	0.000000
11	11	1	0.000000	0.034483	0.000000	0.000000	0.000000	0.051724	0.034483	0.000000	0.000000	0.000000	0.000000	0.000000	0.000000	0.000000	0.000000	0.000000	0.034483	0.000000	0.000000	0.000000	0.000000	0.000000	0.000000	0.000000	0.000000	0.000000	0.000000	0.000000	0.000000	0.034483	0.000000	0.000000	0.017241	0.000000	0.000000	0.000000	0.000000	0.034483	0.000000	0.000000	0.017241	0.000000	0.000000	0.000000	0.000000	0.017241	0.000000
11	12	0	0.000000	0.000000	0.000000	0.000000	0.000000	0.000000	0.000000	0.000000	0.000000	0.000000	0.000000	0.000000	0.000000	0.000000	0.000000	0.000000	0.000000	0.000000	0.000000	0.000000	0.000000	0.000000	0.000000	0.000000	0.000000	0.017241	0.000000	0.000000	0.000000	0.000000	0.000000	0.000000	0.000000	0.000000	0.000000	0.000000	0.000000	0.000000	0.000000	0.051724	0.000000	0.000000	0.000000	0.000000	0.000000	0.000000	0.000000
11	13	0	0.034483	0.051724	0.000000	0.000000	0.000000	0.051724	0.000000	0.000000	0.000000	0.000000	0.000000	0.000000	0.000000	0.000000	0.000000	0.000000	0.000000	0.000000	0.000000	0.000000	0.000000	0.051724	0.000000	0.000000	0.000000	0.000000	0.000000	0.000000	0.000000	0.000000	0.000000	0.000000	0.000000	0.000000	0.000000	0.000000	0.000000	0.000000	0.000000	0.000000	0.000000	0.000000	0.000000	0.000000	0.000000	0.017241	0.000000
11	16	0	0.017241	0.034483	0.000000	0.000000	0.000000	0.017241	0.000000	0.000000	0.017241	0.000000	0.000000	0.000000	0.000000	0.000000	0.000000	0.000000	0.000000	0.000000	0.000000	0.000000	0.000000	0.000000	0.000000	0.000000	0.017241	0.000000	0.000000	0.000000	0.000000	0.000000	0.000000	0.000000	0.017241	0.000000	0.000000	0.000000	0.000000	0.000000	0.000000	0.000000	0.000000	0.000000	0.000000	0.000000	0.000000	0.000000	0.000000
11	17	1	0.000000	0.000000	0.000000	0.000000	0.000000	0.000000	0.000000	0.000000	0.000000	0.000000	0.000000	0.000000	0.000000	0.000000	0.000000	0.000000	0.000000	0.000000	0.000000	0.000000	0.000000	0.000000	0.017241	0.000000	0.000000	0.000000	0.000000	0.000000	0.000000	0.000000	0.000000	0.000000	0.000000	0.000000	0.000000	0.000000	0.000000	0.000000	0.000000	0.051724	0.000000	0.000000	0.000000	0.000000	0.000000	0.000000	0.000000
11	20	0	0.155172	0.051724	0.000000	0.000000	0.000000	0.086207	0.000000	0.000000	0.000000	0.000000	0.000000	0.000000	0.000000	0.000000	0.000000	0.000000	0.017241	0.034483	0.000000	0.000000	0.000000	0.068966	0.000000	0.000000	0.017241	0.000000	0.000000	0.000000	0.000000	0.000000	0.000000	0.000000	0.120690	0.000000	0.000000	0.000000	0.017241	0.000000	0.086207	0.000000	0.000000	0.000000	0.000000	0.000000	0.000000	0.068966	0.000000
11	21	0	0.051724	0.051724	0.000000	0.000000	0.068966	0.034483	0.017241	0.000000	0.034483	0.000000	0.000000	0.017241	0.034483	0.000000	0.000000	0.017241	0.051724	0.034483	0.000000	0.051724	0.017241	0.103448	0.017241	0.000000	0.068966	0.000000	0.000000	0.034483	0.051724	0.000000	0.000000	0.034483	0.051724	0.000000	0.000000	0.000000	0.034483	0.068966	0.017241	0.000000	0.034483	0.017241	0.000000	0.017241	0.000000	0.051724	0.017241
11	22	0	0.000000	0.000000	0.000000	0.000000	0.000000	0.000000	0.000000	0.000000	0.000000	0.000000	0.000000	0.000000	0.000000	0.000000	0.000000	0.000000	0.000000	0.000000	0.000000	0.000000	0.000000	0.000000	0.017241	0.000000	0.000000	0.000000	0.000000	0.000000	0.000000	0.000000	0.000000	0.000000	0.000000	0.000000	0.000000	0.000000	0.000000	0.000000	0.000000	0.103448	0.000000	0.000000	0.000000	0.000000	0.000000	0.000000	0.000000
11	25	0	0.034483	0.017241	0.000000	0.000000	0.000000	0.086207	0.000000	0.000000	0.000000	0.000000	0.000000	0.000000	0.017241	0.000000	0.000000	0.000000	0.000000	0.000000	0.000000	0.000000	0.000000	0.017241	0.000000	0.000000	0.017241	0.017241	0.000000	0.000000	0.000000	0.000000	0.000000	0.000000	0.017241	0.000000	0.000000	0.000000	0.000000	0.017241	0.000000	0.000000	0.000000	0.000000	0.000000	0.000000	0.000000	0.000000	0.000000
11	27	0	0.086207	0.086207	0.000000	0.017241	0.000000	0.051724	0.000000	0.000000	0.000000	0.017241	0.000000	0.000000	0.051724	0.000000	0.017241	0.000000	0.051724	0.034483	0.000000	0.034483	0.000000	0.086207	0.000000	0.000000	0.051724	0.017241	0.000000	0.034483	0.000000	0.017241	0.051724	0.000000	0.051724	0.000000	0.034483	0.017241	0.000000	0.017241	0.051724	0.000000	0.034483	0.017241	0.000000	0.051724	0.000000	0.068966	0.000000
11	28	1	0.000000	0.017241	0.000000	0.000000	0.000000	0.017241	0.000000	0.000000	0.000000	0.000000	0.000000	0.000000	0.000000	0.000000	0.000000	0.000000	0.000000	0.000000	0.000000	0.000000	0.000000	0.000000	0.000000	0.000000	0.000000	0.000000	0.000000	0.000000	0.000000	0.000000	0.000000	0.000000	0.017241	0.000000	0.000000	0.000000	0.000000	0.000000	0.000000	0.000000	0.000000	0.000000	0.000000	0.000000	0.000000	0.000000	0.000000
11	30	0	0.068966	0.051724	0.000000	0.000000	0.000000	0.034483	0.000000	0.000000	0.000000	0.000000	0.017241	0.000000	0.000000	0.000000	0.017241	0.000000	0.000000	0.000000	0.000000	0.000000	0.000000	0.034483	0.000000	0.000000	0.000000	0.000000	0.000000	0.034483	0.000000	0.000000	0.000000	0.000000	0.000000	0.000000	0.000000	0.000000	0.017241	0.000000	0.034483	0.017241	0.000000	0.000000	0.017241	0.000000	0.000000	0.000000	0.000000
11	33	1	0.103448	0.172414	0.000000	0.000000	0.017241	0.155172	0.000000	0.034483	0.086207	0.000000	0.000000	0.017241	0.017241	0.017241	0.103448	0.017241	0.068966	0.172414	0.017241	0.086207	0.034483	0.086207	0.017241	0.000000	0.086207	0.034483	0.000000	0.017241	0.086207	0.051724	0.051724	0.000000	0.120690	0.000000	0.051724	0.000000	0.051724	0.103448	0.137931	0.034483	0.051724	0.000000	0.000000	0.034483	0.000000	0.172414	0.034483
11	34	1	0.000000	0.000000	0.000000	0.000000	0.000000	0.000000	0.000000	0.000000	0.000000	0.000000	0.000000	0.000000	0.000000	0.000000	0.000000	0.000000	0.000000	0.000000	0.000000	0.000000	0.000000	0.000000	0.000000	0.000000	0.000000	0.000000	0.000000	0.000000	0.000000	0.000000	0.000000	0.000000	0.000000	0.000000	0.000000	0.000000	0.000000	0.000000	0.000000	0.000000	0.000000	0.000000	0.000000	0.000000	0.000000	0.000000	0.000000
11	36	1	0.086207	0.068966	0.000000	0.000000	0.034483	0.120690	0.000000	0.034483	0.017241	0.017241	0.017241	0.000000	0.051724	0.000000	0.034483	0.017241	0.034483	0.068966	0.034483	0.034483	0.051724	0.051724	0.017241	0.017241	0.051724	0.017241	0.000000	0.068966	0.051724	0.017241	0.034483	0.051724	0.189655	0.000000	0.034483	0.000000	0.034483	0.051724	0.034483	0.034483	0.034483	0.000000	0.034483	0.051724	0.034483	0.051724	0.155172
11	37	1	0.017241	0.034483	0.000000	0.000000	0.000000	0.017241	0.000000	0.000000	0.017241	0.000000	0.000000	0.000000	0.000000	0.000000	0.000000	0.000000	0.000000	0.017241	0.000000	0.000000	0.000000	0.000000	0.000000	0.000000	0.000000	0.000000	0.000000	0.000000	0.000000	0.000000	0.000000	0.000000	0.000000	0.000000	0.000000	0.000000	0.000000	0.000000	0.000000	0.068966	0.000000	0.000000	0.000000	0.000000	0.000000	0.000000	0.000000
11	38	1	0.000000	0.017241	0.000000	0.000000	0.000000	0.000000	0.000000	0.000000	0.000000	0.000000	0.000000	0.000000	0.000000	0.000000	0.000000	0.000000	0.000000	0.000000	0.000000	0.000000	0.000000	0.000000	0.000000	0.000000	0.000000	0.000000	0.000000	0.000000	0.000000	0.000000	0.000000	0.000000	0.017241	0.000000	0.000000	0.000000	0.000000	0.000000	0.000000	0.000000	0.000000	0.000000	0.000000	0.000000	0.000000	0.000000	0.000000
11	39	0	0.000000	0.000000	0.000000	0.000000	0.000000	0.000000	0.000000	0.000000	0.000000	0.000000	0.000000	0.000000	0.000000	0.000000	0.000000	0.000000	0.000000	0.000000	0.000000	0.000000	0.000000	0.000000	0.000000	0.000000	0.000000	0.034483	0.000000	0.000000	0.000000	0.000000	0.000000	0.000000	0.000000	0.000000	0.000000	0.000000	0.000000	0.000000	0.000000	0.017241	0.000000	0.000000	0.000000	0.000000	0.000000	0.000000	0.000000
11	40	1	0.000000	0.000000	0.000000	0.000000	0.000000	0.000000	0.000000	0.000000	0.000000	0.000000	0.000000	0.000000	0.000000	0.000000	0.000000	0.000000	0.000000	0.000000	0.000000	0.000000	0.000000	0.000000	0.000000	0.000000	0.000000	0.000000	0.000000	0.000000	0.000000	0.000000	0.000000	0.000000	0.000000	0.000000	0.000000	0.000000	0.000000	0.000000	0.000000	0.051724	0.000000	0.017241	0.000000	0.000000	0.000000	0.000000	0.000000
11	41	1	0.000000	0.000000	0.000000	0.000000	0.000000	0.000000	0.000000	0.000000	0.000000	0.000000	0.000000	0.000000	0.000000	0.000000	0.000000	0.000000	0.000000	0.000000	0.000000	0.000000	0.000000	0.000000	0.000000	0.000000	0.000000	0.000000	0.000000	0.000000	0.000000	0.000000	0.000000	0.000000	0.000000	0.000000	0.000000	0.000000	0.000000	0.000000	0.000000	0.000000	0.000000	0.000000	0.000000	0.000000	0.000000	0.000000	0.000000
11	43	1	0.034483	0.000000	0.000000	0.000000	0.000000	0.000000	0.000000	0.000000	0.000000	0.000000	0.000000	0.000000	0.000000	0.000000	0.000000	0.000000	0.000000	0.000000	0.000000	0.000000	0.000000	0.000000	0.000000	0.000000	0.000000	0.000000	0.000000	0.000000	0.000000	0.000000	0.000000	0.000000	0.000000	0.000000	0.000000	0.000000	0.000000	0.000000	0.000000	0.000000	0.000000	0.000000	0.000000	0.000000	0.000000	0.000000	0.000000
11	45	1	0.000000	0.000000	0.000000	0.000000	0.000000	0.000000	0.000000	0.000000	0.000000	0.000000	0.000000	0.000000	0.000000	0.000000	0.000000	0.000000	0.000000	0.000000	0.000000	0.000000	0.000000	0.000000	0.000000	0.000000	0.000000	0.000000	0.000000	0.000000	0.000000	0.000000	0.000000	0.000000	0.000000	0.000000	0.000000	0.000000	0.000000	0.000000	0.000000	0.000000	0.000000	0.000000	0.000000	0.000000	0.000000	0.000000	0.000000
11	46	1	0.103448	0.086207	0.000000	0.034483	0.068966	0.137931	0.000000	0.103448	0.017241	0.034483	0.000000	0.051724	0.068966	0.000000	0.051724	0.034483	0.120690	0.086207	0.034483	0.068966	0.017241	0.172414	0.051724	0.000000	0.103448	0.000000	0.000000	0.034483	0.034483	0.086207	0.017241	0.000000	0.120690	0.017241	0.034483	0.086207	0.120690	0.189655	0.086207	0.051724	0.068966	0.017241	0.034483	0.051724	0.000000	0.068966	0.051724
11	47	1	0.000000	0.000000	0.000000	0.000000	0.000000	0.000000	0.000000	0.000000	0.017241	0.000000	0.000000	0.000000	0.017241	0.017241	0.000000	0.017241	0.017241	0.000000	0.000000	0.017241	0.017241	0.017241	0.034483	0.017241	0.034483	0.017241	0.034483	0.017241	0.000000	0.051724	0.034483	0.034483	0.051724	0.017241	0.086207	0.017241	0.034483	0.034483	0.034483	0.017241	0.068966	0.051724	0.017241	0.051724	0.017241	0.034483	0.051724
11	48	1	0.017241	0.000000	0.017241	0.068966	0.034483	0.068966	0.103448	0.103448	0.120690	0.068966	0.120690	0.017241	0.103448	0.137931	0.172414	0.155172	0.120690	0.103448	0.189655	0.137931	0.172414	0.137931	0.155172	0.155172	0.137931	0.137931	0.172414	0.275862	0.120690	0.189655	0.224138	0.189655	0.103448	0.137931	0.310345	0.224138	0.275862	0.224138	0.275862	0.189655	0.206897	0.137931	0.155172	0.103448	0.103448	0.120690	0.120690
11	50	2	0.000000	0.000000	0.000000	0.017241	0.000000	0.051724	0.017241	0.000000	0.017241	0.000000	0.000000	0.017241	0.000000	0.000000	0.000000	0.017241	0.000000	0.000000	0.000000	0.034483	0.017241	0.000000	0.017241	0.034483	0.017241	0.017241	0.000000	0.051724	0.017241	0.000000	0.017241	0.000000	0.051724	0.017241	0.000000	0.000000	0.017241	0.051724	0.000000	0.189655	0.034483	0.086207	0.000000	0.000000	0.017241	0.017241	0.034483
11	51	2	0.017241	0.034483	0.000000	0.000000	0.000000	0.051724	0.000000	0.000000	0.017241	0.000000	0.000000	0.000000	0.000000	0.000000	0.017241	0.000000	0.017241	0.000000	0.000000	0.000000	0.000000	0.017241	0.000000	0.000000	0.000000	0.000000	0.000000	0.000000	0.000000	0.000000	0.000000	0.000000	0.000000	0.000000	0.000000	0.000000	0.000000	0.000000	0.000000	0.000000	0.000000	0.000000	0.000000	0.000000	0.000000	0.000000	0.000000
11	52	2	0.000000	0.017241	0.000000	0.000000	0.017241	0.155172	0.000000	0.000000	0.000000	0.000000	0.000000	0.034483	0.000000	0.000000	0.000000	0.000000	0.034483	0.017241	0.000000	0.017241	0.000000	0.068966	0.000000	0.000000	0.000000	0.034483	0.000000	0.034483	0.000000	0.000000	0.000000	0.000000	0.034483	0.000000	0.000000	0.000000	0.000000	0.000000	0.000000	0.000000	0.000000	0.034483	0.000000	0.051724	0.000000	0.017241	0.000000
11	53	2	0.103448	0.120690	0.034483	0.034483	0.068966	0.068966	0.051724	0.034483	0.017241	0.017241	0.017241	0.086207	0.034483	0.068966	0.068966	0.051724	0.034483	0.103448	0.017241	0.051724	0.017241	0.051724	0.051724	0.017241	0.103448	0.051724	0.068966	0.068966	0.034483	0.017241	0.017241	0.051724	0.137931	0.034483	0.120690	0.034483	0.068966	0.103448	0.120690	0.086207	0.155172	0.120690	0.068966	0.086207	0.051724	0.103448	0.086207
11	54	2	0.103448	0.172414	0.034483	0.034483	0.103448	0.155172	0.034483	0.034483	0.000000	0.017241	0.034483	0.086207	0.051724	0.000000	0.051724	0.051724	0.034483	0.086207	0.017241	0.034483	0.017241	0.086207	0.086207	0.017241	0.051724	0.034483	0.051724	0.017241	0.086207	0.017241	0.017241	0.068966	0.258621	0.000000	0.103448	0.068966	0.068966	0.120690	0.137931	0.137931	0.068966	0.137931	0.034483	0.103448	0.017241	0.172414	0.120690
11	55	2	0.189655	0.155172	0.000000	0.000000	0.000000	0.068966	0.000000	0.000000	0.017241	0.017241	0.000000	0.000000	0.000000	0.000000	0.017241	0.000000	0.051724	0.068966	0.034483	0.017241	0.000000	0.137931	0.034483	0.017241	0.034483	0.017241	0.000000	0.000000	0.017241	0.017241	0.000000	0.000000	0.155172	0.000000	0.000000	0.000000	0.051724	0.034483	0.068966	0.000000	0.051724	0.017241	0.017241	0.103448	0.000000	0.051724	0.000000
11	56	2	0.034483	0.000000	0.000000	0.017241	0.000000	0.155172	0.000000	0.086207	0.017241	0.000000	0.068966	0.034483	0.034483	0.034483	0.137931	0.017241	0.051724	0.189655	0.000000	0.189655	0.017241	0.086207	0.034483	0.000000	0.051724	0.034483	0.017241	0.017241	0.051724	0.000000	0.017241	0.000000	0.051724	0.000000	0.051724	0.017241	0.051724	0.068966	0.068966	0.034483	0.034483	0.000000	0.017241	0.034483	0.000000	0.017241	0.034483
11	57	2	0.000000	0.000000	0.000000	0.000000	0.000000	0.000000	0.000000	0.000000	0.000000	0.000000	0.000000	0.000000	0.000000	0.000000	0.000000	0.000000	0.000000	0.017241	0.000000	0.000000	0.000000	0.000000	0.000000	0.000000	0.000000	0.000000	0.000000	0.000000	0.000000	0.000000	0.000000	0.000000	0.000000	0.000000	0.000000	0.000000	0.000000	0.000000	0.000000	0.000000	0.000000	0.000000	0.000000	0.000000	0.000000	0.000000	0.000000
11	58	2	0.051724	0.086207	0.000000	0.000000	0.000000	0.155172	0.000000	0.017241	0.000000	0.017241	0.000000	0.034483	0.000000	0.017241	0.000000	0.017241	0.017241	0.051724	0.051724	0.017241	0.034483	0.068966	0.034483	0.034483	0.017241	0.017241	0.017241	0.000000	0.017241	0.034483	0.017241	0.000000	0.017241	0.034483	0.000000	0.017241	0.034483	0.034483	0.034483	0.000000	0.017241	0.000000	0.000000	0.000000	0.017241	0.000000	0.000000
11	59	2	0.000000	0.000000	0.000000	0.000000	0.000000	0.000000	0.000000	0.000000	0.000000	0.000000	0.000000	0.000000	0.000000	0.000000	0.000000	0.000000	0.000000	0.000000	0.000000	0.000000	0.000000	0.000000	0.000000	0.000000	0.000000	0.017241	0.000000	0.000000	0.000000	0.000000	0.000000	0.000000	0.000000	0.000000	0.000000	0.000000	0.000000	0.000000	0.000000	0.017241	0.000000	0.000000	0.000000	0.000000	0.000000	0.000000	0.000000
11	60	2	0.000000	0.000000	0.000000	0.000000	0.000000	0.000000	0.000000	0.000000	0.000000	0.000000	0.000000	0.000000	0.000000	0.000000	0.000000	0.000000	0.000000	0.000000	0.000000	0.000000	0.000000	0.000000	0.000000	0.000000	0.000000	0.000000	0.000000	0.000000	0.000000	0.000000	0.000000	0.000000	0.000000	0.000000	0.000000	0.000000	0.000000	0.000000	0.000000	0.000000	0.000000	0.000000	0.000000	0.000000	0.000000	0.000000	0.000000
11	61	2	0.000000	0.000000	0.000000	0.000000	0.000000	0.000000	0.000000	0.000000	0.000000	0.000000	0.000000	0.000000	0.000000	0.000000	0.000000	0.000000	0.000000	0.000000	0.000000	0.000000	0.000000	0.000000	0.000000	0.000000	0.000000	0.000000	0.000000	0.000000	0.000000	0.000000	0.000000	0.000000	0.000000	0.000000	0.000000	0.000000	0.000000	0.000000	0.000000	0.068966	0.000000	0.000000	0.000000	0.000000	0.000000	0.000000	0.000000
11	62	2	0.000000	0.000000	0.000000	0.000000	0.000000	0.017241	0.017241	0.000000	0.000000	0.000000	0.000000	0.000000	0.000000	0.000000	0.000000	0.000000	0.000000	0.000000	0.000000	0.000000	0.000000	0.000000	0.000000	0.000000	0.000000	0.000000	0.000000	0.000000	0.000000	0.017241	0.000000	0.000000	0.000000	0.000000	0.000000	0.000000	0.000000	0.000000	0.000000	0.017241	0.000000	0.000000	0.000000	0.000000	0.000000	0.017241	0.000000
11	63	2	0.189655	0.137931	0.086207	0.086207	0.068966	0.155172	0.103448	0.034483	0.086207	0.000000	0.034483	0.034483	0.068966	0.000000	0.068966	0.137931	0.068966	0.068966	0.017241	0.103448	0.034483	0.068966	0.068966	0.017241	0.034483	0.000000	0.034483	0.086207	0.068966	0.000000	0.034483	0.017241	0.068966	0.034483	0.086207	0.051724	0.051724	0.120690	0.120690	0.000000	0.068966	0.017241	0.017241	0.034483	0.034483	0.051724	0.051724
11	64	2	0.000000	0.000000	0.000000	0.000000	0.000000	0.000000	0.000000	0.000000	0.000000	0.000000	0.000000	0.000000	0.000000	0.000000	0.000000	0.000000	0.000000	0.000000	0.000000	0.017241	0.000000	0.000000	0.000000	0.000000	0.000000	0.000000	0.000000	0.000000	0.000000	0.000000	0.000000	0.000000	0.000000	0.017241	0.000000	0.000000	0.000000	0.000000	0.000000	0.000000	0.017241	0.000000	0.000000	0.000000	0.000000	0.000000	0.000000
12	1	0	0.017241	0.017241	0.034483	0.000000	0.051724	0.086207	0.000000	0.034483	0.000000	0.000000	0.017241	0.000000	0.000000	0.017241	0.017241	0.051724	0.000000	0.068966	0.051724	0.000000	0.017241	0.034483	0.034483	0.000000	0.017241	0.017241	0.034483	0.017241	0.017241	0.034483	0.000000	0.000000	0.017241	0.000000	0.017241	0.068966	0.000000	0.000000	0.034483	0.034483	0.034483	0.051724	0.017241	0.000000	0.034483	0.017241	0.068966
12	2	2	0.000000	0.000000	0.000000	0.000000	0.103448	0.000000	0.000000	0.017241	0.000000	0.000000	0.000000	0.000000	0.000000	0.000000	0.000000	0.000000	0.000000	0.137931	0.000000	0.000000	0.000000	0.000000	0.000000	0.000000	0.000000	0.000000	0.000000	0.000000	0.000000	0.000000	0.000000	0.000000	0.000000	0.000000	0.000000	0.068966	0.000000	0.034483	0.000000	0.000000	0.000000	0.000000	0.000000	0.000000	0.000000	0.000000	0.000000
12	4	0	0.000000	0.000000	0.000000	0.000000	0.051724	0.000000	0.000000	0.017241	0.000000	0.000000	0.000000	0.000000	0.000000	0.017241	0.000000	0.000000	0.000000	0.000000	0.017241	0.000000	0.017241	0.000000	0.000000	0.034483	0.000000	0.017241	0.000000	0.017241	0.000000	0.068966	0.000000	0.000000	0.017241	0.017241	0.017241	0.051724	0.017241	0.017241	0.017241	0.034483	0.051724	0.000000	0.000000	0.000000	0.034483	0.000000	0.034483
12	5	1	0.000000	0.000000	0.000000	0.000000	0.017241	0.034483	0.000000	0.000000	0.000000	0.000000	0.000000	0.000000	0.000000	0.000000	0.000000	0.000000	0.000000	0.017241	0.000000	0.000000	0.000000	0.000000	0.000000	0.000000	0.000000	0.000000	0.000000	0.000000	0.000000	0.000000	0.000000	0.000000	0.034483	0.000000	0.017241	0.017241	0.000000	0.000000	0.000000	0.000000	0.000000	0.000000	0.000000	0.000000	0.000000	0.000000	0.034483
12	6	0	0.000000	0.000000	0.000000	0.000000	0.137931	0.000000	0.000000	0.051724	0.000000	0.000000	0.000000	0.000000	0.000000	0.000000	0.000000	0.000000	0.000000	0.189655	0.000000	0.000000	0.000000	0.000000	0.000000	0.000000	0.000000	0.000000	0.000000	0.000000	0.000000	0.000000	0.000000	0.000000	0.000000	0.000000	0.000000	0.068966	0.000000	0.034483	0.000000	0.000000	0.000000	0.000000	0.000000	0.000000	0.000000	0.000000	0.000000
12	7	0	0.000000	0.000000	0.000000	0.000000	0.000000	0.000000	0.000000	0.000000	0.000000	0.000000	0.000000	0.000000	0.000000	0.000000	0.000000	0.000000	0.000000	0.000000	0.000000	0.000000	0.000000	0.000000	0.000000	0.000000	0.000000	0.000000	0.000000	0.000000	0.000000	0.000000	0.000000	0.000000	0.000000	0.000000	0.000000	0.000000	0.000000	0.000000	0.000000	0.000000	0.000000	0.000000	0.000000	0.000000	0.000000	0.000000	0.000000
12	8	1	0.051724	0.017241	0.086207	0.017241	0.017241	0.051724	0.034483	0.068966	0.017241	0.017241	0.034483	0.051724	0.034483	0.120690	0.017241	0.017241	0.086207	0.017241	0.068966	0.017241	0.086207	0.034483	0.034483	0.034483	0.086207	0.017241	0.051724	0.034483	0.068966	0.068966	0.051724	0.034483	0.051724	0.103448	0.034483	0.017241	0.017241	0.000000	0.068966	0.034483	0.017241	0.000000	0.034483	0.051724	0.017241	0.068966	0.034483
12	11	1	0.000000	0.000000	0.000000	0.000000	0.000000	0.000000	0.000000	0.000000	0.000000	0.000000	0.000000	0.000000	0.000000	0.000000	0.000000	0.017241	0.000000	0.000000	0.000000	0.000000	0.000000	0.000000	0.000000	0.000000	0.000000	0.000000	0.000000	0.000000	0.000000	0.000000	0.000000	0.000000	0.000000	0.000000	0.000000	0.000000	0.000000	0.000000	0.000000	0.000000	0.000000	0.000000	0.000000	0.000000	0.000000	0.000000	0.017241
12	12	0	0.086207	0.068966	0.051724	0.034483	0.034483	0.000000	0.000000	0.034483	0.034483	0.068966	0.000000	0.137931	0.017241	0.000000	0.034483	0.034483	0.068966	0.017241	0.017241	0.000000	0.017241	0.051724	0.000000	0.000000	0.000000	0.000000	0.034483	0.017241	0.000000	0.000000	0.034483	0.000000	0.000000	0.017241	0.034483	0.000000	0.017241	0.000000	0.000000	0.017241	0.017241	0.000000	0.034483	0.017241	0.000000	0.000000	0.017241
12	13	0	0.000000	0.000000	0.000000	0.000000	0.137931	0.000000	0.000000	0.000000	0.000000	0.000000	0.000000	0.000000	0.000000	0.000000	0.000000	0.017241	0.000000	0.086207	0.000000	0.000000	0.000000	0.000000	0.000000	0.000000	0.000000	0.000000	0.000000	0.000000	0.000000	0.017241	0.000000	0.000000	0.000000	0.000000	0.000000	0.000000	0.000000	0.000000	0.000000	0.000000	0.000000	0.000000	0.000000	0.000000	0.000000	0.000000	0.000000
12	14	0	0.017241	0.017241	0.000000	0.017241	0.034483	0.017241	0.068966	0.068966	0.017241	0.000000	0.034483	0.017241	0.000000	0.000000	0.051724	0.000000	0.017241	0.017241	0.000000	0.000000	0.000000	0.000000	0.000000	0.017241	0.000000	0.017241	0.000000	0.000000	0.000000	0.000000	0.000000	0.000000	0.000000	0.000000	0.000000	0.017241	0.034483	0.000000	0.000000	0.051724	0.017241	0.000000	0.000000	0.000000	0.000000	0.000000	0.000000
12	15	0	0.034483	0.068966	0.034483	0.068966	0.051724	0.017241	0.120690	0.000000	0.068966	0.000000	0.017241	0.000000	0.034483	0.034483	0.034483	0.017241	0.051724	0.017241	0.000000	0.000000	0.000000	0.000000	0.034483	0.137931	0.051724	0.051724	0.000000	0.000000	0.017241	0.017241	0.017241	0.017241	0.017241	0.017241	0.000000	0.000000	0.000000	0.017241	0.000000	0.068966	0.000000	0.000000	0.000000	0.000000	0.000000	0.000000	0.000000
12	17	1	0.000000	0.000000	0.000000	0.000000	0.017241	0.000000	0.000000	0.000000	0.000000	0.000000	0.000000	0.000000	0.000000	0.000000	0.000000	0.000000	0.000000	0.000000	0.000000	0.000000	0.000000	0.000000	0.000000	0.000000	0.000000	0.000000	0.000000	0.000000	0.000000	0.000000	0.000000	0.000000	0.000000	0.000000	0.000000	0.000000	0.000000	0.000000	0.000000	0.000000	0.000000	0.000000	0.000000	0.000000	0.000000	0.000000	0.000000
12	18	1	0.000000	0.000000	0.000000	0.000000	0.000000	0.000000	0.000000	0.000000	0.000000	0.000000	0.000000	0.000000	0.000000	0.000000	0.000000	0.000000	0.000000	0.000000	0.000000	0.000000	0.000000	0.000000	0.000000	0.000000	0.000000	0.000000	0.000000	0.000000	0.000000	0.000000	0.000000	0.000000	0.000000	0.000000	0.000000	0.000000	0.000000	0.000000	0.000000	0.000000	0.000000	0.000000	0.000000	0.000000	0.000000	0.000000	0.000000
12	19	0	0.086207	0.086207	0.000000	0.068966	0.017241	0.000000	0.000000	0.017241	0.034483	0.017241	0.000000	0.017241	0.017241	0.000000	0.000000	0.017241	0.017241	0.000000	0.000000	0.000000	0.000000	0.000000	0.000000	0.034483	0.000000	0.034483	0.000000	0.000000	0.000000	0.000000	0.000000	0.000000	0.000000	0.000000	0.000000	0.000000	0.000000	0.000000	0.000000	0.068966	0.000000	0.000000	0.000000	0.051724	0.000000	0.051724	0.000000
12	20	1	0.000000	0.000000	0.000000	0.000000	0.000000	0.000000	0.000000	0.000000	0.000000	0.000000	0.000000	0.000000	0.000000	0.000000	0.000000	0.000000	0.000000	0.000000	0.000000	0.000000	0.000000	0.000000	0.000000	0.000000	0.000000	0.000000	0.000000	0.000000	0.000000	0.000000	0.000000	0.000000	0.000000	0.000000	0.000000	0.000000	0.000000	0.000000	0.000000	0.000000	0.000000	0.000000	0.000000	0.000000	0.000000	0.000000	0.000000
12	21	0	0.000000	0.000000	0.000000	0.000000	0.000000	0.000000	0.000000	0.000000	0.000000	0.000000	0.017241	0.000000	0.000000	0.000000	0.000000	0.000000	0.000000	0.000000	0.034483	0.000000	0.000000	0.000000	0.000000	0.000000	0.000000	0.000000	0.000000	0.017241	0.000000	0.000000	0.017241	0.017241	0.034483	0.000000	0.000000	0.017241	0.000000	0.000000	0.000000	0.000000	0.017241	0.000000	0.000000	0.017241	0.000000	0.000000	0.034483
12	22	1	0.000000	0.000000	0.000000	0.000000	0.017241	0.000000	0.000000	0.000000	0.000000	0.000000	0.000000	0.000000	0.000000	0.000000	0.000000	0.000000	0.000000	0.000000	0.000000	0.000000	0.000000	0.000000	0.000000	0.000000	0.000000	0.000000	0.000000	0.000000	0.000000	0.000000	0.000000	0.000000	0.000000	0.000000	0.000000	0.017241	0.000000	0.000000	0.000000	0.000000	0.000000	0.000000	0.000000	0.000000	0.000000	0.000000	0.000000
12	23	0	0.000000	0.000000	0.000000	0.000000	0.068966	0.000000	0.000000	0.000000	0.000000	0.000000	0.000000	0.000000	0.000000	0.000000	0.000000	0.000000	0.000000	0.034483	0.000000	0.000000	0.000000	0.000000	0.017241	0.000000	0.000000	0.000000	0.000000	0.000000	0.000000	0.000000	0.000000	0.000000	0.000000	0.000000	0.000000	0.051724	0.000000	0.000000	0.000000	0.000000	0.000000	0.000000	0.000000	0.000000	0.000000	0.000000	0.000000
12	28	1	0.017241	0.000000	0.017241	0.068966	0.172414	0.086207	0.000000	0.000000	0.000000	0.000000	0.000000	0.000000	0.051724	0.017241	0.000000	0.034483	0.034483	0.034483	0.086207	0.000000	0.017241	0.034483	0.000000	0.034483	0.034483	0.017241	0.000000	0.017241	0.000000	0.120690	0.000000	0.000000	0.017241	0.000000	0.068966	0.034483	0.000000	0.000000	0.000000	0.000000	0.000000	0.000000	0.000000	0.000000	0.017241	0.000000	0.051724
12	29	0	0.051724	0.034483	0.000000	0.000000	0.137931	0.000000	0.000000	0.068966	0.000000	0.000000	0.000000	0.000000	0.000000	0.000000	0.000000	0.000000	0.000000	0.051724	0.000000	0.034483	0.000000	0.000000	0.000000	0.000000	0.000000	0.000000	0.000000	0.000000	0.000000	0.000000	0.000000	0.000000	0.000000	0.000000	0.000000	0.086207	0.000000	0.000000	0.000000	0.000000	0.000000	0.051724	0.000000	0.000000	0.000000	0.000000	0.000000
12	31	1	0.000000	0.000000	0.017241	0.000000	0.034483	0.000000	0.000000	0.000000	0.000000	0.000000	0.000000	0.000000	0.000000	0.000000	0.000000	0.000000	0.000000	0.000000	0.017241	0.017241	0.000000	0.000000	0.000000	0.000000	0.000000	0.000000	0.000000	0.000000	0.000000	0.034483	0.000000	0.000000	0.000000	0.000000	0.000000	0.000000	0.000000	0.000000	0.000000	0.000000	0.000000	0.000000	0.000000	0.000000	0.000000	0.000000	0.017241
12	32	0	0.000000	0.000000	0.017241	0.017241	0.189655	0.034483	0.000000	0.000000	0.000000	0.000000	0.000000	0.000000	0.000000	0.000000	0.000000	0.017241	0.034483	0.051724	0.051724	0.017241	0.017241	0.034483	0.000000	0.000000	0.017241	0.017241	0.000000	0.017241	0.000000	0.068966	0.000000	0.000000	0.017241	0.000000	0.017241	0.000000	0.000000	0.000000	0.000000	0.000000	0.000000	0.000000	0.017241	0.000000	0.000000	0.000000	0.034483
12	33	1	0.000000	0.017241	0.000000	0.000000	0.051724	0.017241	0.000000	0.000000	0.000000	0.000000	0.000000	0.000000	0.000000	0.000000	0.000000	0.017241	0.000000	0.034483	0.017241	0.000000	0.017241	0.000000	0.000000	0.000000	0.000000	0.000000	0.000000	0.000000	0.000000	0.034483	0.000000	0.000000	0.017241	0.000000	0.000000	0.034483	0.000000	0.017241	0.000000	0.000000	0.000000	0.000000	0.000000	0.000000	0.000000	0.000000	0.068966
12	34	1	0.017241	0.000000	0.000000	0.000000	0.051724	0.034483	0.000000	0.000000	0.000000	0.000000	0.000000	0.000000	0.000000	0.000000	0.000000	0.034483	0.000000	0.034483	0.017241	0.000000	0.000000	0.000000	0.000000	0.000000	0.000000	0.000000	0.017241	0.017241	0.017241	0.000000	0.000000	0.000000	0.034483	0.017241	0.017241	0.034483	0.000000	0.000000	0.000000	0.000000	0.000000	0.000000	0.000000	0.000000	0.017241	0.000000	0.051724
12	35	1	0.000000	0.000000	0.000000	0.000000	0.017241	0.000000	0.000000	0.017241	0.000000	0.000000	0.000000	0.000000	0.000000	0.000000	0.000000	0.000000	0.000000	0.034483	0.017241	0.000000	0.000000	0.000000	0.000000	0.000000	0.000000	0.000000	0.000000	0.000000	0.000000	0.000000	0.000000	0.000000	0.000000	0.000000	0.000000	0.017241	0.000000	0.000000	0.000000	0.000000	0.000000	0.000000	0.000000	0.000000	0.000000	0.000000	0.017241
12	36	1	0.000000	0.000000	0.000000	0.000000	0.000000	0.051724	0.000000	0.000000	0.000000	0.000000	0.000000	0.000000	0.000000	0.000000	0.017241	0.017241	0.017241	0.000000	0.017241	0.000000	0.000000	0.000000	0.000000	0.000000	0.000000	0.000000	0.000000	0.000000	0.000000	0.051724	0.000000	0.000000	0.000000	0.000000	0.000000	0.017241	0.000000	0.000000	0.000000	0.000000	0.000000	0.000000	0.000000	0.000000	0.000000	0.000000	0.017241
12	37	1	0.000000	0.000000	0.000000	0.000000	0.000000	0.000000	0.000000	0.000000	0.000000	0.000000	0.000000	0.000000	0.000000	0.000000	0.000000	0.000000	0.000000	0.000000	0.017241	0.000000	0.000000	0.000000	0.000000	0.000000	0.000000	0.000000	0.000000	0.000000	0.000000	0.000000	0.000000	0.000000	0.000000	0.000000	0.000000	0.000000	0.000000	0.000000	0.000000	0.000000	0.000000	0.000000	0.000000	0.000000	0.000000	0.000000	0.000000
12	38	1	0.034483	0.000000	0.000000	0.000000	0.000000	0.017241	0.017241	0.017241	0.000000	0.000000	0.034483	0.017241	0.000000	0.000000	0.000000	0.000000	0.000000	0.000000	0.034483	0.000000	0.000000	0.000000	0.000000	0.000000	0.017241	0.000000	0.000000	0.000000	0.000000	0.000000	0.000000	0.000000	0.051724	0.017241	0.017241	0.000000	0.000000	0.017241	0.000000	0.000000	0.000000	0.000000	0.000000	0.000000	0.000000	0.000000	0.034483
12	39	0	0.000000	0.034483	0.000000	0.000000	0.000000	0.000000	0.051724	0.034483	0.017241	0.000000	0.034483	0.017241	0.000000	0.000000	0.034483	0.000000	0.034483	0.000000	0.000000	0.000000	0.000000	0.017241	0.034483	0.000000	0.017241	0.000000	0.000000	0.000000	0.000000	0.000000	0.017241	0.000000	0.000000	0.000000	0.000000	0.000000	0.034483	0.017241	0.017241	0.051724	0.068966	0.000000	0.034483	0.000000	0.000000	0.000000	0.000000
12	40	1	0.017241	0.000000	0.017241	0.017241	0.000000	0.000000	0.000000	0.051724	0.017241	0.000000	0.000000	0.000000	0.000000	0.034483	0.034483	0.000000	0.017241	0.000000	0.017241	0.000000	0.000000	0.017241	0.017241	0.000000	0.000000	0.000000	0.051724	0.000000	0.017241	0.000000	0.017241	0.051724	0.000000	0.034483	0.000000	0.017241	0.068966	0.034483	0.017241	0.000000	0.017241	0.000000	0.017241	0.051724	0.000000	0.017241	0.000000
12	41	1	0.000000	0.000000	0.000000	0.000000	0.155172	0.068966	0.000000	0.017241	0.000000	0.000000	0.000000	0.000000	0.000000	0.017241	0.000000	0.034483	0.000000	0.086207	0.086207	0.000000	0.068966	0.017241	0.017241	0.000000	0.017241	0.017241	0.034483	0.000000	0.000000	0.034483	0.068966	0.034483	0.034483	0.000000	0.000000	0.017241	0.034483	0.051724	0.000000	0.051724	0.068966	0.000000	0.000000	0.000000	0.017241	0.000000	0.017241
12	42	1	0.000000	0.000000	0.000000	0.000000	0.017241	0.000000	0.000000	0.000000	0.000000	0.000000	0.000000	0.000000	0.000000	0.000000	0.000000	0.000000	0.000000	0.034483	0.000000	0.000000	0.000000	0.000000	0.000000	0.000000	0.000000	0.000000	0.000000	0.000000	0.000000	0.000000	0.000000	0.000000	0.000000	0.000000	0.000000	0.000000	0.000000	0.000000	0.000000	0.000000	0.000000	0.000000	0.000000	0.000000	0.000000	0.000000	0.000000
12	43	1	0.000000	0.000000	0.000000	0.000000	0.000000	0.000000	0.000000	0.000000	0.000000	0.000000	0.000000	0.000000	0.000000	0.000000	0.000000	0.000000	0.000000	0.000000	0.000000	0.000000	0.000000	0.000000	0.000000	0.000000	0.000000	0.000000	0.000000	0.000000	0.000000	0.000000	0.000000	0.000000	0.000000	0.000000	0.000000	0.000000	0.000000	0.000000	0.000000	0.000000	0.000000	0.000000	0.000000	0.000000	0.000000	0.000000	0.000000
12	44	1	0.086207	0.000000	0.000000	0.000000	0.034483	0.000000	0.000000	0.086207	0.000000	0.000000	0.000000	0.000000	0.000000	0.000000	0.000000	0.000000	0.000000	0.034483	0.000000	0.000000	0.000000	0.000000	0.000000	0.051724	0.000000	0.051724	0.000000	0.000000	0.000000	0.000000	0.000000	0.000000	0.000000	0.000000	0.017241	0.034483	0.000000	0.017241	0.000000	0.000000	0.034483	0.000000	0.000000	0.017241	0.000000	0.000000	0.000000
12	45	1	0.000000	0.000000	0.034483	0.000000	0.068966	0.000000	0.000000	0.000000	0.017241	0.000000	0.000000	0.000000	0.000000	0.000000	0.017241	0.034483	0.017241	0.034483	0.017241	0.000000	0.017241	0.017241	0.000000	0.034483	0.017241	0.034483	0.034483	0.000000	0.000000	0.000000	0.000000	0.000000	0.017241	0.000000	0.000000	0.000000	0.017241	0.000000	0.000000	0.000000	0.017241	0.017241	0.000000	0.017241	0.000000	0.000000	0.000000
12	46	1	0.000000	0.000000	0.000000	0.000000	0.000000	0.000000	0.000000	0.000000	0.000000	0.000000	0.000000	0.000000	0.000000	0.000000	0.000000	0.000000	0.000000	0.000000	0.000000	0.000000	0.000000	0.000000	0.000000	0.000000	0.000000	0.000000	0.000000	0.000000	0.000000	0.000000	0.000000	0.000000	0.000000	0.000000	0.000000	0.000000	0.000000	0.000000	0.000000	0.000000	0.000000	0.000000	0.000000	0.000000	0.000000	0.000000	0.000000
12	47	1	0.017241	0.000000	0.000000	0.000000	0.034483	0.034483	0.017241	0.000000	0.000000	0.000000	0.000000	0.000000	0.000000	0.000000	0.000000	0.017241	0.017241	0.000000	0.051724	0.000000	0.000000	0.000000	0.000000	0.000000	0.000000	0.000000	0.000000	0.000000	0.000000	0.034483	0.034483	0.017241	0.034483	0.017241	0.034483	0.034483	0.017241	0.017241	0.000000	0.000000	0.000000	0.000000	0.000000	0.000000	0.000000	0.034483	0.017241
12	48	1	0.017241	0.000000	0.017241	0.017241	0.017241	0.086207	0.034483	0.017241	0.000000	0.000000	0.000000	0.017241	0.017241	0.017241	0.034483	0.155172	0.000000	0.000000	0.051724	0.017241	0.000000	0.017241	0.034483	0.017241	0.000000	0.000000	0.034483	0.034483	0.000000	0.017241	0.017241	0.000000	0.103448	0.017241	0.051724	0.000000	0.086207	0.000000	0.034483	0.034483	0.068966	0.068966	0.017241	0.051724	0.034483	0.034483	0.068966
12	49	2	0.000000	0.000000	0.000000	0.000000	0.103448	0.034483	0.000000	0.000000	0.000000	0.000000	0.000000	0.000000	0.000000	0.000000	0.000000	0.000000	0.000000	0.051724	0.000000	0.000000	0.000000	0.000000	0.000000	0.000000	0.000000	0.000000	0.000000	0.000000	0.000000	0.000000	0.000000	0.000000	0.000000	0.000000	0.000000	0.034483	0.000000	0.017241	0.000000	0.000000	0.000000	0.000000	0.000000	0.000000	0.000000	0.000000	0.000000
12	50	2	0.000000	0.000000	0.000000	0.000000	0.120690	0.000000	0.000000	0.017241	0.000000	0.000000	0.000000	0.000000	0.000000	0.000000	0.000000	0.000000	0.000000	0.137931	0.000000	0.000000	0.000000	0.000000	0.000000	0.000000	0.000000	0.000000	0.000000	0.000000	0.000000	0.000000	0.000000	0.000000	0.000000	0.000000	0.000000	0.103448	0.000000	0.017241	0.000000	0.000000	0.000000	0.000000	0.000000	0.000000	0.000000	0.000000	0.000000
12	51	0	0.034483	0.000000	0.017241	0.017241	0.068966	0.034483	0.017241	0.000000	0.017241	0.000000	0.051724	0.034483	0.000000	0.017241	0.017241	0.017241	0.000000	0.000000	0.034483	0.000000	0.086207	0.017241	0.000000	0.000000	0.017241	0.000000	0.034483	0.017241	0.000000	0.000000	0.017241	0.000000	0.086207	0.017241	0.051724	0.017241	0.034483	0.017241	0.000000	0.017241	0.000000	0.000000	0.000000	0.000000	0.017241	0.000000	0.137931
12	52	2	0.000000	0.000000	0.000000	0.000000	0.000000	0.017241	0.000000	0.000000	0.000000	0.000000	0.000000	0.000000	0.000000	0.000000	0.000000	0.000000	0.000000	0.000000	0.017241	0.000000	0.000000	0.000000	0.000000	0.000000	0.000000	0.000000	0.000000	0.000000	0.000000	0.017241	0.000000	0.000000	0.000000	0.000000	0.000000	0.000000	0.000000	0.000000	0.000000	0.000000	0.000000	0.000000	0.000000	0.000000	0.000000	0.000000	0.017241
12	53	2	0.000000	0.000000	0.000000	0.000000	0.068966	0.017241	0.000000	0.000000	0.000000	0.000000	0.000000	0.000000	0.000000	0.034483	0.000000	0.000000	0.000000	0.017241	0.034483	0.000000	0.000000	0.000000	0.000000	0.000000	0.000000	0.017241	0.000000	0.000000	0.000000	0.000000	0.000000	0.000000	0.017241	0.000000	0.000000	0.068966	0.000000	0.000000	0.000000	0.000000	0.000000	0.000000	0.000000	0.000000	0.000000	0.000000	0.017241
12	54	2	0.000000	0.000000	0.000000	0.000000	0.017241	0.000000	0.000000	0.000000	0.000000	0.000000	0.000000	0.000000	0.000000	0.000000	0.000000	0.000000	0.000000	0.017241	0.000000	0.000000	0.000000	0.000000	0.000000	0.000000	0.000000	0.000000	0.000000	0.000000	0.000000	0.000000	0.000000	0.000000	0.000000	0.000000	0.000000	0.017241	0.000000	0.017241	0.000000	0.000000	0.000000	0.000000	0.000000	0.000000	0.000000	0.000000	0.017241
12	55	2	0.000000	0.000000	0.000000	0.000000	0.000000	0.017241	0.000000	0.000000	0.000000	0.000000	0.000000	0.017241	0.000000	0.000000	0.000000	0.000000	0.000000	0.000000	0.000000	0.000000	0.000000	0.000000	0.000000	0.000000	0.000000	0.000000	0.017241	0.000000	0.000000	0.000000	0.000000	0.000000	0.017241	0.000000	0.000000	0.000000	0.000000	0.000000	0.000000	0.000000	0.000000	0.000000	0.000000	0.000000	0.000000	0.000000	0.000000
12	56	2	0.017241	0.000000	0.000000	0.068966	0.155172	0.051724	0.000000	0.034483	0.000000	0.000000	0.017241	0.000000	0.034483	0.017241	0.000000	0.051724	0.017241	0.051724	0.068966	0.000000	0.017241	0.017241	0.000000	0.017241	0.000000	0.000000	0.000000	0.000000	0.017241	0.017241	0.017241	0.017241	0.068966	0.000000	0.034483	0.034483	0.000000	0.000000	0.000000	0.000000	0.000000	0.017241	0.000000	0.000000	0.000000	0.000000	0.051724
12	57	2	0.017241	0.000000	0.017241	0.017241	0.120690	0.068966	0.000000	0.034483	0.000000	0.000000	0.017241	0.000000	0.034483	0.017241	0.000000	0.000000	0.068966	0.034483	0.034483	0.000000	0.017241	0.000000	0.000000	0.000000	0.017241	0.017241	0.000000	0.000000	0.017241	0.017241	0.000000	0.000000	0.000000	0.000000	0.017241	0.000000	0.000000	0.000000	0.000000	0.017241	0.000000	0.000000	0.017241	0.000000	0.000000	0.000000	0.017241
12	58	2	0.017241	0.000000	0.000000	0.000000	0.137931	0.086207	0.017241	0.017241	0.017241	0.000000	0.017241	0.034483	0.000000	0.034483	0.000000	0.034483	0.017241	0.051724	0.068966	0.000000	0.017241	0.000000	0.017241	0.017241	0.017241	0.051724	0.000000	0.000000	0.000000	0.068966	0.000000	0.000000	0.017241	0.000000	0.017241	0.017241	0.017241	0.017241	0.000000	0.017241	0.034483	0.017241	0.000000	0.000000	0.000000	0.017241	0.034483
12	59	2	0.000000	0.086207	0.120690	0.017241	0.034483	0.000000	0.034483	0.017241	0.068966	0.000000	0.017241	0.034483	0.224138	0.103448	0.120690	0.034483	0.120690	0.034483	0.017241	0.000000	0.000000	0.017241	0.017241	0.051724	0.034483	0.000000	0.000000	0.000000	0.017241	0.000000	0.000000	0.000000	0.017241	0.000000	0.000000	0.000000	0.000000	0.000000	0.000000	0.086207	0.000000	0.000000	0.000000	0.000000	0.017241	0.000000	0.000000
12	60	0	0.051724	0.068966	0.068966	0.034483	0.068966	0.034483	0.068966	0.103448	0.051724	0.086207	0.086207	0.103448	0.034483	0.000000	0.068966	0.137931	0.120690	0.086207	0.034483	0.000000	0.086207	0.086207	0.051724	0.051724	0.034483	0.103448	0.051724	0.034483	0.017241	0.017241	0.120690	0.086207	0.137931	0.155172	0.137931	0.051724	0.120690	0.103448	0.068966	0.086207	0.224138	0.086207	0.068966	0.068966	0.155172	0.120690	0.137931
12	62	2	0.000000	0.000000	0.000000	0.000000	0.017241	0.000000	0.000000	0.000000	0.000000	0.000000	0.000000	0.000000	0.000000	0.000000	0.000000	0.000000	0.000000	0.000000	0.000000	0.000000	0.000000	0.000000	0.000000	0.000000	0.000000	0.000000	0.000000	0.000000	0.000000	0.000000	0.000000	0.000000	0.000000	0.000000	0.000000	0.000000	0.000000	0.000000	0.000000	0.000000	0.000000	0.000000	0.000000	0.000000	0.000000	0.000000	0.000000
12	63	2	0.017241	0.000000	0.000000	0.000000	0.000000	0.017241	0.000000	0.000000	0.000000	0.000000	0.000000	0.000000	0.000000	0.000000	0.000000	0.017241	0.000000	0.000000	0.017241	0.000000	0.017241	0.000000	0.000000	0.000000	0.000000	0.000000	0.000000	0.000000	0.000000	0.034483	0.000000	0.000000	0.000000	0.000000	0.017241	0.000000	0.000000	0.000000	0.000000	0.000000	0.000000	0.000000	0.000000	0.000000	0.000000	0.000000	0.017241
12	64	2	0.017241	0.000000	0.017241	0.017241	0.068966	0.086207	0.034483	0.000000	0.000000	0.034483	0.000000	0.000000	0.017241	0.017241	0.000000	0.051724	0.068966	0.051724	0.086207	0.034483	0.034483	0.051724	0.000000	0.017241	0.017241	0.051724	0.051724	0.000000	0.017241	0.120690	0.034483	0.034483	0.086207	0.000000	0.068966	0.017241	0.017241	0.000000	0.017241	0.034483	0.034483	0.034483	0.051724	0.000000	0.000000	0.000000	0.034483
13	2	0	0.000000	0.000000	0.000000	0.000000	0.000000	0.000000	0.000000	0.000000	0.000000	0.000000	0.000000	0.000000	0.000000	0.000000	0.000000	0.000000	0.000000	0.000000	0.000000	0.000000	0.000000	0.000000	0.000000	0.000000	0.000000	0.000000	0.000000	0.000000	0.000000	0.000000	0.000000	0.000000	0.000000	0.000000	0.000000	0.000000	0.000000	0.000000	0.000000	0.000000	0.000000	0.000000	0.000000	0.000000	0.000000	0.000000	0.000000
13	3	2	0.000000	0.018182	0.000000	0.036364	0.000000	0.000000	0.000000	0.000000	0.000000	0.000000	0.000000	0.054545	0.072727	0.090909	0.127273	0.018182	0.000000	0.018182	0.000000	0.000000	0.000000	0.000000	0.000000	0.054545	0.000000	0.000000	0.000000	0.000000	0.036364	0.000000	0.000000	0.000000	0.000000	0.000000	0.000000	0.000000	0.000000	0.000000	0.018182	0.000000	0.000000	0.000000	0.000000	0.000000	0.000000	0.018182	0.000000
13	4	2	0.036364	0.036364	0.000000	0.000000	0.000000	0.036364	0.036364	0.018182	0.000000	0.000000	0.072727	0.090909	0.036364	0.000000	0.000000	0.000000	0.018182	0.000000	0.072727	0.000000	0.018182	0.018182	0.072727	0.018182	0.018182	0.000000	0.109091	0.018182	0.036364	0.000000	0.054545	0.000000	0.036364	0.000000	0.018182	0.036364	0.054545	0.036364	0.145455	0.054545	0.036364	0.000000	0.036364	0.000000	0.036364	0.000000	0.036364
13	5	0	1.872727	2.454545	2.890909	2.872727	2.727273	2.800000	2.727273	3.090909	2.836364	2.800000	3.018182	2.745455	2.654545	3.145455	2.800000	3.818182	4.600000	4.236364	4.618182	4.709091	4.981818	5.236364	5.963636	6.436364	6.672727	5.945455	5.490909	5.090909	4.981818	4.727273	5.709091	5.745455	5.200000	4.854545	4.727273	5.418182	4.090909	4.927273	5.163636	4.527273	4.963636	5.545455	5.072727	5.309091	5.290909	5.818182	5.672727
13	7	2	0.000000	0.000000	0.000000	0.018182	0.018182	0.036364	0.000000	0.000000	0.000000	0.036364	0.000000	0.036364	0.036364	0.000000	0.000000	0.000000	0.000000	0.000000	0.000000	0.000000	0.000000	0.000000	0.000000	0.018182	0.000000	0.000000	0.018182	0.000000	0.018182	0.000000	0.000000	0.000000	0.000000	0.000000	0.000000	0.000000	0.000000	0.000000	0.000000	0.000000	0.000000	0.000000	0.000000	0.000000	0.000000	0.000000	0.000000
13	8	2	0.000000	0.018182	0.000000	0.018182	0.000000	0.036364	0.000000	0.000000	0.072727	0.018182	0.036364	0.090909	0.054545	0.000000	0.000000	0.000000	0.000000	0.000000	0.000000	0.000000	0.000000	0.000000	0.000000	0.072727	0.000000	0.000000	0.018182	0.000000	0.036364	0.000000	0.000000	0.000000	0.000000	0.000000	0.000000	0.000000	0.000000	0.000000	0.018182	0.000000	0.000000	0.018182	0.000000	0.000000	0.000000	0.000000	0.000000
13	9	2	0.000000	0.000000	0.000000	0.000000	0.000000	0.000000	0.000000	0.000000	0.000000	0.000000	0.000000	0.000000	0.000000	0.000000	0.018182	0.000000	0.000000	0.000000	0.000000	0.018182	0.000000	0.000000	0.000000	0.000000	0.000000	0.000000	0.000000	0.000000	0.054545	0.000000	0.000000	0.000000	0.000000	0.000000	0.000000	0.000000	0.000000	0.000000	0.000000	0.000000	0.000000	0.000000	0.000000	0.000000	0.000000	0.000000	0.000000
13	10	2	0.000000	0.000000	0.000000	0.000000	0.000000	0.000000	0.000000	0.000000	0.000000	0.000000	0.018182	0.036364	0.000000	0.000000	0.018182	0.000000	0.000000	0.000000	0.000000	0.000000	0.018182	0.000000	0.000000	0.036364	0.018182	0.000000	0.000000	0.000000	0.000000	0.000000	0.018182	0.000000	0.000000	0.000000	0.000000	0.000000	0.000000	0.000000	0.018182	0.000000	0.000000	0.000000	0.000000	0.000000	0.000000	0.000000	0.018182
13	11	0	0.000000	0.000000	0.018182	0.036364	0.000000	0.018182	0.000000	0.000000	0.000000	0.000000	0.000000	0.000000	0.000000	0.000000	0.000000	0.000000	0.000000	0.000000	0.000000	0.000000	0.000000	0.000000	0.000000	0.018182	0.000000	0.000000	0.000000	0.000000	0.000000	0.000000	0.000000	0.000000	0.000000	0.000000	0.000000	0.000000	0.000000	0.000000	0.000000	0.000000	0.000000	0.000000	0.018182	0.000000	0.000000	0.000000	0.000000
13	13	2	0.000000	0.000000	0.000000	0.018182	0.000000	0.036364	0.000000	0.000000	0.000000	0.000000	0.018182	0.090909	0.018182	0.000000	0.000000	0.018182	0.000000	0.000000	0.018182	0.000000	0.000000	0.000000	0.018182	0.036364	0.000000	0.000000	0.072727	0.000000	0.000000	0.000000	0.000000	0.018182	0.036364	0.127273	0.000000	0.000000	0.018182	0.000000	0.000000	0.000000	0.000000	0.000000	0.018182	0.000000	0.000000	0.000000	0.000000
13	14	2	0.000000	0.000000	0.036364	0.018182	0.000000	0.072727	0.000000	0.000000	0.036364	0.054545	0.018182	0.072727	0.036364	0.000000	0.000000	0.000000	0.018182	0.000000	0.018182	0.018182	0.036364	0.000000	0.036364	0.072727	0.018182	0.000000	0.036364	0.000000	0.000000	0.000000	0.018182	0.000000	0.018182	0.000000	0.000000	0.018182	0.054545	0.000000	0.018182	0.000000	0.000000	0.000000	0.000000	0.000000	0.000000	0.000000	0.018182
13	16	0	0.000000	0.000000	0.000000	0.018182	0.000000	0.000000	0.000000	0.000000	0.000000	0.000000	0.000000	0.000000	0.000000	0.000000	0.000000	0.000000	0.000000	0.000000	0.000000	0.000000	0.000000	0.000000	0.000000	0.000000	0.000000	0.000000	0.000000	0.000000	0.018182	0.000000	0.000000	0.000000	0.018182	0.000000	0.000000	0.000000	0.000000	0.000000	0.000000	0.000000	0.000000	0.000000	0.000000	0.000000	0.000000	0.000000	0.000000
13	18	0	0.000000	0.000000	0.000000	0.000000	0.000000	0.036364	0.000000	0.000000	0.000000	0.000000	0.000000	0.054545	0.018182	0.000000	0.000000	0.000000	0.000000	0.000000	0.000000	0.000000	0.000000	0.000000	0.000000	0.018182	0.018182	0.000000	0.000000	0.000000	0.036364	0.000000	0.000000	0.000000	0.000000	0.000000	0.000000	0.000000	0.000000	0.000000	0.000000	0.000000	0.000000	0.000000	0.000000	0.000000	0.000000	0.000000	0.000000
13	19	2	0.018182	0.036364	0.000000	0.036364	0.000000	0.054545	0.018182	0.018182	0.036364	0.018182	0.000000	0.072727	0.036364	0.000000	0.000000	0.018182	0.018182	0.018182	0.000000	0.000000	0.018182	0.000000	0.000000	0.054545	0.000000	0.000000	0.054545	0.018182	0.036364	0.018182	0.000000	0.000000	0.000000	0.054545	0.018182	0.000000	0.000000	0.000000	0.000000	0.000000	0.000000	0.000000	0.000000	0.018182	0.000000	0.000000	0.000000
13	20	2	0.000000	0.036364	0.000000	0.000000	0.018182	0.036364	0.000000	0.018182	0.018182	0.000000	0.018182	0.109091	0.072727	0.000000	0.018182	0.018182	0.018182	0.018182	0.018182	0.018182	0.000000	0.000000	0.018182	0.018182	0.000000	0.000000	0.036364	0.000000	0.000000	0.018182	0.000000	0.090909	0.000000	0.000000	0.036364	0.018182	0.036364	0.000000	0.018182	0.000000	0.054545	0.000000	0.036364	0.000000	0.018182	0.000000	0.000000
13	21	2	0.000000	0.000000	0.000000	0.000000	0.000000	0.000000	0.000000	0.000000	0.000000	0.000000	0.000000	0.000000	0.000000	0.000000	0.000000	0.000000	0.000000	0.000000	0.000000	0.000000	0.000000	0.000000	0.000000	0.000000	0.000000	0.000000	0.000000	0.000000	0.000000	0.000000	0.000000	0.000000	0.000000	0.000000	0.000000	0.000000	0.000000	0.000000	0.000000	0.000000	0.000000	0.000000	0.000000	0.018182	0.000000	0.000000	0.000000
13	22	2	0.036364	0.054545	0.000000	0.018182	0.000000	0.054545	0.036364	0.018182	0.000000	0.000000	0.000000	0.090909	0.054545	0.018182	0.000000	0.054545	0.018182	0.000000	0.018182	0.018182	0.036364	0.000000	0.018182	0.054545	0.018182	0.000000	0.018182	0.036364	0.090909	0.000000	0.018182	0.018182	0.018182	0.036364	0.000000	0.000000	0.054545	0.000000	0.054545	0.018182	0.000000	0.000000	0.018182	0.018182	0.036364	0.000000	0.000000
13	23	0	0.000000	0.018182	0.000000	0.000000	0.000000	0.000000	0.018182	0.018182	0.000000	0.000000	0.000000	0.018182	0.000000	0.000000	0.000000	0.000000	0.000000	0.000000	0.000000	0.000000	0.000000	0.000000	0.000000	0.000000	0.000000	0.000000	0.000000	0.018182	0.000000	0.000000	0.000000	0.000000	0.000000	0.000000	0.000000	0.000000	0.000000	0.000000	0.000000	0.000000	0.000000	0.000000	0.000000	0.000000	0.000000	0.000000	0.000000
13	24	2	0.000000	0.163636	0.036364	0.018182	0.200000	0.200000	0.018182	0.127273	0.018182	0.018182	0.072727	0.054545	0.036364	0.036364	0.054545	0.018182	0.000000	0.018182	0.054545	0.036364	0.018182	0.000000	0.000000	0.000000	0.054545	0.000000	0.000000	0.036364	0.072727	0.018182	0.054545	0.018182	0.090909	0.000000	0.072727	0.018182	0.036364	0.000000	0.000000	0.036364	0.036364	0.000000	0.000000	0.000000	0.000000	0.018182	0.054545
13	25	2	0.000000	0.018182	0.018182	0.000000	0.018182	0.072727	0.054545	0.018182	0.000000	0.000000	0.000000	0.036364	0.000000	0.000000	0.000000	0.000000	0.000000	0.000000	0.018182	0.000000	0.000000	0.000000	0.000000	0.000000	0.000000	0.000000	0.000000	0.000000	0.000000	0.000000	0.000000	0.000000	0.000000	0.000000	0.000000	0.000000	0.000000	0.000000	0.000000	0.000000	0.000000	0.000000	0.000000	0.000000	0.000000	0.000000	0.000000
13	26	2	0.000000	0.000000	0.000000	0.000000	0.000000	0.072727	0.036364	0.000000	0.018182	0.000000	0.000000	0.072727	0.109091	0.000000	0.000000	0.000000	0.000000	0.018182	0.000000	0.000000	0.036364	0.036364	0.000000	0.054545	0.018182	0.000000	0.036364	0.000000	0.018182	0.000000	0.000000	0.000000	0.000000	0.000000	0.000000	0.000000	0.018182	0.000000	0.000000	0.000000	0.000000	0.000000	0.000000	0.000000	0.000000	0.000000	0.000000
13	27	0	0.000000	0.000000	0.000000	0.000000	0.000000	0.036364	0.036364	0.000000	0.018182	0.000000	0.000000	0.054545	0.000000	0.000000	0.000000	0.000000	0.000000	0.000000	0.000000	0.000000	0.000000	0.000000	0.000000	0.054545	0.000000	0.000000	0.018182	0.000000	0.036364	0.000000	0.000000	0.000000	0.000000	0.000000	0.000000	0.000000	0.000000	0.000000	0.000000	0.000000	0.000000	0.000000	0.000000	0.000000	0.000000	0.000000	0.000000
13	28	2	0.000000	0.054545	0.000000	0.000000	0.000000	0.090909	0.000000	0.018182	0.018182	0.000000	0.000000	0.109091	0.036364	0.000000	0.000000	0.000000	0.018182	0.000000	0.018182	0.000000	0.018182	0.000000	0.036364	0.036364	0.000000	0.018182	0.036364	0.000000	0.036364	0.000000	0.000000	0.000000	0.000000	0.000000	0.000000	0.000000	0.018182	0.000000	0.000000	0.000000	0.000000	0.000000	0.018182	0.000000	0.000000	0.000000	0.000000
13	29	2	0.000000	0.000000	0.000000	0.000000	0.000000	0.018182	0.000000	0.000000	0.000000	0.000000	0.000000	0.018182	0.000000	0.000000	0.000000	0.000000	0.000000	0.000000	0.000000	0.000000	0.000000	0.000000	0.000000	0.000000	0.000000	0.000000	0.000000	0.000000	0.000000	0.000000	0.000000	0.000000	0.000000	0.000000	0.000000	0.000000	0.000000	0.000000	0.000000	0.000000	0.000000	0.000000	0.000000	0.000000	0.000000	0.000000	0.000000
13	30	0	0.018182	0.000000	0.000000	0.018182	0.000000	0.018182	0.000000	0.000000	0.018182	0.000000	0.000000	0.054545	0.018182	0.000000	0.000000	0.000000	0.000000	0.000000	0.000000	0.000000	0.000000	0.000000	0.000000	0.018182	0.000000	0.000000	0.000000	0.000000	0.018182	0.000000	0.000000	0.000000	0.000000	0.000000	0.000000	0.000000	0.000000	0.000000	0.000000	0.000000	0.000000	0.000000	0.000000	0.000000	0.000000	0.000000	0.000000
13	31	2	0.000000	0.018182	0.000000	0.000000	0.000000	0.054545	0.000000	0.000000	0.018182	0.000000	0.000000	0.018182	0.018182	0.000000	0.000000	0.000000	0.000000	0.000000	0.000000	0.000000	0.000000	0.000000	0.000000	0.072727	0.000000	0.000000	0.000000	0.000000	0.018182	0.000000	0.000000	0.000000	0.000000	0.000000	0.000000	0.000000	0.000000	0.000000	0.000000	0.000000	0.000000	0.000000	0.000000	0.000000	0.000000	0.000000	0.000000
13	33	0	0.000000	0.018182	0.000000	0.036364	0.000000	0.000000	0.000000	0.000000	0.000000	0.000000	0.000000	0.054545	0.072727	0.018182	0.000000	0.000000	0.000000	0.018182	0.000000	0.000000	0.000000	0.000000	0.000000	0.054545	0.000000	0.000000	0.000000	0.000000	0.054545	0.000000	0.000000	0.000000	0.000000	0.000000	0.000000	0.000000	0.000000	0.000000	0.018182	0.000000	0.000000	0.000000	0.000000	0.000000	0.000000	0.018182	0.000000
13	34	1	0.000000	0.018182	0.018182	0.018182	0.000000	0.109091	0.000000	0.018182	0.090909	0.054545	0.109091	0.145455	0.054545	0.000000	0.000000	0.018182	0.000000	0.000000	0.072727	0.054545	0.054545	0.000000	0.072727	0.072727	0.018182	0.000000	0.109091	0.072727	0.018182	0.000000	0.054545	0.018182	0.000000	0.000000	0.000000	0.018182	0.054545	0.072727	0.145455	0.054545	0.072727	0.000000	0.018182	0.000000	0.054545	0.000000	0.018182
13	35	1	0.000000	0.000000	0.000000	0.000000	0.000000	0.000000	0.000000	0.000000	0.000000	0.000000	0.000000	0.000000	0.000000	0.000000	0.000000	0.000000	0.000000	0.000000	0.000000	0.000000	0.000000	0.000000	0.000000	0.000000	0.000000	0.000000	0.000000	0.000000	0.000000	0.000000	0.000000	0.000000	0.000000	0.000000	0.000000	0.000000	0.000000	0.000000	0.000000	0.000000	0.000000	0.000000	0.000000	0.000000	0.000000	0.000000	0.000000
13	36	1	0.000000	0.000000	0.000000	0.000000	0.000000	0.000000	0.000000	0.000000	0.000000	0.000000	0.000000	0.000000	0.018182	0.000000	0.000000	0.000000	0.000000	0.000000	0.000000	0.000000	0.000000	0.000000	0.000000	0.018182	0.000000	0.000000	0.000000	0.000000	0.000000	0.000000	0.000000	0.018182	0.000000	0.000000	0.000000	0.000000	0.000000	0.000000	0.000000	0.000000	0.000000	0.000000	0.000000	0.000000	0.000000	0.000000	0.000000
13	38	0	0.000000	0.000000	0.000000	0.000000	0.000000	0.000000	0.000000	0.000000	0.018182	0.000000	0.054545	0.072727	0.072727	0.000000	0.000000	0.000000	0.018182	0.000000	0.018182	0.000000	0.018182	0.000000	0.018182	0.090909	0.018182	0.000000	0.054545	0.018182	0.036364	0.000000	0.018182	0.000000	0.000000	0.000000	0.000000	0.000000	0.036364	0.018182	0.072727	0.018182	0.000000	0.000000	0.018182	0.000000	0.018182	0.000000	0.000000
13	39	1	0.000000	0.000000	0.000000	0.000000	0.000000	0.000000	0.000000	0.000000	0.000000	0.000000	0.000000	0.000000	0.000000	0.000000	0.000000	0.000000	0.000000	0.000000	0.000000	0.000000	0.000000	0.000000	0.000000	0.000000	0.000000	0.000000	0.000000	0.000000	0.000000	0.000000	0.000000	0.000000	0.000000	0.000000	0.000000	0.000000	0.000000	0.000000	0.000000	0.000000	0.000000	0.000000	0.000000	0.000000	0.000000	0.000000	0.000000
13	40	0	0.018182	0.018182	0.000000	0.018182	0.000000	0.000000	0.018182	0.018182	0.000000	0.000000	0.000000	0.036364	0.018182	0.000000	0.000000	0.000000	0.018182	0.000000	0.000000	0.000000	0.000000	0.000000	0.000000	0.000000	0.000000	0.000000	0.018182	0.018182	0.018182	0.000000	0.000000	0.000000	0.000000	0.000000	0.018182	0.000000	0.000000	0.000000	0.000000	0.000000	0.000000	0.000000	0.000000	0.000000	0.000000	0.000000	0.000000
13	41	1	0.000000	0.000000	0.000000	0.000000	0.000000	0.000000	0.000000	0.000000	0.018182	0.000000	0.000000	0.000000	0.018182	0.000000	0.000000	0.000000	0.000000	0.000000	0.018182	0.000000	0.000000	0.000000	0.000000	0.018182	0.000000	0.000000	0.000000	0.000000	0.000000	0.000000	0.000000	0.000000	0.000000	0.000000	0.000000	0.000000	0.000000	0.000000	0.000000	0.000000	0.000000	0.000000	0.000000	0.000000	0.000000	0.018182	0.000000
13	42	1	0.000000	0.000000	0.000000	0.018182	0.018182	0.000000	0.000000	0.000000	0.000000	0.000000	0.000000	0.018182	0.018182	0.000000	0.000000	0.000000	0.000000	0.018182	0.000000	0.000000	0.000000	0.000000	0.000000	0.000000	0.000000	0.000000	0.000000	0.000000	0.000000	0.000000	0.000000	0.000000	0.000000	0.000000	0.000000	0.000000	0.000000	0.000000	0.018182	0.000000	0.000000	0.000000	0.000000	0.000000	0.000000	0.000000	0.000000
13	43	2	0.000000	0.000000	0.000000	0.000000	0.000000	0.000000	0.000000	0.000000	0.000000	0.000000	0.000000	0.000000	0.000000	0.000000	0.000000	0.000000	0.000000	0.000000	0.000000	0.000000	0.000000	0.000000	0.000000	0.000000	0.000000	0.000000	0.000000	0.000000	0.000000	0.000000	0.000000	0.000000	0.000000	0.000000	0.000000	0.000000	0.000000	0.000000	0.000000	0.000000	0.000000	0.000000	0.000000	0.000000	0.000000	0.000000	0.000000
13	46	1	0.000000	0.000000	0.000000	0.018182	0.000000	0.000000	0.000000	0.000000	0.000000	0.000000	0.018182	0.090909	0.000000	0.018182	0.000000	0.000000	0.000000	0.000000	0.000000	0.000000	0.000000	0.000000	0.018182	0.018182	0.000000	0.000000	0.018182	0.000000	0.000000	0.018182	0.000000	0.000000	0.000000	0.000000	0.000000	0.018182	0.000000	0.000000	0.000000	0.000000	0.000000	0.000000	0.000000	0.000000	0.000000	0.000000	0.000000
13	48	1	0.018182	0.036364	0.072727	0.000000	0.018182	0.072727	0.018182	0.018182	0.018182	0.000000	0.000000	0.072727	0.036364	0.000000	0.000000	0.000000	0.000000	0.000000	0.036364	0.018182	0.036364	0.000000	0.036364	0.018182	0.090909	0.000000	0.054545	0.072727	0.018182	0.036364	0.072727	0.000000	0.018182	0.018182	0.054545	0.018182	0.072727	0.054545	0.072727	0.090909	0.072727	0.036364	0.090909	0.000000	0.036364	0.036364	0.054545
13	49	2	0.000000	0.000000	0.000000	0.000000	0.000000	0.000000	0.000000	0.000000	0.000000	0.000000	0.000000	0.000000	0.000000	0.000000	0.000000	0.000000	0.000000	0.000000	0.000000	0.000000	0.000000	0.000000	0.000000	0.000000	0.000000	0.000000	0.000000	0.000000	0.000000	0.000000	0.000000	0.000000	0.000000	0.000000	0.000000	0.000000	0.000000	0.000000	0.000000	0.000000	0.000000	0.000000	0.000000	0.000000	0.000000	0.000000	0.000000
13	50	2	0.000000	0.036364	0.036364	0.000000	0.000000	0.000000	0.000000	0.000000	0.000000	0.000000	0.000000	0.036364	0.000000	0.000000	0.000000	0.000000	0.000000	0.000000	0.000000	0.000000	0.000000	0.018182	0.000000	0.054545	0.000000	0.000000	0.000000	0.000000	0.000000	0.000000	0.000000	0.000000	0.000000	0.000000	0.000000	0.000000	0.018182	0.000000	0.000000	0.000000	0.000000	0.000000	0.000000	0.000000	0.018182	0.000000	0.000000
13	51	2	0.000000	0.000000	0.018182	0.000000	0.000000	0.018182	0.000000	0.000000	0.000000	0.000000	0.036364	0.036364	0.000000	0.000000	0.000000	0.000000	0.000000	0.000000	0.018182	0.018182	0.018182	0.018182	0.000000	0.018182	0.000000	0.000000	0.018182	0.000000	0.018182	0.000000	0.000000	0.000000	0.000000	0.000000	0.018182	0.000000	0.000000	0.018182	0.018182	0.000000	0.018182	0.000000	0.000000	0.000000	0.018182	0.000000	0.000000
13	52	2	0.000000	0.000000	0.000000	0.018182	0.000000	0.000000	0.000000	0.000000	0.000000	0.000000	0.000000	0.000000	0.000000	0.000000	0.000000	0.000000	0.000000	0.000000	0.000000	0.000000	0.000000	0.000000	0.000000	0.000000	0.000000	0.000000	0.000000	0.000000	0.000000	0.000000	0.000000	0.000000	0.000000	0.000000	0.000000	0.000000	0.000000	0.000000	0.000000	0.000000	0.000000	0.000000	0.000000	0.000000	0.000000	0.000000	0.000000
13	53	2	0.000000	0.000000	0.000000	0.000000	0.000000	0.000000	0.000000	0.000000	0.018182	0.000000	0.000000	0.000000	0.000000	0.000000	0.000000	0.000000	0.000000	0.000000	0.000000	0.000000	0.000000	0.000000	0.000000	0.018182	0.000000	0.000000	0.000000	0.000000	0.000000	0.000000	0.018182	0.000000	0.000000	0.000000	0.000000	0.000000	0.000000	0.000000	0.000000	0.000000	0.000000	0.000000	0.000000	0.000000	0.000000	0.000000	0.000000
13	54	2	0.000000	0.000000	0.000000	0.018182	0.000000	0.000000	0.000000	0.018182	0.018182	0.000000	0.000000	0.018182	0.000000	0.036364	0.018182	0.018182	0.000000	0.000000	0.000000	0.000000	0.000000	0.000000	0.000000	0.036364	0.000000	0.000000	0.000000	0.000000	0.000000	0.000000	0.000000	0.000000	0.018182	0.000000	0.000000	0.018182	0.000000	0.000000	0.000000	0.000000	0.000000	0.000000	0.000000	0.000000	0.000000	0.000000	0.000000
13	56	2	0.000000	0.000000	0.000000	0.000000	0.000000	0.054545	0.000000	0.000000	0.018182	0.018182	0.000000	0.036364	0.000000	0.000000	0.000000	0.000000	0.000000	0.000000	0.000000	0.000000	0.000000	0.000000	0.000000	0.018182	0.000000	0.000000	0.000000	0.000000	0.000000	0.000000	0.000000	0.000000	0.000000	0.000000	0.000000	0.000000	0.000000	0.000000	0.000000	0.000000	0.000000	0.000000	0.000000	0.000000	0.000000	0.000000	0.000000
13	57	2	0.036364	0.018182	0.018182	0.000000	0.018182	0.018182	0.036364	0.000000	0.000000	0.036364	0.036364	0.036364	0.054545	0.000000	0.000000	0.000000	0.018182	0.018182	0.036364	0.000000	0.036364	0.018182	0.036364	0.072727	0.018182	0.000000	0.018182	0.000000	0.018182	0.036364	0.036364	0.036364	0.036364	0.000000	0.018182	0.018182	0.054545	0.018182	0.018182	0.018182	0.000000	0.000000	0.000000	0.000000	0.018182	0.000000	0.018182
13	58	0	0.000000	0.000000	0.000000	0.000000	0.000000	0.000000	0.000000	0.000000	0.000000	0.000000	0.000000	0.000000	0.000000	0.000000	0.018182	0.000000	0.000000	0.000000	0.000000	0.000000	0.000000	0.000000	0.000000	0.000000	0.000000	0.000000	0.000000	0.000000	0.000000	0.000000	0.000000	0.000000	0.000000	0.000000	0.000000	0.000000	0.000000	0.000000	0.000000	0.000000	0.000000	0.000000	0.000000	0.000000	0.000000	0.000000	0.000000
13	59	2	0.000000	0.072727	0.018182	0.018182	0.000000	0.054545	0.036364	0.054545	0.054545	0.054545	0.054545	0.145455	0.036364	0.018182	0.000000	0.000000	0.000000	0.000000	0.072727	0.036364	0.018182	0.036364	0.036364	0.072727	0.036364	0.000000	0.072727	0.054545	0.054545	0.018182	0.054545	0.018182	0.036364	0.072727	0.000000	0.018182	0.127273	0.018182	0.109091	0.036364	0.036364	0.036364	0.018182	0.018182	0.072727	0.000000	0.036364
13	60	2	0.127273	0.018182	0.036364	0.036364	0.054545	0.018182	0.072727	0.036364	0.072727	0.000000	0.054545	0.109091	0.054545	0.072727	0.127273	0.018182	0.036364	0.018182	0.018182	0.000000	0.072727	0.072727	0.018182	0.036364	0.054545	0.018182	0.036364	0.054545	0.054545	0.109091	0.018182	0.054545	0.054545	0.000000	0.036364	0.054545	0.036364	0.072727	0.054545	0.036364	0.036364	0.072727	0.036364	0.127273	0.018182	0.054545	0.018182
13	61	2	0.000000	0.072727	0.000000	0.000000	0.000000	0.054545	0.000000	0.018182	0.018182	0.000000	0.018182	0.090909	0.054545	0.000000	0.000000	0.000000	0.090909	0.072727	0.054545	0.000000	0.000000	0.000000	0.000000	0.090909	0.000000	0.000000	0.018182	0.000000	0.018182	0.000000	0.000000	0.000000	0.000000	0.000000	0.000000	0.000000	0.000000	0.000000	0.000000	0.000000	0.018182	0.000000	0.000000	0.000000	0.000000	0.000000	0.000000
13	62	2	0.018182	0.036364	0.000000	0.018182	0.000000	0.036364	0.018182	0.054545	0.018182	0.054545	0.000000	0.036364	0.090909	0.000000	0.036364	0.000000	0.018182	0.000000	0.109091	0.000000	0.018182	0.000000	0.018182	0.090909	0.000000	0.000000	0.054545	0.000000	0.090909	0.072727	0.018182	0.054545	0.072727	0.018182	0.000000	0.000000	0.072727	0.018182	0.163636	0.090909	0.054545	0.036364	0.000000	0.018182	0.036364	0.000000	0.000000
13	63	2	0.018182	0.018182	0.000000	0.000000	0.000000	0.127273	0.000000	0.018182	0.000000	0.000000	0.018182	0.090909	0.018182	0.018182	0.000000	0.000000	0.000000	0.018182	0.000000	0.000000	0.000000	0.000000	0.000000	0.054545	0.000000	0.018182	0.000000	0.000000	0.018182	0.000000	0.000000	0.000000	0.000000	0.000000	0.000000	0.000000	0.000000	0.018182	0.000000	0.000000	0.000000	0.000000	0.000000	0.000000	0.000000	0.000000	0.018182
13	64	2	0.000000	0.000000	0.000000	0.000000	0.000000	0.072727	0.000000	0.036364	0.000000	0.000000	0.000000	0.054545	0.000000	0.000000	0.000000	0.000000	0.000000	0.000000	0.018182	0.000000	0.036364	0.000000	0.018182	0.036364	0.000000	0.000000	0.000000	0.000000	0.036364	0.000000	0.000000	0.000000	0.000000	0.000000	0.000000	0.000000	0.018182	0.000000	0.000000	0.000000	0.000000	0.000000	0.000000	0.000000	0.000000	0.000000	0.000000
14	1	2	0.000000	0.018182	0.090909	0.036364	0.000000	0.000000	0.109091	0.000000	0.000000	0.018182	0.000000	0.000000	0.000000	0.018182	0.000000	0.000000	0.000000	0.000000	0.036364	0.000000	0.018182	0.018182	0.000000	0.000000	0.000000	0.018182	0.036364	0.000000	0.000000	0.000000	0.036364	0.000000	0.000000	0.018182	0.000000	0.018182	0.036364	0.036364	0.018182	0.000000	0.018182	0.018182	0.000000	0.018182	0.054545	0.018182	0.018182
14	2	2	0.000000	0.054545	0.109091	0.036364	0.000000	0.036364	0.054545	0.018182	0.000000	0.018182	0.000000	0.000000	0.000000	0.000000	0.000000	0.000000	0.000000	0.000000	0.000000	0.018182	0.000000	0.018182	0.000000	0.000000	0.000000	0.000000	0.000000	0.000000	0.000000	0.000000	0.000000	0.000000	0.000000	0.036364	0.000000	0.000000	0.000000	0.000000	0.018182	0.000000	0.018182	0.000000	0.000000	0.000000	0.000000	0.000000	0.018182
14	3	0	0.018182	0.036364	0.090909	0.090909	0.072727	0.036364	0.236364	0.018182	0.018182	0.109091	0.018182	0.054545	0.054545	0.054545	0.090909	0.090909	0.054545	0.090909	0.036364	0.054545	0.090909	0.036364	0.072727	0.000000	0.090909	0.072727	0.109091	0.200000	0.018182	0.018182	0.000000	0.127273	0.018182	0.127273	0.054545	0.036364	0.109091	0.072727	0.145455	0.018182	0.145455	0.036364	0.072727	0.127273	0.072727	0.036364	0.072727
14	4	0	0.000000	0.018182	0.127273	0.036364	0.000000	0.000000	0.163636	0.000000	0.000000	0.018182	0.000000	0.018182	0.000000	0.000000	0.018182	0.000000	0.018182	0.000000	0.000000	0.018182	0.018182	0.000000	0.072727	0.000000	0.000000	0.000000	0.000000	0.000000	0.000000	0.000000	0.000000	0.000000	0.000000	0.036364	0.000000	0.000000	0.000000	0.000000	0.000000	0.000000	0.000000	0.000000	0.000000	0.000000	0.036364	0.000000	0.000000
14	5	0	5.763636	6.072727	6.727273	7.072727	6.072727	7.654545	7.600000	7.400000	7.945455	7.836364	7.618182	7.563636	8.018182	7.418182	7.690909	7.800000	7.690909	7.781818	7.381818	7.854545	7.072727	8.018182	7.927273	8.127273	8.254545	7.890909	7.963636	7.836364	8.345455	7.945455	7.836364	7.727273	7.836364	7.636364	7.600000	7.509091	7.709091	7.672727	7.781818	7.163636	7.836364	7.345455	7.600000	7.727273	7.436364	7.581818	7.127273
14	6	0	0.018182	0.072727	0.109091	0.090909	0.018182	0.036364	0.200000	0.018182	0.000000	0.109091	0.000000	0.018182	0.018182	0.000000	0.036364	0.109091	0.072727	0.036364	0.018182	0.036364	0.018182	0.036364	0.109091	0.036364	0.018182	0.054545	0.072727	0.000000	0.000000	0.018182	0.018182	0.090909	0.036364	0.163636	0.000000	0.054545	0.181818	0.036364	0.090909	0.018182	0.036364	0.018182	0.036364	0.036364	0.036364	0.018182	0.054545
14	7	2	0.000000	0.000000	0.072727	0.000000	0.000000	0.000000	0.072727	0.000000	0.000000	0.036364	0.000000	0.000000	0.000000	0.000000	0.000000	0.000000	0.000000	0.000000	0.000000	0.000000	0.000000	0.000000	0.000000	0.018182	0.000000	0.000000	0.000000	0.000000	0.000000	0.000000	0.036364	0.000000	0.000000	0.018182	0.000000	0.000000	0.000000	0.000000	0.018182	0.000000	0.072727	0.000000	0.000000	0.000000	0.000000	0.000000	0.000000
14	8	2	0.000000	0.000000	0.072727	0.072727	0.000000	0.018182	0.236364	0.018182	0.000000	0.072727	0.018182	0.000000	0.000000	0.000000	0.090909	0.072727	0.036364	0.072727	0.000000	0.018182	0.054545	0.000000	0.090909	0.000000	0.018182	0.036364	0.072727	0.000000	0.000000	0.000000	0.000000	0.036364	0.018182	0.036364	0.018182	0.072727	0.090909	0.036364	0.090909	0.000000	0.036364	0.036364	0.036364	0.109091	0.018182	0.036364	0.072727
14	10	2	0.000000	0.000000	0.109091	0.018182	0.054545	0.054545	0.218182	0.000000	0.109091	0.018182	0.000000	0.000000	0.018182	0.000000	0.054545	0.072727	0.054545	0.036364	0.072727	0.054545	0.036364	0.036364	0.109091	0.018182	0.000000	0.000000	0.000000	0.036364	0.090909	0.000000	0.000000	0.018182	0.018182	0.036364	0.000000	0.000000	0.000000	0.000000	0.018182	0.000000	0.054545	0.000000	0.000000	0.036364	0.018182	0.036364	0.000000
14	13	2	0.000000	0.018182	0.090909	0.018182	0.000000	0.036364	0.163636	0.000000	0.000000	0.000000	0.000000	0.000000	0.000000	0.000000	0.018182	0.000000	0.000000	0.000000	0.000000	0.000000	0.018182	0.000000	0.036364	0.000000	0.000000	0.000000	0.000000	0.000000	0.018182	0.000000	0.000000	0.000000	0.000000	0.072727	0.000000	0.000000	0.090909	0.018182	0.000000	0.000000	0.000000	0.000000	0.000000	0.000000	0.000000	0.000000	0.000000
14	14	2	0.000000	0.018182	0.054545	0.109091	0.000000	0.090909	0.200000	0.000000	0.036364	0.036364	0.000000	0.036364	0.018182	0.018182	0.000000	0.090909	0.000000	0.018182	0.018182	0.000000	0.000000	0.018182	0.072727	0.018182	0.000000	0.018182	0.018182	0.000000	0.000000	0.018182	0.036364	0.000000	0.018182	0.072727	0.036364	0.000000	0.000000	0.018182	0.054545	0.018182	0.036364	0.036364	0.054545	0.018182	0.072727	0.018182	0.054545
14	15	0	0.000000	0.000000	0.036364	0.000000	0.000000	0.000000	0.000000	0.000000	0.000000	0.000000	0.000000	0.000000	0.000000	0.000000	0.000000	0.000000	0.000000	0.000000	0.000000	0.000000	0.000000	0.000000	0.000000	0.000000	0.000000	0.000000	0.000000	0.000000	0.000000	0.000000	0.000000	0.000000	0.000000	0.000000	0.000000	0.000000	0.000000	0.000000	0.000000	0.000000	0.000000	0.000000	0.000000	0.000000	0.000000	0.000000	0.000000
14	16	0	0.000000	0.000000	0.072727	0.000000	0.000000	0.000000	0.000000	0.000000	0.000000	0.018182	0.000000	0.000000	0.000000	0.000000	0.000000	0.000000	0.000000	0.000000	0.000000	0.000000	0.000000	0.000000	0.000000	0.000000	0.000000	0.000000	0.000000	0.000000	0.000000	0.000000	0.000000	0.000000	0.000000	0.000000	0.000000	0.000000	0.000000	0.000000	0.000000	0.000000	0.000000	0.000000	0.000000	0.000000	0.000000	0.000000	0.000000
14	17	0	0.000000	0.000000	0.163636	0.018182	0.000000	0.000000	0.072727	0.000000	0.000000	0.000000	0.018182	0.000000	0.000000	0.000000	0.000000	0.000000	0.000000	0.000000	0.000000	0.000000	0.000000	0.000000	0.000000	0.000000	0.000000	0.000000	0.000000	0.000000	0.000000	0.000000	0.000000	0.000000	0.018182	0.018182	0.000000	0.000000	0.018182	0.000000	0.018182	0.000000	0.000000	0.000000	0.000000	0.000000	0.000000	0.000000	0.000000
14	18	0	0.090909	0.090909	0.163636	0.127273	0.018182	0.090909	0.309091	0.109091	0.127273	0.200000	0.054545	0.018182	0.036364	0.036364	0.036364	0.090909	0.054545	0.018182	0.054545	0.072727	0.054545	0.054545	0.072727	0.036364	0.018182	0.018182	0.090909	0.054545	0.109091	0.072727	0.018182	0.054545	0.036364	0.145455	0.018182	0.054545	0.054545	0.018182	0.072727	0.000000	0.145455	0.072727	0.000000	0.000000	0.000000	0.054545	0.109091
14	19	0	0.000000	0.018182	0.018182	0.000000	0.000000	0.000000	0.000000	0.018182	0.000000	0.000000	0.000000	0.000000	0.000000	0.000000	0.000000	0.018182	0.018182	0.000000	0.000000	0.000000	0.000000	0.000000	0.000000	0.000000	0.000000	0.000000	0.036364	0.000000	0.000000	0.000000	0.000000	0.000000	0.000000	0.000000	0.000000	0.000000	0.000000	0.000000	0.018182	0.000000	0.000000	0.000000	0.000000	0.000000	0.000000	0.000000	0.000000
14	20	0	0.000000	0.018182	0.072727	0.000000	0.000000	0.000000	0.109091	0.000000	0.000000	0.018182	0.000000	0.000000	0.000000	0.000000	0.000000	0.018182	0.018182	0.000000	0.000000	0.000000	0.000000	0.018182	0.018182	0.000000	0.000000	0.000000	0.000000	0.018182	0.000000	0.000000	0.000000	0.000000	0.000000	0.054545	0.000000	0.000000	0.000000	0.000000	0.018182	0.000000	0.000000	0.000000	0.000000	0.018182	0.018182	0.000000	0.018182
14	21	0	0.000000	0.000000	0.000000	0.000000	0.000000	0.000000	0.036364	0.000000	0.000000	0.000000	0.000000	0.000000	0.000000	0.000000	0.000000	0.000000	0.000000	0.000000	0.000000	0.000000	0.000000	0.000000	0.000000	0.000000	0.000000	0.000000	0.000000	0.000000	0.000000	0.000000	0.000000	0.000000	0.000000	0.018182	0.000000	0.000000	0.000000	0.000000	0.000000	0.000000	0.000000	0.000000	0.000000	0.000000	0.000000	0.000000	0.000000
14	22	2	0.000000	0.018182	0.018182	0.054545	0.000000	0.000000	0.018182	0.000000	0.000000	0.018182	0.000000	0.000000	0.000000	0.000000	0.000000	0.000000	0.000000	0.000000	0.000000	0.000000	0.000000	0.000000	0.000000	0.000000	0.000000	0.000000	0.000000	0.000000	0.000000	0.000000	0.000000	0.000000	0.000000	0.000000	0.000000	0.000000	0.036364	0.000000	0.000000	0.000000	0.000000	0.000000	0.018182	0.000000	0.000000	0.000000	0.000000
14	23	0	0.000000	0.036364	0.018182	0.000000	0.000000	0.000000	0.000000	0.000000	0.000000	0.000000	0.000000	0.000000	0.000000	0.000000	0.000000	0.000000	0.000000	0.000000	0.000000	0.000000	0.000000	0.000000	0.000000	0.000000	0.000000	0.000000	0.000000	0.000000	0.000000	0.000000	0.000000	0.000000	0.000000	0.000000	0.000000	0.000000	0.000000	0.000000	0.000000	0.000000	0.000000	0.000000	0.000000	0.000000	0.000000	0.000000	0.000000
14	24	2	0.000000	0.036364	0.054545	0.054545	0.000000	0.036364	0.145455	0.000000	0.000000	0.000000	0.000000	0.000000	0.000000	0.000000	0.000000	0.054545	0.000000	0.000000	0.000000	0.000000	0.000000	0.000000	0.000000	0.000000	0.000000	0.018182	0.000000	0.018182	0.000000	0.000000	0.000000	0.000000	0.000000	0.036364	0.000000	0.000000	0.000000	0.000000	0.000000	0.000000	0.000000	0.000000	0.000000	0.000000	0.000000	0.000000	0.000000
14	25	2	0.000000	0.000000	0.000000	0.000000	0.000000	0.000000	0.054545	0.000000	0.000000	0.000000	0.000000	0.000000	0.000000	0.000000	0.000000	0.000000	0.000000	0.000000	0.000000	0.000000	0.000000	0.000000	0.000000	0.000000	0.000000	0.000000	0.000000	0.000000	0.000000	0.000000	0.000000	0.000000	0.000000	0.018182	0.000000	0.000000	0.000000	0.000000	0.000000	0.000000	0.000000	0.000000	0.000000	0.000000	0.000000	0.000000	0.000000
14	26	2	0.000000	0.000000	0.090909	0.018182	0.018182	0.000000	0.090909	0.036364	0.018182	0.000000	0.018182	0.018182	0.018182	0.000000	0.036364	0.018182	0.000000	0.018182	0.018182	0.000000	0.000000	0.000000	0.018182	0.018182	0.018182	0.000000	0.036364	0.000000	0.000000	0.018182	0.054545	0.000000	0.000000	0.000000	0.018182	0.036364	0.000000	0.000000	0.000000	0.000000	0.018182	0.000000	0.018182	0.018182	0.000000	0.000000	0.000000
14	31	0	0.018182	0.127273	0.163636	0.072727	0.018182	0.036364	0.290909	0.000000	0.018182	0.090909	0.018182	0.018182	0.000000	0.018182	0.036364	0.072727	0.072727	0.036364	0.018182	0.018182	0.054545	0.036364	0.072727	0.000000	0.036364	0.018182	0.036364	0.036364	0.054545	0.018182	0.018182	0.036364	0.036364	0.072727	0.036364	0.018182	0.036364	0.000000	0.018182	0.000000	0.018182	0.018182	0.018182	0.036364	0.018182	0.000000	0.036364
14	33	1	0.000000	0.000000	0.036364	0.018182	0.000000	0.000000	0.000000	0.000000	0.000000	0.018182	0.000000	0.000000	0.000000	0.000000	0.018182	0.000000	0.000000	0.000000	0.000000	0.000000	0.018182	0.000000	0.000000	0.000000	0.000000	0.000000	0.000000	0.000000	0.000000	0.000000	0.000000	0.000000	0.000000	0.000000	0.000000	0.000000	0.000000	0.000000	0.000000	0.000000	0.000000	0.000000	0.000000	0.000000	0.000000	0.000000	0.000000
14	34	1	0.000000	0.018182	0.127273	0.090909	0.000000	0.054545	0.200000	0.018182	0.036364	0.036364	0.000000	0.000000	0.000000	0.000000	0.036364	0.054545	0.000000	0.000000	0.054545	0.018182	0.018182	0.000000	0.072727	0.018182	0.000000	0.000000	0.000000	0.000000	0.018182	0.000000	0.000000	0.000000	0.000000	0.018182	0.000000	0.000000	0.036364	0.000000	0.000000	0.000000	0.018182	0.000000	0.000000	0.000000	0.000000	0.000000	0.000000
14	35	1	0.000000	0.000000	0.109091	0.072727	0.054545	0.018182	0.236364	0.036364	0.018182	0.072727	0.000000	0.000000	0.018182	0.000000	0.072727	0.090909	0.018182	0.054545	0.000000	0.000000	0.054545	0.000000	0.072727	0.000000	0.000000	0.018182	0.090909	0.036364	0.000000	0.036364	0.000000	0.054545	0.000000	0.018182	0.054545	0.036364	0.054545	0.036364	0.090909	0.000000	0.109091	0.054545	0.072727	0.090909	0.054545	0.072727	0.072727
14	36	0	0.218182	0.109091	0.400000	0.145455	0.145455	0.127273	0.545455	0.181818	0.109091	0.181818	0.127273	0.072727	0.145455	0.163636	0.254545	0.400000	0.200000	0.200000	0.109091	0.163636	0.218182	0.072727	0.200000	0.181818	0.090909	0.127273	0.218182	0.163636	0.181818	0.163636	0.109091	0.090909	0.127273	0.181818	0.090909	0.200000	0.309091	0.109091	0.309091	0.109091	0.163636	0.109091	0.163636	0.254545	0.163636	0.163636	0.200000
14	37	1	0.000000	0.000000	0.072727	0.000000	0.000000	0.000000	0.000000	0.000000	0.000000	0.000000	0.000000	0.000000	0.000000	0.000000	0.000000	0.000000	0.000000	0.000000	0.000000	0.000000	0.000000	0.000000	0.000000	0.000000	0.000000	0.000000	0.000000	0.000000	0.000000	0.000000	0.000000	0.000000	0.000000	0.000000	0.000000	0.000000	0.000000	0.000000	0.000000	0.000000	0.000000	0.000000	0.000000	0.000000	0.000000	0.000000	0.000000
14	38	2	0.000000	0.000000	0.163636	0.090909	0.000000	0.036364	0.127273	0.000000	0.000000	0.018182	0.000000	0.000000	0.000000	0.000000	0.000000	0.054545	0.000000	0.000000	0.000000	0.000000	0.000000	0.000000	0.054545	0.000000	0.000000	0.000000	0.000000	0.000000	0.000000	0.000000	0.000000	0.000000	0.000000	0.054545	0.000000	0.000000	0.018182	0.000000	0.000000	0.000000	0.018182	0.000000	0.000000	0.000000	0.018182	0.000000	0.000000
14	39	0	0.018182	0.000000	0.000000	0.000000	0.000000	0.000000	0.000000	0.000000	0.000000	0.000000	0.000000	0.000000	0.000000	0.000000	0.000000	0.000000	0.000000	0.000000	0.000000	0.018182	0.000000	0.000000	0.000000	0.000000	0.000000	0.000000	0.000000	0.000000	0.000000	0.000000	0.000000	0.000000	0.000000	0.000000	0.000000	0.000000	0.000000	0.000000	0.000000	0.000000	0.000000	0.000000	0.000000	0.000000	0.000000	0.000000	0.000000
14	40	1	0.000000	0.000000	0.018182	0.000000	0.000000	0.000000	0.000000	0.000000	0.000000	0.000000	0.000000	0.000000	0.000000	0.000000	0.000000	0.000000	0.000000	0.000000	0.000000	0.000000	0.000000	0.000000	0.000000	0.000000	0.000000	0.000000	0.000000	0.000000	0.000000	0.000000	0.000000	0.000000	0.000000	0.000000	0.000000	0.000000	0.000000	0.000000	0.000000	0.000000	0.000000	0.000000	0.000000	0.000000	0.000000	0.000000	0.000000
14	41	1	0.000000	0.000000	0.000000	0.000000	0.000000	0.000000	0.000000	0.000000	0.000000	0.000000	0.000000	0.000000	0.000000	0.000000	0.000000	0.000000	0.000000	0.000000	0.000000	0.000000	0.000000	0.000000	0.000000	0.000000	0.000000	0.000000	0.000000	0.000000	0.000000	0.000000	0.000000	0.000000	0.000000	0.000000	0.000000	0.000000	0.000000	0.000000	0.000000	0.000000	0.000000	0.000000	0.000000	0.000000	0.000000	0.000000	0.000000
14	42	1	0.000000	0.018182	0.072727	0.018182	0.000000	0.018182	0.090909	0.000000	0.000000	0.018182	0.000000	0.000000	0.000000	0.000000	0.000000	0.018182	0.018182	0.000000	0.000000	0.000000	0.000000	0.000000	0.018182	0.000000	0.000000	0.000000	0.000000	0.000000	0.000000	0.000000	0.018182	0.000000	0.000000	0.036364	0.000000	0.000000	0.018182	0.000000	0.018182	0.000000	0.018182	0.000000	0.000000	0.000000	0.000000	0.000000	0.018182
14	43	2	0.000000	0.000000	0.018182	0.036364	0.000000	0.000000	0.090909	0.000000	0.000000	0.000000	0.000000	0.000000	0.000000	0.000000	0.000000	0.000000	0.000000	0.000000	0.000000	0.000000	0.000000	0.000000	0.000000	0.000000	0.000000	0.000000	0.000000	0.000000	0.000000	0.000000	0.000000	0.000000	0.000000	0.018182	0.000000	0.000000	0.018182	0.000000	0.000000	0.000000	0.000000	0.000000	0.000000	0.000000	0.000000	0.000000	0.000000
14	46	1	0.000000	0.000000	0.072727	0.036364	0.000000	0.000000	0.181818	0.000000	0.000000	0.036364	0.018182	0.000000	0.000000	0.000000	0.000000	0.018182	0.036364	0.000000	0.018182	0.000000	0.000000	0.054545	0.018182	0.036364	0.000000	0.000000	0.000000	0.000000	0.000000	0.000000	0.018182	0.000000	0.054545	0.036364	0.036364	0.018182	0.000000	0.018182	0.036364	0.036364	0.054545	0.018182	0.054545	0.018182	0.018182	0.018182	0.127273
14	48	1	0.000000	0.000000	0.000000	0.000000	0.000000	0.000000	0.000000	0.000000	0.000000	0.000000	0.000000	0.000000	0.000000	0.000000	0.000000	0.000000	0.000000	0.000000	0.000000	0.000000	0.000000	0.000000	0.000000	0.000000	0.000000	0.000000	0.000000	0.000000	0.000000	0.000000	0.000000	0.000000	0.000000	0.000000	0.000000	0.000000	0.000000	0.000000	0.000000	0.000000	0.000000	0.000000	0.000000	0.000000	0.000000	0.000000	0.000000
14	49	2	0.000000	0.054545	0.109091	0.072727	0.054545	0.018182	0.145455	0.000000	0.000000	0.072727	0.036364	0.000000	0.036364	0.018182	0.018182	0.036364	0.036364	0.036364	0.000000	0.018182	0.000000	0.000000	0.036364	0.036364	0.000000	0.018182	0.000000	0.000000	0.018182	0.018182	0.000000	0.000000	0.000000	0.018182	0.000000	0.000000	0.000000	0.018182	0.018182	0.000000	0.018182	0.036364	0.036364	0.000000	0.000000	0.000000	0.018182
14	50	1	0.018182	0.036364	0.072727	0.054545	0.090909	0.018182	0.181818	0.018182	0.000000	0.000000	0.036364	0.000000	0.000000	0.000000	0.000000	0.036364	0.018182	0.036364	0.018182	0.000000	0.054545	0.018182	0.036364	0.000000	0.018182	0.000000	0.054545	0.000000	0.072727	0.000000	0.000000	0.018182	0.018182	0.000000	0.018182	0.054545	0.054545	0.018182	0.018182	0.036364	0.000000	0.054545	0.000000	0.018182	0.000000	0.036364	0.018182
14	51	2	0.018182	0.000000	0.054545	0.090909	0.000000	0.036364	0.145455	0.000000	0.018182	0.054545	0.000000	0.000000	0.000000	0.000000	0.036364	0.072727	0.018182	0.018182	0.018182	0.000000	0.000000	0.000000	0.054545	0.000000	0.018182	0.000000	0.000000	0.000000	0.018182	0.000000	0.000000	0.000000	0.000000	0.018182	0.018182	0.000000	0.000000	0.000000	0.000000	0.000000	0.000000	0.000000	0.000000	0.000000	0.000000	0.000000	0.036364
14	52	1	0.000000	0.000000	0.181818	0.000000	0.000000	0.036364	0.054545	0.000000	0.000000	0.000000	0.000000	0.000000	0.000000	0.000000	0.000000	0.018182	0.000000	0.000000	0.000000	0.018182	0.000000	0.000000	0.000000	0.000000	0.000000	0.036364	0.000000	0.000000	0.000000	0.000000	0.000000	0.109091	0.000000	0.036364	0.000000	0.000000	0.000000	0.000000	0.018182	0.000000	0.000000	0.000000	0.000000	0.000000	0.000000	0.000000	0.000000
14	54	0	0.000000	0.000000	0.127273	0.000000	0.000000	0.000000	0.054545	0.000000	0.000000	0.000000	0.000000	0.000000	0.000000	0.000000	0.018182	0.000000	0.000000	0.000000	0.000000	0.000000	0.000000	0.000000	0.036364	0.000000	0.000000	0.000000	0.000000	0.000000	0.000000	0.000000	0.000000	0.000000	0.000000	0.000000	0.000000	0.000000	0.000000	0.000000	0.000000	0.000000	0.000000	0.000000	0.000000	0.000000	0.000000	0.000000	0.000000
14	55	0	0.000000	0.000000	0.163636	0.000000	0.000000	0.000000	0.054545	0.000000	0.000000	0.000000	0.000000	0.000000	0.000000	0.000000	0.000000	0.000000	0.000000	0.000000	0.000000	0.000000	0.000000	0.000000	0.018182	0.000000	0.000000	0.000000	0.000000	0.000000	0.000000	0.000000	0.000000	0.000000	0.000000	0.000000	0.000000	0.000000	0.000000	0.000000	0.000000	0.000000	0.000000	0.000000	0.000000	0.000000	0.000000	0.000000	0.000000
14	56	2	0.000000	0.000000	0.181818	0.072727	0.000000	0.036364	0.145455	0.036364	0.018182	0.018182	0.036364	0.000000	0.018182	0.036364	0.072727	0.072727	0.018182	0.036364	0.018182	0.018182	0.036364	0.000000	0.109091	0.054545	0.018182	0.000000	0.054545	0.036364	0.036364	0.000000	0.018182	0.036364	0.000000	0.072727	0.036364	0.018182	0.018182	0.018182	0.090909	0.018182	0.036364	0.036364	0.000000	0.036364	0.036364	0.018182	0.018182
14	57	2	0.000000	0.000000	0.018182	0.018182	0.000000	0.018182	0.036364	0.000000	0.000000	0.000000	0.000000	0.000000	0.000000	0.000000	0.000000	0.018182	0.000000	0.000000	0.000000	0.000000	0.000000	0.000000	0.018182	0.000000	0.000000	0.000000	0.000000	0.000000	0.000000	0.000000	0.000000	0.000000	0.000000	0.018182	0.000000	0.000000	0.000000	0.000000	0.000000	0.000000	0.000000	0.000000	0.000000	0.000000	0.000000	0.000000	0.000000
14	58	2	0.018182	0.072727	0.054545	0.036364	0.000000	0.000000	0.054545	0.036364	0.000000	0.072727	0.000000	0.000000	0.000000	0.018182	0.000000	0.018182	0.072727	0.000000	0.018182	0.018182	0.018182	0.018182	0.000000	0.000000	0.000000	0.000000	0.018182	0.000000	0.000000	0.000000	0.000000	0.018182	0.018182	0.000000	0.000000	0.000000	0.000000	0.000000	0.036364	0.018182	0.018182	0.000000	0.018182	0.000000	0.000000	0.000000	0.000000
14	59	2	0.000000	0.000000	0.000000	0.000000	0.000000	0.000000	0.054545	0.000000	0.000000	0.000000	0.000000	0.000000	0.000000	0.000000	0.000000	0.000000	0.000000	0.000000	0.000000	0.000000	0.000000	0.000000	0.000000	0.000000	0.000000	0.000000	0.000000	0.000000	0.000000	0.000000	0.000000	0.000000	0.000000	0.000000	0.000000	0.000000	0.000000	0.000000	0.000000	0.000000	0.000000	0.000000	0.000000	0.000000	0.000000	0.000000	0.000000
14	60	2	0.000000	0.000000	0.018182	0.018182	0.000000	0.000000	0.036364	0.000000	0.000000	0.000000	0.000000	0.000000	0.000000	0.000000	0.000000	0.000000	0.000000	0.000000	0.000000	0.000000	0.000000	0.000000	0.000000	0.000000	0.000000	0.000000	0.000000	0.000000	0.000000	0.000000	0.000000	0.000000	0.000000	0.000000	0.000000	0.000000	0.000000	0.018182	0.000000	0.000000	0.000000	0.000000	0.000000	0.000000	0.000000	0.000000	0.000000
14	61	2	0.000000	0.072727	0.072727	0.090909	0.054545	0.036364	0.109091	0.018182	0.018182	0.218182	0.036364	0.018182	0.018182	0.054545	0.072727	0.145455	0.054545	0.036364	0.072727	0.109091	0.018182	0.036364	0.036364	0.018182	0.018182	0.000000	0.109091	0.018182	0.000000	0.072727	0.000000	0.018182	0.036364	0.036364	0.000000	0.018182	0.036364	0.000000	0.000000	0.000000	0.054545	0.018182	0.000000	0.072727	0.000000	0.000000	0.018182
14	62	2	0.000000	0.000000	0.054545	0.054545	0.000000	0.000000	0.109091	0.000000	0.000000	0.000000	0.000000	0.000000	0.000000	0.000000	0.000000	0.036364	0.000000	0.000000	0.036364	0.000000	0.018182	0.000000	0.000000	0.000000	0.000000	0.000000	0.000000	0.000000	0.000000	0.000000	0.000000	0.000000	0.000000	0.054545	0.000000	0.000000	0.018182	0.000000	0.000000	0.000000	0.018182	0.000000	0.000000	0.054545	0.000000	0.000000	0.018182
14	63	2	0.000000	0.000000	0.090909	0.090909	0.000000	0.000000	0.218182	0.000000	0.000000	0.090909	0.036364	0.018182	0.000000	0.000000	0.018182	0.054545	0.018182	0.000000	0.000000	0.000000	0.000000	0.054545	0.054545	0.054545	0.018182	0.000000	0.054545	0.036364	0.000000	0.000000	0.036364	0.000000	0.036364	0.072727	0.036364	0.018182	0.018182	0.036364	0.054545	0.000000	0.054545	0.000000	0.018182	0.072727	0.036364	0.000000	0.127273
14	64	2	0.000000	0.018182	0.000000	0.036364	0.000000	0.000000	0.000000	0.000000	0.000000	0.000000	0.000000	0.000000	0.000000	0.000000	0.000000	0.018182	0.000000	0.000000	0.000000	0.000000	0.000000	0.000000	0.000000	0.000000	0.000000	0.000000	0.000000	0.000000	0.000000	0.000000	0.000000	0.000000	0.000000	0.018182	0.000000	0.000000	0.000000	0.000000	0.000000	0.000000	0.000000	0.000000	0.000000	0.000000	0.000000	0.000000	0.000000
15	1	1	0.000000	0.000000	0.000000	0.000000	0.000000	0.031746	0.000000	0.000000	0.000000	0.031746	0.000000	0.000000	0.000000	0.000000	0.000000	0.000000	0.000000	0.031746	0.000000	0.031746	0.015873	0.000000	0.015873	0.015873	0.000000	0.063492	0.000000	0.031746	0.000000	0.000000	0.047619	0.000000	0.015873	0.079365	0.047619	0.000000	0.031746	0.000000	0.000000	0.015873	0.015873	0.000000	0.000000	0.015873	0.000000	0.000000	0.000000
15	2	0	0.000000	0.000000	0.000000	0.000000	0.000000	0.000000	0.000000	0.000000	0.000000	0.000000	0.000000	0.000000	0.000000	0.000000	0.000000	0.000000	0.000000	0.095238	0.000000	0.015873	0.015873	0.000000	0.000000	0.000000	0.000000	0.015873	0.000000	0.000000	0.000000	0.000000	0.015873	0.000000	0.000000	0.000000	0.047619	0.000000	0.000000	0.000000	0.000000	0.000000	0.015873	0.000000	0.000000	0.000000	0.047619	0.000000	0.000000
15	3	1	0.047619	0.000000	0.000000	0.000000	0.047619	0.000000	0.000000	0.000000	0.015873	0.015873	0.000000	0.000000	0.000000	0.000000	0.000000	0.015873	0.000000	0.015873	0.015873	0.000000	0.000000	0.000000	0.000000	0.000000	0.000000	0.031746	0.000000	0.031746	0.000000	0.000000	0.000000	0.000000	0.000000	0.095238	0.000000	0.000000	0.000000	0.000000	0.000000	0.000000	0.000000	0.015873	0.000000	0.000000	0.015873	0.000000	0.000000
15	4	1	0.000000	0.000000	0.000000	0.000000	0.000000	0.000000	0.000000	0.000000	0.000000	0.000000	0.000000	0.000000	0.000000	0.000000	0.000000	0.000000	0.000000	0.063492	0.000000	0.000000	0.000000	0.000000	0.000000	0.000000	0.000000	0.000000	0.000000	0.000000	0.000000	0.000000	0.000000	0.000000	0.000000	0.000000	0.047619	0.000000	0.000000	0.000000	0.000000	0.000000	0.000000	0.000000	0.000000	0.000000	0.000000	0.000000	0.000000
15	5	0	0.031746	0.000000	0.000000	0.000000	0.095238	0.015873	0.000000	0.000000	0.015873	0.000000	0.000000	0.000000	0.000000	0.000000	0.000000	0.000000	0.000000	0.000000	0.000000	0.000000	0.000000	0.015873	0.000000	0.000000	0.000000	0.015873	0.000000	0.000000	0.000000	0.000000	0.000000	0.000000	0.000000	0.063492	0.000000	0.000000	0.000000	0.000000	0.000000	0.000000	0.000000	0.015873	0.000000	0.000000	0.000000	0.000000	0.000000
15	6	0	0.000000	0.000000	0.000000	0.000000	0.000000	0.000000	0.000000	0.000000	0.000000	0.000000	0.000000	0.000000	0.000000	0.000000	0.000000	0.000000	0.000000	0.000000	0.000000	0.000000	0.000000	0.000000	0.000000	0.000000	0.000000	0.000000	0.000000	0.031746	0.000000	0.000000	0.000000	0.000000	0.000000	0.031746	0.000000	0.000000	0.000000	0.000000	0.000000	0.000000	0.000000	0.000000	0.000000	0.000000	0.000000	0.000000	0.000000
15	7	1	0.000000	0.000000	0.000000	0.000000	0.000000	0.063492	0.000000	0.000000	0.000000	0.000000	0.000000	0.000000	0.000000	0.000000	0.000000	0.000000	0.000000	0.000000	0.000000	0.015873	0.047619	0.000000	0.000000	0.000000	0.000000	0.095238	0.015873	0.031746	0.000000	0.000000	0.031746	0.000000	0.015873	0.126984	0.000000	0.000000	0.015873	0.000000	0.000000	0.000000	0.000000	0.015873	0.000000	0.031746	0.015873	0.000000	0.015873
15	8	0	0.000000	0.000000	0.000000	0.000000	0.000000	0.000000	0.000000	0.000000	0.000000	0.000000	0.000000	0.000000	0.000000	0.000000	0.000000	0.000000	0.000000	0.015873	0.000000	0.000000	0.000000	0.000000	0.000000	0.000000	0.000000	0.015873	0.000000	0.000000	0.000000	0.000000	0.015873	0.000000	0.000000	0.111111	0.000000	0.000000	0.000000	0.000000	0.000000	0.000000	0.000000	0.000000	0.000000	0.000000	0.000000	0.000000	0.000000
15	9	0	0.015873	0.000000	0.000000	0.000000	0.000000	0.000000	0.000000	0.000000	0.000000	0.000000	0.000000	0.000000	0.000000	0.000000	0.000000	0.000000	0.000000	0.000000	0.000000	0.015873	0.031746	0.000000	0.000000	0.000000	0.000000	0.047619	0.000000	0.031746	0.015873	0.000000	0.063492	0.000000	0.015873	0.111111	0.000000	0.000000	0.000000	0.000000	0.000000	0.000000	0.000000	0.031746	0.047619	0.015873	0.000000	0.000000	0.015873
15	11	0	0.000000	0.015873	0.015873	0.000000	0.000000	0.015873	0.015873	0.000000	0.000000	0.000000	0.000000	0.000000	0.000000	0.000000	0.015873	0.000000	0.000000	0.015873	0.000000	0.000000	0.000000	0.000000	0.000000	0.000000	0.000000	0.000000	0.015873	0.000000	0.000000	0.000000	0.000000	0.000000	0.000000	0.047619	0.000000	0.015873	0.000000	0.000000	0.000000	0.000000	0.000000	0.000000	0.015873	0.000000	0.000000	0.000000	0.000000
15	12	0	0.000000	0.000000	0.000000	0.000000	0.000000	0.000000	0.000000	0.000000	0.000000	0.000000	0.000000	0.000000	0.000000	0.000000	0.000000	0.000000	0.000000	0.063492	0.000000	0.000000	0.015873	0.000000	0.000000	0.000000	0.000000	0.000000	0.000000	0.000000	0.000000	0.000000	0.000000	0.000000	0.000000	0.047619	0.047619	0.000000	0.000000	0.000000	0.000000	0.000000	0.000000	0.000000	0.000000	0.015873	0.015873	0.000000	0.015873
15	14	0	0.000000	0.000000	0.000000	0.000000	0.000000	0.000000	0.000000	0.000000	0.000000	0.015873	0.000000	0.000000	0.000000	0.000000	0.000000	0.000000	0.000000	0.000000	0.000000	0.000000	0.000000	0.000000	0.000000	0.000000	0.000000	0.000000	0.000000	0.015873	0.000000	0.000000	0.000000	0.000000	0.000000	0.063492	0.000000	0.000000	0.000000	0.000000	0.000000	0.000000	0.015873	0.000000	0.015873	0.000000	0.000000	0.000000	0.000000
15	18	1	0.015873	0.000000	0.000000	0.000000	0.000000	0.047619	0.000000	0.000000	0.000000	0.015873	0.000000	0.000000	0.000000	0.000000	0.000000	0.000000	0.000000	0.047619	0.000000	0.000000	0.031746	0.000000	0.000000	0.000000	0.000000	0.031746	0.000000	0.000000	0.031746	0.000000	0.031746	0.000000	0.031746	0.111111	0.047619	0.000000	0.015873	0.000000	0.000000	0.000000	0.000000	0.031746	0.015873	0.000000	0.047619	0.000000	0.015873
15	19	0	0.000000	0.000000	0.000000	0.000000	0.000000	0.000000	0.000000	0.000000	0.000000	0.015873	0.000000	0.000000	0.000000	0.000000	0.000000	0.000000	0.000000	0.063492	0.000000	0.015873	0.000000	0.000000	0.031746	0.000000	0.000000	0.031746	0.000000	0.031746	0.000000	0.000000	0.015873	0.000000	0.015873	0.031746	0.047619	0.000000	0.000000	0.000000	0.000000	0.000000	0.000000	0.015873	0.015873	0.031746	0.047619	0.000000	0.015873
15	21	0	0.015873	0.000000	0.000000	0.000000	0.000000	0.015873	0.000000	0.000000	0.000000	0.015873	0.000000	0.000000	0.000000	0.000000	0.000000	0.047619	0.000000	0.031746	0.000000	0.000000	0.000000	0.000000	0.015873	0.000000	0.000000	0.031746	0.000000	0.000000	0.015873	0.000000	0.000000	0.000000	0.015873	0.063492	0.031746	0.000000	0.000000	0.000000	0.000000	0.000000	0.000000	0.000000	0.000000	0.000000	0.031746	0.000000	0.000000
15	22	1	0.047619	0.015873	0.000000	0.142857	0.031746	0.000000	0.015873	0.015873	0.015873	0.000000	0.000000	0.000000	0.000000	0.000000	0.015873	0.031746	0.000000	0.079365	0.000000	0.015873	0.000000	0.015873	0.000000	0.015873	0.015873	0.031746	0.000000	0.000000	0.031746	0.000000	0.015873	0.000000	0.000000	0.063492	0.047619	0.000000	0.000000	0.000000	0.000000	0.015873	0.031746	0.031746	0.000000	0.000000	0.015873	0.000000	0.000000
15	23	0	0.015873	0.000000	0.000000	0.000000	0.000000	0.000000	0.000000	0.000000	0.000000	0.015873	0.000000	0.000000	0.000000	0.000000	0.000000	0.000000	0.000000	0.079365	0.000000	0.000000	0.031746	0.000000	0.015873	0.000000	0.000000	0.015873	0.000000	0.000000	0.063492	0.000000	0.015873	0.000000	0.047619	0.079365	0.063492	0.000000	0.015873	0.000000	0.000000	0.000000	0.000000	0.015873	0.000000	0.000000	0.047619	0.000000	0.015873
15	24	1	0.000000	0.000000	0.000000	0.000000	0.000000	0.015873	0.000000	0.000000	0.000000	0.000000	0.000000	0.000000	0.000000	0.000000	0.000000	0.000000	0.000000	0.000000	0.000000	0.000000	0.000000	0.000000	0.000000	0.000000	0.000000	0.015873	0.000000	0.015873	0.015873	0.000000	0.015873	0.000000	0.000000	0.031746	0.000000	0.000000	0.000000	0.000000	0.000000	0.000000	0.000000	0.000000	0.000000	0.000000	0.000000	0.000000	0.000000
15	27	1	0.015873	0.000000	0.000000	0.047619	0.000000	0.000000	0.000000	0.000000	0.000000	0.000000	0.000000	0.000000	0.000000	0.015873	0.000000	0.000000	0.000000	0.000000	0.000000	0.015873	0.015873	0.000000	0.000000	0.000000	0.000000	0.015873	0.000000	0.000000	0.047619	0.000000	0.000000	0.000000	0.000000	0.047619	0.000000	0.000000	0.000000	0.000000	0.000000	0.015873	0.000000	0.015873	0.000000	0.000000	0.000000	0.000000	0.000000
15	28	0	0.000000	0.015873	0.095238	0.190476	0.079365	0.031746	0.047619	0.015873	0.000000	0.031746	0.000000	0.000000	0.000000	0.000000	0.000000	0.000000	0.000000	0.079365	0.000000	0.000000	0.000000	0.000000	0.015873	0.000000	0.000000	0.000000	0.000000	0.031746	0.000000	0.000000	0.000000	0.000000	0.000000	0.000000	0.079365	0.000000	0.000000	0.000000	0.000000	0.000000	0.000000	0.000000	0.000000	0.000000	0.063492	0.000000	0.000000
15	30	1	0.000000	0.000000	0.000000	0.000000	0.000000	0.015873	0.000000	0.000000	0.000000	0.000000	0.000000	0.000000	0.000000	0.000000	0.000000	0.015873	0.000000	0.000000	0.000000	0.015873	0.000000	0.000000	0.000000	0.000000	0.000000	0.047619	0.000000	0.000000	0.063492	0.000000	0.031746	0.000000	0.015873	0.158730	0.015873	0.000000	0.015873	0.000000	0.000000	0.015873	0.000000	0.000000	0.000000	0.000000	0.000000	0.000000	0.015873
15	32	0	0.238095	0.111111	0.206349	0.142857	0.158730	0.190476	0.174603	0.142857	0.238095	0.222222	0.190476	0.174603	0.111111	0.206349	0.190476	0.206349	0.206349	0.222222	0.301587	0.238095	0.349206	0.253968	0.238095	0.317460	0.142857	0.190476	0.253968	0.206349	0.253968	0.206349	0.222222	0.238095	0.222222	0.238095	0.222222	0.190476	0.206349	0.174603	0.206349	0.079365	0.253968	0.222222	0.253968	0.158730	0.174603	0.174603	0.301587
15	33	1	0.000000	0.000000	0.000000	0.000000	0.000000	0.015873	0.000000	0.000000	0.000000	0.000000	0.000000	0.000000	0.000000	0.000000	0.000000	0.000000	0.000000	0.095238	0.000000	0.000000	0.000000	0.000000	0.000000	0.000000	0.000000	0.063492	0.000000	0.031746	0.000000	0.000000	0.015873	0.000000	0.000000	0.063492	0.015873	0.000000	0.015873	0.000000	0.000000	0.000000	0.000000	0.000000	0.015873	0.015873	0.015873	0.000000	0.000000
15	34	2	5.285714	3.603175	5.158730	5.841270	4.492063	5.460317	6.126984	6.587302	6.761905	6.968254	6.968254	6.603175	7.015873	5.888889	6.047619	5.873016	4.730159	5.476190	5.809524	6.015873	5.888889	6.126984	6.349206	6.396825	5.682540	6.825397	6.539683	6.634921	6.666667	7.111111	6.714286	6.984127	7.000000	6.555556	6.809524	6.857143	7.015873	6.777778	6.952381	6.841270	6.730159	6.984127	6.666667	5.857143	6.555556	6.793651	7.031746
15	35	1	0.000000	0.000000	0.000000	0.000000	0.015873	0.015873	0.000000	0.000000	0.000000	0.000000	0.000000	0.000000	0.000000	0.000000	0.000000	0.000000	0.000000	0.000000	0.000000	0.000000	0.031746	0.000000	0.000000	0.000000	0.000000	0.031746	0.000000	0.000000	0.000000	0.000000	0.015873	0.000000	0.000000	0.095238	0.000000	0.000000	0.000000	0.000000	0.000000	0.000000	0.000000	0.000000	0.000000	0.015873	0.015873	0.000000	0.000000
15	41	1	0.000000	0.000000	0.000000	0.000000	0.000000	0.015873	0.000000	0.000000	0.000000	0.000000	0.000000	0.000000	0.000000	0.000000	0.000000	0.000000	0.000000	0.015873	0.000000	0.000000	0.015873	0.015873	0.015873	0.000000	0.000000	0.015873	0.000000	0.015873	0.015873	0.000000	0.015873	0.000000	0.000000	0.079365	0.000000	0.000000	0.000000	0.000000	0.000000	0.000000	0.015873	0.015873	0.031746	0.000000	0.031746	0.000000	0.000000
15	42	1	0.000000	0.000000	0.000000	0.000000	0.000000	0.015873	0.015873	0.000000	0.000000	0.000000	0.000000	0.000000	0.015873	0.000000	0.000000	0.000000	0.000000	0.015873	0.000000	0.000000	0.000000	0.000000	0.015873	0.000000	0.000000	0.000000	0.000000	0.000000	0.031746	0.000000	0.000000	0.000000	0.015873	0.031746	0.015873	0.000000	0.015873	0.000000	0.000000	0.000000	0.000000	0.000000	0.000000	0.000000	0.000000	0.000000	0.000000
15	44	0	0.000000	0.000000	0.000000	0.015873	0.000000	0.095238	0.000000	0.000000	0.000000	0.015873	0.000000	0.000000	0.000000	0.000000	0.000000	0.000000	0.000000	0.031746	0.000000	0.015873	0.031746	0.000000	0.031746	0.000000	0.000000	0.031746	0.000000	0.031746	0.031746	0.000000	0.063492	0.000000	0.015873	0.079365	0.015873	0.000000	0.000000	0.000000	0.000000	0.000000	0.000000	0.015873	0.015873	0.047619	0.000000	0.000000	0.015873
15	46	1	0.015873	0.000000	0.015873	0.000000	0.000000	0.015873	0.000000	0.000000	0.000000	0.000000	0.000000	0.000000	0.000000	0.000000	0.000000	0.000000	0.000000	0.079365	0.000000	0.000000	0.000000	0.000000	0.000000	0.000000	0.000000	0.000000	0.000000	0.000000	0.000000	0.000000	0.015873	0.000000	0.000000	0.015873	0.079365	0.000000	0.000000	0.000000	0.000000	0.000000	0.015873	0.000000	0.000000	0.000000	0.063492	0.000000	0.000000
15	47	1	0.000000	0.063492	0.079365	0.142857	0.079365	0.015873	0.031746	0.000000	0.000000	0.000000	0.000000	0.000000	0.000000	0.000000	0.000000	0.000000	0.000000	0.000000	0.000000	0.047619	0.000000	0.000000	0.000000	0.000000	0.000000	0.015873	0.031746	0.000000	0.031746	0.000000	0.015873	0.000000	0.000000	0.095238	0.000000	0.000000	0.000000	0.000000	0.000000	0.000000	0.000000	0.015873	0.000000	0.015873	0.000000	0.000000	0.015873
15	49	0	0.015873	0.000000	0.000000	0.015873	0.000000	0.031746	0.000000	0.000000	0.000000	0.000000	0.000000	0.015873	0.000000	0.000000	0.000000	0.000000	0.000000	0.000000	0.000000	0.000000	0.015873	0.000000	0.000000	0.000000	0.000000	0.095238	0.000000	0.000000	0.000000	0.000000	0.015873	0.000000	0.015873	0.142857	0.000000	0.000000	0.015873	0.000000	0.000000	0.000000	0.000000	0.031746	0.015873	0.015873	0.000000	0.000000	0.000000
15	50	2	0.000000	0.000000	0.000000	0.000000	0.000000	0.000000	0.000000	0.000000	0.000000	0.000000	0.000000	0.000000	0.000000	0.000000	0.000000	0.000000	0.000000	0.000000	0.000000	0.000000	0.000000	0.000000	0.000000	0.000000	0.000000	0.015873	0.000000	0.000000	0.000000	0.000000	0.000000	0.000000	0.000000	0.031746	0.000000	0.000000	0.000000	0.000000	0.000000	0.000000	0.000000	0.000000	0.000000	0.000000	0.000000	0.000000	0.000000
15	51	2	0.000000	0.000000	0.000000	0.000000	0.000000	0.000000	0.000000	0.000000	0.000000	0.000000	0.000000	0.000000	0.000000	0.000000	0.000000	0.000000	0.000000	0.000000	0.015873	0.000000	0.000000	0.000000	0.000000	0.000000	0.000000	0.000000	0.000000	0.000000	0.000000	0.000000	0.000000	0.000000	0.000000	0.000000	0.000000	0.000000	0.000000	0.000000	0.000000	0.000000	0.000000	0.000000	0.015873	0.015873	0.015873	0.000000	0.000000
15	53	2	0.000000	0.000000	0.000000	0.000000	0.000000	0.000000	0.000000	0.000000	0.000000	0.000000	0.000000	0.000000	0.000000	0.000000	0.000000	0.000000	0.000000	0.015873	0.000000	0.000000	0.000000	0.000000	0.000000	0.000000	0.000000	0.000000	0.000000	0.000000	0.000000	0.000000	0.015873	0.000000	0.000000	0.015873	0.000000	0.000000	0.000000	0.000000	0.000000	0.000000	0.000000	0.000000	0.000000	0.000000	0.000000	0.000000	0.000000
15	54	2	0.000000	0.000000	0.015873	0.000000	0.000000	0.015873	0.000000	0.000000	0.000000	0.000000	0.000000	0.000000	0.000000	0.000000	0.000000	0.000000	0.000000	0.000000	0.000000	0.000000	0.000000	0.000000	0.000000	0.000000	0.000000	0.015873	0.000000	0.000000	0.000000	0.000000	0.015873	0.000000	0.000000	0.047619	0.000000	0.000000	0.000000	0.000000	0.000000	0.000000	0.000000	0.000000	0.015873	0.000000	0.000000	0.000000	0.000000
15	56	2	0.000000	0.000000	0.000000	0.000000	0.000000	0.000000	0.000000	0.000000	0.000000	0.000000	0.000000	0.000000	0.000000	0.000000	0.000000	0.000000	0.000000	0.000000	0.000000	0.000000	0.000000	0.000000	0.000000	0.000000	0.000000	0.000000	0.000000	0.000000	0.000000	0.000000	0.000000	0.000000	0.000000	0.079365	0.000000	0.000000	0.000000	0.000000	0.000000	0.015873	0.000000	0.015873	0.000000	0.000000	0.000000	0.000000	0.000000
15	59	0	0.015873	0.000000	0.000000	0.000000	0.000000	0.000000	0.000000	0.000000	0.000000	0.000000	0.000000	0.000000	0.000000	0.000000	0.000000	0.000000	0.000000	0.079365	0.000000	0.000000	0.000000	0.000000	0.000000	0.000000	0.000000	0.015873	0.000000	0.000000	0.031746	0.000000	0.000000	0.000000	0.015873	0.000000	0.047619	0.000000	0.000000	0.000000	0.000000	0.000000	0.000000	0.000000	0.000000	0.000000	0.015873	0.000000	0.000000
15	60	2	0.000000	0.015873	0.015873	0.000000	0.000000	0.000000	0.000000	0.000000	0.000000	0.000000	0.000000	0.000000	0.000000	0.015873	0.000000	0.000000	0.000000	0.015873	0.000000	0.015873	0.000000	0.000000	0.000000	0.000000	0.000000	0.000000	0.000000	0.000000	0.047619	0.000000	0.000000	0.000000	0.000000	0.015873	0.000000	0.000000	0.000000	0.000000	0.015873	0.015873	0.000000	0.015873	0.000000	0.000000	0.015873	0.000000	0.000000
15	61	1	0.047619	0.000000	0.000000	0.000000	0.000000	0.000000	0.000000	0.000000	0.000000	0.000000	0.000000	0.000000	0.000000	0.000000	0.000000	0.000000	0.000000	0.000000	0.000000	0.015873	0.015873	0.000000	0.015873	0.000000	0.000000	0.000000	0.000000	0.000000	0.063492	0.000000	0.000000	0.000000	0.015873	0.047619	0.031746	0.000000	0.031746	0.000000	0.000000	0.000000	0.000000	0.015873	0.000000	0.000000	0.000000	0.000000	0.000000
15	63	2	0.000000	0.000000	0.015873	0.063492	0.000000	0.000000	0.015873	0.000000	0.000000	0.000000	0.000000	0.000000	0.000000	0.000000	0.000000	0.000000	0.000000	0.047619	0.000000	0.000000	0.000000	0.000000	0.000000	0.000000	0.000000	0.000000	0.000000	0.000000	0.000000	0.000000	0.000000	0.000000	0.000000	0.000000	0.000000	0.000000	0.000000	0.000000	0.000000	0.000000	0.000000	0.000000	0.000000	0.000000	0.000000	0.000000	0.000000
15	64	2	0.000000	0.000000	0.000000	0.000000	0.015873	0.047619	0.047619	0.000000	0.000000	0.000000	0.000000	0.000000	0.000000	0.000000	0.000000	0.000000	0.000000	0.079365	0.000000	0.000000	0.000000	0.000000	0.015873	0.000000	0.000000	0.000000	0.000000	0.000000	0.000000	0.000000	0.015873	0.000000	0.000000	0.000000	0.015873	0.000000	0.000000	0.000000	0.000000	0.000000	0.031746	0.000000	0.000000	0.000000	0.047619	0.000000	0.000000
16	1	2	0.000000	0.000000	0.000000	0.000000	0.000000	0.000000	0.000000	0.000000	0.000000	0.000000	0.000000	0.000000	0.000000	0.000000	0.000000	0.000000	0.000000	0.000000	0.000000	0.000000	0.000000	0.000000	0.000000	0.000000	0.000000	0.000000	0.000000	0.000000	0.000000	0.000000	0.000000	0.000000	0.000000	0.000000	0.000000	0.000000	0.000000	0.000000	0.000000	0.000000	0.000000	0.000000	0.000000	0.000000	0.000000	0.000000	0.000000
16	3	0	0.000000	0.000000	0.000000	0.000000	0.000000	0.000000	0.000000	0.000000	0.000000	0.000000	0.000000	0.000000	0.000000	0.000000	0.000000	0.015873	0.000000	0.000000	0.047619	0.000000	0.000000	0.000000	0.031746	0.000000	0.000000	0.000000	0.000000	0.000000	0.000000	0.000000	0.015873	0.000000	0.000000	0.000000	0.000000	0.000000	0.000000	0.000000	0.000000	0.000000	0.000000	0.000000	0.000000	0.015873	0.000000	0.000000	0.000000
16	5	2	0.000000	0.000000	0.031746	0.031746	0.015873	0.000000	0.000000	0.000000	0.015873	0.000000	0.031746	0.000000	0.000000	0.000000	0.000000	0.000000	0.000000	0.000000	0.000000	0.000000	0.000000	0.000000	0.015873	0.000000	0.000000	0.000000	0.000000	0.000000	0.015873	0.000000	0.000000	0.000000	0.015873	0.000000	0.000000	0.000000	0.015873	0.015873	0.000000	0.000000	0.000000	0.000000	0.000000	0.047619	0.000000	0.000000	0.000000
16	6	2	0.015873	0.000000	0.047619	0.031746	0.000000	0.047619	0.000000	0.000000	0.031746	0.000000	0.015873	0.000000	0.000000	0.000000	0.000000	0.015873	0.000000	0.000000	0.111111	0.000000	0.000000	0.015873	0.047619	0.000000	0.000000	0.000000	0.000000	0.000000	0.015873	0.000000	0.000000	0.000000	0.000000	0.000000	0.000000	0.000000	0.079365	0.000000	0.015873	0.000000	0.000000	0.031746	0.015873	0.079365	0.000000	0.015873	0.015873
16	7	2	0.000000	0.000000	0.000000	0.000000	0.000000	0.000000	0.000000	0.000000	0.000000	0.000000	0.000000	0.000000	0.000000	0.000000	0.000000	0.015873	0.000000	0.000000	0.015873	0.015873	0.000000	0.000000	0.031746	0.000000	0.000000	0.000000	0.000000	0.000000	0.000000	0.000000	0.000000	0.015873	0.000000	0.000000	0.000000	0.000000	0.031746	0.000000	0.000000	0.000000	0.000000	0.000000	0.015873	0.000000	0.000000	0.000000	0.000000
16	8	2	0.000000	0.000000	0.015873	0.000000	0.047619	0.000000	0.000000	0.000000	0.000000	0.000000	0.000000	0.000000	0.000000	0.000000	0.000000	0.000000	0.000000	0.000000	0.095238	0.000000	0.000000	0.000000	0.031746	0.000000	0.000000	0.000000	0.000000	0.000000	0.000000	0.000000	0.000000	0.015873	0.015873	0.000000	0.000000	0.000000	0.047619	0.000000	0.000000	0.000000	0.000000	0.000000	0.015873	0.047619	0.000000	0.000000	0.000000
16	9	2	0.015873	0.000000	0.031746	0.063492	0.047619	0.047619	0.000000	0.000000	0.000000	0.000000	0.000000	0.000000	0.000000	0.031746	0.000000	0.031746	0.000000	0.000000	0.126984	0.000000	0.000000	0.015873	0.063492	0.000000	0.000000	0.000000	0.000000	0.000000	0.031746	0.000000	0.000000	0.031746	0.000000	0.000000	0.000000	0.000000	0.079365	0.000000	0.015873	0.000000	0.063492	0.000000	0.000000	0.158730	0.000000	0.015873	0.000000
16	11	2	0.015873	0.000000	0.047619	0.031746	0.095238	0.079365	0.000000	0.000000	0.000000	0.000000	0.000000	0.000000	0.000000	0.015873	0.015873	0.031746	0.000000	0.000000	0.095238	0.000000	0.063492	0.015873	0.031746	0.000000	0.000000	0.000000	0.000000	0.000000	0.031746	0.000000	0.000000	0.000000	0.015873	0.000000	0.000000	0.000000	0.063492	0.015873	0.015873	0.000000	0.031746	0.000000	0.000000	0.063492	0.000000	0.000000	0.000000
16	12	0	0.000000	0.000000	0.015873	0.015873	0.015873	0.047619	0.000000	0.000000	0.000000	0.000000	0.000000	0.000000	0.000000	0.015873	0.000000	0.063492	0.000000	0.000000	0.015873	0.000000	0.031746	0.015873	0.031746	0.000000	0.000000	0.000000	0.000000	0.000000	0.015873	0.000000	0.000000	0.015873	0.015873	0.000000	0.000000	0.000000	0.079365	0.000000	0.000000	0.000000	0.000000	0.000000	0.000000	0.047619	0.000000	0.000000	0.000000
16	14	0	0.174603	0.126984	0.031746	0.000000	0.031746	0.031746	0.000000	0.000000	0.000000	0.000000	0.000000	0.000000	0.000000	0.000000	0.000000	0.000000	0.000000	0.000000	0.015873	0.000000	0.000000	0.000000	0.015873	0.000000	0.000000	0.000000	0.000000	0.000000	0.000000	0.000000	0.000000	0.015873	0.000000	0.000000	0.000000	0.000000	0.015873	0.000000	0.000000	0.000000	0.000000	0.000000	0.015873	0.015873	0.000000	0.000000	0.000000
16	18	2	0.015873	0.015873	0.000000	0.015873	0.000000	0.015873	0.000000	0.047619	0.015873	0.000000	0.015873	0.000000	0.015873	0.000000	0.000000	0.015873	0.000000	0.000000	0.031746	0.000000	0.000000	0.000000	0.063492	0.000000	0.000000	0.000000	0.000000	0.000000	0.047619	0.000000	0.031746	0.047619	0.031746	0.015873	0.000000	0.000000	0.031746	0.000000	0.000000	0.000000	0.000000	0.000000	0.015873	0.047619	0.000000	0.015873	0.015873
16	19	1	0.000000	0.000000	0.000000	0.000000	0.000000	0.000000	0.000000	0.000000	0.000000	0.000000	0.000000	0.000000	0.000000	0.000000	0.000000	0.000000	0.000000	0.000000	0.000000	0.000000	0.000000	0.000000	0.047619	0.000000	0.000000	0.000000	0.000000	0.000000	0.000000	0.031746	0.047619	0.000000	0.000000	0.047619	0.000000	0.000000	0.000000	0.000000	0.000000	0.000000	0.000000	0.000000	0.000000	0.000000	0.000000	0.000000	0.000000
16	21	2	0.015873	0.000000	0.015873	0.015873	0.015873	0.031746	0.000000	0.000000	0.000000	0.000000	0.015873	0.000000	0.000000	0.015873	0.000000	0.015873	0.000000	0.000000	0.063492	0.031746	0.015873	0.000000	0.047619	0.000000	0.015873	0.015873	0.015873	0.000000	0.031746	0.000000	0.000000	0.000000	0.015873	0.000000	0.015873	0.015873	0.031746	0.000000	0.015873	0.031746	0.015873	0.111111	0.063492	0.063492	0.000000	0.047619	0.031746
16	22	2	0.000000	0.000000	0.000000	0.000000	0.015873	0.000000	0.000000	0.015873	0.015873	0.000000	0.000000	0.015873	0.000000	0.000000	0.015873	0.000000	0.015873	0.000000	0.015873	0.000000	0.000000	0.000000	0.047619	0.015873	0.000000	0.000000	0.000000	0.031746	0.000000	0.000000	0.000000	0.000000	0.000000	0.015873	0.000000	0.000000	0.079365	0.000000	0.000000	0.000000	0.000000	0.015873	0.015873	0.095238	0.000000	0.031746	0.000000
16	23	0	0.000000	0.015873	0.000000	0.031746	0.047619	0.000000	0.000000	0.015873	0.047619	0.000000	0.031746	0.000000	0.000000	0.000000	0.000000	0.000000	0.000000	0.015873	0.079365	0.000000	0.000000	0.000000	0.063492	0.000000	0.000000	0.000000	0.000000	0.000000	0.015873	0.000000	0.000000	0.000000	0.000000	0.000000	0.000000	0.000000	0.063492	0.015873	0.000000	0.015873	0.015873	0.000000	0.000000	0.015873	0.000000	0.015873	0.031746
16	24	0	0.000000	0.000000	0.000000	0.000000	0.031746	0.000000	0.000000	0.000000	0.000000	0.000000	0.000000	0.000000	0.000000	0.000000	0.000000	0.000000	0.000000	0.000000	0.047619	0.000000	0.000000	0.000000	0.063492	0.000000	0.000000	0.015873	0.000000	0.000000	0.000000	0.000000	0.000000	0.000000	0.015873	0.000000	0.015873	0.000000	0.047619	0.015873	0.000000	0.000000	0.000000	0.000000	0.000000	0.015873	0.000000	0.000000	0.000000
16	27	0	0.000000	0.000000	0.015873	0.015873	0.031746	0.000000	0.000000	0.000000	0.015873	0.000000	0.015873	0.000000	0.000000	0.000000	0.000000	0.000000	0.000000	0.000000	0.095238	0.000000	0.000000	0.000000	0.031746	0.000000	0.000000	0.015873	0.000000	0.000000	0.047619	0.000000	0.000000	0.015873	0.031746	0.000000	0.000000	0.000000	0.000000	0.000000	0.000000	0.000000	0.000000	0.031746	0.000000	0.047619	0.000000	0.000000	0.015873
16	28	2	0.000000	0.000000	0.000000	0.000000	0.000000	0.000000	0.000000	0.000000	0.000000	0.000000	0.000000	0.000000	0.000000	0.000000	0.000000	0.000000	0.000000	0.000000	0.000000	0.000000	0.000000	0.000000	0.000000	0.000000	0.000000	0.000000	0.000000	0.000000	0.031746	0.000000	0.000000	0.000000	0.000000	0.000000	0.000000	0.000000	0.000000	0.000000	0.000000	0.000000	0.000000	0.000000	0.000000	0.000000	0.000000	0.000000	0.000000
16	30	2	0.000000	0.000000	0.000000	0.015873	0.015873	0.015873	0.000000	0.000000	0.015873	0.000000	0.015873	0.015873	0.000000	0.031746	0.000000	0.000000	0.000000	0.000000	0.111111	0.000000	0.000000	0.000000	0.063492	0.000000	0.000000	0.000000	0.000000	0.015873	0.031746	0.000000	0.000000	0.000000	0.031746	0.000000	0.015873	0.000000	0.031746	0.031746	0.015873	0.000000	0.031746	0.063492	0.031746	0.079365	0.000000	0.000000	0.000000
16	31	0	0.000000	0.000000	0.000000	0.000000	0.000000	0.000000	0.000000	0.000000	0.000000	0.000000	0.000000	0.000000	0.000000	0.000000	0.000000	0.000000	0.000000	0.000000	0.000000	0.000000	0.000000	0.000000	0.015873	0.000000	0.000000	0.000000	0.000000	0.000000	0.000000	0.000000	0.000000	0.000000	0.000000	0.000000	0.000000	0.000000	0.000000	0.000000	0.000000	0.000000	0.000000	0.000000	0.000000	0.000000	0.000000	0.000000	0.000000
16	32	0	0.000000	0.000000	0.015873	0.015873	0.000000	0.063492	0.015873	0.000000	0.000000	0.000000	0.063492	0.000000	0.015873	0.047619	0.000000	0.031746	0.000000	0.000000	0.111111	0.000000	0.079365	0.000000	0.079365	0.000000	0.000000	0.031746	0.000000	0.000000	0.000000	0.000000	0.015873	0.047619	0.015873	0.000000	0.031746	0.015873	0.079365	0.047619	0.000000	0.015873	0.000000	0.079365	0.031746	0.079365	0.000000	0.000000	0.031746
16	33	1	0.000000	0.000000	0.000000	0.000000	0.000000	0.000000	0.000000	0.000000	0.000000	0.000000	0.000000	0.000000	0.000000	0.000000	0.000000	0.000000	0.000000	0.000000	0.000000	0.000000	0.000000	0.000000	0.000000	0.000000	0.000000	0.000000	0.000000	0.000000	0.000000	0.000000	0.000000	0.000000	0.000000	0.000000	0.000000	0.000000	0.000000	0.000000	0.000000	0.000000	0.000000	0.000000	0.000000	0.000000	0.000000	0.000000	0.000000
16	34	2	3.523810	3.936508	3.825397	4.047619	3.841270	4.444444	4.158730	3.873016	4.857143	4.587302	4.714286	4.952381	5.079365	4.920635	5.111111	5.126984	5.063492	4.682540	5.253968	6.142857	6.063492	5.920635	5.984127	5.634921	5.666667	5.555556	5.539683	5.523810	5.412698	5.111111	5.571429	5.492063	5.206349	5.730159	5.730159	5.222222	5.317460	5.936508	5.269841	5.444444	5.952381	6.190476	5.698413	5.666667	5.841270	5.888889	5.492063
16	35	1	0.000000	0.000000	0.000000	0.000000	0.000000	0.000000	0.000000	0.000000	0.000000	0.000000	0.000000	0.000000	0.000000	0.000000	0.000000	0.000000	0.000000	0.000000	0.000000	0.000000	0.000000	0.000000	0.000000	0.000000	0.000000	0.000000	0.000000	0.000000	0.000000	0.000000	0.000000	0.000000	0.000000	0.000000	0.000000	0.000000	0.000000	0.000000	0.000000	0.000000	0.000000	0.000000	0.000000	0.000000	0.000000	0.000000	0.000000
16	38	1	0.000000	0.031746	0.000000	0.000000	0.079365	0.000000	0.000000	0.015873	0.015873	0.000000	0.015873	0.000000	0.000000	0.000000	0.000000	0.015873	0.000000	0.000000	0.015873	0.000000	0.000000	0.000000	0.000000	0.000000	0.000000	0.000000	0.000000	0.000000	0.031746	0.000000	0.000000	0.000000	0.000000	0.000000	0.000000	0.000000	0.000000	0.000000	0.000000	0.000000	0.000000	0.000000	0.000000	0.015873	0.000000	0.000000	0.000000
16	41	1	0.000000	0.000000	0.000000	0.000000	0.015873	0.000000	0.000000	0.000000	0.000000	0.000000	0.000000	0.000000	0.000000	0.000000	0.000000	0.000000	0.000000	0.000000	0.015873	0.000000	0.000000	0.000000	0.000000	0.000000	0.000000	0.015873	0.000000	0.000000	0.015873	0.000000	0.000000	0.000000	0.031746	0.000000	0.000000	0.000000	0.000000	0.000000	0.000000	0.000000	0.000000	0.000000	0.000000	0.000000	0.000000	0.000000	0.000000
16	42	0	0.000000	0.000000	0.031746	0.047619	0.079365	0.031746	0.000000	0.000000	0.031746	0.000000	0.015873	0.015873	0.000000	0.031746	0.000000	0.047619	0.000000	0.000000	0.126984	0.000000	0.015873	0.015873	0.095238	0.000000	0.000000	0.031746	0.000000	0.000000	0.031746	0.000000	0.015873	0.000000	0.000000	0.000000	0.000000	0.000000	0.031746	0.000000	0.015873	0.000000	0.000000	0.000000	0.000000	0.095238	0.000000	0.000000	0.000000
16	43	2	0.000000	0.000000	0.015873	0.031746	0.015873	0.000000	0.015873	0.000000	0.015873	0.015873	0.015873	0.015873	0.000000	0.015873	0.000000	0.000000	0.015873	0.000000	0.079365	0.000000	0.000000	0.000000	0.031746	0.000000	0.000000	0.000000	0.015873	0.000000	0.000000	0.015873	0.047619	0.047619	0.015873	0.015873	0.000000	0.047619	0.015873	0.000000	0.000000	0.000000	0.015873	0.015873	0.000000	0.015873	0.000000	0.031746	0.000000
16	44	2	0.000000	0.000000	0.000000	0.031746	0.031746	0.000000	0.000000	0.000000	0.031746	0.000000	0.015873	0.015873	0.000000	0.000000	0.000000	0.000000	0.000000	0.000000	0.047619	0.000000	0.031746	0.000000	0.047619	0.000000	0.000000	0.015873	0.000000	0.000000	0.000000	0.000000	0.031746	0.015873	0.000000	0.000000	0.000000	0.000000	0.047619	0.000000	0.000000	0.000000	0.000000	0.015873	0.000000	0.047619	0.000000	0.015873	0.000000
16	46	0	0.000000	0.000000	0.000000	0.000000	0.000000	0.000000	0.000000	0.000000	0.000000	0.000000	0.000000	0.000000	0.000000	0.000000	0.000000	0.000000	0.000000	0.000000	0.000000	0.015873	0.000000	0.000000	0.000000	0.000000	0.000000	0.000000	0.000000	0.000000	0.000000	0.000000	0.015873	0.015873	0.000000	0.000000	0.000000	0.000000	0.000000	0.000000	0.000000	0.000000	0.000000	0.000000	0.000000	0.015873	0.000000	0.000000	0.000000
16	47	1	0.079365	0.000000	0.000000	0.000000	0.000000	0.000000	0.000000	0.000000	0.015873	0.000000	0.031746	0.000000	0.000000	0.000000	0.000000	0.000000	0.000000	0.000000	0.031746	0.000000	0.000000	0.015873	0.047619	0.000000	0.000000	0.015873	0.000000	0.000000	0.015873	0.000000	0.000000	0.000000	0.000000	0.000000	0.000000	0.000000	0.000000	0.047619	0.000000	0.000000	0.047619	0.000000	0.000000	0.031746	0.000000	0.000000	0.000000
16	48	0	0.000000	0.000000	0.000000	0.000000	0.015873	0.000000	0.015873	0.000000	0.031746	0.000000	0.031746	0.000000	0.000000	0.000000	0.000000	0.000000	0.000000	0.000000	0.126984	0.000000	0.000000	0.000000	0.047619	0.000000	0.000000	0.015873	0.000000	0.000000	0.015873	0.000000	0.000000	0.015873	0.000000	0.000000	0.000000	0.000000	0.063492	0.000000	0.000000	0.000000	0.015873	0.047619	0.000000	0.031746	0.000000	0.000000	0.000000
16	49	2	0.000000	0.000000	0.031746	0.079365	0.047619	0.047619	0.000000	0.000000	0.015873	0.000000	0.015873	0.031746	0.000000	0.031746	0.000000	0.015873	0.000000	0.000000	0.063492	0.000000	0.000000	0.015873	0.031746	0.000000	0.000000	0.015873	0.000000	0.000000	0.015873	0.000000	0.000000	0.000000	0.015873	0.000000	0.000000	0.000000	0.031746	0.000000	0.015873	0.000000	0.047619	0.015873	0.000000	0.063492	0.000000	0.031746	0.000000
16	50	2	0.000000	0.000000	0.000000	0.000000	0.000000	0.000000	0.000000	0.000000	0.000000	0.000000	0.000000	0.000000	0.000000	0.000000	0.000000	0.000000	0.000000	0.000000	0.000000	0.000000	0.000000	0.000000	0.015873	0.000000	0.000000	0.000000	0.000000	0.000000	0.000000	0.000000	0.000000	0.000000	0.000000	0.000000	0.000000	0.000000	0.000000	0.000000	0.000000	0.000000	0.000000	0.000000	0.000000	0.000000	0.000000	0.000000	0.000000
16	51	2	0.031746	0.000000	0.047619	0.015873	0.047619	0.063492	0.000000	0.000000	0.000000	0.000000	0.015873	0.000000	0.031746	0.031746	0.000000	0.031746	0.000000	0.000000	0.047619	0.000000	0.000000	0.031746	0.047619	0.000000	0.000000	0.000000	0.000000	0.000000	0.031746	0.000000	0.000000	0.000000	0.000000	0.000000	0.000000	0.000000	0.063492	0.000000	0.015873	0.000000	0.000000	0.000000	0.000000	0.095238	0.000000	0.000000	0.000000
16	53	2	0.000000	0.000000	0.000000	0.000000	0.000000	0.000000	0.000000	0.000000	0.000000	0.000000	0.000000	0.000000	0.000000	0.000000	0.000000	0.000000	0.000000	0.000000	0.000000	0.000000	0.000000	0.000000	0.000000	0.000000	0.000000	0.000000	0.000000	0.000000	0.000000	0.000000	0.000000	0.000000	0.015873	0.000000	0.000000	0.000000	0.000000	0.000000	0.000000	0.000000	0.000000	0.000000	0.000000	0.000000	0.000000	0.000000	0.000000
16	54	2	0.000000	0.000000	0.000000	0.000000	0.015873	0.000000	0.000000	0.000000	0.000000	0.000000	0.000000	0.000000	0.000000	0.000000	0.000000	0.000000	0.000000	0.000000	0.015873	0.000000	0.000000	0.000000	0.000000	0.000000	0.000000	0.000000	0.000000	0.000000	0.000000	0.000000	0.000000	0.000000	0.000000	0.000000	0.000000	0.000000	0.000000	0.000000	0.000000	0.000000	0.000000	0.000000	0.000000	0.000000	0.000000	0.000000	0.000000
16	55	2	0.015873	0.015873	0.015873	0.000000	0.000000	0.000000	0.000000	0.000000	0.000000	0.000000	0.000000	0.000000	0.000000	0.000000	0.000000	0.000000	0.000000	0.000000	0.000000	0.000000	0.015873	0.015873	0.000000	0.000000	0.000000	0.000000	0.000000	0.000000	0.000000	0.000000	0.000000	0.000000	0.000000	0.000000	0.000000	0.000000	0.015873	0.000000	0.000000	0.000000	0.000000	0.000000	0.000000	0.000000	0.000000	0.015873	0.000000
16	56	2	0.000000	0.000000	0.015873	0.000000	0.015873	0.047619	0.000000	0.031746	0.000000	0.015873	0.015873	0.000000	0.000000	0.000000	0.000000	0.000000	0.000000	0.000000	0.079365	0.000000	0.015873	0.015873	0.063492	0.000000	0.000000	0.000000	0.000000	0.000000	0.000000	0.000000	0.000000	0.047619	0.000000	0.000000	0.000000	0.000000	0.000000	0.000000	0.000000	0.000000	0.015873	0.000000	0.000000	0.095238	0.000000	0.000000	0.000000
16	59	0	0.000000	0.000000	0.000000	0.000000	0.000000	0.000000	0.000000	0.000000	0.000000	0.000000	0.000000	0.000000	0.000000	0.015873	0.000000	0.000000	0.000000	0.000000	0.000000	0.015873	0.000000	0.000000	0.015873	0.000000	0.000000	0.000000	0.000000	0.000000	0.000000	0.000000	0.047619	0.000000	0.000000	0.000000	0.000000	0.000000	0.015873	0.000000	0.000000	0.000000	0.000000	0.000000	0.000000	0.015873	0.000000	0.000000	0.000000
16	60	2	0.000000	0.000000	0.000000	0.015873	0.000000	0.015873	0.000000	0.000000	0.000000	0.000000	0.000000	0.000000	0.000000	0.000000	0.000000	0.000000	0.000000	0.000000	0.047619	0.000000	0.000000	0.000000	0.015873	0.000000	0.000000	0.000000	0.000000	0.000000	0.000000	0.000000	0.000000	0.000000	0.000000	0.000000	0.000000	0.000000	0.015873	0.000000	0.000000	0.015873	0.000000	0.000000	0.000000	0.031746	0.000000	0.000000	0.000000
16	61	2	0.000000	0.000000	0.000000	0.015873	0.000000	0.000000	0.015873	0.000000	0.000000	0.000000	0.031746	0.000000	0.000000	0.000000	0.000000	0.031746	0.000000	0.000000	0.063492	0.015873	0.000000	0.000000	0.079365	0.000000	0.000000	0.015873	0.000000	0.000000	0.015873	0.000000	0.000000	0.015873	0.015873	0.000000	0.000000	0.000000	0.079365	0.047619	0.000000	0.000000	0.000000	0.000000	0.000000	0.047619	0.000000	0.000000	0.000000
16	62	2	0.000000	0.000000	0.000000	0.000000	0.000000	0.015873	0.000000	0.000000	0.000000	0.000000	0.000000	0.015873	0.000000	0.000000	0.000000	0.000000	0.000000	0.000000	0.031746	0.000000	0.000000	0.000000	0.000000	0.000000	0.000000	0.000000	0.000000	0.000000	0.000000	0.000000	0.000000	0.000000	0.015873	0.000000	0.000000	0.000000	0.000000	0.015873	0.000000	0.000000	0.000000	0.015873	0.000000	0.015873	0.000000	0.000000	0.000000
16	63	2	0.000000	0.000000	0.000000	0.000000	0.000000	0.047619	0.000000	0.000000	0.000000	0.000000	0.000000	0.000000	0.000000	0.000000	0.000000	0.000000	0.000000	0.000000	0.000000	0.079365	0.000000	0.000000	0.000000	0.000000	0.000000	0.000000	0.000000	0.000000	0.000000	0.015873	0.047619	0.000000	0.000000	0.000000	0.000000	0.000000	0.000000	0.000000	0.000000	0.015873	0.000000	0.000000	0.000000	0.000000	0.000000	0.000000	0.000000
16	64	2	0.000000	0.000000	0.000000	0.000000	0.000000	0.015873	0.000000	0.000000	0.000000	0.000000	0.000000	0.000000	0.000000	0.000000	0.000000	0.000000	0.000000	0.000000	0.031746	0.000000	0.000000	0.000000	0.015873	0.000000	0.000000	0.000000	0.000000	0.000000	0.015873	0.000000	0.000000	0.000000	0.000000	0.000000	0.000000	0.000000	0.031746	0.000000	0.000000	0.000000	0.031746	0.015873	0.000000	0.000000	0.000000	0.000000	0.000000
17	1	2	0.000000	0.057971	0.028986	0.000000	0.014493	0.000000	0.014493	0.000000	0.014493	0.000000	0.000000	0.014493	0.000000	0.000000	0.000000	0.043478	0.014493	0.000000	0.014493	0.000000	0.014493	0.000000	0.028986	0.000000	0.014493	0.043478	0.028986	0.000000	0.028986	0.014493	0.057971	0.000000	0.028986	0.000000	0.000000	0.000000	0.000000	0.000000	0.014493	0.000000	0.000000	0.000000	0.014493	0.000000	0.000000	0.000000	0.000000
17	2	2	0.000000	0.000000	0.000000	0.014493	0.000000	0.000000	0.000000	0.000000	0.000000	0.000000	0.000000	0.000000	0.000000	0.000000	0.000000	0.000000	0.000000	0.000000	0.000000	0.000000	0.000000	0.000000	0.000000	0.000000	0.000000	0.000000	0.000000	0.000000	0.000000	0.000000	0.000000	0.000000	0.000000	0.000000	0.000000	0.000000	0.000000	0.000000	0.000000	0.000000	0.000000	0.000000	0.000000	0.000000	0.000000	0.000000	0.000000
17	4	0	0.000000	0.000000	0.014493	0.000000	0.014493	0.000000	0.000000	0.000000	0.057971	0.000000	0.000000	0.000000	0.000000	0.057971	0.014493	0.000000	0.014493	0.000000	0.000000	0.014493	0.000000	0.000000	0.014493	0.014493	0.014493	0.014493	0.000000	0.000000	0.014493	0.000000	0.028986	0.014493	0.028986	0.000000	0.000000	0.000000	0.000000	0.000000	0.000000	0.000000	0.000000	0.000000	0.000000	0.000000	0.000000	0.000000	0.000000
17	5	0	0.014493	0.000000	0.043478	0.000000	0.000000	0.000000	0.000000	0.014493	0.014493	0.014493	0.000000	0.000000	0.000000	0.000000	0.000000	0.014493	0.014493	0.000000	0.000000	0.028986	0.000000	0.000000	0.014493	0.000000	0.000000	0.043478	0.014493	0.000000	0.028986	0.000000	0.028986	0.000000	0.000000	0.000000	0.000000	0.000000	0.000000	0.000000	0.014493	0.000000	0.000000	0.014493	0.014493	0.000000	0.000000	0.000000	0.014493
17	7	0	0.000000	0.014493	0.000000	0.000000	0.000000	0.000000	0.000000	0.000000	0.000000	0.000000	0.000000	0.000000	0.000000	0.000000	0.000000	0.000000	0.000000	0.000000	0.000000	0.000000	0.000000	0.000000	0.000000	0.000000	0.000000	0.000000	0.000000	0.000000	0.000000	0.000000	0.000000	0.000000	0.000000	0.000000	0.000000	0.000000	0.000000	0.000000	0.000000	0.000000	0.000000	0.000000	0.000000	0.000000	0.000000	0.000000	0.000000
17	8	2	0.000000	0.000000	0.000000	0.000000	0.000000	0.000000	0.000000	0.000000	0.000000	0.000000	0.000000	0.000000	0.000000	0.000000	0.000000	0.000000	0.000000	0.000000	0.000000	0.000000	0.000000	0.000000	0.000000	0.000000	0.000000	0.000000	0.000000	0.000000	0.000000	0.000000	0.000000	0.000000	0.000000	0.000000	0.000000	0.000000	0.000000	0.000000	0.000000	0.000000	0.000000	0.000000	0.000000	0.000000	0.000000	0.000000	0.000000
17	10	0	0.000000	0.000000	0.043478	0.000000	0.000000	0.014493	0.000000	0.000000	0.014493	0.014493	0.000000	0.043478	0.000000	0.000000	0.000000	0.028986	0.014493	0.000000	0.000000	0.014493	0.000000	0.000000	0.014493	0.000000	0.014493	0.043478	0.028986	0.000000	0.057971	0.014493	0.028986	0.000000	0.000000	0.014493	0.000000	0.000000	0.000000	0.000000	0.000000	0.000000	0.000000	0.028986	0.000000	0.000000	0.000000	0.000000	0.000000
17	11	0	0.000000	0.000000	0.000000	0.000000	0.000000	0.000000	0.000000	0.000000	0.000000	0.000000	0.000000	0.000000	0.000000	0.000000	0.000000	0.000000	0.000000	0.000000	0.000000	0.000000	0.000000	0.000000	0.000000	0.000000	0.000000	0.000000	0.000000	0.000000	0.000000	0.000000	0.000000	0.000000	0.000000	0.000000	0.000000	0.000000	0.000000	0.000000	0.000000	0.000000	0.000000	0.000000	0.000000	0.000000	0.000000	0.000000	0.000000
17	12	2	0.000000	0.000000	0.014493	0.000000	0.000000	0.000000	0.000000	0.000000	0.000000	0.000000	0.000000	0.000000	0.000000	0.000000	0.000000	0.000000	0.000000	0.000000	0.000000	0.014493	0.000000	0.000000	0.000000	0.000000	0.000000	0.000000	0.000000	0.000000	0.000000	0.000000	0.000000	0.000000	0.000000	0.000000	0.000000	0.000000	0.000000	0.000000	0.000000	0.000000	0.000000	0.000000	0.000000	0.000000	0.000000	0.000000	0.000000
17	13	2	0.000000	0.000000	0.000000	0.000000	0.000000	0.000000	0.000000	0.000000	0.000000	0.000000	0.000000	0.000000	0.000000	0.000000	0.000000	0.000000	0.000000	0.000000	0.000000	0.000000	0.000000	0.000000	0.000000	0.000000	0.000000	0.000000	0.000000	0.000000	0.000000	0.000000	0.000000	0.000000	0.000000	0.000000	0.000000	0.000000	0.000000	0.000000	0.000000	0.000000	0.000000	0.000000	0.000000	0.000000	0.000000	0.000000	0.000000
17	14	0	0.101449	0.057971	0.057971	0.028986	0.028986	0.014493	0.043478	0.043478	0.000000	0.014493	0.028986	0.043478	0.057971	0.028986	0.115942	0.014493	0.057971	0.057971	0.000000	0.014493	0.057971	0.014493	0.000000	0.014493	0.072464	0.057971	0.072464	0.028986	0.014493	0.014493	0.043478	0.000000	0.000000	0.014493	0.000000	0.000000	0.014493	0.000000	0.057971	0.000000	0.014493	0.000000	0.028986	0.028986	0.000000	0.000000	0.000000
17	18	2	0.000000	0.043478	0.028986	0.028986	0.000000	0.000000	0.014493	0.028986	0.014493	0.014493	0.000000	0.028986	0.000000	0.014493	0.014493	0.000000	0.014493	0.000000	0.000000	0.000000	0.000000	0.000000	0.000000	0.000000	0.028986	0.057971	0.014493	0.000000	0.043478	0.014493	0.014493	0.000000	0.000000	0.014493	0.000000	0.000000	0.000000	0.000000	0.000000	0.000000	0.000000	0.014493	0.028986	0.000000	0.000000	0.000000	0.000000
17	19	1	0.000000	0.000000	0.000000	0.000000	0.000000	0.000000	0.000000	0.000000	0.000000	0.000000	0.000000	0.000000	0.000000	0.000000	0.000000	0.000000	0.000000	0.000000	0.000000	0.000000	0.000000	0.000000	0.000000	0.000000	0.000000	0.000000	0.000000	0.000000	0.000000	0.000000	0.000000	0.000000	0.000000	0.000000	0.000000	0.000000	0.000000	0.000000	0.000000	0.000000	0.000000	0.000000	0.000000	0.000000	0.000000	0.000000	0.000000
17	20	1	0.000000	0.014493	0.028986	0.014493	0.014493	0.000000	0.000000	0.000000	0.000000	0.000000	0.000000	0.000000	0.000000	0.000000	0.057971	0.000000	0.028986	0.000000	0.000000	0.028986	0.000000	0.014493	0.028986	0.000000	0.014493	0.000000	0.028986	0.000000	0.014493	0.014493	0.028986	0.000000	0.000000	0.000000	0.000000	0.000000	0.000000	0.000000	0.014493	0.000000	0.000000	0.014493	0.000000	0.014493	0.000000	0.000000	0.000000
17	21	1	0.000000	0.000000	0.000000	0.000000	0.000000	0.000000	0.000000	0.000000	0.000000	0.000000	0.000000	0.000000	0.000000	0.000000	0.000000	0.000000	0.000000	0.000000	0.000000	0.000000	0.000000	0.000000	0.000000	0.000000	0.000000	0.000000	0.000000	0.000000	0.000000	0.000000	0.000000	0.000000	0.000000	0.000000	0.000000	0.000000	0.000000	0.000000	0.000000	0.000000	0.000000	0.000000	0.000000	0.000000	0.000000	0.000000	0.000000
17	22	0	0.000000	0.014493	0.072464	0.028986	0.014493	0.014493	0.000000	0.000000	0.043478	0.000000	0.014493	0.043478	0.000000	0.000000	0.028986	0.014493	0.014493	0.000000	0.000000	0.000000	0.000000	0.000000	0.028986	0.000000	0.014493	0.014493	0.000000	0.000000	0.000000	0.000000	0.014493	0.000000	0.028986	0.000000	0.000000	0.000000	0.000000	0.000000	0.000000	0.000000	0.000000	0.000000	0.014493	0.000000	0.000000	0.000000	0.000000
17	23	1	0.014493	0.000000	0.043478	0.000000	0.000000	0.000000	0.000000	0.000000	0.014493	0.014493	0.000000	0.000000	0.000000	0.000000	0.000000	0.014493	0.000000	0.000000	0.000000	0.000000	0.000000	0.000000	0.014493	0.000000	0.000000	0.000000	0.043478	0.000000	0.014493	0.000000	0.000000	0.000000	0.000000	0.014493	0.000000	0.000000	0.000000	0.000000	0.000000	0.000000	0.000000	0.000000	0.000000	0.000000	0.000000	0.000000	0.000000
17	24	1	0.000000	0.000000	0.000000	0.000000	0.000000	0.000000	0.000000	0.000000	0.000000	0.000000	0.000000	0.000000	0.014493	0.000000	0.000000	0.000000	0.000000	0.000000	0.000000	0.000000	0.000000	0.000000	0.000000	0.000000	0.000000	0.000000	0.000000	0.000000	0.000000	0.000000	0.000000	0.000000	0.000000	0.000000	0.000000	0.000000	0.000000	0.000000	0.000000	0.000000	0.000000	0.000000	0.000000	0.000000	0.000000	0.000000	0.000000
17	26	0	0.101449	0.028986	0.043478	0.043478	0.043478	0.014493	0.014493	0.057971	0.014493	0.028986	0.028986	0.072464	0.086957	0.057971	0.072464	0.028986	0.014493	0.057971	0.028986	0.043478	0.028986	0.000000	0.043478	0.014493	0.028986	0.057971	0.043478	0.028986	0.057971	0.000000	0.057971	0.028986	0.028986	0.014493	0.014493	0.014493	0.028986	0.014493	0.028986	0.000000	0.014493	0.028986	0.000000	0.000000	0.000000	0.000000	0.000000
17	27	0	0.014493	0.144928	0.144928	0.057971	0.057971	0.014493	0.000000	0.014493	0.101449	0.014493	0.014493	0.043478	0.014493	0.028986	0.144928	0.043478	0.101449	0.000000	0.014493	0.072464	0.000000	0.057971	0.072464	0.000000	0.028986	0.101449	0.086957	0.028986	0.072464	0.028986	0.043478	0.014493	0.043478	0.000000	0.000000	0.014493	0.014493	0.028986	0.014493	0.000000	0.043478	0.028986	0.028986	0.028986	0.014493	0.000000	0.014493
17	28	2	0.000000	0.014493	0.028986	0.000000	0.000000	0.000000	0.000000	0.000000	0.000000	0.000000	0.028986	0.000000	0.014493	0.000000	0.014493	0.000000	0.014493	0.000000	0.000000	0.014493	0.000000	0.000000	0.014493	0.000000	0.014493	0.014493	0.014493	0.000000	0.000000	0.000000	0.000000	0.000000	0.000000	0.000000	0.000000	0.000000	0.028986	0.000000	0.000000	0.000000	0.000000	0.000000	0.000000	0.000000	0.000000	0.000000	0.000000
17	29	2	0.000000	0.000000	0.000000	0.000000	0.000000	0.000000	0.000000	0.000000	0.000000	0.000000	0.000000	0.000000	0.000000	0.000000	0.014493	0.000000	0.000000	0.000000	0.000000	0.000000	0.000000	0.000000	0.000000	0.000000	0.000000	0.000000	0.000000	0.000000	0.000000	0.014493	0.000000	0.000000	0.000000	0.000000	0.000000	0.000000	0.000000	0.000000	0.000000	0.000000	0.000000	0.000000	0.000000	0.000000	0.000000	0.000000	0.014493
17	30	0	0.072464	0.043478	0.101449	0.043478	0.014493	0.000000	0.014493	0.014493	0.014493	0.000000	0.043478	0.057971	0.000000	0.000000	0.072464	0.028986	0.014493	0.014493	0.000000	0.000000	0.028986	0.028986	0.028986	0.014493	0.028986	0.014493	0.000000	0.000000	0.014493	0.014493	0.014493	0.000000	0.028986	0.000000	0.000000	0.014493	0.014493	0.014493	0.014493	0.014493	0.000000	0.000000	0.028986	0.000000	0.014493	0.000000	0.014493
17	31	0	0.000000	0.000000	0.000000	0.000000	0.000000	0.000000	0.000000	0.000000	0.000000	0.000000	0.000000	0.000000	0.000000	0.000000	0.000000	0.000000	0.014493	0.000000	0.000000	0.000000	0.000000	0.000000	0.000000	0.014493	0.000000	0.028986	0.000000	0.000000	0.000000	0.000000	0.014493	0.000000	0.000000	0.000000	0.000000	0.000000	0.000000	0.000000	0.000000	0.000000	0.000000	0.000000	0.014493	0.000000	0.000000	0.000000	0.000000
17	33	1	0.000000	0.043478	0.115942	0.043478	0.000000	0.014493	0.028986	0.000000	0.057971	0.014493	0.028986	0.072464	0.000000	0.000000	0.000000	0.028986	0.072464	0.014493	0.000000	0.043478	0.028986	0.014493	0.043478	0.014493	0.043478	0.043478	0.028986	0.028986	0.043478	0.028986	0.043478	0.000000	0.028986	0.028986	0.000000	0.000000	0.014493	0.000000	0.014493	0.000000	0.000000	0.000000	0.000000	0.000000	0.000000	0.000000	0.000000
17	34	1	0.014493	0.043478	0.043478	0.028986	0.000000	0.000000	0.014493	0.028986	0.028986	0.014493	0.028986	0.072464	0.014493	0.000000	0.014493	0.057971	0.043478	0.028986	0.014493	0.057971	0.000000	0.000000	0.028986	0.000000	0.028986	0.072464	0.043478	0.000000	0.014493	0.028986	0.086957	0.028986	0.072464	0.028986	0.000000	0.000000	0.014493	0.000000	0.000000	0.000000	0.028986	0.014493	0.043478	0.000000	0.000000	0.000000	0.000000
17	35	0	0.000000	0.000000	0.000000	0.000000	0.000000	0.000000	0.000000	0.000000	0.000000	0.000000	0.000000	0.000000	0.000000	0.000000	0.000000	0.000000	0.000000	0.000000	0.000000	0.000000	0.000000	0.000000	0.000000	0.000000	0.000000	0.000000	0.000000	0.000000	0.014493	0.014493	0.014493	0.000000	0.000000	0.000000	0.000000	0.000000	0.000000	0.000000	0.000000	0.000000	0.000000	0.000000	0.000000	0.000000	0.000000	0.000000	0.000000
17	36	1	0.014493	0.000000	0.014493	0.014493	0.014493	0.000000	0.000000	0.014493	0.014493	0.000000	0.014493	0.057971	0.000000	0.000000	0.014493	0.043478	0.000000	0.000000	0.000000	0.000000	0.000000	0.000000	0.000000	0.014493	0.028986	0.028986	0.000000	0.028986	0.028986	0.028986	0.014493	0.000000	0.000000	0.000000	0.000000	0.000000	0.000000	0.000000	0.014493	0.000000	0.000000	0.014493	0.014493	0.000000	0.000000	0.000000	0.000000
17	37	2	0.000000	0.000000	0.000000	0.000000	0.000000	0.000000	0.000000	0.000000	0.000000	0.000000	0.000000	0.000000	0.000000	0.000000	0.000000	0.000000	0.000000	0.000000	0.000000	0.000000	0.000000	0.000000	0.000000	0.000000	0.000000	0.000000	0.000000	0.000000	0.000000	0.000000	0.000000	0.000000	0.000000	0.000000	0.000000	0.000000	0.000000	0.000000	0.000000	0.000000	0.000000	0.000000	0.000000	0.000000	0.000000	0.000000	0.000000
17	38	1	0.000000	0.000000	0.000000	0.000000	0.000000	0.000000	0.000000	0.000000	0.000000	0.000000	0.000000	0.000000	0.000000	0.000000	0.000000	0.000000	0.000000	0.000000	0.000000	0.000000	0.000000	0.000000	0.000000	0.000000	0.000000	0.000000	0.000000	0.000000	0.000000	0.000000	0.000000	0.000000	0.000000	0.000000	0.000000	0.000000	0.000000	0.000000	0.000000	0.000000	0.000000	0.000000	0.000000	0.000000	0.000000	0.000000	0.000000
17	40	1	0.000000	0.000000	0.000000	0.000000	0.000000	0.000000	0.000000	0.000000	0.000000	0.000000	0.000000	0.000000	0.000000	0.000000	0.000000	0.000000	0.000000	0.000000	0.000000	0.000000	0.000000	0.000000	0.000000	0.000000	0.000000	0.000000	0.000000	0.000000	0.000000	0.000000	0.000000	0.000000	0.000000	0.000000	0.000000	0.000000	0.000000	0.000000	0.000000	0.000000	0.000000	0.000000	0.000000	0.000000	0.000000	0.000000	0.000000
17	41	1	0.000000	0.000000	0.000000	0.000000	0.000000	0.000000	0.000000	0.000000	0.000000	0.000000	0.000000	0.000000	0.000000	0.000000	0.000000	0.000000	0.000000	0.000000	0.000000	0.000000	0.000000	0.000000	0.000000	0.000000	0.000000	0.000000	0.000000	0.000000	0.000000	0.000000	0.000000	0.000000	0.000000	0.000000	0.000000	0.000000	0.000000	0.000000	0.000000	0.000000	0.000000	0.000000	0.000000	0.000000	0.000000	0.000000	0.000000
17	42	1	0.000000	0.000000	0.000000	0.000000	0.000000	0.000000	0.000000	0.000000	0.000000	0.000000	0.000000	0.000000	0.000000	0.000000	0.000000	0.000000	0.000000	0.000000	0.000000	0.000000	0.000000	0.000000	0.000000	0.000000	0.000000	0.000000	0.000000	0.000000	0.000000	0.000000	0.000000	0.000000	0.000000	0.000000	0.000000	0.000000	0.000000	0.000000	0.000000	0.000000	0.000000	0.000000	0.000000	0.000000	0.000000	0.000000	0.000000
17	43	1	0.014493	0.014493	0.028986	0.043478	0.000000	0.028986	0.028986	0.000000	0.000000	0.043478	0.014493	0.072464	0.014493	0.014493	0.072464	0.000000	0.028986	0.028986	0.000000	0.043478	0.057971	0.000000	0.028986	0.028986	0.000000	0.057971	0.014493	0.000000	0.028986	0.014493	0.043478	0.000000	0.014493	0.014493	0.072464	0.043478	0.057971	0.014493	0.028986	0.000000	0.028986	0.043478	0.000000	0.043478	0.014493	0.000000	0.014493
17	44	1	0.072464	0.072464	0.086957	0.231884	0.043478	0.014493	0.043478	0.043478	0.043478	0.072464	0.072464	0.101449	0.028986	0.072464	0.072464	0.072464	0.057971	0.028986	0.057971	0.101449	0.028986	0.014493	0.086957	0.028986	0.072464	0.130435	0.043478	0.028986	0.072464	0.072464	0.086957	0.014493	0.014493	0.014493	0.014493	0.000000	0.086957	0.028986	0.014493	0.000000	0.057971	0.028986	0.014493	0.028986	0.000000	0.000000	0.000000
17	45	1	0.000000	0.000000	0.000000	0.000000	0.000000	0.000000	0.000000	0.000000	0.000000	0.000000	0.000000	0.000000	0.000000	0.000000	0.000000	0.000000	0.000000	0.000000	0.000000	0.000000	0.000000	0.000000	0.000000	0.000000	0.000000	0.000000	0.000000	0.000000	0.000000	0.000000	0.000000	0.000000	0.000000	0.000000	0.000000	0.000000	0.000000	0.000000	0.000000	0.000000	0.000000	0.000000	0.000000	0.000000	0.000000	0.000000	0.000000
17	46	1	0.000000	0.000000	0.000000	0.000000	0.000000	0.000000	0.000000	0.000000	0.000000	0.000000	0.000000	0.000000	0.000000	0.000000	0.000000	0.000000	0.000000	0.000000	0.057971	0.000000	0.000000	0.000000	0.000000	0.000000	0.000000	0.000000	0.000000	0.000000	0.000000	0.000000	0.000000	0.000000	0.000000	0.000000	0.000000	0.000000	0.000000	0.000000	0.000000	0.000000	0.000000	0.000000	0.014493	0.000000	0.000000	0.000000	0.000000
17	47	1	0.000000	0.000000	0.014493	0.000000	0.000000	0.000000	0.000000	0.000000	0.000000	0.000000	0.000000	0.000000	0.000000	0.000000	0.000000	0.000000	0.000000	0.000000	0.000000	0.000000	0.000000	0.000000	0.000000	0.000000	0.000000	0.000000	0.000000	0.000000	0.000000	0.000000	0.000000	0.000000	0.000000	0.000000	0.000000	0.000000	0.000000	0.000000	0.000000	0.000000	0.000000	0.000000	0.000000	0.000000	0.000000	0.000000	0.000000
17	48	1	0.000000	0.043478	0.000000	0.057971	0.014493	0.000000	0.000000	0.000000	0.014493	0.014493	0.000000	0.043478	0.000000	0.043478	0.072464	0.028986	0.072464	0.028986	0.000000	0.028986	0.000000	0.000000	0.028986	0.000000	0.072464	0.028986	0.014493	0.000000	0.000000	0.043478	0.028986	0.000000	0.000000	0.000000	0.000000	0.000000	0.028986	0.000000	0.057971	0.000000	0.028986	0.000000	0.043478	0.000000	0.000000	0.000000	0.000000
17	49	2	0.014493	0.014493	0.000000	0.014493	0.000000	0.000000	0.000000	0.000000	0.000000	0.000000	0.000000	0.000000	0.000000	0.000000	0.000000	0.000000	0.014493	0.000000	0.000000	0.000000	0.000000	0.000000	0.000000	0.000000	0.000000	0.000000	0.014493	0.000000	0.000000	0.000000	0.000000	0.000000	0.000000	0.000000	0.000000	0.000000	0.000000	0.000000	0.000000	0.000000	0.000000	0.000000	0.000000	0.000000	0.000000	0.000000	0.000000
17	50	2	0.000000	0.014493	0.000000	0.014493	0.000000	0.000000	0.000000	0.000000	0.000000	0.000000	0.000000	0.000000	0.000000	0.000000	0.000000	0.000000	0.014493	0.014493	0.000000	0.000000	0.000000	0.000000	0.000000	0.000000	0.000000	0.000000	0.000000	0.000000	0.000000	0.000000	0.000000	0.000000	0.000000	0.000000	0.000000	0.000000	0.000000	0.000000	0.000000	0.000000	0.000000	0.000000	0.000000	0.000000	0.000000	0.000000	0.000000
17	51	2	0.000000	0.000000	0.057971	0.014493	0.000000	0.000000	0.000000	0.000000	0.000000	0.014493	0.000000	0.014493	0.000000	0.000000	0.014493	0.043478	0.028986	0.000000	0.000000	0.014493	0.000000	0.014493	0.028986	0.000000	0.014493	0.043478	0.043478	0.000000	0.014493	0.014493	0.000000	0.000000	0.000000	0.000000	0.000000	0.014493	0.014493	0.000000	0.000000	0.000000	0.000000	0.000000	0.014493	0.000000	0.000000	0.000000	0.000000
17	53	2	0.000000	0.000000	0.000000	0.000000	0.000000	0.000000	0.000000	0.000000	0.000000	0.000000	0.000000	0.000000	0.000000	0.000000	0.000000	0.000000	0.000000	0.000000	0.000000	0.000000	0.000000	0.000000	0.000000	0.000000	0.000000	0.000000	0.000000	0.000000	0.000000	0.000000	0.000000	0.000000	0.000000	0.000000	0.000000	0.000000	0.000000	0.000000	0.000000	0.000000	0.000000	0.000000	0.000000	0.000000	0.000000	0.000000	0.000000
17	54	2	0.000000	0.000000	0.000000	0.000000	0.000000	0.000000	0.000000	0.000000	0.000000	0.000000	0.000000	0.000000	0.000000	0.000000	0.000000	0.000000	0.000000	0.000000	0.000000	0.000000	0.000000	0.000000	0.000000	0.000000	0.000000	0.000000	0.000000	0.000000	0.014493	0.000000	0.000000	0.000000	0.000000	0.000000	0.000000	0.000000	0.000000	0.000000	0.000000	0.000000	0.000000	0.000000	0.000000	0.000000	0.000000	0.000000	0.000000
17	55	0	0.000000	0.000000	0.000000	0.000000	0.000000	0.000000	0.000000	0.000000	0.000000	0.000000	0.000000	0.000000	0.000000	0.000000	0.000000	0.000000	0.000000	0.000000	0.000000	0.000000	0.000000	0.000000	0.000000	0.000000	0.000000	0.000000	0.000000	0.000000	0.014493	0.014493	0.000000	0.000000	0.000000	0.000000	0.000000	0.000000	0.028986	0.000000	0.000000	0.000000	0.000000	0.000000	0.000000	0.000000	0.000000	0.000000	0.000000
17	56	2	0.000000	0.014493	0.000000	0.000000	0.000000	0.000000	0.000000	0.000000	0.000000	0.000000	0.000000	0.000000	0.000000	0.000000	0.000000	0.000000	0.014493	0.014493	0.000000	0.000000	0.000000	0.000000	0.000000	0.000000	0.000000	0.014493	0.000000	0.000000	0.000000	0.000000	0.000000	0.000000	0.000000	0.000000	0.000000	0.000000	0.000000	0.000000	0.000000	0.000000	0.000000	0.000000	0.000000	0.000000	0.000000	0.000000	0.014493
17	57	1	0.000000	0.000000	0.000000	0.000000	0.000000	0.000000	0.000000	0.000000	0.014493	0.000000	0.000000	0.000000	0.000000	0.000000	0.014493	0.014493	0.000000	0.014493	0.000000	0.000000	0.000000	0.000000	0.014493	0.000000	0.028986	0.000000	0.014493	0.000000	0.014493	0.014493	0.028986	0.000000	0.014493	0.000000	0.000000	0.000000	0.014493	0.000000	0.000000	0.000000	0.014493	0.000000	0.000000	0.014493	0.000000	0.000000	0.000000
17	58	1	0.000000	0.000000	0.000000	0.000000	0.000000	0.000000	0.000000	0.000000	0.000000	0.000000	0.000000	0.000000	0.000000	0.000000	0.000000	0.000000	0.000000	0.000000	0.000000	0.000000	0.000000	0.000000	0.000000	0.000000	0.000000	0.000000	0.000000	0.000000	0.000000	0.000000	0.000000	0.000000	0.000000	0.000000	0.000000	0.000000	0.000000	0.000000	0.000000	0.000000	0.000000	0.000000	0.000000	0.000000	0.000000	0.000000	0.000000
17	59	2	0.000000	0.000000	0.000000	0.000000	0.000000	0.000000	0.000000	0.000000	0.000000	0.000000	0.000000	0.000000	0.000000	0.000000	0.000000	0.000000	0.000000	0.000000	0.000000	0.000000	0.000000	0.000000	0.000000	0.000000	0.000000	0.000000	0.000000	0.000000	0.000000	0.000000	0.000000	0.000000	0.000000	0.000000	0.000000	0.000000	0.000000	0.000000	0.000000	0.000000	0.000000	0.000000	0.000000	0.000000	0.000000	0.000000	0.000000
17	60	2	0.000000	0.000000	0.000000	0.000000	0.000000	0.000000	0.000000	0.000000	0.000000	0.000000	0.000000	0.000000	0.000000	0.000000	0.000000	0.000000	0.000000	0.000000	0.086957	0.000000	0.000000	0.000000	0.000000	0.000000	0.000000	0.000000	0.000000	0.000000	0.000000	0.000000	0.000000	0.000000	0.000000	0.000000	0.000000	0.000000	0.000000	0.000000	0.000000	0.000000	0.000000	0.000000	0.014493	0.000000	0.000000	0.000000	0.000000
17	61	2	0.000000	0.000000	0.000000	0.057971	0.000000	0.000000	0.000000	0.000000	0.000000	0.000000	0.000000	0.000000	0.000000	0.000000	0.000000	0.000000	0.000000	0.000000	0.072464	0.000000	0.000000	0.000000	0.000000	0.000000	0.000000	0.000000	0.000000	0.000000	0.072464	0.000000	0.000000	0.000000	0.000000	0.000000	0.000000	0.000000	0.000000	0.000000	0.000000	0.000000	0.000000	0.000000	0.014493	0.000000	0.000000	0.000000	0.000000
17	62	2	0.000000	0.014493	0.057971	0.000000	0.000000	0.000000	0.000000	0.043478	0.000000	0.000000	0.000000	0.014493	0.028986	0.000000	0.057971	0.028986	0.014493	0.000000	0.000000	0.043478	0.000000	0.014493	0.028986	0.000000	0.000000	0.028986	0.014493	0.000000	0.057971	0.000000	0.028986	0.000000	0.000000	0.000000	0.000000	0.014493	0.000000	0.000000	0.000000	0.000000	0.000000	0.000000	0.000000	0.014493	0.000000	0.000000	0.000000
17	63	2	0.000000	0.000000	0.000000	0.000000	0.000000	0.000000	0.000000	0.000000	0.000000	0.000000	0.000000	0.000000	0.000000	0.000000	0.014493	0.000000	0.000000	0.000000	0.000000	0.000000	0.000000	0.000000	0.000000	0.000000	0.000000	0.000000	0.000000	0.000000	0.000000	0.000000	0.014493	0.000000	0.000000	0.000000	0.000000	0.000000	0.000000	0.000000	0.000000	0.000000	0.000000	0.000000	0.000000	0.000000	0.000000	0.000000	0.000000
17	64	2	0.014493	0.000000	0.000000	0.000000	0.000000	0.000000	0.000000	0.000000	0.000000	0.000000	0.000000	0.000000	0.000000	0.000000	0.000000	0.000000	0.000000	0.000000	0.000000	0.000000	0.000000	0.000000	0.000000	0.000000	0.000000	0.000000	0.000000	0.000000	0.000000	0.000000	0.000000	0.000000	0.000000	0.000000	0.000000	0.000000	0.000000	0.000000	0.000000	0.000000	0.000000	0.000000	0.000000	0.000000	0.000000	0.000000	0.000000
18	1	0	0.000000	0.000000	0.000000	0.000000	0.000000	0.000000	0.000000	0.000000	0.000000	0.000000	0.000000	0.000000	0.000000	0.000000	0.000000	0.000000	0.000000	0.000000	0.000000	0.000000	0.000000	0.000000	0.000000	0.000000	0.000000	0.000000	0.000000	0.000000	0.000000	0.000000	0.000000	0.000000	0.000000	0.000000	0.000000	0.000000	0.000000	0.000000	0.000000	0.000000	0.000000	0.000000	0.000000	0.000000	0.000000	0.000000	0.000000
18	2	2	0.000000	0.000000	0.000000	0.000000	0.000000	0.000000	0.000000	0.000000	0.000000	0.000000	0.000000	0.000000	0.000000	0.000000	0.000000	0.000000	0.000000	0.000000	0.000000	0.000000	0.000000	0.000000	0.000000	0.000000	0.000000	0.000000	0.014493	0.000000	0.000000	0.000000	0.000000	0.000000	0.000000	0.000000	0.000000	0.000000	0.000000	0.000000	0.000000	0.000000	0.000000	0.000000	0.000000	0.000000	0.000000	0.000000	0.000000
18	6	0	0.000000	0.000000	0.000000	0.000000	0.000000	0.000000	0.000000	0.000000	0.000000	0.000000	0.000000	0.000000	0.000000	0.000000	0.000000	0.000000	0.000000	0.000000	0.000000	0.000000	0.000000	0.000000	0.000000	0.014493	0.000000	0.000000	0.000000	0.000000	0.000000	0.000000	0.000000	0.000000	0.000000	0.000000	0.000000	0.000000	0.000000	0.000000	0.000000	0.000000	0.000000	0.000000	0.000000	0.000000	0.000000	0.000000	0.000000
18	7	1	0.000000	0.043478	0.000000	0.000000	0.000000	0.000000	0.000000	0.014493	0.000000	0.000000	0.000000	0.000000	0.000000	0.000000	0.000000	0.000000	0.000000	0.000000	0.000000	0.000000	0.000000	0.000000	0.000000	0.000000	0.000000	0.000000	0.014493	0.000000	0.000000	0.000000	0.000000	0.000000	0.000000	0.000000	0.000000	0.000000	0.000000	0.000000	0.000000	0.000000	0.000000	0.000000	0.000000	0.000000	0.000000	0.000000	0.000000
18	10	0	0.000000	0.000000	0.000000	0.014493	0.000000	0.000000	0.000000	0.014493	0.000000	0.000000	0.000000	0.000000	0.000000	0.000000	0.000000	0.000000	0.014493	0.000000	0.000000	0.000000	0.000000	0.000000	0.000000	0.043478	0.000000	0.014493	0.000000	0.000000	0.028986	0.000000	0.000000	0.000000	0.000000	0.000000	0.014493	0.000000	0.000000	0.000000	0.000000	0.000000	0.000000	0.000000	0.000000	0.000000	0.000000	0.000000	0.000000
18	14	0	0.000000	0.000000	0.000000	0.000000	0.000000	0.000000	0.000000	0.057971	0.000000	0.000000	0.000000	0.000000	0.000000	0.000000	0.000000	0.000000	0.000000	0.000000	0.000000	0.000000	0.000000	0.000000	0.000000	0.028986	0.000000	0.000000	0.000000	0.000000	0.014493	0.000000	0.000000	0.000000	0.000000	0.000000	0.000000	0.000000	0.000000	0.014493	0.000000	0.000000	0.000000	0.000000	0.000000	0.000000	0.000000	0.000000	0.000000
18	16	0	0.000000	0.000000	0.000000	0.000000	0.000000	0.000000	0.000000	0.014493	0.000000	0.000000	0.000000	0.000000	0.000000	0.000000	0.000000	0.000000	0.000000	0.000000	0.000000	0.000000	0.000000	0.000000	0.000000	0.028986	0.000000	0.014493	0.000000	0.000000	0.000000	0.000000	0.000000	0.000000	0.000000	0.000000	0.000000	0.000000	0.000000	0.000000	0.000000	0.000000	0.000000	0.000000	0.000000	0.000000	0.000000	0.000000	0.000000
18	19	1	0.000000	0.000000	0.000000	0.000000	0.000000	0.000000	0.000000	0.000000	0.000000	0.000000	0.000000	0.000000	0.000000	0.000000	0.000000	0.000000	0.000000	0.000000	0.000000	0.000000	0.000000	0.000000	0.000000	0.000000	0.000000	0.000000	0.000000	0.000000	0.043478	0.000000	0.000000	0.000000	0.000000	0.000000	0.000000	0.000000	0.000000	0.000000	0.000000	0.000000	0.000000	0.000000	0.000000	0.000000	0.000000	0.000000	0.000000
18	20	1	0.014493	0.000000	0.000000	0.000000	0.014493	0.028986	0.028986	0.144928	0.000000	0.014493	0.043478	0.000000	0.028986	0.014493	0.014493	0.000000	0.000000	0.028986	0.028986	0.028986	0.057971	0.014493	0.028986	0.086957	0.101449	0.043478	0.057971	0.101449	0.057971	0.028986	0.043478	0.028986	0.057971	0.028986	0.000000	0.028986	0.043478	0.072464	0.057971	0.000000	0.028986	0.057971	0.130435	0.057971	0.014493	0.043478	0.043478
18	23	1	0.000000	0.000000	0.000000	0.000000	0.000000	0.000000	0.000000	0.000000	0.000000	0.000000	0.000000	0.000000	0.000000	0.000000	0.000000	0.000000	0.000000	0.000000	0.000000	0.000000	0.000000	0.000000	0.000000	0.000000	0.000000	0.000000	0.000000	0.000000	0.014493	0.000000	0.000000	0.000000	0.000000	0.000000	0.000000	0.000000	0.000000	0.000000	0.000000	0.000000	0.000000	0.000000	0.000000	0.000000	0.000000	0.000000	0.000000
18	24	1	0.000000	0.000000	0.000000	0.000000	0.000000	0.000000	0.014493	0.000000	0.000000	0.000000	0.000000	0.000000	0.000000	0.000000	0.000000	0.000000	0.000000	0.000000	0.000000	0.000000	0.000000	0.000000	0.000000	0.000000	0.000000	0.000000	0.000000	0.000000	0.014493	0.000000	0.000000	0.000000	0.000000	0.000000	0.014493	0.000000	0.000000	0.000000	0.000000	0.000000	0.000000	0.000000	0.000000	0.000000	0.000000	0.000000	0.000000
18	25	2	0.043478	0.000000	0.000000	0.000000	0.000000	0.000000	0.057971	0.014493	0.000000	0.000000	0.000000	0.000000	0.000000	0.000000	0.000000	0.000000	0.000000	0.000000	0.000000	0.000000	0.000000	0.014493	0.000000	0.000000	0.000000	0.000000	0.014493	0.043478	0.028986	0.000000	0.028986	0.000000	0.000000	0.000000	0.000000	0.000000	0.000000	0.014493	0.000000	0.000000	0.000000	0.000000	0.000000	0.000000	0.000000	0.000000	0.000000
18	27	0	0.014493	0.000000	0.000000	0.000000	0.000000	0.000000	0.000000	0.101449	0.000000	0.000000	0.000000	0.000000	0.014493	0.000000	0.000000	0.000000	0.000000	0.000000	0.000000	0.000000	0.014493	0.000000	0.000000	0.086957	0.000000	0.000000	0.000000	0.000000	0.000000	0.000000	0.000000	0.000000	0.000000	0.000000	0.000000	0.000000	0.000000	0.000000	0.000000	0.000000	0.000000	0.000000	0.000000	0.000000	0.000000	0.000000	0.000000
18	28	0	0.000000	0.000000	0.000000	0.000000	0.000000	0.000000	0.000000	0.000000	0.000000	0.000000	0.000000	0.000000	0.000000	0.000000	0.000000	0.000000	0.000000	0.000000	0.000000	0.000000	0.000000	0.000000	0.000000	0.000000	0.000000	0.000000	0.000000	0.000000	0.000000	0.000000	0.000000	0.000000	0.000000	0.000000	0.000000	0.000000	0.000000	0.000000	0.000000	0.000000	0.000000	0.000000	0.000000	0.000000	0.000000	0.000000	0.000000
18	29	0	0.000000	0.000000	0.000000	0.000000	0.000000	0.000000	0.000000	0.000000	0.000000	0.000000	0.000000	0.000000	0.000000	0.000000	0.000000	0.000000	0.014493	0.000000	0.000000	0.000000	0.000000	0.000000	0.000000	0.000000	0.000000	0.000000	0.014493	0.000000	0.043478	0.000000	0.000000	0.000000	0.000000	0.000000	0.000000	0.000000	0.000000	0.000000	0.000000	0.000000	0.000000	0.000000	0.000000	0.000000	0.000000	0.000000	0.000000
18	32	0	0.000000	0.000000	0.000000	0.000000	0.000000	0.000000	0.000000	0.000000	0.000000	0.000000	0.000000	0.000000	0.000000	0.000000	0.000000	0.000000	0.000000	0.000000	0.000000	0.000000	0.000000	0.000000	0.000000	0.000000	0.000000	0.000000	0.000000	0.000000	0.000000	0.000000	0.000000	0.000000	0.000000	0.000000	0.000000	0.000000	0.000000	0.000000	0.000000	0.000000	0.000000	0.000000	0.000000	0.000000	0.000000	0.000000	0.000000
18	33	1	0.000000	0.000000	0.000000	0.000000	0.000000	0.000000	0.000000	0.000000	0.000000	0.000000	0.000000	0.000000	0.000000	0.000000	0.000000	0.000000	0.000000	0.000000	0.000000	0.000000	0.000000	0.000000	0.000000	0.000000	0.000000	0.000000	0.000000	0.000000	0.000000	0.000000	0.000000	0.000000	0.000000	0.000000	0.000000	0.000000	0.000000	0.000000	0.000000	0.000000	0.000000	0.000000	0.000000	0.000000	0.000000	0.000000	0.000000
18	34	1	0.000000	0.000000	0.000000	0.014493	0.000000	0.000000	0.000000	0.000000	0.000000	0.000000	0.000000	0.000000	0.000000	0.000000	0.000000	0.000000	0.000000	0.000000	0.000000	0.000000	0.000000	0.000000	0.000000	0.000000	0.000000	0.000000	0.000000	0.000000	0.000000	0.000000	0.000000	0.000000	0.000000	0.000000	0.000000	0.000000	0.000000	0.000000	0.000000	0.000000	0.000000	0.000000	0.000000	0.000000	0.000000	0.000000	0.000000
18	35	0	0.000000	0.000000	0.000000	0.000000	0.000000	0.000000	0.000000	0.101449	0.000000	0.000000	0.000000	0.000000	0.000000	0.000000	0.000000	0.000000	0.000000	0.000000	0.000000	0.000000	0.014493	0.000000	0.000000	0.043478	0.000000	0.000000	0.000000	0.014493	0.000000	0.014493	0.000000	0.014493	0.000000	0.014493	0.043478	0.014493	0.000000	0.028986	0.000000	0.000000	0.000000	0.014493	0.043478	0.000000	0.014493	0.014493	0.000000
18	36	1	0.000000	0.014493	0.000000	0.000000	0.000000	0.000000	0.000000	0.000000	0.000000	0.000000	0.000000	0.000000	0.000000	0.000000	0.000000	0.000000	0.000000	0.000000	0.000000	0.000000	0.000000	0.000000	0.000000	0.000000	0.000000	0.000000	0.014493	0.000000	0.000000	0.000000	0.000000	0.000000	0.000000	0.000000	0.000000	0.000000	0.000000	0.000000	0.000000	0.000000	0.000000	0.000000	0.000000	0.000000	0.000000	0.000000	0.000000
18	38	1	0.000000	0.000000	0.000000	0.000000	0.000000	0.000000	0.000000	0.000000	0.000000	0.000000	0.000000	0.000000	0.000000	0.000000	0.000000	0.000000	0.000000	0.000000	0.000000	0.000000	0.000000	0.000000	0.000000	0.000000	0.000000	0.000000	0.000000	0.000000	0.000000	0.000000	0.000000	0.000000	0.000000	0.000000	0.000000	0.000000	0.000000	0.000000	0.000000	0.000000	0.000000	0.000000	0.000000	0.000000	0.000000	0.000000	0.000000
18	39	1	0.000000	0.000000	0.000000	0.000000	0.000000	0.000000	0.000000	0.000000	0.000000	0.000000	0.000000	0.000000	0.000000	0.000000	0.000000	0.000000	0.000000	0.000000	0.000000	0.000000	0.000000	0.000000	0.000000	0.000000	0.000000	0.000000	0.028986	0.000000	0.072464	0.000000	0.000000	0.000000	0.000000	0.000000	0.000000	0.000000	0.000000	0.000000	0.000000	0.000000	0.000000	0.000000	0.000000	0.000000	0.000000	0.000000	0.000000
18	40	0	0.000000	0.000000	0.000000	0.000000	0.000000	0.000000	0.000000	0.000000	0.000000	0.000000	0.000000	0.000000	0.000000	0.000000	0.000000	0.000000	0.000000	0.000000	0.000000	0.000000	0.000000	0.000000	0.000000	0.000000	0.000000	0.000000	0.000000	0.000000	0.000000	0.000000	0.000000	0.000000	0.000000	0.000000	0.000000	0.000000	0.000000	0.000000	0.000000	0.000000	0.000000	0.000000	0.000000	0.000000	0.000000	0.000000	0.000000
18	43	1	0.000000	0.000000	0.000000	0.000000	0.000000	0.000000	0.000000	0.000000	0.000000	0.000000	0.000000	0.000000	0.000000	0.000000	0.000000	0.000000	0.000000	0.000000	0.000000	0.000000	0.000000	0.000000	0.000000	0.000000	0.000000	0.000000	0.000000	0.000000	0.000000	0.000000	0.000000	0.000000	0.000000	0.000000	0.000000	0.000000	0.000000	0.014493	0.000000	0.000000	0.000000	0.000000	0.000000	0.000000	0.000000	0.000000	0.000000
18	44	0	0.000000	0.000000	0.000000	0.000000	0.000000	0.000000	0.000000	0.000000	0.000000	0.000000	0.000000	0.000000	0.000000	0.000000	0.000000	0.000000	0.000000	0.000000	0.000000	0.000000	0.000000	0.000000	0.000000	0.000000	0.000000	0.000000	0.000000	0.000000	0.000000	0.000000	0.000000	0.000000	0.000000	0.000000	0.000000	0.000000	0.000000	0.000000	0.000000	0.000000	0.000000	0.000000	0.000000	0.000000	0.000000	0.000000	0.000000
18	45	1	0.000000	0.000000	0.000000	0.000000	0.043478	0.014493	0.000000	0.000000	0.000000	0.000000	0.000000	0.000000	0.000000	0.000000	0.000000	0.000000	0.000000	0.000000	0.000000	0.000000	0.000000	0.000000	0.000000	0.000000	0.000000	0.000000	0.000000	0.000000	0.014493	0.000000	0.000000	0.000000	0.000000	0.000000	0.000000	0.000000	0.000000	0.000000	0.000000	0.000000	0.000000	0.000000	0.000000	0.000000	0.000000	0.000000	0.000000
18	47	1	0.000000	0.000000	0.000000	0.000000	0.000000	0.014493	0.014493	0.014493	0.000000	0.000000	0.000000	0.028986	0.000000	0.000000	0.000000	0.014493	0.000000	0.000000	0.014493	0.000000	0.000000	0.000000	0.000000	0.000000	0.000000	0.000000	0.000000	0.000000	0.000000	0.000000	0.000000	0.000000	0.000000	0.000000	0.000000	0.028986	0.000000	0.000000	0.000000	0.000000	0.000000	0.028986	0.000000	0.000000	0.000000	0.000000	0.000000
18	48	1	0.000000	0.000000	0.000000	0.000000	0.000000	0.000000	0.000000	0.000000	0.000000	0.000000	0.000000	0.000000	0.000000	0.000000	0.000000	0.000000	0.000000	0.000000	0.000000	0.000000	0.000000	0.000000	0.000000	0.000000	0.000000	0.000000	0.000000	0.000000	0.000000	0.000000	0.000000	0.014493	0.000000	0.000000	0.000000	0.000000	0.000000	0.000000	0.000000	0.000000	0.000000	0.000000	0.000000	0.000000	0.000000	0.000000	0.000000
18	49	2	0.000000	0.000000	0.000000	0.000000	0.000000	0.000000	0.000000	0.000000	0.000000	0.000000	0.000000	0.000000	0.000000	0.000000	0.000000	0.000000	0.000000	0.000000	0.000000	0.000000	0.000000	0.000000	0.000000	0.000000	0.000000	0.000000	0.000000	0.000000	0.000000	0.000000	0.000000	0.000000	0.000000	0.000000	0.000000	0.000000	0.000000	0.000000	0.000000	0.000000	0.000000	0.000000	0.000000	0.000000	0.000000	0.000000	0.000000
18	50	2	0.000000	0.000000	0.000000	0.000000	0.000000	0.000000	0.000000	0.000000	0.000000	0.000000	0.000000	0.000000	0.000000	0.000000	0.000000	0.000000	0.000000	0.000000	0.000000	0.000000	0.000000	0.000000	0.000000	0.000000	0.000000	0.000000	0.000000	0.000000	0.014493	0.000000	0.000000	0.014493	0.000000	0.014493	0.014493	0.014493	0.028986	0.028986	0.000000	0.000000	0.000000	0.014493	0.014493	0.000000	0.000000	0.000000	0.000000
18	51	2	0.000000	0.028986	0.000000	0.000000	0.000000	0.000000	0.000000	0.014493	0.000000	0.000000	0.000000	0.000000	0.000000	0.000000	0.000000	0.000000	0.000000	0.000000	0.000000	0.000000	0.000000	0.000000	0.000000	0.000000	0.000000	0.000000	0.000000	0.014493	0.000000	0.000000	0.000000	0.000000	0.000000	0.000000	0.000000	0.000000	0.000000	0.000000	0.000000	0.000000	0.000000	0.000000	0.014493	0.000000	0.000000	0.000000	0.000000
18	52	0	6.260870	6.000000	6.521739	7.159420	7.289855	5.869565	6.318841	6.000000	6.362319	6.144928	6.260870	6.681159	6.130435	7.144928	6.318841	5.797101	5.478261	5.507246	5.782609	6.217391	7.797101	7.971014	6.144928	6.420290	5.840580	6.246377	5.913043	6.391304	6.884058	7.594203	7.695652	6.101449	6.507246	6.376812	5.956522	6.594203	7.072464	6.115942	5.884058	5.927536	5.710145	5.681159	6.362319	7.521739	5.637681	6.318841	6.695652
18	53	1	0.000000	0.000000	0.000000	0.000000	0.000000	0.000000	0.000000	0.000000	0.000000	0.000000	0.000000	0.000000	0.000000	0.000000	0.000000	0.000000	0.000000	0.000000	0.000000	0.000000	0.000000	0.000000	0.000000	0.000000	0.000000	0.000000	0.000000	0.000000	0.028986	0.000000	0.000000	0.000000	0.000000	0.000000	0.000000	0.000000	0.000000	0.014493	0.000000	0.000000	0.000000	0.000000	0.000000	0.000000	0.000000	0.000000	0.000000
18	55	1	0.014493	0.000000	0.000000	0.000000	0.000000	0.000000	0.000000	0.000000	0.000000	0.000000	0.000000	0.000000	0.000000	0.000000	0.000000	0.000000	0.000000	0.000000	0.000000	0.000000	0.000000	0.000000	0.000000	0.000000	0.000000	0.000000	0.043478	0.000000	0.101449	0.000000	0.000000	0.000000	0.000000	0.000000	0.072464	0.000000	0.000000	0.014493	0.000000	0.000000	0.000000	0.000000	0.000000	0.000000	0.000000	0.000000	0.000000
18	56	2	0.000000	0.000000	0.000000	0.000000	0.000000	0.000000	0.000000	0.000000	0.000000	0.000000	0.000000	0.000000	0.000000	0.000000	0.000000	0.000000	0.000000	0.000000	0.000000	0.000000	0.000000	0.000000	0.000000	0.000000	0.000000	0.000000	0.000000	0.000000	0.000000	0.000000	0.000000	0.000000	0.000000	0.000000	0.000000	0.000000	0.000000	0.000000	0.000000	0.000000	0.000000	0.000000	0.000000	0.000000	0.000000	0.000000	0.000000
18	57	2	0.000000	0.000000	0.000000	0.000000	0.000000	0.000000	0.000000	0.000000	0.000000	0.000000	0.000000	0.000000	0.000000	0.000000	0.000000	0.000000	0.000000	0.000000	0.000000	0.000000	0.000000	0.000000	0.000000	0.000000	0.000000	0.000000	0.000000	0.000000	0.057971	0.000000	0.000000	0.000000	0.000000	0.000000	0.014493	0.000000	0.000000	0.000000	0.000000	0.000000	0.000000	0.000000	0.000000	0.000000	0.000000	0.000000	0.000000
18	58	0	0.000000	0.000000	0.000000	0.000000	0.000000	0.000000	0.000000	0.000000	0.000000	0.000000	0.000000	0.000000	0.000000	0.000000	0.000000	0.000000	0.000000	0.000000	0.000000	0.000000	0.000000	0.000000	0.000000	0.000000	0.000000	0.000000	0.014493	0.000000	0.000000	0.000000	0.000000	0.000000	0.000000	0.000000	0.014493	0.000000	0.000000	0.000000	0.000000	0.000000	0.000000	0.000000	0.000000	0.000000	0.000000	0.000000	0.000000
18	59	1	0.000000	0.000000	0.000000	0.000000	0.028986	0.014493	0.014493	0.072464	0.000000	0.000000	0.000000	0.000000	0.000000	0.000000	0.000000	0.000000	0.000000	0.000000	0.000000	0.000000	0.000000	0.000000	0.000000	0.043478	0.000000	0.000000	0.014493	0.000000	0.028986	0.028986	0.014493	0.000000	0.000000	0.000000	0.000000	0.000000	0.000000	0.028986	0.000000	0.000000	0.000000	0.000000	0.000000	0.000000	0.000000	0.000000	0.000000
18	62	2	0.000000	0.000000	0.000000	0.000000	0.000000	0.000000	0.000000	0.043478	0.000000	0.000000	0.000000	0.000000	0.014493	0.000000	0.000000	0.000000	0.000000	0.000000	0.000000	0.000000	0.000000	0.000000	0.000000	0.043478	0.000000	0.000000	0.000000	0.000000	0.000000	0.000000	0.000000	0.000000	0.000000	0.000000	0.000000	0.000000	0.000000	0.000000	0.000000	0.000000	0.000000	0.000000	0.000000	0.000000	0.014493	0.000000	0.000000
18	63	0	0.000000	0.000000	0.000000	0.000000	0.000000	0.000000	0.000000	0.000000	0.000000	0.000000	0.000000	0.000000	0.000000	0.000000	0.000000	0.000000	0.000000	0.000000	0.000000	0.000000	0.000000	0.000000	0.000000	0.000000	0.000000	0.000000	0.000000	0.000000	0.000000	0.000000	0.000000	0.000000	0.000000	0.000000	0.000000	0.000000	0.000000	0.000000	0.000000	0.000000	0.000000	0.000000	0.000000	0.000000	0.000000	0.000000	0.000000
18	64	2	0.000000	0.000000	0.000000	0.000000	0.000000	0.000000	0.000000	0.000000	0.000000	0.000000	0.000000	0.000000	0.000000	0.000000	0.000000	0.000000	0.028986	0.000000	0.000000	0.000000	0.000000	0.000000	0.000000	0.000000	0.000000	0.000000	0.043478	0.000000	0.101449	0.000000	0.000000	0.000000	0.000000	0.000000	0.028986	0.000000	0.000000	0.000000	0.000000	0.000000	0.014493	0.000000	0.000000	0.000000	0.000000	0.000000	0.000000
19	3	0	0.014493	0.000000	0.014493	0.072464	0.000000	0.000000	0.028986	0.028986	0.028986	0.014493	0.014493	0.014493	0.072464	0.057971	0.159420	0.101449	0.057971	0.014493	0.028986	0.028986	0.000000	0.014493	0.014493	0.000000	0.043478	0.000000	0.057971	0.014493	0.043478	0.000000	0.028986	0.014493	0.057971	0.000000	0.000000	0.043478	0.014493	0.014493	0.000000	0.000000	0.000000	0.000000	0.014493	0.000000	0.014493	0.028986	0.072464
19	4	0	0.028986	0.028986	0.101449	0.159420	0.028986	0.043478	0.014493	0.028986	0.014493	0.028986	0.057971	0.028986	0.130435	0.144928	0.260870	0.072464	0.086957	0.072464	0.188406	0.130435	0.014493	0.028986	0.086957	0.130435	0.072464	0.000000	0.086957	0.057971	0.159420	0.000000	0.072464	0.086957	0.072464	0.057971	0.057971	0.086957	0.072464	0.101449	0.072464	0.043478	0.014493	0.000000	0.014493	0.115942	0.043478	0.057971	0.101449
19	14	1	0.014493	0.000000	0.028986	0.130435	0.014493	0.057971	0.028986	0.000000	0.014493	0.028986	0.014493	0.057971	0.028986	0.014493	0.144928	0.014493	0.086957	0.028986	0.086957	0.014493	0.000000	0.014493	0.000000	0.014493	0.014493	0.014493	0.043478	0.014493	0.043478	0.000000	0.072464	0.000000	0.057971	0.000000	0.057971	0.086957	0.057971	0.014493	0.115942	0.057971	0.000000	0.000000	0.043478	0.043478	0.043478	0.043478	0.043478
19	15	0	0.000000	0.000000	0.043478	0.086957	0.000000	0.000000	0.000000	0.014493	0.000000	0.028986	0.014493	0.043478	0.000000	0.014493	0.130435	0.014493	0.000000	0.014493	0.028986	0.028986	0.000000	0.028986	0.000000	0.028986	0.101449	0.000000	0.086957	0.028986	0.101449	0.000000	0.014493	0.000000	0.028986	0.028986	0.028986	0.028986	0.057971	0.014493	0.057971	0.043478	0.000000	0.000000	0.000000	0.043478	0.086957	0.014493	0.101449
19	16	0	0.028986	0.000000	0.072464	0.115942	0.028986	0.086957	0.043478	0.028986	0.014493	0.043478	0.014493	0.014493	0.057971	0.028986	0.231884	0.043478	0.072464	0.014493	0.159420	0.072464	0.028986	0.014493	0.043478	0.057971	0.057971	0.014493	0.144928	0.043478	0.144928	0.000000	0.057971	0.028986	0.086957	0.072464	0.014493	0.115942	0.130435	0.028986	0.115942	0.086957	0.000000	0.000000	0.028986	0.043478	0.115942	0.086957	0.115942
19	18	1	0.000000	0.014493	0.000000	0.014493	0.000000	0.000000	0.000000	0.028986	0.000000	0.000000	0.014493	0.000000	0.028986	0.000000	0.000000	0.000000	0.000000	0.000000	0.000000	0.000000	0.000000	0.014493	0.000000	0.000000	0.014493	0.000000	0.000000	0.000000	0.000000	0.014493	0.014493	0.000000	0.028986	0.000000	0.000000	0.000000	0.000000	0.000000	0.014493	0.000000	0.000000	0.000000	0.000000	0.000000	0.000000	0.000000	0.000000
19	20	1	0.000000	0.000000	0.000000	0.028986	0.000000	0.000000	0.028986	0.014493	0.000000	0.014493	0.057971	0.000000	0.014493	0.043478	0.057971	0.057971	0.000000	0.014493	0.000000	0.000000	0.000000	0.014493	0.000000	0.028986	0.028986	0.000000	0.000000	0.000000	0.028986	0.014493	0.043478	0.014493	0.014493	0.000000	0.000000	0.000000	0.000000	0.000000	0.028986	0.028986	0.000000	0.000000	0.028986	0.000000	0.000000	0.014493	0.028986
19	23	1	0.000000	0.000000	0.028986	0.101449	0.000000	0.000000	0.014493	0.028986	0.014493	0.072464	0.014493	0.014493	0.014493	0.028986	0.101449	0.028986	0.086957	0.014493	0.057971	0.086957	0.028986	0.000000	0.028986	0.057971	0.014493	0.000000	0.028986	0.014493	0.086957	0.000000	0.043478	0.000000	0.014493	0.014493	0.028986	0.014493	0.043478	0.043478	0.072464	0.057971	0.000000	0.014493	0.014493	0.028986	0.028986	0.028986	0.043478
19	24	1	0.000000	0.000000	0.014493	0.000000	0.014493	0.000000	0.000000	0.000000	0.000000	0.000000	0.000000	0.000000	0.000000	0.014493	0.028986	0.000000	0.000000	0.000000	0.000000	0.000000	0.000000	0.000000	0.000000	0.000000	0.000000	0.014493	0.000000	0.000000	0.014493	0.000000	0.000000	0.000000	0.000000	0.000000	0.000000	0.000000	0.000000	0.000000	0.000000	0.000000	0.000000	0.000000	0.000000	0.000000	0.000000	0.000000	0.000000
19	26	2	0.014493	0.000000	0.000000	0.000000	0.014493	0.000000	0.014493	0.028986	0.028986	0.014493	0.028986	0.028986	0.000000	0.028986	0.144928	0.000000	0.072464	0.000000	0.014493	0.000000	0.014493	0.000000	0.000000	0.014493	0.000000	0.000000	0.043478	0.000000	0.086957	0.000000	0.072464	0.028986	0.000000	0.000000	0.000000	0.028986	0.057971	0.000000	0.000000	0.028986	0.000000	0.000000	0.028986	0.043478	0.000000	0.072464	0.086957
19	28	0	0.000000	0.000000	0.014493	0.101449	0.000000	0.014493	0.028986	0.014493	0.014493	0.014493	0.028986	0.014493	0.043478	0.043478	0.086957	0.028986	0.028986	0.000000	0.043478	0.028986	0.014493	0.028986	0.028986	0.028986	0.028986	0.000000	0.057971	0.014493	0.043478	0.014493	0.072464	0.000000	0.014493	0.000000	0.057971	0.043478	0.028986	0.028986	0.072464	0.014493	0.000000	0.000000	0.043478	0.043478	0.043478	0.072464	0.057971
19	29	0	0.014493	0.000000	0.000000	0.173913	0.057971	0.014493	0.014493	0.043478	0.000000	0.014493	0.057971	0.014493	0.028986	0.043478	0.159420	0.028986	0.057971	0.028986	0.057971	0.014493	0.000000	0.000000	0.028986	0.028986	0.028986	0.014493	0.014493	0.000000	0.072464	0.000000	0.072464	0.000000	0.000000	0.000000	0.072464	0.115942	0.057971	0.000000	0.086957	0.086957	0.014493	0.000000	0.028986	0.072464	0.101449	0.086957	0.072464
19	33	1	0.000000	0.014493	0.000000	0.000000	0.028986	0.028986	0.043478	0.028986	0.043478	0.014493	0.028986	0.072464	0.072464	0.115942	0.173913	0.057971	0.043478	0.000000	0.028986	0.043478	0.014493	0.000000	0.014493	0.014493	0.014493	0.000000	0.000000	0.014493	0.014493	0.000000	0.000000	0.043478	0.043478	0.000000	0.028986	0.028986	0.000000	0.014493	0.028986	0.014493	0.000000	0.000000	0.000000	0.000000	0.000000	0.000000	0.014493
19	34	1	0.000000	0.000000	0.014493	0.043478	0.028986	0.000000	0.028986	0.014493	0.014493	0.028986	0.057971	0.028986	0.028986	0.130435	0.101449	0.057971	0.072464	0.028986	0.057971	0.014493	0.028986	0.028986	0.028986	0.028986	0.014493	0.028986	0.057971	0.028986	0.028986	0.014493	0.000000	0.072464	0.000000	0.014493	0.000000	0.014493	0.000000	0.014493	0.014493	0.014493	0.000000	0.000000	0.000000	0.000000	0.028986	0.014493	0.028986
19	35	1	0.000000	0.057971	0.000000	0.028986	0.014493	0.000000	0.000000	0.014493	0.028986	0.072464	0.043478	0.028986	0.043478	0.115942	0.115942	0.000000	0.057971	0.043478	0.014493	0.000000	0.014493	0.043478	0.043478	0.043478	0.014493	0.014493	0.000000	0.000000	0.028986	0.028986	0.000000	0.000000	0.014493	0.028986	0.000000	0.014493	0.000000	0.000000	0.000000	0.000000	0.000000	0.028986	0.000000	0.014493	0.000000	0.000000	0.028986
19	36	1	0.000000	0.000000	0.028986	0.014493	0.014493	0.000000	0.014493	0.014493	0.014493	0.072464	0.014493	0.057971	0.043478	0.115942	0.086957	0.130435	0.043478	0.000000	0.028986	0.000000	0.000000	0.028986	0.014493	0.000000	0.057971	0.000000	0.000000	0.000000	0.000000	0.014493	0.057971	0.014493	0.014493	0.000000	0.000000	0.028986	0.000000	0.000000	0.014493	0.014493	0.014493	0.000000	0.000000	0.028986	0.014493	0.000000	0.043478
19	38	1	0.000000	0.028986	0.000000	0.072464	0.000000	0.057971	0.014493	0.028986	0.000000	0.014493	0.028986	0.043478	0.000000	0.072464	0.101449	0.086957	0.028986	0.014493	0.028986	0.043478	0.014493	0.014493	0.014493	0.028986	0.043478	0.014493	0.057971	0.000000	0.043478	0.000000	0.043478	0.014493	0.014493	0.028986	0.000000	0.014493	0.043478	0.043478	0.057971	0.028986	0.000000	0.014493	0.000000	0.028986	0.028986	0.028986	0.000000
19	39	1	0.000000	0.014493	0.000000	0.028986	0.014493	0.000000	0.000000	0.043478	0.000000	0.014493	0.014493	0.014493	0.043478	0.028986	0.057971	0.028986	0.000000	0.028986	0.000000	0.014493	0.014493	0.028986	0.000000	0.000000	0.000000	0.000000	0.014493	0.000000	0.014493	0.000000	0.000000	0.028986	0.014493	0.000000	0.000000	0.000000	0.014493	0.028986	0.014493	0.014493	0.014493	0.014493	0.000000	0.000000	0.000000	0.000000	0.028986
19	43	1	0.014493	0.014493	0.000000	0.014493	0.000000	0.000000	0.014493	0.014493	0.028986	0.028986	0.057971	0.028986	0.057971	0.028986	0.072464	0.072464	0.072464	0.000000	0.043478	0.028986	0.000000	0.000000	0.014493	0.014493	0.014493	0.000000	0.014493	0.000000	0.028986	0.000000	0.000000	0.000000	0.000000	0.000000	0.000000	0.028986	0.000000	0.014493	0.028986	0.000000	0.000000	0.000000	0.000000	0.000000	0.000000	0.028986	0.014493
19	44	1	0.000000	0.000000	0.014493	0.159420	0.000000	0.014493	0.000000	0.072464	0.028986	0.014493	0.014493	0.014493	0.028986	0.014493	0.188406	0.014493	0.043478	0.014493	0.115942	0.014493	0.000000	0.000000	0.028986	0.000000	0.014493	0.000000	0.028986	0.000000	0.115942	0.000000	0.072464	0.028986	0.014493	0.000000	0.028986	0.043478	0.028986	0.028986	0.043478	0.057971	0.014493	0.000000	0.057971	0.072464	0.043478	0.072464	0.101449
19	45	1	0.000000	0.014493	0.000000	0.000000	0.014493	0.000000	0.014493	0.000000	0.028986	0.014493	0.000000	0.014493	0.101449	0.028986	0.130435	0.000000	0.014493	0.014493	0.014493	0.000000	0.014493	0.000000	0.057971	0.000000	0.014493	0.028986	0.000000	0.014493	0.000000	0.000000	0.014493	0.057971	0.000000	0.028986	0.000000	0.028986	0.000000	0.014493	0.000000	0.000000	0.000000	0.057971	0.000000	0.014493	0.000000	0.000000	0.014493
19	47	1	0.000000	0.000000	0.000000	0.000000	0.000000	0.000000	0.000000	0.014493	0.000000	0.057971	0.086957	0.028986	0.028986	0.014493	0.014493	0.028986	0.014493	0.000000	0.000000	0.014493	0.000000	0.000000	0.000000	0.000000	0.000000	0.000000	0.000000	0.000000	0.000000	0.014493	0.000000	0.000000	0.000000	0.014493	0.000000	0.000000	0.000000	0.000000	0.000000	0.000000	0.000000	0.000000	0.000000	0.000000	0.014493	0.000000	0.014493
19	48	1	0.014493	0.028986	0.000000	0.000000	0.000000	0.000000	0.000000	0.014493	0.000000	0.014493	0.014493	0.000000	0.000000	0.028986	0.014493	0.028986	0.000000	0.000000	0.000000	0.000000	0.000000	0.000000	0.000000	0.000000	0.014493	0.000000	0.000000	0.014493	0.014493	0.000000	0.000000	0.000000	0.000000	0.014493	0.014493	0.000000	0.000000	0.000000	0.000000	0.000000	0.000000	0.000000	0.000000	0.000000	0.000000	0.000000	0.014493
19	49	2	0.000000	0.028986	0.000000	0.028986	0.000000	0.000000	0.028986	0.028986	0.028986	0.043478	0.115942	0.028986	0.101449	0.086957	0.188406	0.028986	0.057971	0.043478	0.043478	0.014493	0.043478	0.014493	0.028986	0.000000	0.014493	0.000000	0.014493	0.000000	0.072464	0.000000	0.028986	0.000000	0.014493	0.028986	0.014493	0.014493	0.000000	0.014493	0.028986	0.014493	0.000000	0.000000	0.014493	0.014493	0.014493	0.014493	0.028986
19	50	2	0.000000	0.000000	0.072464	0.115942	0.014493	0.028986	0.057971	0.043478	0.028986	0.014493	0.043478	0.057971	0.072464	0.028986	0.231884	0.057971	0.028986	0.057971	0.101449	0.028986	0.028986	0.028986	0.028986	0.000000	0.072464	0.028986	0.057971	0.028986	0.086957	0.014493	0.072464	0.028986	0.014493	0.014493	0.000000	0.014493	0.014493	0.000000	0.057971	0.043478	0.000000	0.000000	0.028986	0.028986	0.043478	0.014493	0.043478
19	51	2	0.028986	0.014493	0.014493	0.028986	0.000000	0.000000	0.000000	0.057971	0.028986	0.101449	0.072464	0.086957	0.115942	0.144928	0.072464	0.086957	0.057971	0.072464	0.101449	0.028986	0.000000	0.000000	0.057971	0.072464	0.028986	0.000000	0.057971	0.028986	0.014493	0.028986	0.043478	0.043478	0.043478	0.000000	0.000000	0.014493	0.000000	0.000000	0.014493	0.014493	0.014493	0.000000	0.014493	0.000000	0.014493	0.000000	0.014493
19	52	1	6.217391	6.318841	6.492754	6.173913	5.869565	5.000000	5.463768	5.666667	5.753623	5.478261	6.000000	5.956522	5.492754	5.173913	5.985507	5.217391	5.579710	5.463768	5.565217	5.507246	5.681159	5.333333	5.246377	5.492754	4.985507	6.086957	5.681159	5.724638	5.115942	5.289855	6.623188	5.768116	5.333333	5.623188	5.826087	5.811594	6.072464	6.362319	5.753623	6.130435	5.942029	5.420290	5.463768	5.304348	5.884058	5.884058	6.014493
19	56	2	0.000000	0.000000	0.000000	0.014493	0.014493	0.000000	0.000000	0.000000	0.014493	0.014493	0.014493	0.028986	0.043478	0.057971	0.101449	0.014493	0.028986	0.000000	0.000000	0.000000	0.014493	0.014493	0.000000	0.014493	0.028986	0.043478	0.014493	0.000000	0.000000	0.000000	0.014493	0.000000	0.000000	0.014493	0.014493	0.000000	0.014493	0.000000	0.000000	0.000000	0.000000	0.000000	0.000000	0.000000	0.000000	0.000000	0.000000
19	59	2	0.014493	0.000000	0.000000	0.000000	0.000000	0.000000	0.000000	0.000000	0.000000	0.028986	0.000000	0.000000	0.130435	0.014493	0.130435	0.028986	0.014493	0.014493	0.014493	0.000000	0.000000	0.000000	0.057971	0.000000	0.000000	0.028986	0.028986	0.043478	0.000000	0.000000	0.000000	0.086957	0.014493	0.028986	0.028986	0.000000	0.000000	0.014493	0.000000	0.000000	0.000000	0.028986	0.000000	0.000000	0.000000	0.014493	0.000000
19	62	2	0.000000	0.000000	0.000000	0.000000	0.000000	0.014493	0.000000	0.014493	0.028986	0.014493	0.028986	0.014493	0.000000	0.057971	0.086957	0.014493	0.028986	0.000000	0.000000	0.028986	0.014493	0.000000	0.000000	0.000000	0.014493	0.000000	0.028986	0.014493	0.000000	0.000000	0.014493	0.014493	0.014493	0.014493	0.028986	0.000000	0.000000	0.028986	0.000000	0.000000	0.000000	0.014493	0.000000	0.000000	0.000000	0.000000	0.014493
19	63	2	0.000000	0.000000	0.000000	0.000000	0.000000	0.000000	0.000000	0.014493	0.000000	0.014493	0.028986	0.014493	0.014493	0.043478	0.086957	0.043478	0.028986	0.000000	0.014493	0.000000	0.000000	0.000000	0.000000	0.000000	0.000000	0.000000	0.014493	0.028986	0.028986	0.000000	0.014493	0.000000	0.000000	0.000000	0.028986	0.000000	0.000000	0.000000	0.000000	0.043478	0.000000	0.000000	0.000000	0.000000	0.000000	0.000000	0.000000
19	64	2	0.000000	0.000000	0.014493	0.028986	0.000000	0.000000	0.000000	0.000000	0.014493	0.000000	0.014493	0.072464	0.043478	0.057971	0.072464	0.028986	0.028986	0.000000	0.028986	0.000000	0.014493	0.014493	0.014493	0.000000	0.000000	0.000000	0.014493	0.000000	0.028986	0.000000	0.000000	0.000000	0.000000	0.000000	0.000000	0.014493	0.000000	0.014493	0.000000	0.014493	0.000000	0.000000	0.028986	0.014493	0.000000	0.000000	0.043478
20	6	0	0.000000	0.000000	0.037975	0.000000	0.037975	0.000000	0.050633	0.037975	0.000000	0.000000	0.063291	0.063291	0.075949	0.000000	0.012658	0.000000	0.012658	0.012658	0.025316	0.000000	0.012658	0.012658	0.037975	0.025316	0.000000	0.000000	0.012658	0.050633	0.000000	0.012658	0.037975	0.000000	0.025316	0.063291	0.037975	0.050633	0.012658	0.025316	0.037975	0.000000	0.012658	0.000000	0.000000	0.000000	0.025316	0.000000	0.025316
20	11	0	0.063291	0.012658	0.088608	0.037975	0.037975	0.000000	0.012658	0.025316	0.063291	0.037975	0.012658	0.050633	0.075949	0.012658	0.025316	0.050633	0.012658	0.037975	0.037975	0.037975	0.012658	0.025316	0.037975	0.113924	0.037975	0.025316	0.012658	0.012658	0.037975	0.050633	0.012658	0.063291	0.025316	0.075949	0.037975	0.025316	0.025316	0.063291	0.037975	0.037975	0.012658	0.050633	0.012658	0.050633	0.012658	0.037975	0.063291
20	12	0	0.000000	0.000000	0.037975	0.000000	0.000000	0.012658	0.000000	0.000000	0.000000	0.000000	0.000000	0.012658	0.012658	0.000000	0.000000	0.000000	0.000000	0.000000	0.000000	0.000000	0.000000	0.000000	0.000000	0.000000	0.000000	0.000000	0.000000	0.000000	0.012658	0.000000	0.012658	0.000000	0.012658	0.012658	0.012658	0.012658	0.000000	0.000000	0.000000	0.000000	0.000000	0.000000	0.000000	0.000000	0.025316	0.000000	0.037975
20	17	0	0.012658	0.000000	0.000000	0.000000	0.000000	0.000000	0.000000	0.000000	0.000000	0.000000	0.000000	0.000000	0.012658	0.000000	0.000000	0.000000	0.000000	0.000000	0.000000	0.000000	0.000000	0.000000	0.000000	0.025316	0.000000	0.000000	0.000000	0.000000	0.000000	0.000000	0.000000	0.000000	0.012658	0.012658	0.000000	0.000000	0.025316	0.000000	0.000000	0.000000	0.000000	0.000000	0.000000	0.000000	0.000000	0.000000	0.012658
20	18	2	0.012658	0.000000	0.000000	0.000000	0.000000	0.000000	0.000000	0.000000	0.000000	0.000000	0.000000	0.000000	0.000000	0.000000	0.000000	0.000000	0.000000	0.000000	0.000000	0.025316	0.000000	0.000000	0.000000	0.000000	0.000000	0.000000	0.000000	0.000000	0.000000	0.000000	0.000000	0.000000	0.000000	0.000000	0.000000	0.000000	0.000000	0.000000	0.000000	0.000000	0.000000	0.000000	0.000000	0.000000	0.000000	0.000000	0.000000
20	21	0	0.000000	0.000000	0.050633	0.000000	0.000000	0.000000	0.000000	0.012658	0.000000	0.000000	0.012658	0.050633	0.050633	0.000000	0.000000	0.000000	0.000000	0.000000	0.012658	0.012658	0.000000	0.000000	0.012658	0.012658	0.000000	0.000000	0.000000	0.025316	0.012658	0.000000	0.000000	0.000000	0.012658	0.037975	0.000000	0.025316	0.000000	0.012658	0.012658	0.000000	0.000000	0.000000	0.000000	0.000000	0.025316	0.000000	0.025316
20	22	0	0.012658	0.000000	0.025316	0.000000	0.025316	0.000000	0.101266	0.012658	0.012658	0.012658	0.025316	0.025316	0.037975	0.000000	0.012658	0.025316	0.012658	0.025316	0.012658	0.012658	0.025316	0.012658	0.037975	0.012658	0.012658	0.012658	0.037975	0.037975	0.037975	0.063291	0.050633	0.012658	0.000000	0.012658	0.037975	0.025316	0.012658	0.025316	0.088608	0.012658	0.050633	0.012658	0.000000	0.000000	0.012658	0.000000	0.037975
20	23	2	0.000000	0.000000	0.075949	0.000000	0.012658	0.000000	0.037975	0.000000	0.000000	0.012658	0.025316	0.037975	0.050633	0.000000	0.037975	0.012658	0.000000	0.000000	0.025316	0.012658	0.012658	0.000000	0.000000	0.025316	0.012658	0.000000	0.025316	0.025316	0.012658	0.025316	0.012658	0.000000	0.000000	0.037975	0.050633	0.050633	0.025316	0.037975	0.012658	0.000000	0.037975	0.000000	0.000000	0.012658	0.037975	0.000000	0.075949
20	24	2	0.012658	0.000000	0.012658	0.000000	0.000000	0.000000	0.000000	0.000000	0.000000	0.000000	0.000000	0.000000	0.000000	0.000000	0.000000	0.000000	0.000000	0.000000	0.000000	0.000000	0.000000	0.000000	0.000000	0.000000	0.000000	0.000000	0.000000	0.000000	0.000000	0.000000	0.000000	0.000000	0.000000	0.000000	0.012658	0.000000	0.000000	0.000000	0.012658	0.000000	0.000000	0.000000	0.000000	0.000000	0.012658	0.000000	0.000000
20	25	2	0.037975	0.000000	0.000000	0.000000	0.000000	0.000000	0.000000	0.000000	0.000000	0.000000	0.000000	0.000000	0.000000	0.000000	0.000000	0.000000	0.000000	0.000000	0.000000	0.037975	0.000000	0.000000	0.000000	0.000000	0.000000	0.063291	0.000000	0.000000	0.012658	0.000000	0.063291	0.000000	0.000000	0.000000	0.000000	0.000000	0.000000	0.000000	0.000000	0.000000	0.000000	0.000000	0.000000	0.000000	0.000000	0.000000	0.000000
20	26	0	0.000000	0.000000	0.000000	0.000000	0.000000	0.000000	0.000000	0.000000	0.000000	0.000000	0.000000	0.000000	0.000000	0.000000	0.000000	0.000000	0.000000	0.000000	0.000000	0.000000	0.000000	0.000000	0.000000	0.000000	0.000000	0.012658	0.000000	0.000000	0.000000	0.000000	0.000000	0.000000	0.000000	0.000000	0.000000	0.012658	0.000000	0.000000	0.000000	0.000000	0.000000	0.000000	0.000000	0.000000	0.000000	0.000000	0.000000
20	27	2	0.012658	0.000000	0.000000	0.000000	0.000000	0.000000	0.000000	0.000000	0.000000	0.000000	0.000000	0.000000	0.000000	0.000000	0.000000	0.000000	0.000000	0.000000	0.000000	0.000000	0.000000	0.000000	0.000000	0.000000	0.000000	0.000000	0.000000	0.000000	0.000000	0.000000	0.000000	0.000000	0.000000	0.000000	0.000000	0.000000	0.000000	0.000000	0.000000	0.000000	0.000000	0.000000	0.000000	0.000000	0.000000	0.000000	0.000000
20	32	2	0.050633	0.012658	0.012658	0.000000	0.000000	0.000000	0.000000	0.000000	0.000000	0.000000	0.000000	0.000000	0.000000	0.000000	0.000000	0.000000	0.000000	0.012658	0.000000	0.025316	0.000000	0.000000	0.000000	0.000000	0.000000	0.025316	0.000000	0.000000	0.012658	0.000000	0.000000	0.000000	0.000000	0.000000	0.000000	0.000000	0.000000	0.000000	0.000000	0.000000	0.000000	0.000000	0.000000	0.000000	0.000000	0.000000	0.000000
20	34	1	0.000000	0.000000	0.000000	0.000000	0.000000	0.000000	0.000000	0.000000	0.000000	0.000000	0.000000	0.000000	0.000000	0.012658	0.000000	0.000000	0.000000	0.000000	0.000000	0.000000	0.012658	0.000000	0.000000	0.000000	0.012658	0.000000	0.000000	0.000000	0.000000	0.000000	0.012658	0.000000	0.000000	0.000000	0.000000	0.000000	0.000000	0.012658	0.000000	0.000000	0.000000	0.000000	0.000000	0.000000	0.000000	0.000000	0.000000
20	36	1	0.000000	0.000000	0.000000	0.000000	0.000000	0.000000	0.000000	0.000000	0.000000	0.000000	0.000000	0.000000	0.000000	0.000000	0.000000	0.012658	0.000000	0.000000	0.000000	0.000000	0.000000	0.000000	0.000000	0.000000	0.000000	0.000000	0.000000	0.000000	0.000000	0.000000	0.000000	0.000000	0.000000	0.000000	0.000000	0.000000	0.000000	0.000000	0.000000	0.000000	0.000000	0.000000	0.000000	0.000000	0.012658	0.000000	0.000000
20	38	1	0.000000	0.000000	0.025316	0.000000	0.012658	0.000000	0.000000	0.000000	0.000000	0.000000	0.012658	0.000000	0.000000	0.000000	0.012658	0.012658	0.000000	0.000000	0.000000	0.000000	0.012658	0.000000	0.000000	0.000000	0.000000	0.000000	0.000000	0.012658	0.000000	0.000000	0.000000	0.000000	0.000000	0.000000	0.000000	0.000000	0.000000	0.000000	0.000000	0.000000	0.000000	0.000000	0.000000	0.000000	0.000000	0.000000	0.000000
20	39	1	0.000000	0.000000	0.000000	0.037975	0.000000	0.000000	0.000000	0.012658	0.000000	0.000000	0.000000	0.000000	0.000000	0.000000	0.000000	0.012658	0.000000	0.000000	0.000000	0.000000	0.000000	0.000000	0.000000	0.000000	0.000000	0.000000	0.000000	0.000000	0.000000	0.000000	0.000000	0.000000	0.000000	0.000000	0.000000	0.000000	0.000000	0.000000	0.000000	0.000000	0.000000	0.000000	0.000000	0.000000	0.000000	0.000000	0.000000
20	40	2	0.000000	0.000000	0.000000	0.000000	0.000000	0.000000	0.000000	0.000000	0.000000	0.000000	0.000000	0.000000	0.000000	0.000000	0.000000	0.000000	0.000000	0.000000	0.000000	0.025316	0.000000	0.000000	0.000000	0.000000	0.000000	0.000000	0.000000	0.000000	0.000000	0.000000	0.012658	0.000000	0.000000	0.000000	0.000000	0.000000	0.000000	0.000000	0.000000	0.000000	0.000000	0.000000	0.000000	0.000000	0.000000	0.000000	0.000000
20	41	1	0.000000	0.000000	0.000000	0.000000	0.000000	0.000000	0.000000	0.000000	0.000000	0.000000	0.000000	0.000000	0.000000	0.000000	0.000000	0.000000	0.000000	0.000000	0.000000	0.000000	0.000000	0.000000	0.000000	0.000000	0.000000	0.000000	0.000000	0.000000	0.000000	0.000000	0.000000	0.000000	0.000000	0.000000	0.000000	0.000000	0.000000	0.000000	0.000000	0.000000	0.000000	0.000000	0.000000	0.000000	0.000000	0.000000	0.000000
20	42	1	0.012658	0.000000	0.088608	0.000000	0.025316	0.012658	0.050633	0.037975	0.012658	0.012658	0.037975	0.075949	0.088608	0.000000	0.037975	0.037975	0.012658	0.025316	0.025316	0.012658	0.012658	0.012658	0.037975	0.025316	0.012658	0.012658	0.063291	0.025316	0.063291	0.075949	0.037975	0.025316	0.012658	0.063291	0.063291	0.050633	0.025316	0.050633	0.063291	0.000000	0.037975	0.000000	0.000000	0.012658	0.088608	0.000000	0.088608
20	43	1	0.000000	0.025316	0.037975	0.000000	0.012658	0.000000	0.037975	0.000000	0.012658	0.000000	0.000000	0.025316	0.037975	0.025316	0.000000	0.012658	0.000000	0.000000	0.012658	0.037975	0.012658	0.000000	0.012658	0.000000	0.012658	0.000000	0.000000	0.000000	0.012658	0.000000	0.025316	0.000000	0.025316	0.012658	0.012658	0.012658	0.012658	0.000000	0.000000	0.025316	0.000000	0.050633	0.000000	0.037975	0.012658	0.000000	0.000000
20	44	2	0.088608	0.000000	0.000000	0.000000	0.000000	0.000000	0.000000	0.000000	0.000000	0.000000	0.000000	0.000000	0.000000	0.000000	0.000000	0.000000	0.000000	0.000000	0.000000	0.037975	0.000000	0.000000	0.000000	0.000000	0.000000	0.075949	0.000000	0.000000	0.037975	0.000000	0.101266	0.000000	0.000000	0.000000	0.000000	0.000000	0.000000	0.000000	0.000000	0.000000	0.000000	0.000000	0.000000	0.000000	0.000000	0.000000	0.000000
20	45	1	0.000000	0.000000	0.000000	0.000000	0.000000	0.000000	0.000000	0.000000	0.000000	0.000000	0.000000	0.000000	0.000000	0.000000	0.000000	0.000000	0.012658	0.000000	0.000000	0.050633	0.000000	0.000000	0.000000	0.000000	0.000000	0.088608	0.000000	0.000000	0.025316	0.000000	0.075949	0.000000	0.000000	0.000000	0.000000	0.000000	0.000000	0.000000	0.000000	0.000000	0.000000	0.000000	0.000000	0.000000	0.000000	0.000000	0.000000
20	46	1	0.113924	0.000000	0.000000	0.000000	0.000000	0.000000	0.000000	0.000000	0.000000	0.000000	0.000000	0.000000	0.000000	0.000000	0.000000	0.000000	0.000000	0.000000	0.000000	0.088608	0.000000	0.000000	0.000000	0.000000	0.000000	0.088608	0.000000	0.000000	0.050633	0.000000	0.088608	0.012658	0.000000	0.000000	0.000000	0.000000	0.000000	0.000000	0.000000	0.000000	0.000000	0.000000	0.000000	0.000000	0.000000	0.000000	0.000000
20	48	1	0.025316	0.000000	0.000000	0.000000	0.000000	0.012658	0.000000	0.000000	0.000000	0.000000	0.000000	0.000000	0.000000	0.000000	0.000000	0.000000	0.000000	0.000000	0.000000	0.037975	0.000000	0.000000	0.000000	0.000000	0.000000	0.075949	0.000000	0.000000	0.037975	0.000000	0.088608	0.012658	0.000000	0.000000	0.000000	0.000000	0.000000	0.000000	0.000000	0.000000	0.000000	0.000000	0.000000	0.000000	0.000000	0.000000	0.000000
20	49	2	0.000000	0.000000	0.037975	0.000000	0.000000	0.000000	0.012658	0.000000	0.000000	0.000000	0.000000	0.000000	0.000000	0.000000	0.000000	0.000000	0.000000	0.000000	0.000000	0.000000	0.000000	0.000000	0.000000	0.012658	0.000000	0.000000	0.000000	0.000000	0.012658	0.000000	0.000000	0.000000	0.000000	0.000000	0.012658	0.000000	0.000000	0.012658	0.000000	0.000000	0.012658	0.000000	0.000000	0.012658	0.037975	0.025316	0.012658
20	51	0	0.000000	0.000000	0.000000	0.000000	0.000000	0.000000	0.000000	0.000000	0.000000	0.000000	0.000000	0.000000	0.000000	0.000000	0.000000	0.000000	0.000000	0.000000	0.000000	0.000000	0.000000	0.000000	0.000000	0.000000	0.000000	0.000000	0.000000	0.000000	0.000000	0.000000	0.000000	0.000000	0.000000	0.000000	0.000000	0.000000	0.000000	0.000000	0.000000	0.000000	0.000000	0.000000	0.000000	0.000000	0.000000	0.000000	0.000000
20	52	2	0.000000	0.000000	0.037975	0.012658	0.012658	0.000000	0.012658	0.012658	0.000000	0.000000	0.025316	0.037975	0.037975	0.000000	0.012658	0.000000	0.000000	0.000000	0.025316	0.012658	0.000000	0.000000	0.025316	0.012658	0.000000	0.000000	0.012658	0.012658	0.000000	0.000000	0.000000	0.000000	0.012658	0.037975	0.000000	0.063291	0.000000	0.025316	0.012658	0.000000	0.000000	0.000000	0.000000	0.000000	0.012658	0.000000	0.025316
20	53	2	0.012658	0.000000	0.000000	0.000000	0.000000	0.000000	0.000000	0.000000	0.000000	0.000000	0.000000	0.000000	0.000000	0.000000	0.000000	0.000000	0.000000	0.000000	0.000000	0.025316	0.000000	0.000000	0.000000	0.000000	0.000000	0.012658	0.000000	0.000000	0.012658	0.000000	0.012658	0.000000	0.000000	0.000000	0.000000	0.000000	0.000000	0.000000	0.000000	0.000000	0.000000	0.000000	0.000000	0.000000	0.000000	0.000000	0.000000
20	54	2	0.037975	0.000000	0.000000	0.000000	0.000000	0.000000	0.000000	0.000000	0.000000	0.000000	0.000000	0.000000	0.000000	0.000000	0.000000	0.000000	0.000000	0.000000	0.000000	0.025316	0.000000	0.000000	0.000000	0.000000	0.000000	0.000000	0.000000	0.000000	0.000000	0.000000	0.037975	0.000000	0.000000	0.000000	0.000000	0.000000	0.000000	0.000000	0.000000	0.000000	0.000000	0.000000	0.000000	0.000000	0.000000	0.000000	0.000000
20	55	2	0.050633	0.000000	0.000000	0.000000	0.000000	0.000000	0.000000	0.000000	0.000000	0.000000	0.000000	0.000000	0.000000	0.000000	0.000000	0.000000	0.000000	0.000000	0.000000	0.037975	0.000000	0.000000	0.000000	0.000000	0.000000	0.012658	0.000000	0.000000	0.012658	0.000000	0.050633	0.000000	0.000000	0.000000	0.000000	0.000000	0.000000	0.000000	0.000000	0.000000	0.000000	0.000000	0.000000	0.000000	0.000000	0.000000	0.000000
20	56	2	0.050633	0.000000	0.000000	0.000000	0.000000	0.000000	0.000000	0.000000	0.000000	0.000000	0.000000	0.000000	0.000000	0.000000	0.000000	0.000000	0.000000	0.000000	0.000000	0.037975	0.000000	0.000000	0.000000	0.000000	0.000000	0.050633	0.000000	0.000000	0.012658	0.000000	0.075949	0.000000	0.000000	0.000000	0.000000	0.000000	0.000000	0.000000	0.000000	0.000000	0.000000	0.000000	0.000000	0.000000	0.000000	0.000000	0.000000
20	57	2	0.000000	0.000000	0.000000	0.000000	0.000000	0.000000	0.000000	0.000000	0.000000	0.000000	0.000000	0.000000	0.000000	0.012658	0.000000	0.000000	0.000000	0.012658	0.012658	0.000000	0.000000	0.000000	0.000000	0.000000	0.000000	0.037975	0.025316	0.101266	0.000000	0.000000	0.000000	0.000000	0.000000	0.000000	0.000000	0.000000	0.000000	0.025316	0.037975	0.050633	0.113924	0.000000	0.025316	0.025316	0.037975	0.000000	0.000000
[truncated: 117 more rows]
[truncated: 354 more columns]
