# Supplementary material for: Cultured Cortical Neurons Can Perform Blind Source Separation According to the Free-Energy Principle
Source: PLoS Comput Biol. 2015 Dec 21;11(12):e1004643. doi: 10.1371/journal.pcbi.1004643 (PMC4686348; doi:10.1371/journal.pcbi.1004643)
Supplement: S1 Dataset — Data are composed of conditional expectation transients for each condition (x_u_trn.csv, …, x_u_alt4.csv), Kullback-Leibler divergence transients for each condition (kld_trn.csv, …, kld_alt4.csv), and trains of evoked spike number at trial 1, 11, …, 91 in each culture in the TRN group (x(t)_trn_1.csv, …, x(t)_trn_23.csv). In file names, alt1, alt2, alt3, and alt4 indicate data under the alternative conditions where (a, ρ) = (1/2, 1/2), (3/4, 1/4), (3/4, 3/4), and (1, 1/2), respectively. (ZIP) [file pcbi.1004643.s004.zip › SupplementaryDataset1/x(t)_trn_12.csv]

trial	t	u1	u2	s1	s2	s3	s4	s5	s6	s7	s8	s9	s10	s11	s12	s13	s14	s15	s16	s17	s18	s19	s20	s21	s22	s23	s24	s25	s26	s27	s28	s29	s30	s31	s32	x1	x2	x3	x4	x5	x6	x7	x8	x9	x10	x11	x12	x13	x14
1	1	1	0	1	0	0	1	1	1	1	1	1	1	1	1	0	1	1	1	0	0	1	0	1	0	0	0	0	0	0	0	0	0	0	0	8	9	0	0	7	4	0	0	0	0	1	0	1	0
1	2	1	0	0	1	1	0	1	0	1	1	1	1	1	0	1	1	1	1	0	0	0	0	1	0	1	1	0	0	0	0	0	0	0	0	5	9	0	7	10	6	6	0	0	0	2	0	0	0
1	3	1	1	1	1	1	1	1	1	1	1	1	1	1	1	1	1	1	1	1	1	1	1	1	1	1	1	1	1	1	1	1	1	1	1	6	11	0	8	15	7	15	0	0	0	2	0	2	0
1	4	0	0	0	0	0	0	0	0	0	0	0	0	0	0	0	0	0	0	0	0	0	0	0	0	0	0	0	0	0	0	0	0	0	0	0	0	0	0	0	0	0	0	0	0	0	0	0	0
1	5	1	0	1	1	0	1	1	1	1	1	1	1	0	1	1	0	1	1	0	0	0	0	1	0	0	0	1	0	0	0	0	0	1	0	6	12	0	12	11	7	1	0	0	0	1	0	3	0
1	6	1	1	1	1	1	1	1	1	1	1	1	1	1	1	1	1	1	1	1	1	1	1	1	1	1	1	1	1	1	1	1	1	1	1	9	8	0	12	15	8	15	0	0	0	3	1	1	2
1	7	1	1	1	1	1	1	1	1	1	1	1	1	1	1	1	1	1	1	1	1	1	1	1	1	1	1	1	1	1	1	1	1	1	1	8	13	0	17	17	7	15	0	0	0	1	0	5	1
1	8	1	1	1	1	1	1	1	1	1	1	1	1	1	1	1	1	1	1	1	1	1	1	1	1	1	1	1	1	1	1	1	1	1	1	8	11	0	10	18	6	17	0	0	0	5	0	3	0
1	9	1	1	1	1	1	1	1	1	1	1	1	1	1	1	1	1	1	1	1	1	1	1	1	1	1	1	1	1	1	1	1	1	1	1	9	10	0	13	10	6	14	0	0	0	0	1	2	0
1	10	0	1	0	0	0	0	0	0	0	1	0	0	0	0	0	0	0	1	1	1	1	0	1	1	1	1	1	0	0	1	1	1	1	1	6	8	0	7	7	11	0	0	0	0	0	1	1	3
1	11	0	0	0	0	0	0	0	0	0	0	0	0	0	0	0	0	0	0	0	0	0	0	0	0	0	0	0	0	0	0	0	0	0	0	0	0	0	0	0	0	0	0	0	0	0	0	0	0
1	12	0	0	0	0	0	0	0	0	0	0	0	0	0	0	0	0	0	0	0	0	0	0	0	0	0	0	0	0	0	0	0	0	0	0	0	0	0	0	0	0	0	0	0	0	0	0	0	0
1	13	1	0	0	1	1	1	0	1	0	1	0	0	1	0	1	1	1	1	0	0	0	0	0	0	0	0	0	0	1	0	0	0	0	0	6	0	0	3	6	7	6	0	0	0	3	0	1	0
1	14	1	1	1	1	1	1	1	1	1	1	1	1	1	1	1	1	1	1	1	1	1	1	1	1	1	1	1	1	1	1	1	1	1	1	6	10	0	14	11	5	16	0	0	0	0	2	3	2
1	15	1	0	1	1	1	1	1	1	1	1	1	1	1	0	1	0	1	1	0	1	0	1	1	0	1	0	0	0	0	1	0	0	0	0	5	13	0	6	9	7	13	1	0	0	3	0	1	0
1	16	0	0	0	0	0	0	0	0	0	0	0	0	0	0	0	0	0	0	0	0	0	0	0	0	0	0	0	0	0	0	0	0	0	0	0	0	0	0	0	0	0	0	0	0	0	0	0	0
1	17	0	1	1	1	0	1	0	0	1	0	0	1	0	0	0	0	0	0	1	0	0	1	1	1	1	0	1	0	1	1	1	1	1	1	7	12	0	12	8	9	5	0	0	0	1	2	4	2
1	18	1	0	1	1	1	0	1	1	1	1	0	0	1	1	1	0	1	1	0	0	0	1	1	0	0	1	0	0	0	0	0	1	1	1	4	9	0	5	11	8	15	0	0	0	2	1	1	0
1	19	1	1	1	1	1	1	1	1	1	1	1	1	1	1	1	1	1	1	1	1	1	1	1	1	1	1	1	1	1	1	1	1	1	1	11	9	0	9	14	6	16	0	0	0	0	1	1	1
1	20	0	1	0	0	0	1	0	0	0	1	1	0	0	0	0	1	0	0	0	0	1	1	1	1	1	1	0	1	1	1	1	1	1	0	5	9	0	9	6	9	2	1	0	0	1	0	0	1
1	21	0	0	0	0	0	0	0	0	0	0	0	0	0	0	0	0	0	0	0	0	0	0	0	0	0	0	0	0	0	0	0	0	0	0	0	0	0	0	0	0	0	0	0	0	0	0	0	0
1	22	0	1	0	0	0	0	1	0	0	1	0	0	1	0	1	1	0	0	1	1	1	1	1	1	1	1	1	0	0	0	1	1	0	0	7	8	0	10	9	8	3	0	0	0	3	0	1	0
1	23	1	1	1	1	1	1	1	1	1	1	1	1	1	1	1	1	1	1	1	1	1	1	1	1	1	1	1	1	1	1	1	1	1	1	7	9	0	13	13	7	17	0	0	0	1	0	1	2
1	24	1	1	1	1	1	1	1	1	1	1	1	1	1	1	1	1	1	1	1	1	1	1	1	1	1	1	1	1	1	1	1	1	1	1	9	11	0	11	12	6	18	0	0	0	1	0	3	4
1	25	1	0	1	0	1	1	1	0	1	1	1	1	1	1	0	1	0	0	0	1	0	0	0	1	1	0	0	1	0	1	0	0	0	0	3	6	0	2	8	0	5	0	0	0	1	1	2	3
1	26	1	0	1	0	1	1	1	1	1	1	1	0	1	1	1	1	1	1	0	0	0	0	0	1	0	1	1	0	1	0	1	0	0	0	2	11	0	2	9	0	8	0	0	0	1	0	1	0
1	27	0	0	0	0	0	0	0	0	0	0	0	0	0	0	0	0	0	0	0	0	0	0	0	0	0	0	0	0	0	0	0	0	0	0	0	0	0	0	0	0	0	0	0	0	0	0	0	0
1	28	1	0	1	1	1	1	1	0	1	1	0	1	1	1	1	0	1	1	0	0	0	1	0	0	0	0	1	0	0	1	0	0	0	0	5	16	0	5	10	11	18	2	1	0	1	1	1	4
1	29	0	1	0	0	0	0	0	0	0	1	1	1	0	0	0	0	0	0	1	0	1	1	1	0	1	1	1	0	1	1	1	1	0	1	3	5	0	7	9	9	1	0	0	0	0	0	3	1
1	30	1	0	1	1	0	1	1	1	1	1	1	1	1	1	1	1	1	1	0	0	1	1	0	0	1	0	0	1	1	0	0	0	1	1	3	18	0	3	9	6	5	0	1	0	2	0	3	1
1	31	1	0	1	1	0	1	1	1	1	1	1	0	1	0	0	1	1	1	1	0	0	1	0	0	0	1	0	1	0	1	0	0	0	0	5	9	0	2	7	10	2	0	0	1	2	0	2	1
1	32	0	0	0	0	0	0	0	0	0	0	0	0	0	0	0	0	0	0	0	0	0	0	0	0	0	0	0	0	0	0	0	0	0	0	0	0	0	0	0	0	0	0	0	0	0	0	0	0
1	33	0	1	0	0	1	0	0	1	0	0	0	0	0	0	0	1	0	1	1	0	1	1	1	1	1	1	1	1	1	1	0	1	0	1	7	6	0	6	10	6	15	0	0	0	0	1	0	1
1	34	0	1	0	0	1	0	0	0	1	0	0	0	1	0	0	0	1	0	1	1	1	1	1	1	1	1	1	1	1	1	1	1	0	1	1	8	0	5	9	8	17	1	0	0	0	0	2	0
1	35	1	1	1	1	1	1	1	1	1	1	1	1	1	1	1	1	1	1	1	1	1	1	1	1	1	1	1	1	1	1	1	1	1	1	6	11	0	11	12	7	16	0	0	0	3	1	2	2
1	36	1	1	1	1	1	1	1	1	1	1	1	1	1	1	1	1	1	1	1	1	1	1	1	1	1	1	1	1	1	1	1	1	1	1	6	10	0	9	11	6	18	0	0	0	0	0	1	0
1	37	1	1	1	1	1	1	1	1	1	1	1	1	1	1	1	1	1	1	1	1	1	1	1	1	1	1	1	1	1	1	1	1	1	1	4	4	0	10	8	1	17	0	0	0	1	1	1	1
1	38	0	1	0	0	1	0	1	0	0	0	0	0	0	0	0	1	0	0	1	1	1	1	0	1	1	0	1	0	1	0	1	1	1	1	1	1	0	1	8	6	19	0	0	0	0	0	1	0
1	39	1	0	0	1	1	1	1	0	0	1	1	1	1	1	1	0	0	0	0	0	0	0	0	0	0	0	0	0	0	1	1	0	1	1	4	0	0	0	10	7	8	0	0	0	1	0	3	2
1	40	1	1	1	1	1	1	1	1	1	1	1	1	1	1	1	1	1	1	1	1	1	1	1	1	1	1	1	1	1	1	1	1	1	1	6	11	0	10	17	6	17	0	0	0	1	1	1	0
1	41	0	0	0	0	0	0	0	0	0	0	0	0	0	0	0	0	0	0	0	0	0	0	0	0	0	0	0	0	0	0	0	0	0	0	0	0	0	0	0	0	0	0	0	0	0	0	0	0
1	42	0	0	0	0	0	0	0	0	0	0	0	0	0	0	0	0	0	0	0	0	0	0	0	0	0	0	0	0	0	0	0	0	0	0	0	0	0	0	0	0	0	0	0	0	0	0	0	1
1	43	0	1	0	0	0	1	0	0	0	0	1	0	0	0	0	1	0	0	1	1	0	0	0	1	1	1	0	0	1	0	1	1	1	0	5	6	0	1	4	0	0	0	0	0	2	0	0	0
1	44	0	1	0	0	1	0	1	0	0	1	1	0	0	0	0	1	0	0	1	0	1	1	1	0	0	0	0	1	0	1	1	0	1	1	5	0	0	4	8	10	14	1	0	0	1	0	1	1
1	45	0	0	0	0	0	0	0	0	0	0	0	0	0	0	0	0	0	0	0	0	0	0	0	0	0	0	0	0	0	0	0	0	0	0	0	0	0	0	0	0	0	0	0	0	0	0	0	0
1	46	1	0	1	1	1	1	1	1	0	1	1	1	1	1	1	0	1	1	0	1	1	1	1	0	1	0	0	0	0	1	0	0	0	1	3	16	0	9	11	5	15	0	0	0	5	2	2	3
1	47	0	1	0	0	0	0	1	0	0	0	1	0	0	0	0	0	0	0	1	1	1	1	1	1	1	1	1	1	1	1	1	1	1	1	3	8	0	5	10	8	3	0	0	0	0	0	0	0
1	48	0	0	0	0	0	0	0	0	0	0	0	0	0	0	0	0	0	0	0	0	0	0	0	0	0	0	0	0	0	0	0	0	0	0	0	0	0	0	0	0	0	1	1	0	0	0	0	0
1	49	1	0	0	1	1	1	1	0	1	0	0	0	1	1	1	0	1	0	1	0	0	0	0	1	0	0	0	0	0	1	0	0	0	0	6	0	0	3	5	10	6	0	0	1	2	0	2	2
1	50	0	0	0	0	0	0	0	0	0	0	0	0	0	0	0	0	0	0	0	0	0	0	0	0	0	0	0	0	0	0	0	0	0	0	0	0	0	0	0	0	0	0	0	0	0	0	0	0
1	51	1	1	1	1	1	1	1	1	1	1	1	1	1	1	1	1	1	1	1	1	1	1	1	1	1	1	1	1	1	1	1	1	1	1	5	9	0	15	16	7	22	0	1	0	5	2	4	1
1	52	0	1	1	0	0	0	0	0	0	1	0	1	1	0	0	0	0	0	0	1	0	1	1	1	1	0	1	1	1	1	0	0	1	1	0	8	0	5	7	0	0	0	0	0	0	2	1	1
1	53	1	1	1	1	1	1	1	1	1	1	1	1	1	1	1	1	1	1	1	1	1	1	1	1	1	1	1	1	1	1	1	1	1	1	4	10	0	17	14	7	18	0	1	0	1	2	2	0
1	54	1	1	1	1	1	1	1	1	1	1	1	1	1	1	1	1	1	1	1	1	1	1	1	1	1	1	1	1	1	1	1	1	1	1	7	12	0	10	11	6	18	0	0	0	1	1	1	1
1	55	1	0	0	1	0	1	1	1	1	1	0	1	1	1	0	1	1	1	1	0	0	0	0	1	0	0	0	0	0	0	0	1	0	0	5	2	0	3	12	10	0	1	0	0	2	0	1	0
1	56	1	1	1	1	1	1	1	1	1	1	1	1	1	1	1	1	1	1	1	1	1	1	1	1	1	1	1	1	1	1	1	1	1	1	6	11	1	14	13	6	16	1	4	1	2	2	2	3
1	57	0	1	0	0	0	0	0	0	1	0	0	1	0	0	0	0	0	0	1	0	1	1	1	1	1	1	1	1	0	1	1	0	1	1	4	9	0	5	8	7	0	1	0	0	1	1	1	1
1	58	1	1	1	1	1	1	1	1	1	1	1	1	1	1	1	1	1	1	1	1	1	1	1	1	1	1	1	1	1	1	1	1	1	1	7	9	0	13	15	9	17	0	0	0	1	0	0	1
1	59	1	0	1	1	0	1	1	1	0	1	1	1	1	1	1	1	1	1	0	1	0	1	0	1	1	1	0	0	0	0	0	0	0	0	2	6	0	1	10	9	1	0	0	0	1	0	0	0
1	60	0	0	0	0	0	0	0	0	0	0	0	0	0	0	0	0	0	0	0	0	0	0	0	0	0	0	0	0	0	0	0	0	0	0	0	0	0	0	0	0	0	0	0	0	0	0	0	0
1	61	1	0	1	1	1	1	1	1	1	1	0	1	0	1	1	1	1	0	1	0	0	0	0	0	0	0	0	0	0	0	0	0	0	0	6	14	0	6	10	8	4	0	0	0	2	0	1	0
1	62	0	1	0	1	0	0	0	0	0	1	1	0	0	0	0	0	1	0	0	1	1	1	0	1	1	1	1	1	1	1	1	1	1	0	2	13	0	2	4	6	1	1	1	0	2	1	2	0
1	63	0	0	0	0	0	0	0	0	0	0	0	0	0	0	0	0	0	0	0	0	0	0	0	0	0	0	0	0	0	0	0	0	0	0	1	0	0	0	0	0	0	0	0	0	0	0	0	0
1	64	0	1	0	1	0	0	1	0	0	0	0	0	1	0	0	1	0	0	1	1	1	1	1	1	1	1	1	0	1	1	1	1	1	1	6	9	0	5	13	5	2	1	0	0	2	2	1	1
1	65	0	0	0	0	0	0	0	0	0	0	0	0	0	0	0	0	0	0	0	0	0	0	0	0	0	0	0	0	0	0	0	0	0	0	0	0	0	0	0	0	0	0	0	0	0	0	0	0
1	66	0	0	0	0	0	0	0	0	0	0	0	0	0	0	0	0	0	0	0	0	0	0	0	0	0	0	0	0	0	0	0	0	0	0	0	0	0	0	0	0	0	0	0	0	0	0	0	0
1	67	0	0	0	0	0	0	0	0	0	0	0	0	0	0	0	0	0	0	0	0	0	0	0	0	0	0	0	0	0	0	0	0	0	0	0	0	0	0	0	0	0	0	0	0	0	0	0	0
1	68	0	0	0	0	0	0	0	0	0	0	0	0	0	0	0	0	0	0	0	0	0	0	0	0	0	0	0	0	0	0	0	0	0	0	0	0	0	0	0	0	0	0	0	0	0	0	0	0
1	69	1	1	1	1	1	1	1	1	1	1	1	1	1	1	1	1	1	1	1	1	1	1	1	1	1	1	1	1	1	1	1	1	1	1	6	11	0	12	14	6	18	1	0	0	5	0	2	1
1	70	0	1	0	1	0	0	0	1	0	0	1	0	1	0	0	0	0	1	1	1	0	1	1	1	1	0	1	1	1	0	0	1	1	1	4	3	0	4	8	6	1	0	0	0	2	0	1	0
1	71	0	1	0	0	1	0	0	0	0	1	0	0	0	0	0	0	0	0	1	1	1	1	0	1	1	1	0	1	0	1	0	0	1	1	4	9	0	2	2	7	7	3	1	0	1	2	1	0
1	72	0	1	0	1	1	0	0	0	0	0	0	0	1	0	0	0	1	0	1	1	0	1	0	0	1	0	1	1	1	1	1	1	1	0	4	4	0	1	7	11	14	0	0	0	1	0	1	0
1	73	1	0	1	1	1	1	1	0	0	0	1	1	1	1	0	0	1	1	0	0	0	0	0	0	0	1	1	1	0	1	0	0	0	0	4	9	0	2	10	10	9	1	1	0	1	1	2	0
1	74	0	0	0	0	0	0	0	0	0	0	0	0	0	0	0	0	0	0	0	0	0	0	0	0	0	0	0	0	0	0	0	0	0	0	0	0	0	0	0	0	0	0	0	0	0	0	0	0
1	75	0	1	0	0	0	0	0	1	0	1	0	0	0	1	0	0	1	0	1	1	1	1	0	1	1	1	0	1	1	0	1	1	0	1	5	12	0	5	11	9	3	0	0	0	0	0	2	0
1	76	0	1	1	0	0	0	0	0	0	1	0	0	0	0	0	0	0	0	1	1	1	1	1	1	1	0	0	1	1	1	0	1	0	1	2	9	0	5	5	7	0	1	0	0	1	1	1	0
1	77	0	0	0	0	0	0	0	0	0	0	0	0	0	0	0	0	0	0	0	0	0	0	0	0	0	0	0	0	0	0	0	0	0	0	0	0	0	0	0	0	0	0	0	0	0	5	0	0
1	78	1	0	1	0	1	1	1	0	0	1	0	1	1	1	1	0	1	1	0	1	0	0	1	0	0	0	1	1	0	1	0	0	1	0	4	6	0	6	8	0	8	2	0	0	2	4	1	4
1	79	1	0	1	1	1	1	1	0	1	1	1	0	0	1	0	1	1	1	0	1	0	0	0	0	0	0	0	0	1	0	1	0	1	0	3	11	0	1	5	8	4	0	0	0	1	0	1	0
1	80	0	0	0	0	0	0	0	0	0	0	0	0	0	0	0	0	0	0	0	0	0	0	0	0	0	0	0	0	0	0	0	0	0	0	0	0	0	0	0	0	0	0	0	0	0	0	0	0
1	81	1	1	1	1	1	1	1	1	1	1	1	1	1	1	1	1	1	1	1	1	1	1	1	1	1	1	1	1	1	1	1	1	1	1	6	9	0	11	16	7	16	0	0	0	3	2	1	2
1	82	0	1	0	1	0	0	1	0	0	1	1	0	0	0	1	0	0	0	1	0	0	0	1	1	1	0	1	1	1	1	1	0	0	1	1	0	0	5	6	12	0	1	0	0	1	1	0	2
1	83	0	1	0	1	1	0	0	0	1	0	0	0	1	0	0	0	1	0	0	1	0	1	1	0	1	1	1	1	0	1	0	0	1	0	2	10	0	7	5	7	20	0	0	0	1	1	0	3
1	84	0	0	0	0	0	0	0	0	0	0	0	0	0	0	0	0	0	0	0	0	0	0	0	0	0	0	0	0	0	0	0	0	0	0	0	0	0	0	0	0	0	0	0	0	0	0	0	0
1	85	1	0	1	1	0	0	0	1	1	1	1	1	1	0	1	1	1	0	1	1	1	0	1	0	0	1	1	0	0	0	0	0	0	0	12	11	0	9	10	6	1	0	0	0	2	0	5	1
1	86	1	1	1	1	1	1	1	1	1	1	1	1	1	1	1	1	1	1	1	1	1	1	1	1	1	1	1	1	1	1	1	1	1	1	7	11	0	10	13	9	17	3	1	0	2	0	1	4
1	87	0	1	0	1	0	0	0	0	0	0	0	0	0	0	0	0	0	1	0	1	1	1	1	1	1	0	1	0	0	1	0	1	1	1	3	6	0	5	7	7	1	0	0	0	1	0	0	2
1	88	1	1	1	1	1	1	1	1	1	1	1	1	1	1	1	1	1	1	1	1	1	1	1	1	1	1	1	1	1	1	1	1	1	1	8	10	0	13	13	7	17	2	1	0	2	2	2	4
1	89	1	0	0	1	0	1	1	1	0	1	1	1	1	1	1	1	1	1	0	0	0	0	0	0	0	0	0	0	0	0	0	0	0	0	3	0	0	1	9	11	0	1	0	0	1	0	1	0
1	90	1	0	1	0	0	1	0	0	1	1	1	0	0	0	1	1	1	1	0	1	0	0	0	0	1	0	0	0	0	0	0	0	1	0	3	7	0	0	0	0	0	0	0	0	0	0	0	0
1	91	0	0	0	0	0	0	0	0	0	0	0	0	0	0	0	0	0	0	0	0	0	0	0	0	0	0	0	0	0	0	0	0	0	0	0	0	0	0	0	0	0	0	0	0	0	0	0	0
1	92	0	0	0	0	0	0	0	0	0	0	0	0	0	0	0	0	0	0	0	0	0	0	0	0	0	0	0	0	0	0	0	0	0	0	0	0	0	0	0	0	0	0	0	0	0	0	0	0
1	93	1	0	1	1	1	1	1	1	1	1	1	0	1	0	0	1	1	0	0	0	0	0	0	0	1	0	0	0	0	1	0	0	0	0	6	12	0	3	4	10	5	0	1	0	2	3	3	5
1	94	0	0	0	0	0	0	0	0	0	0	0	0	0	0	0	0	0	0	0	0	0	0	0	0	0	0	0	0	0	0	0	0	0	0	0	0	0	0	0	0	0	0	0	0	0	0	0	0
1	95	0	1	0	0	0	0	0	1	1	0	0	0	0	0	0	0	1	1	1	0	0	1	1	0	1	1	1	1	0	1	0	1	0	1	4	5	0	7	9	0	4	1	0	0	3	2	1	5
1	96	0	1	0	0	1	0	0	1	0	1	1	1	1	0	0	1	0	0	0	1	1	1	1	1	1	0	1	1	1	1	1	1	1	1	5	0	0	6	11	9	18	0	0	0	1	1	3	4
1	97	0	1	0	1	1	1	0	0	0	0	0	0	0	0	0	0	1	0	1	1	0	1	1	1	1	1	0	1	0	1	1	0	0	0	5	12	0	11	3	10	9	0	0	0	1	2	0	1
1	98	1	0	0	0	0	1	1	1	1	0	1	1	1	1	0	1	1	0	0	0	0	0	0	0	0	1	0	0	0	0	0	0	0	0	2	3	0	0	9	0	0	0	0	0	0	0	0	1
1	99	1	0	0	0	1	1	1	1	0	1	0	1	1	0	1	1	0	1	0	0	0	0	0	0	0	0	0	0	0	0	0	0	0	0	3	0	0	2	13	0	9	0	0	0	0	0	1	0
1	100	0	0	0	0	0	0	0	0	0	0	0	0	0	0	0	0	0	0	0	0	0	0	0	0	0	0	0	0	0	0	0	0	0	0	0	0	0	0	0	0	0	2	0	0	0	0	0	0
1	101	0	1	0	0	0	0	0	0	1	0	1	0	0	0	0	1	0	0	0	1	1	1	1	0	0	1	0	1	0	1	1	1	1	0	7	10	0	5	4	11	2	0	0	1	0	2	3	4
1	102	0	0	0	0	0	0	0	0	0	0	0	0	0	0	0	0	0	0	0	0	0	0	0	0	0	0	0	0	0	0	0	0	0	0	0	0	0	0	0	0	0	0	0	0	0	0	0	0
1	103	1	1	1	1	1	1	1	1	1	1	1	1	1	1	1	1	1	1	1	1	1	1	1	1	1	1	1	1	1	1	1	1	1	1	9	11	0	13	12	6	19	0	0	0	2	2	3	5
1	104	1	1	1	1	1	1	1	1	1	1	1	1	1	1	1	1	1	1	1	1	1	1	1	1	1	1	1	1	1	1	1	1	1	1	5	8	0	14	13	7	19	3	0	0	1	3	1	3
1	105	1	1	1	1	1	1	1	1	1	1	1	1	1	1	1	1	1	1	1	1	1	1	1	1	1	1	1	1	1	1	1	1	1	1	8	13	0	12	12	8	16	0	1	0	1	5	1	4
1	106	1	0	1	1	1	0	1	1	0	1	0	1	1	1	1	1	1	1	1	1	1	0	1	1	0	0	0	0	0	1	0	1	0	0	7	13	0	9	11	7	9	2	1	0	1	3	1	5
1	107	0	0	0	0	0	0	0	0	0	0	0	0	0	0	0	0	0	0	0	0	0	0	0	0	0	0	0	0	0	0	0	0	0	0	0	0	0	0	0	0	0	0	0	1	0	0	0	0
1	108	0	1	0	0	0	0	1	0	0	0	0	0	0	1	0	0	0	0	1	0	0	1	1	0	0	1	1	1	0	1	0	1	0	1	1	7	0	7	11	0	0	1	1	0	1	2	2	2
1	109	0	1	1	0	0	1	0	1	1	0	0	0	0	0	0	0	0	1	1	1	1	1	1	1	0	1	1	1	1	1	1	1	1	1	6	11	0	15	11	10	4	0	0	0	2	2	3	4
1	110	0	1	0	0	0	0	0	0	0	0	0	0	0	0	0	1	1	0	1	0	1	1	1	0	1	1	1	1	1	0	0	1	1	0	1	9	0	6	5	10	1	0	0	0	2	0	2	0
1	111	0	0	0	0	0	0	0	0	0	0	0	0	0	0	0	0	0	0	0	0	0	0	0	0	0	0	0	0	0	0	0	0	0	0	0	0	0	0	0	0	0	0	0	0	0	0	0	0
1	112	1	1	1	1	1	1	1	1	1	1	1	1	1	1	1	1	1	1	1	1	1	1	1	1	1	1	1	1	1	1	1	1	1	1	6	10	0	15	16	7	16	0	0	0	3	3	1	3
1	113	0	0	0	0	0	0	0	0	0	0	0	0	0	0	0	0	0	0	0	0	0	0	0	0	0	0	0	0	0	0	0	0	0	0	0	0	0	0	0	0	0	0	0	0	0	0	0	0
1	114	0	1	0	0	0	1	0	0	0	0	1	1	0	1	0	0	0	0	0	1	1	0	1	0	1	0	1	1	0	1	1	1	0	1	8	1	0	7	12	12	1	0	0	0	1	2	0	4
1	115	0	0	0	0	0	0	0	0	0	0	0	0	0	0	0	0	0	0	0	0	0	0	0	0	0	0	0	0	0	0	0	0	0	0	0	0	0	0	0	0	0	0	0	0	0	0	0	0
1	116	0	1	0	0	1	0	0	1	0	0	0	1	0	1	0	1	0	0	0	0	1	1	0	1	1	1	0	1	1	0	0	1	0	1	4	9	0	5	11	9	20	0	0	0	1	0	1	1
1	117	0	0	0	0	0	0	0	0	0	0	0	0	0	0	0	0	0	0	0	0	0	0	0	0	0	0	0	0	0	0	0	0	0	0	0	0	0	0	0	0	0	0	0	0	0	0	0	0
1	118	0	0	0	0	0	0	0	0	0	0	0	0	0	0	0	0	0	0	0	0	0	0	0	0	0	0	0	0	0	0	0	0	0	0	0	0	0	0	0	0	0	0	0	0	0	0	0	0
1	119	0	0	0	0	0	0	0	0	0	0	0	0	0	0	0	0	0	0	0	0	0	0	0	0	0	0	0	0	0	0	0	0	0	0	0	0	0	0	0	0	0	0	0	0	0	0	0	0
1	120	1	0	0	1	1	1	0	1	0	1	1	1	1	1	1	1	1	1	1	0	0	0	0	0	0	0	0	0	0	0	1	1	0	0	6	0	0	5	10	12	12	1	0	0	2	0	5	2
1	121	1	1	1	1	1	1	1	1	1	1	1	1	1	1	1	1	1	1	1	1	1	1	1	1	1	1	1	1	1	1	1	1	1	1	5	9	0	12	14	5	16	1	0	0	2	5	6	4
1	122	0	0	0	0	0	0	0	0	0	0	0	0	0	0	0	0	0	0	0	0	0	0	0	0	0	0	0	0	0	0	0	0	0	0	0	0	0	0	0	0	0	0	0	0	0	0	0	0
1	123	0	0	0	0	0	0	0	0	0	0	0	0	0	0	0	0	0	0	0	0	0	0	0	0	0	0	0	0	0	0	0	0	0	0	0	0	0	0	0	0	0	0	0	0	0	0	0	0
1	124	0	1	0	0	1	0	1	0	0	0	0	0	1	0	1	0	0	1	0	1	1	1	1	1	1	1	0	1	0	1	1	1	0	1	4	10	0	7	19	10	15	0	0	0	1	2	3	6
1	125	1	0	0	0	0	1	1	1	1	1	1	1	1	1	1	1	0	0	0	0	0	0	0	0	0	1	0	0	0	0	1	0	0	1	5	9	0	1	10	0	0	0	0	0	1	1	2	1
1	126	0	0	0	0	0	0	0	0	0	0	0	0	0	0	0	0	0	0	0	0	0	0	0	0	0	0	0	0	0	0	0	0	0	0	0	0	0	0	0	0	0	0	0	0	0	0	0	0
1	127	1	1	1	1	1	1	1	1	1	1	1	1	1	1	1	1	1	1	1	1	1	1	1	1	1	1	1	1	1	1	1	1	1	1	8	11	0	11	19	6	18	0	2	0	2	3	3	2
1	128	1	1	1	1	1	1	1	1	1	1	1	1	1	1	1	1	1	1	1	1	1	1	1	1	1	1	1	1	1	1	1	1	1	1	4	11	0	12	15	7	19	3	2	1	2	2	2	5
1	129	0	0	0	0	0	0	0	0	0	0	0	0	0	0	0	0	0	0	0	0	0	0	0	0	0	0	0	0	0	0	0	0	0	0	0	0	0	0	0	0	0	0	0	0	0	0	0	0
1	130	1	1	1	1	1	1	1	1	1	1	1	1	1	1	1	1	1	1	1	1	1	1	1	1	1	1	1	1	1	1	1	1	1	1	9	10	0	13	14	7	21	2	2	0	2	5	3	4
1	131	1	1	1	1	1	1	1	1	1	1	1	1	1	1	1	1	1	1	1	1	1	1	1	1	1	1	1	1	1	1	1	1	1	1	6	10	0	11	14	7	17	1	2	1	1	4	4	5
1	132	0	1	0	0	1	0	1	0	0	1	0	0	1	0	0	1	1	0	1	1	1	0	1	1	0	1	1	1	0	0	1	1	0	0	6	11	0	6	12	9	4	1	1	1	1	0	0	0
1	133	0	1	0	0	1	0	0	0	0	0	0	0	0	0	0	0	0	0	1	1	0	0	1	0	1	1	1	1	0	1	1	1	1	0	3	8	0	4	2	0	3	0	0	0	1	3	2	4
1	134	0	0	0	0	0	0	0	0	0	0	0	0	0	0	0	0	0	0	0	0	0	0	0	0	0	0	0	0	0	0	0	0	0	0	0	0	0	0	0	0	0	0	0	0	0	0	0	0
1	135	1	1	1	1	1	1	1	1	1	1	1	1	1	1	1	1	1	1	1	1	1	1	1	1	1	1	1	1	1	1	1	1	1	1	6	8	0	12	17	6	18	2	2	0	3	4	1	7
1	136	0	1	0	0	0	0	0	0	0	0	0	0	1	1	1	0	1	0	1	0	1	0	1	0	1	0	1	1	0	1	1	1	1	1	1	0	0	4	10	9	1	1	1	0	2	2	1	6
1	137	1	0	1	1	1	1	1	1	1	1	0	0	1	1	1	1	1	1	0	0	0	0	0	0	0	0	1	1	0	0	1	1	1	0	4	11	0	2	13	11	6	1	0	1	2	1	1	1
1	138	1	1	1	1	1	1	1	1	1	1	1	1	1	1	1	1	1	1	1	1	1	1	1	1	1	1	1	1	1	1	1	1	1	1	6	12	0	15	13	6	15	1	2	0	3	5	1	4
1	139	1	1	1	1	1	1	1	1	1	1	1	1	1	1	1	1	1	1	1	1	1	1	1	1	1	1	1	1	1	1	1	1	1	1	5	10	0	11	12	8	16	1	1	0	2	4	3	6
1	140	0	1	1	0	1	0	0	0	0	0	1	0	0	0	0	0	1	0	1	1	1	1	0	0	1	0	1	1	1	1	1	1	1	0	1	12	0	2	4	11	17	2	0	0	1	2	3	4
1	141	1	1	1	1	1	1	1	1	1	1	1	1	1	1	1	1	1	1	1	1	1	1	1	1	1	1	1	1	1	1	1	1	1	1	10	13	0	9	17	8	19	2	1	0	2	4	1	5
1	142	1	1	1	1	1	1	1	1	1	1	1	1	1	1	1	1	1	1	1	1	1	1	1	1	1	1	1	1	1	1	1	1	1	1	6	12	0	13	15	6	15	2	1	0	4	4	5	5
1	143	0	1	0	0	1	0	0	1	0	1	0	1	1	1	0	1	0	0	0	1	1	1	1	0	1	1	1	1	1	1	1	1	1	1	3	9	0	7	11	11	15	3	0	0	1	4	2	5
1	144	1	1	1	1	1	1	1	1	1	1	1	1	1	1	1	1	1	1	1	1	1	1	1	1	1	1	1	1	1	1	1	1	1	1	6	10	0	13	14	8	16	3	1	0	1	5	2	3
1	145	1	0	1	1	1	0	1	0	0	1	1	1	0	1	1	1	0	0	0	0	0	1	0	0	0	0	0	1	0	0	0	0	0	0	2	13	0	0	12	12	20	0	0	0	1	0	1	1
1	146	0	0	0	0	0	0	0	0	0	0	0	0	0	0	0	0	0	0	0	0	0	0	0	0	0	0	0	0	0	0	0	0	0	0	0	0	0	0	0	0	0	0	0	0	0	0	0	0
1	147	0	1	0	1	0	1	1	0	1	0	1	0	1	1	0	1	1	0	1	0	1	1	1	1	1	1	1	1	1	1	1	1	1	1	8	12	0	13	17	7	4	2	0	0	1	2	5	8
1	148	0	0	0	0	0	0	0	0	0	0	0	0	0	0	0	0	0	0	0	0	0	0	0	0	0	0	0	0	0	0	0	0	0	0	0	0	0	0	0	0	0	0	0	0	0	0	0	0
1	149	0	1	0	1	0	0	0	1	1	1	1	0	1	0	0	0	0	0	1	0	1	1	1	0	0	0	1	1	1	1	1	0	1	1	4	4	0	5	4	7	1	3	0	0	1	2	1	6
1	150	1	1	1	1	1	1	1	1	1	1	1	1	1	1	1	1	1	1	1	1	1	1	1	1	1	1	1	1	1	1	1	1	1	1	5	12	0	11	15	8	20	2	1	0	2	4	2	5
1	151	1	0	1	1	1	0	0	0	1	1	1	1	1	1	1	1	0	0	0	0	0	0	1	0	0	0	0	1	0	0	0	0	0	0	3	14	0	7	9	9	5	0	0	0	1	2	0	2
1	152	0	0	0	0	0	0	0	0	0	0	0	0	0	0	0	0	0	0	0	0	0	0	0	0	0	0	0	0	0	0	0	0	0	0	0	0	0	0	0	0	0	0	0	0	0	0	0	0
1	153	1	0	1	1	0	1	1	1	1	0	1	1	1	0	0	0	0	1	0	0	0	1	1	0	0	1	0	0	0	0	0	0	0	0	3	8	0	8	16	11	1	0	0	0	3	1	2	2
1	154	0	0	0	0	0	0	0	0	0	0	0	0	0	0	0	0	0	0	0	0	0	0	0	0	0	0	0	0	0	0	0	0	0	0	0	0	0	0	0	0	0	0	0	0	0	0	0	0
1	155	1	1	1	1	1	1	1	1	1	1	1	1	1	1	1	1	1	1	1	1	1	1	1	1	1	1	1	1	1	1	1	1	1	1	12	13	0	16	14	6	19	1	1	0	5	5	3	4
1	156	1	1	1	1	1	1	1	1	1	1	1	1	1	1	1	1	1	1	1	1	1	1	1	1	1	1	1	1	1	1	1	1	1	1	5	9	0	13	10	6	20	0	0	0	1	3	2	6
1	157	0	1	1	0	0	1	1	0	0	1	0	1	0	0	0	0	1	0	1	1	1	0	0	1	0	0	0	1	1	0	1	1	1	1	5	12	0	4	11	9	0	1	0	0	0	2	1	0
1	158	1	1	1	1	1	1	1	1	1	1	1	1	1	1	1	1	1	1	1	1	1	1	1	1	1	1	1	1	1	1	1	1	1	1	6	10	0	13	18	7	18	3	0	1	4	6	3	5
1	159	1	0	0	1	0	1	1	0	1	0	0	1	0	1	1	1	1	1	0	0	0	0	0	0	0	0	0	0	0	0	1	0	0	0	1	0	0	2	8	7	0	0	1	0	1	0	0	2
1	160	0	1	1	0	0	1	0	1	1	0	0	1	0	0	0	1	0	1	1	0	1	0	1	0	1	1	0	1	1	0	0	1	0	1	6	14	0	9	13	9	0	0	0	0	0	1	2	2
1	161	1	0	1	1	0	1	1	0	1	1	1	1	1	0	1	1	1	1	1	0	1	0	0	0	1	0	1	0	0	1	1	1	1	0	6	13	0	4	14	6	0	1	1	1	1	5	4	4
1	162	1	1	1	1	1	1	1	1	1	1	1	1	1	1	1	1	1	1	1	1	1	1	1	1	1	1	1	1	1	1	1	1	1	1	8	11	0	17	15	8	19	2	1	0	2	4	2	6
1	163	1	0	0	0	1	0	1	0	1	0	1	1	1	1	0	0	1	1	0	0	0	0	1	1	0	0	0	1	0	0	0	0	0	0	1	0	0	4	10	0	6	0	1	0	0	2	0	1
1	164	0	1	0	0	1	0	0	0	0	1	1	1	0	0	0	0	1	0	0	1	1	0	1	0	1	1	0	1	1	0	0	1	0	1	0	11	0	5	12	10	7	2	1	0	0	1	1	0
1	165	1	0	1	0	1	1	0	1	0	0	0	1	1	1	1	1	1	0	0	0	0	1	0	0	0	0	0	0	0	1	1	0	0	1	2	2	0	1	8	0	9	3	2	0	2	2	2	4
1	166	1	1	1	1	1	1	1	1	1	1	1	1	1	1	1	1	1	1	1	1	1	1	1	1	1	1	1	1	1	1	1	1	1	1	5	10	0	11	15	7	20	3	2	0	2	5	1	4
1	167	0	1	1	0	0	0	0	1	1	0	0	1	0	0	0	0	0	0	1	1	0	1	1	1	1	1	0	1	0	1	1	0	1	1	3	10	0	5	11	0	0	2	1	0	0	5	1	7
1	168	1	1	1	1	1	1	1	1	1	1	1	1	1	1	1	1	1	1	1	1	1	1	1	1	1	1	1	1	1	1	1	1	1	1	6	11	0	15	10	9	18	2	1	0	2	4	4	6
1	169	0	0	0	0	0	0	0	0	0	0	0	0	0	0	0	0	0	0	0	0	0	0	0	0	0	0	0	0	0	0	0	0	0	0	0	0	0	0	0	0	0	0	0	0	0	0	0	0
1	170	0	1	0	0	0	1	0	0	1	1	0	1	0	0	0	1	1	1	1	1	0	1	1	1	1	1	0	1	1	1	1	1	1	0	5	10	0	14	12	0	2	5	2	0	1	3	2	4
1	171	1	1	1	1	1	1	1	1	1	1	1	1	1	1	1	1	1	1	1	1	1	1	1	1	1	1	1	1	1	1	1	1	1	1	9	12	0	14	13	8	21	1	2	1	3	4	2	6
1	172	1	1	1	1	1	1	1	1	1	1	1	1	1	1	1	1	1	1	1	1	1	1	1	1	1	1	1	1	1	1	1	1	1	1	6	11	0	18	15	8	15	1	2	0	1	5	2	7
1	173	1	0	1	1	1	1	1	1	1	1	1	0	1	1	1	0	0	0	0	1	0	0	0	0	0	0	0	0	0	0	0	0	0	0	4	11	0	1	4	7	8	3	1	1	1	2	0	4
1	174	1	0	1	1	1	0	1	1	1	0	1	1	1	1	1	1	1	0	0	1	0	0	0	0	0	0	0	0	0	0	0	0	0	1	4	13	0	0	15	12	6	1	0	0	1	1	2	2
1	175	1	1	1	1	1	1	1	1	1	1	1	1	1	1	1	1	1	1	1	1	1	1	1	1	1	1	1	1	1	1	1	1	1	1	7	11	0	14	14	8	16	3	1	0	4	4	2	4
1	176	1	0	0	1	1	1	1	1	1	1	1	1	0	0	1	1	1	1	0	0	1	0	0	0	1	0	0	0	0	0	0	0	1	0	6	8	0	1	17	7	10	1	1	0	2	3	0	4
1	177	0	1	0	1	0	0	0	0	0	0	1	0	0	0	1	0	1	0	0	0	0	1	1	1	1	1	1	1	0	1	1	1	1	1	3	11	0	6	11	9	2	0	0	1	2	1	1	5
1	178	0	1	0	0	1	0	1	0	0	1	0	0	0	0	1	0	0	0	1	0	1	1	1	1	1	0	1	1	1	0	1	0	1	1	1	0	0	7	10	8	17	1	1	1	1	2	2	2
1	179	0	1	0	0	0	0	0	1	0	0	1	0	1	0	1	1	0	0	0	1	0	1	0	1	1	1	1	1	0	1	1	1	1	1	4	9	0	5	12	0	1	0	1	0	1	4	2	6
1	180	1	0	0	0	1	1	1	1	0	1	1	0	1	1	1	1	1	0	0	0	0	0	0	0	0	0	1	0	1	0	0	0	0	0	1	0	0	1	7	0	7	3	0	1	1	2	0	4
1	181	1	0	0	1	1	1	0	0	1	1	1	1	1	1	0	0	1	1	0	0	1	0	0	0	1	0	0	1	0	0	1	0	0	1	4	7	0	4	14	5	6	3	2	1	1	3	1	5
1	182	1	0	1	1	0	1	1	1	1	1	0	0	1	1	1	0	0	1	0	1	0	1	0	0	0	0	0	1	1	0	1	0	0	0	4	14	0	3	7	13	0	1	0	0	2	2	2	3
1	183	0	1	0	0	1	0	0	0	0	0	0	0	0	0	0	0	1	0	0	1	1	1	0	0	0	1	1	1	1	1	1	0	1	1	2	9	0	1	2	6	18	3	1	0	1	3	1	6
1	184	0	0	0	0	0	0	0	0	0	0	0	0	0	0	0	0	0	0	0	0	0	0	0	0	0	0	0	0	0	0	0	0	0	0	0	0	0	0	0	0	0	0	0	0	0	0	0	0
1	185	1	0	1	1	0	1	1	0	1	1	1	1	0	1	1	1	1	1	1	0	0	1	0	0	0	1	1	0	0	1	0	1	0	0	6	8	0	7	16	14	6	5	3	1	1	7	1	5
1	186	0	0	0	0	0	0	0	0	0	0	0	0	0	0	0	0	0	0	0	0	0	0	0	0	0	0	0	0	0	0	0	0	0	0	0	0	0	0	0	0	0	0	0	0	0	0	0	0
1	187	0	0	0	0	0	0	0	0	0	0	0	0	0	0	0	0	0	0	0	0	0	0	0	0	0	0	0	0	0	0	0	0	0	0	0	0	0	0	0	0	0	0	0	0	0	0	0	0
1	188	0	0	0	0	0	0	0	0	0	0	0	0	0	0	0	0	0	0	0	0	0	0	0	0	0	0	0	0	0	0	0	0	0	0	0	0	0	0	0	0	0	0	0	0	0	0	0	0
1	189	0	1	0	1	0	0	1	0	0	0	0	0	0	0	0	0	1	0	1	1	0	1	1	1	1	1	1	1	1	1	0	1	1	1	0	9	0	4	5	11	0	0	0	0	1	3	0	6
1	190	0	1	1	0	0	0	0	1	0	0	0	0	1	0	0	0	1	0	1	0	1	0	1	1	1	1	0	0	1	1	0	0	0	1	7	11	0	2	4	11	0	1	1	0	0	2	1	4
1	191	1	0	1	0	1	1	1	1	1	1	1	1	1	0	1	1	0	1	0	0	0	1	1	1	0	1	0	0	0	0	1	0	1	0	6	10	0	8	13	0	15	1	1	0	1	4	3	4
1	192	0	1	0	0	0	0	0	1	0	0	0	0	0	0	0	0	0	0	1	0	1	1	1	0	1	1	1	0	0	1	1	1	1	1	3	10	0	3	6	9	0	2	1	1	1	3	1	4
1	193	0	0	0	0	0	0	0	0	0	0	0	0	0	0	0	0	0	0	0	0	0	0	0	0	0	0	0	0	0	0	0	0	0	0	0	0	0	0	0	0	0	0	0	0	0	0	0	0
1	194	1	1	1	1	1	1	1	1	1	1	1	1	1	1	1	1	1	1	1	1	1	1	1	1	1	1	1	1	1	1	1	1	1	1	6	10	0	13	16	7	18	2	3	0	4	4	1	5
1	195	0	1	0	0	0	0	0	0	0	0	0	0	1	0	0	0	1	0	1	1	1	1	0	1	1	1	1	1	1	0	1	1	1	0	1	10	0	0	3	10	0	0	1	0	1	0	1	1
1	196	1	0	1	0	1	0	1	1	1	1	1	1	1	1	1	1	1	1	0	0	0	0	0	0	1	0	0	0	1	1	1	0	0	0	3	1	0	5	15	0	7	1	2	0	0	5	2	5
1	197	1	1	1	1	1	1	1	1	1	1	1	1	1	1	1	1	1	1	1	1	1	1	1	1	1	1	1	1	1	1	1	1	1	1	8	13	0	13	13	8	21	4	2	2	2	6	2	9
1	198	0	0	0	0	0	0	0	0	0	0	0	0	0	0	0	0	0	0	0	0	0	0	0	0	0	0	0	0	0	0	0	0	0	0	0	0	0	0	0	0	0	0	0	0	0	0	0	0
1	199	0	1	0	0	0	0	0	0	0	1	0	0	1	0	0	0	0	0	1	1	0	0	0	0	1	1	0	1	1	0	1	0	1	0	1	10	0	0	0	0	0	4	1	3	1	4	0	1
1	200	1	0	1	0	1	0	1	1	0	1	1	0	0	1	1	1	1	1	0	0	1	0	0	0	1	1	0	0	1	0	0	0	0	0	5	8	0	1	8	9	4	2	2	2	0	5	3	5
1	201	1	1	1	1	1	1	1	1	1	1	1	1	1	1	1	1	1	1	1	1	1	1	1	1	1	1	1	1	1	1	1	1	1	1	10	13	0	17	10	6	17	4	2	0	1	2	2	4
1	202	1	0	1	0	1	1	1	1	1	1	0	1	1	0	0	0	1	1	0	0	0	0	1	1	0	0	0	1	1	0	0	0	0	1	3	6	0	6	11	0	9	3	2	1	0	4	2	4
1	203	1	0	1	1	1	0	1	1	1	1	1	1	0	1	1	1	0	0	1	0	0	1	0	1	0	0	0	0	0	0	0	0	0	1	2	14	0	2	14	8	13	3	0	0	2	2	0	3
1	204	0	0	0	0	0	0	0	0	0	0	0	0	0	0	0	0	0	0	0	0	0	0	0	0	0	0	0	0	0	0	0	0	0	0	0	0	0	0	0	0	0	0	0	0	0	0	0	0
1	205	1	1	1	1	1	1	1	1	1	1	1	1	1	1	1	1	1	1	1	1	1	1	1	1	1	1	1	1	1	1	1	1	1	1	5	10	0	16	13	8	18	1	1	1	3	6	4	6
1	206	0	1	0	1	0	0	0	0	0	0	0	0	0	0	0	0	0	0	1	1	0	1	1	1	1	1	1	1	1	0	0	1	1	1	5	15	0	6	4	12	1	0	0	0	1	0	0	1
1	207	0	1	1	0	1	0	0	0	0	0	0	0	1	0	0	0	0	1	1	1	1	0	0	1	1	1	1	1	1	0	1	1	1	1	6	14	0	5	12	10	7	0	0	0	2	0	0	2
1	208	0	1	0	0	0	0	0	0	0	0	0	1	1	0	0	0	0	1	1	1	1	1	0	1	1	1	0	1	0	1	0	1	1	0	4	10	0	1	12	10	0	1	0	0	1	7	2	6
1	209	1	0	0	1	1	1	0	1	1	1	1	1	1	0	1	0	1	1	0	0	1	0	1	0	0	0	0	0	0	0	0	0	1	0	5	3	0	5	10	5	4	2	1	1	1	1	4	3
1	210	0	0	0	0	0	0	0	0	0	0	0	0	0	0	0	0	0	0	0	0	0	0	0	0	0	0	0	0	0	0	0	0	0	0	0	0	0	0	0	0	0	0	0	0	0	0	0	0
1	211	1	0	1	1	1	1	1	0	1	1	0	1	1	0	0	1	1	0	0	0	1	0	0	0	0	0	0	0	1	0	1	1	0	0	4	15	0	4	13	6	5	1	1	1	2	1	5	5
1	212	0	1	0	0	1	1	0	0	0	0	0	0	1	0	0	0	0	0	1	1	0	1	1	1	0	0	1	0	1	0	1	1	1	1	2	0	0	9	8	0	16	0	0	0	1	0	1	0
1	213	1	0	0	1	1	0	1	1	1	1	1	0	0	1	1	1	0	1	0	0	1	1	0	0	1	0	0	0	0	0	0	1	0	1	4	5	0	1	14	7	13	5	3	1	1	4	5	4
1	214	1	0	1	1	1	0	1	1	0	0	1	1	1	1	1	1	1	1	1	0	0	1	0	0	0	1	0	0	1	0	1	0	0	0	6	11	0	1	14	11	14	0	0	0	1	0	2	0
1	215	1	1	1	1	1	1	1	1	1	1	1	1	1	1	1	1	1	1	1	1	1	1	1	1	1	1	1	1	1	1	1	1	1	1	5	10	0	14	13	9	18	1	1	0	2	4	1	0
1	216	0	1	1	0	1	0	0	0	0	0	1	0	0	0	1	0	1	0	0	0	1	1	0	1	1	0	0	0	1	0	1	1	1	1	3	8	0	1	6	11	15	0	1	0	0	1	1	1
1	217	0	1	1	1	0	0	0	0	0	1	0	0	0	0	1	0	0	1	1	1	1	1	1	0	1	1	0	1	1	0	1	1	1	1	8	11	0	6	9	5	0	3	1	1	2	5	3	5
1	218	0	0	0	0	0	0	0	0	0	0	0	0	0	0	0	0	0	0	0	0	0	0	0	0	0	0	0	0	0	0	0	0	0	0	0	0	0	0	0	0	0	0	0	0	0	0	0	0
1	219	1	0	1	1	1	1	1	1	1	1	1	1	1	1	1	1	1	0	1	1	0	0	1	0	0	0	0	0	0	0	0	0	0	0	4	18	0	10	16	12	8	3	4	1	1	5	2	7
1	220	1	1	1	1	1	1	1	1	1	1	1	1	1	1	1	1	1	1	1	1	1	1	1	1	1	1	1	1	1	1	1	1	1	1	7	11	0	9	16	7	16	3	0	1	1	4	0	9
1	221	0	1	0	1	0	0	0	0	0	1	0	0	1	1	0	1	1	0	0	1	1	1	1	1	1	1	0	1	1	0	1	0	1	1	4	8	0	4	1	1	0	1	0	0	1	3	1	4
1	222	1	0	1	1	1	1	1	0	0	0	0	0	1	1	0	1	0	0	0	0	0	0	0	0	1	0	0	1	0	1	1	0	0	0	2	12	0	2	6	12	7	2	0	0	2	7	2	7
1	223	0	0	0	0	0	0	0	0	0	0	0	0	0	0	0	0	0	0	0	0	0	0	0	0	0	0	0	0	0	0	0	0	0	0	0	0	0	0	0	0	0	0	0	0	0	0	0	0
1	224	1	0	1	1	1	1	1	1	1	0	0	1	1	0	1	1	1	1	0	1	0	1	1	0	0	1	0	0	0	0	0	0	0	0	5	9	0	8	12	12	10	1	0	0	2	3	2	5
1	225	0	1	0	1	0	0	0	0	0	0	1	0	0	0	0	0	1	0	1	1	1	1	1	1	0	1	0	1	1	1	1	0	1	1	5	14	0	2	5	7	0	0	0	0	1	4	2	8
1	226	0	0	0	0	0	0	0	0	0	0	0	0	0	0	0	0	0	0	0	0	0	0	0	0	0	0	0	0	0	0	0	0	0	0	0	0	0	0	0	0	0	0	0	0	0	0	0	0
1	227	1	1	1	1	1	1	1	1	1	1	1	1	1	1	1	1	1	1	1	1	1	1	1	1	1	1	1	1	1	1	1	1	1	1	6	14	0	11	16	6	21	5	2	1	2	4	3	6
1	228	1	1	1	1	1	1	1	1	1	1	1	1	1	1	1	1	1	1	1	1	1	1	1	1	1	1	1	1	1	1	1	1	1	1	10	13	0	16	14	8	15	2	3	1	2	5	2	8
1	229	1	1	1	1	1	1	1	1	1	1	1	1	1	1	1	1	1	1	1	1	1	1	1	1	1	1	1	1	1	1	1	1	1	1	7	11	0	12	16	9	18	3	1	0	1	4	2	9
1	230	1	1	1	1	1	1	1	1	1	1	1	1	1	1	1	1	1	1	1	1	1	1	1	1	1	1	1	1	1	1	1	1	1	1	4	11	0	12	16	7	20	5	2	2	3	5	2	9
1	231	0	0	0	0	0	0	0	0	0	0	0	0	0	0	0	0	0	0	0	0	0	0	0	0	0	0	0	0	0	0	0	0	0	0	0	0	0	0	0	0	0	0	1	0	0	0	0	0
1	232	1	1	1	1	1	1	1	1	1	1	1	1	1	1	1	1	1	1	1	1	1	1	1	1	1	1	1	1	1	1	1	1	1	1	5	11	0	16	15	7	16	4	2	0	4	5	2	5
1	233	0	1	0	0	0	1	0	0	0	0	0	1	1	0	1	0	0	1	1	1	1	1	0	1	0	1	1	1	1	1	0	0	1	0	5	12	0	2	10	10	3	3	1	0	2	6	2	7
1	234	0	1	0	0	0	1	0	0	0	0	0	0	0	1	0	0	1	0	0	1	0	1	0	1	0	1	1	1	0	1	1	1	1	1	3	9	0	2	6	0	1	5	1	0	1	5	1	6
1	235	0	1	0	1	0	0	0	0	1	0	1	0	0	1	0	1	0	0	1	1	0	1	0	0	0	1	1	1	1	1	1	1	1	1	5	13	0	2	9	14	0	3	1	0	1	6	3	9
1	236	1	0	1	0	1	1	1	0	0	0	0	1	0	1	1	1	1	0	0	0	0	0	0	0	0	0	1	1	1	0	0	0	0	1	3	2	0	1	9	0	9	0	0	0	1	0	0	0
1	237	1	1	1	1	1	1	1	1	1	1	1	1	1	1	1	1	1	1	1	1	1	1	1	1	1	1	1	1	1	1	1	1	1	1	8	14	0	15	19	9	19	1	2	2	2	8	4	8
1	238	1	0	1	1	1	1	0	1	1	0	0	1	0	1	1	1	0	0	0	0	0	0	1	0	0	0	0	0	0	1	1	0	0	0	3	12	0	5	10	14	4	4	2	1	2	6	1	7
1	239	1	0	1	1	0	1	1	1	1	0	1	1	1	1	1	1	1	1	0	0	0	0	1	0	1	1	0	1	0	1	0	0	0	0	3	9	0	4	14	14	0	3	5	2	1	6	2	3
1	240	0	1	0	0	0	1	0	0	0	0	1	0	0	0	0	0	0	0	0	1	0	1	1	0	1	1	1	1	0	1	1	1	1	1	2	12	0	4	7	0	3	3	1	0	2	5	1	7
1	241	0	1	1	1	0	0	0	1	0	0	0	0	0	0	0	0	1	0	1	1	1	1	0	1	1	1	0	1	1	1	0	1	0	0	5	13	0	2	6	5	0	2	1	0	1	5	2	7
1	242	0	0	0	0	0	0	0	0	0	0	0	0	0	0	0	0	0	0	0	0	0	0	0	0	0	0	0	0	0	0	0	0	0	0	0	0	0	0	0	0	0	0	0	0	0	0	0	0
1	243	0	1	1	0	1	0	0	0	0	0	0	0	1	0	0	0	0	1	1	1	1	1	0	0	1	0	1	1	0	0	1	1	1	1	5	10	0	1	11	10	16	0	0	0	2	0	2	0
1	244	1	0	1	0	1	1	1	0	1	0	1	1	1	1	1	1	1	1	0	1	0	0	1	0	0	1	1	1	1	0	0	1	1	0	3	15	0	8	15	0	5	2	2	0	2	4	3	5
1	245	1	1	1	1	1	1	1	1	1	1	1	1	1	1	1	1	1	1	1	1	1	1	1	1	1	1	1	1	1	1	1	1	1	1	7	10	0	14	13	9	18	5	4	0	2	4	2	9
1	246	0	1	0	0	0	0	0	0	0	0	0	1	0	0	0	1	0	0	1	1	1	1	1	0	0	0	1	0	1	1	1	1	1	1	3	0	0	3	12	8	2	1	1	0	1	4	1	6
1	247	1	0	1	1	0	0	0	0	1	1	0	1	1	1	1	1	0	1	0	1	1	0	0	1	0	0	1	0	0	1	0	0	0	0	6	17	0	0	11	6	0	0	1	1	1	0	1	0
1	248	1	1	1	1	1	1	1	1	1	1	1	1	1	1	1	1	1	1	1	1	1	1	1	1	1	1	1	1	1	1	1	1	1	1	6	10	0	10	18	8	16	2	3	1	3	6	1	6
1	249	0	1	1	1	0	0	0	1	0	0	1	0	0	0	0	0	1	0	0	1	1	1	1	0	1	1	1	1	0	1	1	1	1	1	1	10	0	6	11	7	1	1	1	0	2	5	1	6
1	250	1	0	1	1	1	1	1	0	0	1	1	1	1	1	1	1	1	1	1	0	0	1	1	0	1	1	1	0	0	0	1	0	0	0	4	8	0	5	13	13	23	4	2	1	1	5	3	9
1	251	0	1	0	1	1	0	1	0	1	0	1	0	0	1	0	0	1	0	1	1	1	1	1	1	1	1	0	1	1	0	0	1	1	1	5	13	0	6	14	6	12	0	0	0	1	3	1	3
1	252	1	0	1	1	1	1	1	1	1	1	0	1	1	1	0	1	1	1	0	1	0	1	0	0	0	0	0	1	1	0	0	0	1	0	3	13	0	3	13	16	8	2	2	0	1	7	1	5
1	253	0	0	0	0	0	0	0	0	0	0	0	0	0	0	0	0	0	0	0	0	0	0	0	0	0	0	0	0	0	0	0	0	0	0	0	0	0	0	0	0	0	0	0	0	0	0	0	0
1	254	0	1	0	1	0	1	0	0	0	1	0	1	0	0	1	0	0	0	1	0	1	1	1	1	0	1	0	1	0	0	1	0	1	0	6	15	0	16	15	6	2	2	2	1	1	3	3	6
1	255	1	1	1	1	1	1	1	1	1	1	1	1	1	1	1	1	1	1	1	1	1	1	1	1	1	1	1	1	1	1	1	1	1	1	9	14	0	12	15	7	22	5	2	0	1	4	1	9
1	256	1	1	1	1	1	1	1	1	1	1	1	1	1	1	1	1	1	1	1	1	1	1	1	1	1	1	1	1	1	1	1	1	1	1	7	13	0	14	12	6	20	5	0	0	2	8	1	7
11	1	1	0	1	0	0	1	1	1	1	1	1	1	1	1	0	1	1	1	0	0	1	0	1	0	0	0	0	0	0	0	0	0	0	0	2	0	0	2	12	15	0	2	0	0	0	4	1	4
11	2	1	0	0	1	1	0	1	0	1	1	1	1	1	0	1	1	1	1	0	0	0	0	1	0	1	1	0	0	0	0	0	0	0	0	8	13	0	6	16	14	2	3	1	0	2	4	3	3
11	3	1	1	1	1	1	1	1	1	1	1	1	1	1	1	1	1	1	1	1	1	1	1	1	1	1	1	1	1	1	1	1	1	1	1	8	15	0	6	19	14	4	2	2	0	5	5	3	8
11	4	0	0	0	0	0	0	0	0	0	0	0	0	0	0	0	0	0	0	0	0	0	0	0	0	0	0	0	0	0	0	0	0	0	0	0	0	0	0	0	0	0	0	0	0	0	0	0	0
11	5	1	0	1	1	0	1	1	1	1	1	1	1	0	1	1	0	1	1	0	0	0	0	1	0	0	0	1	0	0	0	0	0	1	0	8	1	0	9	20	16	2	1	0	0	5	5	4	4
11	6	1	1	1	1	1	1	1	1	1	1	1	1	1	1	1	1	1	1	1	1	1	1	1	1	1	1	1	1	1	1	1	1	1	1	9	15	0	11	21	10	3	5	1	0	4	5	3	6
11	7	1	1	1	1	1	1	1	1	1	1	1	1	1	1	1	1	1	1	1	1	1	1	1	1	1	1	1	1	1	1	1	1	1	1	11	15	0	8	20	14	6	3	2	1	3	7	4	5
11	8	1	1	1	1	1	1	1	1	1	1	1	1	1	1	1	1	1	1	1	1	1	1	1	1	1	1	1	1	1	1	1	1	1	1	8	17	0	7	18	13	3	3	1	1	4	8	2	8
11	9	1	1	1	1	1	1	1	1	1	1	1	1	1	1	1	1	1	1	1	1	1	1	1	1	1	1	1	1	1	1	1	1	1	1	13	16	0	8	17	14	6	4	2	0	3	7	2	7
11	10	0	1	0	0	0	0	0	0	0	1	0	0	0	0	0	0	0	1	1	1	1	0	1	1	1	1	1	0	0	1	1	1	1	1	3	9	0	5	6	13	0	4	2	1	1	7	1	5
11	11	0	0	0	0	0	0	0	0	0	0	0	0	0	0	0	0	0	0	0	0	0	0	0	0	0	0	0	0	0	0	0	0	0	0	0	0	0	0	0	0	0	0	0	0	0	0	0	0
11	12	0	0	0	0	0	0	0	0	0	0	0	0	0	0	0	0	0	0	0	0	0	0	0	0	0	0	0	0	0	0	0	0	0	0	0	0	0	0	0	0	0	0	0	0	0	0	0	0
11	13	1	0	0	1	1	1	0	1	0	1	0	0	1	0	1	1	1	1	0	0	0	0	0	0	0	0	0	0	1	0	0	0	0	0	4	0	0	3	7	15	3	2	0	0	3	2	3	5
11	14	1	1	1	1	1	1	1	1	1	1	1	1	1	1	1	1	1	1	1	1	1	1	1	1	1	1	1	1	1	1	1	1	1	1	7	17	0	9	21	9	5	4	4	1	4	6	1	7
11	15	1	0	1	1	1	1	1	1	1	1	1	1	1	0	1	0	1	1	0	1	0	1	1	0	1	0	0	0	0	1	0	0	0	0	6	3	0	5	13	14	1	3	2	2	2	7	2	8
11	16	0	0	0	0	0	0	0	0	0	0	0	0	0	0	0	0	0	0	0	0	0	0	0	0	0	0	0	0	0	0	0	0	0	0	0	0	0	0	0	0	0	0	0	0	0	0	0	0
11	17	0	1	1	1	0	1	0	0	1	0	0	1	0	0	0	0	0	0	1	0	0	1	1	1	1	0	1	0	1	1	1	1	1	1	11	0	0	9	13	15	2	4	1	0	2	8	4	7
11	18	1	0	1	1	1	0	1	1	1	1	0	0	1	1	1	0	1	1	0	0	0	1	1	0	0	1	0	0	0	0	0	1	1	1	6	16	0	5	13	15	6	2	1	1	3	4	2	2
11	19	1	1	1	1	1	1	1	1	1	1	1	1	1	1	1	1	1	1	1	1	1	1	1	1	1	1	1	1	1	1	1	1	1	1	11	15	0	8	18	11	3	1	1	0	5	6	4	8
11	20	0	1	0	0	0	1	0	0	0	1	1	0	0	0	0	1	0	0	0	0	1	1	1	1	1	1	0	1	1	1	1	1	1	0	6	12	0	2	10	14	0	4	1	1	2	8	2	6
11	21	0	0	0	0	0	0	0	0	0	0	0	0	0	0	0	0	0	0	0	0	0	0	0	0	0	0	0	0	0	0	0	0	0	0	0	0	0	0	0	0	0	0	0	0	0	0	0	0
11	22	0	1	0	0	0	0	1	0	0	1	0	0	1	0	1	1	0	0	1	1	1	1	1	1	1	1	1	0	0	0	1	1	0	0	7	10	0	9	16	14	1	3	2	1	1	4	3	4
11	23	1	1	1	1	1	1	1	1	1	1	1	1	1	1	1	1	1	1	1	1	1	1	1	1	1	1	1	1	1	1	1	1	1	1	9	16	0	9	18	10	3	5	0	2	4	6	4	8
11	24	1	1	1	1	1	1	1	1	1	1	1	1	1	1	1	1	1	1	1	1	1	1	1	1	1	1	1	1	1	1	1	1	1	1	8	16	0	8	16	13	5	3	1	0	5	6	1	9
11	25	1	0	1	0	1	1	1	0	1	1	1	1	1	1	0	1	0	0	0	1	0	0	0	1	1	0	0	1	0	1	0	0	0	0	5	0	0	3	12	0	1	4	3	2	0	7	1	6
11	26	1	0	1	0	1	1	1	1	1	1	1	0	1	1	1	1	1	1	0	0	0	0	0	1	0	1	1	0	1	0	1	0	0	0	2	15	0	3	13	0	2	2	1	2	3	4	5	3
11	27	0	0	0	0	0	0	0	0	0	0	0	0	0	0	0	0	0	0	0	0	0	0	0	0	0	0	0	0	0	0	0	0	0	0	0	0	0	0	0	0	0	0	0	0	0	0	0	0
11	28	1	0	1	1	1	1	1	0	1	1	0	1	1	1	1	0	1	1	0	0	0	1	0	0	0	0	1	0	0	1	0	0	0	0	5	0	0	6	15	15	2	4	3	2	4	5	1	6
11	29	0	1	0	0	0	0	0	0	0	1	1	1	0	0	0	0	0	0	1	0	1	1	1	0	1	1	1	0	1	1	1	1	0	1	5	10	0	5	13	15	1	6	2	1	1	3	1	6
11	30	1	0	1	1	0	1	1	1	1	1	1	1	1	1	1	1	1	1	0	0	1	1	0	0	1	0	0	1	1	0	0	0	1	1	9	4	0	5	15	14	3	2	2	2	5	7	1	7
11	31	1	0	1	1	0	1	1	1	1	1	1	0	1	0	0	1	1	1	1	0	0	1	0	0	0	1	0	1	0	1	0	0	0	0	4	9	1	1	9	15	1	6	4	2	1	7	1	7
11	32	0	0	0	0	0	0	0	0	0	0	0	0	0	0	0	0	0	0	0	0	0	0	0	0	0	0	0	0	0	0	0	0	0	0	0	0	0	0	0	0	0	0	0	1	0	0	0	0
11	33	0	1	0	0	1	0	0	1	0	0	0	0	0	0	0	1	0	1	1	0	1	1	1	1	1	1	1	1	1	1	0	1	0	1	10	11	0	6	12	14	5	2	0	0	4	7	0	8
11	34	0	1	0	0	1	0	0	0	1	0	0	0	1	0	0	0	1	0	1	1	1	1	1	1	1	1	1	1	1	1	1	1	0	1	5	12	0	6	5	11	3	4	1	1	1	5	3	4
11	35	1	1	1	1	1	1	1	1	1	1	1	1	1	1	1	1	1	1	1	1	1	1	1	1	1	1	1	1	1	1	1	1	1	1	9	18	0	5	15	14	6	5	0	1	5	6	2	10
11	36	1	1	1	1	1	1	1	1	1	1	1	1	1	1	1	1	1	1	1	1	1	1	1	1	1	1	1	1	1	1	1	1	1	1	11	15	0	6	22	9	5	3	3	2	3	5	2	8
11	37	1	1	1	1	1	1	1	1	1	1	1	1	1	1	1	1	1	1	1	1	1	1	1	1	1	1	1	1	1	1	1	1	1	1	7	11	0	6	16	5	5	3	2	0	4	7	1	9
11	38	0	1	0	0	1	0	1	0	0	0	0	0	0	0	0	1	0	0	1	1	1	1	0	1	1	0	1	0	1	0	1	1	1	1	1	0	0	1	13	13	1	0	1	0	0	0	2	0
11	39	1	0	0	1	1	1	1	0	0	1	1	1	1	1	1	0	0	0	0	0	0	0	0	0	0	0	0	0	0	1	1	0	1	1	5	0	0	1	10	15	3	4	2	1	3	5	1	9
11	40	1	1	1	1	1	1	1	1	1	1	1	1	1	1	1	1	1	1	1	1	1	1	1	1	1	1	1	1	1	1	1	1	1	1	9	14	0	5	15	11	4	1	2	0	3	5	4	7
11	41	0	0	0	0	0	0	0	0	0	0	0	0	0	0	0	0	0	0	0	0	0	0	0	0	0	0	0	0	0	0	0	0	0	0	0	0	0	0	0	0	0	0	0	0	0	0	0	0
11	42	0	0	0	0	0	0	0	0	0	0	0	0	0	0	0	0	0	0	0	0	0	0	0	0	0	0	0	0	0	0	0	0	0	0	0	0	0	0	0	0	0	0	0	0	0	0	0	0
11	43	0	1	0	0	0	1	0	0	0	0	1	0	0	0	0	1	0	0	1	1	0	0	0	1	1	1	0	0	1	0	1	1	1	0	7	9	0	1	6	0	0	0	0	0	1	0	4	1
11	44	0	1	0	0	1	0	1	0	0	1	1	0	0	0	0	1	0	0	1	0	1	1	1	0	0	0	0	1	0	1	1	0	1	1	7	0	0	4	13	13	1	5	2	1	0	4	3	8
11	45	0	0	0	0	0	0	0	0	0	0	0	0	0	0	0	0	0	0	0	0	0	0	0	0	0	0	0	0	0	0	0	0	0	0	0	0	0	0	0	0	0	0	0	0	0	0	0	0
11	46	1	0	1	1	1	1	1	1	0	1	1	1	1	1	1	0	1	1	0	1	1	1	1	0	1	0	0	0	0	1	0	0	0	1	7	3	0	6	16	11	1	6	3	0	2	7	0	5
11	47	0	1	0	0	0	0	1	0	0	0	1	0	0	0	0	0	0	0	1	1	1	1	1	1	1	1	1	1	1	1	1	1	1	1	5	12	0	5	15	15	0	2	0	0	1	6	1	6
11	48	0	0	0	0	0	0	0	0	0	0	0	0	0	0	0	0	0	0	0	0	0	0	0	0	0	0	0	0	0	0	0	0	0	0	0	0	0	0	0	0	0	0	0	0	0	0	0	0
11	49	1	0	0	1	1	1	1	0	1	0	0	0	1	1	1	0	1	0	1	0	0	0	0	1	0	0	0	0	0	1	0	0	0	0	6	0	0	1	9	13	2	6	2	1	4	6	2	5
11	50	0	0	0	0	0	0	0	0	0	0	0	0	0	0	0	0	0	0	0	0	0	0	0	0	0	0	0	0	0	0	0	0	0	0	0	0	0	0	0	0	0	0	0	0	0	0	0	0
11	51	1	1	1	1	1	1	1	1	1	1	1	1	1	1	1	1	1	1	1	1	1	1	1	1	1	1	1	1	1	1	1	1	1	1	10	16	0	7	19	14	8	4	3	0	3	7	4	6
11	52	0	1	1	0	0	0	0	0	0	1	0	1	1	0	0	0	0	0	0	1	0	1	1	1	1	0	1	1	1	1	0	0	1	1	5	0	0	4	8	0	0	5	0	0	0	7	1	9
11	53	1	1	1	1	1	1	1	1	1	1	1	1	1	1	1	1	1	1	1	1	1	1	1	1	1	1	1	1	1	1	1	1	1	1	6	18	0	7	21	11	5	3	0	2	4	4	1	6
11	54	1	1	1	1	1	1	1	1	1	1	1	1	1	1	1	1	1	1	1	1	1	1	1	1	1	1	1	1	1	1	1	1	1	1	7	18	0	4	16	14	6	4	2	0	2	9	2	9
11	55	1	0	0	1	0	1	1	1	1	1	0	1	1	1	0	1	1	1	1	0	0	0	0	1	0	0	0	0	0	0	0	1	0	0	7	0	0	2	15	16	1	3	3	0	2	4	2	5
11	56	1	1	1	1	1	1	1	1	1	1	1	1	1	1	1	1	1	1	1	1	1	1	1	1	1	1	1	1	1	1	1	1	1	1	8	17	0	8	18	10	4	3	4	0	3	7	2	9
11	57	0	1	0	0	0	0	0	0	1	0	0	1	0	0	0	0	0	0	1	0	1	1	1	1	1	1	1	1	0	1	1	0	1	1	4	14	0	7	14	13	2	2	1	1	0	8	3	5
11	58	1	1	1	1	1	1	1	1	1	1	1	1	1	1	1	1	1	1	1	1	1	1	1	1	1	1	1	1	1	1	1	1	1	1	9	15	0	7	15	14	5	1	0	0	3	8	1	4
11	59	1	0	1	1	0	1	1	1	0	1	1	1	1	1	1	1	1	1	0	1	0	1	0	1	1	1	0	0	0	0	0	0	0	0	5	15	0	1	11	12	0	3	2	0	1	3	0	2
11	60	0	0	0	0	0	0	0	0	0	0	0	0	0	0	0	0	0	0	0	0	0	0	0	0	0	0	0	0	0	0	0	0	0	0	0	0	0	0	0	0	0	0	0	0	0	0	0	0
11	61	1	0	1	1	1	1	1	1	1	1	0	1	0	1	1	1	1	0	1	0	0	0	0	0	0	0	0	0	0	0	0	0	0	0	5	0	0	4	12	17	1	3	1	1	1	5	5	4
11	62	0	1	0	1	0	0	0	0	0	1	1	0	0	0	0	0	1	0	0	1	1	1	0	1	1	1	1	1	1	1	1	1	1	0	6	11	0	5	8	10	0	4	1	0	1	5	1	8
11	63	0	0	0	0	0	0	0	0	0	0	0	0	0	0	0	0	0	0	0	0	0	0	0	0	0	0	0	0	0	0	0	0	0	0	0	0	0	0	0	0	0	0	0	0	0	0	0	0
11	64	0	1	0	1	0	0	1	0	0	0	0	0	1	0	0	1	0	0	1	1	1	1	1	1	1	1	1	0	1	1	1	1	1	1	7	12	0	8	12	10	3	2	1	1	4	4	2	7
11	65	0	0	0	0	0	0	0	0	0	0	0	0	0	0	0	0	0	0	0	0	0	0	0	0	0	0	0	0	0	0	0	0	0	0	0	0	0	0	0	0	0	0	0	0	0	0	0	0
11	66	0	0	0	0	0	0	0	0	0	0	0	0	0	0	0	0	0	0	0	0	0	0	0	0	0	0	0	0	0	0	0	0	0	0	0	0	0	0	0	0	0	0	0	0	0	0	0	0
11	67	0	0	0	0	0	0	0	0	0	0	0	0	0	0	0	0	0	0	0	0	0	0	0	0	0	0	0	0	0	0	0	0	0	0	0	0	0	0	0	0	0	0	0	0	0	0	0	0
11	68	0	0	0	0	0	0	0	0	0	0	0	0	0	0	0	0	0	0	0	0	0	0	0	0	0	0	0	0	0	0	0	0	0	0	0	0	0	0	0	0	0	0	0	0	0	0	0	2
11	69	1	1	1	1	1	1	1	1	1	1	1	1	1	1	1	1	1	1	1	1	1	1	1	1	1	1	1	1	1	1	1	1	1	1	5	15	0	3	15	10	2	4	1	0	2	3	1	6
11	70	0	1	0	1	0	0	0	1	0	0	1	0	1	0	0	0	0	1	1	1	0	1	1	1	1	0	1	1	1	0	0	1	1	1	9	0	0	7	8	16	0	0	0	0	5	0	3	2
11	71	0	1	0	0	1	0	0	0	0	1	0	0	0	0	0	0	0	0	1	1	1	1	0	1	1	1	0	1	0	1	0	0	1	1	5	8	0	0	1	11	2	4	2	2	1	5	1	5
11	72	0	1	0	1	1	0	0	0	0	0	0	0	1	0	0	0	1	0	1	1	0	1	0	0	1	0	1	1	1	1	1	1	1	0	5	0	0	1	10	9	3	1	0	0	3	5	1	7
11	73	1	0	1	1	1	1	1	0	0	0	1	1	1	1	0	0	1	1	0	0	0	0	0	0	0	1	1	1	0	1	0	0	0	0	3	12	0	4	17	17	0	3	2	0	2	6	0	7
11	74	0	0	0	0	0	0	0	0	0	0	0	0	0	0	0	0	0	0	0	0	0	0	0	0	0	0	0	0	0	0	0	0	0	0	0	0	0	0	0	0	0	0	0	0	0	0	0	0
11	75	0	1	0	0	0	0	0	1	0	1	0	0	0	1	0	0	1	0	1	1	1	1	0	1	1	1	0	1	1	0	1	1	0	1	5	10	0	1	9	14	0	3	2	0	3	4	3	5
11	76	0	1	1	0	0	0	0	0	0	1	0	0	0	0	0	0	0	0	1	1	1	1	1	1	1	0	0	1	1	1	0	1	0	1	4	0	0	2	6	10	0	6	4	2	0	8	1	5
11	77	0	0	0	0	0	0	0	0	0	0	0	0	0	0	0	0	0	0	0	0	0	0	0	0	0	0	0	0	0	0	0	0	0	0	0	0	0	0	0	0	0	0	0	0	0	0	0	0
11	78	1	0	1	0	1	1	1	0	0	1	0	1	1	1	1	0	1	1	0	1	0	0	1	0	0	0	1	1	0	1	0	0	1	0	5	1	0	5	15	0	5	4	3	2	3	6	2	6
11	79	1	0	1	1	1	1	1	0	1	1	1	0	0	1	0	1	1	1	0	1	0	0	0	0	0	0	0	0	1	0	1	0	1	0	4	4	0	0	5	16	1	1	1	0	1	4	2	3
11	80	0	0	0	0	0	0	0	0	0	0	0	0	0	0	0	0	0	0	0	0	0	0	0	0	0	0	0	0	0	0	0	0	0	0	0	0	0	0	0	0	0	0	0	0	0	0	0	0
11	81	1	1	1	1	1	1	1	1	1	1	1	1	1	1	1	1	1	1	1	1	1	1	1	1	1	1	1	1	1	1	1	1	1	1	7	14	0	4	18	11	7	5	3	0	5	6	2	8
11	82	0	1	0	1	0	0	1	0	0	1	1	0	0	0	1	0	0	0	1	0	0	0	1	1	1	0	1	1	1	1	1	0	0	1	8	0	0	3	11	13	0	6	2	2	1	5	1	8
11	83	0	1	0	1	1	0	0	0	1	0	0	0	1	0	0	0	1	0	0	1	0	1	1	0	1	1	1	1	0	1	0	0	1	0	4	13	0	2	2	11	1	4	2	0	1	4	0	5
11	84	0	0	0	0	0	0	0	0	0	0	0	0	0	0	0	0	0	0	0	0	0	0	0	0	0	0	0	0	0	0	0	0	0	0	0	0	0	0	0	0	0	0	0	0	0	0	0	0
11	85	1	0	1	1	0	0	0	1	1	1	1	1	1	0	1	1	1	0	1	1	1	0	1	0	0	1	1	0	0	0	0	0	0	0	8	14	0	9	14	10	1	1	1	1	3	2	1	5
11	86	1	1	1	1	1	1	1	1	1	1	1	1	1	1	1	1	1	1	1	1	1	1	1	1	1	1	1	1	1	1	1	1	1	1	9	17	0	6	15	11	2	5	0	0	4	6	3	7
11	87	0	1	0	1	0	0	0	0	0	0	0	0	0	0	0	0	0	1	0	1	1	1	1	1	1	0	1	0	0	1	0	1	1	1	6	0	0	4	6	15	0	2	1	1	1	4	2	6
11	88	1	1	1	1	1	1	1	1	1	1	1	1	1	1	1	1	1	1	1	1	1	1	1	1	1	1	1	1	1	1	1	1	1	1	9	17	0	2	18	11	4	7	1	0	3	9	4	8
11	89	1	0	0	1	0	1	1	1	0	1	1	1	1	1	1	1	1	1	0	0	0	0	0	0	0	0	0	0	0	0	0	0	0	0	2	0	0	2	13	18	0	2	1	0	1	2	2	3
11	90	1	0	1	0	0	1	0	0	1	1	1	0	0	0	1	1	1	1	0	1	0	0	0	0	1	0	0	0	0	0	0	0	1	0	3	0	0	1	1	0	0	2	1	0	0	3	1	2
11	91	0	0	0	0	0	0	0	0	0	0	0	0	0	0	0	0	0	0	0	0	0	0	0	0	0	0	0	0	0	0	0	0	0	0	0	0	0	0	0	0	0	0	0	0	0	0	0	0
11	92	0	0	0	0	0	0	0	0	0	0	0	0	0	0	0	0	0	0	0	0	0	0	0	0	0	0	0	0	0	0	0	0	0	0	0	0	0	0	0	0	0	0	0	0	0	0	0	0
11	93	1	0	1	1	1	1	1	1	1	1	1	0	1	0	0	1	1	0	0	0	0	0	0	0	1	0	0	0	0	1	0	0	0	0	7	1	0	4	12	13	3	4	2	1	3	7	2	6
11	94	0	0	0	0	0	0	0	0	0	0	0	0	0	0	0	0	0	0	0	0	0	0	0	0	0	0	0	0	0	0	0	0	0	0	0	0	0	0	0	0	0	0	0	0	0	0	0	0
11	95	0	1	0	0	0	0	0	1	1	0	0	0	0	0	0	0	1	1	1	0	0	1	1	0	1	1	1	1	0	1	0	1	0	1	7	11	0	3	5	0	2	2	2	0	0	6	2	6
11	96	0	1	0	0	1	0	0	1	0	1	1	1	1	0	0	1	0	0	0	1	1	1	1	1	1	0	1	1	1	1	1	1	1	1	5	0	0	5	15	15	2	3	2	1	2	7	3	7
11	97	0	1	0	1	1	1	0	0	0	0	0	0	0	0	0	0	1	0	1	1	0	1	1	1	1	1	0	1	0	1	1	0	0	0	3	10	0	6	2	14	2	1	0	0	1	5	1	6
11	98	1	0	0	0	0	1	1	1	1	0	1	1	1	1	0	1	1	0	0	0	0	0	0	0	0	1	0	0	0	0	0	0	0	0	4	15	0	1	13	0	0	0	0	0	0	3	2	5
11	99	1	0	0	0	1	1	1	1	0	1	0	1	1	0	1	1	0	1	0	0	0	0	0	0	0	0	0	0	0	0	0	0	0	0	5	0	0	0	13	0	4	2	1	0	0	2	2	1
11	100	0	0	0	0	0	0	0	0	0	0	0	0	0	0	0	0	0	0	0	0	0	0	0	0	0	0	0	0	0	0	0	0	0	0	0	0	0	0	0	0	0	0	0	0	0	0	0	0
11	101	0	1	0	0	0	0	0	0	1	0	1	0	0	0	0	1	0	0	0	1	1	1	1	0	0	1	0	1	0	1	1	1	1	0	4	11	0	2	9	15	1	4	3	0	1	5	1	6
11	102	0	0	0	0	0	0	0	0	0	0	0	0	0	0	0	0	0	0	0	0	0	0	0	0	0	0	0	0	0	0	0	0	0	0	0	0	0	0	0	0	0	0	0	0	0	0	0	0
11	103	1	1	1	1	1	1	1	1	1	1	1	1	1	1	1	1	1	1	1	1	1	1	1	1	1	1	1	1	1	1	1	1	1	1	7	15	0	4	16	11	4	2	1	0	4	6	3	7
11	104	1	1	1	1	1	1	1	1	1	1	1	1	1	1	1	1	1	1	1	1	1	1	1	1	1	1	1	1	1	1	1	1	1	1	10	14	0	6	15	11	2	3	1	1	2	4	2	7
11	105	1	1	1	1	1	1	1	1	1	1	1	1	1	1	1	1	1	1	1	1	1	1	1	1	1	1	1	1	1	1	1	1	1	1	10	17	0	6	12	14	4	3	1	0	2	6	2	7
11	106	1	0	1	1	1	0	1	1	0	1	0	1	1	1	1	1	1	1	1	1	1	0	1	1	0	0	0	0	0	1	0	1	0	0	7	4	0	7	16	12	2	6	2	1	4	7	3	6
11	107	0	0	0	0	0	0	0	0	0	0	0	0	0	0	0	0	0	0	0	0	0	0	0	0	0	0	0	0	0	0	0	0	0	0	0	0	0	0	0	0	0	0	0	0	0	0	0	0
11	108	0	1	0	0	0	0	1	0	0	0	0	0	0	1	0	0	0	0	1	0	0	1	1	0	0	1	1	1	0	1	0	1	0	1	5	12	0	5	12	0	0	2	1	0	1	5	1	7
11	109	0	1	1	0	0	1	0	1	1	0	0	0	0	0	0	0	0	1	1	1	1	1	1	1	0	1	1	1	1	1	1	1	1	1	10	12	0	11	11	16	0	3	0	0	1	7	3	5
11	110	0	1	0	0	0	0	0	0	0	0	0	0	0	0	0	1	1	0	1	0	1	1	1	0	1	1	1	1	1	0	0	1	1	0	4	10	0	3	4	12	0	0	0	0	1	1	1	0
11	111	0	0	0	0	0	0	0	0	0	0	0	0	0	0	0	0	0	0	0	0	0	0	0	0	0	0	0	0	0	0	0	0	0	0	0	0	0	0	0	0	0	0	0	0	0	0	0	0
11	112	1	1	1	1	1	1	1	1	1	1	1	1	1	1	1	1	1	1	1	1	1	1	1	1	1	1	1	1	1	1	1	1	1	1	7	17	0	6	19	15	6	4	2	2	2	4	2	11
11	113	0	0	0	0	0	0	0	0	0	0	0	0	0	0	0	0	0	0	0	0	0	0	0	0	0	0	0	0	0	0	0	0	0	0	0	0	0	0	0	0	0	0	0	0	0	0	0	0
11	114	0	1	0	0	0	1	0	0	0	0	1	1	0	1	0	0	0	0	0	1	1	0	1	0	1	0	1	1	0	1	1	1	0	1	6	0	0	5	15	15	1	4	0	0	0	7	2	7
11	115	0	0	0	0	0	0	0	0	0	0	0	0	0	0	0	0	0	0	0	0	0	0	0	0	0	0	0	0	0	0	0	0	0	0	0	0	0	0	0	0	0	0	0	0	0	0	0	0
11	116	0	1	0	0	1	0	0	1	0	0	0	1	0	1	0	1	0	0	0	0	1	1	0	1	1	1	0	1	1	0	0	1	0	1	4	13	0	6	15	13	3	0	0	0	3	0	3	1
11	117	0	0	0	0	0	0	0	0	0	0	0	0	0	0	0	0	0	0	0	0	0	0	0	0	0	0	0	0	0	0	0	0	0	0	1	0	0	0	0	0	0	0	0	0	0	0	0	0
11	118	0	0	0	0	0	0	0	0	0	0	0	0	0	0	0	0	0	0	0	0	0	0	0	0	0	0	0	0	0	0	0	0	0	0	0	0	0	0	0	0	0	0	0	0	0	0	0	0
11	119	0	0	0	0	0	0	0	0	0	0	0	0	0	0	0	0	0	0	0	0	0	0	0	0	0	0	0	0	0	0	0	0	0	0	0	0	0	0	0	0	0	0	0	0	0	0	0	0
11	120	1	0	0	1	1	1	0	1	0	1	1	1	1	1	1	1	1	1	1	0	0	0	0	0	0	0	0	0	0	0	1	1	0	0	7	0	0	5	14	16	3	4	3	1	3	5	0	6
11	121	1	1	1	1	1	1	1	1	1	1	1	1	1	1	1	1	1	1	1	1	1	1	1	1	1	1	1	1	1	1	1	1	1	1	7	14	0	7	17	12	2	5	1	1	2	6	2	7
11	122	0	0	0	0	0	0	0	0	0	0	0	0	0	0	0	0	0	0	0	0	0	0	0	0	0	0	0	0	0	0	0	0	0	0	0	0	0	0	0	0	0	0	0	0	0	0	0	0
11	123	0	0	0	0	0	0	0	0	0	0	0	0	0	0	0	0	0	0	0	0	0	0	0	0	0	0	0	0	0	0	0	0	0	0	0	0	0	0	0	0	0	0	0	0	0	0	0	0
11	124	0	1	0	0	1	0	1	0	0	0	0	0	1	0	1	0	0	1	0	1	1	1	1	1	1	1	0	1	0	1	1	1	0	1	7	16	0	4	12	13	3	3	0	2	1	5	3	7
11	125	1	0	0	0	0	1	1	1	1	1	1	1	1	1	1	1	0	0	0	0	0	0	0	0	0	1	0	0	0	0	1	0	0	1	5	11	0	1	11	0	0	3	1	0	1	4	1	3
11	126	0	0	0	0	0	0	0	0	0	0	0	0	0	0	0	0	0	0	0	0	0	0	0	0	0	0	0	0	0	0	0	0	0	0	0	0	0	0	0	0	0	0	0	0	0	0	0	0
11	127	1	1	1	1	1	1	1	1	1	1	1	1	1	1	1	1	1	1	1	1	1	1	1	1	1	1	1	1	1	1	1	1	1	1	6	15	0	5	14	13	6	5	2	1	3	7	3	8
11	128	1	1	1	1	1	1	1	1	1	1	1	1	1	1	1	1	1	1	1	1	1	1	1	1	1	1	1	1	1	1	1	1	1	1	6	16	0	6	19	13	2	3	1	0	4	6	2	7
11	129	0	0	0	0	0	0	0	0	0	0	0	0	0	0	0	0	0	0	0	0	0	0	0	0	0	0	0	0	0	0	0	0	0	0	0	0	0	0	0	0	0	0	0	0	0	0	0	0
11	130	1	1	1	1	1	1	1	1	1	1	1	1	1	1	1	1	1	1	1	1	1	1	1	1	1	1	1	1	1	1	1	1	1	1	10	16	0	7	18	13	4	5	3	0	3	7	2	7
11	131	1	1	1	1	1	1	1	1	1	1	1	1	1	1	1	1	1	1	1	1	1	1	1	1	1	1	1	1	1	1	1	1	1	1	6	16	0	5	14	13	3	5	1	2	2	8	1	9
11	132	0	1	0	0	1	0	1	0	0	1	0	0	1	0	0	1	1	0	1	1	1	0	1	1	0	1	1	1	0	0	1	1	0	0	5	14	0	5	9	12	1	3	3	2	0	4	1	3
11	133	0	1	0	0	1	0	0	0	0	0	0	0	0	0	0	0	0	0	1	1	0	0	1	0	1	1	1	1	0	1	1	1	1	0	4	10	0	6	4	0	4	2	1	0	0	5	1	7
11	134	0	0	0	0	0	0	0	0	0	0	0	0	0	0	0	0	0	0	0	0	0	0	0	0	0	0	0	0	0	0	0	0	0	0	0	0	0	0	0	0	0	0	0	0	0	0	0	0
11	135	1	1	1	1	1	1	1	1	1	1	1	1	1	1	1	1	1	1	1	1	1	1	1	1	1	1	1	1	1	1	1	1	1	1	6	16	0	6	19	10	4	2	2	0	3	6	6	3
11	136	0	1	0	0	0	0	0	0	0	0	0	0	1	1	1	0	1	0	1	0	1	0	1	0	1	0	1	1	0	1	1	1	1	1	6	0	0	2	4	10	0	1	0	0	0	7	2	6
11	137	1	0	1	1	1	1	1	1	1	1	0	0	1	1	1	1	1	1	0	0	0	0	0	0	0	0	1	1	0	0	1	1	1	0	5	0	0	5	12	17	2	2	2	0	1	4	0	4
11	138	1	1	1	1	1	1	1	1	1	1	1	1	1	1	1	1	1	1	1	1	1	1	1	1	1	1	1	1	1	1	1	1	1	1	7	20	0	8	21	11	2	3	1	1	4	5	2	7
11	139	1	1	1	1	1	1	1	1	1	1	1	1	1	1	1	1	1	1	1	1	1	1	1	1	1	1	1	1	1	1	1	1	1	1	11	19	0	6	16	9	4	2	2	1	3	7	1	7
11	140	0	1	1	0	1	0	0	0	0	0	1	0	0	0	0	0	1	0	1	1	1	1	0	0	1	0	1	1	1	1	1	1	1	0	6	3	0	2	5	13	1	1	0	0	0	4	2	5
11	141	1	1	1	1	1	1	1	1	1	1	1	1	1	1	1	1	1	1	1	1	1	1	1	1	1	1	1	1	1	1	1	1	1	1	10	17	0	10	15	11	5	4	0	0	4	5	2	3
11	142	1	1	1	1	1	1	1	1	1	1	1	1	1	1	1	1	1	1	1	1	1	1	1	1	1	1	1	1	1	1	1	1	1	1	8	14	0	7	16	14	5	1	0	0	2	8	2	8
11	143	0	1	0	0	1	0	0	1	0	1	0	1	1	1	0	1	0	0	0	1	1	1	1	0	1	1	1	1	1	1	1	1	1	1	4	12	1	3	15	12	4	3	2	1	2	5	0	8
11	144	1	1	1	1	1	1	1	1	1	1	1	1	1	1	1	1	1	1	1	1	1	1	1	1	1	1	1	1	1	1	1	1	1	1	8	17	0	8	17	14	6	4	1	0	3	7	3	8
11	145	1	0	1	1	1	0	1	0	0	1	1	1	0	1	1	1	0	0	0	0	0	1	0	0	0	0	0	1	0	0	0	0	0	0	4	1	0	1	12	18	0	3	0	0	1	3	1	3
11	146	0	0	0	0	0	0	0	0	0	0	0	0	0	0	0	0	0	0	0	0	0	0	0	0	0	0	0	0	0	0	0	0	0	0	0	0	0	0	0	0	0	0	0	0	0	0	0	0
11	147	0	1	0	1	0	1	1	0	1	0	1	0	1	1	0	1	1	0	1	0	1	1	1	1	1	1	1	1	1	1	1	1	1	1	11	13	0	9	17	12	2	3	2	0	3	5	2	8
11	148	0	0	0	0	0	0	0	0	0	0	0	0	0	0	0	0	0	0	0	0	0	0	0	0	0	0	0	0	0	0	0	0	0	0	0	0	0	0	0	0	0	0	1	0	0	0	0	0
11	149	0	1	0	1	0	0	0	1	1	1	1	0	1	0	0	0	0	0	1	0	1	1	1	0	0	0	1	1	1	1	1	0	1	1	7	0	0	7	7	13	2	3	0	0	5	5	3	8
11	150	1	1	1	1	1	1	1	1	1	1	1	1	1	1	1	1	1	1	1	1	1	1	1	1	1	1	1	1	1	1	1	1	1	1	6	17	0	7	15	10	6	2	1	0	2	6	3	6
11	151	1	0	1	1	1	0	0	0	1	1	1	1	1	1	1	1	0	0	0	0	0	0	1	0	0	0	0	1	0	0	0	0	0	0	4	2	0	3	12	15	1	2	3	1	1	3	1	5
11	152	0	0	0	0	0	0	0	0	0	0	0	0	0	0	0	0	0	0	0	0	0	0	0	0	0	0	0	0	0	0	0	0	0	0	0	0	0	0	0	0	0	0	0	0	0	0	0	0
11	153	1	0	1	1	0	1	1	1	1	0	1	1	1	0	0	0	0	1	0	0	0	1	1	0	0	1	0	0	0	0	0	0	0	0	8	10	0	3	16	19	0	1	0	0	1	1	1	4
11	154	0	0	0	0	0	0	0	0	0	0	0	0	0	0	0	0	0	0	0	0	0	0	0	0	0	0	0	0	0	0	0	0	0	0	0	0	0	0	0	0	0	0	0	0	0	0	0	0
11	155	1	1	1	1	1	1	1	1	1	1	1	1	1	1	1	1	1	1	1	1	1	1	1	1	1	1	1	1	1	1	1	1	1	1	9	16	0	12	14	12	4	3	3	0	3	6	4	8
11	156	1	1	1	1	1	1	1	1	1	1	1	1	1	1	1	1	1	1	1	1	1	1	1	1	1	1	1	1	1	1	1	1	1	1	7	15	0	6	14	9	3	4	2	1	3	6	0	6
11	157	0	1	1	0	0	1	1	0	0	1	0	1	0	0	0	0	1	0	1	1	1	0	0	1	0	0	0	1	1	0	1	1	1	1	2	1	0	2	13	9	0	2	2	0	0	3	3	3
11	158	1	1	1	1	1	1	1	1	1	1	1	1	1	1	1	1	1	1	1	1	1	1	1	1	1	1	1	1	1	1	1	1	1	1	7	15	0	8	15	12	8	5	3	0	5	9	2	7
11	159	1	0	0	1	0	1	1	0	1	0	0	1	0	1	1	1	1	1	0	0	0	0	0	0	0	0	0	0	0	0	1	0	0	0	2	0	0	0	11	0	0	2	1	0	1	2	1	4
11	160	0	1	1	0	0	1	0	1	1	0	0	1	0	0	0	1	0	1	1	0	1	0	1	0	1	1	0	1	1	0	0	1	0	1	9	15	0	7	14	11	0	1	0	0	3	5	2	5
11	161	1	0	1	1	0	1	1	0	1	1	1	1	1	0	1	1	1	1	1	0	1	0	0	0	1	0	1	0	0	1	1	1	1	0	6	3	0	2	16	11	0	5	3	0	1	5	2	9
11	162	1	1	1	1	1	1	1	1	1	1	1	1	1	1	1	1	1	1	1	1	1	1	1	1	1	1	1	1	1	1	1	1	1	1	6	16	0	7	17	12	2	2	3	0	2	6	3	7
11	163	1	0	0	0	1	0	1	0	1	0	1	1	1	1	0	0	1	1	0	0	0	0	1	1	0	0	0	1	0	0	0	0	0	0	3	0	0	1	8	0	1	2	0	0	0	2	1	3
11	164	0	1	0	0	1	0	0	0	0	1	1	1	0	0	0	0	1	0	0	1	1	0	1	0	1	1	0	1	1	0	0	1	0	1	3	12	0	4	9	11	2	5	2	0	1	5	4	5
11	165	1	0	1	0	1	1	0	1	0	0	0	1	1	1	1	1	1	0	0	0	0	1	0	0	0	0	0	0	0	1	1	0	0	1	3	0	0	5	11	0	1	2	1	0	2	4	1	4
11	166	1	1	1	1	1	1	1	1	1	1	1	1	1	1	1	1	1	1	1	1	1	1	1	1	1	1	1	1	1	1	1	1	1	1	7	17	0	10	18	15	3	5	2	1	2	7	2	7
11	167	0	1	1	0	0	0	0	1	1	0	0	1	0	0	0	0	0	0	1	1	0	1	1	1	1	1	0	1	0	1	1	0	1	1	1	15	0	3	10	0	1	4	1	0	1	6	0	5
11	168	1	1	1	1	1	1	1	1	1	1	1	1	1	1	1	1	1	1	1	1	1	1	1	1	1	1	1	1	1	1	1	1	1	1	8	13	0	6	19	10	6	3	2	0	2	5	2	10
11	169	0	0	0	0	0	0	0	0	0	0	0	0	0	0	0	0	0	0	0	0	0	0	0	0	0	0	0	0	0	0	0	0	0	0	0	0	0	0	0	0	0	1	1	0	0	0	0	0
11	170	0	1	0	0	0	1	0	0	1	1	0	1	0	0	0	1	1	1	1	1	0	1	1	1	1	1	0	1	1	1	1	1	1	0	5	13	0	4	13	0	0	3	2	0	1	6	2	7
11	171	1	1	1	1	1	1	1	1	1	1	1	1	1	1	1	1	1	1	1	1	1	1	1	1	1	1	1	1	1	1	1	1	1	1	6	13	0	7	16	10	5	2	2	0	3	5	2	8
11	172	1	1	1	1	1	1	1	1	1	1	1	1	1	1	1	1	1	1	1	1	1	1	1	1	1	1	1	1	1	1	1	1	1	1	7	16	0	7	14	13	3	5	3	0	1	7	3	6
11	173	1	0	1	1	1	1	1	1	1	1	1	0	1	1	1	0	0	0	0	1	0	0	0	0	0	0	0	0	0	0	0	0	0	0	5	4	0	1	7	16	1	3	2	0	2	4	0	5
11	174	1	0	1	1	1	0	1	1	1	0	1	1	1	1	1	1	1	0	0	1	0	0	0	0	0	0	0	0	0	0	0	0	0	1	4	4	0	2	12	18	2	1	0	0	4	3	2	3
11	175	1	1	1	1	1	1	1	1	1	1	1	1	1	1	1	1	1	1	1	1	1	1	1	1	1	1	1	1	1	1	1	1	1	1	7	16	0	8	13	13	2	5	1	1	2	5	2	10
11	176	1	0	0	1	1	1	1	1	1	1	1	1	0	0	1	1	1	1	0	0	1	0	0	0	1	0	0	0	0	0	0	0	1	0	6	0	0	1	12	10	3	1	2	0	2	3	0	3
11	177	0	1	0	1	0	0	0	0	0	0	1	0	0	0	1	0	1	0	0	0	0	1	1	1	1	1	1	1	0	1	1	1	1	1	4	10	0	7	5	14	0	2	1	0	3	4	1	8
11	178	0	1	0	0	1	0	1	0	0	1	0	0	0	0	1	0	0	0	1	0	1	1	1	1	1	0	1	1	1	0	1	0	1	1	5	0	0	6	7	14	3	1	3	1	2	3	2	3
11	179	0	1	0	0	0	0	0	1	0	0	1	0	1	0	1	1	0	0	0	1	0	1	0	1	1	1	1	1	0	1	1	1	1	1	5	8	0	4	8	0	0	3	0	0	1	7	2	9
11	180	1	0	0	0	1	1	1	1	0	1	1	0	1	1	1	1	1	0	0	0	0	0	0	0	0	0	1	0	1	0	0	0	0	0	6	0	0	1	6	0	2	3	1	0	1	5	2	3
11	181	1	0	0	1	1	1	0	0	1	1	1	1	1	1	0	0	1	1	0	0	1	0	0	0	1	0	0	1	0	0	1	0	0	1	3	0	0	1	13	8	2	3	2	0	2	4	2	6
11	182	1	0	1	1	0	1	1	1	1	1	0	0	1	1	1	0	0	1	0	1	0	1	0	0	0	0	0	1	1	0	1	0	0	0	1	2	0	2	4	16	0	3	2	0	3	4	1	4
11	183	0	1	0	0	1	0	0	0	0	0	0	0	0	0	0	0	1	0	0	1	1	1	0	0	0	1	1	1	1	1	1	0	1	1	2	15	0	0	1	12	4	2	1	0	1	4	3	5
11	184	0	0	0	0	0	0	0	0	0	0	0	0	0	0	0	0	0	0	0	0	0	0	0	0	0	0	0	0	0	0	0	0	0	0	0	0	0	0	0	0	0	0	0	0	0	0	0	0
11	185	1	0	1	1	0	1	1	0	1	1	1	1	0	1	1	1	1	1	1	0	0	1	0	0	0	1	1	0	0	1	0	1	0	0	6	15	0	3	14	15	0	6	4	0	2	5	1	6
11	186	0	0	0	0	0	0	0	0	0	0	0	0	0	0	0	0	0	0	0	0	0	0	0	0	0	0	0	0	0	0	0	0	0	0	0	0	0	0	0	0	0	0	0	0	0	0	0	0
11	187	0	0	0	0	0	0	0	0	0	0	0	0	0	0	0	0	0	0	0	0	0	0	0	0	0	0	0	0	0	0	0	0	0	0	0	0	0	0	0	0	0	0	0	0	0	0	0	0
11	188	0	0	0	0	0	0	0	0	0	0	0	0	0	0	0	0	0	0	0	0	0	0	0	0	0	0	0	0	0	0	0	0	0	0	0	0	0	0	0	0	0	0	0	0	0	0	0	0
11	189	0	1	0	1	0	0	1	0	0	0	0	0	0	0	0	0	1	0	1	1	0	1	1	1	1	1	1	1	1	1	0	1	1	1	8	12	0	4	11	17	1	2	0	0	4	7	1	7
11	190	0	1	1	0	0	0	0	1	0	0	0	0	1	0	0	0	1	0	1	0	1	0	1	1	1	1	0	0	1	1	0	0	0	1	3	8	0	1	2	0	0	1	1	0	0	1	1	5
11	191	1	0	1	0	1	1	1	1	1	1	1	1	1	0	1	1	0	1	0	0	0	1	1	1	0	1	0	0	0	0	1	0	1	0	4	14	0	4	15	0	1	2	0	1	1	3	3	5
11	192	0	1	0	0	0	0	0	1	0	0	0	0	0	0	0	0	0	0	1	0	1	1	1	0	1	1	1	0	0	1	1	1	1	1	5	13	0	6	8	14	0	1	1	0	1	6	2	7
11	193	0	0	0	0	0	0	0	0	0	0	0	0	0	0	0	0	0	0	0	0	0	0	0	0	0	0	0	0	0	0	0	0	0	0	0	0	0	0	0	0	0	0	0	0	0	0	0	0
11	194	1	1	1	1	1	1	1	1	1	1	1	1	1	1	1	1	1	1	1	1	1	1	1	1	1	1	1	1	1	1	1	1	1	1	8	16	0	6	15	13	6	1	0	0	4	7	4	8
11	195	0	1	0	0	0	0	0	0	0	0	0	0	1	0	0	0	1	0	1	1	1	1	0	1	1	1	1	1	1	0	1	1	1	0	1	14	0	1	7	12	0	0	0	0	0	0	1	2
11	196	1	0	1	0	1	0	1	1	1	1	1	1	1	1	1	1	1	1	0	0	0	0	0	0	1	0	0	0	1	1	1	0	0	0	4	0	0	1	15	0	2	4	0	1	0	4	0	8
11	197	1	1	1	1	1	1	1	1	1	1	1	1	1	1	1	1	1	1	1	1	1	1	1	1	1	1	1	1	1	1	1	1	1	1	7	16	0	8	18	13	4	5	4	2	3	8	1	5
11	198	0	0	0	0	0	0	0	0	0	0	0	0	0	0	0	0	0	0	0	0	0	0	0	0	0	0	0	0	0	0	0	0	0	0	0	0	0	0	0	0	0	0	0	0	0	0	0	0
11	199	0	1	0	0	0	0	0	0	0	1	0	0	1	0	0	0	0	0	1	1	0	0	0	0	1	1	0	1	1	0	1	0	1	0	2	9	0	1	0	0	0	1	0	0	0	2	2	2
11	200	1	0	1	0	1	0	1	1	0	1	1	0	0	1	1	1	1	1	0	0	1	0	0	0	1	1	0	0	1	0	0	0	0	0	9	13	0	4	10	15	2	4	1	1	0	4	3	5
11	201	1	1	1	1	1	1	1	1	1	1	1	1	1	1	1	1	1	1	1	1	1	1	1	1	1	1	1	1	1	1	1	1	1	1	9	14	0	3	16	12	6	2	2	1	3	8	3	8
11	202	1	0	1	0	1	1	1	1	1	1	0	1	1	0	0	0	1	1	0	0	0	0	1	1	0	0	0	1	1	0	0	0	0	1	6	0	0	2	12	0	2	2	1	0	1	2	1	3
11	203	1	0	1	1	1	0	1	1	1	1	1	1	0	1	1	1	0	0	1	0	0	1	0	1	0	0	0	0	0	0	0	0	0	1	7	0	0	4	9	12	4	4	0	0	1	3	2	4
11	204	0	0	0	0	0	0	0	0	0	0	0	0	0	0	0	0	0	0	0	0	0	0	0	0	0	0	0	0	0	0	0	0	0	0	0	0	0	0	0	0	0	0	0	0	0	0	0	0
11	205	1	1	1	1	1	1	1	1	1	1	1	1	1	1	1	1	1	1	1	1	1	1	1	1	1	1	1	1	1	1	1	1	1	1	6	18	0	6	14	13	5	2	4	1	3	6	1	8
11	206	0	1	0	1	0	0	0	0	0	0	0	0	0	0	0	0	0	0	1	1	0	1	1	1	1	1	1	1	1	0	0	1	1	1	1	14	0	2	4	11	0	0	0	0	1	0	1	1
11	207	0	1	1	0	1	0	0	0	0	0	0	0	1	0	0	0	0	1	1	1	1	0	0	1	1	1	1	1	1	0	1	1	1	1	4	16	0	1	7	14	3	0	0	0	0	0	2	2
11	208	0	1	0	0	0	0	0	0	0	0	0	1	1	0	0	0	0	1	1	1	1	1	0	1	1	1	0	1	0	1	0	1	1	0	4	11	0	1	14	12	0	1	0	0	0	3	2	7
11	209	1	0	0	1	1	1	0	1	1	1	1	1	1	0	1	0	1	1	0	0	1	0	1	0	0	0	0	0	0	0	0	0	1	0	5	0	0	7	13	12	6	1	1	0	3	2	0	3
11	210	0	0	0	0	0	0	0	0	0	0	0	0	0	0	0	0	0	0	0	0	0	0	0	0	0	0	0	0	0	0	0	0	0	0	0	0	0	0	0	0	0	0	0	0	0	0	0	0
11	211	1	0	1	1	1	1	1	0	1	1	0	1	1	0	0	1	1	0	0	0	1	0	0	0	0	0	0	0	1	0	1	1	0	0	7	6	0	2	14	11	4	1	1	1	3	4	2	6
11	212	0	1	0	0	1	1	0	0	0	0	0	0	1	0	0	0	0	0	1	1	0	1	1	1	0	0	1	0	1	0	1	1	1	1	5	0	0	5	6	0	1	0	0	0	0	1	0	1
11	213	1	0	0	1	1	0	1	1	1	1	1	0	0	1	1	1	0	1	0	0	1	1	0	0	1	0	0	0	0	0	0	1	0	1	5	0	0	1	13	11	2	2	2	1	2	5	2	2
11	214	1	0	1	1	1	0	1	1	0	0	1	1	1	1	1	1	1	1	1	0	0	1	0	0	0	1	0	0	1	0	1	0	0	0	5	14	0	0	10	16	3	0	0	0	1	0	2	0
11	215	1	1	1	1	1	1	1	1	1	1	1	1	1	1	1	1	1	1	1	1	1	1	1	1	1	1	1	1	1	1	1	1	1	1	9	19	0	9	16	10	4	2	2	1	2	6	1	9
11	216	0	1	1	0	1	0	0	0	0	0	1	0	0	0	1	0	1	0	0	0	1	1	0	1	1	0	0	0	1	0	1	1	1	1	4	0	0	2	4	12	4	0	1	0	0	0	1	0
11	217	0	1	1	1	0	0	0	0	0	1	0	0	0	0	1	0	0	1	1	1	1	1	1	0	1	1	0	1	1	0	1	1	1	1	7	14	0	4	11	11	1	3	2	1	2	5	1	5
11	218	0	0	0	0	0	0	0	0	0	0	0	0	0	0	0	0	0	0	0	0	0	0	0	0	0	0	0	0	0	0	0	0	0	0	0	0	0	0	0	0	0	0	0	0	0	0	0	0
11	219	1	0	1	1	1	1	1	1	1	1	1	1	1	1	1	1	1	0	1	1	0	0	1	0	0	0	0	0	0	0	0	0	0	0	8	2	0	4	14	18	5	2	1	0	2	3	3	4
11	220	1	1	1	1	1	1	1	1	1	1	1	1	1	1	1	1	1	1	1	1	1	1	1	1	1	1	1	1	1	1	1	1	1	1	8	16	0	6	16	15	5	5	3	0	3	6	2	9
11	221	0	1	0	1	0	0	0	0	0	1	0	0	1	1	0	1	1	0	0	1	1	1	1	1	1	1	0	1	1	0	1	0	1	1	5	10	0	4	5	14	0	2	1	0	1	4	1	3
11	222	1	0	1	1	1	1	1	0	0	0	0	0	1	1	0	1	0	0	0	0	0	0	0	0	1	0	0	1	0	1	1	0	0	0	2	0	0	4	5	16	1	1	0	0	2	5	1	5
11	223	0	0	0	0	0	0	0	0	0	0	0	0	0	0	0	0	0	0	0	0	0	0	0	0	0	0	0	0	0	0	0	0	0	0	0	0	0	0	0	0	0	0	0	0	0	0	0	0
11	224	1	0	1	1	1	1	1	1	1	0	0	1	1	0	1	1	1	1	0	1	0	1	1	0	0	1	0	0	0	0	0	0	0	0	4	14	0	7	12	17	5	0	0	0	6	4	3	4
11	225	0	1	0	1	0	0	0	0	0	0	1	0	0	0	0	0	1	0	1	1	1	1	1	1	0	1	0	1	1	1	1	0	1	1	6	13	0	5	5	11	0	2	0	0	1	5	2	5
11	226	0	0	0	0	0	0	0	0	0	0	0	0	0	0	0	0	0	0	0	0	0	0	0	0	0	0	0	0	0	0	0	0	0	0	0	0	0	0	0	0	0	1	0	0	0	0	0	0
11	227	1	1	1	1	1	1	1	1	1	1	1	1	1	1	1	1	1	1	1	1	1	1	1	1	1	1	1	1	1	1	1	1	1	1	9	17	0	6	16	9	5	3	2	1	3	4	3	6
11	228	1	1	1	1	1	1	1	1	1	1	1	1	1	1	1	1	1	1	1	1	1	1	1	1	1	1	1	1	1	1	1	1	1	1	6	15	0	8	18	14	3	3	1	1	2	6	4	6
11	229	1	1	1	1	1	1	1	1	1	1	1	1	1	1	1	1	1	1	1	1	1	1	1	1	1	1	1	1	1	1	1	1	1	1	9	13	0	3	13	12	2	3	2	0	1	6	3	5
11	230	1	1	1	1	1	1	1	1	1	1	1	1	1	1	1	1	1	1	1	1	1	1	1	1	1	1	1	1	1	1	1	1	1	1	10	12	0	5	15	13	4	5	2	0	3	6	2	5
11	231	0	0	0	0	0	0	0	0	0	0	0	0	0	0	0	0	0	0	0	0	0	0	0	0	0	0	0	0	0	0	0	0	0	0	0	0	0	0	0	0	0	0	0	0	0	0	0	0
11	232	1	1	1	1	1	1	1	1	1	1	1	1	1	1	1	1	1	1	1	1	1	1	1	1	1	1	1	1	1	1	1	1	1	1	11	16	0	9	17	13	4	4	2	0	4	6	1	9
11	233	0	1	0	0	0	1	0	0	0	0	0	1	1	0	1	0	0	1	1	1	1	1	0	1	0	1	1	1	1	1	0	0	1	0	5	14	0	3	11	10	0	2	1	0	1	6	2	7
11	234	0	1	0	0	0	1	0	0	0	0	0	0	0	1	0	0	1	0	0	1	0	1	0	1	0	1	1	1	0	1	1	1	1	1	3	8	0	1	3	0	0	2	1	0	1	5	1	7
11	235	0	1	0	1	0	0	0	0	1	0	1	0	0	1	0	1	0	0	1	1	0	1	0	0	0	1	1	1	1	1	1	1	1	1	4	10	0	1	6	11	0	2	1	0	1	6	1	8
11	236	1	0	1	0	1	1	1	0	0	0	0	1	0	1	1	1	1	0	0	0	0	0	0	0	0	0	1	1	1	0	0	0	0	1	2	0	0	1	13	0	2	0	0	0	0	0	3	2
11	237	1	1	1	1	1	1	1	1	1	1	1	1	1	1	1	1	1	1	1	1	1	1	1	1	1	1	1	1	1	1	1	1	1	1	6	14	0	4	13	14	2	5	0	0	3	6	3	8
11	238	1	0	1	1	1	1	0	1	1	0	0	1	0	1	1	1	0	0	0	0	0	0	1	0	0	0	0	0	0	1	1	0	0	0	6	0	0	2	8	16	2	3	2	0	1	6	1	7
11	239	1	0	1	1	0	1	1	1	1	0	1	1	1	1	1	1	1	1	0	0	0	0	1	0	1	1	0	1	0	1	0	0	0	0	4	14	0	6	15	18	0	5	4	1	3	7	2	5
11	240	0	1	0	0	0	1	0	0	0	0	1	0	0	0	0	0	0	0	0	1	0	1	1	0	1	1	1	1	0	1	1	1	1	1	1	9	0	4	4	0	0	3	0	0	1	6	1	8
11	241	0	1	1	1	0	0	0	1	0	0	0	0	0	0	0	0	1	0	1	1	1	1	0	1	1	1	0	1	1	1	0	1	0	0	6	17	0	2	8	13	1	1	0	0	2	4	2	8
11	242	0	0	0	0	0	0	0	0	0	0	0	0	0	0	0	0	0	0	0	0	0	0	0	0	0	0	0	0	0	0	0	0	0	0	0	0	0	0	0	0	0	0	0	0	0	0	0	0
11	243	0	1	1	0	1	0	0	0	0	0	0	0	1	0	0	0	0	1	1	1	1	1	0	0	1	0	1	1	0	0	1	1	1	1	7	2	0	2	7	9	3	0	0	0	2	0	2	0
11	244	1	0	1	0	1	1	1	0	1	0	1	1	1	1	1	1	1	1	0	1	0	0	1	0	0	1	1	1	1	0	0	1	1	0	6	15	0	5	13	0	1	1	0	0	1	4	3	5
11	245	1	1	1	1	1	1	1	1	1	1	1	1	1	1	1	1	1	1	1	1	1	1	1	1	1	1	1	1	1	1	1	1	1	1	7	15	0	5	16	13	2	3	2	2	1	4	3	8
11	246	0	1	0	0	0	0	0	0	0	0	0	1	0	0	0	1	0	0	1	1	1	1	1	0	0	0	1	0	1	1	1	1	1	1	3	0	0	5	18	10	0	2	1	0	1	6	1	6
11	247	1	0	1	1	0	0	0	0	1	1	0	1	1	1	1	1	0	1	0	1	1	0	0	1	0	0	1	0	0	1	0	0	0	0	3	7	0	3	11	12	0	5	2	1	1	8	1	8
11	248	1	1	1	1	1	1	1	1	1	1	1	1	1	1	1	1	1	1	1	1	1	1	1	1	1	1	1	1	1	1	1	1	1	1	6	17	0	5	14	11	7	4	3	1	4	6	2	8
11	249	0	1	1	1	0	0	0	1	0	0	1	0	0	0	0	0	1	0	0	1	1	1	1	0	1	1	1	1	0	1	1	1	1	1	3	13	0	2	11	14	0	2	1	0	2	4	4	7
11	250	1	0	1	1	1	1	1	0	0	1	1	1	1	1	1	1	1	1	1	0	0	1	1	0	1	1	1	0	0	0	1	0	0	0	7	11	0	8	12	14	2	3	1	1	1	3	2	2
11	251	0	1	0	1	1	0	1	0	1	0	1	0	0	1	0	0	1	0	1	1	1	1	1	1	1	1	0	1	1	0	0	1	1	1	4	14	0	7	13	12	3	1	2	0	2	2	2	5
11	252	1	0	1	1	1	1	1	1	1	1	0	1	1	1	0	1	1	1	0	1	0	1	0	0	0	0	0	1	1	0	0	0	1	0	2	0	0	0	11	7	4	2	2	0	2	6	0	6
11	253	0	0	0	0	0	0	0	0	0	0	0	0	0	0	0	0	0	0	0	0	0	0	0	0	0	0	0	0	0	0	0	0	0	0	0	0	0	0	0	0	0	0	0	0	0	0	0	0
11	254	0	1	0	1	0	1	0	0	0	1	0	1	0	0	1	0	0	0	1	0	1	1	1	1	0	1	0	1	0	0	1	0	1	0	7	13	0	2	13	13	1	3	1	0	2	4	3	4
11	255	1	1	1	1	1	1	1	1	1	1	1	1	1	1	1	1	1	1	1	1	1	1	1	1	1	1	1	1	1	1	1	1	1	1	5	17	0	7	16	13	3	4	2	0	2	6	5	6
11	256	1	1	1	1	1	1	1	1	1	1	1	1	1	1	1	1	1	1	1	1	1	1	1	1	1	1	1	1	1	1	1	1	1	1	7	15	0	9	15	14	4	5	1	0	1	6	2	8
21	1	1	0	1	0	0	1	1	1	1	1	1	1	1	1	0	1	1	1	0	0	1	0	1	0	0	0	0	0	0	0	0	0	0	0	6	0	0	0	14	0	0	0	1	0	4	0	5	1
21	2	1	0	0	1	1	0	1	0	1	1	1	1	1	0	1	1	1	1	0	0	0	0	1	0	1	1	0	0	0	0	0	0	0	0	8	15	0	5	9	13	1	2	1	0	2	2	4	3
21	3	1	1	1	1	1	1	1	1	1	1	1	1	1	1	1	1	1	1	1	1	1	1	1	1	1	1	1	1	1	1	1	1	1	1	9	14	0	5	20	11	3	3	1	1	3	9	3	6
21	4	0	0	0	0	0	0	0	0	0	0	0	0	0	0	0	0	0	0	0	0	0	0	0	0	0	0	0	0	0	0	0	0	0	0	0	0	0	0	0	0	0	0	0	0	0	0	0	0
21	5	1	0	1	1	0	1	1	1	1	1	1	1	0	1	1	0	1	1	0	0	0	0	1	0	0	0	1	0	0	0	0	0	1	0	9	0	0	6	14	15	3	2	1	0	4	3	3	3
21	6	1	1	1	1	1	1	1	1	1	1	1	1	1	1	1	1	1	1	1	1	1	1	1	1	1	1	1	1	1	1	1	1	1	1	7	16	0	8	21	15	5	6	2	0	3	7	4	7
21	7	1	1	1	1	1	1	1	1	1	1	1	1	1	1	1	1	1	1	1	1	1	1	1	1	1	1	1	1	1	1	1	1	1	1	11	15	0	10	17	14	2	4	0	0	3	5	1	7
21	8	1	1	1	1	1	1	1	1	1	1	1	1	1	1	1	1	1	1	1	1	1	1	1	1	1	1	1	1	1	1	1	1	1	1	9	17	0	7	20	14	2	4	2	1	4	5	1	7
21	9	1	1	1	1	1	1	1	1	1	1	1	1	1	1	1	1	1	1	1	1	1	1	1	1	1	1	1	1	1	1	1	1	1	1	10	18	0	7	18	14	2	5	2	0	3	8	5	7
21	10	0	1	0	0	0	0	0	0	0	1	0	0	0	0	0	0	0	1	1	1	1	0	1	1	1	1	1	0	0	1	1	1	1	1	7	9	0	1	8	9	0	6	3	1	1	7	1	7
21	11	0	0	0	0	0	0	0	0	0	0	0	0	0	0	0	0	0	0	0	0	0	0	0	0	0	0	0	0	0	0	0	0	0	0	0	0	0	0	0	0	0	1	2	0	0	0	0	0
21	12	0	0	0	0	0	0	0	0	0	0	0	0	0	0	0	0	0	0	0	0	0	0	0	0	0	0	0	0	0	0	0	0	0	0	0	0	0	0	0	0	0	0	0	0	0	0	0	0
21	13	1	0	0	1	1	1	0	1	0	1	0	0	1	0	1	1	1	1	0	0	0	0	0	0	0	0	0	0	1	0	0	0	0	0	6	0	0	5	8	14	4	5	3	3	7	4	3	4
21	14	1	1	1	1	1	1	1	1	1	1	1	1	1	1	1	1	1	1	1	1	1	1	1	1	1	1	1	1	1	1	1	1	1	1	9	15	0	6	19	13	4	6	1	1	3	9	2	7
21	15	1	0	1	1	1	1	1	1	1	1	1	1	1	0	1	0	1	1	0	1	0	1	1	0	1	0	0	0	0	1	0	0	0	0	7	4	0	2	13	17	1	5	6	1	2	8	3	7
21	16	0	0	0	0	0	0	0	0	0	0	0	0	0	0	0	0	0	0	0	0	0	0	0	0	0	0	0	0	0	0	0	0	0	0	0	0	0	0	0	0	0	0	0	0	0	0	0	0
21	17	0	1	1	1	0	1	0	0	1	0	0	1	0	0	0	0	0	0	1	0	0	1	1	1	1	0	1	0	1	1	1	1	1	1	9	0	0	8	10	15	1	4	0	0	1	6	2	7
21	18	1	0	1	1	1	0	1	1	1	1	0	0	1	1	1	0	1	1	0	0	0	1	1	0	0	1	0	0	0	0	0	1	1	1	5	11	0	8	9	18	2	0	1	0	1	4	4	3
21	19	1	1	1	1	1	1	1	1	1	1	1	1	1	1	1	1	1	1	1	1	1	1	1	1	1	1	1	1	1	1	1	1	1	1	8	17	0	7	19	14	4	4	2	1	2	7	3	6
21	20	0	1	0	0	0	1	0	0	0	1	1	0	0	0	0	1	0	0	0	0	1	1	1	1	1	1	0	1	1	1	1	1	1	0	2	9	0	4	8	11	1	5	3	0	2	4	1	6
21	21	0	0	0	0	0	0	0	0	0	0	0	0	0	0	0	0	0	0	0	0	0	0	0	0	0	0	0	0	0	0	0	0	0	0	0	0	0	0	0	0	0	0	0	0	0	0	0	0
21	22	0	1	0	0	0	0	1	0	0	1	0	0	1	0	1	1	0	0	1	1	1	1	1	1	1	1	1	0	0	0	1	1	0	0	6	12	0	5	14	14	2	2	1	1	3	3	1	1
21	23	1	1	1	1	1	1	1	1	1	1	1	1	1	1	1	1	1	1	1	1	1	1	1	1	1	1	1	1	1	1	1	1	1	1	7	15	0	9	15	12	4	3	3	0	5	7	2	9
21	24	1	1	1	1	1	1	1	1	1	1	1	1	1	1	1	1	1	1	1	1	1	1	1	1	1	1	1	1	1	1	1	1	1	1	7	18	0	7	17	13	1	2	1	0	3	6	1	6
21	25	1	0	1	0	1	1	1	0	1	1	1	1	1	1	0	1	0	0	0	1	0	0	0	1	1	0	0	1	0	1	0	0	0	0	3	1	0	2	9	0	3	5	4	0	1	7	3	5
21	26	1	0	1	0	1	1	1	1	1	1	1	0	1	1	1	1	1	1	0	0	0	0	0	1	0	1	1	0	1	0	1	0	0	0	6	13	0	5	12	0	4	2	2	0	2	4	4	1
21	27	0	0	0	0	0	0	0	0	0	0	0	0	0	0	0	0	0	0	0	0	0	0	0	0	0	0	0	0	0	0	0	0	0	0	0	0	0	0	0	0	0	0	0	0	0	0	0	0
21	28	1	0	1	1	1	1	1	0	1	1	0	1	1	1	1	0	1	1	0	0	0	1	0	0	0	0	1	0	0	1	0	0	0	0	7	0	0	4	13	19	2	5	4	1	3	6	2	2
21	29	0	1	0	0	0	0	0	0	0	1	1	1	0	0	0	0	0	0	1	0	1	1	1	0	1	1	1	0	1	1	1	1	0	1	3	10	0	5	13	12	0	4	3	0	1	6	0	5
21	30	1	0	1	1	0	1	1	1	1	1	1	1	1	1	1	1	1	1	0	0	1	1	0	0	1	0	0	1	1	0	0	0	1	1	7	4	0	4	16	11	1	5	2	0	4	7	6	6
21	31	1	0	1	1	0	1	1	1	1	1	1	0	1	0	0	1	1	1	1	0	0	1	0	0	0	1	0	1	0	1	0	0	0	0	5	11	0	2	9	18	0	6	4	2	3	5	3	6
21	32	0	0	0	0	0	0	0	0	0	0	0	0	0	0	0	0	0	0	0	0	0	0	0	0	0	0	0	0	0	0	0	0	0	0	0	0	0	0	0	0	0	0	0	0	0	0	0	0
21	33	0	1	0	0	1	0	0	1	0	0	0	0	0	0	0	1	0	1	1	0	1	1	1	1	1	1	1	1	1	1	0	1	0	1	6	11	0	9	12	15	5	3	1	0	2	8	3	4
21	34	0	1	0	0	1	0	0	0	1	0	0	0	1	0	0	0	1	0	1	1	1	1	1	1	1	1	1	1	1	1	1	1	0	1	5	11	0	5	8	13	2	3	2	1	1	7	0	6
21	35	1	1	1	1	1	1	1	1	1	1	1	1	1	1	1	1	1	1	1	1	1	1	1	1	1	1	1	1	1	1	1	1	1	1	8	15	0	11	16	13	4	3	1	0	3	6	3	9
21	36	1	1	1	1	1	1	1	1	1	1	1	1	1	1	1	1	1	1	1	1	1	1	1	1	1	1	1	1	1	1	1	1	1	1	11	16	0	7	15	10	2	3	1	0	3	7	1	5
21	37	1	1	1	1	1	1	1	1	1	1	1	1	1	1	1	1	1	1	1	1	1	1	1	1	1	1	1	1	1	1	1	1	1	1	8	14	0	7	15	15	1	3	2	0	5	6	4	7
21	38	0	1	0	0	1	0	1	0	0	0	0	0	0	0	0	1	0	0	1	1	1	1	0	1	1	0	1	0	1	0	1	1	1	1	2	0	0	0	11	3	0	0	1	0	0	0	0	1
21	39	1	0	0	1	1	1	1	0	0	1	1	1	1	1	1	0	0	0	0	0	0	0	0	0	0	0	0	0	0	1	1	0	1	1	2	1	0	3	14	13	3	5	2	0	3	7	3	6
21	40	1	1	1	1	1	1	1	1	1	1	1	1	1	1	1	1	1	1	1	1	1	1	1	1	1	1	1	1	1	1	1	1	1	1	8	14	0	10	17	13	6	2	0	0	3	7	3	7
21	41	0	0	0	0	0	0	0	0	0	0	0	0	0	0	0	0	0	0	0	0	0	0	0	0	0	0	0	0	0	0	0	0	0	0	0	0	0	0	0	0	0	0	0	0	0	0	0	0
21	42	0	0	0	0	0	0	0	0	0	0	0	0	0	0	0	0	0	0	0	0	0	0	0	0	0	0	0	0	0	0	0	0	0	0	0	0	0	0	0	0	0	0	0	0	0	0	0	0
21	43	0	1	0	0	0	1	0	0	0	0	1	0	0	0	0	1	0	0	1	1	0	0	0	1	1	1	0	0	1	0	1	1	1	0	3	10	0	2	7	0	2	0	0	0	1	1	2	0
21	44	0	1	0	0	1	0	1	0	0	1	1	0	0	0	0	1	0	0	1	0	1	1	1	0	0	0	0	1	0	1	1	0	1	1	6	0	0	5	13	12	1	6	3	0	2	8	3	6
21	45	0	0	0	0	0	0	0	0	0	0	0	0	0	0	0	0	0	0	0	0	0	0	0	0	0	0	0	0	0	0	0	0	0	0	0	0	0	0	0	0	0	0	0	0	0	0	0	0
21	46	1	0	1	1	1	1	1	1	0	1	1	1	1	1	1	0	1	1	0	1	1	1	1	0	1	0	0	0	0	1	0	0	0	1	6	3	0	7	20	15	5	7	2	2	3	8	3	4
21	47	0	1	0	0	0	0	1	0	0	0	1	0	0	0	0	0	0	0	1	1	1	1	1	1	1	1	1	1	1	1	1	1	1	1	4	9	0	2	10	14	0	2	1	1	1	5	1	7
21	48	0	0	0	0	0	0	0	0	0	0	0	0	0	0	0	0	0	0	0	0	0	0	0	0	0	0	0	0	0	0	0	0	0	0	0	0	0	0	0	0	0	0	0	0	0	0	0	0
21	49	1	0	0	1	1	1	1	0	1	0	0	0	1	1	1	0	1	0	1	0	0	0	0	1	0	0	0	0	0	1	0	0	0	0	5	0	0	2	9	13	2	4	3	0	3	4	1	5
21	50	0	0	0	0	0	0	0	0	0	0	0	0	0	0	0	0	0	0	0	0	0	0	0	0	0	0	0	0	0	0	0	0	0	0	0	0	0	0	0	0	0	0	0	0	0	0	0	0
21	51	1	1	1	1	1	1	1	1	1	1	1	1	1	1	1	1	1	1	1	1	1	1	1	1	1	1	1	1	1	1	1	1	1	1	9	16	0	8	20	10	2	3	2	0	4	7	7	6
21	52	0	1	1	0	0	0	0	0	0	1	0	1	1	0	0	0	0	0	0	1	0	1	1	1	1	0	1	1	1	1	0	0	1	1	3	1	0	2	11	0	1	7	3	0	0	5	2	7
21	53	1	1	1	1	1	1	1	1	1	1	1	1	1	1	1	1	1	1	1	1	1	1	1	1	1	1	1	1	1	1	1	1	1	1	8	15	0	7	17	15	4	4	1	0	2	6	3	9
21	54	1	1	1	1	1	1	1	1	1	1	1	1	1	1	1	1	1	1	1	1	1	1	1	1	1	1	1	1	1	1	1	1	1	1	5	16	0	6	15	14	3	4	1	0	3	6	0	8
21	55	1	0	0	1	0	1	1	1	1	1	0	1	1	1	0	1	1	1	1	0	0	0	0	1	0	0	0	0	0	0	0	1	0	0	7	0	0	2	12	16	0	2	0	0	2	4	3	3
21	56	1	1	1	1	1	1	1	1	1	1	1	1	1	1	1	1	1	1	1	1	1	1	1	1	1	1	1	1	1	1	1	1	1	1	8	16	0	8	18	13	3	3	1	0	3	6	2	6
21	57	0	1	0	0	0	0	0	0	1	0	0	1	0	0	0	0	0	0	1	0	1	1	1	1	1	1	1	1	0	1	1	0	1	1	5	15	0	3	11	13	1	4	1	0	2	6	1	8
21	58	1	1	1	1	1	1	1	1	1	1	1	1	1	1	1	1	1	1	1	1	1	1	1	1	1	1	1	1	1	1	1	1	1	1	9	14	0	8	13	13	2	2	0	0	5	6	5	10
21	59	1	0	1	1	0	1	1	1	0	1	1	1	1	1	1	1	1	1	0	1	0	1	0	1	1	1	0	0	0	0	0	0	0	0	4	14	0	1	13	14	0	3	1	0	2	3	0	3
21	60	0	0	0	0	0	0	0	0	0	0	0	0	0	0	0	0	0	0	0	0	0	0	0	0	0	0	0	0	0	0	0	0	0	0	0	0	0	0	0	0	0	0	0	0	0	0	0	0
21	61	1	0	1	1	1	1	1	1	1	1	0	1	0	1	1	1	1	0	1	0	0	0	0	0	0	0	0	0	0	0	0	0	0	0	6	0	0	4	16	14	2	2	0	0	3	3	2	4
21	62	0	1	0	1	0	0	0	0	0	1	1	0	0	0	0	0	1	0	0	1	1	1	0	1	1	1	1	1	1	1	1	1	1	0	2	15	0	2	6	17	0	3	1	0	2	6	4	8
21	63	0	0	0	0	0	0	0	0	0	0	0	0	0	0	0	0	0	0	0	0	0	0	0	0	0	0	0	0	0	0	0	0	0	0	0	0	0	0	0	0	0	0	0	0	0	0	0	0
21	64	0	1	0	1	0	0	1	0	0	0	0	0	1	0	0	1	0	0	1	1	1	1	1	1	1	1	1	0	1	1	1	1	1	1	5	14	0	8	11	13	1	4	1	1	3	6	2	7
21	65	0	0	0	0	0	0	0	0	0	0	0	0	0	0	0	0	0	0	0	0	0	0	0	0	0	0	0	0	0	0	0	0	0	0	0	0	0	0	0	0	0	0	0	0	0	0	0	0
21	66	0	0	0	0	0	0	0	0	0	0	0	0	0	0	0	0	0	0	0	0	0	0	0	0	0	0	0	0	0	0	0	0	0	0	0	0	0	0	0	0	0	0	0	0	0	0	0	0
21	67	0	0	0	0	0	0	0	0	0	0	0	0	0	0	0	0	0	0	0	0	0	0	0	0	0	0	0	0	0	0	0	0	0	0	0	0	0	0	0	0	0	0	0	0	0	0	0	0
21	68	0	0	0	0	0	0	0	0	0	0	0	0	0	0	0	0	0	0	0	0	0	0	0	0	0	0	0	0	0	0	0	0	0	0	1	0	0	0	0	0	0	0	0	0	0	0	0	0
21	69	1	1	1	1	1	1	1	1	1	1	1	1	1	1	1	1	1	1	1	1	1	1	1	1	1	1	1	1	1	1	1	1	1	1	7	15	0	5	14	16	1	6	1	0	3	8	4	8
21	70	0	1	0	1	0	0	0	1	0	0	1	0	1	0	0	0	0	1	1	1	0	1	1	1	1	0	1	1	1	0	0	1	1	1	8	0	0	4	9	17	0	0	0	0	3	0	0	1
21	71	0	1	0	0	1	0	0	0	0	1	0	0	0	0	0	0	0	0	1	1	1	1	0	1	1	1	0	1	0	1	0	0	1	1	4	11	0	1	5	11	1	5	5	1	0	5	1	8
21	72	0	1	0	1	1	0	0	0	0	0	0	0	1	0	0	0	1	0	1	1	0	1	0	0	1	0	1	1	1	1	1	1	1	0	10	0	0	2	5	13	1	1	0	0	2	5	1	5
21	73	1	0	1	1	1	1	1	0	0	0	1	1	1	1	0	0	1	1	0	0	0	0	0	0	0	1	1	1	0	1	0	0	0	0	4	11	0	6	12	13	3	2	0	0	3	8	2	8
21	74	0	0	0	0	0	0	0	0	0	0	0	0	0	0	0	0	0	0	0	0	0	0	0	0	0	0	0	0	0	0	0	0	0	0	0	0	0	0	0	0	0	0	0	0	0	0	0	0
21	75	0	1	0	0	0	0	0	1	0	1	0	0	0	1	0	0	1	0	1	1	1	1	0	1	1	1	0	1	1	0	1	1	0	1	8	13	0	4	9	15	2	3	1	0	2	4	3	5
21	76	0	1	1	0	0	0	0	0	0	1	0	0	0	0	0	0	0	0	1	1	1	1	1	1	1	0	0	1	1	1	0	1	0	1	7	0	0	2	5	11	0	5	2	0	0	5	0	5
21	77	0	0	0	0	0	0	0	0	0	0	0	0	0	0	0	0	0	0	0	0	0	0	0	0	0	0	0	0	0	0	0	0	0	0	0	0	0	0	0	0	0	0	0	0	0	0	0	0
21	78	1	0	1	0	1	1	1	0	0	1	0	1	1	1	1	0	1	1	0	1	0	0	1	0	0	0	1	1	0	1	0	0	1	0	5	2	0	7	16	0	1	4	4	0	3	7	1	4
21	79	1	0	1	1	1	1	1	0	1	1	1	0	0	1	0	1	1	1	0	1	0	0	0	0	0	0	0	0	1	0	1	0	1	0	4	2	0	1	8	16	1	4	1	0	1	4	2	4
21	80	0	0	0	0	0	0	0	0	0	0	0	0	0	0	0	0	0	0	0	0	0	0	0	0	0	0	0	0	0	0	0	0	0	0	0	0	0	0	0	0	0	0	0	3	0	0	0	0
21	81	1	1	1	1	1	1	1	1	1	1	1	1	1	1	1	1	1	1	1	1	1	1	1	1	1	1	1	1	1	1	1	1	1	1	6	17	0	9	18	13	4	4	3	1	3	7	3	8
21	82	0	1	0	1	0	0	1	0	0	1	1	0	0	0	1	0	0	0	1	0	0	0	1	1	1	0	1	1	1	1	1	0	0	1	5	0	0	5	6	16	0	2	1	0	2	7	2	5
21	83	0	1	0	1	1	0	0	0	1	0	0	0	1	0	0	0	1	0	0	1	0	1	1	0	1	1	1	1	0	1	0	0	1	0	4	14	0	3	5	16	2	5	3	0	3	6	1	6
21	84	0	0	0	0	0	0	0	0	0	0	0	0	0	0	0	0	0	0	0	0	0	0	0	0	0	0	0	0	0	0	0	0	0	0	0	0	0	0	0	0	0	0	0	0	0	0	0	0
21	85	1	0	1	1	0	0	0	1	1	1	1	1	1	0	1	1	1	0	1	1	1	0	1	0	0	1	1	0	0	0	0	0	0	0	10	14	0	6	15	13	1	1	1	0	3	3	3	3
21	86	1	1	1	1	1	1	1	1	1	1	1	1	1	1	1	1	1	1	1	1	1	1	1	1	1	1	1	1	1	1	1	1	1	1	6	15	0	4	12	14	3	4	2	0	1	5	4	5
21	87	0	1	0	1	0	0	0	0	0	0	0	0	0	0	0	0	0	1	0	1	1	1	1	1	1	0	1	0	0	1	0	1	1	1	3	1	0	5	7	14	0	1	1	0	2	7	0	7
21	88	1	1	1	1	1	1	1	1	1	1	1	1	1	1	1	1	1	1	1	1	1	1	1	1	1	1	1	1	1	1	1	1	1	1	10	13	0	9	13	12	5	5	3	2	4	7	2	8
21	89	1	0	0	1	0	1	1	1	0	1	1	1	1	1	1	1	1	1	0	0	0	0	0	0	0	0	0	0	0	0	0	0	0	0	2	0	0	4	11	15	0	2	0	0	3	4	1	2
21	90	1	0	1	0	0	1	0	0	1	1	1	0	0	0	1	1	1	1	0	1	0	0	0	0	1	0	0	0	0	0	0	0	1	0	5	0	0	3	2	0	0	1	1	0	0	2	1	2
21	91	0	0	0	0	0	0	0	0	0	0	0	0	0	0	0	0	0	0	0	0	0	0	0	0	0	0	0	0	0	0	0	0	0	0	0	0	0	0	0	0	0	0	0	0	0	0	0	0
21	92	0	0	0	0	0	0	0	0	0	0	0	0	0	0	0	0	0	0	0	0	0	0	0	0	0	0	0	0	0	0	0	0	0	0	0	0	0	0	0	0	0	0	0	0	0	0	0	0
21	93	1	0	1	1	1	1	1	1	1	1	1	0	1	0	0	1	1	0	0	0	0	0	0	0	1	0	0	0	0	1	0	0	0	0	6	0	0	2	10	16	3	5	3	1	3	6	2	7
21	94	0	0	0	0	0	0	0	0	0	0	0	0	0	0	0	0	0	0	0	0	0	0	0	0	0	0	0	0	0	0	0	0	0	0	0	0	0	0	0	0	0	0	0	0	0	0	0	0
21	95	0	1	0	0	0	0	0	1	1	0	0	0	0	0	0	0	1	1	1	0	0	1	1	0	1	1	1	1	0	1	0	1	0	1	11	9	0	5	5	0	0	5	2	0	3	4	2	7
21	96	0	1	0	0	1	0	0	1	0	1	1	1	1	0	0	1	0	0	0	1	1	1	1	1	1	0	1	1	1	1	1	1	1	1	6	0	0	3	14	13	3	5	1	0	3	10	3	5
21	97	0	1	0	1	1	1	0	0	0	0	0	0	0	0	0	0	1	0	1	1	0	1	1	1	1	1	0	1	0	1	1	0	0	0	4	13	0	2	5	17	1	0	1	0	3	8	1	8
21	98	1	0	0	0	0	1	1	1	1	0	1	1	1	1	0	1	1	0	0	0	0	0	0	0	0	1	0	0	0	0	0	0	0	0	1	11	0	0	13	0	0	2	1	0	1	1	0	4
21	99	1	0	0	0	1	1	1	1	0	1	0	1	1	0	1	1	0	1	0	0	0	0	0	0	0	0	0	0	0	0	0	0	0	0	6	0	0	2	13	0	1	1	0	0	1	3	0	1
21	100	0	0	0	0	0	0	0	0	0	0	0	0	0	0	0	0	0	0	0	0	0	0	0	0	0	0	0	0	0	0	0	0	0	0	0	0	0	0	0	0	0	0	0	0	0	0	0	0
21	101	0	1	0	0	0	0	0	0	1	0	1	0	0	0	0	1	0	0	0	1	1	1	1	0	0	1	0	1	0	1	1	1	1	0	3	11	0	6	5	13	1	5	0	0	2	6	2	3
21	102	0	0	0	0	0	0	0	0	0	0	0	0	0	0	0	0	0	0	0	0	0	0	0	0	0	0	0	0	0	0	0	0	0	0	0	0	0	0	0	0	0	0	0	0	0	0	0	0
21	103	1	1	1	1	1	1	1	1	1	1	1	1	1	1	1	1	1	1	1	1	1	1	1	1	1	1	1	1	1	1	1	1	1	1	7	15	0	8	15	14	4	3	2	0	3	6	5	6
21	104	1	1	1	1	1	1	1	1	1	1	1	1	1	1	1	1	1	1	1	1	1	1	1	1	1	1	1	1	1	1	1	1	1	1	6	11	0	8	18	15	0	5	2	2	2	7	2	6
21	105	1	1	1	1	1	1	1	1	1	1	1	1	1	1	1	1	1	1	1	1	1	1	1	1	1	1	1	1	1	1	1	1	1	1	7	15	0	5	15	14	0	3	2	0	5	6	5	7
21	106	1	0	1	1	1	0	1	1	0	1	0	1	1	1	1	1	1	1	1	1	1	0	1	1	0	0	0	0	0	1	0	1	0	0	7	5	0	2	15	13	3	4	2	1	2	7	2	4
21	107	0	0	0	0	0	0	0	0	0	0	0	0	0	0	0	0	0	0	0	0	0	0	0	0	0	0	0	0	0	0	0	0	0	0	0	0	0	0	0	0	0	0	0	0	0	0	0	0
21	108	0	1	0	0	0	0	1	0	0	0	0	0	0	1	0	0	0	0	1	0	0	1	1	0	0	1	1	1	0	1	0	1	0	1	5	12	0	2	7	0	0	1	0	0	0	6	1	7
21	109	0	1	1	0	0	1	0	1	1	0	0	0	0	0	0	0	0	1	1	1	1	1	1	1	0	1	1	1	1	1	1	1	1	1	5	11	0	5	9	12	1	1	0	0	3	6	2	4
21	110	0	1	0	0	0	0	0	0	0	0	0	0	0	0	0	1	1	0	1	0	1	1	1	0	1	1	1	1	1	0	0	1	1	0	3	12	0	4	4	11	0	0	0	0	1	0	1	1
21	111	0	0	0	0	0	0	0	0	0	0	0	0	0	0	0	0	0	0	0	0	0	0	0	0	0	0	0	0	0	0	0	0	0	0	0	0	0	0	0	0	0	3	2	0	0	0	0	0
21	112	1	1	1	1	1	1	1	1	1	1	1	1	1	1	1	1	1	1	1	1	1	1	1	1	1	1	1	1	1	1	1	1	1	1	9	15	0	5	20	12	3	5	1	0	5	6	3	6
21	113	0	0	0	0	0	0	0	0	0	0	0	0	0	0	0	0	0	0	0	0	0	0	0	0	0	0	0	0	0	0	0	0	0	0	0	0	0	0	0	0	0	0	0	0	0	1	0	0
21	114	0	1	0	0	0	1	0	0	0	0	1	1	0	1	0	0	0	0	0	1	1	0	1	0	1	0	1	1	0	1	1	1	0	1	4	0	0	5	15	11	1	2	0	0	0	5	1	6
21	115	0	0	0	0	0	0	0	0	0	0	0	0	0	0	0	0	0	0	0	0	0	0	0	0	0	0	0	0	0	0	0	0	0	0	0	0	0	0	0	0	0	0	0	0	0	0	0	0
21	116	0	1	0	0	1	0	0	1	0	0	0	1	0	1	0	1	0	0	0	0	1	1	0	1	1	1	0	1	1	0	0	1	0	1	6	13	0	5	17	11	4	0	0	0	1	1	2	1
21	117	0	0	0	0	0	0	0	0	0	0	0	0	0	0	0	0	0	0	0	0	0	0	0	0	0	0	0	0	0	0	0	0	0	0	0	0	0	0	0	0	0	0	0	0	0	0	0	0
21	118	0	0	0	0	0	0	0	0	0	0	0	0	0	0	0	0	0	0	0	0	0	0	0	0	0	0	0	0	0	0	0	0	0	0	0	0	0	0	0	0	0	0	0	0	0	0	0	0
21	119	0	0	0	0	0	0	0	0	0	0	0	0	0	0	0	0	0	0	0	0	0	0	0	0	0	0	0	0	0	0	0	0	0	0	0	0	0	0	0	0	0	0	0	0	0	0	0	0
21	120	1	0	0	1	1	1	0	1	0	1	1	1	1	1	1	1	1	1	1	0	0	0	0	0	0	0	0	0	0	0	1	1	0	0	7	0	0	3	12	18	2	1	0	0	4	6	2	4
21	121	1	1	1	1	1	1	1	1	1	1	1	1	1	1	1	1	1	1	1	1	1	1	1	1	1	1	1	1	1	1	1	1	1	1	8	17	0	4	12	13	2	6	1	0	4	8	2	7
21	122	0	0	0	0	0	0	0	0	0	0	0	0	0	0	0	0	0	0	0	0	0	0	0	0	0	0	0	0	0	0	0	0	0	0	0	0	0	0	0	0	0	0	0	0	0	0	0	0
21	123	0	0	0	0	0	0	0	0	0	0	0	0	0	0	0	0	0	0	0	0	0	0	0	0	0	0	0	0	0	0	0	0	0	0	0	0	0	1	0	0	0	0	0	0	0	0	0	0
21	124	0	1	0	0	1	0	1	0	0	0	0	0	1	0	1	0	0	1	0	1	1	1	1	1	1	1	0	1	0	1	1	1	0	1	7	15	0	6	11	9	3	4	0	0	2	6	3	6
21	125	1	0	0	0	0	1	1	1	1	1	1	1	1	1	1	1	0	0	0	0	0	0	0	0	0	1	0	0	0	0	1	0	0	1	3	11	0	1	12	0	0	5	2	0	0	4	1	5
21	126	0	0	0	0	0	0	0	0	0	0	0	0	0	0	0	0	0	0	0	0	0	0	0	0	0	0	0	0	0	0	0	0	0	0	0	0	0	0	0	0	0	0	0	0	0	0	0	0
21	127	1	1	1	1	1	1	1	1	1	1	1	1	1	1	1	1	1	1	1	1	1	1	1	1	1	1	1	1	1	1	1	1	1	1	5	16	0	9	14	10	3	3	2	0	4	8	0	10
21	128	1	1	1	1	1	1	1	1	1	1	1	1	1	1	1	1	1	1	1	1	1	1	1	1	1	1	1	1	1	1	1	1	1	1	5	15	0	7	15	12	2	3	2	0	2	9	5	5
21	129	0	0	0	0	0	0	0	0	0	0	0	0	0	0	0	0	0	0	0	0	0	0	0	0	0	0	0	0	0	0	0	0	0	0	0	0	0	0	0	0	0	0	0	0	0	0	0	0
21	130	1	1	1	1	1	1	1	1	1	1	1	1	1	1	1	1	1	1	1	1	1	1	1	1	1	1	1	1	1	1	1	1	1	1	7	8	0	4	12	4	3	3	1	0	4	6	1	7
21	131	1	1	1	1	1	1	1	1	1	1	1	1	1	1	1	1	1	1	1	1	1	1	1	1	1	1	1	1	1	1	1	1	1	1	7	16	0	7	19	13	2	2	2	1	5	7	1	8
21	132	0	1	0	0	1	0	1	0	0	1	0	0	1	0	0	1	1	0	1	1	1	0	1	1	0	1	1	1	0	0	1	1	0	0	5	12	0	3	12	14	4	4	2	0	1	4	1	4
21	133	0	1	0	0	1	0	0	0	0	0	0	0	0	0	0	0	0	0	1	1	0	0	1	0	1	1	1	1	0	1	1	1	1	0	3	10	0	2	6	0	0	2	1	0	1	7	2	6
21	134	0	0	0	0	0	0	0	0	0	0	0	0	0	0	0	0	0	0	0	0	0	0	0	0	0	0	0	0	0	0	0	0	0	0	0	0	0	0	0	0	0	0	0	0	0	0	0	0
21	135	1	1	1	1	1	1	1	1	1	1	1	1	1	1	1	1	1	1	1	1	1	1	1	1	1	1	1	1	1	1	1	1	1	1	7	15	0	6	18	12	6	5	1	0	2	7	4	7
21	136	0	1	0	0	0	0	0	0	0	0	0	0	1	1	1	0	1	0	1	0	1	0	1	0	1	0	1	1	0	1	1	1	1	1	2	0	0	4	5	8	0	2	1	0	2	4	1	6
21	137	1	0	1	1	1	1	1	1	1	1	0	0	1	1	1	1	1	1	0	0	0	0	0	0	0	0	1	1	0	0	1	1	1	0	5	0	0	3	10	15	0	3	0	1	3	4	0	3
21	138	1	1	1	1	1	1	1	1	1	1	1	1	1	1	1	1	1	1	1	1	1	1	1	1	1	1	1	1	1	1	1	1	1	1	7	14	0	9	17	11	4	4	2	1	3	5	4	7
21	139	1	1	1	1	1	1	1	1	1	1	1	1	1	1	1	1	1	1	1	1	1	1	1	1	1	1	1	1	1	1	1	1	1	1	8	15	0	5	17	14	2	5	2	0	3	7	2	9
21	140	0	1	1	0	1	0	0	0	0	0	1	0	0	0	0	0	1	0	1	1	1	1	0	0	1	0	1	1	1	1	1	1	1	0	2	1	0	3	9	12	2	4	1	0	1	5	1	5
21	141	1	1	1	1	1	1	1	1	1	1	1	1	1	1	1	1	1	1	1	1	1	1	1	1	1	1	1	1	1	1	1	1	1	1	5	20	0	7	15	11	3	4	1	0	4	7	5	7
21	142	1	1	1	1	1	1	1	1	1	1	1	1	1	1	1	1	1	1	1	1	1	1	1	1	1	1	1	1	1	1	1	1	1	1	7	17	0	8	21	12	4	4	3	0	4	4	1	8
21	143	0	1	0	0	1	0	0	1	0	1	0	1	1	1	0	1	0	0	0	1	1	1	1	0	1	1	1	1	1	1	1	1	1	1	8	11	0	5	19	12	1	4	2	0	1	5	1	7
21	144	1	1	1	1	1	1	1	1	1	1	1	1	1	1	1	1	1	1	1	1	1	1	1	1	1	1	1	1	1	1	1	1	1	1	7	14	0	7	17	11	4	4	2	0	5	8	2	7
21	145	1	0	1	1	1	0	1	0	0	1	1	1	0	1	1	1	0	0	0	0	0	1	0	0	0	0	0	1	0	0	0	0	0	0	4	0	0	1	9	14	1	2	3	1	1	2	1	3
21	146	0	0	0	0	0	0	0	0	0	0	0	0	0	0	0	0	0	0	0	0	0	0	0	0	0	0	0	0	0	0	0	0	0	0	0	0	0	0	0	0	0	0	0	0	0	0	0	0
21	147	0	1	0	1	0	1	1	0	1	0	1	0	1	1	0	1	1	0	1	0	1	1	1	1	1	1	1	1	1	1	1	1	1	1	9	12	0	12	13	14	1	4	1	0	3	6	4	7
21	148	0	0	0	0	0	0	0	0	0	0	0	0	0	0	0	0	0	0	0	0	0	0	0	0	0	0	0	0	0	0	0	0	0	0	0	0	0	0	0	0	0	0	0	0	0	0	0	0
21	149	0	1	0	1	0	0	0	1	1	1	1	0	1	0	0	0	0	0	1	0	1	1	1	0	0	0	1	1	1	1	1	0	1	1	7	0	0	3	6	12	2	6	4	1	3	6	2	6
21	150	1	1	1	1	1	1	1	1	1	1	1	1	1	1	1	1	1	1	1	1	1	1	1	1	1	1	1	1	1	1	1	1	1	1	7	16	0	8	19	16	3	4	2	0	3	6	2	8
21	151	1	0	1	1	1	0	0	0	1	1	1	1	1	1	1	1	0	0	0	0	0	0	1	0	0	0	0	1	0	0	0	0	0	0	3	0	0	2	10	15	2	0	1	1	1	2	1	3
21	152	0	0	0	0	0	0	0	0	0	0	0	0	0	0	0	0	0	0	0	0	0	0	0	0	0	0	0	0	0	0	0	0	0	0	0	0	0	0	0	0	0	1	0	0	0	0	0	0
21	153	1	0	1	1	0	1	1	1	1	0	1	1	1	0	0	0	0	1	0	0	0	1	1	0	0	1	0	0	0	0	0	0	0	0	5	12	0	7	17	14	2	0	0	0	6	1	3	4
21	154	0	0	0	0	0	0	0	0	0	0	0	0	0	0	0	0	0	0	0	0	0	0	0	0	0	0	0	0	0	0	0	0	0	0	0	0	0	0	0	0	0	0	0	0	0	0	0	0
21	155	1	1	1	1	1	1	1	1	1	1	1	1	1	1	1	1	1	1	1	1	1	1	1	1	1	1	1	1	1	1	1	1	1	1	8	18	0	4	18	14	2	4	1	0	4	10	2	7
21	156	1	1	1	1	1	1	1	1	1	1	1	1	1	1	1	1	1	1	1	1	1	1	1	1	1	1	1	1	1	1	1	1	1	1	6	14	0	8	15	15	2	3	1	0	4	5	4	10
21	157	0	1	1	0	0	1	1	0	0	1	0	1	0	0	0	0	1	0	1	1	1	0	0	1	0	0	0	1	1	0	1	1	1	1	5	1	0	3	14	11	0	4	2	0	1	3	2	3
21	158	1	1	1	1	1	1	1	1	1	1	1	1	1	1	1	1	1	1	1	1	1	1	1	1	1	1	1	1	1	1	1	1	1	1	8	16	0	7	22	14	2	5	2	2	2	4	2	8
21	159	1	0	0	1	0	1	1	0	1	0	0	1	0	1	1	1	1	1	0	0	0	0	0	0	0	0	0	0	0	0	1	0	0	0	3	0	0	0	11	11	0	2	0	0	2	4	0	3
21	160	0	1	1	0	0	1	0	1	1	0	0	1	0	0	0	1	0	1	1	0	1	0	1	0	1	1	0	1	1	0	0	1	0	1	5	14	0	6	11	16	0	0	1	1	3	4	1	4
21	161	1	0	1	1	0	1	1	0	1	1	1	1	1	0	1	1	1	1	1	0	1	0	0	0	1	0	1	0	0	1	1	1	1	0	6	3	0	7	16	19	0	3	1	1	2	5	2	9
21	162	1	1	1	1	1	1	1	1	1	1	1	1	1	1	1	1	1	1	1	1	1	1	1	1	1	1	1	1	1	1	1	1	1	1	10	19	0	8	15	13	6	6	1	0	3	6	2	7
21	163	1	0	0	0	1	0	1	0	1	0	1	1	1	1	0	0	1	1	0	0	0	0	1	1	0	0	0	1	0	0	0	0	0	0	5	0	0	3	12	0	0	1	0	0	0	3	1	3
21	164	0	1	0	0	1	0	0	0	0	1	1	1	0	0	0	0	1	0	0	1	1	0	1	0	1	1	0	1	1	0	0	1	0	1	3	9	0	3	13	13	2	4	1	0	0	4	0	4
21	165	1	0	1	0	1	1	0	1	0	0	0	1	1	1	1	1	1	0	0	0	0	1	0	0	0	0	0	0	0	1	1	0	0	1	5	0	0	4	10	0	2	3	1	0	2	6	2	8
21	166	1	1	1	1	1	1	1	1	1	1	1	1	1	1	1	1	1	1	1	1	1	1	1	1	1	1	1	1	1	1	1	1	1	1	8	16	0	9	16	13	2	5	3	1	2	7	4	7
21	167	0	1	1	0	0	0	0	1	1	0	0	1	0	0	0	0	0	0	1	1	0	1	1	1	1	1	0	1	0	1	1	0	1	1	4	14	0	2	11	0	0	2	2	0	1	6	0	6
21	168	1	1	1	1	1	1	1	1	1	1	1	1	1	1	1	1	1	1	1	1	1	1	1	1	1	1	1	1	1	1	1	1	1	1	7	13	0	8	19	13	0	5	2	1	3	6	1	6
21	169	0	0	0	0	0	0	0	0	0	0	0	0	0	0	0	0	0	0	0	0	0	0	0	0	0	0	0	0	0	0	0	0	0	0	0	0	0	0	0	0	0	0	0	0	0	0	0	0
21	170	0	1	0	0	0	1	0	0	1	1	0	1	0	0	0	1	1	1	1	1	0	1	1	1	1	1	0	1	1	1	1	1	1	0	3	12	0	6	12	0	0	4	1	1	1	6	2	7
21	171	1	1	1	1	1	1	1	1	1	1	1	1	1	1	1	1	1	1	1	1	1	1	1	1	1	1	1	1	1	1	1	1	1	1	8	16	0	6	12	13	4	5	4	1	4	7	4	6
21	172	1	1	1	1	1	1	1	1	1	1	1	1	1	1	1	1	1	1	1	1	1	1	1	1	1	1	1	1	1	1	1	1	1	1	5	14	0	7	16	14	4	4	2	0	3	7	2	8
21	173	1	0	1	1	1	1	1	1	1	1	1	0	1	1	1	0	0	0	0	1	0	0	0	0	0	0	0	0	0	0	0	0	0	0	4	3	0	1	6	13	0	1	0	1	1	4	1	4
21	174	1	0	1	1	1	0	1	1	1	0	1	1	1	1	1	1	1	0	0	1	0	0	0	0	0	0	0	0	0	0	0	0	0	1	7	2	0	2	11	16	1	0	0	0	1	2	2	4
21	175	1	1	1	1	1	1	1	1	1	1	1	1	1	1	1	1	1	1	1	1	1	1	1	1	1	1	1	1	1	1	1	1	1	1	11	12	0	8	17	14	4	4	2	0	2	7	4	8
21	176	1	0	0	1	1	1	1	1	1	1	1	1	0	0	1	1	1	1	0	0	1	0	0	0	1	0	0	0	0	0	0	0	1	0	4	0	0	3	14	13	2	1	1	0	3	2	2	1
21	177	0	1	0	1	0	0	0	0	0	0	1	0	0	0	1	0	1	0	0	0	0	1	1	1	1	1	1	1	0	1	1	1	1	1	4	14	0	4	10	14	0	3	0	0	3	7	1	8
21	178	0	1	0	0	1	0	1	0	0	1	0	0	0	0	1	0	0	0	1	0	1	1	1	1	1	0	1	1	1	0	1	0	1	1	7	0	0	3	11	13	4	4	2	0	0	5	0	4
21	179	0	1	0	0	0	0	0	1	0	0	1	0	1	0	1	1	0	0	0	1	0	1	0	1	1	1	1	1	0	1	1	1	1	1	4	12	0	1	10	0	1	3	1	0	1	3	3	7
21	180	1	0	0	0	1	1	1	1	0	1	1	0	1	1	1	1	1	0	0	0	0	0	0	0	0	0	1	0	1	0	0	0	0	0	1	0	0	2	6	0	1	5	2	0	2	6	0	4
21	181	1	0	0	1	1	1	0	0	1	1	1	1	1	1	0	0	1	1	0	0	1	0	0	0	1	0	0	1	0	0	1	0	0	1	5	0	0	3	12	15	0	3	2	0	2	4	0	5
21	182	1	0	1	1	0	1	1	1	1	1	0	0	1	1	1	0	0	1	0	1	0	1	0	0	0	0	0	1	1	0	1	0	0	0	3	3	0	0	6	16	0	1	1	0	1	3	0	3
21	183	0	1	0	0	1	0	0	0	0	0	0	0	0	0	0	0	1	0	0	1	1	1	0	0	0	1	1	1	1	1	1	0	1	1	2	12	0	1	1	11	2	2	0	0	1	3	1	6
21	184	0	0	0	0	0	0	0	0	0	0	0	0	0	0	0	0	0	0	0	0	0	0	0	0	0	0	0	0	0	0	0	0	0	0	0	0	0	0	0	0	0	0	0	0	0	0	0	0
21	185	1	0	1	1	0	1	1	0	1	1	1	1	0	1	1	1	1	1	1	0	0	1	0	0	0	1	1	0	0	1	0	1	0	0	5	11	0	4	10	16	0	6	2	2	3	7	2	5
21	186	0	0	0	0	0	0	0	0	0	0	0	0	0	0	0	0	0	0	0	0	0	0	0	0	0	0	0	0	0	0	0	0	0	0	0	0	0	0	0	0	0	0	0	0	0	0	0	0
21	187	0	0	0	0	0	0	0	0	0	0	0	0	0	0	0	0	0	0	0	0	0	0	0	0	0	0	0	0	0	0	0	0	0	0	0	0	0	0	0	0	0	0	0	0	0	0	0	0
21	188	0	0	0	0	0	0	0	0	0	0	0	0	0	0	0	0	0	0	0	0	0	0	0	0	0	0	0	0	0	0	0	0	0	0	0	0	0	0	0	0	0	0	0	0	0	0	0	0
21	189	0	1	0	1	0	0	1	0	0	0	0	0	0	0	0	0	1	0	1	1	0	1	1	1	1	1	1	1	1	1	0	1	1	1	7	13	0	3	11	17	0	0	0	0	3	6	3	6
21	190	0	1	1	0	0	0	0	1	0	0	0	0	1	0	0	0	1	0	1	0	1	0	1	1	1	1	0	0	1	1	0	0	0	1	5	14	0	3	6	15	0	3	1	0	0	6	1	8
21	191	1	0	1	0	1	1	1	1	1	1	1	1	1	0	1	1	0	1	0	0	0	1	1	1	0	1	0	0	0	0	1	0	1	0	4	12	0	3	11	2	1	2	1	0	1	4	0	5
21	192	0	1	0	0	0	0	0	1	0	0	0	0	0	0	0	0	0	0	1	0	1	1	1	0	1	1	1	0	0	1	1	1	1	1	7	12	0	6	10	12	0	2	2	0	3	7	1	7
21	193	0	0	0	0	0	0	0	0	0	0	0	0	0	0	0	0	0	0	0	0	0	0	0	0	0	0	0	0	0	0	0	0	0	0	0	0	0	0	0	0	0	0	0	0	0	0	0	0
21	194	1	1	1	1	1	1	1	1	1	1	1	1	1	1	1	1	1	1	1	1	1	1	1	1	1	1	1	1	1	1	1	1	1	1	8	13	0	8	14	14	2	5	2	1	4	10	4	7
21	195	0	1	0	0	0	0	0	0	0	0	0	0	1	0	0	0	1	0	1	1	1	1	0	1	1	1	1	1	1	0	1	1	1	0	4	10	0	1	4	13	0	0	0	0	0	0	0	0
21	196	1	0	1	0	1	0	1	1	1	1	1	1	1	1	1	1	1	1	0	0	0	0	0	0	1	0	0	0	1	1	1	0	0	0	5	0	0	2	16	0	3	4	1	2	3	6	1	9
21	197	1	1	1	1	1	1	1	1	1	1	1	1	1	1	1	1	1	1	1	1	1	1	1	1	1	1	1	1	1	1	1	1	1	1	6	16	0	7	16	11	4	5	3	1	5	6	2	9
21	198	0	0	0	0	0	0	0	0	0	0	0	0	0	0	0	0	0	0	0	0	0	0	0	0	0	0	0	0	0	0	0	0	0	0	0	0	0	0	0	0	0	0	0	0	0	0	0	0
21	199	0	1	0	0	0	0	0	0	0	1	0	0	1	0	0	0	0	0	1	1	0	0	0	0	1	1	0	1	1	0	1	0	1	0	2	10	0	0	1	0	0	3	0	1	1	4	2	4
21	200	1	0	1	0	1	0	1	1	0	1	1	0	0	1	1	1	1	1	0	0	1	0	0	0	1	1	0	0	1	0	0	0	0	0	6	12	0	4	8	13	3	4	3	2	2	3	5	6
21	201	1	1	1	1	1	1	1	1	1	1	1	1	1	1	1	1	1	1	1	1	1	1	1	1	1	1	1	1	1	1	1	1	1	1	10	11	0	8	14	13	3	4	2	1	4	7	3	7
21	202	1	0	1	0	1	1	1	1	1	1	0	1	1	0	0	0	1	1	0	0	0	0	1	1	0	0	0	1	1	0	0	0	0	1	5	0	0	2	12	0	4	3	1	0	0	4	0	3
21	203	1	0	1	1	1	0	1	1	1	1	1	1	0	1	1	1	0	0	1	0	0	1	0	1	0	0	0	0	0	0	0	0	0	1	7	0	0	1	12	17	2	2	1	0	1	3	1	4
21	204	0	0	0	0	0	0	0	0	0	0	0	0	0	0	0	0	0	0	0	0	0	0	0	0	0	0	0	0	0	0	0	0	0	0	0	0	0	0	0	0	0	0	0	0	0	0	0	0
21	205	1	1	1	1	1	1	1	1	1	1	1	1	1	1	1	1	1	1	1	1	1	1	1	1	1	1	1	1	1	1	1	1	1	1	9	12	0	10	16	14	3	5	4	0	3	7	5	8
21	206	0	1	0	1	0	0	0	0	0	0	0	0	0	0	0	0	0	0	1	1	0	1	1	1	1	1	1	1	1	0	0	1	1	1	1	13	0	1	6	16	0	0	0	0	1	0	3	1
21	207	0	1	1	0	1	0	0	0	0	0	0	0	1	0	0	0	0	1	1	1	1	0	0	1	1	1	1	1	1	0	1	1	1	1	6	14	0	4	10	10	0	2	2	0	1	1	2	2
21	208	0	1	0	0	0	0	0	0	0	0	0	1	1	0	0	0	0	1	1	1	1	1	0	1	1	1	0	1	0	1	0	1	1	0	4	11	0	2	17	13	1	2	0	0	1	5	1	6
21	209	1	0	0	1	1	1	0	1	1	1	1	1	1	0	1	0	1	1	0	0	1	0	1	0	0	0	0	0	0	0	0	0	1	0	8	0	0	4	11	12	2	2	1	0	3	2	3	3
21	210	0	0	0	0	0	0	0	0	0	0	0	0	0	0	0	0	0	0	0	0	0	0	0	0	0	0	0	0	0	0	0	0	0	0	0	0	0	0	0	0	0	0	0	0	0	0	0	0
21	211	1	0	1	1	1	1	1	0	1	1	0	1	1	0	0	1	1	0	0	0	1	0	0	0	0	0	0	0	1	0	1	1	0	0	5	3	0	2	11	15	4	1	1	0	3	5	4	5
21	212	0	1	0	0	1	1	0	0	0	0	0	0	1	0	0	0	0	0	1	1	0	1	1	1	0	0	1	0	1	0	1	1	1	1	3	0	0	5	3	0	2	0	0	0	1	0	0	1
21	213	1	0	0	1	1	0	1	1	1	1	1	0	0	1	1	1	0	1	0	0	1	1	0	0	1	0	0	0	0	0	0	1	0	1	4	0	0	3	15	15	2	3	1	0	4	5	2	4
21	214	1	0	1	1	1	0	1	1	0	0	1	1	1	1	1	1	1	1	1	0	0	1	0	0	0	1	0	0	1	0	1	0	0	0	7	14	0	2	12	17	0	0	0	0	1	0	1	0
21	215	1	1	1	1	1	1	1	1	1	1	1	1	1	1	1	1	1	1	1	1	1	1	1	1	1	1	1	1	1	1	1	1	1	1	6	13	0	7	18	17	2	2	1	0	4	6	7	9
21	216	0	1	1	0	1	0	0	0	0	0	1	0	0	0	1	0	1	0	0	0	1	1	0	1	1	0	0	0	1	0	1	1	1	1	3	0	0	3	4	13	2	0	1	0	0	0	2	0
21	217	0	1	1	1	0	0	0	0	0	1	0	0	0	0	1	0	0	1	1	1	1	1	1	0	1	1	0	1	1	0	1	1	1	1	8	12	0	6	6	17	0	3	1	0	2	4	1	4
21	218	0	0	0	0	0	0	0	0	0	0	0	0	0	0	0	0	0	0	0	0	0	0	0	0	0	0	0	0	0	0	0	0	0	0	0	0	0	0	0	0	0	0	0	0	0	0	0	0
21	219	1	0	1	1	1	1	1	1	1	1	1	1	1	1	1	1	1	0	1	1	0	0	1	0	0	0	0	0	0	0	0	0	0	0	7	4	0	9	13	15	1	2	1	0	4	3	5	5
21	220	1	1	1	1	1	1	1	1	1	1	1	1	1	1	1	1	1	1	1	1	1	1	1	1	1	1	1	1	1	1	1	1	1	1	11	15	0	5	18	14	3	4	3	0	2	6	4	9
21	221	0	1	0	1	0	0	0	0	0	1	0	0	1	1	0	1	1	0	0	1	1	1	1	1	1	1	0	1	1	0	1	0	1	1	5	11	0	3	5	16	0	4	2	1	2	3	1	4
21	222	1	0	1	1	1	1	1	0	0	0	0	0	1	1	0	1	0	0	0	0	0	0	0	0	1	0	0	1	0	1	1	0	0	0	4	1	0	1	6	12	2	4	0	0	2	4	1	7
21	223	0	0	0	0	0	0	0	0	0	0	0	0	0	0	0	0	0	0	0	0	0	0	0	0	0	0	0	0	0	0	0	0	0	0	0	0	0	0	0	0	0	0	0	0	0	0	0	0
21	224	1	0	1	1	1	1	1	1	1	0	0	1	1	0	1	1	1	1	0	1	0	1	1	0	0	1	0	0	0	0	0	0	0	0	5	13	0	5	16	15	3	0	0	0	4	3	6	2
21	225	0	1	0	1	0	0	0	0	0	0	1	0	0	0	0	0	1	0	1	1	1	1	1	1	0	1	0	1	1	1	1	0	1	1	4	13	0	2	10	17	0	0	0	0	1	4	0	5
21	226	0	0	0	0	0	0	0	0	0	0	0	0	0	0	0	0	0	0	0	0	0	0	0	0	0	0	0	0	0	0	0	0	0	0	0	0	0	0	0	0	0	0	0	0	0	0	0	0
21	227	1	1	1	1	1	1	1	1	1	1	1	1	1	1	1	1	1	1	1	1	1	1	1	1	1	1	1	1	1	1	1	1	1	1	9	16	0	8	17	15	3	2	1	2	3	7	4	8
21	228	1	1	1	1	1	1	1	1	1	1	1	1	1	1	1	1	1	1	1	1	1	1	1	1	1	1	1	1	1	1	1	1	1	1	8	14	0	3	11	10	2	3	3	1	3	7	2	8
21	229	1	1	1	1	1	1	1	1	1	1	1	1	1	1	1	1	1	1	1	1	1	1	1	1	1	1	1	1	1	1	1	1	1	1	5	16	0	7	15	12	3	5	4	1	4	7	3	7
21	230	1	1	1	1	1	1	1	1	1	1	1	1	1	1	1	1	1	1	1	1	1	1	1	1	1	1	1	1	1	1	1	1	1	1	6	15	0	8	16	16	4	4	2	0	4	8	3	9
21	231	0	0	0	0	0	0	0	0	0	0	0	0	0	0	0	0	0	0	0	0	0	0	0	0	0	0	0	0	0	0	0	0	0	0	0	0	0	0	0	0	0	0	0	0	0	0	0	0
21	232	1	1	1	1	1	1	1	1	1	1	1	1	1	1	1	1	1	1	1	1	1	1	1	1	1	1	1	1	1	1	1	1	1	1	8	17	0	10	16	10	2	4	3	1	4	6	3	7
21	233	0	1	0	0	0	1	0	0	0	0	0	1	1	0	1	0	0	1	1	1	1	1	0	1	0	1	1	1	1	1	0	0	1	0	7	9	0	2	11	12	0	3	2	0	0	5	1	8
21	234	0	1	0	0	0	1	0	0	0	0	0	0	0	1	0	0	1	0	0	1	0	1	0	1	0	1	1	1	0	1	1	1	1	1	0	10	0	2	4	0	0	3	1	0	0	4	1	6
21	235	0	1	0	1	0	0	0	0	1	0	1	0	0	1	0	1	0	0	1	1	0	1	0	0	0	1	1	1	1	1	1	1	1	1	5	10	0	4	8	13	1	0	0	0	4	4	2	6
21	236	1	0	1	0	1	1	1	0	0	0	0	1	0	1	1	1	1	0	0	0	0	0	0	0	0	0	1	1	1	0	0	0	0	1	4	0	0	3	14	0	3	0	0	0	1	0	3	2
21	237	1	1	1	1	1	1	1	1	1	1	1	1	1	1	1	1	1	1	1	1	1	1	1	1	1	1	1	1	1	1	1	1	1	1	9	16	0	8	18	15	4	4	2	0	3	6	2	8
21	238	1	0	1	1	1	1	0	1	1	0	0	1	0	1	1	1	0	0	0	0	0	0	1	0	0	0	0	0	0	1	1	0	0	0	3	0	0	5	14	18	1	4	2	1	1	6	0	0
21	239	1	0	1	1	0	1	1	1	1	0	1	1	1	1	1	1	1	1	0	0	0	0	1	0	1	1	0	1	0	1	0	0	0	0	6	14	0	4	13	15	0	3	2	1	3	6	4	5
21	240	0	1	0	0	0	1	0	0	0	0	1	0	0	0	0	0	0	0	0	1	0	1	1	0	1	1	1	1	0	1	1	1	1	1	2	14	0	0	3	0	1	2	1	0	0	6	1	9
21	241	0	1	1	1	0	0	0	1	0	0	0	0	0	0	0	0	1	0	1	1	1	1	0	1	1	1	0	1	1	1	0	1	0	0	2	18	0	2	7	14	1	3	0	0	2	6	2	8
21	242	0	0	0	0	0	0	0	0	0	0	0	0	0	0	0	0	0	0	0	0	0	0	0	0	0	0	0	0	0	0	0	0	0	0	0	0	0	0	0	0	0	0	0	0	0	0	0	0
21	243	0	1	1	0	1	0	0	0	0	0	0	0	1	0	0	0	0	1	1	1	1	1	0	0	1	0	1	1	0	0	1	1	1	1	7	0	0	0	11	9	1	0	0	0	2	0	4	0
21	244	1	0	1	0	1	1	1	0	1	0	1	1	1	1	1	1	1	1	0	1	0	0	1	0	0	1	1	1	1	0	0	1	1	0	7	13	0	7	16	0	1	0	0	0	1	3	2	3
21	245	1	1	1	1	1	1	1	1	1	1	1	1	1	1	1	1	1	1	1	1	1	1	1	1	1	1	1	1	1	1	1	1	1	1	6	17	0	5	17	12	3	3	2	2	2	6	6	9
21	246	0	1	0	0	0	0	0	0	0	0	0	1	0	0	0	1	0	0	1	1	1	1	1	0	0	0	1	0	1	1	1	1	1	1	3	0	0	4	12	13	0	1	2	0	0	5	2	7
21	247	1	0	1	1	0	0	0	0	1	1	0	1	1	1	1	1	0	1	0	1	1	0	0	1	0	0	1	0	0	1	0	0	0	0	5	7	0	3	10	13	1	8	3	0	1	8	2	5
21	248	1	1	1	1	1	1	1	1	1	1	1	1	1	1	1	1	1	1	1	1	1	1	1	1	1	1	1	1	1	1	1	1	1	1	7	15	0	8	16	15	3	4	3	0	6	7	0	6
21	249	0	1	1	1	0	0	0	1	0	0	1	0	0	0	0	0	1	0	0	1	1	1	1	0	1	1	1	1	0	1	1	1	1	1	5	16	0	4	8	16	0	1	0	0	3	6	2	6
21	250	1	0	1	1	1	1	1	0	0	1	1	1	1	1	1	1	1	1	1	0	0	1	1	0	1	1	1	0	0	0	1	0	0	0	9	9	0	3	14	16	3	3	2	0	1	6	0	5
21	251	0	1	0	1	1	0	1	0	1	0	1	0	0	1	0	0	1	0	1	1	1	1	1	1	1	1	0	1	1	0	0	1	1	1	2	15	0	4	14	16	1	1	1	0	4	5	0	5
21	252	1	0	1	1	1	1	1	1	1	1	0	1	1	1	0	1	1	1	0	1	0	1	0	0	0	0	0	1	1	0	0	0	1	0	4	2	0	3	9	14	4	2	2	0	2	3	3	4
21	253	0	0	0	0	0	0	0	0	0	0	0	0	0	0	0	0	0	0	0	0	0	0	0	0	0	0	0	0	0	0	0	0	0	0	0	0	0	0	0	0	0	0	0	0	0	0	0	0
21	254	0	1	0	1	0	1	0	0	0	1	0	1	0	0	1	0	0	0	1	0	1	1	1	1	0	1	0	1	0	0	1	0	1	0	7	13	0	4	10	13	0	3	3	0	2	7	3	4
21	255	1	1	1	1	1	1	1	1	1	1	1	1	1	1	1	1	1	1	1	1	1	1	1	1	1	1	1	1	1	1	1	1	1	1	9	13	0	5	14	12	4	5	0	0	3	7	2	7
21	256	1	1	1	1	1	1	1	1	1	1	1	1	1	1	1	1	1	1	1	1	1	1	1	1	1	1	1	1	1	1	1	1	1	1	5	14	0	6	16	16	1	5	4	0	3	6	3	7
31	1	1	0	1	0	0	1	1	1	1	1	1	1	1	1	0	1	1	1	0	0	1	0	1	0	0	0	0	0	0	0	0	0	0	0	6	0	0	2	13	0	1	1	1	0	2	0	2	0
31	2	1	0	0	1	1	0	1	0	1	1	1	1	1	0	1	1	1	1	0	0	0	0	1	0	1	1	0	0	0	0	0	0	0	0	5	12	0	0	12	15	0	0	1	0	4	4	3	3
31	3	1	1	1	1	1	1	1	1	1	1	1	1	1	1	1	1	1	1	1	1	1	1	1	1	1	1	1	1	1	1	1	1	1	1	9	15	0	6	19	16	5	2	2	1	4	10	5	7
31	4	0	0	0	0	0	0	0	0	0	0	0	0	0	0	0	0	0	0	0	0	0	0	0	0	0	0	0	0	0	0	0	0	0	0	0	0	0	0	0	0	0	0	0	0	0	0	0	0
31	5	1	0	1	1	0	1	1	1	1	1	1	1	0	1	1	0	1	1	0	0	0	0	1	0	0	0	1	0	0	0	0	0	1	0	5	0	0	6	15	16	1	3	2	0	4	4	2	4
31	6	1	1	1	1	1	1	1	1	1	1	1	1	1	1	1	1	1	1	1	1	1	1	1	1	1	1	1	1	1	1	1	1	1	1	9	14	0	9	19	14	1	5	1	1	5	6	2	7
31	7	1	1	1	1	1	1	1	1	1	1	1	1	1	1	1	1	1	1	1	1	1	1	1	1	1	1	1	1	1	1	1	1	1	1	8	18	0	8	18	14	2	4	2	0	5	9	2	8
31	8	1	1	1	1	1	1	1	1	1	1	1	1	1	1	1	1	1	1	1	1	1	1	1	1	1	1	1	1	1	1	1	1	1	1	10	16	0	6	17	11	5	4	3	0	5	5	2	8
31	9	1	1	1	1	1	1	1	1	1	1	1	1	1	1	1	1	1	1	1	1	1	1	1	1	1	1	1	1	1	1	1	1	1	1	9	17	0	7	18	14	2	3	1	0	2	4	1	8
31	10	0	1	0	0	0	0	0	0	0	1	0	0	0	0	0	0	0	1	1	1	1	0	1	1	1	1	1	0	0	1	1	1	1	1	5	12	0	6	12	13	0	6	4	0	2	7	2	7
31	11	0	0	0	0	0	0	0	0	0	0	0	0	0	0	0	0	0	0	0	0	0	0	0	0	0	0	0	0	0	0	0	0	0	0	0	0	0	0	0	0	0	0	0	0	0	0	0	0
31	12	0	0	0	0	0	0	0	0	0	0	0	0	0	0	0	0	0	0	0	0	0	0	0	0	0	0	0	0	0	0	0	0	0	0	0	0	0	0	0	0	0	0	0	0	0	0	0	0
31	13	1	0	0	1	1	1	0	1	0	1	0	0	1	0	1	1	1	1	0	0	0	0	0	0	0	0	0	0	1	0	0	0	0	0	3	0	0	4	10	13	3	3	2	0	5	5	5	3
31	14	1	1	1	1	1	1	1	1	1	1	1	1	1	1	1	1	1	1	1	1	1	1	1	1	1	1	1	1	1	1	1	1	1	1	9	15	0	8	16	14	1	5	2	0	2	5	0	5
31	15	1	0	1	1	1	1	1	1	1	1	1	1	1	0	1	0	1	1	0	1	0	1	1	0	1	0	0	0	0	1	0	0	0	0	5	2	0	3	7	13	0	5	2	0	3	8	1	8
31	16	0	0	0	0	0	0	0	0	0	0	0	0	0	0	0	0	0	0	0	0	0	0	0	0	0	0	0	0	0	0	0	0	0	0	0	0	0	0	0	0	0	0	0	0	0	0	0	0
31	17	0	1	1	1	0	1	0	0	1	0	0	1	0	0	0	0	0	0	1	0	0	1	1	1	1	0	1	0	1	1	1	1	1	1	5	0	0	7	12	16	1	4	0	0	3	8	5	4
31	18	1	0	1	1	1	0	1	1	1	1	0	0	1	1	1	0	1	1	0	0	0	1	1	0	0	1	0	0	0	0	0	1	1	1	6	10	0	6	13	16	1	4	2	0	2	6	2	3
31	19	1	1	1	1	1	1	1	1	1	1	1	1	1	1	1	1	1	1	1	1	1	1	1	1	1	1	1	1	1	1	1	1	1	1	7	15	0	7	15	13	4	5	2	0	4	7	3	7
31	20	0	1	0	0	0	1	0	0	0	1	1	0	0	0	0	1	0	0	0	0	1	1	1	1	1	1	0	1	1	1	1	1	1	0	4	12	0	3	5	12	1	6	2	0	1	6	1	10
31	21	0	0	0	0	0	0	0	0	0	0	0	0	0	0	0	0	0	0	0	0	0	0	0	0	0	0	0	0	0	0	0	0	0	0	0	0	0	0	0	0	0	0	0	0	0	0	0	0
31	22	0	1	0	0	0	0	1	0	0	1	0	0	1	0	1	1	0	0	1	1	1	1	1	1	1	1	1	0	0	0	1	1	0	0	4	13	0	10	8	14	1	5	2	0	5	4	4	3
31	23	1	1	1	1	1	1	1	1	1	1	1	1	1	1	1	1	1	1	1	1	1	1	1	1	1	1	1	1	1	1	1	1	1	1	7	15	0	6	15	16	4	3	3	0	1	7	3	6
31	24	1	1	1	1	1	1	1	1	1	1	1	1	1	1	1	1	1	1	1	1	1	1	1	1	1	1	1	1	1	1	1	1	1	1	7	16	0	9	21	12	2	4	2	1	3	5	4	3
31	25	1	0	1	0	1	1	1	0	1	1	1	1	1	1	0	1	0	0	0	1	0	0	0	1	1	0	0	1	0	1	0	0	0	0	5	0	0	2	12	0	1	5	4	0	0	8	1	7
31	26	1	0	1	0	1	1	1	1	1	1	1	0	1	1	1	1	1	1	0	0	0	0	0	1	0	1	1	0	1	0	1	0	0	0	8	13	0	7	12	0	0	4	1	0	3	3	1	3
31	27	0	0	0	0	0	0	0	0	0	0	0	0	0	0	0	0	0	0	0	0	0	0	0	0	0	0	0	0	0	0	0	0	0	0	0	0	0	0	0	0	0	0	0	0	0	0	0	0
31	28	1	0	1	1	1	1	1	0	1	1	0	1	1	1	1	0	1	1	0	0	0	1	0	0	0	0	1	0	0	1	0	0	0	0	5	0	0	4	13	14	4	6	3	3	3	8	3	6
31	29	0	1	0	0	0	0	0	0	0	1	1	1	0	0	0	0	0	0	1	0	1	1	1	0	1	1	1	0	1	1	1	1	0	1	2	14	0	3	14	10	0	6	2	2	0	8	1	7
31	30	1	0	1	1	0	1	1	1	1	1	1	1	1	1	1	1	1	1	0	0	1	1	0	0	1	0	0	1	1	0	0	0	1	1	10	5	0	9	15	16	1	5	3	0	3	6	3	2
31	31	1	0	1	1	0	1	1	1	1	1	1	0	1	0	0	1	1	1	1	0	0	1	0	0	0	1	0	1	0	1	0	0	0	0	5	11	0	7	6	16	0	4	4	0	2	7	1	7
31	32	0	0	0	0	0	0	0	0	0	0	0	0	0	0	0	0	0	0	0	0	0	0	0	0	0	0	0	0	0	0	0	0	0	0	0	0	0	0	0	0	0	0	0	0	0	0	0	0
31	33	0	1	0	0	1	0	0	1	0	0	0	0	0	0	0	1	0	1	1	0	1	1	1	1	1	1	1	1	1	1	0	1	0	1	9	12	0	9	11	13	4	5	0	0	2	6	3	9
31	34	0	1	0	0	1	0	0	0	1	0	0	0	1	0	0	0	1	0	1	1	1	1	1	1	1	1	1	1	1	1	1	1	0	1	3	13	0	4	7	10	0	4	2	2	2	4	2	8
31	35	1	1	1	1	1	1	1	1	1	1	1	1	1	1	1	1	1	1	1	1	1	1	1	1	1	1	1	1	1	1	1	1	1	1	8	12	0	9	17	10	1	4	2	0	3	7	4	8
31	36	1	1	1	1	1	1	1	1	1	1	1	1	1	1	1	1	1	1	1	1	1	1	1	1	1	1	1	1	1	1	1	1	1	1	8	14	0	3	16	13	3	4	3	0	4	7	1	9
31	37	1	1	1	1	1	1	1	1	1	1	1	1	1	1	1	1	1	1	1	1	1	1	1	1	1	1	1	1	1	1	1	1	1	1	9	15	0	10	19	13	4	6	2	0	1	6	3	8
31	38	0	1	0	0	1	0	1	0	0	0	0	0	0	0	0	1	0	0	1	1	1	1	0	1	1	0	1	0	1	0	1	1	1	1	4	7	0	2	12	13	1	1	1	1	0	1	6	1
31	39	1	0	0	1	1	1	1	0	0	1	1	1	1	1	1	0	0	0	0	0	0	0	0	0	0	0	0	0	0	1	1	0	1	1	1	0	0	3	11	15	1	8	4	2	3	5	2	5
31	40	1	1	1	1	1	1	1	1	1	1	1	1	1	1	1	1	1	1	1	1	1	1	1	1	1	1	1	1	1	1	1	1	1	1	7	18	0	6	18	17	1	5	3	0	4	6	2	9
31	41	0	0	0	0	0	0	0	0	0	0	0	0	0	0	0	0	0	0	0	0	0	0	0	0	0	0	0	0	0	0	0	0	0	0	0	0	0	0	0	0	0	0	0	0	0	0	0	0
31	42	0	0	0	0	0	0	0	0	0	0	0	0	0	0	0	0	0	0	0	0	0	0	0	0	0	0	0	0	0	0	0	0	0	0	0	0	0	0	0	0	0	0	0	0	0	0	0	0
31	43	0	1	0	0	0	1	0	0	0	0	1	0	0	0	0	1	0	0	1	1	0	0	0	1	1	1	0	0	1	0	1	1	1	0	4	12	0	0	4	0	1	0	0	0	1	0	1	1
31	44	0	1	0	0	1	0	1	0	0	1	1	0	0	0	0	1	0	0	1	0	1	1	1	0	0	0	0	1	0	1	1	0	1	1	5	0	0	3	9	10	1	7	5	0	1	7	2	7
31	45	0	0	0	0	0	0	0	0	0	0	0	0	0	0	0	0	0	0	0	0	0	0	0	0	0	0	0	0	0	0	0	0	0	0	0	0	0	0	0	0	0	0	0	0	0	0	0	0
31	46	1	0	1	1	1	1	1	1	0	1	1	1	1	1	1	0	1	1	0	1	1	1	1	0	1	0	0	0	0	1	0	0	0	1	9	3	0	4	15	12	2	6	5	1	2	5	6	4
31	47	0	1	0	0	0	0	1	0	0	0	1	0	0	0	0	0	0	0	1	1	1	1	1	1	1	1	1	1	1	1	1	1	1	1	6	15	0	4	10	15	1	0	0	0	0	6	1	8
31	48	0	0	0	0	0	0	0	0	0	0	0	0	0	0	0	0	0	0	0	0	0	0	0	0	0	0	0	0	0	0	0	0	0	0	0	0	0	0	0	0	0	0	0	0	0	0	0	0
31	49	1	0	0	1	1	1	1	0	1	0	0	0	1	1	1	0	1	0	1	0	0	0	0	1	0	0	0	0	0	1	0	0	0	0	3	0	0	2	11	13	1	3	2	0	3	6	1	5
31	50	0	0	0	0	0	0	0	0	0	0	0	0	0	0	0	0	0	0	0	0	0	0	0	0	0	0	0	0	0	0	0	0	0	0	0	0	0	0	0	0	0	0	0	0	0	0	0	0
31	51	1	1	1	1	1	1	1	1	1	1	1	1	1	1	1	1	1	1	1	1	1	1	1	1	1	1	1	1	1	1	1	1	1	1	8	17	0	4	20	12	5	4	3	0	3	8	4	8
31	52	0	1	1	0	0	0	0	0	0	1	0	1	1	0	0	0	0	0	0	1	0	1	1	1	1	0	1	1	1	1	0	0	1	1	3	0	0	3	9	0	0	6	3	0	2	7	0	7
31	53	1	1	1	1	1	1	1	1	1	1	1	1	1	1	1	1	1	1	1	1	1	1	1	1	1	1	1	1	1	1	1	1	1	1	8	14	0	8	18	16	2	4	2	0	5	7	2	8
31	54	1	1	1	1	1	1	1	1	1	1	1	1	1	1	1	1	1	1	1	1	1	1	1	1	1	1	1	1	1	1	1	1	1	1	8	16	0	9	19	14	4	5	2	0	2	8	3	6
31	55	1	0	0	1	0	1	1	1	1	1	0	1	1	1	0	1	1	1	1	0	0	0	0	1	0	0	0	0	0	0	0	1	0	0	4	0	0	1	14	15	1	2	0	1	2	5	1	4
31	56	1	1	1	1	1	1	1	1	1	1	1	1	1	1	1	1	1	1	1	1	1	1	1	1	1	1	1	1	1	1	1	1	1	1	8	14	0	8	20	16	3	2	3	0	2	7	3	7
31	57	0	1	0	0	0	0	0	0	1	0	0	1	0	0	0	0	0	0	1	0	1	1	1	1	1	1	1	1	0	1	1	0	1	1	4	13	0	3	14	14	0	5	2	0	0	8	1	5
31	58	1	1	1	1	1	1	1	1	1	1	1	1	1	1	1	1	1	1	1	1	1	1	1	1	1	1	1	1	1	1	1	1	1	1	7	15	0	6	18	16	2	5	3	0	3	8	3	6
31	59	1	0	1	1	0	1	1	1	0	1	1	1	1	1	1	1	1	1	0	1	0	1	0	1	1	1	0	0	0	0	0	0	0	0	4	15	0	3	13	15	0	2	0	0	5	3	0	3
31	60	0	0	0	0	0	0	0	0	0	0	0	0	0	0	0	0	0	0	0	0	0	0	0	0	0	0	0	0	0	0	0	0	0	0	0	0	0	0	0	0	0	0	0	0	0	0	0	0
31	61	1	0	1	1	1	1	1	1	1	1	0	1	0	1	1	1	1	0	1	0	0	0	0	0	0	0	0	0	0	0	0	0	0	0	3	0	0	5	15	19	0	3	3	0	3	2	1	1
31	62	0	1	0	1	0	0	0	0	0	1	1	0	0	0	0	0	1	0	0	1	1	1	0	1	1	1	1	1	1	1	1	1	1	0	1	11	0	3	6	17	1	7	3	0	1	5	1	8
31	63	0	0	0	0	0	0	0	0	0	0	0	0	0	0	0	0	0	0	0	0	0	0	0	0	0	0	0	0	0	0	0	0	0	0	0	0	0	0	0	0	0	0	0	0	0	0	0	0
31	64	0	1	0	1	0	0	1	0	0	0	0	0	1	0	0	1	0	0	1	1	1	1	1	1	1	1	1	0	1	1	1	1	1	1	8	13	0	7	17	15	0	3	1	0	4	7	4	5
31	65	0	0	0	0	0	0	0	0	0	0	0	0	0	0	0	0	0	0	0	0	0	0	0	0	0	0	0	0	0	0	0	0	0	0	0	0	0	0	0	0	0	0	0	0	0	0	0	0
31	66	0	0	0	0	0	0	0	0	0	0	0	0	0	0	0	0	0	0	0	0	0	0	0	0	0	0	0	0	0	0	0	0	0	0	0	0	0	0	0	0	0	0	0	0	0	0	0	0
31	67	0	0	0	0	0	0	0	0	0	0	0	0	0	0	0	0	0	0	0	0	0	0	0	0	0	0	0	0	0	0	0	0	0	0	0	0	0	0	0	0	0	0	0	0	0	0	0	0
31	68	0	0	0	0	0	0	0	0	0	0	0	0	0	0	0	0	0	0	0	0	0	0	0	0	0	0	0	0	0	0	0	0	0	0	0	0	0	0	0	0	0	0	0	0	0	0	0	0
31	69	1	1	1	1	1	1	1	1	1	1	1	1	1	1	1	1	1	1	1	1	1	1	1	1	1	1	1	1	1	1	1	1	1	1	9	13	0	5	19	9	1	5	2	0	3	6	1	8
31	70	0	1	0	1	0	0	0	1	0	0	1	0	1	0	0	0	0	1	1	1	0	1	1	1	1	0	1	1	1	0	0	1	1	1	4	0	0	4	8	16	0	0	0	0	2	0	3	0
31	71	0	1	0	0	1	0	0	0	0	1	0	0	0	0	0	0	0	0	1	1	1	1	0	1	1	1	0	1	0	1	0	0	1	1	4	13	0	4	1	13	1	7	3	0	0	7	1	10
31	72	0	1	0	1	1	0	0	0	0	0	0	0	1	0	0	0	1	0	1	1	0	1	0	0	1	0	1	1	1	1	1	1	1	0	0	0	0	0	5	11	2	5	0	0	3	5	1	6
31	73	1	0	1	1	1	1	1	0	0	0	1	1	1	1	0	0	1	1	0	0	0	0	0	0	0	1	1	1	0	1	0	0	0	0	5	13	0	3	11	14	1	2	1	0	1	7	1	7
31	74	0	0	0	0	0	0	0	0	0	0	0	0	0	0	0	0	0	0	0	0	0	0	0	0	0	0	0	0	0	0	0	0	0	0	0	0	0	0	0	0	0	0	0	0	0	0	0	0
31	75	0	1	0	0	0	0	0	1	0	1	0	0	0	1	0	0	1	0	1	1	1	1	0	1	1	1	0	1	1	0	1	1	0	1	6	17	0	3	10	12	0	3	2	1	1	4	2	2
31	76	0	1	1	0	0	0	0	0	0	1	0	0	0	0	0	0	0	0	1	1	1	1	1	1	1	0	0	1	1	1	0	1	0	1	5	0	0	1	6	16	0	6	5	0	0	7	2	6
31	77	0	0	0	0	0	0	0	0	0	0	0	0	0	0	0	0	0	0	0	0	0	0	0	0	0	0	0	0	0	0	0	0	0	0	0	0	0	0	0	0	0	0	0	0	0	0	0	0
31	78	1	0	1	0	1	1	1	0	0	1	0	1	1	1	1	0	1	1	0	1	0	0	1	0	0	0	1	1	0	1	0	0	1	0	5	0	0	6	16	0	2	7	5	1	3	7	1	6
31	79	1	0	1	1	1	1	1	0	1	1	1	0	0	1	0	1	1	1	0	1	0	0	0	0	0	0	0	0	1	0	1	0	1	0	4	3	0	0	5	15	1	3	2	0	1	4	2	4
31	80	0	0	0	0	0	0	0	0	0	0	0	0	0	0	0	0	0	0	0	0	0	0	0	0	0	0	0	0	0	0	0	0	0	0	0	0	0	0	0	0	0	0	0	0	0	0	0	0
31	81	1	1	1	1	1	1	1	1	1	1	1	1	1	1	1	1	1	1	1	1	1	1	1	1	1	1	1	1	1	1	1	1	1	1	8	17	0	7	15	14	4	5	2	0	2	8	5	6
31	82	0	1	0	1	0	0	1	0	0	1	1	0	0	0	1	0	0	0	1	0	0	0	1	1	1	0	1	1	1	1	1	0	0	1	5	0	0	2	8	16	0	5	2	1	1	8	1	5
31	83	0	1	0	1	1	0	0	0	1	0	0	0	1	0	0	0	1	0	0	1	0	1	1	0	1	1	1	1	0	1	0	0	1	0	5	11	0	4	5	15	1	4	2	1	2	7	3	6
31	84	0	0	0	0	0	0	0	0	0	0	0	0	0	0	0	0	0	0	0	0	0	0	0	0	0	0	0	0	0	0	0	0	0	0	0	0	0	0	0	0	0	0	0	0	0	0	0	0
31	85	1	0	1	1	0	0	0	1	1	1	1	1	1	0	1	1	1	0	1	1	1	0	1	0	0	1	1	0	0	0	0	0	0	0	8	15	0	8	13	17	1	3	2	0	2	3	3	5
31	86	1	1	1	1	1	1	1	1	1	1	1	1	1	1	1	1	1	1	1	1	1	1	1	1	1	1	1	1	1	1	1	1	1	1	8	14	0	8	19	13	2	4	2	1	3	7	3	9
31	87	0	1	0	1	0	0	0	0	0	0	0	0	0	0	0	0	0	1	0	1	1	1	1	1	1	0	1	0	0	1	0	1	1	1	2	0	0	5	6	18	0	3	0	0	2	5	3	7
31	88	1	1	1	1	1	1	1	1	1	1	1	1	1	1	1	1	1	1	1	1	1	1	1	1	1	1	1	1	1	1	1	1	1	1	6	15	0	9	17	20	3	7	0	2	4	7	2	8
31	89	1	0	0	1	0	1	1	1	0	1	1	1	1	1	1	1	1	1	0	0	0	0	0	0	0	0	0	0	0	0	0	0	0	0	3	0	0	3	17	14	0	4	2	1	1	4	0	1
31	90	1	0	1	0	0	1	0	0	1	1	1	0	0	0	1	1	1	1	0	1	0	0	0	0	1	0	0	0	0	0	0	0	1	0	2	0	0	2	3	0	0	2	1	0	0	3	2	3
31	91	0	0	0	0	0	0	0	0	0	0	0	0	0	0	0	0	0	0	0	0	0	0	0	0	0	0	0	0	0	0	0	0	0	0	0	0	0	0	0	0	0	3	1	2	0	1	0	0
31	92	0	0	0	0	0	0	0	0	0	0	0	0	0	0	0	0	0	0	0	0	0	0	0	0	0	0	0	0	0	0	0	0	0	0	0	0	0	0	0	0	0	0	0	0	0	0	0	0
31	93	1	0	1	1	1	1	1	1	1	1	1	0	1	0	0	1	1	0	0	0	0	0	0	0	1	0	0	0	0	1	0	0	0	0	10	0	0	6	12	14	2	5	3	0	4	6	0	9
31	94	0	0	0	0	0	0	0	0	0	0	0	0	0	0	0	0	0	0	0	0	0	0	0	0	0	0	0	0	0	0	0	0	0	0	0	0	0	0	0	0	0	0	0	0	0	0	0	0
31	95	0	1	0	0	0	0	0	1	1	0	0	0	0	0	0	0	1	1	1	0	0	1	1	0	1	1	1	1	0	1	0	1	0	1	3	10	0	6	8	0	0	5	2	0	2	8	0	6
31	96	0	1	0	0	1	0	0	1	0	1	1	1	1	0	0	1	0	0	0	1	1	1	1	1	1	0	1	1	1	1	1	1	1	1	5	0	0	5	16	15	0	7	3	3	1	8	0	9
31	97	0	1	0	1	1	1	0	0	0	0	0	0	0	0	0	0	1	0	1	1	0	1	1	1	1	1	0	1	0	1	1	0	0	0	2	13	0	3	5	16	0	2	1	0	2	6	1	7
31	98	1	0	0	0	0	1	1	1	1	0	1	1	1	1	0	1	1	0	0	0	0	0	0	0	0	1	0	0	0	0	0	0	0	0	3	13	0	2	14	0	0	1	1	0	2	3	1	6
31	99	1	0	0	0	1	1	1	1	0	1	0	1	1	0	1	1	0	1	0	0	0	0	0	0	0	0	0	0	0	0	0	0	0	0	4	0	0	5	12	0	1	1	2	0	1	2	0	1
31	100	0	0	0	0	0	0	0	0	0	0	0	0	0	0	0	0	0	0	0	0	0	0	0	0	0	0	0	0	0	0	0	0	0	0	0	0	0	0	0	0	0	0	0	0	0	0	0	0
31	101	0	1	0	0	0	0	0	0	1	0	1	0	0	0	0	1	0	0	0	1	1	1	1	0	0	1	0	1	0	1	1	1	1	0	4	14	0	4	9	10	0	4	1	0	0	7	1	8
31	102	0	0	0	0	0	0	0	0	0	0	0	0	0	0	0	0	0	0	0	0	0	0	0	0	0	0	0	0	0	0	0	0	0	0	0	0	0	0	0	0	0	0	0	0	0	0	0	0
31	103	1	1	1	1	1	1	1	1	1	1	1	1	1	1	1	1	1	1	1	1	1	1	1	1	1	1	1	1	1	1	1	1	1	1	11	14	0	10	23	14	2	4	2	0	4	8	2	7
31	104	1	1	1	1	1	1	1	1	1	1	1	1	1	1	1	1	1	1	1	1	1	1	1	1	1	1	1	1	1	1	1	1	1	1	7	16	0	5	19	13	2	4	3	1	3	6	3	7
31	105	1	1	1	1	1	1	1	1	1	1	1	1	1	1	1	1	1	1	1	1	1	1	1	1	1	1	1	1	1	1	1	1	1	1	10	15	0	4	15	12	3	4	2	0	2	6	3	12
31	106	1	0	1	1	1	0	1	1	0	1	0	1	1	1	1	1	1	1	1	1	1	0	1	1	0	0	0	0	0	1	0	1	0	0	5	6	0	6	16	18	0	7	2	0	2	6	4	6
31	107	0	0	0	0	0	0	0	0	0	0	0	0	0	0	0	0	0	0	0	0	0	0	0	0	0	0	0	0	0	0	0	0	0	0	0	0	0	0	0	0	0	0	1	1	0	0	0	0
31	108	0	1	0	0	0	0	1	0	0	0	0	0	0	1	0	0	0	0	1	0	0	1	1	0	0	1	1	1	0	1	0	1	0	1	4	9	0	5	9	0	0	1	1	0	2	7	2	7
31	109	0	1	1	0	0	1	0	1	1	0	0	0	0	0	0	0	0	1	1	1	1	1	1	1	0	1	1	1	1	1	1	1	1	1	7	15	0	7	7	15	1	5	2	0	2	8	2	7
31	110	0	1	0	0	0	0	0	0	0	0	0	0	0	0	0	1	1	0	1	0	1	1	1	0	1	1	1	1	1	0	0	1	1	0	5	10	0	3	5	12	0	0	0	0	1	0	1	1
31	111	0	0	0	0	0	0	0	0	0	0	0	0	0	0	0	0	0	0	0	0	0	0	0	0	0	0	0	0	0	0	0	0	0	0	0	0	0	0	0	0	0	0	0	0	0	0	0	0
31	112	1	1	1	1	1	1	1	1	1	1	1	1	1	1	1	1	1	1	1	1	1	1	1	1	1	1	1	1	1	1	1	1	1	1	6	16	0	6	16	13	5	5	2	2	1	6	3	9
31	113	0	0	0	0	0	0	0	0	0	0	0	0	0	0	0	0	0	0	0	0	0	0	0	0	0	0	0	0	0	0	0	0	0	0	0	0	0	0	0	0	0	0	0	1	0	0	0	0
31	114	0	1	0	0	0	1	0	0	0	0	1	1	0	1	0	0	0	0	0	1	1	0	1	0	1	0	1	1	0	1	1	1	0	1	3	0	0	3	14	10	1	2	0	0	1	5	2	7
31	115	0	0	0	0	0	0	0	0	0	0	0	0	0	0	0	0	0	0	0	0	0	0	0	0	0	0	0	0	0	0	0	0	0	0	0	0	0	0	0	0	0	0	0	0	0	0	0	0
31	116	0	1	0	0	1	0	0	1	0	0	0	1	0	1	0	1	0	0	0	0	1	1	0	1	1	1	0	1	1	0	0	1	0	1	5	13	0	4	19	12	3	0	0	0	3	0	3	2
31	117	0	0	0	0	0	0	0	0	0	0	0	0	0	0	0	0	0	0	0	0	0	0	0	0	0	0	0	0	0	0	0	0	0	0	0	0	0	0	0	0	0	0	0	0	0	0	0	0
31	118	0	0	0	0	0	0	0	0	0	0	0	0	0	0	0	0	0	0	0	0	0	0	0	0	0	0	0	0	0	0	0	0	0	0	0	0	0	0	0	0	0	0	0	0	0	0	0	0
31	119	0	0	0	0	0	0	0	0	0	0	0	0	0	0	0	0	0	0	0	0	0	0	0	0	0	0	0	0	0	0	0	0	0	0	0	0	0	0	0	0	0	0	0	0	0	0	0	0
31	120	1	0	0	1	1	1	0	1	0	1	1	1	1	1	1	1	1	1	1	0	0	0	0	0	0	0	0	0	0	0	1	1	0	0	7	0	0	1	12	15	5	3	3	1	5	5	3	4
31	121	1	1	1	1	1	1	1	1	1	1	1	1	1	1	1	1	1	1	1	1	1	1	1	1	1	1	1	1	1	1	1	1	1	1	6	16	0	4	18	12	2	5	3	1	1	6	4	9
31	122	0	0	0	0	0	0	0	0	0	0	0	0	0	0	0	0	0	0	0	0	0	0	0	0	0	0	0	0	0	0	0	0	0	0	0	0	0	0	0	0	0	0	0	0	0	0	0	0
31	123	0	0	0	0	0	0	0	0	0	0	0	0	0	0	0	0	0	0	0	0	0	0	0	0	0	0	0	0	0	0	0	0	0	0	0	0	0	0	0	0	0	0	0	0	0	0	0	0
31	124	0	1	0	0	1	0	1	0	0	0	0	0	1	0	1	0	0	1	0	1	1	1	1	1	1	1	0	1	0	1	1	1	0	1	4	14	0	9	15	14	2	2	0	0	2	7	2	6
31	125	1	0	0	0	0	1	1	1	1	1	1	1	1	1	1	1	0	0	0	0	0	0	0	0	0	1	0	0	0	0	1	0	0	1	3	8	0	3	12	0	0	2	1	0	0	5	4	4
31	126	0	0	0	0	0	0	0	0	0	0	0	0	0	0	0	0	0	0	0	0	0	0	0	0	0	0	0	0	0	0	0	0	0	0	0	0	0	0	0	0	0	0	0	0	0	0	0	0
31	127	1	1	1	1	1	1	1	1	1	1	1	1	1	1	1	1	1	1	1	1	1	1	1	1	1	1	1	1	1	1	1	1	1	1	7	17	0	4	17	10	2	4	1	0	2	8	5	8
31	128	1	1	1	1	1	1	1	1	1	1	1	1	1	1	1	1	1	1	1	1	1	1	1	1	1	1	1	1	1	1	1	1	1	1	6	17	0	7	15	14	2	4	2	0	3	7	1	5
31	129	0	0	0	0	0	0	0	0	0	0	0	0	0	0	0	0	0	0	0	0	0	0	0	0	0	0	0	0	0	0	0	0	0	0	0	0	0	0	0	0	0	0	0	1	0	0	0	0
31	130	1	1	1	1	1	1	1	1	1	1	1	1	1	1	1	1	1	1	1	1	1	1	1	1	1	1	1	1	1	1	1	1	1	1	9	14	0	6	16	14	3	4	3	0	5	5	2	7
31	131	1	1	1	1	1	1	1	1	1	1	1	1	1	1	1	1	1	1	1	1	1	1	1	1	1	1	1	1	1	1	1	1	1	1	6	15	0	8	16	13	0	3	3	0	3	8	3	9
31	132	0	1	0	0	1	0	1	0	0	1	0	0	1	0	0	1	1	0	1	1	1	0	1	1	0	1	1	1	0	0	1	1	0	0	3	14	0	3	11	12	0	4	1	1	1	3	0	4
31	133	0	1	0	0	1	0	0	0	0	0	0	0	0	0	0	0	0	0	1	1	0	0	1	0	1	1	1	1	0	1	1	1	1	0	1	12	0	2	2	0	2	2	0	0	1	5	2	8
31	134	0	0	0	0	0	0	0	0	0	0	0	0	0	0	0	0	0	0	0	0	0	0	0	0	0	0	0	0	0	0	0	0	0	0	0	0	0	0	0	0	0	0	0	0	0	0	0	0
31	135	1	1	1	1	1	1	1	1	1	1	1	1	1	1	1	1	1	1	1	1	1	1	1	1	1	1	1	1	1	1	1	1	1	1	7	14	0	3	17	14	3	3	1	1	4	6	8	7
31	136	0	1	0	0	0	0	0	0	0	0	0	0	1	1	1	0	1	0	1	0	1	0	1	0	1	0	1	1	0	1	1	1	1	1	4	0	0	2	4	10	0	1	0	0	0	5	2	6
31	137	1	0	1	1	1	1	1	1	1	1	0	0	1	1	1	1	1	1	0	0	0	0	0	0	0	0	1	1	0	0	1	1	1	0	8	1	0	4	14	14	3	4	2	1	3	6	3	4
31	138	1	1	1	1	1	1	1	1	1	1	1	1	1	1	1	1	1	1	1	1	1	1	1	1	1	1	1	1	1	1	1	1	1	1	7	15	0	4	17	15	1	4	2	0	4	7	1	6
31	139	1	1	1	1	1	1	1	1	1	1	1	1	1	1	1	1	1	1	1	1	1	1	1	1	1	1	1	1	1	1	1	1	1	1	8	17	0	5	18	12	2	4	2	0	4	8	0	9
31	140	0	1	1	0	1	0	0	0	0	0	1	0	0	0	0	0	1	0	1	1	1	1	0	0	1	0	1	1	1	1	1	1	1	0	2	1	0	1	7	14	0	0	0	0	1	5	2	7
31	141	1	1	1	1	1	1	1	1	1	1	1	1	1	1	1	1	1	1	1	1	1	1	1	1	1	1	1	1	1	1	1	1	1	1	9	17	0	4	15	11	2	6	3	0	2	8	2	10
31	142	1	1	1	1	1	1	1	1	1	1	1	1	1	1	1	1	1	1	1	1	1	1	1	1	1	1	1	1	1	1	1	1	1	1	7	15	0	9	19	15	1	6	2	0	5	7	0	10
31	143	0	1	0	0	1	0	0	1	0	1	0	1	1	1	0	1	0	0	0	1	1	1	1	0	1	1	1	1	1	1	1	1	1	1	4	13	0	5	15	14	2	5	2	1	0	8	1	8
31	144	1	1	1	1	1	1	1	1	1	1	1	1	1	1	1	1	1	1	1	1	1	1	1	1	1	1	1	1	1	1	1	1	1	1	7	16	0	3	12	14	1	4	2	1	2	5	4	8
31	145	1	0	1	1	1	0	1	0	0	1	1	1	0	1	1	1	0	0	0	0	0	1	0	0	0	0	0	1	0	0	0	0	0	0	4	0	0	1	12	15	2	2	1	0	1	3	2	3
31	146	0	0	0	0	0	0	0	0	0	0	0	0	0	0	0	0	0	0	0	0	0	0	0	0	0	0	0	0	0	0	0	0	0	0	0	0	0	0	0	0	0	0	0	0	0	0	0	0
31	147	0	1	0	1	0	1	1	0	1	0	1	0	1	1	0	1	1	0	1	0	1	1	1	1	1	1	1	1	1	1	1	1	1	1	8	14	0	7	14	17	3	2	2	0	4	6	2	8
31	148	0	0	0	0	0	0	0	0	0	0	0	0	0	0	0	0	0	0	0	0	0	0	0	0	0	0	0	0	0	0	0	0	0	0	0	0	0	0	0	0	0	0	0	0	0	0	0	0
31	149	0	1	0	1	0	0	0	1	1	1	1	0	1	0	0	0	0	0	1	0	1	1	1	0	0	0	1	1	1	1	1	0	1	1	3	1	0	7	5	12	1	5	2	0	2	7	3	8
31	150	1	1	1	1	1	1	1	1	1	1	1	1	1	1	1	1	1	1	1	1	1	1	1	1	1	1	1	1	1	1	1	1	1	1	7	14	0	7	13	13	1	0	1	1	3	7	4	8
31	151	1	0	1	1	1	0	0	0	1	1	1	1	1	1	1	1	0	0	0	0	0	0	1	0	0	0	0	1	0	0	0	0	0	0	1	0	0	4	11	11	1	3	1	0	2	5	3	2
31	152	0	0	0	0	0	0	0	0	0	0	0	0	0	0	0	0	0	0	0	0	0	0	0	0	0	0	0	0	0	0	0	0	0	0	0	0	0	0	0	0	0	0	0	0	0	0	0	0
31	153	1	0	1	1	0	1	1	1	1	0	1	1	1	0	0	0	0	1	0	0	0	1	1	0	0	1	0	0	0	0	0	0	0	0	5	11	0	5	11	18	0	1	1	1	4	3	2	3
31	154	0	0	0	0	0	0	0	0	0	0	0	0	0	0	0	0	0	0	0	0	0	0	0	0	0	0	0	0	0	0	0	0	0	0	0	0	0	0	0	0	0	0	0	0	0	0	0	0
31	155	1	1	1	1	1	1	1	1	1	1	1	1	1	1	1	1	1	1	1	1	1	1	1	1	1	1	1	1	1	1	1	1	1	1	7	17	0	2	16	16	2	4	4	1	3	7	0	7
31	156	1	1	1	1	1	1	1	1	1	1	1	1	1	1	1	1	1	1	1	1	1	1	1	1	1	1	1	1	1	1	1	1	1	1	8	15	0	7	15	14	2	5	2	1	3	9	1	8
31	157	0	1	1	0	0	1	1	0	0	1	0	1	0	0	0	0	1	0	1	1	1	0	0	1	0	0	0	1	1	0	1	1	1	1	3	0	0	4	15	12	0	4	2	0	1	4	2	4
31	158	1	1	1	1	1	1	1	1	1	1	1	1	1	1	1	1	1	1	1	1	1	1	1	1	1	1	1	1	1	1	1	1	1	1	9	16	0	7	19	14	3	2	0	0	3	6	1	8
31	159	1	0	0	1	0	1	1	0	1	0	0	1	0	1	1	1	1	1	0	0	0	0	0	0	0	0	0	0	0	0	1	0	0	0	2	0	0	1	11	12	0	3	0	0	2	4	0	4
31	160	0	1	1	0	0	1	0	1	1	0	0	1	0	0	0	1	0	1	1	0	1	0	1	0	1	1	0	1	1	0	0	1	0	1	6	14	0	5	16	12	2	2	1	0	2	4	3	3
31	161	1	0	1	1	0	1	1	0	1	1	1	1	1	0	1	1	1	1	1	0	1	0	0	0	1	0	1	0	0	1	1	1	1	0	4	0	0	2	14	13	0	5	2	0	2	7	1	9
31	162	1	1	1	1	1	1	1	1	1	1	1	1	1	1	1	1	1	1	1	1	1	1	1	1	1	1	1	1	1	1	1	1	1	1	9	18	0	7	18	15	1	5	3	0	3	6	5	7
31	163	1	0	0	0	1	0	1	0	1	0	1	1	1	1	0	0	1	1	0	0	0	0	1	1	0	0	0	1	0	0	0	0	0	0	3	0	0	2	11	0	0	2	0	0	0	3	2	4
31	164	0	1	0	0	1	0	0	0	0	1	1	1	0	0	0	0	1	0	0	1	1	0	1	0	1	1	0	1	1	0	0	1	0	1	3	15	0	1	11	13	4	2	1	0	1	0	5	5
31	165	1	0	1	0	1	1	0	1	0	0	0	1	1	1	1	1	1	0	0	0	0	1	0	0	0	0	0	0	0	1	1	0	0	1	2	0	0	3	13	0	0	2	1	0	2	8	3	6
31	166	1	1	1	1	1	1	1	1	1	1	1	1	1	1	1	1	1	1	1	1	1	1	1	1	1	1	1	1	1	1	1	1	1	1	7	14	0	9	17	13	2	3	1	1	6	7	3	7
31	167	0	1	1	0	0	0	0	1	1	0	0	1	0	0	0	0	0	0	1	1	0	1	1	1	1	1	0	1	0	1	1	0	1	1	4	14	0	4	11	0	0	4	1	0	0	7	1	5
31	168	1	1	1	1	1	1	1	1	1	1	1	1	1	1	1	1	1	1	1	1	1	1	1	1	1	1	1	1	1	1	1	1	1	1	7	16	0	7	17	14	3	5	3	0	4	8	2	8
31	169	0	0	0	0	0	0	0	0	0	0	0	0	0	0	0	0	0	0	0	0	0	0	0	0	0	0	0	0	0	0	0	0	0	0	0	0	0	0	0	0	0	0	0	0	0	0	0	0
31	170	0	1	0	0	0	1	0	0	1	1	0	1	0	0	0	1	1	1	1	1	0	1	1	1	1	1	0	1	1	1	1	1	1	0	7	12	0	6	13	0	1	5	3	0	2	6	0	6
31	171	1	1	1	1	1	1	1	1	1	1	1	1	1	1	1	1	1	1	1	1	1	1	1	1	1	1	1	1	1	1	1	1	1	1	8	13	0	6	19	12	5	3	3	0	6	5	2	7
31	172	1	1	1	1	1	1	1	1	1	1	1	1	1	1	1	1	1	1	1	1	1	1	1	1	1	1	1	1	1	1	1	1	1	1	4	16	0	5	14	14	2	7	2	1	3	6	0	8
31	173	1	0	1	1	1	1	1	1	1	1	1	0	1	1	1	0	0	0	0	1	0	0	0	0	0	0	0	0	0	0	0	0	0	0	4	2	0	1	8	19	2	2	2	0	2	4	0	2
31	174	1	0	1	1	1	0	1	1	1	0	1	1	1	1	1	1	1	0	0	1	0	0	0	0	0	0	0	0	0	0	0	0	0	1	5	1	0	2	14	16	1	0	1	0	2	4	1	4
31	175	1	1	1	1	1	1	1	1	1	1	1	1	1	1	1	1	1	1	1	1	1	1	1	1	1	1	1	1	1	1	1	1	1	1	8	17	0	9	16	10	4	6	3	0	2	5	4	6
31	176	1	0	0	1	1	1	1	1	1	1	1	1	0	0	1	1	1	1	0	0	1	0	0	0	1	0	0	0	0	0	0	0	1	0	4	0	0	3	13	15	0	1	1	0	3	5	3	3
31	177	0	1	0	1	0	0	0	0	0	0	1	0	0	0	1	0	1	0	0	0	0	1	1	1	1	1	1	1	0	1	1	1	1	1	6	14	0	2	5	12	1	4	1	0	4	7	0	8
31	178	0	1	0	0	1	0	1	0	0	1	0	0	0	0	1	0	0	0	1	0	1	1	1	1	1	0	1	1	1	0	1	0	1	1	4	0	0	3	9	13	0	3	1	1	1	2	3	3
31	179	0	1	0	0	0	0	0	1	0	0	1	0	1	0	1	1	0	0	0	1	0	1	0	1	1	1	1	1	0	1	1	1	1	1	4	11	0	3	3	0	1	2	0	0	1	5	3	5
31	180	1	0	0	0	1	1	1	1	0	1	1	0	1	1	1	1	1	0	0	0	0	0	0	0	0	0	1	0	1	0	0	0	0	0	6	0	0	1	8	0	2	4	2	0	1	6	4	7
31	181	1	0	0	1	1	1	0	0	1	1	1	1	1	1	0	0	1	1	0	0	1	0	0	0	1	0	0	1	0	0	1	0	0	1	4	0	0	2	12	14	1	1	1	0	2	4	4	5
31	182	1	0	1	1	0	1	1	1	1	1	0	0	1	1	1	0	0	1	0	1	0	1	0	0	0	0	0	1	1	0	1	0	0	0	4	3	0	2	8	19	1	0	0	0	2	5	0	5
31	183	0	1	0	0	1	0	0	0	0	0	0	0	0	0	0	0	1	0	0	1	1	1	0	0	0	1	1	1	1	1	1	0	1	1	2	10	0	1	5	12	1	1	2	0	1	5	4	8
31	184	0	0	0	0	0	0	0	0	0	0	0	0	0	0	0	0	0	0	0	0	0	0	0	0	0	0	0	0	0	0	0	0	0	0	0	0	0	0	0	0	0	0	0	1	0	0	0	0
31	185	1	0	1	1	0	1	1	0	1	1	1	1	0	1	1	1	1	1	1	0	0	1	0	0	0	1	1	0	0	1	0	1	0	0	7	11	0	2	14	15	1	7	2	0	3	7	5	6
31	186	0	0	0	0	0	0	0	0	0	0	0	0	0	0	0	0	0	0	0	0	0	0	0	0	0	0	0	0	0	0	0	0	0	0	0	0	0	0	0	0	0	0	0	0	0	0	0	0
31	187	0	0	0	0	0	0	0	0	0	0	0	0	0	0	0	0	0	0	0	0	0	0	0	0	0	0	0	0	0	0	0	0	0	0	0	0	0	0	0	0	0	0	0	0	0	0	0	0
31	188	0	0	0	0	0	0	0	0	0	0	0	0	0	0	0	0	0	0	0	0	0	0	0	0	0	0	0	0	0	0	0	0	0	0	0	0	0	0	0	0	0	0	0	0	0	0	0	0
31	189	0	1	0	1	0	0	1	0	0	0	0	0	0	0	0	0	1	0	1	1	0	1	1	1	1	1	1	1	1	1	0	1	1	1	0	13	0	0	1	16	0	0	0	0	1	4	0	8
31	190	0	1	1	0	0	0	0	1	0	0	0	0	1	0	0	0	1	0	1	0	1	0	1	1	1	1	0	0	1	1	0	0	0	1	3	12	0	2	4	18	0	1	1	0	1	5	0	7
31	191	1	0	1	0	1	1	1	1	1	1	1	1	1	0	1	1	0	1	0	0	0	1	1	1	0	1	0	0	0	0	1	0	1	0	5	9	0	2	13	0	3	0	1	0	1	2	0	3
31	192	0	1	0	0	0	0	0	1	0	0	0	0	0	0	0	0	0	0	1	0	1	1	1	0	1	1	1	0	0	1	1	1	1	1	3	11	0	5	10	15	2	2	2	0	1	7	2	7
31	193	0	0	0	0	0	0	0	0	0	0	0	0	0	0	0	0	0	0	0	0	0	0	0	0	0	0	0	0	0	0	0	0	0	0	0	0	0	0	0	0	0	0	0	0	0	0	0	0
31	194	1	1	1	1	1	1	1	1	1	1	1	1	1	1	1	1	1	1	1	1	1	1	1	1	1	1	1	1	1	1	1	1	1	1	7	11	0	5	16	11	3	5	2	1	2	8	4	7
31	195	0	1	0	0	0	0	0	0	0	0	0	0	1	0	0	0	1	0	1	1	1	1	0	1	1	1	1	1	1	0	1	1	1	0	4	15	0	0	7	11	1	0	0	1	0	0	2	1
31	196	1	0	1	0	1	0	1	1	1	1	1	1	1	1	1	1	1	1	0	0	0	0	0	0	1	0	0	0	1	1	1	0	0	0	2	1	0	2	12	0	0	1	1	0	0	7	4	7
31	197	1	1	1	1	1	1	1	1	1	1	1	1	1	1	1	1	1	1	1	1	1	1	1	1	1	1	1	1	1	1	1	1	1	1	9	15	0	6	14	17	3	1	1	0	3	6	4	5
31	198	0	0	0	0	0	0	0	0	0	0	0	0	0	0	0	0	0	0	0	0	0	0	0	0	0	0	0	0	0	0	0	0	0	0	0	0	0	0	0	0	0	0	0	0	0	0	0	0
31	199	0	1	0	0	0	0	0	0	0	1	0	0	1	0	0	0	0	0	1	1	0	0	0	0	1	1	0	1	1	0	1	0	1	0	3	12	0	1	1	0	0	2	3	0	1	3	0	4
31	200	1	0	1	0	1	0	1	1	0	1	1	0	0	1	1	1	1	1	0	0	1	0	0	0	1	1	0	0	1	0	0	0	0	0	7	15	0	2	10	13	1	4	1	1	2	5	3	3
31	201	1	1	1	1	1	1	1	1	1	1	1	1	1	1	1	1	1	1	1	1	1	1	1	1	1	1	1	1	1	1	1	1	1	1	8	16	0	7	18	15	4	5	1	0	2	10	3	7
31	202	1	0	1	0	1	1	1	1	1	1	0	1	1	0	0	0	1	1	0	0	0	0	1	1	0	0	0	1	1	0	0	0	0	1	6	0	0	6	13	0	0	1	1	0	1	5	2	4
31	203	1	0	1	1	1	0	1	1	1	1	1	1	0	1	1	1	0	0	1	0	0	1	0	1	0	0	0	0	0	0	0	0	0	1	3	0	0	2	10	19	1	3	1	0	2	3	1	5
31	204	0	0	0	0	0	0	0	0	0	0	0	0	0	0	0	0	0	0	0	0	0	0	0	0	0	0	0	0	0	0	0	0	0	0	0	0	0	0	0	0	0	0	0	0	0	0	0	0
31	205	1	1	1	1	1	1	1	1	1	1	1	1	1	1	1	1	1	1	1	1	1	1	1	1	1	1	1	1	1	1	1	1	1	1	6	16	0	5	20	15	3	3	2	0	5	8	1	8
31	206	0	1	0	1	0	0	0	0	0	0	0	0	0	0	0	0	0	0	1	1	0	1	1	1	1	1	1	1	1	0	0	1	1	1	1	14	0	5	7	16	0	0	0	0	1	0	0	1
31	207	0	1	1	0	1	0	0	0	0	0	0	0	1	0	0	0	0	1	1	1	1	0	0	1	1	1	1	1	1	0	1	1	1	1	3	13	0	2	11	15	2	0	0	0	0	0	2	1
31	208	0	1	0	0	0	0	0	0	0	0	0	1	1	0	0	0	0	1	1	1	1	1	0	1	1	1	0	1	0	1	0	1	1	0	3	12	0	2	16	13	1	1	1	0	0	7	2	7
31	209	1	0	0	1	1	1	0	1	1	1	1	1	1	0	1	0	1	1	0	0	1	0	1	0	0	0	0	0	0	0	0	0	1	0	4	0	0	5	12	15	2	2	2	1	3	4	1	3
31	210	0	0	0	0	0	0	0	0	0	0	0	0	0	0	0	0	0	0	0	0	0	0	0	0	0	0	0	0	0	0	0	0	0	0	0	0	0	0	0	0	0	0	0	0	0	0	0	0
31	211	1	0	1	1	1	1	1	0	1	1	0	1	1	0	0	1	1	0	0	0	1	0	0	0	0	0	0	0	1	0	1	1	0	0	5	4	0	4	15	19	2	2	1	0	2	5	2	5
31	212	0	1	0	0	1	1	0	0	0	0	0	0	1	0	0	0	0	0	1	1	0	1	1	1	0	0	1	0	1	0	1	1	1	1	1	0	0	3	6	0	3	0	0	0	0	1	2	1
31	213	1	0	0	1	1	0	1	1	1	1	1	0	0	1	1	1	0	1	0	0	1	1	0	0	1	0	0	0	0	0	0	1	0	1	3	0	0	1	10	11	0	5	2	0	3	4	2	3
31	214	1	0	1	1	1	0	1	1	0	0	1	1	1	1	1	1	1	1	1	0	0	1	0	0	0	1	0	0	1	0	1	0	0	0	3	9	0	3	14	17	0	1	0	0	2	0	2	0
31	215	1	1	1	1	1	1	1	1	1	1	1	1	1	1	1	1	1	1	1	1	1	1	1	1	1	1	1	1	1	1	1	1	1	1	7	15	0	3	19	15	2	4	3	0	5	10	4	9
31	216	0	1	1	0	1	0	0	0	0	0	1	0	0	0	1	0	1	0	0	0	1	1	0	1	1	0	0	0	1	0	1	1	1	1	5	0	0	0	7	11	0	0	0	0	0	0	2	1
31	217	0	1	1	1	0	0	0	0	0	1	0	0	0	0	1	0	0	1	1	1	1	1	1	0	1	1	0	1	1	0	1	1	1	1	6	12	0	5	9	18	1	5	2	0	4	4	1	5
31	218	0	0	0	0	0	0	0	0	0	0	0	0	0	0	0	0	0	0	0	0	0	0	0	0	0	0	0	0	0	0	0	0	0	0	0	0	0	0	0	0	0	0	0	0	0	0	0	0
31	219	1	0	1	1	1	1	1	1	1	1	1	1	1	1	1	1	1	0	1	1	0	0	1	0	0	0	0	0	0	0	0	0	0	0	9	3	0	7	11	18	3	4	2	0	2	4	1	4
31	220	1	1	1	1	1	1	1	1	1	1	1	1	1	1	1	1	1	1	1	1	1	1	1	1	1	1	1	1	1	1	1	1	1	1	8	15	0	5	19	12	3	6	1	0	2	7	0	6
31	221	0	1	0	1	0	0	0	0	0	1	0	0	1	1	0	1	1	0	0	1	1	1	1	1	1	1	0	1	1	0	1	0	1	1	3	16	0	5	6	14	1	3	2	1	2	4	1	4
31	222	1	0	1	1	1	1	1	0	0	0	0	0	1	1	0	1	0	0	0	0	0	0	0	0	1	0	0	1	0	1	1	0	0	0	4	0	0	1	6	16	1	4	0	0	3	5	1	8
31	223	0	0	0	0	0	0	0	0	0	0	0	0	0	0	0	0	0	0	0	0	0	0	0	0	0	0	0	0	0	0	0	0	0	0	0	0	0	0	0	0	0	0	0	0	0	0	0	0
31	224	1	0	1	1	1	1	1	1	1	0	0	1	1	0	1	1	1	1	0	1	0	1	1	0	0	1	0	0	0	0	0	0	0	0	6	14	0	6	10	18	3	1	0	0	5	3	5	3
31	225	0	1	0	1	0	0	0	0	0	0	1	0	0	0	0	0	1	0	1	1	1	1	1	1	0	1	0	1	1	1	1	0	1	1	6	14	0	2	6	18	0	2	2	0	1	6	2	7
31	226	0	0	0	0	0	0	0	0	0	0	0	0	0	0	0	0	0	0	0	0	0	0	0	0	0	0	0	0	0	0	0	0	0	0	0	0	0	0	0	0	0	0	0	0	0	0	0	0
31	227	1	1	1	1	1	1	1	1	1	1	1	1	1	1	1	1	1	1	1	1	1	1	1	1	1	1	1	1	1	1	1	1	1	1	6	17	0	7	13	14	3	6	2	0	4	5	2	7
31	228	1	1	1	1	1	1	1	1	1	1	1	1	1	1	1	1	1	1	1	1	1	1	1	1	1	1	1	1	1	1	1	1	1	1	5	16	0	7	14	12	1	3	2	0	2	6	4	9
31	229	1	1	1	1	1	1	1	1	1	1	1	1	1	1	1	1	1	1	1	1	1	1	1	1	1	1	1	1	1	1	1	1	1	1	7	16	0	5	17	13	2	3	3	0	3	8	2	6
31	230	1	1	1	1	1	1	1	1	1	1	1	1	1	1	1	1	1	1	1	1	1	1	1	1	1	1	1	1	1	1	1	1	1	1	5	13	0	8	13	15	1	6	1	0	2	8	2	8
31	231	0	0	0	0	0	0	0	0	0	0	0	0	0	0	0	0	0	0	0	0	0	0	0	0	0	0	0	0	0	0	0	0	0	0	0	0	0	0	0	0	0	0	0	0	0	1	0	0
31	232	1	1	1	1	1	1	1	1	1	1	1	1	1	1	1	1	1	1	1	1	1	1	1	1	1	1	1	1	1	1	1	1	1	1	9	16	0	3	17	12	4	6	1	1	5	11	3	9
31	233	0	1	0	0	0	1	0	0	0	0	0	1	1	0	1	0	0	1	1	1	1	1	0	1	0	1	1	1	1	1	0	0	1	0	3	14	0	3	9	14	0	0	0	1	2	6	2	6
31	234	0	1	0	0	0	1	0	0	0	0	0	0	0	1	0	0	1	0	0	1	0	1	0	1	0	1	1	1	0	1	1	1	1	1	1	11	0	1	5	0	0	0	0	0	0	1	1	8
31	235	0	1	0	1	0	0	0	0	1	0	1	0	0	1	0	1	0	0	1	1	0	1	0	0	0	1	1	1	1	1	1	1	1	1	4	13	0	3	6	12	0	4	4	0	2	7	3	11
31	236	1	0	1	0	1	1	1	0	0	0	0	1	0	1	1	1	1	0	0	0	0	0	0	0	0	0	1	1	1	0	0	0	0	1	3	0	0	2	14	0	1	0	0	0	2	0	1	4
31	237	1	1	1	1	1	1	1	1	1	1	1	1	1	1	1	1	1	1	1	1	1	1	1	1	1	1	1	1	1	1	1	1	1	1	11	15	0	5	18	18	3	4	2	1	5	7	0	9
31	238	1	0	1	1	1	1	0	1	1	0	0	1	0	1	1	1	0	0	0	0	0	0	1	0	0	0	0	0	0	1	1	0	0	0	4	0	0	3	9	14	0	4	2	0	1	7	2	4
31	239	1	0	1	1	0	1	1	1	1	0	1	1	1	1	1	1	1	1	0	0	0	0	1	0	1	1	0	1	0	1	0	0	0	0	7	15	0	2	16	17	0	4	3	1	2	8	4	5
31	240	0	1	0	0	0	1	0	0	0	0	1	0	0	0	0	0	0	0	0	1	0	1	1	0	1	1	1	1	0	1	1	1	1	1	0	11	0	5	3	0	0	3	0	0	1	7	0	7
31	241	0	1	1	1	0	0	0	1	0	0	0	0	0	0	0	0	1	0	1	1	1	1	0	1	1	1	0	1	1	1	0	1	0	0	4	13	0	2	8	13	0	0	1	0	2	6	1	4
31	242	0	0	0	0	0	0	0	0	0	0	0	0	0	0	0	0	0	0	0	0	0	0	0	0	0	0	0	0	0	0	0	0	0	0	0	0	0	0	0	0	0	0	0	0	0	0	0	0
31	243	0	1	1	0	1	0	0	0	0	0	0	0	1	0	0	0	0	1	1	1	1	1	0	0	1	0	1	1	0	0	1	1	1	1	3	0	0	4	10	11	1	0	0	0	3	0	6	0
31	244	1	0	1	0	1	1	1	0	1	0	1	1	1	1	1	1	1	1	0	1	0	0	1	0	0	1	1	1	1	0	0	1	1	0	4	16	0	6	18	0	2	2	0	0	1	3	3	4
31	245	1	1	1	1	1	1	1	1	1	1	1	1	1	1	1	1	1	1	1	1	1	1	1	1	1	1	1	1	1	1	1	1	1	1	5	17	0	9	18	15	2	4	2	0	2	8	4	8
31	246	0	1	0	0	0	0	0	0	0	0	0	1	0	0	0	1	0	0	1	1	1	1	1	0	0	0	1	0	1	1	1	1	1	1	5	0	0	2	13	12	1	1	1	0	0	7	1	8
31	247	1	0	1	1	0	0	0	0	1	1	0	1	1	1	1	1	0	1	0	1	1	0	0	1	0	0	1	0	0	1	0	0	0	0	6	6	0	1	10	19	0	7	5	0	2	7	4	4
31	248	1	1	1	1	1	1	1	1	1	1	1	1	1	1	1	1	1	1	1	1	1	1	1	1	1	1	1	1	1	1	1	1	1	1	9	18	0	10	19	18	1	3	1	2	4	7	2	7
31	249	0	1	1	1	0	0	0	1	0	0	1	0	0	0	0	0	1	0	0	1	1	1	1	0	1	1	1	1	0	1	1	1	1	1	4	13	0	1	9	20	2	4	2	0	2	6	2	8
31	250	1	0	1	1	1	1	1	0	0	1	1	1	1	1	1	1	1	1	1	0	0	1	1	0	1	1	1	0	0	0	1	0	0	0	6	15	0	3	11	18	4	3	1	1	3	3	1	4
31	251	0	1	0	1	1	0	1	0	1	0	1	0	0	1	0	0	1	0	1	1	1	1	1	1	1	1	0	1	1	0	0	1	1	1	5	15	0	4	17	17	0	1	0	0	2	3	4	6
31	252	1	0	1	1	1	1	1	1	1	1	0	1	1	1	0	1	1	1	0	1	0	1	0	0	0	0	0	1	1	0	0	0	1	0	3	4	0	3	11	16	2	5	2	0	1	4	1	3
31	253	0	0	0	0	0	0	0	0	0	0	0	0	0	0	0	0	0	0	0	0	0	0	0	0	0	0	0	0	0	0	0	0	0	0	0	0	0	0	0	0	0	0	0	0	0	0	0	0
31	254	0	1	0	1	0	1	0	0	0	1	0	1	0	0	1	0	0	0	1	0	1	1	1	1	0	1	0	1	0	0	1	0	1	0	7	12	0	7	13	15	1	2	1	0	1	4	4	4
31	255	1	1	1	1	1	1	1	1	1	1	1	1	1	1	1	1	1	1	1	1	1	1	1	1	1	1	1	1	1	1	1	1	1	1	6	14	0	4	15	14	4	5	1	0	3	8	1	10
31	256	1	1	1	1	1	1	1	1	1	1	1	1	1	1	1	1	1	1	1	1	1	1	1	1	1	1	1	1	1	1	1	1	1	1	7	19	0	4	16	12	1	3	4	0	5	7	2	8
41	1	1	0	1	0	0	1	1	1	1	1	1	1	1	1	0	1	1	1	0	0	1	0	1	0	0	0	0	0	0	0	0	0	0	0	9	0	0	4	16	0	0	0	1	0	4	0	5	0
41	2	1	0	0	1	1	0	1	0	1	1	1	1	1	0	1	1	1	1	0	0	0	0	1	0	1	1	0	0	0	0	0	0	0	0	2	11	0	2	10	22	1	1	0	0	1	3	1	3
41	3	1	1	1	1	1	1	1	1	1	1	1	1	1	1	1	1	1	1	1	1	1	1	1	1	1	1	1	1	1	1	1	1	1	1	10	16	0	9	19	15	4	4	2	0	4	7	2	7
41	4	0	0	0	0	0	0	0	0	0	0	0	0	0	0	0	0	0	0	0	0	0	0	0	0	0	0	0	0	0	0	0	0	0	0	0	0	0	0	0	0	0	0	0	0	0	0	0	0
41	5	1	0	1	1	0	1	1	1	1	1	1	1	0	1	1	0	1	1	0	0	0	0	1	0	0	0	1	0	0	0	0	0	1	0	10	0	0	9	16	14	0	2	0	0	5	4	3	4
41	6	1	1	1	1	1	1	1	1	1	1	1	1	1	1	1	1	1	1	1	1	1	1	1	1	1	1	1	1	1	1	1	1	1	1	6	16	0	8	18	15	1	5	1	0	4	7	2	9
41	7	1	1	1	1	1	1	1	1	1	1	1	1	1	1	1	1	1	1	1	1	1	1	1	1	1	1	1	1	1	1	1	1	1	1	6	14	0	7	16	18	1	3	2	0	1	7	3	6
41	8	1	1	1	1	1	1	1	1	1	1	1	1	1	1	1	1	1	1	1	1	1	1	1	1	1	1	1	1	1	1	1	1	1	1	8	7	0	7	15	13	1	3	0	0	6	5	2	9
41	9	1	1	1	1	1	1	1	1	1	1	1	1	1	1	1	1	1	1	1	1	1	1	1	1	1	1	1	1	1	1	1	1	1	1	6	15	0	10	20	20	3	3	1	0	3	8	4	8
41	10	0	1	0	0	0	0	0	0	0	1	0	0	0	0	0	0	0	1	1	1	1	0	1	1	1	1	1	0	0	1	1	1	1	1	6	13	0	4	12	12	0	5	3	2	0	7	2	5
41	11	0	0	0	0	0	0	0	0	0	0	0	0	0	0	0	0	0	0	0	0	0	0	0	0	0	0	0	0	0	0	0	0	0	0	0	0	0	0	0	0	0	0	0	0	0	0	0	0
41	12	0	0	0	0	0	0	0	0	0	0	0	0	0	0	0	0	0	0	0	0	0	0	0	0	0	0	0	0	0	0	0	0	0	0	0	0	0	0	0	0	0	0	0	0	0	0	0	0
41	13	1	0	0	1	1	1	0	1	0	1	0	0	1	0	1	1	1	1	0	0	0	0	0	0	0	0	0	0	1	0	0	0	0	0	11	0	0	1	8	13	2	2	2	1	4	5	3	4
41	14	1	1	1	1	1	1	1	1	1	1	1	1	1	1	1	1	1	1	1	1	1	1	1	1	1	1	1	1	1	1	1	1	1	1	3	18	0	6	14	13	1	5	2	1	5	7	3	7
41	15	1	0	1	1	1	1	1	1	1	1	1	1	1	0	1	0	1	1	0	1	0	1	1	0	1	0	0	0	0	1	0	0	0	0	6	2	0	5	13	18	1	4	1	0	1	7	2	8
41	16	0	0	0	0	0	0	0	0	0	0	0	0	0	0	0	0	0	0	0	0	0	0	0	0	0	0	0	0	0	0	0	0	0	0	0	0	0	0	0	0	0	0	0	0	0	0	0	0
41	17	0	1	1	1	0	1	0	0	1	0	0	1	0	0	0	0	0	0	1	0	0	1	1	1	1	0	1	0	1	1	1	1	1	1	4	2	0	5	16	17	0	3	3	0	3	7	3	7
41	18	1	0	1	1	1	0	1	1	1	1	0	0	1	1	1	0	1	1	0	0	0	1	1	0	0	1	0	0	0	0	0	1	1	1	6	13	0	7	15	15	1	4	1	0	3	4	3	3
41	19	1	1	1	1	1	1	1	1	1	1	1	1	1	1	1	1	1	1	1	1	1	1	1	1	1	1	1	1	1	1	1	1	1	1	12	13	0	5	18	18	2	4	4	0	2	7	0	10
41	20	0	1	0	0	0	1	0	0	0	1	1	0	0	0	0	1	0	0	0	0	1	1	1	1	1	1	0	1	1	1	1	1	1	0	3	12	0	6	9	13	0	5	4	0	2	10	2	8
41	21	0	0	0	0	0	0	0	0	0	0	0	0	0	0	0	0	0	0	0	0	0	0	0	0	0	0	0	0	0	0	0	0	0	0	0	0	0	0	0	0	0	0	0	0	0	0	0	0
41	22	0	1	0	0	0	0	1	0	0	1	0	0	1	0	1	1	0	0	1	1	1	1	1	1	1	1	1	0	0	0	1	1	0	0	6	14	0	9	12	12	1	3	1	0	2	4	2	2
41	23	1	1	1	1	1	1	1	1	1	1	1	1	1	1	1	1	1	1	1	1	1	1	1	1	1	1	1	1	1	1	1	1	1	1	7	21	0	5	21	17	3	7	4	0	4	9	5	9
41	24	1	1	1	1	1	1	1	1	1	1	1	1	1	1	1	1	1	1	1	1	1	1	1	1	1	1	1	1	1	1	1	1	1	1	7	15	0	8	18	17	2	5	2	0	2	7	6	10
41	25	1	0	1	0	1	1	1	0	1	1	1	1	1	1	0	1	0	0	0	1	0	0	0	1	1	0	0	1	0	1	0	0	0	0	0	0	0	1	14	0	2	6	1	0	2	8	2	6
41	26	1	0	1	0	1	1	1	1	1	1	1	0	1	1	1	1	1	1	0	0	0	0	0	1	0	1	1	0	1	0	1	0	0	0	5	13	0	5	9	0	0	3	2	0	2	5	2	5
41	27	0	0	0	0	0	0	0	0	0	0	0	0	0	0	0	0	0	0	0	0	0	0	0	0	0	0	0	0	0	0	0	0	0	0	0	0	0	0	0	0	0	0	0	0	0	0	0	0
41	28	1	0	1	1	1	1	1	0	1	1	0	1	1	1	1	0	1	1	0	0	0	1	0	0	0	0	1	0	0	1	0	0	0	0	5	0	0	7	14	16	3	7	4	0	2	10	0	7
41	29	0	1	0	0	0	0	0	0	0	1	1	1	0	0	0	0	0	0	1	0	1	1	1	0	1	1	1	0	1	1	1	1	0	1	4	14	0	0	11	15	0	5	2	1	2	8	2	10
41	30	1	0	1	1	0	1	1	1	1	1	1	1	1	1	1	1	1	1	0	0	1	1	0	0	1	0	0	1	1	0	0	0	1	1	8	3	0	4	15	9	2	3	1	1	3	7	2	4
41	31	1	0	1	1	0	1	1	1	1	1	1	0	1	0	0	1	1	1	1	0	0	1	0	0	0	1	0	1	0	1	0	0	0	0	3	9	0	3	6	14	0	4	2	2	2	6	4	9
41	32	0	0	0	0	0	0	0	0	0	0	0	0	0	0	0	0	0	0	0	0	0	0	0	0	0	0	0	0	0	0	0	0	0	0	0	0	0	0	0	0	0	0	0	0	0	0	0	0
41	33	0	1	0	0	1	0	0	1	0	0	0	0	0	0	0	1	0	1	1	0	1	1	1	1	1	1	1	1	1	1	0	1	0	1	8	13	0	10	13	14	1	5	0	0	3	7	2	8
41	34	0	1	0	0	1	0	0	0	1	0	0	0	1	0	0	0	1	0	1	1	1	1	1	1	1	1	1	1	1	1	1	1	0	1	4	12	0	3	5	14	2	6	2	5	0	5	1	7
41	35	1	1	1	1	1	1	1	1	1	1	1	1	1	1	1	1	1	1	1	1	1	1	1	1	1	1	1	1	1	1	1	1	1	1	14	13	0	3	15	14	1	7	3	0	4	6	3	7
41	36	1	1	1	1	1	1	1	1	1	1	1	1	1	1	1	1	1	1	1	1	1	1	1	1	1	1	1	1	1	1	1	1	1	1	5	15	0	2	17	12	2	6	3	0	3	9	3	7
41	37	1	1	1	1	1	1	1	1	1	1	1	1	1	1	1	1	1	1	1	1	1	1	1	1	1	1	1	1	1	1	1	1	1	1	12	14	0	10	20	20	3	6	3	1	3	4	2	9
41	38	0	1	0	0	1	0	1	0	0	0	0	0	0	0	0	1	0	0	1	1	1	1	0	1	1	0	1	0	1	0	1	1	1	1	2	0	0	3	10	13	1	0	1	0	0	0	0	1
41	39	1	0	0	1	1	1	1	0	0	1	1	1	1	1	1	0	0	0	0	0	0	0	0	0	0	0	0	0	0	1	1	0	1	1	2	0	0	0	11	10	0	6	2	0	2	8	2	6
41	40	1	1	1	1	1	1	1	1	1	1	1	1	1	1	1	1	1	1	1	1	1	1	1	1	1	1	1	1	1	1	1	1	1	1	8	16	0	7	23	23	3	3	2	0	3	7	6	9
41	41	0	0	0	0	0	0	0	0	0	0	0	0	0	0	0	0	0	0	0	0	0	0	0	0	0	0	0	0	0	0	0	0	0	0	0	0	0	1	0	0	0	0	0	0	0	0	0	0
41	42	0	0	0	0	0	0	0	0	0	0	0	0	0	0	0	0	0	0	0	0	0	0	0	0	0	0	0	0	0	0	0	0	0	0	0	0	0	0	0	0	0	0	0	0	0	0	0	0
41	43	0	1	0	0	0	1	0	0	0	0	1	0	0	0	0	1	0	0	1	1	0	0	0	1	1	1	0	0	1	0	1	1	1	0	3	10	0	1	7	0	0	0	0	0	1	1	1	0
41	44	0	1	0	0	1	0	1	0	0	1	1	0	0	0	0	1	0	0	1	0	1	1	1	0	0	0	0	1	0	1	1	0	1	1	4	0	0	2	8	14	1	6	2	1	3	8	4	4
41	45	0	0	0	0	0	0	0	0	0	0	0	0	0	0	0	0	0	0	0	0	0	0	0	0	0	0	0	0	0	0	0	0	0	0	0	0	0	0	0	0	0	0	0	0	0	0	0	0
41	46	1	0	1	1	1	1	1	1	0	1	1	1	1	1	1	0	1	1	0	1	1	1	1	0	1	0	0	0	0	1	0	0	0	1	8	7	0	4	20	19	3	5	5	1	3	6	3	7
41	47	0	1	0	0	0	0	1	0	0	0	1	0	0	0	0	0	0	0	1	1	1	1	1	1	1	1	1	1	1	1	1	1	1	1	2	11	0	3	10	9	0	2	0	0	0	6	1	7
41	48	0	0	0	0	0	0	0	0	0	0	0	0	0	0	0	0	0	0	0	0	0	0	0	0	0	0	0	0	0	0	0	0	0	0	0	0	0	0	0	0	0	0	0	0	0	0	0	0
41	49	1	0	0	1	1	1	1	0	1	0	0	0	1	1	1	0	1	0	1	0	0	0	0	1	0	0	0	0	0	1	0	0	0	0	5	0	0	7	10	11	3	4	4	0	1	6	1	5
41	50	0	0	0	0	0	0	0	0	0	0	0	0	0	0	0	0	0	0	0	0	0	0	0	0	0	0	0	0	0	0	0	0	0	0	0	0	0	0	0	0	0	0	0	0	0	0	0	0
41	51	1	1	1	1	1	1	1	1	1	1	1	1	1	1	1	1	1	1	1	1	1	1	1	1	1	1	1	1	1	1	1	1	1	1	14	13	0	8	17	19	1	2	2	0	3	6	5	6
41	52	0	1	1	0	0	0	0	0	0	1	0	1	1	0	0	0	0	0	0	1	0	1	1	1	1	0	1	1	1	1	0	0	1	1	3	0	0	0	5	0	0	4	3	0	0	9	0	7
41	53	1	1	1	1	1	1	1	1	1	1	1	1	1	1	1	1	1	1	1	1	1	1	1	1	1	1	1	1	1	1	1	1	1	1	11	13	0	6	19	17	1	4	3	1	3	7	2	10
41	54	1	1	1	1	1	1	1	1	1	1	1	1	1	1	1	1	1	1	1	1	1	1	1	1	1	1	1	1	1	1	1	1	1	1	9	16	0	6	16	21	3	5	1	0	4	7	3	8
41	55	1	0	0	1	0	1	1	1	1	1	0	1	1	1	0	1	1	1	1	0	0	0	0	1	0	0	0	0	0	0	0	1	0	0	6	0	0	1	10	8	1	2	0	0	1	4	2	3
41	56	1	1	1	1	1	1	1	1	1	1	1	1	1	1	1	1	1	1	1	1	1	1	1	1	1	1	1	1	1	1	1	1	1	1	10	15	0	7	19	18	4	3	0	0	5	6	3	9
41	57	0	1	0	0	0	0	0	0	1	0	0	1	0	0	0	0	0	0	1	0	1	1	1	1	1	1	1	1	0	1	1	0	1	1	2	7	0	4	6	6	0	6	3	0	0	6	2	6
41	58	1	1	1	1	1	1	1	1	1	1	1	1	1	1	1	1	1	1	1	1	1	1	1	1	1	1	1	1	1	1	1	1	1	1	6	13	0	11	18	21	4	3	2	0	4	6	2	7
41	59	1	0	1	1	0	1	1	1	0	1	1	1	1	1	1	1	1	1	0	1	0	1	0	1	1	1	0	0	0	0	0	0	0	0	6	15	0	2	12	20	2	2	1	0	2	4	3	4
41	60	0	0	0	0	0	0	0	0	0	0	0	0	0	0	0	0	0	0	0	0	0	0	0	0	0	0	0	0	0	0	0	0	0	0	0	0	0	0	0	0	0	0	0	0	0	0	0	0
41	61	1	0	1	1	1	1	1	1	1	1	0	1	0	1	1	1	1	0	1	0	0	0	0	0	0	0	0	0	0	0	0	0	0	0	8	1	0	4	13	13	2	3	2	0	2	5	1	6
41	62	0	1	0	1	0	0	0	0	0	1	1	0	0	0	0	0	1	0	0	1	1	1	0	1	1	1	1	1	1	1	1	1	1	0	5	14	0	2	8	19	0	6	4	1	2	7	1	6
41	63	0	0	0	0	0	0	0	0	0	0	0	0	0	0	0	0	0	0	0	0	0	0	0	0	0	0	0	0	0	0	0	0	0	0	0	0	0	0	0	0	0	0	0	0	0	0	0	0
41	64	0	1	0	1	0	0	1	0	0	0	0	0	1	0	0	1	0	0	1	1	1	1	1	1	1	1	1	0	1	1	1	1	1	1	5	16	0	11	16	19	1	3	1	0	3	8	0	7
41	65	0	0	0	0	0	0	0	0	0	0	0	0	0	0	0	0	0	0	0	0	0	0	0	0	0	0	0	0	0	0	0	0	0	0	0	0	0	0	0	0	0	0	0	0	0	0	0	0
41	66	0	0	0	0	0	0	0	0	0	0	0	0	0	0	0	0	0	0	0	0	0	0	0	0	0	0	0	0	0	0	0	0	0	0	0	0	0	0	0	0	0	0	0	0	0	0	0	0
41	67	0	0	0	0	0	0	0	0	0	0	0	0	0	0	0	0	0	0	0	0	0	0	0	0	0	0	0	0	0	0	0	0	0	0	0	0	0	0	0	0	0	0	0	0	0	0	0	0
41	68	0	0	0	0	0	0	0	0	0	0	0	0	0	0	0	0	0	0	0	0	0	0	0	0	0	0	0	0	0	0	0	0	0	0	0	0	0	0	0	0	0	0	0	0	0	0	0	0
41	69	1	1	1	1	1	1	1	1	1	1	1	1	1	1	1	1	1	1	1	1	1	1	1	1	1	1	1	1	1	1	1	1	1	1	10	17	0	4	18	4	6	4	3	1	3	7	5	4
41	70	0	1	0	1	0	0	0	1	0	0	1	0	1	0	0	0	0	1	1	1	0	1	1	1	1	0	1	1	1	0	0	1	1	1	6	0	0	6	7	12	1	0	0	0	1	0	1	1
41	71	0	1	0	0	1	0	0	0	0	1	0	0	0	0	0	0	0	0	1	1	1	1	0	1	1	1	0	1	0	1	0	0	1	1	3	10	0	1	4	2	1	4	3	1	0	4	0	4
41	72	0	1	0	1	1	0	0	0	0	0	0	0	1	0	0	0	1	0	1	1	0	1	0	0	1	0	1	1	1	1	1	1	1	0	3	0	0	1	6	0	2	2	0	0	1	5	2	5
41	73	1	0	1	1	1	1	1	0	0	0	1	1	1	1	0	0	1	1	0	0	0	0	0	0	0	1	1	1	0	1	0	0	0	0	4	19	0	4	15	17	1	2	1	0	4	5	3	5
41	74	0	0	0	0	0	0	0	0	0	0	0	0	0	0	0	0	0	0	0	0	0	0	0	0	0	0	0	0	0	0	0	0	0	0	0	0	0	0	0	0	0	0	0	0	0	0	0	0
41	75	0	1	0	0	0	0	0	1	0	1	0	0	0	1	0	0	1	0	1	1	1	1	0	1	1	1	0	1	1	0	1	1	0	1	6	14	0	4	9	12	3	2	2	1	2	3	2	2
41	76	0	1	1	0	0	0	0	0	0	1	0	0	0	0	0	0	0	0	1	1	1	1	1	1	1	0	0	1	1	1	0	1	0	1	6	0	0	3	6	11	0	2	2	2	0	2	1	0
41	77	0	0	0	0	0	0	0	0	0	0	0	0	0	0	0	0	0	0	0	0	0	0	0	0	0	0	0	0	0	0	0	0	0	0	0	0	0	0	0	0	0	0	0	0	0	0	0	0
41	78	1	0	1	0	1	1	1	0	0	1	0	1	1	1	1	0	1	1	0	1	0	0	1	0	0	0	1	1	0	1	0	0	1	0	8	0	0	8	11	0	3	2	1	2	3	4	1	2
41	79	1	0	1	1	1	1	1	0	1	1	1	0	0	1	0	1	1	1	0	1	0	0	0	0	0	0	0	0	1	0	1	0	1	0	2	4	0	1	6	16	1	1	1	0	1	2	2	2
41	80	0	0	0	0	0	0	0	0	0	0	0	0	0	0	0	0	0	0	0	0	0	0	0	0	0	0	0	0	0	0	0	0	0	0	0	0	0	0	0	0	0	0	0	0	0	0	0	0
41	81	1	1	1	1	1	1	1	1	1	1	1	1	1	1	1	1	1	1	1	1	1	1	1	1	1	1	1	1	1	1	1	1	1	1	7	20	0	6	21	15	5	1	3	2	2	3	4	2
41	82	0	1	0	1	0	0	1	0	0	1	1	0	0	0	1	0	0	0	1	0	0	0	1	1	1	0	1	1	1	1	1	0	0	1	1	0	0	4	7	14	0	0	0	0	1	1	1	1
41	83	0	1	0	1	1	0	0	0	1	0	0	0	1	0	0	0	1	0	0	1	0	1	1	0	1	1	1	1	0	1	0	0	1	0	1	15	0	4	6	17	1	0	1	0	1	1	2	3
41	84	0	0	0	0	0	0	0	0	0	0	0	0	0	0	0	0	0	0	0	0	0	0	0	0	0	0	0	0	0	0	0	0	0	0	0	0	0	1	0	0	0	0	0	0	0	0	0	0
41	85	1	0	1	1	0	0	0	1	1	1	1	1	1	0	1	1	1	0	1	1	1	0	1	0	0	1	1	0	0	0	0	0	0	0	6	20	0	6	13	17	2	0	1	0	2	1	4	0
41	86	1	1	1	1	1	1	1	1	1	1	1	1	1	1	1	1	1	1	1	1	1	1	1	1	1	1	1	1	1	1	1	1	1	1	11	17	0	11	16	14	5	2	0	0	5	3	3	2
41	87	0	1	0	1	0	0	0	0	0	0	0	0	0	0	0	0	0	1	0	1	1	1	1	1	1	0	1	0	0	1	0	1	1	1	4	0	0	3	7	15	0	0	1	0	2	0	2	4
41	88	1	1	1	1	1	1	1	1	1	1	1	1	1	1	1	1	1	1	1	1	1	1	1	1	1	1	1	1	1	1	1	1	1	1	9	20	0	12	15	19	5	1	0	0	4	3	5	6
41	89	1	0	0	1	0	1	1	1	0	1	1	1	1	1	1	1	1	1	0	0	0	0	0	0	0	0	0	0	0	0	0	0	0	0	0	0	0	1	10	20	0	0	0	0	1	0	1	0
41	90	1	0	1	0	0	1	0	0	1	1	1	0	0	0	1	1	1	1	0	1	0	0	0	0	1	0	0	0	0	0	0	0	1	0	0	0	0	0	4	0	0	0	0	0	1	0	0	0
41	91	0	0	0	0	0	0	0	0	0	0	0	0	0	0	0	0	0	0	0	0	0	0	0	0	0	0	0	0	0	0	0	0	0	0	0	0	0	0	0	0	0	0	0	0	0	0	0	0
41	92	0	0	0	0	0	0	0	0	0	0	0	0	0	0	0	0	0	0	0	0	0	0	0	0	0	0	0	0	0	0	0	0	0	0	0	0	0	0	0	0	0	0	0	0	0	0	0	0
41	93	1	0	1	1	1	1	1	1	1	1	1	0	1	0	0	1	1	0	0	0	0	0	0	0	1	0	0	0	0	1	0	0	0	0	7	1	0	6	13	18	2	1	1	0	1	5	2	7
41	94	0	0	0	0	0	0	0	0	0	0	0	0	0	0	0	0	0	0	0	0	0	0	0	0	0	0	0	0	0	0	0	0	0	0	0	0	0	0	0	0	0	0	0	0	0	0	0	0
41	95	0	1	0	0	0	0	0	1	1	0	0	0	0	0	0	0	1	1	1	0	0	1	1	0	1	1	1	1	0	1	0	1	0	1	4	9	0	3	9	0	0	0	0	0	1	3	2	8
41	96	0	1	0	0	1	0	0	1	0	1	1	1	1	0	0	1	0	0	0	1	1	1	1	1	1	0	1	1	1	1	1	1	1	1	7	0	0	7	15	11	4	4	0	0	2	6	3	5
41	97	0	1	0	1	1	1	0	0	0	0	0	0	0	0	0	0	1	0	1	1	0	1	1	1	1	1	0	1	0	1	1	0	0	0	2	14	0	7	4	13	2	2	0	0	1	4	1	8
41	98	1	0	0	0	0	1	1	1	1	0	1	1	1	1	0	1	1	0	0	0	0	0	0	0	0	1	0	0	0	0	0	0	0	0	3	11	0	1	15	0	0	0	0	1	2	0	1	1
41	99	1	0	0	0	1	1	1	1	0	1	0	1	1	0	1	1	0	1	0	0	0	0	0	0	0	0	0	0	0	0	0	0	0	0	3	0	0	1	13	0	0	1	1	0	1	0	0	0
41	100	0	0	0	0	0	0	0	0	0	0	0	0	0	0	0	0	0	0	0	0	0	0	0	0	0	0	0	0	0	0	0	0	0	0	0	0	0	0	0	0	0	0	0	0	0	0	0	0
41	101	0	1	0	0	0	0	0	0	1	0	1	0	0	0	0	1	0	0	0	1	1	1	1	0	0	1	0	1	0	1	1	1	1	0	2	14	0	3	8	16	1	5	3	1	1	8	2	9
41	102	0	0	0	0	0	0	0	0	0	0	0	0	0	0	0	0	0	0	0	0	0	0	0	0	0	0	0	0	0	0	0	0	0	0	1	0	0	1	0	0	0	0	0	0	0	0	0	0
41	103	1	1	1	1	1	1	1	1	1	1	1	1	1	1	1	1	1	1	1	1	1	1	1	1	1	1	1	1	1	1	1	1	1	1	11	14	0	5	14	19	3	6	4	0	1	6	1	6
41	104	1	1	1	1	1	1	1	1	1	1	1	1	1	1	1	1	1	1	1	1	1	1	1	1	1	1	1	1	1	1	1	1	1	1	6	14	0	6	12	21	0	4	2	0	1	5	3	7
41	105	1	1	1	1	1	1	1	1	1	1	1	1	1	1	1	1	1	1	1	1	1	1	1	1	1	1	1	1	1	1	1	1	1	1	6	16	0	8	16	16	1	3	0	0	3	5	2	5
41	106	1	0	1	1	1	0	1	1	0	1	0	1	1	1	1	1	1	1	1	1	1	0	1	1	0	0	0	0	0	1	0	1	0	0	6	3	0	5	12	19	1	7	3	1	3	6	3	8
41	107	0	0	0	0	0	0	0	0	0	0	0	0	0	0	0	0	0	0	0	0	0	0	0	0	0	0	0	0	0	0	0	0	0	0	0	0	0	0	0	0	0	1	0	0	0	0	0	0
41	108	0	1	0	0	0	0	1	0	0	0	0	0	0	1	0	0	0	0	1	0	0	1	1	0	0	1	1	1	0	1	0	1	0	1	6	11	0	3	14	0	0	1	2	0	3	6	1	7
41	109	0	1	1	0	0	1	0	1	1	0	0	0	0	0	0	0	0	1	1	1	1	1	1	1	0	1	1	1	1	1	1	1	1	1	7	15	0	7	12	17	1	1	0	0	1	8	1	5
41	110	0	1	0	0	0	0	0	0	0	0	0	0	0	0	0	1	1	0	1	0	1	1	1	0	1	1	1	1	1	0	0	1	1	0	4	15	0	4	9	11	0	0	0	0	1	0	1	1
41	111	0	0	0	0	0	0	0	0	0	0	0	0	0	0	0	0	0	0	0	0	0	0	0	0	0	0	0	0	0	0	0	0	0	0	0	0	0	0	0	0	0	0	0	0	0	0	0	0
41	112	1	1	1	1	1	1	1	1	1	1	1	1	1	1	1	1	1	1	1	1	1	1	1	1	1	1	1	1	1	1	1	1	1	1	8	16	0	5	14	17	4	3	1	0	4	7	3	6
41	113	0	0	0	0	0	0	0	0	0	0	0	0	0	0	0	0	0	0	0	0	0	0	0	0	0	0	0	0	0	0	0	0	0	0	0	0	0	0	0	0	0	0	0	0	0	0	0	0
41	114	0	1	0	0	0	1	0	0	0	0	1	1	0	1	0	0	0	0	0	1	1	0	1	0	1	0	1	1	0	1	1	1	0	1	6	0	0	3	10	11	0	4	1	0	0	5	2	5
41	115	0	0	0	0	0	0	0	0	0	0	0	0	0	0	0	0	0	0	0	0	0	0	0	0	0	0	0	0	0	0	0	0	0	0	0	0	0	0	0	0	0	0	0	0	0	0	0	0
41	116	0	1	0	0	1	0	0	1	0	0	0	1	0	1	0	1	0	0	0	0	1	1	0	1	1	1	0	1	1	0	0	1	0	1	5	11	0	2	14	16	1	0	0	0	3	1	2	1
41	117	0	0	0	0	0	0	0	0	0	0	0	0	0	0	0	0	0	0	0	0	0	0	0	0	0	0	0	0	0	0	0	0	0	0	0	0	0	0	0	0	0	0	0	0	0	0	0	0
41	118	0	0	0	0	0	0	0	0	0	0	0	0	0	0	0	0	0	0	0	0	0	0	0	0	0	0	0	0	0	0	0	0	0	0	0	0	0	0	0	0	0	0	0	0	0	0	0	0
41	119	0	0	0	0	0	0	0	0	0	0	0	0	0	0	0	0	0	0	0	0	0	0	0	0	0	0	0	0	0	0	0	0	0	0	0	0	0	0	0	0	0	0	0	0	0	0	0	0
41	120	1	0	0	1	1	1	0	1	0	1	1	1	1	1	1	1	1	1	1	0	0	0	0	0	0	0	0	0	0	0	1	1	0	0	7	0	0	3	15	14	2	1	0	0	3	3	3	4
41	121	1	1	1	1	1	1	1	1	1	1	1	1	1	1	1	1	1	1	1	1	1	1	1	1	1	1	1	1	1	1	1	1	1	1	8	13	0	6	16	20	1	4	0	0	2	5	4	5
41	122	0	0	0	0	0	0	0	0	0	0	0	0	0	0	0	0	0	0	0	0	0	0	0	0	0	0	0	0	0	0	0	0	0	0	0	0	0	0	0	0	0	0	0	0	0	0	0	0
41	123	0	0	0	0	0	0	0	0	0	0	0	0	0	0	0	0	0	0	0	0	0	0	0	0	0	0	0	0	0	0	0	0	0	0	0	0	0	0	0	0	0	0	0	0	0	0	0	0
41	124	0	1	0	0	1	0	1	0	0	0	0	0	1	0	1	0	0	1	0	1	1	1	1	1	1	1	0	1	0	1	1	1	0	1	8	13	0	7	12	0	0	3	1	0	3	5	3	6
41	125	1	0	0	0	0	1	1	1	1	1	1	1	1	1	1	1	0	0	0	0	0	0	0	0	0	1	0	0	0	0	1	0	0	1	1	12	0	3	10	0	0	2	0	0	0	3	1	7
41	126	0	0	0	0	0	0	0	0	0	0	0	0	0	0	0	0	0	0	0	0	0	0	0	0	0	0	0	0	0	0	0	0	0	0	0	0	0	0	0	0	0	0	0	0	0	0	0	0
41	127	1	1	1	1	1	1	1	1	1	1	1	1	1	1	1	1	1	1	1	1	1	1	1	1	1	1	1	1	1	1	1	1	1	1	8	17	0	3	17	14	3	3	1	1	4	6	5	8
41	128	1	1	1	1	1	1	1	1	1	1	1	1	1	1	1	1	1	1	1	1	1	1	1	1	1	1	1	1	1	1	1	1	1	1	6	16	0	6	16	18	2	1	2	0	2	4	2	8
41	129	0	0	0	0	0	0	0	0	0	0	0	0	0	0	0	0	0	0	0	0	0	0	0	0	0	0	0	0	0	0	0	0	0	0	0	0	0	0	0	0	0	0	0	0	0	0	0	1
41	130	1	1	1	1	1	1	1	1	1	1	1	1	1	1	1	1	1	1	1	1	1	1	1	1	1	1	1	1	1	1	1	1	1	1	7	13	0	7	12	13	2	1	1	0	4	3	2	6
41	131	1	1	1	1	1	1	1	1	1	1	1	1	1	1	1	1	1	1	1	1	1	1	1	1	1	1	1	1	1	1	1	1	1	1	6	15	0	6	16	18	3	3	2	2	5	3	0	5
41	132	0	1	0	0	1	0	1	0	0	1	0	0	1	0	0	1	1	0	1	1	1	0	1	1	0	1	1	1	0	0	1	1	0	0	3	11	0	3	8	14	2	0	0	0	2	1	1	2
41	133	0	1	0	0	1	0	0	0	0	0	0	0	0	0	0	0	0	0	1	1	0	0	1	0	1	1	1	1	0	1	1	1	1	0	2	10	0	1	2	0	0	1	0	0	1	6	1	6
41	134	0	0	0	0	0	0	0	0	0	0	0	0	0	0	0	0	0	0	0	0	0	0	0	0	0	0	0	0	0	0	0	0	0	0	1	0	0	0	0	0	0	0	0	0	0	0	0	0
41	135	1	1	1	1	1	1	1	1	1	1	1	1	1	1	1	1	1	1	1	1	1	1	1	1	1	1	1	1	1	1	1	1	1	1	6	15	0	8	20	17	1	5	0	0	3	7	2	7
41	136	0	1	0	0	0	0	0	0	0	0	0	0	1	1	1	0	1	0	1	0	1	0	1	0	1	0	1	1	0	1	1	1	1	1	3	0	0	2	6	10	0	2	0	0	1	4	0	5
41	137	1	0	1	1	1	1	1	1	1	1	0	0	1	1	1	1	1	1	0	0	0	0	0	0	0	0	1	1	0	0	1	1	1	0	6	0	0	1	9	15	0	3	2	0	1	5	5	4
41	138	1	1	1	1	1	1	1	1	1	1	1	1	1	1	1	1	1	1	1	1	1	1	1	1	1	1	1	1	1	1	1	1	1	1	7	15	0	5	17	20	0	3	2	1	2	8	1	7
41	139	1	1	1	1	1	1	1	1	1	1	1	1	1	1	1	1	1	1	1	1	1	1	1	1	1	1	1	1	1	1	1	1	1	1	7	14	0	7	14	15	0	5	3	1	2	7	1	7
41	140	0	1	1	0	1	0	0	0	0	0	1	0	0	0	0	0	1	0	1	1	1	1	0	0	1	0	1	1	1	1	1	1	1	0	2	0	0	0	6	11	1	3	0	0	0	5	1	7
41	141	1	1	1	1	1	1	1	1	1	1	1	1	1	1	1	1	1	1	1	1	1	1	1	1	1	1	1	1	1	1	1	1	1	1	9	16	0	5	19	22	0	5	1	0	1	7	2	9
41	142	1	1	1	1	1	1	1	1	1	1	1	1	1	1	1	1	1	1	1	1	1	1	1	1	1	1	1	1	1	1	1	1	1	1	4	15	0	4	20	13	1	9	3	0	3	5	0	9
41	143	0	1	0	0	1	0	0	1	0	1	0	1	1	1	0	1	0	0	0	1	1	1	1	0	1	1	1	1	1	1	1	1	1	1	4	17	0	7	14	9	5	7	3	0	2	8	3	7
41	144	1	1	1	1	1	1	1	1	1	1	1	1	1	1	1	1	1	1	1	1	1	1	1	1	1	1	1	1	1	1	1	1	1	1	6	17	0	8	16	12	3	3	4	2	2	7	3	9
41	145	1	0	1	1	1	0	1	0	0	1	1	1	0	1	1	1	0	0	0	0	0	1	0	0	0	0	0	1	0	0	0	0	0	0	4	0	0	1	10	14	0	2	1	0	1	4	2	2
41	146	0	0	0	0	0	0	0	0	0	0	0	0	0	0	0	0	0	0	0	0	0	0	0	0	0	0	0	0	0	0	0	0	0	0	0	0	0	0	0	0	0	0	0	0	0	0	0	0
41	147	0	1	0	1	0	1	1	0	1	0	1	0	1	1	0	1	1	0	1	0	1	1	1	1	1	1	1	1	1	1	1	1	1	1	9	13	0	7	17	19	2	3	3	0	5	6	4	9
41	148	0	0	0	0	0	0	0	0	0	0	0	0	0	0	0	0	0	0	0	0	0	0	0	0	0	0	0	0	0	0	0	0	0	0	0	0	0	0	0	0	0	0	0	0	0	0	0	0
41	149	0	1	0	1	0	0	0	1	1	1	1	0	1	0	0	0	0	0	1	0	1	1	1	0	0	0	1	1	1	1	1	0	1	1	6	0	0	11	8	16	0	5	2	2	3	10	3	10
41	150	1	1	1	1	1	1	1	1	1	1	1	1	1	1	1	1	1	1	1	1	1	1	1	1	1	1	1	1	1	1	1	1	1	1	7	11	0	4	19	14	2	4	1	1	3	7	2	8
41	151	1	0	1	1	1	0	0	0	1	1	1	1	1	1	1	1	0	0	0	0	0	0	1	0	0	0	0	1	0	0	0	0	0	0	2	0	0	3	13	15	1	3	2	1	2	3	2	5
41	152	0	0	0	0	0	0	0	0	0	0	0	0	0	0	0	0	0	0	0	0	0	0	0	0	0	0	0	0	0	0	0	0	0	0	0	0	0	0	0	0	0	0	0	0	0	0	0	0
41	153	1	0	1	1	0	1	1	1	1	0	1	1	1	0	0	0	0	1	0	0	0	1	1	0	0	1	0	0	0	0	0	0	0	0	6	10	0	5	9	15	1	1	0	0	7	1	4	2
41	154	0	0	0	0	0	0	0	0	0	0	0	0	0	0	0	0	0	0	0	0	0	0	0	0	0	0	0	0	0	0	0	0	0	0	0	0	0	0	0	0	0	0	0	0	0	0	0	0
41	155	1	1	1	1	1	1	1	1	1	1	1	1	1	1	1	1	1	1	1	1	1	1	1	1	1	1	1	1	1	1	1	1	1	1	10	15	0	9	20	16	1	6	3	0	6	6	4	8
41	156	1	1	1	1	1	1	1	1	1	1	1	1	1	1	1	1	1	1	1	1	1	1	1	1	1	1	1	1	1	1	1	1	1	1	9	15	0	7	17	17	3	7	1	0	4	8	3	8
41	157	0	1	1	0	0	1	1	0	0	1	0	1	0	0	0	0	1	0	1	1	1	0	0	1	0	0	0	1	1	0	1	1	1	1	4	0	0	2	10	11	0	3	3	0	1	5	1	5
41	158	1	1	1	1	1	1	1	1	1	1	1	1	1	1	1	1	1	1	1	1	1	1	1	1	1	1	1	1	1	1	1	1	1	1	7	16	0	9	21	19	1	6	2	1	3	7	4	8
41	159	1	0	0	1	0	1	1	0	1	0	0	1	0	1	1	1	1	1	0	0	0	0	0	0	0	0	0	0	0	0	1	0	0	0	3	0	0	1	12	13	0	2	0	0	2	3	1	6
41	160	0	1	1	0	0	1	0	1	1	0	0	1	0	0	0	1	0	1	1	0	1	0	1	0	1	1	0	1	1	0	0	1	0	1	5	13	0	8	15	12	1	2	0	0	1	4	4	5
41	161	1	0	1	1	0	1	1	0	1	1	1	1	1	0	1	1	1	1	1	0	1	0	0	0	1	0	1	0	0	1	1	1	1	0	8	4	0	1	13	13	1	8	3	1	3	12	3	9
41	162	1	1	1	1	1	1	1	1	1	1	1	1	1	1	1	1	1	1	1	1	1	1	1	1	1	1	1	1	1	1	1	1	1	1	7	17	0	5	18	18	1	5	4	0	4	4	0	8
41	163	1	0	0	0	1	0	1	0	1	0	1	1	1	1	0	0	1	1	0	0	0	0	1	1	0	0	0	1	0	0	0	0	0	0	1	0	0	3	13	0	1	4	1	0	0	2	1	3
41	164	0	1	0	0	1	0	0	0	0	1	1	1	0	0	0	0	1	0	0	1	1	0	1	0	1	1	0	1	1	0	0	1	0	1	2	13	0	5	12	12	0	4	2	0	1	6	3	5
41	165	1	0	1	0	1	1	0	1	0	0	0	1	1	1	1	1	1	0	0	0	0	1	0	0	0	0	0	0	0	1	1	0	0	1	5	0	0	1	11	0	1	3	1	0	2	6	2	8
41	166	1	1	1	1	1	1	1	1	1	1	1	1	1	1	1	1	1	1	1	1	1	1	1	1	1	1	1	1	1	1	1	1	1	1	8	15	0	4	16	19	3	5	5	1	4	7	2	6
41	167	0	1	1	0	0	0	0	1	1	0	0	1	0	0	0	0	0	0	1	1	0	1	1	1	1	1	0	1	0	1	1	0	1	1	5	13	0	2	15	0	0	7	2	0	0	6	3	6
41	168	1	1	1	1	1	1	1	1	1	1	1	1	1	1	1	1	1	1	1	1	1	1	1	1	1	1	1	1	1	1	1	1	1	1	7	18	0	8	15	16	1	4	1	0	1	8	1	7
41	169	0	0	0	0	0	0	0	0	0	0	0	0	0	0	0	0	0	0	0	0	0	0	0	0	0	0	0	0	0	0	0	0	0	0	0	0	0	0	0	0	0	0	0	0	0	0	0	0
41	170	0	1	0	0	0	1	0	0	1	1	0	1	0	0	0	1	1	1	1	1	0	1	1	1	1	1	0	1	1	1	1	1	1	0	3	11	0	4	12	0	0	5	3	1	1	8	3	9
41	171	1	1	1	1	1	1	1	1	1	1	1	1	1	1	1	1	1	1	1	1	1	1	1	1	1	1	1	1	1	1	1	1	1	1	10	13	0	8	18	16	2	5	1	0	3	10	1	7
41	172	1	1	1	1	1	1	1	1	1	1	1	1	1	1	1	1	1	1	1	1	1	1	1	1	1	1	1	1	1	1	1	1	1	1	5	16	0	7	18	17	3	7	3	1	5	9	5	8
41	173	1	0	1	1	1	1	1	1	1	1	1	0	1	1	1	0	0	0	0	1	0	0	0	0	0	0	0	0	0	0	0	0	0	0	2	1	0	3	9	16	1	2	2	1	1	4	0	4
41	174	1	0	1	1	1	0	1	1	1	0	1	1	1	1	1	1	1	0	0	1	0	0	0	0	0	0	0	0	0	0	0	0	0	1	5	2	0	2	15	16	4	3	0	0	2	3	3	3
41	175	1	1	1	1	1	1	1	1	1	1	1	1	1	1	1	1	1	1	1	1	1	1	1	1	1	1	1	1	1	1	1	1	1	1	7	18	0	7	22	18	2	4	1	1	2	9	2	10
41	176	1	0	0	1	1	1	1	1	1	1	1	1	0	0	1	1	1	1	0	0	1	0	0	0	1	0	0	0	0	0	0	0	1	0	4	0	0	6	14	18	0	2	1	0	4	3	3	3
41	177	0	1	0	1	0	0	0	0	0	0	1	0	0	0	1	0	1	0	0	0	0	1	1	1	1	1	1	1	0	1	1	1	1	1	4	11	0	5	8	15	0	2	0	0	1	9	1	10
41	178	0	1	0	0	1	0	1	0	0	1	0	0	0	0	1	0	0	0	1	0	1	1	1	1	1	0	1	1	1	0	1	0	1	1	4	0	0	3	7	12	1	4	2	0	3	5	2	5
41	179	0	1	0	0	0	0	0	1	0	0	1	0	1	0	1	1	0	0	0	1	0	1	0	1	1	1	1	1	0	1	1	1	1	1	3	10	0	1	7	0	2	2	0	0	2	7	3	6
41	180	1	0	0	0	1	1	1	1	0	1	1	0	1	1	1	1	1	0	0	0	0	0	0	0	0	0	1	0	1	0	0	0	0	0	6	0	0	0	6	0	0	4	3	0	0	5	1	2
41	181	1	0	0	1	1	1	0	0	1	1	1	1	1	1	0	0	1	1	0	0	1	0	0	0	1	0	0	1	0	0	1	0	0	1	3	0	0	4	13	15	1	3	1	1	3	6	2	2
41	182	1	0	1	1	0	1	1	1	1	1	0	0	1	1	1	0	0	1	0	1	0	1	0	0	0	0	0	1	1	0	1	0	0	0	5	2	0	3	9	20	0	2	2	1	4	2	1	3
41	183	0	1	0	0	1	0	0	0	0	0	0	0	0	0	0	0	1	0	0	1	1	1	0	0	0	1	1	1	1	1	1	0	1	1	0	14	0	1	2	13	3	2	0	0	1	8	1	5
41	184	0	0	0	0	0	0	0	0	0	0	0	0	0	0	0	0	0	0	0	0	0	0	0	0	0	0	0	0	0	0	0	0	0	0	0	0	0	0	0	0	0	0	0	0	0	0	0	0
41	185	1	0	1	1	0	1	1	0	1	1	1	1	0	1	1	1	1	1	1	0	0	1	0	0	0	1	1	0	0	1	0	1	0	0	7	8	0	3	17	17	2	6	5	0	2	9	2	5
41	186	0	0	0	0	0	0	0	0	0	0	0	0	0	0	0	0	0	0	0	0	0	0	0	0	0	0	0	0	0	0	0	0	0	0	0	0	0	0	0	0	0	0	0	0	0	0	0	0
41	187	0	0	0	0	0	0	0	0	0	0	0	0	0	0	0	0	0	0	0	0	0	0	0	0	0	0	0	0	0	0	0	0	0	0	0	0	0	0	0	0	0	0	0	0	0	0	0	0
41	188	0	0	0	0	0	0	0	0	0	0	0	0	0	0	0	0	0	0	0	0	0	0	0	0	0	0	0	0	0	0	0	0	0	0	0	0	0	0	0	0	0	0	0	0	0	1	0	0
41	189	0	1	0	1	0	0	1	0	0	0	0	0	0	0	0	0	1	0	1	1	0	1	1	1	1	1	1	1	1	1	0	1	1	1	7	11	0	5	12	19	1	3	1	0	2	6	4	7
41	190	0	1	1	0	0	0	0	1	0	0	0	0	1	0	0	0	1	0	1	0	1	0	1	1	1	1	0	0	1	1	0	0	0	1	5	15	0	4	2	16	0	5	1	0	0	6	2	6
41	191	1	0	1	0	1	1	1	1	1	1	1	1	1	0	1	1	0	1	0	0	0	1	1	1	0	1	0	0	0	0	1	0	1	0	5	13	0	5	15	1	3	4	2	1	1	8	1	5
41	192	0	1	0	0	0	0	0	1	0	0	0	0	0	0	0	0	0	0	1	0	1	1	1	0	1	1	1	0	0	1	1	1	1	1	0	11	0	4	7	13	0	4	0	0	2	6	1	6
41	193	0	0	0	0	0	0	0	0	0	0	0	0	0	0	0	0	0	0	0	0	0	0	0	0	0	0	0	0	0	0	0	0	0	0	0	0	0	0	0	0	0	0	0	0	0	0	0	0
41	194	1	1	1	1	1	1	1	1	1	1	1	1	1	1	1	1	1	1	1	1	1	1	1	1	1	1	1	1	1	1	1	1	1	1	10	15	0	11	18	18	3	4	3	0	4	8	5	8
41	195	0	1	0	0	0	0	0	0	0	0	0	0	1	0	0	0	1	0	1	1	1	1	0	1	1	1	1	1	1	0	1	1	1	0	4	11	0	1	5	11	0	0	0	0	1	0	1	1
41	196	1	0	1	0	1	0	1	1	1	1	1	1	1	1	1	1	1	1	0	0	0	0	0	0	1	0	0	0	1	1	1	0	0	0	3	0	0	2	15	0	0	4	2	0	1	6	1	9
41	197	1	1	1	1	1	1	1	1	1	1	1	1	1	1	1	1	1	1	1	1	1	1	1	1	1	1	1	1	1	1	1	1	1	1	6	17	0	8	18	16	1	4	3	0	3	7	2	8
41	198	0	0	0	0	0	0	0	0	0	0	0	0	0	0	0	0	0	0	0	0	0	0	0	0	0	0	0	0	0	0	0	0	0	0	0	0	0	0	0	0	0	0	0	0	0	0	0	0
41	199	0	1	0	0	0	0	0	0	0	1	0	0	1	0	0	0	0	0	1	1	0	0	0	0	1	1	0	1	1	0	1	0	1	0	1	10	0	1	0	0	0	3	1	1	0	5	0	5
41	200	1	0	1	0	1	0	1	1	0	1	1	0	0	1	1	1	1	1	0	0	1	0	0	0	1	1	0	0	1	0	0	0	0	0	7	11	0	5	13	14	3	4	2	1	2	4	0	4
41	201	1	1	1	1	1	1	1	1	1	1	1	1	1	1	1	1	1	1	1	1	1	1	1	1	1	1	1	1	1	1	1	1	1	1	9	18	0	5	19	18	2	3	0	0	3	7	6	9
41	202	1	0	1	0	1	1	1	1	1	1	0	1	1	0	0	0	1	1	0	0	0	0	1	1	0	0	0	1	1	0	0	0	0	1	4	0	0	5	17	0	1	3	4	1	1	5	1	5
41	203	1	0	1	1	1	0	1	1	1	1	1	1	0	1	1	1	0	0	1	0	0	1	0	1	0	0	0	0	0	0	0	0	0	1	6	0	0	1	15	17	2	2	0	1	1	5	3	5
41	204	0	0	0	0	0	0	0	0	0	0	0	0	0	0	0	0	0	0	0	0	0	0	0	0	0	0	0	0	0	0	0	0	0	0	0	0	0	0	0	0	0	0	0	0	0	0	0	0
41	205	1	1	1	1	1	1	1	1	1	1	1	1	1	1	1	1	1	1	1	1	1	1	1	1	1	1	1	1	1	1	1	1	1	1	6	16	0	8	18	14	1	6	2	1	3	8	1	10
41	206	0	1	0	1	0	0	0	0	0	0	0	0	0	0	0	0	0	0	1	1	0	1	1	1	1	1	1	1	1	0	0	1	1	1	5	14	0	2	3	18	0	0	0	0	1	0	0	1
41	207	0	1	1	0	1	0	0	0	0	0	0	0	1	0	0	0	0	1	1	1	1	0	0	1	1	1	1	1	1	0	1	1	1	1	7	14	0	2	7	12	2	0	0	0	0	1	2	2
41	208	0	1	0	0	0	0	0	0	0	0	0	1	1	0	0	0	0	1	1	1	1	1	0	1	1	1	0	1	0	1	0	1	1	0	4	14	0	1	14	14	0	3	0	0	1	9	2	6
41	209	1	0	0	1	1	1	0	1	1	1	1	1	1	0	1	0	1	1	0	0	1	0	1	0	0	0	0	0	0	0	0	0	1	0	4	0	0	2	17	20	2	2	2	1	3	3	1	2
41	210	0	0	0	0	0	0	0	0	0	0	0	0	0	0	0	0	0	0	0	0	0	0	0	0	0	0	0	0	0	0	0	0	0	0	0	0	0	0	0	0	0	0	0	0	0	0	0	0
41	211	1	0	1	1	1	1	1	0	1	1	0	1	1	0	0	1	1	0	0	0	1	0	0	0	0	0	0	0	1	0	1	1	0	0	5	3	0	3	14	15	1	3	2	1	3	4	1	5
41	212	0	1	0	0	1	1	0	0	0	0	0	0	1	0	0	0	0	0	1	1	0	1	1	1	0	0	1	0	1	0	1	1	1	1	3	0	0	3	7	0	1	0	0	0	0	0	1	1
41	213	1	0	0	1	1	0	1	1	1	1	1	0	0	1	1	1	0	1	0	0	1	1	0	0	1	0	0	0	0	0	0	1	0	1	1	0	0	6	11	21	0	3	2	1	3	4	1	2
41	214	1	0	1	1	1	0	1	1	0	0	1	1	1	1	1	1	1	1	1	0	0	1	0	0	0	1	0	0	1	0	1	0	0	0	8	15	0	4	19	16	2	0	0	0	3	0	3	1
41	215	1	1	1	1	1	1	1	1	1	1	1	1	1	1	1	1	1	1	1	1	1	1	1	1	1	1	1	1	1	1	1	1	1	1	7	13	0	11	18	16	2	7	1	0	2	5	3	7
41	216	0	1	1	0	1	0	0	0	0	0	1	0	0	0	1	0	1	0	0	0	1	1	0	1	1	0	0	0	1	0	1	1	1	1	2	0	0	3	7	14	3	0	1	0	0	0	0	0
41	217	0	1	1	1	0	0	0	0	0	1	0	0	0	0	1	0	0	1	1	1	1	1	1	0	1	1	0	1	1	0	1	1	1	1	4	15	0	4	10	18	0	4	2	0	2	4	1	6
41	218	0	0	0	0	0	0	0	0	0	0	0	0	0	0	0	0	0	0	0	0	0	0	0	0	0	0	0	0	0	0	0	0	0	0	0	0	0	0	0	0	0	0	0	0	0	0	0	0
41	219	1	0	1	1	1	1	1	1	1	1	1	1	1	1	1	1	1	0	1	1	0	0	1	0	0	0	0	0	0	0	0	0	0	0	5	0	0	4	10	12	1	4	0	1	3	5	1	5
41	220	1	1	1	1	1	1	1	1	1	1	1	1	1	1	1	1	1	1	1	1	1	1	1	1	1	1	1	1	1	1	1	1	1	1	8	16	0	6	19	17	0	5	3	1	2	5	3	9
41	221	0	1	0	1	0	0	0	0	0	1	0	0	1	1	0	1	1	0	0	1	1	1	1	1	1	1	0	1	1	0	1	0	1	1	3	15	0	3	4	16	1	3	2	0	2	5	0	4
41	222	1	0	1	1	1	1	1	0	0	0	0	0	1	1	0	1	0	0	0	0	0	0	0	0	1	0	0	1	0	1	1	0	0	0	3	0	0	1	7	0	1	3	0	0	3	7	0	8
41	223	0	0	0	0	0	0	0	0	0	0	0	0	0	0	0	0	0	0	0	0	0	0	0	0	0	0	0	0	0	0	0	0	0	0	0	0	0	0	0	0	0	0	0	0	0	0	0	0
41	224	1	0	1	1	1	1	1	1	1	0	0	1	1	0	1	1	1	1	0	1	0	1	1	0	0	1	0	0	0	0	0	0	0	0	8	16	0	9	14	16	0	1	0	0	3	3	5	2
41	225	0	1	0	1	0	0	0	0	0	0	1	0	0	0	0	0	1	0	1	1	1	1	1	1	0	1	0	1	1	1	1	0	1	1	5	17	0	1	2	15	1	5	0	0	3	7	2	7
41	226	0	0	0	0	0	0	0	0	0	0	0	0	0	0	0	0	0	0	0	0	0	0	0	0	0	0	0	0	0	0	0	0	0	0	0	0	0	0	0	0	0	0	0	0	0	0	0	0
41	227	1	1	1	1	1	1	1	1	1	1	1	1	1	1	1	1	1	1	1	1	1	1	1	1	1	1	1	1	1	1	1	1	1	1	9	15	0	10	14	19	3	5	3	1	3	6	4	9
41	228	1	1	1	1	1	1	1	1	1	1	1	1	1	1	1	1	1	1	1	1	1	1	1	1	1	1	1	1	1	1	1	1	1	1	5	14	0	7	13	17	2	4	1	1	2	7	2	7
41	229	1	1	1	1	1	1	1	1	1	1	1	1	1	1	1	1	1	1	1	1	1	1	1	1	1	1	1	1	1	1	1	1	1	1	5	12	0	7	13	19	2	5	1	1	3	9	6	5
41	230	1	1	1	1	1	1	1	1	1	1	1	1	1	1	1	1	1	1	1	1	1	1	1	1	1	1	1	1	1	1	1	1	1	1	6	16	0	6	17	16	2	7	2	0	2	9	5	8
41	231	0	0	0	0	0	0	0	0	0	0	0	0	0	0	0	0	0	0	0	0	0	0	0	0	0	0	0	0	0	0	0	0	0	0	0	0	0	0	0	0	0	0	0	0	0	0	0	0
41	232	1	1	1	1	1	1	1	1	1	1	1	1	1	1	1	1	1	1	1	1	1	1	1	1	1	1	1	1	1	1	1	1	1	1	12	15	0	7	16	17	3	0	1	0	3	9	4	8
41	233	0	1	0	0	0	1	0	0	0	0	0	1	1	0	1	0	0	1	1	1	1	1	0	1	0	1	1	1	1	1	0	0	1	0	6	12	0	3	10	10	0	3	0	0	2	9	4	9
41	234	0	1	0	0	0	1	0	0	0	0	0	0	0	1	0	0	1	0	0	1	0	1	0	1	0	1	1	1	0	1	1	1	1	1	2	11	0	2	3	0	0	3	0	0	1	9	0	7
41	235	0	1	0	1	0	0	0	0	1	0	1	0	0	1	0	1	0	0	1	1	0	1	0	0	0	1	1	1	1	1	1	1	1	1	1	14	0	3	3	14	1	5	0	0	2	7	2	12
41	236	1	0	1	0	1	1	1	0	0	0	0	1	0	1	1	1	1	0	0	0	0	0	0	0	0	0	1	1	1	0	0	0	0	1	2	0	0	2	7	0	1	0	0	0	1	0	2	3
41	237	1	1	1	1	1	1	1	1	1	1	1	1	1	1	1	1	1	1	1	1	1	1	1	1	1	1	1	1	1	1	1	1	1	1	5	18	0	3	15	16	0	5	3	0	2	9	1	6
41	238	1	0	1	1	1	1	0	1	1	0	0	1	0	1	1	1	0	0	0	0	0	0	1	0	0	0	0	0	0	1	1	0	0	0	5	0	0	2	10	16	2	6	1	0	2	7	0	5
41	239	1	0	1	1	0	1	1	1	1	0	1	1	1	1	1	1	1	1	0	0	0	0	1	0	1	1	0	1	0	1	0	0	0	0	5	15	0	4	12	19	1	6	4	0	4	5	4	7
41	240	0	1	0	0	0	1	0	0	0	0	1	0	0	0	0	0	0	0	0	1	0	1	1	0	1	1	1	1	0	1	1	1	1	1	2	9	0	0	6	0	1	4	2	0	0	9	2	9
41	241	0	1	1	1	0	0	0	1	0	0	0	0	0	0	0	0	1	0	1	1	1	1	0	1	1	1	0	1	1	1	0	1	0	0	7	17	0	3	7	18	0	3	1	0	2	8	2	9
41	242	0	0	0	0	0	0	0	0	0	0	0	0	0	0	0	0	0	0	0	0	0	0	0	0	0	0	0	0	0	0	0	0	0	0	0	0	0	0	0	0	0	0	0	0	0	0	0	0
41	243	0	1	1	0	1	0	0	0	0	0	0	0	1	0	0	0	0	1	1	1	1	1	0	0	1	0	1	1	0	0	1	1	1	1	2	0	0	2	7	12	4	0	0	0	1	1	6	0
41	244	1	0	1	0	1	1	1	0	1	0	1	1	1	1	1	1	1	1	0	1	0	0	1	0	0	1	1	1	1	0	0	1	1	0	3	12	0	7	14	0	3	3	2	0	2	4	0	5
41	245	1	1	1	1	1	1	1	1	1	1	1	1	1	1	1	1	1	1	1	1	1	1	1	1	1	1	1	1	1	1	1	1	1	1	5	14	0	6	21	18	1	7	3	1	4	9	3	6
41	246	0	1	0	0	0	0	0	0	0	0	0	1	0	0	0	1	0	0	1	1	1	1	1	0	0	0	1	0	1	1	1	1	1	1	6	0	0	3	12	12	0	3	2	0	1	5	1	9
41	247	1	0	1	1	0	0	0	0	1	1	0	1	1	1	1	1	0	1	0	1	1	0	0	1	0	0	1	0	0	1	0	0	0	0	6	3	0	3	13	15	0	4	3	0	2	7	2	6
41	248	1	1	1	1	1	1	1	1	1	1	1	1	1	1	1	1	1	1	1	1	1	1	1	1	1	1	1	1	1	1	1	1	1	1	9	14	0	9	16	13	4	7	2	0	2	6	2	9
41	249	0	1	1	1	0	0	0	1	0	0	1	0	0	0	0	0	1	0	0	1	1	1	1	0	1	1	1	1	0	1	1	1	1	1	4	15	0	3	7	17	1	2	1	4	2	6	3	6
41	250	1	0	1	1	1	1	1	0	0	1	1	1	1	1	1	1	1	1	1	0	0	1	1	0	1	1	1	0	0	0	1	0	0	0	5	15	0	0	11	12	1	2	1	0	2	1	2	2
41	251	0	1	0	1	1	0	1	0	1	0	1	0	0	1	0	0	1	0	1	1	1	1	1	1	1	1	0	1	1	0	0	1	1	1	2	13	0	1	13	19	1	2	0	0	2	5	5	4
41	252	1	0	1	1	1	1	1	1	1	1	0	1	1	1	0	1	1	1	0	1	0	1	0	0	0	0	0	1	1	0	0	0	1	0	4	4	0	1	13	18	2	5	1	0	3	5	0	5
41	253	0	0	0	0	0	0	0	0	0	0	0	0	0	0	0	0	0	0	0	0	0	0	0	0	0	0	0	0	0	0	0	0	0	0	0	0	0	0	0	0	0	0	0	0	0	0	0	0
41	254	0	1	0	1	0	1	0	0	0	1	0	1	0	0	1	0	0	0	1	0	1	1	1	1	0	1	0	1	0	0	1	0	1	0	6	12	0	7	11	15	1	4	2	0	2	4	2	3
41	255	1	1	1	1	1	1	1	1	1	1	1	1	1	1	1	1	1	1	1	1	1	1	1	1	1	1	1	1	1	1	1	1	1	1	6	13	0	7	16	18	0	4	2	1	5	9	4	8
41	256	1	1	1	1	1	1	1	1	1	1	1	1	1	1	1	1	1	1	1	1	1	1	1	1	1	1	1	1	1	1	1	1	1	1	5	15	0	4	18	13	1	7	2	1	2	9	2	8
51	1	1	0	1	0	0	1	1	1	1	1	1	1	1	1	0	1	1	1	0	0	1	0	1	0	0	0	0	0	0	0	0	0	0	0	7	0	0	5	14	0	0	1	1	0	2	0	2	0
51	2	1	0	0	1	1	0	1	0	1	1	1	1	1	0	1	1	1	1	0	0	0	0	1	0	1	1	0	0	0	0	0	0	0	0	4	11	0	5	15	15	0	0	0	0	1	5	0	3
51	3	1	1	1	1	1	1	1	1	1	1	1	1	1	1	1	1	1	1	1	1	1	1	1	1	1	1	1	1	1	1	1	1	1	1	6	17	0	7	14	20	4	0	0	0	2	5	2	8
51	4	0	0	0	0	0	0	0	0	0	0	0	0	0	0	0	0	0	0	0	0	0	0	0	0	0	0	0	0	0	0	0	0	0	0	0	0	0	0	0	0	0	0	0	0	0	0	0	0
51	5	1	0	1	1	0	1	1	1	1	1	1	1	0	1	1	0	1	1	0	0	0	0	1	0	0	0	1	0	0	0	0	0	1	0	7	0	0	6	12	17	0	3	1	0	4	4	3	4
51	6	1	1	1	1	1	1	1	1	1	1	1	1	1	1	1	1	1	1	1	1	1	1	1	1	1	1	1	1	1	1	1	1	1	1	4	15	0	9	16	20	4	4	1	0	4	7	3	7
51	7	1	1	1	1	1	1	1	1	1	1	1	1	1	1	1	1	1	1	1	1	1	1	1	1	1	1	1	1	1	1	1	1	1	1	11	16	0	5	14	16	3	4	3	0	4	5	2	7
51	8	1	1	1	1	1	1	1	1	1	1	1	1	1	1	1	1	1	1	1	1	1	1	1	1	1	1	1	1	1	1	1	1	1	1	7	17	0	3	20	18	4	4	1	0	4	7	3	9
51	9	1	1	1	1	1	1	1	1	1	1	1	1	1	1	1	1	1	1	1	1	1	1	1	1	1	1	1	1	1	1	1	1	1	1	9	14	0	4	15	16	2	6	2	0	4	8	2	8
51	10	0	1	0	0	0	0	0	0	0	1	0	0	0	0	0	0	0	1	1	1	1	0	1	1	1	1	1	0	0	1	1	1	1	1	5	13	0	4	5	13	0	1	1	1	2	8	2	7
51	11	0	0	0	0	0	0	0	0	0	0	0	0	0	0	0	0	0	0	0	0	0	0	0	0	0	0	0	0	0	0	0	0	0	0	0	0	0	0	0	0	0	0	0	0	0	0	0	0
51	12	0	0	0	0	0	0	0	0	0	0	0	0	0	0	0	0	0	0	0	0	0	0	0	0	0	0	0	0	0	0	0	0	0	0	0	0	0	0	0	0	0	0	0	0	0	0	0	0
51	13	1	0	0	1	1	1	0	1	0	1	0	0	1	0	1	1	1	1	0	0	0	0	0	0	0	0	0	0	1	0	0	0	0	0	4	0	0	4	6	14	1	3	3	0	4	3	4	4
51	14	1	1	1	1	1	1	1	1	1	1	1	1	1	1	1	1	1	1	1	1	1	1	1	1	1	1	1	1	1	1	1	1	1	1	7	15	0	8	19	20	1	1	1	1	3	9	3	7
51	15	1	0	1	1	1	1	1	1	1	1	1	1	1	0	1	0	1	1	0	1	0	1	1	0	1	0	0	0	0	1	0	0	0	0	2	1	0	4	16	15	0	1	0	1	2	7	4	6
51	16	0	0	0	0	0	0	0	0	0	0	0	0	0	0	0	0	0	0	0	0	0	0	0	0	0	0	0	0	0	0	0	0	0	0	0	0	0	0	0	0	0	0	0	0	0	0	0	0
51	17	0	1	1	1	0	1	0	0	1	0	0	1	0	0	0	0	0	0	1	0	0	1	1	1	1	0	1	0	1	1	1	1	1	1	8	0	0	4	14	15	0	0	0	0	3	7	1	8
51	18	1	0	1	1	1	0	1	1	1	1	0	0	1	1	1	0	1	1	0	0	0	1	1	0	0	1	0	0	0	0	0	1	1	1	5	12	0	6	8	19	3	0	0	0	3	1	2	4
51	19	1	1	1	1	1	1	1	1	1	1	1	1	1	1	1	1	1	1	1	1	1	1	1	1	1	1	1	1	1	1	1	1	1	1	10	15	0	2	16	16	1	0	0	0	3	5	5	9
51	20	0	1	0	0	0	1	0	0	0	1	1	0	0	0	0	1	0	0	0	0	1	1	1	1	1	1	0	1	1	1	1	1	1	0	4	14	0	2	3	10	1	0	0	0	2	6	1	8
51	21	0	0	0	0	0	0	0	0	0	0	0	0	0	0	0	0	0	0	0	0	0	0	0	0	0	0	0	0	0	0	0	0	0	0	0	0	0	0	0	0	0	1	1	0	0	1	0	0
51	22	0	1	0	0	0	0	1	0	0	1	0	0	1	0	1	1	0	0	1	1	1	1	1	1	1	1	1	0	0	0	1	1	0	0	6	14	0	5	12	13	1	0	0	1	4	2	4	3
51	23	1	1	1	1	1	1	1	1	1	1	1	1	1	1	1	1	1	1	1	1	1	1	1	1	1	1	1	1	1	1	1	1	1	1	9	14	0	4	15	19	2	1	2	2	3	4	3	7
51	24	1	1	1	1	1	1	1	1	1	1	1	1	1	1	1	1	1	1	1	1	1	1	1	1	1	1	1	1	1	1	1	1	1	1	9	18	0	5	15	14	3	1	0	0	5	5	2	8
51	25	1	0	1	0	1	1	1	0	1	1	1	1	1	1	0	1	0	0	0	1	0	0	0	1	1	0	0	1	0	1	0	0	0	0	5	0	0	1	11	0	1	1	1	0	1	6	1	5
51	26	1	0	1	0	1	1	1	1	1	1	1	0	1	1	1	1	1	1	0	0	0	0	0	1	0	1	1	0	1	0	1	0	0	0	8	13	0	4	9	0	0	0	0	0	1	2	2	5
51	27	0	0	0	0	0	0	0	0	0	0	0	0	0	0	0	0	0	0	0	0	0	0	0	0	0	0	0	0	0	0	0	0	0	0	0	0	0	0	0	0	0	0	0	0	0	0	0	0
51	28	1	0	1	1	1	1	1	0	1	1	0	1	1	1	1	0	1	1	0	0	0	1	0	0	0	0	1	0	0	1	0	0	0	0	4	1	0	3	13	14	2	1	1	2	4	6	2	3
51	29	0	1	0	0	0	0	0	0	0	1	1	1	0	0	0	0	0	0	1	0	1	1	1	0	1	1	1	0	1	1	1	1	0	1	2	13	0	3	14	9	1	0	0	1	0	7	2	8
51	30	1	0	1	1	0	1	1	1	1	1	1	1	1	1	1	1	1	1	0	0	1	1	0	0	1	0	0	1	1	0	0	0	1	1	4	4	0	3	15	17	1	0	0	1	2	3	3	5
51	31	1	0	1	1	0	1	1	1	1	1	1	0	1	0	0	1	1	1	1	0	0	1	0	0	0	1	0	1	0	1	0	0	0	0	5	11	0	2	8	16	0	1	1	1	3	6	2	8
51	32	0	0	0	0	0	0	0	0	0	0	0	0	0	0	0	0	0	0	0	0	0	0	0	0	0	0	0	0	0	0	0	0	0	0	0	0	0	0	0	0	0	0	0	0	0	0	0	0
51	33	0	1	0	0	1	0	0	1	0	0	0	0	0	0	0	1	0	1	1	0	1	1	1	1	1	1	1	1	1	1	0	1	0	1	9	12	0	6	9	9	3	0	0	0	3	6	2	7
51	34	0	1	0	0	1	0	0	0	1	0	0	0	1	0	0	0	1	0	1	1	1	1	1	1	1	1	1	1	1	1	1	1	0	1	5	12	0	4	6	13	0	0	0	0	1	8	2	6
51	35	1	1	1	1	1	1	1	1	1	1	1	1	1	1	1	1	1	1	1	1	1	1	1	1	1	1	1	1	1	1	1	1	1	1	7	15	0	9	19	19	2	0	0	1	4	6	2	8
51	36	1	1	1	1	1	1	1	1	1	1	1	1	1	1	1	1	1	1	1	1	1	1	1	1	1	1	1	1	1	1	1	1	1	1	9	13	0	7	18	17	3	0	0	1	3	8	3	6
51	37	1	1	1	1	1	1	1	1	1	1	1	1	1	1	1	1	1	1	1	1	1	1	1	1	1	1	1	1	1	1	1	1	1	1	8	15	0	7	18	18	0	0	0	0	2	7	6	8
51	38	0	1	0	0	1	0	1	0	0	0	0	0	0	0	0	1	0	0	1	1	1	1	0	1	1	0	1	0	1	0	1	1	1	1	4	0	0	2	12	12	0	1	1	0	2	1	2	0
51	39	1	0	0	1	1	1	1	0	0	1	1	1	1	1	1	0	0	0	0	0	0	0	0	0	0	0	0	0	0	1	1	0	1	1	1	0	0	1	12	15	2	0	0	1	2	6	1	7
51	40	1	1	1	1	1	1	1	1	1	1	1	1	1	1	1	1	1	1	1	1	1	1	1	1	1	1	1	1	1	1	1	1	1	1	10	18	0	7	23	17	2	0	0	0	3	5	4	10
51	41	0	0	0	0	0	0	0	0	0	0	0	0	0	0	0	0	0	0	0	0	0	0	0	0	0	0	0	0	0	0	0	0	0	0	0	0	0	0	0	0	0	0	0	0	0	0	0	0
51	42	0	0	0	0	0	0	0	0	0	0	0	0	0	0	0	0	0	0	0	0	0	0	0	0	0	0	0	0	0	0	0	0	0	0	0	0	0	0	0	0	0	1	0	0	0	0	0	0
51	43	0	1	0	0	0	1	0	0	0	0	1	0	0	0	0	1	0	0	1	1	0	0	0	1	1	1	0	0	1	0	1	1	1	0	4	10	0	2	2	0	1	0	0	0	0	0	1	2
51	44	0	1	0	0	1	0	1	0	0	1	1	0	0	0	0	1	0	0	1	0	1	1	1	0	0	0	0	1	0	1	1	0	1	1	4	0	0	7	10	12	4	1	1	0	4	6	4	5
51	45	0	0	0	0	0	0	0	0	0	0	0	0	0	0	0	0	0	0	0	0	0	0	0	0	0	0	0	0	0	0	0	0	0	0	0	0	0	0	0	0	0	0	0	0	0	0	0	0
51	46	1	0	1	1	1	1	1	1	0	1	1	1	1	1	1	0	1	1	0	1	1	1	1	0	1	0	0	0	0	1	0	0	0	1	8	4	0	8	18	20	5	1	1	1	3	7	2	6
51	47	0	1	0	0	0	0	1	0	0	0	1	0	0	0	0	0	0	0	1	1	1	1	1	1	1	1	1	1	1	1	1	1	1	1	5	11	0	3	9	15	0	0	0	0	1	6	2	6
51	48	0	0	0	0	0	0	0	0	0	0	0	0	0	0	0	0	0	0	0	0	0	0	0	0	0	0	0	0	0	0	0	0	0	0	0	0	0	0	0	0	0	0	0	0	0	0	0	0
51	49	1	0	0	1	1	1	1	0	1	0	0	0	1	1	1	0	1	0	1	0	0	0	0	1	0	0	0	0	0	1	0	0	0	0	5	0	0	3	8	12	1	0	0	1	4	7	2	5
51	50	0	0	0	0	0	0	0	0	0	0	0	0	0	0	0	0	0	0	0	0	0	0	0	0	0	0	0	0	0	0	0	0	0	0	0	0	0	0	0	0	0	1	1	0	0	2	0	0
51	51	1	1	1	1	1	1	1	1	1	1	1	1	1	1	1	1	1	1	1	1	1	1	1	1	1	1	1	1	1	1	1	1	1	1	10	14	0	7	19	20	1	0	1	0	1	6	3	10
51	52	0	1	1	0	0	0	0	0	0	1	0	1	1	0	0	0	0	0	0	1	0	1	1	1	1	0	1	1	1	1	0	0	1	1	5	0	0	1	9	0	0	3	2	1	1	7	2	9
51	53	1	1	1	1	1	1	1	1	1	1	1	1	1	1	1	1	1	1	1	1	1	1	1	1	1	1	1	1	1	1	1	1	1	1	9	17	0	9	16	17	1	1	2	1	3	8	2	9
51	54	1	1	1	1	1	1	1	1	1	1	1	1	1	1	1	1	1	1	1	1	1	1	1	1	1	1	1	1	1	1	1	1	1	1	6	19	0	5	11	19	1	0	0	0	3	6	1	7
51	55	1	0	0	1	0	1	1	1	1	1	0	1	1	1	0	1	1	1	1	0	0	0	0	1	0	0	0	0	0	0	0	1	0	0	7	0	0	4	19	18	0	1	0	0	1	4	1	4
51	56	1	1	1	1	1	1	1	1	1	1	1	1	1	1	1	1	1	1	1	1	1	1	1	1	1	1	1	1	1	1	1	1	1	1	12	20	0	5	17	20	2	2	2	0	2	8	2	10
51	57	0	1	0	0	0	0	0	0	1	0	0	1	0	0	0	0	0	0	1	0	1	1	1	1	1	1	1	1	0	1	1	0	1	1	3	12	0	1	13	13	0	1	1	0	1	6	2	6
51	58	1	1	1	1	1	1	1	1	1	1	1	1	1	1	1	1	1	1	1	1	1	1	1	1	1	1	1	1	1	1	1	1	1	1	10	19	0	4	18	20	1	2	0	0	4	6	2	9
51	59	1	0	1	1	0	1	1	1	0	1	1	1	1	1	1	1	1	1	0	1	0	1	0	1	1	1	0	0	0	0	0	0	0	0	5	15	0	1	12	18	1	0	0	1	2	3	1	2
51	60	0	0	0	0	0	0	0	0	0	0	0	0	0	0	0	0	0	0	0	0	0	0	0	0	0	0	0	0	0	0	0	0	0	0	0	0	0	0	0	0	0	1	0	0	0	0	0	0
51	61	1	0	1	1	1	1	1	1	1	1	0	1	0	1	1	1	1	0	1	0	0	0	0	0	0	0	0	0	0	0	0	0	0	0	5	0	0	5	14	18	1	1	1	0	2	3	5	4
51	62	0	1	0	1	0	0	0	0	0	1	1	0	0	0	0	0	1	0	0	1	1	1	0	1	1	1	1	1	1	1	1	1	1	0	2	10	0	1	8	17	1	4	0	1	1	5	1	6
51	63	0	0	0	0	0	0	0	0	0	0	0	0	0	0	0	0	0	0	0	0	0	0	0	0	0	0	0	0	0	0	0	0	0	0	0	0	0	0	0	0	0	0	0	0	0	0	0	0
51	64	0	1	0	1	0	0	1	0	0	0	0	0	1	0	0	1	0	0	1	1	1	1	1	1	1	1	1	0	1	1	1	1	1	1	6	14	0	6	12	19	1	1	1	0	3	5	4	8
51	65	0	0	0	0	0	0	0	0	0	0	0	0	0	0	0	0	0	0	0	0	0	0	0	0	0	0	0	0	0	0	0	0	0	0	0	0	0	0	0	0	0	0	0	0	0	0	0	0
51	66	0	0	0	0	0	0	0	0	0	0	0	0	0	0	0	0	0	0	0	0	0	0	0	0	0	0	0	0	0	0	0	0	0	0	0	0	0	0	0	0	0	0	0	0	0	0	0	0
51	67	0	0	0	0	0	0	0	0	0	0	0	0	0	0	0	0	0	0	0	0	0	0	0	0	0	0	0	0	0	0	0	0	0	0	0	0	0	0	0	0	0	0	0	0	0	0	0	0
51	68	0	0	0	0	0	0	0	0	0	0	0	0	0	0	0	0	0	0	0	0	0	0	0	0	0	0	0	0	0	0	0	0	0	0	0	0	0	0	0	0	0	0	0	0	0	0	0	0
51	69	1	1	1	1	1	1	1	1	1	1	1	1	1	1	1	1	1	1	1	1	1	1	1	1	1	1	1	1	1	1	1	1	1	1	8	14	0	5	20	16	1	3	2	0	3	8	4	6
51	70	0	1	0	1	0	0	0	1	0	0	1	0	1	0	0	0	0	1	1	1	0	1	1	1	1	0	1	1	1	0	0	1	1	1	5	0	0	3	7	1	0	0	0	0	2	1	0	1
51	71	0	1	0	0	1	0	0	0	0	1	0	0	0	0	0	0	0	0	1	1	1	1	0	1	1	1	0	1	0	1	0	0	1	1	4	12	0	1	4	15	0	3	2	0	0	4	1	7
51	72	0	1	0	1	1	0	0	0	0	0	0	0	1	0	0	0	1	0	1	1	0	1	0	0	1	0	1	1	1	1	1	1	1	0	4	0	0	3	6	12	3	1	0	0	1	4	2	8
51	73	1	0	1	1	1	1	1	0	0	0	1	1	1	1	0	0	1	1	0	0	0	0	0	0	0	1	1	1	0	1	0	0	0	0	6	14	0	2	13	15	0	1	1	0	3	8	1	6
51	74	0	0	0	0	0	0	0	0	0	0	0	0	0	0	0	0	0	0	0	0	0	0	0	0	0	0	0	0	0	0	0	0	0	0	0	0	0	0	0	0	0	0	0	0	0	0	0	0
51	75	0	1	0	0	0	0	0	1	0	1	0	0	0	1	0	0	1	0	1	1	1	1	0	1	1	1	0	1	1	0	1	1	0	1	5	13	0	5	9	11	1	3	2	1	1	4	7	5
51	76	0	1	1	0	0	0	0	0	0	1	0	0	0	0	0	0	0	0	1	1	1	1	1	1	1	0	0	1	1	1	0	1	0	1	3	0	0	3	6	12	0	3	2	0	0	7	2	7
51	77	0	0	0	0	0	0	0	0	0	0	0	0	0	0	0	0	0	0	0	0	0	0	0	0	0	0	0	0	0	0	0	0	0	0	0	0	0	0	0	0	0	0	0	0	0	0	0	0
51	78	1	0	1	0	1	1	1	0	0	1	0	1	1	1	1	0	1	1	0	1	0	0	1	0	0	0	1	1	0	1	0	0	1	0	4	1	0	7	14	0	1	5	2	0	3	11	2	9
51	79	1	0	1	1	1	1	1	0	1	1	1	0	0	1	0	1	1	1	0	1	0	0	0	0	0	0	0	0	1	0	1	0	1	0	2	2	0	2	8	13	0	3	1	0	1	4	1	3
51	80	0	0	0	0	0	0	0	0	0	0	0	0	0	0	0	0	0	0	0	0	0	0	0	0	0	0	0	0	0	0	0	0	0	0	0	0	0	0	0	0	0	0	0	0	0	0	0	0
51	81	1	1	1	1	1	1	1	1	1	1	1	1	1	1	1	1	1	1	1	1	1	1	1	1	1	1	1	1	1	1	1	1	1	1	5	14	0	6	17	17	5	5	0	0	3	10	2	8
51	82	0	1	0	1	0	0	1	0	0	1	1	0	0	0	1	0	0	0	1	0	0	0	1	1	1	0	1	1	1	1	1	0	0	1	0	0	0	2	7	17	1	4	1	0	1	7	0	9
51	83	0	1	0	1	1	0	0	0	1	0	0	0	1	0	0	0	1	0	0	1	0	1	1	0	1	1	1	1	0	1	0	0	1	0	3	13	0	6	3	13	1	2	2	0	1	7	1	4
51	84	0	0	0	0	0	0	0	0	0	0	0	0	0	0	0	0	0	0	0	0	0	0	0	0	0	0	0	0	0	0	0	0	0	0	0	0	0	0	0	0	0	0	0	0	0	0	0	0
51	85	1	0	1	1	0	0	0	1	1	1	1	1	1	0	1	1	1	0	1	1	1	0	1	0	0	1	1	0	0	0	0	0	0	0	8	17	0	5	13	16	2	0	1	0	3	3	6	2
51	86	1	1	1	1	1	1	1	1	1	1	1	1	1	1	1	1	1	1	1	1	1	1	1	1	1	1	1	1	1	1	1	1	1	1	9	18	0	6	16	16	1	3	4	0	2	7	4	8
51	87	0	1	0	1	0	0	0	0	0	0	0	0	0	0	0	0	0	1	0	1	1	1	1	1	1	0	1	0	0	1	0	1	1	1	3	0	0	5	7	17	1	1	1	0	2	6	2	9
51	88	1	1	1	1	1	1	1	1	1	1	1	1	1	1	1	1	1	1	1	1	1	1	1	1	1	1	1	1	1	1	1	1	1	1	8	15	0	7	16	16	2	5	2	0	2	7	3	8
51	89	1	0	0	1	0	1	1	1	0	1	1	1	1	1	1	1	1	1	0	0	0	0	0	0	0	0	0	0	0	0	0	0	0	0	2	0	0	1	13	13	0	0	0	0	2	2	0	2
51	90	1	0	1	0	0	1	0	0	1	1	1	0	0	0	1	1	1	1	0	1	0	0	0	0	1	0	0	0	0	0	0	0	1	0	3	0	0	0	0	0	0	2	1	0	0	3	0	1
51	91	0	0	0	0	0	0	0	0	0	0	0	0	0	0	0	0	0	0	0	0	0	0	0	0	0	0	0	0	0	0	0	0	0	0	0	0	0	0	0	0	0	0	0	0	0	0	0	0
51	92	0	0	0	0	0	0	0	0	0	0	0	0	0	0	0	0	0	0	0	0	0	0	0	0	0	0	0	0	0	0	0	0	0	0	0	0	0	0	0	0	0	0	0	0	0	0	0	0
51	93	1	0	1	1	1	1	1	1	1	1	1	0	1	0	0	1	1	0	0	0	0	0	0	0	1	0	0	0	0	1	0	0	0	0	10	0	0	4	13	18	2	6	2	2	2	6	2	6
51	94	0	0	0	0	0	0	0	0	0	0	0	0	0	0	0	0	0	0	0	0	0	0	0	0	0	0	0	0	0	0	0	0	0	0	0	0	0	0	0	0	0	0	0	0	0	0	0	0
51	95	0	1	0	0	0	0	0	1	1	0	0	0	0	0	0	0	1	1	1	0	0	1	1	0	1	1	1	1	0	1	0	1	0	1	3	12	0	7	10	0	1	3	2	0	3	7	2	6
51	96	0	1	0	0	1	0	0	1	0	1	1	1	1	0	0	1	0	0	0	1	1	1	1	1	1	0	1	1	1	1	1	1	1	1	6	0	0	4	15	15	1	4	2	2	1	6	0	9
51	97	0	1	0	1	1	1	0	0	0	0	0	0	0	0	0	0	1	0	1	1	0	1	1	1	1	1	0	1	0	1	1	0	0	0	0	13	0	1	5	9	0	2	1	0	2	6	0	5
51	98	1	0	0	0	0	1	1	1	1	0	1	1	1	1	0	1	1	0	0	0	0	0	0	0	0	1	0	0	0	0	0	0	0	0	4	12	0	1	13	0	0	1	0	0	0	4	0	4
51	99	1	0	0	0	1	1	1	1	0	1	0	1	1	0	1	1	0	1	0	0	0	0	0	0	0	0	0	0	0	0	0	0	0	0	3	0	0	4	13	0	1	0	0	0	0	2	0	2
51	100	0	0	0	0	0	0	0	0	0	0	0	0	0	0	0	0	0	0	0	0	0	0	0	0	0	0	0	0	0	0	0	0	0	0	0	0	0	0	0	0	0	1	2	0	0	0	0	0
51	101	0	1	0	0	0	0	0	0	1	0	1	0	0	0	0	1	0	0	0	1	1	1	1	0	0	1	0	1	0	1	1	1	1	0	5	4	0	3	7	0	0	2	2	1	2	1	1	4
51	102	0	0	0	0	0	0	0	0	0	0	0	0	0	0	0	0	0	0	0	0	0	0	0	0	0	0	0	0	0	0	0	0	0	0	0	0	0	0	0	0	0	0	0	0	0	0	0	0
51	103	1	1	1	1	1	1	1	1	1	1	1	1	1	1	1	1	1	1	1	1	1	1	1	1	1	1	1	1	1	1	1	1	1	1	8	15	0	6	13	17	1	5	2	0	1	5	3	9
51	104	1	1	1	1	1	1	1	1	1	1	1	1	1	1	1	1	1	1	1	1	1	1	1	1	1	1	1	1	1	1	1	1	1	1	5	15	0	8	14	15	0	2	0	0	2	6	1	8
51	105	1	1	1	1	1	1	1	1	1	1	1	1	1	1	1	1	1	1	1	1	1	1	1	1	1	1	1	1	1	1	1	1	1	1	5	16	0	6	15	16	1	3	2	1	1	8	1	9
51	106	1	0	1	1	1	0	1	1	0	1	0	1	1	1	1	1	1	1	1	1	1	0	1	1	0	0	0	0	0	1	0	1	0	0	7	4	0	8	18	20	0	7	3	1	2	8	2	6
51	107	0	0	0	0	0	0	0	0	0	0	0	0	0	0	0	0	0	0	0	0	0	0	0	0	0	0	0	0	0	0	0	0	0	0	0	0	0	0	0	0	0	0	0	0	0	0	0	0
51	108	0	1	0	0	0	0	1	0	0	0	0	0	0	1	0	0	0	0	1	0	0	1	1	0	0	1	1	1	0	1	0	1	0	1	4	11	0	2	10	0	0	1	1	0	1	5	1	9
51	109	0	1	1	0	0	1	0	1	1	0	0	0	0	0	0	0	0	1	1	1	1	1	1	1	0	1	1	1	1	1	1	1	1	1	9	13	0	9	13	15	0	0	0	0	4	8	3	6
51	110	0	1	0	0	0	0	0	0	0	0	0	0	0	0	0	1	1	0	1	0	1	1	1	0	1	1	1	1	1	0	0	1	1	0	2	10	0	1	2	12	0	0	0	0	3	0	1	1
51	111	0	0	0	0	0	0	0	0	0	0	0	0	0	0	0	0	0	0	0	0	0	0	0	0	0	0	0	0	0	0	0	0	0	0	0	0	0	0	0	0	0	0	0	0	0	0	0	0
51	112	1	1	1	1	1	1	1	1	1	1	1	1	1	1	1	1	1	1	1	1	1	1	1	1	1	1	1	1	1	1	1	1	1	1	9	16	0	7	21	17	2	3	2	0	5	7	3	6
51	113	0	0	0	0	0	0	0	0	0	0	0	0	0	0	0	0	0	0	0	0	0	0	0	0	0	0	0	0	0	0	0	0	0	0	0	0	0	0	0	0	0	0	0	0	0	0	0	0
51	114	0	1	0	0	0	1	0	0	0	0	1	1	0	1	0	0	0	0	0	1	1	0	1	0	1	0	1	1	0	1	1	1	0	1	4	0	0	4	14	11	2	3	1	0	0	8	3	6
51	115	0	0	0	0	0	0	0	0	0	0	0	0	0	0	0	0	0	0	0	0	0	0	0	0	0	0	0	0	0	0	0	0	0	0	0	0	0	0	0	0	0	0	0	0	0	0	0	0
51	116	0	1	0	0	1	0	0	1	0	0	0	1	0	1	0	1	0	0	0	0	1	1	0	1	1	1	0	1	1	0	0	1	0	1	4	14	0	2	16	13	3	0	0	0	1	0	2	1
51	117	0	0	0	0	0	0	0	0	0	0	0	0	0	0	0	0	0	0	0	0	0	0	0	0	0	0	0	0	0	0	0	0	0	0	0	0	0	0	0	0	0	0	0	0	0	0	0	0
51	118	0	0	0	0	0	0	0	0	0	0	0	0	0	0	0	0	0	0	0	0	0	0	0	0	0	0	0	0	0	0	0	0	0	0	0	0	0	0	0	0	0	0	0	0	0	0	0	0
51	119	0	0	0	0	0	0	0	0	0	0	0	0	0	0	0	0	0	0	0	0	0	0	0	0	0	0	0	0	0	0	0	0	0	0	0	0	0	0	0	0	0	0	0	0	0	0	0	0
51	120	1	0	0	1	1	1	0	1	0	1	1	1	1	1	1	1	1	1	1	0	0	0	0	0	0	0	0	0	0	0	1	1	0	0	5	0	0	3	15	17	2	1	1	0	3	5	2	5
51	121	1	1	1	1	1	1	1	1	1	1	1	1	1	1	1	1	1	1	1	1	1	1	1	1	1	1	1	1	1	1	1	1	1	1	5	16	0	4	18	17	0	3	0	0	3	9	2	7
51	122	0	0	0	0	0	0	0	0	0	0	0	0	0	0	0	0	0	0	0	0	0	0	0	0	0	0	0	0	0	0	0	0	0	0	0	0	0	0	0	0	0	0	0	0	0	0	0	0
51	123	0	0	0	0	0	0	0	0	0	0	0	0	0	0	0	0	0	0	0	0	0	0	0	0	0	0	0	0	0	0	0	0	0	0	0	0	0	0	0	0	0	0	0	0	0	0	0	0
51	124	0	1	0	0	1	0	1	0	0	0	0	0	1	0	1	0	0	1	0	1	1	1	1	1	1	1	0	1	0	1	1	1	0	1	5	11	0	6	15	11	0	3	1	0	5	8	2	7
51	125	1	0	0	0	0	1	1	1	1	1	1	1	1	1	1	1	0	0	0	0	0	0	0	0	0	1	0	0	0	0	1	0	0	1	2	12	0	3	12	0	0	0	0	1	3	4	1	5
51	126	0	0	0	0	0	0	0	0	0	0	0	0	0	0	0	0	0	0	0	0	0	0	0	0	0	0	0	0	0	0	0	0	0	0	0	0	0	0	0	0	0	0	0	0	0	0	0	0
51	127	1	1	1	1	1	1	1	1	1	1	1	1	1	1	1	1	1	1	1	1	1	1	1	1	1	1	1	1	1	1	1	1	1	1	7	15	0	5	20	20	2	1	2	0	2	6	5	8
51	128	1	1	1	1	1	1	1	1	1	1	1	1	1	1	1	1	1	1	1	1	1	1	1	1	1	1	1	1	1	1	1	1	1	1	5	17	0	4	14	20	1	6	1	1	3	9	0	9
51	129	0	0	0	0	0	0	0	0	0	0	0	0	0	0	0	0	0	0	0	0	0	0	0	0	0	0	0	0	0	0	0	0	0	0	0	0	0	0	0	0	0	1	0	0	0	0	0	0
51	130	1	1	1	1	1	1	1	1	1	1	1	1	1	1	1	1	1	1	1	1	1	1	1	1	1	1	1	1	1	1	1	1	1	1	6	17	0	6	16	21	0	4	0	1	3	7	1	10
51	131	1	1	1	1	1	1	1	1	1	1	1	1	1	1	1	1	1	1	1	1	1	1	1	1	1	1	1	1	1	1	1	1	1	1	7	14	0	5	18	17	0	5	2	0	2	7	3	7
51	132	0	1	0	0	1	0	1	0	0	1	0	0	1	0	0	1	1	0	1	1	1	0	1	1	0	1	1	1	0	0	1	1	0	0	3	14	0	2	11	15	3	4	3	0	2	5	2	2
51	133	0	1	0	0	1	0	0	0	0	0	0	0	0	0	0	0	0	0	1	1	0	0	1	0	1	1	1	1	0	1	1	1	1	0	3	11	0	3	3	0	1	3	1	0	0	8	0	6
51	134	0	0	0	0	0	0	0	0	0	0	0	0	0	0	0	0	0	0	0	0	0	0	0	0	0	0	0	0	0	0	0	0	0	0	0	0	0	0	0	0	0	0	0	0	0	0	0	0
51	135	1	1	1	1	1	1	1	1	1	1	1	1	1	1	1	1	1	1	1	1	1	1	1	1	1	1	1	1	1	1	1	1	1	1	7	18	0	10	15	15	1	3	4	0	3	9	3	8
51	136	0	1	0	0	0	0	0	0	0	0	0	0	1	1	1	0	1	0	1	0	1	0	1	0	1	0	1	1	0	1	1	1	1	1	2	0	0	6	4	11	1	1	0	0	1	4	1	7
51	137	1	0	1	1	1	1	1	1	1	1	0	0	1	1	1	1	1	1	0	0	0	0	0	0	0	0	1	1	0	0	1	1	1	0	7	0	0	2	10	13	0	2	1	0	5	5	3	5
51	138	1	1	1	1	1	1	1	1	1	1	1	1	1	1	1	1	1	1	1	1	1	1	1	1	1	1	1	1	1	1	1	1	1	1	7	19	0	6	14	17	1	6	3	0	4	8	3	7
51	139	1	1	1	1	1	1	1	1	1	1	1	1	1	1	1	1	1	1	1	1	1	1	1	1	1	1	1	1	1	1	1	1	1	1	7	15	0	6	20	19	1	3	2	0	3	4	4	9
51	140	0	1	1	0	1	0	0	0	0	0	1	0	0	0	0	0	1	0	1	1	1	1	0	0	1	0	1	1	1	1	1	1	1	0	1	0	0	3	5	12	1	1	0	0	1	9	3	5
51	141	1	1	1	1	1	1	1	1	1	1	1	1	1	1	1	1	1	1	1	1	1	1	1	1	1	1	1	1	1	1	1	1	1	1	6	14	0	8	16	20	1	1	3	1	4	6	3	8
51	142	1	1	1	1	1	1	1	1	1	1	1	1	1	1	1	1	1	1	1	1	1	1	1	1	1	1	1	1	1	1	1	1	1	1	7	17	0	3	12	16	3	6	1	1	3	7	4	9
51	143	0	1	0	0	1	0	0	1	0	1	0	1	1	1	0	1	0	0	0	1	1	1	1	0	1	1	1	1	1	1	1	1	1	1	5	12	0	6	13	15	1	5	2	0	2	8	1	9
51	144	1	1	1	1	1	1	1	1	1	1	1	1	1	1	1	1	1	1	1	1	1	1	1	1	1	1	1	1	1	1	1	1	1	1	6	14	0	7	16	23	1	4	2	0	2	8	3	8
51	145	1	0	1	1	1	0	1	0	0	1	1	1	0	1	1	1	0	0	0	0	0	1	0	0	0	0	0	1	0	0	0	0	0	0	3	1	0	0	11	15	0	1	1	0	1	2	1	2
51	146	0	0	0	0	0	0	0	0	0	0	0	0	0	0	0	0	0	0	0	0	0	0	0	0	0	0	0	0	0	0	0	0	0	0	0	0	0	0	0	0	0	0	0	0	0	0	0	0
51	147	0	1	0	1	0	1	1	0	1	0	1	0	1	1	0	1	1	0	1	0	1	1	1	1	1	1	1	1	1	1	1	1	1	1	2	10	0	3	11	14	0	1	2	0	1	6	0	7
51	148	0	0	0	0	0	0	0	0	0	0	0	0	0	0	0	0	0	0	0	0	0	0	0	0	0	0	0	0	0	0	0	0	0	0	0	0	0	0	0	0	0	0	0	0	0	0	0	0
51	149	0	1	0	1	0	0	0	1	1	1	1	0	1	0	0	0	0	0	1	0	1	1	1	0	0	0	1	1	1	1	1	0	1	1	5	0	0	4	7	18	2	3	3	0	3	8	1	8
51	150	1	1	1	1	1	1	1	1	1	1	1	1	1	1	1	1	1	1	1	1	1	1	1	1	1	1	1	1	1	1	1	1	1	1	6	14	0	7	18	18	1	5	5	0	1	8	1	8
51	151	1	0	1	1	1	0	0	0	1	1	1	1	1	1	1	1	0	0	0	0	0	0	1	0	0	0	0	1	0	0	0	0	0	0	3	0	0	4	11	15	1	1	0	1	2	4	0	3
51	152	0	0	0	0	0	0	0	0	0	0	0	0	0	0	0	0	0	0	0	0	0	0	0	0	0	0	0	0	0	0	0	0	0	0	0	0	0	0	0	0	0	0	0	0	0	0	0	0
51	153	1	0	1	1	0	1	1	1	1	0	1	1	1	0	0	0	0	1	0	0	0	1	1	0	0	1	0	0	0	0	0	0	0	0	4	12	0	3	9	20	0	0	0	0	3	2	3	2
51	154	0	0	0	0	0	0	0	0	0	0	0	0	0	0	0	0	0	0	0	0	0	0	0	0	0	0	0	0	0	0	0	0	0	0	0	0	0	0	0	0	0	0	0	0	0	0	0	0
51	155	1	1	1	1	1	1	1	1	1	1	1	1	1	1	1	1	1	1	1	1	1	1	1	1	1	1	1	1	1	1	1	1	1	1	7	17	0	6	14	16	3	6	2	0	6	11	3	11
51	156	1	1	1	1	1	1	1	1	1	1	1	1	1	1	1	1	1	1	1	1	1	1	1	1	1	1	1	1	1	1	1	1	1	1	6	17	0	4	15	16	0	4	2	1	2	10	2	10
51	157	0	1	1	0	0	1	1	0	0	1	0	1	0	0	0	0	1	0	1	1	1	0	0	1	0	0	0	1	1	0	1	1	1	1	4	1	0	2	16	12	0	3	2	0	0	4	2	5
51	158	1	1	1	1	1	1	1	1	1	1	1	1	1	1	1	1	1	1	1	1	1	1	1	1	1	1	1	1	1	1	1	1	1	1	4	17	0	9	18	16	2	6	0	0	5	9	3	9
51	159	1	0	0	1	0	1	1	0	1	0	0	1	0	1	1	1	1	1	0	0	0	0	0	0	0	0	0	0	0	0	1	0	0	0	1	0	0	0	14	14	0	1	1	0	1	3	1	6
51	160	0	1	1	0	0	1	0	1	1	0	0	1	0	0	0	1	0	1	1	0	1	0	1	0	1	1	0	1	1	0	0	1	0	1	6	12	0	9	17	12	1	1	0	0	4	4	4	4
51	161	1	0	1	1	0	1	1	0	1	1	1	1	1	0	1	1	1	1	1	0	1	0	0	0	1	0	1	0	0	1	1	1	1	0	5	2	0	4	11	16	1	6	6	1	2	7	1	9
51	162	1	1	1	1	1	1	1	1	1	1	1	1	1	1	1	1	1	1	1	1	1	1	1	1	1	1	1	1	1	1	1	1	1	1	6	15	0	7	18	19	2	6	4	0	4	9	3	9
51	163	1	0	0	0	1	0	1	0	1	0	1	1	1	1	0	0	1	1	0	0	0	0	1	1	0	0	0	1	0	0	0	0	0	0	4	0	0	1	13	0	0	0	0	0	1	3	0	5
51	164	0	1	0	0	1	0	0	0	0	1	1	1	0	0	0	0	1	0	0	1	1	0	1	0	1	1	0	1	1	0	0	1	0	1	3	11	0	1	13	10	0	3	2	1	2	4	2	4
51	165	1	0	1	0	1	1	0	1	0	0	0	1	1	1	1	1	1	0	0	0	0	1	0	0	0	0	0	0	0	1	1	0	0	1	4	0	0	3	8	0	1	2	1	0	1	5	1	8
51	166	1	1	1	1	1	1	1	1	1	1	1	1	1	1	1	1	1	1	1	1	1	1	1	1	1	1	1	1	1	1	1	1	1	1	7	17	0	5	17	16	4	0	0	0	4	7	2	7
51	167	0	1	1	0	0	0	0	1	1	0	0	1	0	0	0	0	0	0	1	1	0	1	1	1	1	1	0	1	0	1	1	0	1	1	2	15	0	4	9	0	0	5	2	0	0	7	3	6
51	168	1	1	1	1	1	1	1	1	1	1	1	1	1	1	1	1	1	1	1	1	1	1	1	1	1	1	1	1	1	1	1	1	1	1	7	17	0	5	20	19	3	4	2	0	2	5	2	6
51	169	0	0	0	0	0	0	0	0	0	0	0	0	0	0	0	0	0	0	0	0	0	0	0	0	0	0	0	0	0	0	0	0	0	0	0	0	0	0	0	0	0	0	0	0	0	0	0	0
51	170	0	1	0	0	0	1	0	0	1	1	0	1	0	0	0	1	1	1	1	1	0	1	1	1	1	1	0	1	1	1	1	1	1	0	4	14	0	5	11	0	0	8	2	1	1	9	2	10
51	171	1	1	1	1	1	1	1	1	1	1	1	1	1	1	1	1	1	1	1	1	1	1	1	1	1	1	1	1	1	1	1	1	1	1	9	16	0	6	16	18	1	4	1	1	3	6	2	8
51	172	1	1	1	1	1	1	1	1	1	1	1	1	1	1	1	1	1	1	1	1	1	1	1	1	1	1	1	1	1	1	1	1	1	1	5	16	0	6	15	16	1	3	3	0	4	8	1	7
51	173	1	0	1	1	1	1	1	1	1	1	1	0	1	1	1	0	0	0	0	1	0	0	0	0	0	0	0	0	0	0	0	0	0	0	2	3	0	2	7	18	1	2	0	1	2	4	2	5
51	174	1	0	1	1	1	0	1	1	1	0	1	1	1	1	1	1	1	0	0	1	0	0	0	0	0	0	0	0	0	0	0	0	0	1	5	5	0	1	13	13	1	0	0	0	3	3	3	3
51	175	1	1	1	1	1	1	1	1	1	1	1	1	1	1	1	1	1	1	1	1	1	1	1	1	1	1	1	1	1	1	1	1	1	1	10	15	0	7	16	18	1	3	1	1	3	6	1	9
51	176	1	0	0	1	1	1	1	1	1	1	1	1	0	0	1	1	1	1	0	0	1	0	0	0	1	0	0	0	0	0	0	0	1	0	2	0	0	4	15	16	3	1	1	1	3	2	3	3
51	177	0	1	0	1	0	0	0	0	0	0	1	0	0	0	1	0	1	0	0	0	0	1	1	1	1	1	1	1	0	1	1	1	1	1	5	12	0	3	6	14	0	1	0	0	2	7	2	6
51	178	0	1	0	0	1	0	1	0	0	1	0	0	0	0	1	0	0	0	1	0	1	1	1	1	1	0	1	1	1	0	1	0	1	1	4	0	0	3	9	12	1	4	2	2	2	3	1	3
51	179	0	1	0	0	0	0	0	1	0	0	1	0	1	0	1	1	0	0	0	1	0	1	0	1	1	1	1	1	0	1	1	1	1	1	4	9	0	2	7	0	1	2	0	0	1	7	2	10
51	180	1	0	0	0	1	1	1	1	0	1	1	0	1	1	1	1	1	0	0	0	0	0	0	0	0	0	1	0	1	0	0	0	0	0	4	0	0	1	6	0	2	4	4	1	1	5	1	4
51	181	1	0	0	1	1	1	0	0	1	1	1	1	1	1	0	0	1	1	0	0	1	0	0	0	1	0	0	1	0	0	1	0	0	1	5	0	0	2	11	19	2	5	2	0	3	6	2	4
51	182	1	0	1	1	0	1	1	1	1	1	0	0	1	1	1	0	0	1	0	1	0	1	0	0	0	0	0	1	1	0	1	0	0	0	4	3	0	2	7	17	1	2	2	0	2	3	1	5
51	183	0	1	0	0	1	0	0	0	0	0	0	0	0	0	0	0	1	0	0	1	1	1	0	0	0	1	1	1	1	1	1	0	1	1	1	12	0	2	1	12	1	0	0	0	2	5	0	8
51	184	0	0	0	0	0	0	0	0	0	0	0	0	0	0	0	0	0	0	0	0	0	0	0	0	0	0	0	0	0	0	0	0	0	0	0	0	0	0	0	0	0	0	0	0	0	0	0	0
51	185	1	0	1	1	0	1	1	0	1	1	1	1	0	1	1	1	1	1	1	0	0	1	0	0	0	1	1	0	0	1	0	1	0	0	6	16	0	2	18	17	0	6	3	0	1	7	3	6
51	186	0	0	0	0	0	0	0	0	0	0	0	0	0	0	0	0	0	0	0	0	0	0	0	0	0	0	0	0	0	0	0	0	0	0	0	0	0	0	0	0	0	0	0	0	0	0	0	0
51	187	0	0	0	0	0	0	0	0	0	0	0	0	0	0	0	0	0	0	0	0	0	0	0	0	0	0	0	0	0	0	0	0	0	0	0	0	0	0	0	0	0	0	0	0	0	0	0	0
51	188	0	0	0	0	0	0	0	0	0	0	0	0	0	0	0	0	0	0	0	0	0	0	0	0	0	0	0	0	0	0	0	0	0	0	0	0	0	0	0	0	0	0	0	0	0	0	0	0
51	189	0	1	0	1	0	0	1	0	0	0	0	0	0	0	0	0	1	0	1	1	0	1	1	1	1	1	1	1	1	1	0	1	1	1	6	15	0	8	14	14	0	0	0	0	4	6	1	8
51	190	0	1	1	0	0	0	0	1	0	0	0	0	1	0	0	0	1	0	1	0	1	0	1	1	1	1	0	0	1	1	0	0	0	1	4	12	0	3	3	10	0	3	1	0	1	7	0	7
51	191	1	0	1	0	1	1	1	1	1	1	1	1	1	0	1	1	0	1	0	0	0	1	1	1	0	1	0	0	0	0	1	0	1	0	5	14	0	5	18	0	1	3	1	1	1	6	2	6
51	192	0	1	0	0	0	0	0	1	0	0	0	0	0	0	0	0	0	0	1	0	1	1	1	0	1	1	1	0	0	1	1	1	1	1	3	12	0	2	6	14	0	1	1	0	0	9	0	6
51	193	0	0	0	0	0	0	0	0	0	0	0	0	0	0	0	0	0	0	0	0	0	0	0	0	0	0	0	0	0	0	0	0	0	0	0	0	0	0	0	0	0	0	0	0	0	0	0	0
51	194	1	1	1	1	1	1	1	1	1	1	1	1	1	1	1	1	1	1	1	1	1	1	1	1	1	1	1	1	1	1	1	1	1	1	9	17	0	4	22	17	2	5	2	0	2	9	5	13
51	195	0	1	0	0	0	0	0	0	0	0	0	0	1	0	0	0	1	0	1	1	1	1	0	1	1	1	1	1	1	0	1	1	1	0	0	11	0	2	4	10	0	0	0	0	0	0	3	0
51	196	1	0	1	0	1	0	1	1	1	1	1	1	1	1	1	1	1	1	0	0	0	0	0	0	1	0	0	0	1	1	1	0	0	0	6	0	0	2	14	0	0	3	1	0	0	6	2	7
51	197	1	1	1	1	1	1	1	1	1	1	1	1	1	1	1	1	1	1	1	1	1	1	1	1	1	1	1	1	1	1	1	1	1	1	7	19	0	4	20	19	2	4	2	0	3	8	3	9
51	198	0	0	0	0	0	0	0	0	0	0	0	0	0	0	0	0	0	0	0	0	0	0	0	0	0	0	0	0	0	0	0	0	0	0	0	0	0	0	0	0	0	1	0	0	0	0	0	0
51	199	0	1	0	0	0	0	0	0	0	1	0	0	1	0	0	0	0	0	1	1	0	0	0	0	1	1	0	1	1	0	1	0	1	0	0	13	0	0	0	0	0	1	1	0	0	4	0	5
51	200	1	0	1	0	1	0	1	1	0	1	1	0	0	1	1	1	1	1	0	0	1	0	0	0	1	1	0	0	1	0	0	0	0	0	5	16	0	6	15	15	1	4	3	1	2	4	1	3
51	201	1	1	1	1	1	1	1	1	1	1	1	1	1	1	1	1	1	1	1	1	1	1	1	1	1	1	1	1	1	1	1	1	1	1	9	15	0	9	17	17	3	4	2	0	6	8	3	8
51	202	1	0	1	0	1	1	1	1	1	1	0	1	1	0	0	0	1	1	0	0	0	0	1	1	0	0	0	1	1	0	0	0	0	1	2	0	0	3	16	0	1	2	2	0	1	4	2	7
51	203	1	0	1	1	1	0	1	1	1	1	1	1	0	1	1	1	0	0	1	0	0	1	0	1	0	0	0	0	0	0	0	0	0	1	5	0	0	4	12	17	2	1	0	0	2	4	4	4
51	204	0	0	0	0	0	0	0	0	0	0	0	0	0	0	0	0	0	0	0	0	0	0	0	0	0	0	0	0	0	0	0	0	0	0	0	0	0	0	0	0	0	0	0	0	0	0	0	0
51	205	1	1	1	1	1	1	1	1	1	1	1	1	1	1	1	1	1	1	1	1	1	1	1	1	1	1	1	1	1	1	1	1	1	1	10	17	0	8	16	17	3	5	1	0	3	8	5	8
51	206	0	1	0	1	0	0	0	0	0	0	0	0	0	0	0	0	0	0	1	1	0	1	1	1	1	1	1	1	1	0	0	1	1	1	3	13	0	3	4	17	0	0	0	0	1	0	0	2
51	207	0	1	1	0	1	0	0	0	0	0	0	0	1	0	0	0	0	1	1	1	1	0	0	1	1	1	1	1	1	0	1	1	1	1	5	15	0	4	9	11	0	0	0	0	2	0	1	1
51	208	0	1	0	0	0	0	0	0	0	0	0	1	1	0	0	0	0	1	1	1	1	1	0	1	1	1	0	1	0	1	0	1	1	0	7	14	0	2	17	13	0	0	0	0	2	7	1	7
51	209	1	0	0	1	1	1	0	1	1	1	1	1	1	0	1	0	1	1	0	0	1	0	1	0	0	0	0	0	0	0	0	0	1	0	4	0	0	8	12	14	1	1	1	0	3	3	1	4
51	210	0	0	0	0	0	0	0	0	0	0	0	0	0	0	0	0	0	0	0	0	0	0	0	0	0	0	0	0	0	0	0	0	0	0	0	0	0	0	0	0	0	1	1	0	0	0	0	0
51	211	1	0	1	1	1	1	1	0	1	1	0	1	1	0	0	1	1	0	0	0	1	0	0	0	0	0	0	0	1	0	1	1	0	0	6	4	0	4	14	18	0	4	1	0	1	3	4	5
51	212	0	1	0	0	1	1	0	0	0	0	0	0	1	0	0	0	0	0	1	1	0	1	1	1	0	0	1	0	1	0	1	1	1	1	3	0	0	3	7	0	1	0	0	0	1	0	1	2
51	213	1	0	0	1	1	0	1	1	1	1	1	0	0	1	1	1	0	1	0	0	1	1	0	0	1	0	0	0	0	0	0	1	0	1	2	0	0	2	12	14	1	1	1	0	4	5	4	5
51	214	1	0	1	1	1	0	1	1	0	0	1	1	1	1	1	1	1	1	1	0	0	1	0	0	0	1	0	0	1	0	1	0	0	0	5	9	0	2	16	17	0	0	0	0	3	0	2	1
51	215	1	1	1	1	1	1	1	1	1	1	1	1	1	1	1	1	1	1	1	1	1	1	1	1	1	1	1	1	1	1	1	1	1	1	9	13	0	5	16	15	1	6	2	0	4	8	2	6
51	216	0	1	1	0	1	0	0	0	0	0	1	0	0	0	1	0	1	0	0	0	1	1	0	1	1	0	0	0	1	0	1	1	1	1	2	0	0	1	2	12	0	0	0	0	0	0	0	1
51	217	0	1	1	1	0	0	0	0	0	1	0	0	0	0	1	0	0	1	1	1	1	1	1	0	1	1	0	1	1	0	1	1	1	1	4	15	0	5	6	18	0	2	2	1	1	4	3	3
51	218	0	0	0	0	0	0	0	0	0	0	0	0	0	0	0	0	0	0	0	0	0	0	0	0	0	0	0	0	0	0	0	0	0	0	0	0	0	0	0	0	0	0	0	0	0	0	0	0
51	219	1	0	1	1	1	1	1	1	1	1	1	1	1	1	1	1	1	0	1	1	0	0	1	0	0	0	0	0	0	0	0	0	0	0	5	3	0	4	14	18	6	3	2	0	2	4	2	4
51	220	1	1	1	1	1	1	1	1	1	1	1	1	1	1	1	1	1	1	1	1	1	1	1	1	1	1	1	1	1	1	1	1	1	1	7	15	0	6	13	15	5	6	1	0	5	8	1	11
51	221	0	1	0	1	0	0	0	0	0	1	0	0	1	1	0	1	1	0	0	1	1	1	1	1	1	1	0	1	1	0	1	0	1	1	3	16	0	4	6	18	0	4	1	0	1	5	0	4
51	222	1	0	1	1	1	1	1	0	0	0	0	0	1	1	0	1	0	0	0	0	0	0	0	0	1	0	0	1	0	1	1	0	0	0	4	0	0	2	11	16	2	2	0	0	1	7	1	6
51	223	0	0	0	0	0	0	0	0	0	0	0	0	0	0	0	0	0	0	0	0	0	0	0	0	0	0	0	0	0	0	0	0	0	0	0	0	0	0	0	0	0	0	0	0	0	0	0	0
51	224	1	0	1	1	1	1	1	1	1	0	0	1	1	0	1	1	1	1	0	1	0	1	1	0	0	1	0	0	0	0	0	0	0	0	5	16	0	11	17	19	3	0	0	0	5	2	4	2
51	225	0	1	0	1	0	0	0	0	0	0	1	0	0	0	0	0	1	0	1	1	1	1	1	1	0	1	0	1	1	1	1	0	1	1	2	14	0	2	8	17	0	3	0	0	2	4	0	6
51	226	0	0	0	0	0	0	0	0	0	0	0	0	0	0	0	0	0	0	0	0	0	0	0	0	0	0	0	0	0	0	0	0	0	0	0	0	0	0	0	0	0	0	0	0	0	0	0	0
51	227	1	1	1	1	1	1	1	1	1	1	1	1	1	1	1	1	1	1	1	1	1	1	1	1	1	1	1	1	1	1	1	1	1	1	7	17	0	8	19	17	2	4	1	0	2	5	2	8
51	228	1	1	1	1	1	1	1	1	1	1	1	1	1	1	1	1	1	1	1	1	1	1	1	1	1	1	1	1	1	1	1	1	1	1	8	15	0	5	21	17	1	2	1	0	4	7	1	7
51	229	1	1	1	1	1	1	1	1	1	1	1	1	1	1	1	1	1	1	1	1	1	1	1	1	1	1	1	1	1	1	1	1	1	1	7	13	0	7	14	15	2	7	3	0	3	6	2	6
51	230	1	1	1	1	1	1	1	1	1	1	1	1	1	1	1	1	1	1	1	1	1	1	1	1	1	1	1	1	1	1	1	1	1	1	8	16	0	6	17	17	1	5	2	0	2	7	1	8
51	231	0	0	0	0	0	0	0	0	0	0	0	0	0	0	0	0	0	0	0	0	0	0	0	0	0	0	0	0	0	0	0	0	0	0	0	0	0	0	0	0	0	0	0	0	0	0	0	0
51	232	1	1	1	1	1	1	1	1	1	1	1	1	1	1	1	1	1	1	1	1	1	1	1	1	1	1	1	1	1	1	1	1	1	1	9	13	0	6	22	14	1	4	1	2	4	7	6	8
51	233	0	1	0	0	0	1	0	0	0	0	0	1	1	0	1	0	0	1	1	1	1	1	0	1	0	1	1	1	1	1	0	0	1	0	2	14	0	3	11	11	1	2	0	0	2	6	1	6
51	234	0	1	0	0	0	1	0	0	0	0	0	0	0	1	0	0	1	0	0	1	0	1	0	1	0	1	1	1	0	1	1	1	1	1	2	11	0	1	4	0	0	2	3	0	0	8	2	8
51	235	0	1	0	1	0	0	0	0	1	0	1	0	0	1	0	1	0	0	1	1	0	1	0	0	0	1	1	1	1	1	1	1	1	1	3	12	0	0	5	16	1	3	1	0	1	8	2	8
51	236	1	0	1	0	1	1	1	0	0	0	0	1	0	1	1	1	1	0	0	0	0	0	0	0	0	0	1	1	1	0	0	0	0	1	3	0	0	2	15	0	1	0	0	0	2	0	2	4
51	237	1	1	1	1	1	1	1	1	1	1	1	1	1	1	1	1	1	1	1	1	1	1	1	1	1	1	1	1	1	1	1	1	1	1	9	12	0	8	14	15	4	6	2	0	3	9	2	11
51	238	1	0	1	1	1	1	0	1	1	0	0	1	0	1	1	1	0	0	0	0	0	0	1	0	0	0	0	0	0	1	1	0	0	0	2	0	0	2	7	18	1	2	1	0	1	6	0	7
51	239	1	0	1	1	0	1	1	1	1	0	1	1	1	1	1	1	1	1	0	0	0	0	1	0	1	1	0	1	0	1	0	0	0	0	5	11	0	3	13	16	0	6	1	1	4	7	2	7
51	240	0	1	0	0	0	1	0	0	0	0	1	0	0	0	0	0	0	0	0	1	0	1	1	0	1	1	1	1	0	1	1	1	1	1	3	12	0	2	2	0	0	2	0	0	1	6	1	6
51	241	0	1	1	1	0	0	0	1	0	0	0	0	0	0	0	0	1	0	1	1	1	1	0	1	1	1	0	1	1	1	0	1	0	0	6	16	0	6	11	17	0	3	2	0	4	6	3	8
51	242	0	0	0	0	0	0	0	0	0	0	0	0	0	0	0	0	0	0	0	0	0	0	0	0	0	0	0	0	0	0	0	0	0	0	0	0	0	0	0	0	0	0	0	0	0	0	0	0
51	243	0	1	1	0	1	0	0	0	0	0	0	0	1	0	0	0	0	1	1	1	1	1	0	0	1	0	1	1	0	0	1	1	1	1	4	1	0	4	7	8	0	0	0	0	0	0	1	0
51	244	1	0	1	0	1	1	1	0	1	0	1	1	1	1	1	1	1	1	0	1	0	0	1	0	0	1	1	1	1	0	0	1	1	0	4	11	0	4	14	0	1	1	2	1	0	4	2	7
51	245	1	1	1	1	1	1	1	1	1	1	1	1	1	1	1	1	1	1	1	1	1	1	1	1	1	1	1	1	1	1	1	1	1	1	7	15	0	6	19	18	1	2	2	0	4	6	2	8
51	246	0	1	0	0	0	0	0	0	0	0	0	1	0	0	0	1	0	0	1	1	1	1	1	0	0	0	1	0	1	1	1	1	1	1	2	0	0	1	16	10	0	1	1	0	1	6	1	9
51	247	1	0	1	1	0	0	0	0	1	1	0	1	1	1	1	1	0	1	0	1	1	0	0	1	0	0	1	0	0	1	0	0	0	0	4	4	0	1	12	17	0	5	5	0	3	6	1	5
51	248	1	1	1	1	1	1	1	1	1	1	1	1	1	1	1	1	1	1	1	1	1	1	1	1	1	1	1	1	1	1	1	1	1	1	10	13	0	6	15	21	2	4	2	0	4	5	1	8
51	249	0	1	1	1	0	0	0	1	0	0	1	0	0	0	0	0	1	0	0	1	1	1	1	0	1	1	1	1	0	1	1	1	1	1	5	10	0	2	8	16	1	4	0	0	3	7	1	5
51	250	1	0	1	1	1	1	1	0	0	1	1	1	1	1	1	1	1	1	1	0	0	1	1	0	1	1	1	0	0	0	1	0	0	0	6	10	0	3	13	16	1	3	1	0	3	4	2	4
51	251	0	1	0	1	1	0	1	0	1	0	1	0	0	1	0	0	1	0	1	1	1	1	1	1	1	1	0	1	1	0	0	1	1	1	5	14	0	6	12	20	2	1	3	0	2	5	1	5
51	252	1	0	1	1	1	1	1	1	1	1	0	1	1	1	0	1	1	1	0	1	0	1	0	0	0	0	0	1	1	0	0	0	1	0	5	4	0	3	15	12	0	4	2	0	2	4	2	6
51	253	0	0	0	0	0	0	0	0	0	0	0	0	0	0	0	0	0	0	0	0	0	0	0	0	0	0	0	0	0	0	0	0	0	0	0	0	0	0	0	0	0	0	0	0	0	0	0	0
51	254	0	1	0	1	0	1	0	0	0	1	0	1	0	0	1	0	0	0	1	0	1	1	1	1	0	1	0	1	0	0	1	0	1	0	8	13	0	6	10	15	0	3	2	0	2	4	3	4
51	255	1	1	1	1	1	1	1	1	1	1	1	1	1	1	1	1	1	1	1	1	1	1	1	1	1	1	1	1	1	1	1	1	1	1	7	12	0	3	19	17	1	6	2	0	3	8	0	8
51	256	1	1	1	1	1	1	1	1	1	1	1	1	1	1	1	1	1	1	1	1	1	1	1	1	1	1	1	1	1	1	1	1	1	1	6	18	0	5	18	21	1	6	1	0	2	7	4	10
61	1	1	0	1	0	0	1	1	1	1	1	1	1	1	1	0	1	1	1	0	0	1	0	1	0	0	0	0	0	0	0	0	0	0	0	6	1	0	3	15	0	1	1	1	0	1	0	3	0
61	2	1	0	0	1	1	0	1	0	1	1	1	1	1	0	1	1	1	1	0	0	0	0	1	0	1	1	0	0	0	0	0	0	0	0	5	11	0	3	15	16	0	2	1	0	2	4	1	3
61	3	1	1	1	1	1	1	1	1	1	1	1	1	1	1	1	1	1	1	1	1	1	1	1	1	1	1	1	1	1	1	1	1	1	1	10	16	0	8	16	16	3	1	0	0	3	2	4	2
61	4	0	0	0	0	0	0	0	0	0	0	0	0	0	0	0	0	0	0	0	0	0	0	0	0	0	0	0	0	0	0	0	0	0	0	0	0	0	0	0	0	0	0	0	0	0	0	0	0
61	5	1	0	1	1	0	1	1	1	1	1	1	1	0	1	1	0	1	1	0	0	0	0	1	0	0	0	1	0	0	0	0	0	1	0	6	0	0	5	14	16	0	1	2	0	3	5	4	4
61	6	1	1	1	1	1	1	1	1	1	1	1	1	1	1	1	1	1	1	1	1	1	1	1	1	1	1	1	1	1	1	1	1	1	1	6	13	0	7	18	19	3	1	1	0	2	4	2	4
61	7	1	1	1	1	1	1	1	1	1	1	1	1	1	1	1	1	1	1	1	1	1	1	1	1	1	1	1	1	1	1	1	1	1	1	7	13	0	8	21	19	1	0	0	0	2	3	3	2
61	8	1	1	1	1	1	1	1	1	1	1	1	1	1	1	1	1	1	1	1	1	1	1	1	1	1	1	1	1	1	1	1	1	1	1	7	16	0	7	18	19	0	1	2	1	2	5	4	2
61	9	1	1	1	1	1	1	1	1	1	1	1	1	1	1	1	1	1	1	1	1	1	1	1	1	1	1	1	1	1	1	1	1	1	1	6	16	0	6	17	18	1	0	0	0	4	5	2	3
61	10	0	1	0	0	0	0	0	0	0	1	0	0	0	0	0	0	0	1	1	1	1	0	1	1	1	1	1	0	0	1	1	1	1	1	4	15	0	4	7	11	0	2	1	0	1	3	1	4
61	11	0	0	0	0	0	0	0	0	0	0	0	0	0	0	0	0	0	0	0	0	0	0	0	0	0	0	0	0	0	0	0	0	0	0	0	0	0	0	0	0	0	0	0	0	0	0	0	0
61	12	0	0	0	0	0	0	0	0	0	0	0	0	0	0	0	0	0	0	0	0	0	0	0	0	0	0	0	0	0	0	0	0	0	0	0	0	0	0	0	0	0	0	0	0	0	0	0	0
61	13	1	0	0	1	1	1	0	1	0	1	0	0	1	0	1	1	1	1	0	0	0	0	0	0	0	0	0	0	1	0	0	0	0	0	6	0	0	4	7	17	0	3	2	1	4	4	2	3
61	14	1	1	1	1	1	1	1	1	1	1	1	1	1	1	1	1	1	1	1	1	1	1	1	1	1	1	1	1	1	1	1	1	1	1	10	15	0	6	18	17	1	1	0	0	2	3	3	2
61	15	1	0	1	1	1	1	1	1	1	1	1	1	1	0	1	0	1	1	0	1	0	1	1	0	1	0	0	0	0	1	0	0	0	0	5	3	0	5	16	21	0	1	1	0	2	4	1	4
61	16	0	0	0	0	0	0	0	0	0	0	0	0	0	0	0	0	0	0	0	0	0	0	0	0	0	0	0	0	0	0	0	0	0	0	0	0	0	0	0	0	0	0	0	0	0	0	0	0
61	17	0	1	1	1	0	1	0	0	1	0	0	1	0	0	0	0	0	0	1	0	0	1	1	1	1	0	1	0	1	1	1	1	1	1	7	0	0	3	16	15	0	0	1	0	3	1	4	4
61	18	1	0	1	1	1	0	1	1	1	1	0	0	1	1	1	0	1	1	0	0	0	1	1	0	0	1	0	0	0	0	0	1	1	1	4	11	0	5	12	15	0	1	1	0	3	3	0	5
61	19	1	1	1	1	1	1	1	1	1	1	1	1	1	1	1	1	1	1	1	1	1	1	1	1	1	1	1	1	1	1	1	1	1	1	8	14	0	5	16	18	0	1	1	0	4	2	1	2
61	20	0	1	0	0	0	1	0	0	0	1	1	0	0	0	0	1	0	0	0	0	1	1	1	1	1	1	0	1	1	1	1	1	1	0	5	13	0	4	6	11	1	1	1	0	1	3	2	3
61	21	0	0	0	0	0	0	0	0	0	0	0	0	0	0	0	0	0	0	0	0	0	0	0	0	0	0	0	0	0	0	0	0	0	0	0	0	0	0	0	0	0	0	0	0	0	0	0	0
61	22	0	1	0	0	0	0	1	0	0	1	0	0	1	0	1	1	0	0	1	1	1	1	1	1	1	1	1	0	0	0	1	1	0	0	7	14	0	4	12	13	2	2	2	0	1	6	1	3
61	23	1	1	1	1	1	1	1	1	1	1	1	1	1	1	1	1	1	1	1	1	1	1	1	1	1	1	1	1	1	1	1	1	1	1	6	13	0	5	15	17	0	1	1	0	2	4	3	2
61	24	1	1	1	1	1	1	1	1	1	1	1	1	1	1	1	1	1	1	1	1	1	1	1	1	1	1	1	1	1	1	1	1	1	1	4	17	0	6	16	19	1	0	1	0	3	4	3	2
61	25	1	0	1	0	1	1	1	0	1	1	1	1	1	1	0	1	0	0	0	1	0	0	0	1	1	0	0	1	0	1	0	0	0	0	3	0	0	1	10	0	0	2	1	0	0	5	1	5
61	26	1	0	1	0	1	1	1	1	1	1	1	0	1	1	1	1	1	1	0	0	0	0	0	1	0	1	1	0	1	0	1	0	0	0	5	12	0	6	11	0	0	3	1	1	1	4	2	3
61	27	0	0	0	0	0	0	0	0	0	0	0	0	0	0	0	0	0	0	0	0	0	0	0	0	0	0	0	0	0	0	0	0	0	0	0	0	0	0	0	0	0	0	0	0	0	0	0	0
61	28	1	0	1	1	1	1	1	0	1	1	0	1	1	1	1	0	1	1	0	0	0	1	0	0	0	0	1	0	0	1	0	0	0	0	5	0	0	7	12	16	1	4	2	0	3	3	3	6
61	29	0	1	0	0	0	0	0	0	0	1	1	1	0	0	0	0	0	0	1	0	1	1	1	0	1	1	1	0	1	1	1	1	0	1	2	13	0	1	12	14	0	2	2	0	2	5	3	3
61	30	1	0	1	1	0	1	1	1	1	1	1	1	1	1	1	1	1	1	0	0	1	1	0	0	1	0	0	1	1	0	0	0	1	1	7	4	0	4	10	17	1	4	2	0	4	7	4	4
61	31	1	0	1	1	0	1	1	1	1	1	1	0	1	0	0	1	1	1	1	0	0	1	0	0	0	1	0	1	0	1	0	0	0	0	8	13	0	2	6	19	0	1	0	0	2	3	1	2
61	32	0	0	0	0	0	0	0	0	0	0	0	0	0	0	0	0	0	0	0	0	0	0	0	0	0	0	0	0	0	0	0	0	0	0	0	0	0	0	0	0	0	0	0	0	0	0	0	0
61	33	0	1	0	0	1	0	0	1	0	0	0	0	0	0	0	1	0	1	1	0	1	1	1	1	1	1	1	1	1	1	0	1	0	1	7	12	0	5	13	14	1	1	0	0	1	1	2	2
61	34	0	1	0	0	1	0	0	0	1	0	0	0	1	0	0	0	1	0	1	1	1	1	1	1	1	1	1	1	1	1	1	1	0	1	2	12	0	3	8	14	1	1	1	0	1	4	1	2
61	35	1	1	1	1	1	1	1	1	1	1	1	1	1	1	1	1	1	1	1	1	1	1	1	1	1	1	1	1	1	1	1	1	1	1	7	16	0	7	22	18	3	2	1	0	3	4	6	3
61	36	1	1	1	1	1	1	1	1	1	1	1	1	1	1	1	1	1	1	1	1	1	1	1	1	1	1	1	1	1	1	1	1	1	1	5	17	0	8	17	18	0	1	1	0	3	4	6	2
61	37	1	1	1	1	1	1	1	1	1	1	1	1	1	1	1	1	1	1	1	1	1	1	1	1	1	1	1	1	1	1	1	1	1	1	4	18	0	8	15	17	1	1	1	0	3	2	3	2
61	38	0	1	0	0	1	0	1	0	0	0	0	0	0	0	0	1	0	0	1	1	1	1	0	1	1	0	1	0	1	0	1	1	1	1	2	0	0	3	8	10	0	0	1	0	0	0	3	1
61	39	1	0	0	1	1	1	1	0	0	1	1	1	1	1	1	0	0	0	0	0	0	0	0	0	0	0	0	0	0	1	1	0	1	1	1	0	0	4	11	12	0	2	1	0	1	4	1	4
61	40	1	1	1	1	1	1	1	1	1	1	1	1	1	1	1	1	1	1	1	1	1	1	1	1	1	1	1	1	1	1	1	1	1	1	9	18	0	7	17	17	2	0	0	0	4	3	3	2
61	41	0	0	0	0	0	0	0	0	0	0	0	0	0	0	0	0	0	0	0	0	0	0	0	0	0	0	0	0	0	0	0	0	0	0	0	0	0	0	0	0	0	0	0	0	0	0	0	0
61	42	0	0	0	0	0	0	0	0	0	0	0	0	0	0	0	0	0	0	0	0	0	0	0	0	0	0	0	0	0	0	0	0	0	0	0	0	0	0	0	0	0	0	0	0	0	0	0	0
61	43	0	1	0	0	0	1	0	0	0	0	1	0	0	0	0	1	0	0	1	1	0	0	0	1	1	1	0	0	1	0	1	1	1	0	3	11	0	0	5	0	0	0	0	0	0	0	2	0
61	44	0	1	0	0	1	0	1	0	0	1	1	0	0	0	0	1	0	0	1	0	1	1	1	0	0	0	0	1	0	1	1	0	1	1	3	0	0	2	8	10	0	3	1	0	4	3	2	4
61	45	0	0	0	0	0	0	0	0	0	0	0	0	0	0	0	0	0	0	0	0	0	0	0	0	0	0	0	0	0	0	0	0	0	0	0	0	0	0	0	0	0	0	0	1	0	0	0	0
61	46	1	0	1	1	1	1	1	1	0	1	1	1	1	1	1	0	1	1	0	1	1	1	1	0	1	0	0	0	0	1	0	0	0	1	7	5	0	4	13	17	1	2	1	0	4	6	4	3
61	47	0	1	0	0	0	0	1	0	0	0	1	0	0	0	0	0	0	0	1	1	1	1	1	1	1	1	1	1	1	1	1	1	1	1	4	13	0	5	9	10	0	0	0	0	3	1	3	3
61	48	0	0	0	0	0	0	0	0	0	0	0	0	0	0	0	0	0	0	0	0	0	0	0	0	0	0	0	0	0	0	0	0	0	0	0	0	0	0	0	0	0	0	0	0	0	0	0	0
61	49	1	0	0	1	1	1	1	0	1	0	0	0	1	1	1	0	1	0	1	0	0	0	0	1	0	0	0	0	0	1	0	0	0	0	5	0	0	3	6	15	0	1	0	0	2	2	1	4
61	50	0	0	0	0	0	0	0	0	0	0	0	0	0	0	0	0	0	0	0	0	0	0	0	0	0	0	0	0	0	0	0	0	0	0	0	0	0	0	0	0	0	0	0	0	0	0	0	0
61	51	1	1	1	1	1	1	1	1	1	1	1	1	1	1	1	1	1	1	1	1	1	1	1	1	1	1	1	1	1	1	1	1	1	1	10	15	0	5	18	16	3	1	1	0	4	4	6	2
61	52	0	1	1	0	0	0	0	0	0	1	0	1	1	0	0	0	0	0	0	1	0	1	1	1	1	0	1	1	1	1	0	0	1	1	3	0	0	2	10	0	0	3	1	0	0	2	1	4
61	53	1	1	1	1	1	1	1	1	1	1	1	1	1	1	1	1	1	1	1	1	1	1	1	1	1	1	1	1	1	1	1	1	1	1	8	15	0	8	18	20	2	1	1	0	3	4	1	2
61	54	1	1	1	1	1	1	1	1	1	1	1	1	1	1	1	1	1	1	1	1	1	1	1	1	1	1	1	1	1	1	1	1	1	1	7	13	0	2	17	20	2	0	0	0	3	3	2	2
61	55	1	0	0	1	0	1	1	1	1	1	0	1	1	1	0	1	1	1	1	0	0	0	0	1	0	0	0	0	0	0	0	1	0	0	5	0	0	5	17	17	0	2	2	0	2	3	1	4
61	56	1	1	1	1	1	1	1	1	1	1	1	1	1	1	1	1	1	1	1	1	1	1	1	1	1	1	1	1	1	1	1	1	1	1	6	15	0	7	18	19	3	2	1	0	3	3	2	3
61	57	0	1	0	0	0	0	0	0	1	0	0	1	0	0	0	0	0	0	1	0	1	1	1	1	1	1	1	1	0	1	1	0	1	1	5	12	0	3	12	11	0	1	0	0	0	3	2	3
61	58	1	1	1	1	1	1	1	1	1	1	1	1	1	1	1	1	1	1	1	1	1	1	1	1	1	1	1	1	1	1	1	1	1	1	8	15	0	11	20	20	0	2	0	0	4	3	5	2
61	59	1	0	1	1	0	1	1	1	0	1	1	1	1	1	1	1	1	1	0	1	0	1	0	1	1	1	0	0	0	0	0	0	0	0	7	13	0	4	10	18	0	2	1	0	4	4	2	4
61	60	0	0	0	0	0	0	0	0	0	0	0	0	0	0	0	0	0	0	0	0	0	0	0	0	0	0	0	0	0	0	0	0	0	0	0	0	0	0	0	0	0	0	0	0	0	0	0	0
61	61	1	0	1	1	1	1	1	1	1	1	0	1	0	1	1	1	1	0	1	0	0	0	0	0	0	0	0	0	0	0	0	0	0	0	3	0	0	2	18	17	0	1	1	0	1	4	3	4
61	62	0	1	0	1	0	0	0	0	0	1	1	0	0	0	0	0	1	0	0	1	1	1	0	1	1	1	1	1	1	1	1	1	1	0	3	14	0	2	8	17	1	2	4	0	3	5	1	3
61	63	0	0	0	0	0	0	0	0	0	0	0	0	0	0	0	0	0	0	0	0	0	0	0	0	0	0	0	0	0	0	0	0	0	0	0	0	0	0	0	0	0	0	0	0	0	0	0	0
61	64	0	1	0	1	0	0	1	0	0	0	0	0	1	0	0	1	0	0	1	1	1	1	1	1	1	1	1	0	1	1	1	1	1	1	7	14	0	3	10	15	0	0	1	1	5	1	2	2
61	65	0	0	0	0	0	0	0	0	0	0	0	0	0	0	0	0	0	0	0	0	0	0	0	0	0	0	0	0	0	0	0	0	0	0	0	0	0	0	0	0	0	0	0	0	0	0	0	0
61	66	0	0	0	0	0	0	0	0	0	0	0	0	0	0	0	0	0	0	0	0	0	0	0	0	0	0	0	0	0	0	0	0	0	0	0	0	0	0	0	0	0	0	0	0	0	0	0	0
61	67	0	0	0	0	0	0	0	0	0	0	0	0	0	0	0	0	0	0	0	0	0	0	0	0	0	0	0	0	0	0	0	0	0	0	0	0	0	0	0	0	0	0	0	0	0	0	0	0
61	68	0	0	0	0	0	0	0	0	0	0	0	0	0	0	0	0	0	0	0	0	0	0	0	0	0	0	0	0	0	0	0	0	0	0	0	0	0	0	0	0	0	0	0	0	0	0	0	0
61	69	1	1	1	1	1	1	1	1	1	1	1	1	1	1	1	1	1	1	1	1	1	1	1	1	1	1	1	1	1	1	1	1	1	1	5	18	0	7	20	19	5	0	0	0	5	4	4	1
61	70	0	1	0	1	0	0	0	1	0	0	1	0	1	0	0	0	0	1	1	1	0	1	1	1	1	0	1	1	1	0	0	1	1	1	2	0	0	1	5	0	0	0	0	0	1	0	0	1
61	71	0	1	0	0	1	0	0	0	0	1	0	0	0	0	0	0	0	0	1	1	1	1	0	1	1	1	0	1	0	1	0	0	1	1	4	17	0	3	1	12	0	0	0	0	2	3	1	2
61	72	0	1	0	1	1	0	0	0	0	0	0	0	1	0	0	0	1	0	1	1	0	1	0	0	1	0	1	1	1	1	1	1	1	0	2	0	0	3	5	14	1	0	0	0	1	0	3	2
61	73	1	0	1	1	1	1	1	0	0	0	1	1	1	1	0	0	1	1	0	0	0	0	0	0	0	1	1	1	0	1	0	0	0	0	6	12	0	2	14	15	2	0	0	0	2	2	4	3
61	74	0	0	0	0	0	0	0	0	0	0	0	0	0	0	0	0	0	0	0	0	0	0	0	0	0	0	0	0	0	0	0	0	0	0	0	0	0	0	0	0	0	0	0	0	0	0	0	0
61	75	0	1	0	0	0	0	0	1	0	1	0	0	0	1	0	0	1	0	1	1	1	1	0	1	1	1	0	1	1	0	1	1	0	1	5	11	0	1	7	14	0	3	0	0	1	4	3	5
61	76	0	1	1	0	0	0	0	0	0	1	0	0	0	0	0	0	0	0	1	1	1	1	1	1	1	0	0	1	1	1	0	1	0	1	6	2	0	2	6	11	0	1	1	0	0	3	1	4
61	77	0	0	0	0	0	0	0	0	0	0	0	0	0	0	0	0	0	0	0	0	0	0	0	0	0	0	0	0	0	0	0	0	0	0	0	0	0	0	0	0	0	1	1	0	0	0	0	0
61	78	1	0	1	0	1	1	1	0	0	1	0	1	1	1	1	0	1	1	0	1	0	0	1	0	0	0	1	1	0	1	0	0	1	0	4	0	0	6	17	0	0	2	1	0	1	4	2	5
61	79	1	0	1	1	1	1	1	0	1	1	1	0	0	1	0	1	1	1	0	1	0	0	0	0	0	0	0	0	1	0	1	0	1	0	3	3	0	0	5	16	1	0	1	0	2	5	1	3
61	80	0	0	0	0	0	0	0	0	0	0	0	0	0	0	0	0	0	0	0	0	0	0	0	0	0	0	0	0	0	0	0	0	0	0	0	0	0	0	0	0	0	0	0	0	0	0	0	0
61	81	1	1	1	1	1	1	1	1	1	1	1	1	1	1	1	1	1	1	1	1	1	1	1	1	1	1	1	1	1	1	1	1	1	1	5	17	0	2	20	17	1	1	2	0	2	3	5	2
61	82	0	1	0	1	0	0	1	0	0	1	1	0	0	0	1	0	0	0	1	0	0	0	1	1	1	0	1	1	1	1	1	0	0	1	4	0	0	2	4	16	0	1	0	0	1	2	0	2
61	83	0	1	0	1	1	0	0	0	1	0	0	0	1	0	0	0	1	0	0	1	0	1	1	0	1	1	1	1	0	1	0	0	1	0	2	16	0	3	1	15	0	0	0	0	1	4	1	5
61	84	0	0	0	0	0	0	0	0	0	0	0	0	0	0	0	0	0	0	0	0	0	0	0	0	0	0	0	0	0	0	0	0	0	0	0	0	0	0	0	0	0	0	0	0	0	0	0	0
61	85	1	0	1	1	0	0	0	1	1	1	1	1	1	0	1	1	1	0	1	1	1	0	1	0	0	1	1	0	0	0	0	0	0	0	8	13	0	3	9	16	0	3	1	0	1	4	4	3
61	86	1	1	1	1	1	1	1	1	1	1	1	1	1	1	1	1	1	1	1	1	1	1	1	1	1	1	1	1	1	1	1	1	1	1	5	14	0	6	14	18	0	0	1	0	2	2	3	2
61	87	0	1	0	1	0	0	0	0	0	0	0	0	0	0	0	0	0	1	0	1	1	1	1	1	1	0	1	0	0	1	0	1	1	1	4	0	0	2	5	15	0	0	1	0	2	1	2	2
61	88	1	1	1	1	1	1	1	1	1	1	1	1	1	1	1	1	1	1	1	1	1	1	1	1	1	1	1	1	1	1	1	1	1	1	6	13	0	7	19	18	0	1	0	0	1	5	0	2
61	89	1	0	0	1	0	1	1	1	0	1	1	1	1	1	1	1	1	1	0	0	0	0	0	0	0	0	0	0	0	0	0	0	0	0	4	0	0	1	11	15	0	3	1	0	2	2	0	3
61	90	1	0	1	0	0	1	0	0	1	1	1	0	0	0	1	1	1	1	0	1	0	0	0	0	1	0	0	0	0	0	0	0	1	0	0	0	0	2	1	0	0	2	1	0	0	2	1	2
61	91	0	0	0	0	0	0	0	0	0	0	0	0	0	0	0	0	0	0	0	0	0	0	0	0	0	0	0	0	0	0	0	0	0	0	0	0	0	0	0	0	0	0	0	0	0	0	0	0
61	92	0	0	0	0	0	0	0	0	0	0	0	0	0	0	0	0	0	0	0	0	0	0	0	0	0	0	0	0	0	0	0	0	0	0	0	0	0	0	0	0	0	0	0	0	0	0	0	0
61	93	1	0	1	1	1	1	1	1	1	1	1	0	1	0	0	1	1	0	0	0	0	0	0	0	1	0	0	0	0	1	0	0	0	0	8	0	0	2	11	14	3	0	0	0	4	3	2	5
61	94	0	0	0	0	0	0	0	0	0	0	0	0	0	0	0	0	0	0	0	0	0	0	0	0	0	0	0	0	0	0	0	0	0	0	0	0	0	0	0	0	0	0	0	0	0	0	0	0
61	95	0	1	0	0	0	0	0	1	1	0	0	0	0	0	0	0	1	1	1	0	0	1	1	0	1	1	1	1	0	1	0	1	0	1	6	13	0	3	5	1	1	1	0	0	1	3	1	3
61	96	0	1	0	0	1	0	0	1	0	1	1	1	1	0	0	1	0	0	0	1	1	1	1	1	1	0	1	1	1	1	1	1	1	1	8	0	0	6	15	14	2	3	1	0	0	4	1	3
61	97	0	1	0	1	1	1	0	0	0	0	0	0	0	0	0	0	1	0	1	1	0	1	1	1	1	1	0	1	0	1	1	0	0	0	4	13	0	1	4	16	1	0	0	0	2	2	1	2
61	98	1	0	0	0	0	1	1	1	1	0	1	1	1	1	0	1	1	0	0	0	0	0	0	0	0	1	0	0	0	0	0	0	0	0	2	13	0	1	12	0	0	1	0	0	0	2	1	4
61	99	1	0	0	0	1	1	1	1	0	1	0	1	1	0	1	1	0	1	0	0	0	0	0	0	0	0	0	0	0	0	0	0	0	0	3	0	0	4	12	0	0	1	0	0	0	4	0	0
61	100	0	0	0	0	0	0	0	0	0	0	0	0	0	0	0	0	0	0	0	0	0	0	0	0	0	0	0	0	0	0	0	0	0	0	0	0	0	0	0	0	0	0	0	0	0	0	0	0
61	101	0	1	0	0	0	0	0	0	1	0	1	0	0	0	0	1	0	0	0	1	1	1	1	0	0	1	0	1	0	1	1	1	1	0	3	4	0	2	7	2	0	1	1	0	3	1	0	4
61	102	0	0	0	0	0	0	0	0	0	0	0	0	0	0	0	0	0	0	0	0	0	0	0	0	0	0	0	0	0	0	0	0	0	0	0	0	0	0	0	0	0	0	0	0	0	0	0	0
61	103	1	1	1	1	1	1	1	1	1	1	1	1	1	1	1	1	1	1	1	1	1	1	1	1	1	1	1	1	1	1	1	1	1	1	5	12	0	3	18	19	1	1	0	0	3	3	3	3
61	104	1	1	1	1	1	1	1	1	1	1	1	1	1	1	1	1	1	1	1	1	1	1	1	1	1	1	1	1	1	1	1	1	1	1	5	15	0	6	16	18	1	1	0	0	4	3	6	1
61	105	1	1	1	1	1	1	1	1	1	1	1	1	1	1	1	1	1	1	1	1	1	1	1	1	1	1	1	1	1	1	1	1	1	1	9	15	0	5	18	16	2	1	1	0	6	4	4	2
61	106	1	0	1	1	1	0	1	1	0	1	0	1	1	1	1	1	1	1	1	1	1	0	1	1	0	0	0	0	0	1	0	1	0	0	7	5	0	5	15	16	0	0	1	0	4	5	3	4
61	107	0	0	0	0	0	0	0	0	0	0	0	0	0	0	0	0	0	0	0	0	0	0	0	0	0	0	0	0	0	0	0	0	0	0	0	0	0	0	0	0	0	0	0	0	0	0	0	0
61	108	0	1	0	0	0	0	1	0	0	0	0	0	0	1	0	0	0	0	1	0	0	1	1	0	0	1	1	1	0	1	0	1	0	1	1	10	0	2	9	0	0	0	0	0	0	2	2	2
61	109	0	1	1	0	0	1	0	1	1	0	0	0	0	0	0	0	0	1	1	1	1	1	1	1	0	1	1	1	1	1	1	1	1	1	7	14	0	8	11	15	2	0	0	0	3	5	4	3
61	110	0	1	0	0	0	0	0	0	0	0	0	0	0	0	0	1	1	0	1	0	1	1	1	0	1	1	1	1	1	0	0	1	1	0	6	12	0	3	3	11	1	0	0	0	2	0	1	1
61	111	0	0	0	0	0	0	0	0	0	0	0	0	0	0	0	0	0	0	0	0	0	0	0	0	0	0	0	0	0	0	0	0	0	0	0	0	0	0	0	0	0	0	0	0	0	0	0	0
61	112	1	1	1	1	1	1	1	1	1	1	1	1	1	1	1	1	1	1	1	1	1	1	1	1	1	1	1	1	1	1	1	1	1	1	5	16	0	7	20	19	2	2	0	0	3	4	4	2
61	113	0	0	0	0	0	0	0	0	0	0	0	0	0	0	0	0	0	0	0	0	0	0	0	0	0	0	0	0	0	0	0	0	0	0	0	0	0	0	0	0	0	0	0	0	0	0	0	0
61	114	0	1	0	0	0	1	0	0	0	0	1	1	0	1	0	0	0	0	0	1	1	0	1	0	1	0	1	1	0	1	1	1	0	1	2	0	0	3	11	12	0	0	0	0	0	2	1	2
61	115	0	0	0	0	0	0	0	0	0	0	0	0	0	0	0	0	0	0	0	0	0	0	0	0	0	0	0	0	0	0	0	0	0	0	0	0	0	0	0	0	0	0	0	0	0	0	0	0
61	116	0	1	0	0	1	0	0	1	0	0	0	1	0	1	0	1	0	0	0	0	1	1	0	1	1	1	0	1	1	0	0	1	0	1	6	9	0	3	16	15	1	0	0	0	2	1	3	2
61	117	0	0	0	0	0	0	0	0	0	0	0	0	0	0	0	0	0	0	0	0	0	0	0	0	0	0	0	0	0	0	0	0	0	0	0	0	0	0	0	0	0	0	0	0	0	0	0	0
61	118	0	0	0	0	0	0	0	0	0	0	0	0	0	0	0	0	0	0	0	0	0	0	0	0	0	0	0	0	0	0	0	0	0	0	0	0	0	0	0	0	0	0	0	0	0	0	0	0
61	119	0	0	0	0	0	0	0	0	0	0	0	0	0	0	0	0	0	0	0	0	0	0	0	0	0	0	0	0	0	0	0	0	0	0	0	0	0	0	0	0	0	0	0	0	0	0	0	0
61	120	1	0	0	1	1	1	0	1	0	1	1	1	1	1	1	1	1	1	1	0	0	0	0	0	0	0	0	0	0	0	1	1	0	0	4	0	0	5	13	15	1	2	2	0	3	4	4	5
61	121	1	1	1	1	1	1	1	1	1	1	1	1	1	1	1	1	1	1	1	1	1	1	1	1	1	1	1	1	1	1	1	1	1	1	4	15	0	6	15	18	1	3	0	0	2	2	2	1
61	122	0	0	0	0	0	0	0	0	0	0	0	0	0	0	0	0	0	0	0	0	0	0	0	0	0	0	0	0	0	0	0	0	0	0	0	0	0	0	0	0	0	0	0	0	0	0	0	0
61	123	0	0	0	0	0	0	0	0	0	0	0	0	0	0	0	0	0	0	0	0	0	0	0	0	0	0	0	0	0	0	0	0	0	0	1	0	0	1	1	0	0	0	0	0	0	0	0	0
61	124	0	1	0	0	1	0	1	0	0	0	0	0	1	0	1	0	0	1	0	1	1	1	1	1	1	1	0	1	0	1	1	1	0	1	4	9	0	4	13	11	3	0	0	0	3	1	1	2
61	125	1	0	0	0	0	1	1	1	1	1	1	1	1	1	1	1	0	0	0	0	0	0	0	0	0	1	0	0	0	0	1	0	0	1	7	15	0	0	12	0	1	1	1	0	1	4	3	5
61	126	0	0	0	0	0	0	0	0	0	0	0	0	0	0	0	0	0	0	0	0	0	0	0	0	0	0	0	0	0	0	0	0	0	0	0	0	0	0	0	0	0	0	0	0	0	0	0	0
61	127	1	1	1	1	1	1	1	1	1	1	1	1	1	1	1	1	1	1	1	1	1	1	1	1	1	1	1	1	1	1	1	1	1	1	9	16	0	8	18	17	2	2	0	0	4	5	1	2
61	128	1	1	1	1	1	1	1	1	1	1	1	1	1	1	1	1	1	1	1	1	1	1	1	1	1	1	1	1	1	1	1	1	1	1	7	17	0	8	15	15	1	0	1	0	2	3	0	2
61	129	0	0	0	0	0	0	0	0	0	0	0	0	0	0	0	0	0	0	0	0	0	0	0	0	0	0	0	0	0	0	0	0	0	0	0	0	0	0	0	0	0	0	0	0	0	0	0	0
61	130	1	1	1	1	1	1	1	1	1	1	1	1	1	1	1	1	1	1	1	1	1	1	1	1	1	1	1	1	1	1	1	1	1	1	6	15	0	9	19	17	1	0	1	1	2	5	3	2
61	131	1	1	1	1	1	1	1	1	1	1	1	1	1	1	1	1	1	1	1	1	1	1	1	1	1	1	1	1	1	1	1	1	1	1	3	14	0	5	17	17	1	0	2	1	1	3	1	2
61	132	0	1	0	0	1	0	1	0	0	1	0	0	1	0	0	1	1	0	1	1	1	0	1	1	0	1	1	1	0	0	1	1	0	0	3	12	0	3	11	13	2	2	1	1	1	4	2	4
61	133	0	1	0	0	1	0	0	0	0	0	0	0	0	0	0	0	0	0	1	1	0	0	1	0	1	1	1	1	0	1	1	1	1	0	4	13	0	1	5	0	1	0	0	0	1	1	0	4
61	134	0	0	0	0	0	0	0	0	0	0	0	0	0	0	0	0	0	0	0	0	0	0	0	0	0	0	0	0	0	0	0	0	0	0	0	0	0	0	0	0	0	0	0	0	0	0	0	0
61	135	1	1	1	1	1	1	1	1	1	1	1	1	1	1	1	1	1	1	1	1	1	1	1	1	1	1	1	1	1	1	1	1	1	1	7	15	0	5	17	18	0	2	0	0	2	5	6	2
61	136	0	1	0	0	0	0	0	0	0	0	0	0	1	1	1	0	1	0	1	0	1	0	1	0	1	0	1	1	0	1	1	1	1	1	2	0	0	1	3	11	0	0	0	0	1	1	1	3
61	137	1	0	1	1	1	1	1	1	1	1	0	0	1	1	1	1	1	1	0	0	0	0	0	0	0	0	1	1	0	0	1	1	1	0	6	0	0	3	14	16	0	3	2	0	3	6	1	5
61	138	1	1	1	1	1	1	1	1	1	1	1	1	1	1	1	1	1	1	1	1	1	1	1	1	1	1	1	1	1	1	1	1	1	1	7	16	0	4	16	18	0	1	0	0	2	4	4	4
61	139	1	1	1	1	1	1	1	1	1	1	1	1	1	1	1	1	1	1	1	1	1	1	1	1	1	1	1	1	1	1	1	1	1	1	6	17	0	7	17	18	2	1	1	0	2	6	2	3
61	140	0	1	1	0	1	0	0	0	0	0	1	0	0	0	0	0	1	0	1	1	1	1	0	0	1	0	1	1	1	1	1	1	1	0	6	1	0	1	4	14	1	0	0	0	2	0	1	1
61	141	1	1	1	1	1	1	1	1	1	1	1	1	1	1	1	1	1	1	1	1	1	1	1	1	1	1	1	1	1	1	1	1	1	1	11	13	0	7	21	16	2	0	0	0	2	2	0	1
61	142	1	1	1	1	1	1	1	1	1	1	1	1	1	1	1	1	1	1	1	1	1	1	1	1	1	1	1	1	1	1	1	1	1	1	6	14	0	8	20	18	0	2	1	0	1	2	3	1
61	143	0	1	0	0	1	0	0	1	0	1	0	1	1	1	0	1	0	0	0	1	1	1	1	0	1	1	1	1	1	1	1	1	1	1	3	13	0	3	15	16	0	0	0	0	2	2	1	2
61	144	1	1	1	1	1	1	1	1	1	1	1	1	1	1	1	1	1	1	1	1	1	1	1	1	1	1	1	1	1	1	1	1	1	1	9	17	0	7	18	16	0	1	1	0	2	4	1	3
61	145	1	0	1	1	1	0	1	0	0	1	1	1	0	1	1	1	0	0	0	0	0	1	0	0	0	0	0	1	0	0	0	0	0	0	4	0	0	3	13	15	0	0	0	0	2	2	1	3
61	146	0	0	0	0	0	0	0	0	0	0	0	0	0	0	0	0	0	0	0	0	0	0	0	0	0	0	0	0	0	0	0	0	0	0	0	0	0	0	0	0	0	0	0	0	0	0	0	0
61	147	0	1	0	1	0	1	1	0	1	0	1	0	1	1	0	1	1	0	1	0	1	1	1	1	1	1	1	1	1	1	1	1	1	1	8	12	0	10	12	18	1	1	0	0	5	1	3	4
61	148	0	0	0	0	0	0	0	0	0	0	0	0	0	0	0	0	0	0	0	0	0	0	0	0	0	0	0	0	0	0	0	0	0	0	0	0	0	0	0	0	0	0	0	0	0	0	0	0
61	149	0	1	0	1	0	0	0	1	1	1	1	0	1	0	0	0	0	0	1	0	1	1	1	0	0	0	1	1	1	1	1	0	1	1	8	0	0	3	7	16	0	1	1	0	3	3	5	1
61	150	1	1	1	1	1	1	1	1	1	1	1	1	1	1	1	1	1	1	1	1	1	1	1	1	1	1	1	1	1	1	1	1	1	1	6	14	0	5	15	17	1	1	0	0	1	4	2	2
61	151	1	0	1	1	1	0	0	0	1	1	1	1	1	1	1	1	0	0	0	0	0	0	1	0	0	0	0	1	0	0	0	0	0	0	6	0	0	4	10	17	0	2	1	1	2	4	2	5
61	152	0	0	0	0	0	0	0	0	0	0	0	0	0	0	0	0	0	0	0	0	0	0	0	0	0	0	0	0	0	0	0	0	0	0	0	0	0	0	0	0	0	0	0	0	0	0	0	0
61	153	1	0	1	1	0	1	1	1	1	0	1	1	1	0	0	0	0	1	0	0	0	1	1	0	0	1	0	0	0	0	0	0	0	0	7	11	0	5	16	18	0	1	1	0	2	2	2	3
61	154	0	0	0	0	0	0	0	0	0	0	0	0	0	0	0	0	0	0	0	0	0	0	0	0	0	0	0	0	0	0	0	0	0	0	0	0	0	0	0	0	0	0	0	0	0	0	0	0
61	155	1	1	1	1	1	1	1	1	1	1	1	1	1	1	1	1	1	1	1	1	1	1	1	1	1	1	1	1	1	1	1	1	1	1	5	15	0	6	21	17	3	0	0	0	2	4	1	2
61	156	1	1	1	1	1	1	1	1	1	1	1	1	1	1	1	1	1	1	1	1	1	1	1	1	1	1	1	1	1	1	1	1	1	1	5	18	0	4	12	20	0	1	0	0	2	4	3	2
61	157	0	1	1	0	0	1	1	0	0	1	0	1	0	0	0	0	1	0	1	1	1	0	0	1	0	0	0	1	1	0	1	1	1	1	4	0	0	3	14	12	0	4	0	0	0	3	1	4
61	158	1	1	1	1	1	1	1	1	1	1	1	1	1	1	1	1	1	1	1	1	1	1	1	1	1	1	1	1	1	1	1	1	1	1	9	21	0	6	14	18	4	2	2	0	5	4	4	1
61	159	1	0	0	1	0	1	1	0	1	0	0	1	0	1	1	1	1	1	0	0	0	0	0	0	0	0	0	0	0	0	1	0	0	0	3	0	0	1	15	14	1	3	1	0	2	5	0	4
61	160	0	1	1	0	0	1	0	1	1	0	0	1	0	0	0	1	0	1	1	0	1	0	1	0	1	1	0	1	1	0	0	1	0	1	3	15	0	8	14	12	1	2	1	0	1	3	3	4
61	161	1	0	1	1	0	1	1	0	1	1	1	1	1	0	1	1	1	1	1	0	1	0	0	0	1	0	1	0	0	1	1	1	1	0	4	4	0	3	15	17	0	1	2	1	1	3	1	4
61	162	1	1	1	1	1	1	1	1	1	1	1	1	1	1	1	1	1	1	1	1	1	1	1	1	1	1	1	1	1	1	1	1	1	1	9	13	0	4	18	17	2	1	0	0	4	3	4	2
61	163	1	0	0	0	1	0	1	0	1	0	1	1	1	1	0	0	1	1	0	0	0	0	1	1	0	0	0	1	0	0	0	0	0	0	4	0	0	1	10	0	0	1	1	0	0	2	1	4
61	164	0	1	0	0	1	0	0	0	0	1	1	1	0	0	0	0	1	0	0	1	1	0	1	0	1	1	0	1	1	0	0	1	0	1	3	12	0	2	12	13	2	2	1	0	0	4	1	6
61	165	1	0	1	0	1	1	0	1	0	0	0	1	1	1	1	1	1	0	0	0	0	1	0	0	0	0	0	0	0	1	1	0	0	1	3	0	0	0	12	0	1	0	0	0	2	2	0	2
61	166	1	1	1	1	1	1	1	1	1	1	1	1	1	1	1	1	1	1	1	1	1	1	1	1	1	1	1	1	1	1	1	1	1	1	8	17	0	5	16	17	2	0	0	0	3	3	1	3
61	167	0	1	1	0	0	0	0	1	1	0	0	1	0	0	0	0	0	0	1	1	0	1	1	1	1	1	0	1	0	1	1	0	1	1	3	13	0	2	7	0	0	1	1	0	0	4	0	3
61	168	1	1	1	1	1	1	1	1	1	1	1	1	1	1	1	1	1	1	1	1	1	1	1	1	1	1	1	1	1	1	1	1	1	1	8	17	0	4	16	20	2	3	0	0	3	3	6	3
61	169	0	0	0	0	0	0	0	0	0	0	0	0	0	0	0	0	0	0	0	0	0	0	0	0	0	0	0	0	0	0	0	0	0	0	0	0	0	0	0	0	0	0	0	0	0	0	0	0
61	170	0	1	0	0	0	1	0	0	1	1	0	1	0	0	0	1	1	1	1	1	0	1	1	1	1	1	0	1	1	1	1	1	1	0	4	13	0	3	11	0	1	3	0	0	0	4	4	2
61	171	1	1	1	1	1	1	1	1	1	1	1	1	1	1	1	1	1	1	1	1	1	1	1	1	1	1	1	1	1	1	1	1	1	1	6	16	0	8	21	16	1	2	1	0	4	5	4	1
61	172	1	1	1	1	1	1	1	1	1	1	1	1	1	1	1	1	1	1	1	1	1	1	1	1	1	1	1	1	1	1	1	1	1	1	8	15	0	7	15	19	1	1	1	0	2	3	4	2
61	173	1	0	1	1	1	1	1	1	1	1	1	0	1	1	1	0	0	0	0	1	0	0	0	0	0	0	0	0	0	0	0	0	0	0	1	3	0	2	8	17	1	2	2	0	2	4	2	2
61	174	1	0	1	1	1	0	1	1	1	0	1	1	1	1	1	1	1	0	0	1	0	0	0	0	0	0	0	0	0	0	0	0	0	1	4	0	0	2	14	16	0	0	0	1	2	3	1	2
61	175	1	1	1	1	1	1	1	1	1	1	1	1	1	1	1	1	1	1	1	1	1	1	1	1	1	1	1	1	1	1	1	1	1	1	9	14	0	9	19	20	2	1	0	0	4	4	1	4
61	176	1	0	0	1	1	1	1	1	1	1	1	1	0	0	1	1	1	1	0	0	1	0	0	0	1	0	0	0	0	0	0	0	1	0	4	0	0	2	14	17	1	0	2	0	1	4	2	3
61	177	0	1	0	1	0	0	0	0	0	0	1	0	0	0	1	0	1	0	0	0	0	1	1	1	1	1	1	1	0	1	1	1	1	1	7	14	0	1	8	17	1	0	0	0	2	2	1	3
61	178	0	1	0	0	1	0	1	0	0	1	0	0	0	0	1	0	0	0	1	0	1	1	1	1	1	0	1	1	1	0	1	0	1	1	5	0	0	6	9	15	1	0	0	0	2	4	2	4
61	179	0	1	0	0	0	0	0	1	0	0	1	0	1	0	1	1	0	0	0	1	0	1	0	1	1	1	1	1	0	1	1	1	1	1	6	11	0	2	8	0	0	0	0	0	0	2	2	2
61	180	1	0	0	0	1	1	1	1	0	1	1	0	1	1	1	1	1	0	0	0	0	0	0	0	0	0	1	0	1	0	0	0	0	0	6	0	0	3	8	0	1	2	0	1	2	5	0	5
61	181	1	0	0	1	1	1	0	0	1	1	1	1	1	1	0	0	1	1	0	0	1	0	0	0	1	0	0	1	0	0	1	0	0	1	5	0	0	2	12	16	2	4	2	0	2	4	3	6
61	182	1	0	1	1	0	1	1	1	1	1	0	0	1	1	1	0	0	1	0	1	0	1	0	0	0	0	0	1	1	0	1	0	0	0	5	6	0	0	11	16	0	1	1	0	1	3	1	4
61	183	0	1	0	0	1	0	0	0	0	0	0	0	0	0	0	0	1	0	0	1	1	1	0	0	0	1	1	1	1	1	1	0	1	1	3	12	0	1	5	14	2	0	0	0	1	0	1	2
61	184	0	0	0	0	0	0	0	0	0	0	0	0	0	0	0	0	0	0	0	0	0	0	0	0	0	0	0	0	0	0	0	0	0	0	0	0	0	0	0	0	0	0	0	0	0	0	0	0
61	185	1	0	1	1	0	1	1	0	1	1	1	1	0	1	1	1	1	1	1	0	0	1	0	0	0	1	1	0	0	1	0	1	0	0	8	10	0	7	14	16	0	1	0	0	3	5	2	4
61	186	0	0	0	0	0	0	0	0	0	0	0	0	0	0	0	0	0	0	0	0	0	0	0	0	0	0	0	0	0	0	0	0	0	0	0	0	0	0	0	0	0	0	0	0	0	0	0	0
61	187	0	0	0	0	0	0	0	0	0	0	0	0	0	0	0	0	0	0	0	0	0	0	0	0	0	0	0	0	0	0	0	0	0	0	0	0	0	0	0	0	0	0	0	0	0	0	0	0
61	188	0	0	0	0	0	0	0	0	0	0	0	0	0	0	0	0	0	0	0	0	0	0	0	0	0	0	0	0	0	0	0	0	0	0	1	0	0	0	0	0	0	0	0	0	0	0	0	0
61	189	0	1	0	1	0	0	1	0	0	0	0	0	0	0	0	0	1	0	1	1	0	1	1	1	1	1	1	1	1	1	0	1	1	1	6	15	0	9	14	15	0	0	0	0	2	1	4	3
61	190	0	1	1	0	0	0	0	1	0	0	0	0	1	0	0	0	1	0	1	0	1	0	1	1	1	1	0	0	1	1	0	0	0	1	2	12	0	1	2	13	1	0	1	0	0	0	0	2
61	191	1	0	1	0	1	1	1	1	1	1	1	1	1	0	1	1	0	1	0	0	0	1	1	1	0	1	0	0	0	0	1	0	1	0	3	12	0	5	12	0	1	4	3	0	0	6	1	5
61	192	0	1	0	0	0	0	0	1	0	0	0	0	0	0	0	0	0	0	1	0	1	1	1	0	1	1	1	0	0	1	1	1	1	1	6	14	0	4	7	15	0	0	1	0	2	2	3	3
61	193	0	0	0	0	0	0	0	0	0	0	0	0	0	0	0	0	0	0	0	0	0	0	0	0	0	0	0	0	0	0	0	0	0	0	0	0	0	0	0	0	0	0	0	0	0	0	0	0
61	194	1	1	1	1	1	1	1	1	1	1	1	1	1	1	1	1	1	1	1	1	1	1	1	1	1	1	1	1	1	1	1	1	1	1	5	16	0	11	14	18	0	0	0	0	2	5	5	2
61	195	0	1	0	0	0	0	0	0	0	0	0	0	1	0	0	0	1	0	1	1	1	1	0	1	1	1	1	1	1	0	1	1	1	0	4	9	0	1	5	11	0	0	1	0	1	1	0	0
61	196	1	0	1	0	1	0	1	1	1	1	1	1	1	1	1	1	1	1	0	0	0	0	0	0	1	0	0	0	1	1	1	0	0	0	4	0	0	3	13	0	1	0	0	0	0	3	0	3
61	197	1	1	1	1	1	1	1	1	1	1	1	1	1	1	1	1	1	1	1	1	1	1	1	1	1	1	1	1	1	1	1	1	1	1	8	17	0	7	16	20	1	1	1	0	2	4	4	2
61	198	0	0	0	0	0	0	0	0	0	0	0	0	0	0	0	0	0	0	0	0	0	0	0	0	0	0	0	0	0	0	0	0	0	0	0	0	0	0	0	0	0	0	0	0	0	0	0	0
61	199	0	1	0	0	0	0	0	0	0	1	0	0	1	0	0	0	0	0	1	1	0	0	0	0	1	1	0	1	1	0	1	0	1	0	2	13	0	0	0	0	0	4	1	0	0	3	0	5
61	200	1	0	1	0	1	0	1	1	0	1	1	0	0	1	1	1	1	1	0	0	1	0	0	0	1	1	0	0	1	0	0	0	0	0	5	12	0	6	10	11	1	2	2	1	2	7	4	4
61	201	1	1	1	1	1	1	1	1	1	1	1	1	1	1	1	1	1	1	1	1	1	1	1	1	1	1	1	1	1	1	1	1	1	1	5	11	0	7	14	20	0	0	1	0	3	3	3	3
61	202	1	0	1	0	1	1	1	1	1	1	0	1	1	0	0	0	1	1	0	0	0	0	1	1	0	0	0	1	1	0	0	0	0	1	3	0	0	4	13	0	2	1	1	0	0	4	1	5
61	203	1	0	1	1	1	0	1	1	1	1	1	1	0	1	1	1	0	0	1	0	0	1	0	1	0	0	0	0	0	0	0	0	0	1	4	1	0	3	13	15	1	2	1	0	3	5	2	4
61	204	0	0	0	0	0	0	0	0	0	0	0	0	0	0	0	0	0	0	0	0	0	0	0	0	0	0	0	0	0	0	0	0	0	0	0	0	0	0	0	0	0	0	0	0	0	0	0	0
61	205	1	1	1	1	1	1	1	1	1	1	1	1	1	1	1	1	1	1	1	1	1	1	1	1	1	1	1	1	1	1	1	1	1	1	6	16	0	8	19	16	1	0	0	0	2	2	4	2
61	206	0	1	0	1	0	0	0	0	0	0	0	0	0	0	0	0	0	0	1	1	0	1	1	1	1	1	1	1	1	0	0	1	1	1	2	14	0	3	2	14	1	0	0	0	1	0	2	1
61	207	0	1	1	0	1	0	0	0	0	0	0	0	1	0	0	0	0	1	1	1	1	0	0	1	1	1	1	1	1	0	1	1	1	1	5	15	0	5	5	11	0	0	0	0	3	0	2	1
61	208	0	1	0	0	0	0	0	0	0	0	0	1	1	0	0	0	0	1	1	1	1	1	0	1	1	1	0	1	0	1	0	1	1	0	5	13	0	3	16	12	0	0	0	0	1	0	0	1
61	209	1	0	0	1	1	1	0	1	1	1	1	1	1	0	1	0	1	1	0	0	1	0	1	0	0	0	0	0	0	0	0	0	1	0	6	0	0	8	12	19	0	0	1	0	3	3	3	3
61	210	0	0	0	0	0	0	0	0	0	0	0	0	0	0	0	0	0	0	0	0	0	0	0	0	0	0	0	0	0	0	0	0	0	0	0	0	0	0	0	0	0	0	0	0	0	0	0	0
61	211	1	0	1	1	1	1	1	0	1	1	0	1	1	0	0	1	1	0	0	0	1	0	0	0	0	0	0	0	1	0	1	1	0	0	3	3	0	1	17	15	2	3	1	0	2	4	4	4
61	212	0	1	0	0	1	1	0	0	0	0	0	0	1	0	0	0	0	0	1	1	0	1	1	1	0	0	1	0	1	0	1	1	1	1	6	0	0	4	5	0	2	0	0	0	1	1	2	2
61	213	1	0	0	1	1	0	1	1	1	1	1	0	0	1	1	1	0	1	0	0	1	1	0	0	1	0	0	0	0	0	0	1	0	1	3	0	0	4	13	19	3	3	2	0	1	5	0	4
61	214	1	0	1	1	1	0	1	1	0	0	1	1	1	1	1	1	1	1	1	0	0	1	0	0	0	1	0	0	1	0	1	0	0	0	7	11	0	4	16	18	1	0	0	0	3	0	3	1
61	215	1	1	1	1	1	1	1	1	1	1	1	1	1	1	1	1	1	1	1	1	1	1	1	1	1	1	1	1	1	1	1	1	1	1	10	15	0	9	19	21	4	1	1	0	2	3	3	3
61	216	0	1	1	0	1	0	0	0	0	0	1	0	0	0	1	0	1	0	0	0	1	1	0	1	1	0	0	0	1	0	1	1	1	1	5	0	0	1	1	11	1	0	1	0	0	1	0	0
61	217	0	1	1	1	0	0	0	0	0	1	0	0	0	0	1	0	0	1	1	1	1	1	1	0	1	1	0	1	1	0	1	1	1	1	3	15	0	5	8	16	0	2	2	0	2	4	2	3
61	218	0	0	0	0	0	0	0	0	0	0	0	0	0	0	0	0	0	0	0	0	0	0	0	0	0	0	0	0	0	0	0	0	0	0	0	0	0	0	0	0	0	0	0	0	0	0	0	0
61	219	1	0	1	1	1	1	1	1	1	1	1	1	1	1	1	1	1	0	1	1	0	0	1	0	0	0	0	0	0	0	0	0	0	0	6	1	0	4	13	15	1	2	2	0	1	3	4	4
61	220	1	1	1	1	1	1	1	1	1	1	1	1	1	1	1	1	1	1	1	1	1	1	1	1	1	1	1	1	1	1	1	1	1	1	4	17	0	4	19	16	1	0	1	0	2	4	2	2
61	221	0	1	0	1	0	0	0	0	0	1	0	0	1	1	0	1	1	0	0	1	1	1	1	1	1	1	0	1	1	0	1	0	1	1	3	13	0	3	5	17	0	1	1	0	1	4	1	3
61	222	1	0	1	1	1	1	1	0	0	0	0	0	1	1	0	1	0	0	0	0	0	0	0	0	1	0	0	1	0	1	1	0	0	0	2	0	0	3	5	13	0	0	1	0	2	2	1	5
61	223	0	0	0	0	0	0	0	0	0	0	0	0	0	0	0	0	0	0	0	0	0	0	0	0	0	0	0	0	0	0	0	0	0	0	0	0	0	0	0	0	0	0	0	0	0	0	0	0
61	224	1	0	1	1	1	1	1	1	1	0	0	1	1	0	1	1	1	1	0	1	0	1	1	0	0	1	0	0	0	0	0	0	0	0	8	7	0	2	12	0	2	0	0	0	3	2	0	2
61	225	0	1	0	1	0	0	0	0	0	0	1	0	0	0	0	0	1	0	1	1	1	1	1	1	0	1	0	1	1	1	1	0	1	1	3	12	0	2	3	16	2	0	0	0	2	0	1	2
61	226	0	0	0	0	0	0	0	0	0	0	0	0	0	0	0	0	0	0	0	0	0	0	0	0	0	0	0	0	0	0	0	0	0	0	0	0	0	0	0	0	0	0	0	0	0	2	0	1
61	227	1	1	1	1	1	1	1	1	1	1	1	1	1	1	1	1	1	1	1	1	1	1	1	1	1	1	1	1	1	1	1	1	1	1	9	14	0	4	18	20	0	2	0	0	5	3	0	3
61	228	1	1	1	1	1	1	1	1	1	1	1	1	1	1	1	1	1	1	1	1	1	1	1	1	1	1	1	1	1	1	1	1	1	1	6	12	0	6	15	17	1	1	0	0	3	4	2	2
61	229	1	1	1	1	1	1	1	1	1	1	1	1	1	1	1	1	1	1	1	1	1	1	1	1	1	1	1	1	1	1	1	1	1	1	7	12	0	6	14	21	0	0	0	0	1	3	3	2
61	230	1	1	1	1	1	1	1	1	1	1	1	1	1	1	1	1	1	1	1	1	1	1	1	1	1	1	1	1	1	1	1	1	1	1	5	17	0	7	19	20	3	3	1	0	4	3	3	1
61	231	0	0	0	0	0	0	0	0	0	0	0	0	0	0	0	0	0	0	0	0	0	0	0	0	0	0	0	0	0	0	0	0	0	0	0	0	0	0	0	0	0	0	0	0	0	0	0	0
61	232	1	1	1	1	1	1	1	1	1	1	1	1	1	1	1	1	1	1	1	1	1	1	1	1	1	1	1	1	1	1	1	1	1	1	7	19	0	7	21	16	1	4	3	2	3	5	0	2
61	233	0	1	0	0	0	1	0	0	0	0	0	1	1	0	1	0	0	1	1	1	1	1	0	1	0	1	1	1	1	1	0	0	1	0	4	14	0	4	10	15	1	0	0	0	0	1	3	4
61	234	0	1	0	0	0	1	0	0	0	0	0	0	0	1	0	0	1	0	0	1	0	1	0	1	0	1	1	1	0	1	1	1	1	1	2	9	0	1	2	0	1	0	0	0	0	1	1	3
61	235	0	1	0	1	0	0	0	0	1	0	1	0	0	1	0	1	0	0	1	1	0	1	0	0	0	1	1	1	1	1	1	1	1	1	5	14	0	3	4	17	1	0	1	0	2	2	2	4
61	236	1	0	1	0	1	1	1	0	0	0	0	1	0	1	1	1	1	0	0	0	0	0	0	0	0	0	1	1	1	0	0	0	0	1	2	0	0	1	12	0	1	0	0	0	2	0	2	2
61	237	1	1	1	1	1	1	1	1	1	1	1	1	1	1	1	1	1	1	1	1	1	1	1	1	1	1	1	1	1	1	1	1	1	1	6	17	0	11	17	15	5	0	0	0	4	4	6	2
61	238	1	0	1	1	1	1	0	1	1	0	0	1	0	1	1	1	0	0	0	0	0	0	1	0	0	0	0	0	0	1	1	0	0	0	3	0	0	3	7	15	1	0	1	0	1	3	0	5
61	239	1	0	1	1	0	1	1	1	1	0	1	1	1	1	1	1	1	1	0	0	0	0	1	0	1	1	0	1	0	1	0	0	0	0	4	11	0	4	14	18	1	2	0	0	3	2	1	5
61	240	0	1	0	0	0	1	0	0	0	0	1	0	0	0	0	0	0	0	0	1	0	1	1	0	1	1	1	1	0	1	1	1	1	1	3	14	0	2	3	0	0	0	0	0	1	1	0	4
61	241	0	1	1	1	0	0	0	1	0	0	0	0	0	0	0	0	1	0	1	1	1	1	0	1	1	1	0	1	1	1	0	1	0	0	4	20	0	0	6	12	0	0	0	0	3	1	2	2
61	242	0	0	0	0	0	0	0	0	0	0	0	0	0	0	0	0	0	0	0	0	0	0	0	0	0	0	0	0	0	0	0	0	0	0	0	0	0	0	0	0	0	0	0	0	0	0	0	0
61	243	0	1	1	0	1	0	0	0	0	0	0	0	1	0	0	0	0	1	1	1	1	1	0	0	1	0	1	1	0	0	1	1	1	1	7	0	0	1	10	11	1	0	0	0	2	0	2	0
61	244	1	0	1	0	1	1	1	0	1	0	1	1	1	1	1	1	1	1	0	1	0	0	1	0	0	1	1	1	1	0	0	1	1	0	5	16	0	4	15	0	1	1	1	0	2	4	2	6
61	245	1	1	1	1	1	1	1	1	1	1	1	1	1	1	1	1	1	1	1	1	1	1	1	1	1	1	1	1	1	1	1	1	1	1	7	13	0	6	18	23	2	1	0	0	4	4	3	3
61	246	0	1	0	0	0	0	0	0	0	0	0	1	0	0	0	1	0	0	1	1	1	1	1	0	0	0	1	0	1	1	1	1	1	1	3	0	0	5	12	12	0	0	1	0	2	2	0	2
61	247	1	0	1	1	0	0	0	0	1	1	0	1	1	1	1	1	0	1	0	1	1	0	0	1	0	0	1	0	0	1	0	0	0	0	4	5	0	3	9	16	0	2	2	0	2	5	0	4
61	248	1	1	1	1	1	1	1	1	1	1	1	1	1	1	1	1	1	1	1	1	1	1	1	1	1	1	1	1	1	1	1	1	1	1	9	15	0	7	17	22	1	1	1	0	3	3	5	2
61	249	0	1	1	1	0	0	0	1	0	0	1	0	0	0	0	0	1	0	0	1	1	1	1	0	1	1	1	1	0	1	1	1	1	1	5	14	0	5	6	21	1	0	0	0	3	3	3	2
61	250	1	0	1	1	1	1	1	0	0	1	1	1	1	1	1	1	1	1	1	0	0	1	1	0	1	1	1	0	0	0	1	0	0	0	6	9	0	3	15	14	0	0	0	0	2	4	3	5
61	251	0	1	0	1	1	0	1	0	1	0	1	0	0	1	0	0	1	0	1	1	1	1	1	1	1	1	0	1	1	0	0	1	1	1	7	16	0	3	14	14	0	3	1	0	2	4	2	4
61	252	1	0	1	1	1	1	1	1	1	1	0	1	1	1	0	1	1	1	0	1	0	1	0	0	0	0	0	1	1	0	0	0	1	0	5	1	0	5	14	15	0	2	0	0	1	4	2	3
61	253	0	0	0	0	0	0	0	0	0	0	0	0	0	0	0	0	0	0	0	0	0	0	0	0	0	0	0	0	0	0	0	0	0	0	0	0	0	0	0	0	0	0	0	0	0	0	0	0
61	254	0	1	0	1	0	1	0	0	0	1	0	1	0	0	1	0	0	0	1	0	1	1	1	1	0	1	0	1	0	0	1	0	1	0	7	12	0	3	10	15	1	3	1	1	1	5	5	3
61	255	1	1	1	1	1	1	1	1	1	1	1	1	1	1	1	1	1	1	1	1	1	1	1	1	1	1	1	1	1	1	1	1	1	1	6	17	0	6	16	14	2	2	2	0	3	2	1	2
61	256	1	1	1	1	1	1	1	1	1	1	1	1	1	1	1	1	1	1	1	1	1	1	1	1	1	1	1	1	1	1	1	1	1	1	5	15	0	4	16	16	1	2	1	0	3	4	1	1
71	1	1	0	1	0	0	1	1	1	1	1	1	1	1	1	0	1	1	1	0	0	1	0	1	0	0	0	0	0	0	0	0	0	0	0	10	0	0	1	15	0	2	0	2	0	3	0	2	0
71	2	1	0	0	1	1	0	1	0	1	1	1	1	1	0	1	1	1	1	0	0	0	0	1	0	1	1	0	0	0	0	0	0	0	0	4	14	0	3	14	10	0	1	2	0	1	3	1	2
71	3	1	1	1	1	1	1	1	1	1	1	1	1	1	1	1	1	1	1	1	1	1	1	1	1	1	1	1	1	1	1	1	1	1	1	9	13	0	6	13	10	2	0	0	0	3	3	4	3
71	4	0	0	0	0	0	0	0	0	0	0	0	0	0	0	0	0	0	0	0	0	0	0	0	0	0	0	0	0	0	0	0	0	0	0	0	0	0	0	0	0	0	0	0	0	0	0	0	0
71	5	1	0	1	1	0	1	1	1	1	1	1	1	0	1	1	0	1	1	0	0	0	0	1	0	0	0	1	0	0	0	0	0	1	0	6	0	0	5	12	16	0	2	1	0	2	3	2	4
71	6	1	1	1	1	1	1	1	1	1	1	1	1	1	1	1	1	1	1	1	1	1	1	1	1	1	1	1	1	1	1	1	1	1	1	5	12	0	7	20	17	3	2	1	0	1	4	2	2
71	7	1	1	1	1	1	1	1	1	1	1	1	1	1	1	1	1	1	1	1	1	1	1	1	1	1	1	1	1	1	1	1	1	1	1	5	16	0	4	22	9	1	1	0	0	5	5	2	2
71	8	1	1	1	1	1	1	1	1	1	1	1	1	1	1	1	1	1	1	1	1	1	1	1	1	1	1	1	1	1	1	1	1	1	1	6	17	0	5	20	15	0	0	1	0	3	3	1	2
71	9	1	1	1	1	1	1	1	1	1	1	1	1	1	1	1	1	1	1	1	1	1	1	1	1	1	1	1	1	1	1	1	1	1	1	8	14	0	7	22	18	1	0	0	0	4	4	0	2
71	10	0	1	0	0	0	0	0	0	0	1	0	0	0	0	0	0	0	1	1	1	1	0	1	1	1	1	1	0	0	1	1	1	1	1	3	7	0	1	8	2	0	1	1	0	1	3	1	4
71	11	0	0	0	0	0	0	0	0	0	0	0	0	0	0	0	0	0	0	0	0	0	0	0	0	0	0	0	0	0	0	0	0	0	0	0	0	0	0	0	0	0	1	0	0	0	0	0	0
71	12	0	0	0	0	0	0	0	0	0	0	0	0	0	0	0	0	0	0	0	0	0	0	0	0	0	0	0	0	0	0	0	0	0	0	0	0	0	0	0	0	0	0	0	0	0	0	0	0
71	13	1	0	0	1	1	1	0	1	0	1	0	0	1	0	1	1	1	1	0	0	0	0	0	0	0	0	0	0	1	0	0	0	0	0	6	0	0	6	7	16	2	0	0	1	4	4	2	4
71	14	1	1	1	1	1	1	1	1	1	1	1	1	1	1	1	1	1	1	1	1	1	1	1	1	1	1	1	1	1	1	1	1	1	1	6	21	0	6	20	14	1	2	1	0	1	4	2	4
71	15	1	0	1	1	1	1	1	1	1	1	1	1	1	0	1	0	1	1	0	1	0	1	1	0	1	0	0	0	0	1	0	0	0	0	2	0	0	3	17	15	1	2	2	1	1	4	1	2
71	16	0	0	0	0	0	0	0	0	0	0	0	0	0	0	0	0	0	0	0	0	0	0	0	0	0	0	0	0	0	0	0	0	0	0	0	0	0	0	0	0	0	0	0	0	0	0	0	0
71	17	0	1	1	1	0	1	0	0	1	0	0	1	0	0	0	0	0	0	1	0	0	1	1	1	1	0	1	0	1	1	1	1	1	1	2	0	0	5	18	16	1	0	1	0	3	2	4	3
71	18	1	0	1	1	1	0	1	1	1	1	0	0	1	1	1	0	1	1	0	0	0	1	1	0	0	1	0	0	0	0	0	1	1	1	3	13	0	4	14	16	0	2	1	1	2	5	2	4
71	19	1	1	1	1	1	1	1	1	1	1	1	1	1	1	1	1	1	1	1	1	1	1	1	1	1	1	1	1	1	1	1	1	1	1	5	14	0	7	18	10	0	0	0	0	2	4	3	3
71	20	0	1	0	0	0	1	0	0	0	1	1	0	0	0	0	1	0	0	0	0	1	1	1	1	1	1	0	1	1	1	1	1	1	0	4	14	0	3	4	16	0	1	1	0	2	4	3	2
71	21	0	0	0	0	0	0	0	0	0	0	0	0	0	0	0	0	0	0	0	0	0	0	0	0	0	0	0	0	0	0	0	0	0	0	0	0	0	0	0	0	0	0	0	0	0	0	0	0
71	22	0	1	0	0	0	0	1	0	0	1	0	0	1	0	1	1	0	0	1	1	1	1	1	1	1	1	1	0	0	0	1	1	0	0	9	12	0	7	13	16	0	1	1	0	1	3	1	4
71	23	1	1	1	1	1	1	1	1	1	1	1	1	1	1	1	1	1	1	1	1	1	1	1	1	1	1	1	1	1	1	1	1	1	1	11	13	0	3	19	16	3	0	0	0	2	5	4	2
71	24	1	1	1	1	1	1	1	1	1	1	1	1	1	1	1	1	1	1	1	1	1	1	1	1	1	1	1	1	1	1	1	1	1	1	5	15	0	5	16	14	1	0	0	0	3	4	5	2
71	25	1	0	1	0	1	1	1	0	1	1	1	1	1	1	0	1	0	0	0	1	0	0	0	1	1	0	0	1	0	1	0	0	0	0	5	0	0	0	12	0	1	2	2	0	0	3	3	4
71	26	1	0	1	0	1	1	1	1	1	1	1	0	1	1	1	1	1	1	0	0	0	0	0	1	0	1	1	0	1	0	1	0	0	0	8	13	0	5	9	0	1	1	1	0	1	5	2	2
71	27	0	0	0	0	0	0	0	0	0	0	0	0	0	0	0	0	0	0	0	0	0	0	0	0	0	0	0	0	0	0	0	0	0	0	0	0	0	1	0	0	0	0	0	0	0	0	0	0
71	28	1	0	1	1	1	1	1	0	1	1	0	1	1	1	1	0	1	1	0	0	0	1	0	0	0	0	1	0	0	1	0	0	0	0	3	0	0	5	19	14	1	3	1	0	3	4	0	3
71	29	0	1	0	0	0	0	0	0	0	1	1	1	0	0	0	0	0	0	1	0	1	1	1	0	1	1	1	0	1	1	1	1	0	1	5	11	0	2	15	12	0	2	2	0	0	4	3	4
71	30	1	0	1	1	0	1	1	1	1	1	1	1	1	1	1	1	1	1	0	0	1	1	0	0	1	0	0	1	1	0	0	0	1	1	6	3	0	4	16	13	0	3	2	0	4	6	2	4
71	31	1	0	1	1	0	1	1	1	1	1	1	0	1	0	0	1	1	1	1	0	0	1	0	0	0	1	0	1	0	1	0	0	0	0	4	11	0	1	9	14	0	1	0	0	2	4	1	2
71	32	0	0	0	0	0	0	0	0	0	0	0	0	0	0	0	0	0	0	0	0	0	0	0	0	0	0	0	0	0	0	0	0	0	0	0	0	0	0	0	0	0	0	0	0	0	0	0	0
71	33	0	1	0	0	1	0	0	1	0	0	0	0	0	0	0	1	0	1	1	0	1	1	1	1	1	1	1	1	1	1	0	1	0	1	5	12	0	4	12	14	0	0	0	0	3	1	4	3
71	34	0	1	0	0	1	0	0	0	1	0	0	0	1	0	0	0	1	0	1	1	1	1	1	1	1	1	1	1	1	1	1	1	0	1	3	14	0	2	7	14	1	0	1	0	1	2	1	4
71	35	1	1	1	1	1	1	1	1	1	1	1	1	1	1	1	1	1	1	1	1	1	1	1	1	1	1	1	1	1	1	1	1	1	1	7	16	0	6	20	16	1	0	0	1	3	4	3	2
71	36	1	1	1	1	1	1	1	1	1	1	1	1	1	1	1	1	1	1	1	1	1	1	1	1	1	1	1	1	1	1	1	1	1	1	7	15	0	3	18	16	0	0	0	0	3	2	1	2
71	37	1	1	1	1	1	1	1	1	1	1	1	1	1	1	1	1	1	1	1	1	1	1	1	1	1	1	1	1	1	1	1	1	1	1	6	16	0	7	15	15	0	0	0	0	3	2	1	2
71	38	0	1	0	0	1	0	1	0	0	0	0	0	0	0	0	1	0	0	1	1	1	1	0	1	1	0	1	0	1	0	1	1	1	1	3	0	0	3	9	11	0	1	1	0	0	0	2	1
71	39	1	0	0	1	1	1	1	0	0	1	1	1	1	1	1	0	0	0	0	0	0	0	0	0	0	0	0	0	0	1	1	0	1	1	4	0	0	0	13	13	1	1	1	0	1	5	1	4
71	40	1	1	1	1	1	1	1	1	1	1	1	1	1	1	1	1	1	1	1	1	1	1	1	1	1	1	1	1	1	1	1	1	1	1	9	12	0	6	18	15	1	0	0	0	3	4	2	3
71	41	0	0	0	0	0	0	0	0	0	0	0	0	0	0	0	0	0	0	0	0	0	0	0	0	0	0	0	0	0	0	0	0	0	0	0	0	0	0	0	0	0	0	0	0	0	0	0	0
71	42	0	0	0	0	0	0	0	0	0	0	0	0	0	0	0	0	0	0	0	0	0	0	0	0	0	0	0	0	0	0	0	0	0	0	0	0	0	0	0	0	0	0	0	0	0	0	0	0
71	43	0	1	0	0	0	1	0	0	0	0	1	0	0	0	0	1	0	0	1	1	0	0	0	1	1	1	0	0	1	0	1	1	1	0	3	12	3	1	4	0	0	0	3	1	0	1	0	1
71	44	0	1	0	0	1	0	1	0	0	1	1	0	0	0	0	1	0	0	1	0	1	1	1	0	0	0	0	1	0	1	1	0	1	1	4	0	0	5	5	11	0	2	1	0	1	4	3	5
71	45	0	0	0	0	0	0	0	0	0	0	0	0	0	0	0	0	0	0	0	0	0	0	0	0	0	0	0	0	0	0	0	0	0	0	0	0	0	0	0	0	0	0	0	0	0	0	0	0
71	46	1	0	1	1	1	1	1	1	0	1	1	1	1	1	1	0	1	1	0	1	1	1	1	0	1	0	0	0	0	1	0	0	0	1	8	5	0	7	15	13	1	1	1	0	4	5	2	4
71	47	0	1	0	0	0	0	1	0	0	0	1	0	0	0	0	0	0	0	1	1	1	1	1	1	1	1	1	1	1	1	1	1	1	1	2	12	0	4	11	12	0	0	0	0	2	1	1	1
71	48	0	0	0	0	0	0	0	0	0	0	0	0	0	0	0	0	0	0	0	0	0	0	0	0	0	0	0	0	0	0	0	0	0	0	0	0	0	0	0	0	0	0	0	0	0	0	0	0
71	49	1	0	0	1	1	1	1	0	1	0	0	0	1	1	1	0	1	0	1	0	0	0	0	1	0	0	0	0	0	1	0	0	0	0	6	0	0	1	9	14	0	0	1	0	1	4	1	4
71	50	0	0	0	0	0	0	0	0	0	0	0	0	0	0	0	0	0	0	0	0	0	0	0	0	0	0	0	0	0	0	0	0	0	0	0	0	0	0	0	0	0	0	0	0	0	0	0	0
71	51	1	1	1	1	1	1	1	1	1	1	1	1	1	1	1	1	1	1	1	1	1	1	1	1	1	1	1	1	1	1	1	1	1	1	6	18	0	6	21	14	1	2	0	0	3	4	2	1
71	52	0	1	1	0	0	0	0	0	0	1	0	1	1	0	0	0	0	0	0	1	0	1	1	1	1	0	1	1	1	1	0	0	1	1	3	0	0	1	7	0	1	2	1	0	0	1	0	5
71	53	1	1	1	1	1	1	1	1	1	1	1	1	1	1	1	1	1	1	1	1	1	1	1	1	1	1	1	1	1	1	1	1	1	1	9	18	0	8	19	13	1	1	0	0	1	4	1	3
71	54	1	1	1	1	1	1	1	1	1	1	1	1	1	1	1	1	1	1	1	1	1	1	1	1	1	1	1	1	1	1	1	1	1	1	6	16	0	3	12	14	2	1	0	0	2	3	2	2
71	55	1	0	0	1	0	1	1	1	1	1	0	1	1	1	0	1	1	1	1	0	0	0	0	1	0	0	0	0	0	0	0	1	0	0	5	0	0	1	15	21	0	1	1	0	2	3	1	5
71	56	1	1	1	1	1	1	1	1	1	1	1	1	1	1	1	1	1	1	1	1	1	1	1	1	1	1	1	1	1	1	1	1	1	1	6	19	0	11	17	17	1	1	0	0	3	8	3	2
71	57	0	1	0	0	0	0	0	0	1	0	0	1	0	0	0	0	0	0	1	0	1	1	1	1	1	1	1	1	0	1	1	0	1	1	5	15	0	2	12	12	0	1	0	0	0	3	1	4
71	58	1	1	1	1	1	1	1	1	1	1	1	1	1	1	1	1	1	1	1	1	1	1	1	1	1	1	1	1	1	1	1	1	1	1	8	16	0	6	24	14	2	1	1	0	2	3	4	3
71	59	1	0	1	1	0	1	1	1	0	1	1	1	1	1	1	1	1	1	0	1	0	1	0	1	1	1	0	0	0	0	0	0	0	0	5	12	0	2	15	15	0	0	1	1	3	4	1	3
71	60	0	0	0	0	0	0	0	0	0	0	0	0	0	0	0	0	0	0	0	0	0	0	0	0	0	0	0	0	0	0	0	0	0	0	0	0	0	0	0	0	0	0	0	0	0	0	0	0
71	61	1	0	1	1	1	1	1	1	1	1	0	1	0	1	1	1	1	0	1	0	0	0	0	0	0	0	0	0	0	0	0	0	0	0	8	0	0	2	12	16	0	3	0	0	4	3	1	5
71	62	0	1	0	1	0	0	0	0	0	1	1	0	0	0	0	0	1	0	0	1	1	1	0	1	1	1	1	1	1	1	1	1	1	0	2	15	0	2	8	16	0	2	1	0	2	4	1	3
71	63	0	0	0	0	0	0	0	0	0	0	0	0	0	0	0	0	0	0	0	0	0	0	0	0	0	0	0	0	0	0	0	0	0	0	0	0	0	0	0	0	0	0	0	0	0	0	0	0
71	64	0	1	0	1	0	0	1	0	0	0	0	0	1	0	0	1	0	0	1	1	1	1	1	1	1	1	1	0	1	1	1	1	1	1	8	14	0	6	13	18	2	0	1	0	4	1	2	2
71	65	0	0	0	0	0	0	0	0	0	0	0	0	0	0	0	0	0	0	0	0	0	0	0	0	0	0	0	0	0	0	0	0	0	0	0	0	0	0	0	0	0	0	0	0	0	0	0	0
71	66	0	0	0	0	0	0	0	0	0	0	0	0	0	0	0	0	0	0	0	0	0	0	0	0	0	0	0	0	0	0	0	0	0	0	0	0	0	0	0	0	0	0	0	0	0	0	0	0
71	67	0	0	0	0	0	0	0	0	0	0	0	0	0	0	0	0	0	0	0	0	0	0	0	0	0	0	0	0	0	0	0	0	0	0	0	0	0	0	0	0	0	0	0	0	0	0	0	0
71	68	0	0	0	0	0	0	0	0	0	0	0	0	0	0	0	0	0	0	0	0	0	0	0	0	0	0	0	0	0	0	0	0	0	0	0	0	0	0	0	0	0	0	0	0	0	0	0	0
71	69	1	1	1	1	1	1	1	1	1	1	1	1	1	1	1	1	1	1	1	1	1	1	1	1	1	1	1	1	1	1	1	1	1	1	8	14	0	4	16	15	2	1	0	0	3	3	5	3
71	70	0	1	0	1	0	0	0	1	0	0	1	0	1	0	0	0	0	1	1	1	0	1	1	1	1	0	1	1	1	0	0	1	1	1	5	0	0	4	5	20	0	0	0	0	4	0	2	1
71	71	0	1	0	0	1	0	0	0	0	1	0	0	0	0	0	0	0	0	1	1	1	1	0	1	1	1	0	1	0	1	0	0	1	1	5	11	0	1	2	12	0	0	1	1	0	2	0	4
71	72	0	1	0	1	1	0	0	0	0	0	0	0	1	0	0	0	1	0	1	1	0	1	0	0	1	0	1	1	1	1	1	1	1	0	3	0	0	2	7	13	0	0	0	0	1	1	3	3
71	73	1	0	1	1	1	1	1	0	0	0	1	1	1	1	0	0	1	1	0	0	0	0	0	0	0	1	1	1	0	1	0	0	0	0	5	12	0	2	14	17	1	0	0	0	3	1	2	3
71	74	0	0	0	0	0	0	0	0	0	0	0	0	0	0	0	0	0	0	0	0	0	0	0	0	0	0	0	0	0	0	0	0	0	0	0	0	0	0	0	0	0	0	0	0	0	0	0	0
71	75	0	1	0	0	0	0	0	1	0	1	0	0	0	1	0	0	1	0	1	1	1	1	0	1	1	1	0	1	1	0	1	1	0	1	6	14	0	5	11	15	1	3	2	1	3	4	1	6
71	76	0	1	1	0	0	0	0	0	0	1	0	0	0	0	0	0	0	0	1	1	1	1	1	1	1	0	0	1	1	1	0	1	0	1	5	0	0	3	4	12	1	4	1	0	1	5	0	4
71	77	0	0	0	0	0	0	0	0	0	0	0	0	0	0	0	0	0	0	0	0	0	0	0	0	0	0	0	0	0	0	0	0	0	0	0	0	0	0	0	0	0	0	0	0	0	0	0	0
71	78	1	0	1	0	1	1	1	0	0	1	0	1	1	1	1	0	1	1	0	1	0	0	1	0	0	0	1	1	0	1	0	0	1	0	2	0	0	7	16	0	1	2	1	0	0	4	2	3
71	79	1	0	1	1	1	1	1	0	1	1	1	0	0	1	0	1	1	1	0	1	0	0	0	0	0	0	0	0	1	0	1	0	1	0	3	2	0	1	5	12	0	2	1	1	1	4	1	4
71	80	0	0	0	0	0	0	0	0	0	0	0	0	0	0	0	0	0	0	0	0	0	0	0	0	0	0	0	0	0	0	0	0	0	0	0	0	0	0	0	0	0	0	0	0	0	0	0	0
71	81	1	1	1	1	1	1	1	1	1	1	1	1	1	1	1	1	1	1	1	1	1	1	1	1	1	1	1	1	1	1	1	1	1	1	8	16	0	4	17	14	2	1	1	0	5	4	6	1
71	82	0	1	0	1	0	0	1	0	0	1	1	0	0	0	1	0	0	0	1	0	0	0	1	1	1	0	1	1	1	1	1	0	0	1	4	0	0	2	6	15	0	2	1	0	1	4	1	5
71	83	0	1	0	1	1	0	0	0	1	0	0	0	1	0	0	0	1	0	0	1	0	1	1	0	1	1	1	1	0	1	0	0	1	0	2	15	0	4	5	13	2	0	1	0	2	3	0	2
71	84	0	0	0	0	0	0	0	0	0	0	0	0	0	0	0	0	0	0	0	0	0	0	0	0	0	0	0	0	0	0	0	0	0	0	0	0	0	0	0	0	0	0	0	0	0	0	0	0
71	85	1	0	1	1	0	0	0	1	1	1	1	1	1	0	1	1	1	0	1	1	1	0	1	0	0	1	1	0	0	0	0	0	0	0	8	14	0	7	14	17	1	2	1	0	3	3	3	3
71	86	1	1	1	1	1	1	1	1	1	1	1	1	1	1	1	1	1	1	1	1	1	1	1	1	1	1	1	1	1	1	1	1	1	1	4	19	0	2	14	12	2	3	2	0	3	4	4	3
71	87	0	1	0	1	0	0	0	0	0	0	0	0	0	0	0	0	0	1	0	1	1	1	1	1	1	0	1	0	0	1	0	1	1	1	2	0	0	1	5	13	0	0	1	0	1	2	2	1
71	88	1	1	1	1	1	1	1	1	1	1	1	1	1	1	1	1	1	1	1	1	1	1	1	1	1	1	1	1	1	1	1	1	1	1	9	16	0	4	14	14	1	1	1	0	4	5	5	3
71	89	1	0	0	1	0	1	1	1	0	1	1	1	1	1	1	1	1	1	0	0	0	0	0	0	0	0	0	0	0	0	0	0	0	0	3	0	0	0	11	18	0	3	1	1	1	5	1	3
71	90	1	0	1	0	0	1	0	0	1	1	1	0	0	0	1	1	1	1	0	1	0	0	0	0	1	0	0	0	0	0	0	0	1	0	1	0	0	2	0	0	0	1	0	0	0	4	1	3
71	91	0	0	0	0	0	0	0	0	0	0	0	0	0	0	0	0	0	0	0	0	0	0	0	0	0	0	0	0	0	0	0	0	0	0	0	0	0	0	0	0	0	0	0	0	0	0	0	0
71	92	0	0	0	0	0	0	0	0	0	0	0	0	0	0	0	0	0	0	0	0	0	0	0	0	0	0	0	0	0	0	0	0	0	0	0	0	0	0	0	0	0	0	0	0	0	0	0	0
71	93	1	0	1	1	1	1	1	1	1	1	1	0	1	0	0	1	1	0	0	0	0	0	0	0	1	0	0	0	0	1	0	0	0	0	10	0	0	2	12	15	0	0	0	0	3	3	2	2
71	94	0	0	0	0	0	0	0	0	0	0	0	0	0	0	0	0	0	0	0	0	0	0	0	0	0	0	0	0	0	0	0	0	0	0	0	0	0	0	0	0	0	0	0	0	0	0	0	0
71	95	0	1	0	0	0	0	0	1	1	0	0	0	0	0	0	0	1	1	1	0	0	1	1	0	1	1	1	1	0	1	0	1	0	1	2	14	0	5	6	0	0	1	0	0	1	3	3	2
71	96	0	1	0	0	1	0	0	1	0	1	1	1	1	0	0	1	0	0	0	1	1	1	1	1	1	0	1	1	1	1	1	1	1	1	5	0	0	5	15	11	1	1	0	0	2	2	1	3
71	97	0	1	0	1	1	1	0	0	0	0	0	0	0	0	0	0	1	0	1	1	0	1	1	1	1	1	0	1	0	1	1	0	0	0	1	13	0	1	3	14	1	0	0	0	2	2	0	3
71	98	1	0	0	0	0	1	1	1	1	0	1	1	1	1	0	1	1	0	0	0	0	0	0	0	0	1	0	0	0	0	0	0	0	0	4	12	0	1	13	0	1	0	0	0	0	2	1	4
71	99	1	0	0	0	1	1	1	1	0	1	0	1	1	0	1	1	0	1	0	0	0	0	0	0	0	0	0	0	0	0	0	0	0	0	3	0	0	3	13	0	3	1	1	0	2	2	0	1
71	100	0	0	0	0	0	0	0	0	0	0	0	0	0	0	0	0	0	0	0	0	0	0	0	0	0	0	0	0	0	0	0	0	0	0	0	0	0	0	0	0	0	0	0	0	0	0	0	0
71	101	0	1	0	0	0	0	0	0	1	0	1	0	0	0	0	1	0	0	0	1	1	1	1	0	0	1	0	1	0	1	1	1	1	0	3	12	0	2	5	10	1	1	2	1	0	2	2	4
71	102	0	0	0	0	0	0	0	0	0	0	0	0	0	0	0	0	0	0	0	0	0	0	0	0	0	0	0	0	0	0	0	0	0	0	0	0	0	0	0	0	0	0	0	0	0	0	0	0
71	103	1	1	1	1	1	1	1	1	1	1	1	1	1	1	1	1	1	1	1	1	1	1	1	1	1	1	1	1	1	1	1	1	1	1	5	16	0	3	14	12	1	3	1	0	1	4	1	2
71	104	1	1	1	1	1	1	1	1	1	1	1	1	1	1	1	1	1	1	1	1	1	1	1	1	1	1	1	1	1	1	1	1	1	1	8	14	0	6	18	15	0	0	0	0	4	3	3	2
71	105	1	1	1	1	1	1	1	1	1	1	1	1	1	1	1	1	1	1	1	1	1	1	1	1	1	1	1	1	1	1	1	1	1	1	10	15	0	6	17	15	1	0	0	0	3	5	3	2
71	106	1	0	1	1	1	0	1	1	0	1	0	1	1	1	1	1	1	1	1	1	1	0	1	1	0	0	0	0	0	1	0	1	0	0	4	4	0	4	16	18	2	4	3	2	2	5	2	5
71	107	0	0	0	0	0	0	0	0	0	0	0	0	0	0	0	0	0	0	0	0	0	0	0	0	0	0	0	0	0	0	0	0	0	0	0	0	0	0	0	0	0	0	1	0	0	0	0	0
71	108	0	1	0	0	0	0	1	0	0	0	0	0	0	1	0	0	0	0	1	0	0	1	1	0	0	1	1	1	0	1	0	1	0	1	4	11	0	2	11	0	0	0	0	0	0	1	2	3
71	109	0	1	1	0	0	1	0	1	1	0	0	0	0	0	0	0	0	1	1	1	1	1	1	1	0	1	1	1	1	1	1	1	1	1	9	14	0	6	8	15	2	0	0	0	0	2	3	3
71	110	0	1	0	0	0	0	0	0	0	0	0	0	0	0	0	1	1	0	1	0	1	1	1	0	1	1	1	1	1	0	0	1	1	0	4	15	0	0	3	11	1	0	0	0	1	0	1	1
71	111	0	0	0	0	0	0	0	0	0	0	0	0	0	0	0	0	0	0	0	0	0	0	0	0	0	0	0	0	0	0	0	0	0	0	0	0	0	0	0	0	0	0	0	0	0	0	0	0
71	112	1	1	1	1	1	1	1	1	1	1	1	1	1	1	1	1	1	1	1	1	1	1	1	1	1	1	1	1	1	1	1	1	1	1	6	16	0	5	21	13	3	1	0	0	5	4	3	2
71	113	0	0	0	0	0	0	0	0	0	0	0	0	0	0	0	0	0	0	0	0	0	0	0	0	0	0	0	0	0	0	0	0	0	0	0	0	0	0	0	0	0	0	0	0	0	0	0	0
71	114	0	1	0	0	0	1	0	0	0	0	1	1	0	1	0	0	0	0	0	1	1	0	1	0	1	0	1	1	0	1	1	1	0	1	6	0	0	6	11	14	0	0	0	0	0	2	1	4
71	115	0	0	0	0	0	0	0	0	0	0	0	0	0	0	0	0	0	0	0	0	0	0	0	0	0	0	0	0	0	0	0	0	0	0	0	0	0	0	0	0	0	0	0	0	0	0	0	0
71	116	0	1	0	0	1	0	0	1	0	0	0	1	0	1	0	1	0	0	0	0	1	1	0	1	1	1	0	1	1	0	0	1	0	1	4	14	0	4	18	16	1	0	0	0	1	0	2	1
71	117	0	0	0	0	0	0	0	0	0	0	0	0	0	0	0	0	0	0	0	0	0	0	0	0	0	0	0	0	0	0	0	0	0	0	0	0	0	0	0	0	0	0	0	0	0	0	0	0
71	118	0	0	0	0	0	0	0	0	0	0	0	0	0	0	0	0	0	0	0	0	0	0	0	0	0	0	0	0	0	0	0	0	0	0	0	0	0	0	0	0	0	0	0	0	0	0	0	0
71	119	0	0	0	0	0	0	0	0	0	0	0	0	0	0	0	0	0	0	0	0	0	0	0	0	0	0	0	0	0	0	0	0	0	0	0	0	0	0	0	0	0	0	0	0	0	0	0	0
71	120	1	0	0	1	1	1	0	1	0	1	1	1	1	1	1	1	1	1	1	0	0	0	0	0	0	0	0	0	0	0	1	1	0	0	7	0	0	3	11	15	1	2	1	0	3	4	7	4
71	121	1	1	1	1	1	1	1	1	1	1	1	1	1	1	1	1	1	1	1	1	1	1	1	1	1	1	1	1	1	1	1	1	1	1	6	16	0	7	15	17	2	1	1	0	2	2	3	2
71	122	0	0	0	0	0	0	0	0	0	0	0	0	0	0	0	0	0	0	0	0	0	0	0	0	0	0	0	0	0	0	0	0	0	0	0	0	0	0	0	0	0	0	0	0	0	0	0	0
71	123	0	0	0	0	0	0	0	0	0	0	0	0	0	0	0	0	0	0	0	0	0	0	0	0	0	0	0	0	0	0	0	0	0	0	0	0	0	0	0	0	0	0	0	0	0	0	0	0
71	124	0	1	0	0	1	0	1	0	0	0	0	0	1	0	1	0	0	1	0	1	1	1	1	1	1	1	0	1	0	1	1	1	0	1	4	12	0	5	10	12	0	0	0	0	2	2	2	2
71	125	1	0	0	0	0	1	1	1	1	1	1	1	1	1	1	1	0	0	0	0	0	0	0	0	0	1	0	0	0	0	1	0	0	1	6	10	0	1	11	0	1	1	1	0	0	3	2	6
71	126	0	0	0	0	0	0	0	0	0	0	0	0	0	0	0	0	0	0	0	0	0	0	0	0	0	0	0	0	0	0	0	0	0	0	0	0	0	0	0	0	0	0	0	0	0	0	0	0
71	127	1	1	1	1	1	1	1	1	1	1	1	1	1	1	1	1	1	1	1	1	1	1	1	1	1	1	1	1	1	1	1	1	1	1	5	18	0	6	17	12	2	2	1	0	3	3	2	1
71	128	1	1	1	1	1	1	1	1	1	1	1	1	1	1	1	1	1	1	1	1	1	1	1	1	1	1	1	1	1	1	1	1	1	1	7	16	0	4	18	14	1	0	0	0	2	4	1	3
71	129	0	0	0	0	0	0	0	0	0	0	0	0	0	0	0	0	0	0	0	0	0	0	0	0	0	0	0	0	0	0	0	0	0	0	0	0	0	0	0	0	0	0	0	0	0	0	0	0
71	130	1	1	1	1	1	1	1	1	1	1	1	1	1	1	1	1	1	1	1	1	1	1	1	1	1	1	1	1	1	1	1	1	1	1	8	14	0	10	18	12	1	3	2	0	4	4	2	2
71	131	1	1	1	1	1	1	1	1	1	1	1	1	1	1	1	1	1	1	1	1	1	1	1	1	1	1	1	1	1	1	1	1	1	1	5	12	0	5	20	15	1	1	1	0	3	2	2	1
71	132	0	1	0	0	1	0	1	0	0	1	0	0	1	0	0	1	1	0	1	1	1	0	1	1	0	1	1	1	0	0	1	1	0	0	6	13	0	5	15	12	0	2	2	0	1	4	1	4
71	133	0	1	0	0	1	0	0	0	0	0	0	0	0	0	0	0	0	0	1	1	0	0	1	0	1	1	1	1	0	1	1	1	1	0	2	3	0	1	1	0	0	0	0	0	0	1	0	3
71	134	0	0	0	0	0	0	0	0	0	0	0	0	0	0	0	0	0	0	0	0	0	0	0	0	0	0	0	0	0	0	0	0	0	0	0	0	0	0	0	0	0	0	0	0	0	0	0	0
71	135	1	1	1	1	1	1	1	1	1	1	1	1	1	1	1	1	1	1	1	1	1	1	1	1	1	1	1	1	1	1	1	1	1	1	8	15	0	6	18	13	1	1	1	0	3	5	1	3
71	136	0	1	0	0	0	0	0	0	0	0	0	0	1	1	1	0	1	0	1	0	1	0	1	0	1	0	1	1	0	1	1	1	1	1	5	0	0	2	6	10	0	0	0	0	0	1	0	1
71	137	1	0	1	1	1	1	1	1	1	1	0	0	1	1	1	1	1	1	0	0	0	0	0	0	0	0	1	1	0	0	1	1	1	0	3	1	0	3	9	18	0	4	1	0	1	3	2	5
71	138	1	1	1	1	1	1	1	1	1	1	1	1	1	1	1	1	1	1	1	1	1	1	1	1	1	1	1	1	1	1	1	1	1	1	7	16	0	7	17	10	1	1	2	0	3	3	0	2
71	139	1	1	1	1	1	1	1	1	1	1	1	1	1	1	1	1	1	1	1	1	1	1	1	1	1	1	1	1	1	1	1	1	1	1	4	17	0	4	20	14	1	0	1	0	2	2	4	2
71	140	0	1	1	0	1	0	0	0	0	0	1	0	0	0	0	0	1	0	1	1	1	1	0	0	1	0	1	1	1	1	1	1	1	0	0	0	0	1	4	13	0	0	0	0	1	0	1	2
71	141	1	1	1	1	1	1	1	1	1	1	1	1	1	1	1	1	1	1	1	1	1	1	1	1	1	1	1	1	1	1	1	1	1	1	7	16	0	6	17	14	1	1	1	0	5	4	2	2
71	142	1	1	1	1	1	1	1	1	1	1	1	1	1	1	1	1	1	1	1	1	1	1	1	1	1	1	1	1	1	1	1	1	1	1	5	16	0	5	15	15	1	1	0	1	2	3	2	2
71	143	0	1	0	0	1	0	0	1	0	1	0	1	1	1	0	1	0	0	0	1	1	1	1	0	1	1	1	1	1	1	1	1	1	1	5	11	0	3	13	13	2	0	2	1	2	3	2	3
71	144	1	1	1	1	1	1	1	1	1	1	1	1	1	1	1	1	1	1	1	1	1	1	1	1	1	1	1	1	1	1	1	1	1	1	5	14	0	7	19	19	1	0	0	0	2	6	3	3
71	145	1	0	1	1	1	0	1	0	0	1	1	1	0	1	1	1	0	0	0	0	0	1	0	0	0	0	0	1	0	0	0	0	0	0	3	0	0	2	12	15	0	1	0	0	1	1	2	3
71	146	0	0	0	0	0	0	0	0	0	0	0	0	0	0	0	0	0	0	0	0	0	0	0	0	0	0	0	0	0	0	0	0	0	0	0	0	0	0	0	0	0	0	0	0	0	0	0	0
71	147	0	1	0	1	0	1	1	0	1	0	1	0	1	1	0	1	1	0	1	0	1	1	1	1	1	1	1	1	1	1	1	1	1	1	8	12	0	6	12	21	0	1	1	0	1	2	1	1
71	148	0	0	0	0	0	0	0	0	0	0	0	0	0	0	0	0	0	0	0	0	0	0	0	0	0	0	0	0	0	0	0	0	0	0	0	0	0	0	0	0	0	0	0	0	0	0	0	0
71	149	0	1	0	1	0	0	0	1	1	1	1	0	1	0	0	0	0	0	1	0	1	1	1	0	0	0	1	1	1	1	1	0	1	1	3	0	0	6	4	14	2	0	0	0	1	3	4	5
71	150	1	1	1	1	1	1	1	1	1	1	1	1	1	1	1	1	1	1	1	1	1	1	1	1	1	1	1	1	1	1	1	1	1	1	11	17	0	5	16	15	1	1	1	0	4	2	2	1
71	151	1	0	1	1	1	0	0	0	1	1	1	1	1	1	1	1	0	0	0	0	0	0	1	0	0	0	0	1	0	0	0	0	0	0	5	0	0	2	7	16	2	3	1	1	1	4	0	3
71	152	0	0	0	0	0	0	0	0	0	0	0	0	0	0	0	0	0	0	0	0	0	0	0	0	0	0	0	0	0	0	0	0	0	0	0	0	0	0	0	0	0	0	0	0	0	0	0	0
71	153	1	0	1	1	0	1	1	1	1	0	1	1	1	0	0	0	0	1	0	0	0	1	1	0	0	1	0	0	0	0	0	0	0	0	2	12	0	5	11	20	0	0	1	0	1	2	2	3
71	154	0	0	0	0	0	0	0	0	0	0	0	0	0	0	0	0	0	0	0	0	0	0	0	0	0	0	0	0	0	0	0	0	0	0	0	0	0	0	0	0	0	0	0	0	0	0	0	0
71	155	1	1	1	1	1	1	1	1	1	1	1	1	1	1	1	1	1	1	1	1	1	1	1	1	1	1	1	1	1	1	1	1	1	1	5	16	0	6	19	13	2	1	0	0	4	3	2	3
71	156	1	1	1	1	1	1	1	1	1	1	1	1	1	1	1	1	1	1	1	1	1	1	1	1	1	1	1	1	1	1	1	1	1	1	7	16	0	5	18	13	1	0	1	0	5	6	2	2
71	157	0	1	1	0	0	1	1	0	0	1	0	1	0	0	0	0	1	0	1	1	1	0	0	1	0	0	0	1	1	0	1	1	1	1	4	3	0	3	14	14	0	1	1	1	0	4	3	4
71	158	1	1	1	1	1	1	1	1	1	1	1	1	1	1	1	1	1	1	1	1	1	1	1	1	1	1	1	1	1	1	1	1	1	1	8	18	0	4	15	11	0	0	0	0	2	3	4	2
71	159	1	0	0	1	0	1	1	0	1	0	0	1	0	1	1	1	1	1	0	0	0	0	0	0	0	0	0	0	0	0	1	0	0	0	0	0	0	1	13	15	0	1	1	0	1	4	0	6
71	160	0	1	1	0	0	1	0	1	1	0	0	1	0	0	0	1	0	1	1	0	1	0	1	0	1	1	0	1	1	0	0	1	0	1	5	12	0	4	17	10	1	1	1	0	1	3	3	5
71	161	1	0	1	1	0	1	1	0	1	1	1	1	1	0	1	1	1	1	1	0	1	0	0	0	1	0	1	0	0	1	1	1	1	0	2	6	0	2	14	15	2	1	1	0	2	6	3	4
71	162	1	1	1	1	1	1	1	1	1	1	1	1	1	1	1	1	1	1	1	1	1	1	1	1	1	1	1	1	1	1	1	1	1	1	4	17	0	3	16	19	1	4	1	0	1	4	3	3
71	163	1	0	0	0	1	0	1	0	1	0	1	1	1	1	0	0	1	1	0	0	0	0	1	1	0	0	0	1	0	0	0	0	0	0	2	0	0	2	12	0	1	1	0	0	1	3	0	5
71	164	0	1	0	0	1	0	0	0	0	1	1	1	0	0	0	0	1	0	0	1	1	0	1	0	1	1	0	1	1	0	0	1	0	1	5	12	0	2	12	11	1	2	3	1	0	3	1	5
71	165	1	0	1	0	1	1	0	1	0	0	0	1	1	1	1	1	1	0	0	0	0	1	0	0	0	0	0	0	0	1	1	0	0	1	3	0	0	3	10	0	0	0	0	0	1	2	0	3
71	166	1	1	1	1	1	1	1	1	1	1	1	1	1	1	1	1	1	1	1	1	1	1	1	1	1	1	1	1	1	1	1	1	1	1	9	16	0	3	20	14	1	0	0	0	5	2	3	1
71	167	0	1	1	0	0	0	0	1	1	0	0	1	0	0	0	0	0	0	1	1	0	1	1	1	1	1	0	1	0	1	1	0	1	1	6	15	0	1	6	0	0	0	1	0	2	3	1	5
71	168	1	1	1	1	1	1	1	1	1	1	1	1	1	1	1	1	1	1	1	1	1	1	1	1	1	1	1	1	1	1	1	1	1	1	8	16	0	6	19	17	0	1	1	0	3	4	3	2
71	169	0	0	0	0	0	0	0	0	0	0	0	0	0	0	0	0	0	0	0	0	0	0	0	0	0	0	0	0	0	0	0	0	0	0	0	0	0	0	0	0	0	0	0	0	0	0	0	0
71	170	0	1	0	0	0	1	0	0	1	1	0	1	0	0	0	1	1	1	1	1	0	1	1	1	1	1	0	1	1	1	1	1	1	0	8	14	0	4	9	0	0	1	1	0	1	3	2	0
71	171	1	1	1	1	1	1	1	1	1	1	1	1	1	1	1	1	1	1	1	1	1	1	1	1	1	1	1	1	1	1	1	1	1	1	6	13	0	6	16	15	2	1	0	0	2	3	3	0
71	172	1	1	1	1	1	1	1	1	1	1	1	1	1	1	1	1	1	1	1	1	1	1	1	1	1	1	1	1	1	1	1	1	1	1	9	15	0	6	15	14	0	1	2	1	2	2	2	3
71	173	1	0	1	1	1	1	1	1	1	1	1	0	1	1	1	0	0	0	0	1	0	0	0	0	0	0	0	0	0	0	0	0	0	0	3	1	0	0	10	15	0	0	0	0	3	3	0	4
71	174	1	0	1	1	1	0	1	1	1	0	1	1	1	1	1	1	1	0	0	1	0	0	0	0	0	0	0	0	0	0	0	0	0	1	5	4	0	2	14	16	0	1	0	0	3	4	2	3
71	175	1	1	1	1	1	1	1	1	1	1	1	1	1	1	1	1	1	1	1	1	1	1	1	1	1	1	1	1	1	1	1	1	1	1	9	13	0	5	18	14	1	3	1	0	2	4	3	2
71	176	1	0	0	1	1	1	1	1	1	1	1	1	0	0	1	1	1	1	0	0	1	0	0	0	1	0	0	0	0	0	0	0	1	0	4	0	0	6	10	18	1	1	2	0	2	2	0	3
71	177	0	1	0	1	0	0	0	0	0	0	1	0	0	0	1	0	1	0	0	0	0	1	1	1	1	1	1	1	0	1	1	1	1	1	5	14	0	4	6	15	0	1	0	0	3	2	0	2
71	178	0	1	0	0	1	0	1	0	0	1	0	0	0	0	1	0	0	0	1	0	1	1	1	1	1	0	1	1	1	0	1	0	1	1	3	0	0	3	9	10	1	2	2	0	1	5	1	5
71	179	0	1	0	0	0	0	0	1	0	0	1	0	1	0	1	1	0	0	0	1	0	1	0	1	1	1	1	1	0	1	1	1	1	1	4	15	0	1	6	0	0	0	0	0	1	2	1	3
71	180	1	0	0	0	1	1	1	1	0	1	1	0	1	1	1	1	1	0	0	0	0	0	0	0	0	0	1	0	1	0	0	0	0	0	3	0	0	1	13	0	1	3	1	0	0	2	1	4
71	181	1	0	0	1	1	1	0	0	1	1	1	1	1	1	0	0	1	1	0	0	1	0	0	0	1	0	0	1	0	0	1	0	0	1	5	2	0	4	12	16	1	3	3	0	3	5	2	4
71	182	1	0	1	1	0	1	1	1	1	1	0	0	1	1	1	0	0	1	0	1	0	1	0	0	0	0	0	1	1	0	1	0	0	0	5	2	0	0	6	16	0	3	1	0	2	4	2	4
71	183	0	1	0	0	1	0	0	0	0	0	0	0	0	0	0	0	1	0	0	1	1	1	0	0	0	1	1	1	1	1	1	0	1	1	3	14	0	0	3	12	0	0	0	0	2	0	2	3
71	184	0	0	0	0	0	0	0	0	0	0	0	0	0	0	0	0	0	0	0	0	0	0	0	0	0	0	0	0	0	0	0	0	0	0	0	0	0	0	0	0	0	0	0	0	0	0	0	0
71	185	1	0	1	1	0	1	1	0	1	1	1	1	0	1	1	1	1	1	1	0	0	1	0	0	0	1	1	0	0	1	0	1	0	0	7	12	0	4	13	19	1	3	2	1	2	3	1	4
71	186	0	0	0	0	0	0	0	0	0	0	0	0	0	0	0	0	0	0	0	0	0	0	0	0	0	0	0	0	0	0	0	0	0	0	0	0	0	0	0	0	0	0	0	0	0	0	0	0
71	187	0	0	0	0	0	0	0	0	0	0	0	0	0	0	0	0	0	0	0	0	0	0	0	0	0	0	0	0	0	0	0	0	0	0	0	0	0	0	0	0	0	0	0	0	0	0	0	0
71	188	0	0	0	0	0	0	0	0	0	0	0	0	0	0	0	0	0	0	0	0	0	0	0	0	0	0	0	0	0	0	0	0	0	0	0	0	0	0	0	0	0	0	0	0	0	0	0	0
71	189	0	1	0	1	0	0	1	0	0	0	0	0	0	0	0	0	1	0	1	1	0	1	1	1	1	1	1	1	1	1	0	1	1	1	3	15	0	3	13	16	1	0	0	0	3	1	3	2
71	190	0	1	1	0	0	0	0	1	0	0	0	0	1	0	0	0	1	0	1	0	1	0	1	1	1	1	0	0	1	1	0	0	0	1	5	13	0	2	5	14	0	1	1	1	0	1	0	2
71	191	1	0	1	0	1	1	1	1	1	1	1	1	1	0	1	1	0	1	0	0	0	1	1	1	0	1	0	0	0	0	1	0	1	0	2	14	0	0	14	0	1	2	1	0	0	5	0	4
71	192	0	1	0	0	0	0	0	1	0	0	0	0	0	0	0	0	0	0	1	0	1	1	1	0	1	1	1	0	0	1	1	1	1	1	4	11	0	3	9	16	0	0	1	0	1	2	3	3
71	193	0	0	0	0	0	0	0	0	0	0	0	0	0	0	0	0	0	0	0	0	0	0	0	0	0	0	0	0	0	0	0	0	0	0	0	0	0	0	0	0	0	0	0	0	0	0	0	0
71	194	1	1	1	1	1	1	1	1	1	1	1	1	1	1	1	1	1	1	1	1	1	1	1	1	1	1	1	1	1	1	1	1	1	1	8	18	0	5	17	19	1	1	0	0	3	4	4	2
71	195	0	1	0	0	0	0	0	0	0	0	0	0	1	0	0	0	1	0	1	1	1	1	0	1	1	1	1	1	1	0	1	1	1	0	3	12	0	2	4	12	0	0	1	0	0	0	1	0
71	196	1	0	1	0	1	0	1	1	1	1	1	1	1	1	1	1	1	1	0	0	0	0	0	0	1	0	0	0	1	1	1	0	0	0	4	0	0	1	14	0	2	1	0	0	2	2	3	2
71	197	1	1	1	1	1	1	1	1	1	1	1	1	1	1	1	1	1	1	1	1	1	1	1	1	1	1	1	1	1	1	1	1	1	1	6	16	0	7	19	18	1	0	0	0	3	4	3	2
71	198	0	0	0	0	0	0	0	0	0	0	0	0	0	0	0	0	0	0	0	0	0	0	0	0	0	0	0	0	0	0	0	0	0	0	0	0	0	0	0	0	0	0	0	0	0	0	0	0
71	199	0	1	0	0	0	0	0	0	0	1	0	0	1	0	0	0	0	0	1	1	0	0	0	0	1	1	0	1	1	0	1	0	1	0	1	10	0	1	0	0	0	4	1	0	1	4	0	4
71	200	1	0	1	0	1	0	1	1	0	1	1	0	0	1	1	1	1	1	0	0	1	0	0	0	1	1	0	0	1	0	0	0	0	0	5	10	0	3	10	12	1	3	1	1	2	4	4	4
71	201	1	1	1	1	1	1	1	1	1	1	1	1	1	1	1	1	1	1	1	1	1	1	1	1	1	1	1	1	1	1	1	1	1	1	12	18	0	6	20	10	1	1	0	0	3	2	4	2
71	202	1	0	1	0	1	1	1	1	1	1	0	1	1	0	0	0	1	1	0	0	0	0	1	1	0	0	0	1	1	0	0	0	0	1	2	0	0	2	12	0	0	3	2	0	0	5	0	3
71	203	1	0	1	1	1	0	1	1	1	1	1	1	0	1	1	1	0	0	1	0	0	1	0	1	0	0	0	0	0	0	0	0	0	1	5	0	0	2	16	17	0	2	1	0	2	3	2	4
71	204	0	0	0	0	0	0	0	0	0	0	0	0	0	0	0	0	0	0	0	0	0	0	0	0	0	0	0	0	0	0	0	0	0	0	0	0	0	0	0	0	0	0	0	0	0	0	0	0
71	205	1	1	1	1	1	1	1	1	1	1	1	1	1	1	1	1	1	1	1	1	1	1	1	1	1	1	1	1	1	1	1	1	1	1	6	16	0	6	16	13	1	3	1	1	3	4	4	2
71	206	0	1	0	1	0	0	0	0	0	0	0	0	0	0	0	0	0	0	1	1	0	1	1	1	1	1	1	1	1	0	0	1	1	1	3	12	0	3	4	16	0	0	0	0	1	0	0	2
71	207	0	1	1	0	1	0	0	0	0	0	0	0	1	0	0	0	0	1	1	1	1	0	0	1	1	1	1	1	1	0	1	1	1	1	4	15	0	4	9	10	0	0	0	0	0	0	4	1
[truncated: 561 more rows]
[truncated: 51 more columns]
