# Supplementary material for: Cultured Cortical Neurons Can Perform Blind Source Separation According to the Free-Energy Principle
Source: PLoS Comput Biol. 2015 Dec 21;11(12):e1004643. doi: 10.1371/journal.pcbi.1004643 (PMC4686348; doi:10.1371/journal.pcbi.1004643)
Supplement: S1 Dataset — Data are composed of conditional expectation transients for each condition (x_u_trn.csv, …, x_u_alt4.csv), Kullback-Leibler divergence transients for each condition (kld_trn.csv, …, kld_alt4.csv), and trains of evoked spike number at trial 1, 11, …, 91 in each culture in the TRN group (x(t)_trn_1.csv, …, x(t)_trn_23.csv). In file names, alt1, alt2, alt3, and alt4 indicate data under the alternative conditions where (a, ρ) = (1/2, 1/2), (3/4, 1/4), (3/4, 3/4), and (1, 1/2), respectively. (ZIP) [file pcbi.1004643.s004.zip › SupplementaryDataset1/x(t)_trn_13.csv]

trial	t	u1	u2	s1	s2	s3	s4	s5	s6	s7	s8	s9	s10	s11	s12	s13	s14	s15	s16	s17	s18	s19	s20	s21	s22	s23	s24	s25	s26	s27	s28	s29	s30	s31	s32	x1	x2	x3	x4	x5	x6	x7	x8	x9	x10	x11	x12	x13	x14
1	1	1	1	1	1	1	1	1	1	1	1	1	1	1	1	1	1	1	1	1	1	1	1	1	1	1	1	1	1	1	1	1	1	1	1	3	9	11	8	4	5	7	11	0	11	0	0	6	10
1	2	1	1	1	1	1	1	1	1	1	1	1	1	1	1	1	1	1	1	1	1	1	1	1	1	1	1	1	1	1	1	1	1	1	1	1	3	8	8	4	2	5	15	4	7	2	0	4	6
1	3	1	1	1	1	1	1	1	1	1	1	1	1	1	1	1	1	1	1	1	1	1	1	1	1	1	1	1	1	1	1	1	1	1	1	1	4	7	10	6	0	3	18	5	7	1	1	8	6
1	4	0	1	0	0	0	0	0	1	0	0	0	1	1	0	0	0	0	0	1	1	1	1	1	1	1	1	1	1	1	1	1	1	0	1	2	0	9	10	4	0	4	17	4	9	2	0	2	7
1	5	1	1	1	1	1	1	1	1	1	1	1	1	1	1	1	1	1	1	1	1	1	1	1	1	1	1	1	1	1	1	1	1	1	1	3	5	10	10	7	1	4	16	8	11	0	0	4	5
1	6	0	0	0	0	0	0	0	0	0	0	0	0	0	0	0	0	0	0	0	0	0	0	0	0	0	0	0	0	0	0	0	0	0	0	0	0	0	0	0	0	0	0	0	0	0	0	0	0
1	7	0	1	0	0	0	0	0	0	1	0	1	1	0	0	1	0	0	0	1	0	1	1	1	0	1	1	1	1	1	1	1	1	1	0	4	3	10	10	4	3	7	18	0	10	1	1	7	8
1	8	0	0	0	0	0	0	0	0	0	0	0	0	0	0	0	0	0	0	0	0	0	0	0	0	0	0	0	0	0	0	0	0	0	0	0	0	0	2	0	0	0	0	0	0	0	0	0	0
1	9	0	0	0	0	0	0	0	0	0	0	0	0	0	0	0	0	0	0	0	0	0	0	0	0	0	0	0	0	0	0	0	0	0	0	0	0	0	0	2	0	0	0	0	0	0	0	0	0
1	10	1	0	1	1	1	1	1	1	0	1	1	1	0	0	1	1	0	1	1	0	1	0	0	0	1	0	1	0	1	0	0	0	0	1	2	5	11	8	5	0	2	10	0	6	3	0	3	7
1	11	0	0	0	0	0	0	0	0	0	0	0	0	0	0	0	0	0	0	0	0	0	0	0	0	0	0	0	0	0	0	0	0	0	0	0	0	0	0	1	0	0	0	0	0	0	0	0	0
1	12	1	1	1	1	1	1	1	1	1	1	1	1	1	1	1	1	1	1	1	1	1	1	1	1	1	1	1	1	1	1	1	1	1	1	2	4	10	10	4	2	7	19	10	11	1	0	6	9
1	13	0	1	0	0	0	0	0	0	1	0	0	0	1	0	1	0	1	1	1	0	1	1	1	1	0	1	1	0	1	0	0	1	1	1	0	2	7	7	5	0	5	19	0	4	2	1	9	5
1	14	0	0	0	0	0	0	0	0	0	0	0	0	0	0	0	0	0	0	0	0	0	0	0	0	0	0	0	0	0	0	0	0	0	0	0	0	0	0	1	0	0	0	0	0	0	0	0	0
1	15	0	0	0	0	0	0	0	0	0	0	0	0	0	0	0	0	0	0	0	0	0	0	0	0	0	0	0	0	0	0	0	0	0	0	0	0	0	0	2	0	0	0	0	0	0	0	0	0
1	16	0	0	0	0	0	0	0	0	0	0	0	0	0	0	0	0	0	0	0	0	0	0	0	0	0	0	0	0	0	0	0	0	0	0	0	0	0	0	1	0	0	0	0	0	0	0	0	0
1	17	1	0	1	1	1	0	0	0	0	0	1	1	1	1	1	0	1	1	0	0	0	0	0	0	1	0	1	0	0	0	0	0	0	1	0	5	10	9	2	5	9	17	0	8	0	0	10	9
1	18	1	0	0	1	0	0	0	0	1	1	1	1	0	1	0	1	0	1	0	0	1	0	0	0	0	0	1	0	0	1	0	0	1	0	0	2	7	10	4	1	5	12	0	12	0	0	3	7
1	19	1	1	1	1	1	1	1	1	1	1	1	1	1	1	1	1	1	1	1	1	1	1	1	1	1	1	1	1	1	1	1	1	1	1	1	5	8	9	5	1	5	20	11	9	1	1	6	6
1	20	0	1	1	0	1	1	1	1	0	0	0	0	0	1	0	1	0	0	1	1	1	1	1	1	1	0	1	1	1	1	1	1	1	1	2	2	9	6	4	0	8	19	10	6	2	0	6	10
1	21	0	1	0	0	0	0	0	0	0	0	0	0	0	0	0	0	0	0	1	1	1	1	0	1	1	0	1	1	1	0	1	1	1	1	2	1	8	8	4	0	3	17	12	9	0	0	4	9
1	22	0	1	0	1	0	1	0	1	1	0	0	1	1	0	0	0	0	0	1	1	1	1	1	0	1	1	0	1	1	1	1	1	0	0	3	4	8	12	6	2	4	18	12	9	2	1	3	6
1	23	0	0	0	0	0	0	0	0	0	0	0	0	0	0	0	0	0	0	0	0	0	0	0	0	0	0	0	0	0	0	0	0	0	0	0	0	0	0	1	0	0	0	0	0	0	0	0	0
1	24	0	1	1	0	0	0	0	0	0	1	0	0	1	0	1	0	1	0	0	1	1	0	1	0	1	0	1	0	0	1	0	0	0	1	0	2	7	11	4	0	5	15	13	3	0	0	9	5
1	25	0	1	1	0	0	0	0	0	0	1	0	0	0	1	0	0	0	0	1	1	1	1	1	1	1	1	1	1	1	0	1	1	1	1	2	2	11	9	8	0	5	21	10	6	3	1	5	7
1	26	0	0	0	0	0	0	0	0	0	0	0	0	0	0	0	0	0	0	0	0	0	0	0	0	0	0	0	0	0	0	0	0	0	0	0	0	0	0	2	0	0	0	0	0	0	0	0	0
1	27	1	1	1	1	1	1	1	1	1	1	1	1	1	1	1	1	1	1	1	1	1	1	1	1	1	1	1	1	1	1	1	1	1	1	1	4	10	7	4	2	6	11	13	4	2	0	8	6
1	28	1	0	0	0	1	1	1	0	1	0	1	1	0	1	1	1	0	0	1	1	0	0	0	0	1	0	1	1	0	0	0	0	0	0	0	1	6	6	5	0	2	10	12	3	1	0	5	2
1	29	1	1	1	1	1	1	1	1	1	1	1	1	1	1	1	1	1	1	1	1	1	1	1	1	1	1	1	1	1	1	1	1	1	1	1	4	10	13	5	1	6	19	11	7	2	1	9	8
1	30	0	1	0	0	0	1	0	0	0	0	1	1	0	1	0	0	0	0	1	1	1	1	1	1	0	1	0	1	0	1	1	1	1	0	1	2	10	7	5	1	5	18	14	6	2	1	5	6
1	31	0	1	0	1	1	0	1	0	0	1	0	0	1	0	1	0	0	0	1	1	1	1	0	1	1	0	0	1	1	0	1	1	0	1	0	2	8	11	5	1	6	20	11	5	2	0	3	7
1	32	0	1	0	0	0	0	0	0	0	1	0	0	0	0	0	0	0	1	1	1	1	1	0	1	1	1	1	0	1	1	1	1	1	1	1	2	8	8	2	0	5	15	10	5	0	0	5	7
1	33	1	1	1	1	1	1	1	1	1	1	1	1	1	1	1	1	1	1	1	1	1	1	1	1	1	1	1	1	1	1	1	1	1	1	2	1	11	11	3	1	6	19	13	8	2	0	6	8
1	34	0	1	0	0	0	0	0	0	0	0	0	0	0	0	0	0	1	0	1	1	1	1	1	1	1	1	1	1	0	1	1	1	0	1	1	2	7	7	6	0	6	12	11	3	0	0	4	6
1	35	1	1	1	1	1	1	1	1	1	1	1	1	1	1	1	1	1	1	1	1	1	1	1	1	1	1	1	1	1	1	1	1	1	1	3	5	10	12	5	3	6	18	13	10	1	0	7	8
1	36	1	1	1	1	1	1	1	1	1	1	1	1	1	1	1	1	1	1	1	1	1	1	1	1	1	1	1	1	1	1	1	1	1	1	1	4	9	7	7	3	5	16	10	10	1	0	6	7
1	37	0	1	0	1	1	0	1	0	1	0	1	0	0	0	1	0	0	0	1	1	0	1	1	1	0	0	1	1	0	1	1	0	1	1	2	2	8	10	5	1	8	13	12	5	1	0	1	10
1	38	1	1	1	1	1	1	1	1	1	1	1	1	1	1	1	1	1	1	1	1	1	1	1	1	1	1	1	1	1	1	1	1	1	1	2	3	12	15	7	1	6	21	11	11	2	0	6	8
1	39	1	1	1	1	1	1	1	1	1	1	1	1	1	1	1	1	1	1	1	1	1	1	1	1	1	1	1	1	1	1	1	1	1	1	2	3	10	10	5	3	7	24	12	10	1	0	6	9
1	40	0	0	0	0	0	0	0	0	0	0	0	0	0	0	0	0	0	0	0	0	0	0	0	0	0	0	0	0	0	0	0	0	0	0	0	0	0	0	1	0	0	0	0	0	0	0	0	0
1	41	1	1	1	1	1	1	1	1	1	1	1	1	1	1	1	1	1	1	1	1	1	1	1	1	1	1	1	1	1	1	1	1	1	1	3	5	10	14	6	2	9	18	10	12	2	0	8	10
1	42	1	1	1	1	1	1	1	1	1	1	1	1	1	1	1	1	1	1	1	1	1	1	1	1	1	1	1	1	1	1	1	1	1	1	1	2	9	6	5	1	6	20	13	10	2	0	4	7
1	43	0	0	0	0	0	0	0	0	0	0	0	0	0	0	0	0	0	0	0	0	0	0	0	0	0	0	0	0	0	0	0	0	0	0	0	0	0	0	1	0	0	0	0	0	0	0	0	0
1	44	1	1	1	1	1	1	1	1	1	1	1	1	1	1	1	1	1	1	1	1	1	1	1	1	1	1	1	1	1	1	1	1	1	1	2	3	8	9	4	0	5	15	16	7	1	1	2	7
1	45	0	0	0	0	0	0	0	0	0	0	0	0	0	0	0	0	0	0	0	0	0	0	0	0	0	0	0	0	0	0	0	0	0	0	0	0	0	0	1	0	0	0	0	0	0	0	0	0
1	46	1	1	1	1	1	1	1	1	1	1	1	1	1	1	1	1	1	1	1	1	1	1	1	1	1	1	1	1	1	1	1	1	1	1	3	5	11	11	4	2	7	21	12	9	1	0	12	11
1	47	0	1	0	1	1	1	0	1	0	0	1	0	0	0	0	0	0	0	0	1	1	1	1	0	1	1	1	0	0	1	0	1	0	1	1	1	7	8	8	0	4	16	11	4	1	1	4	7
1	48	1	0	1	0	1	1	0	1	0	1	1	1	1	0	1	1	1	0	1	0	0	0	0	0	0	0	0	0	1	0	0	0	0	0	1	0	8	6	1	1	6	16	0	4	0	0	3	5
1	49	1	0	1	1	0	1	1	1	1	0	0	1	1	1	1	0	1	1	0	0	0	0	1	0	1	0	0	0	0	0	0	0	0	0	0	1	7	13	5	0	2	12	0	7	0	0	5	5
1	50	1	0	1	1	0	1	1	1	1	0	0	0	1	1	1	0	1	0	0	0	0	0	1	0	1	0	0	1	0	0	0	1	0	0	0	0	5	8	7	0	1	14	0	3	0	1	4	2
1	51	1	1	1	1	1	1	1	1	1	1	1	1	1	1	1	1	1	1	1	1	1	1	1	1	1	1	1	1	1	1	1	1	1	1	2	7	13	13	7	1	7	20	12	7	1	0	7	11
1	52	0	1	0	1	0	1	0	1	0	0	0	0	0	0	0	0	0	0	0	1	1	1	0	1	0	1	1	1	1	1	0	1	1	1	0	1	7	11	3	2	4	19	14	5	0	0	5	6
1	53	0	1	0	0	0	0	1	0	0	0	1	1	0	1	0	0	0	0	0	1	0	1	1	0	0	1	1	1	1	1	1	0	0	1	1	0	9	10	5	0	6	12	8	6	1	0	5	7
1	54	0	0	0	0	0	0	0	0	0	0	0	0	0	0	0	0	0	0	0	0	0	0	0	0	0	0	0	0	0	0	0	0	0	0	0	0	0	0	2	0	0	0	0	0	0	0	0	0
1	55	1	1	1	1	1	1	1	1	1	1	1	1	1	1	1	1	1	1	1	1	1	1	1	1	1	1	1	1	1	1	1	1	1	1	2	5	10	9	6	2	7	16	9	6	3	0	5	9
1	56	0	1	1	0	0	1	0	0	0	0	1	1	0	0	1	0	1	0	0	0	1	1	0	1	1	0	1	1	1	0	1	0	0	1	0	2	8	7	4	0	4	16	0	4	0	0	8	6
1	57	0	1	0	0	0	0	0	0	0	0	0	0	0	0	1	1	1	0	1	1	1	0	1	0	1	1	0	1	1	1	1	1	0	1	0	2	9	8	3	3	4	17	9	6	3	2	7	8
1	58	0	1	0	0	0	1	1	1	0	0	0	0	1	0	0	0	0	0	0	1	0	0	1	1	1	1	0	1	0	1	1	0	1	1	1	1	8	7	4	0	4	20	9	8	0	0	4	7
1	59	0	0	0	0	0	0	0	0	0	0	0	0	0	0	0	0	0	0	0	0	0	0	0	0	0	0	0	0	0	0	0	0	0	0	0	0	0	0	2	0	0	0	0	0	0	0	0	0
1	60	1	1	1	1	1	1	1	1	1	1	1	1	1	1	1	1	1	1	1	1	1	1	1	1	1	1	1	1	1	1	1	1	1	1	2	4	10	14	6	1	8	21	14	9	1	0	6	7
1	61	1	1	1	1	1	1	1	1	1	1	1	1	1	1	1	1	1	1	1	1	1	1	1	1	1	1	1	1	1	1	1	1	1	1	0	2	11	11	5	0	3	15	12	10	4	0	6	6
1	62	0	1	0	0	0	0	0	1	0	1	0	1	0	0	0	1	0	0	1	1	1	1	1	1	1	1	1	1	1	1	1	1	1	0	1	2	11	11	7	1	5	18	12	8	3	1	7	7
1	63	1	1	1	1	1	1	1	1	1	1	1	1	1	1	1	1	1	1	1	1	1	1	1	1	1	1	1	1	1	1	1	1	1	1	5	2	9	12	5	0	6	18	13	8	1	0	7	9
1	64	1	0	1	0	1	1	1	1	1	0	1	1	1	1	0	1	1	1	1	1	0	0	1	0	0	0	0	0	0	0	1	0	1	0	0	2	10	8	5	0	2	18	13	5	2	0	6	7
1	65	1	1	1	1	1	1	1	1	1	1	1	1	1	1	1	1	1	1	1	1	1	1	1	1	1	1	1	1	1	1	1	1	1	1	3	4	9	12	4	1	3	21	11	8	1	0	8	10
1	66	0	1	0	0	1	0	1	0	1	0	0	1	0	1	0	1	1	0	1	1	1	1	0	1	1	0	0	1	1	0	0	1	1	1	2	2	7	10	5	1	4	19	9	9	1	0	2	8
1	67	0	1	1	0	0	0	1	0	0	1	1	1	1	0	1	1	0	0	1	0	1	1	1	1	0	0	1	1	0	1	1	1	1	1	0	2	9	13	7	1	7	13	0	6	2	2	7	7
1	68	0	1	1	0	0	1	0	0	1	0	1	0	0	1	0	0	0	0	1	1	0	1	1	0	1	0	1	1	1	1	1	0	1	1	0	3	10	9	5	1	7	20	13	4	2	0	1	7
1	69	1	1	1	1	1	1	1	1	1	1	1	1	1	1	1	1	1	1	1	1	1	1	1	1	1	1	1	1	1	1	1	1	1	1	0	6	11	12	8	1	3	20	10	8	1	0	8	7
1	70	1	1	1	1	1	1	1	1	1	1	1	1	1	1	1	1	1	1	1	1	1	1	1	1	1	1	1	1	1	1	1	1	1	1	1	4	8	14	7	1	6	19	14	12	2	0	4	4
1	71	1	1	1	1	1	1	1	1	1	1	1	1	1	1	1	1	1	1	1	1	1	1	1	1	1	1	1	1	1	1	1	1	1	1	3	3	8	11	4	3	9	17	11	8	0	0	6	6
1	72	0	1	0	0	1	1	1	0	1	0	0	0	1	0	0	0	0	0	1	0	1	1	1	1	1	1	0	1	1	1	1	1	0	1	1	5	7	11	5	0	3	16	0	6	1	0	7	6
1	73	1	0	1	0	0	0	0	0	1	1	1	1	1	0	1	1	0	1	0	0	0	0	0	1	0	1	1	0	0	0	0	0	0	0	1	2	7	10	3	0	4	11	0	5	0	0	1	6
1	74	1	0	0	1	1	0	1	1	0	1	0	1	1	1	0	0	1	1	0	0	0	0	1	0	0	0	1	1	0	0	1	1	0	0	3	2	8	11	4	1	2	16	0	5	1	0	6	8
1	75	0	1	0	1	0	0	0	0	1	0	0	1	0	1	1	0	0	0	0	1	1	0	1	0	1	1	1	1	1	1	1	1	0	0	0	4	9	10	5	0	4	15	14	8	2	0	7	6
1	76	1	0	1	0	1	1	1	1	1	1	1	0	1	1	1	1	0	1	1	0	1	0	0	0	1	1	0	0	0	0	1	0	0	0	1	2	9	11	6	1	3	16	0	7	4	0	9	4
1	77	0	0	0	0	0	0	0	0	0	0	0	0	0	0	0	0	0	0	0	0	0	0	0	0	0	0	0	0	0	0	0	0	0	0	0	0	0	0	2	0	0	0	0	0	0	0	0	0
1	78	1	1	1	1	1	1	1	1	1	1	1	1	1	1	1	1	1	1	1	1	1	1	1	1	1	1	1	1	1	1	1	1	1	1	5	8	11	11	4	1	8	20	12	8	2	0	1	8
1	79	0	1	0	0	1	1	0	0	0	0	0	0	0	1	0	0	0	0	1	1	1	0	1	1	1	1	1	1	1	1	1	1	0	1	0	3	7	8	5	0	2	14	11	4	2	1	3	5
1	80	1	0	1	0	1	1	1	1	1	1	1	1	0	1	0	1	1	1	0	0	0	0	0	0	1	0	0	0	0	0	0	0	0	0	0	0	6	5	4	0	0	12	0	3	2	0	8	7
1	81	0	0	0	0	0	0	0	0	0	0	0	0	0	0	0	0	0	0	0	0	0	0	0	0	0	0	0	0	0	0	0	0	0	0	0	0	0	0	2	0	0	0	0	0	0	0	0	0
1	82	1	1	1	1	1	1	1	1	1	1	1	1	1	1	1	1	1	1	1	1	1	1	1	1	1	1	1	1	1	1	1	1	1	1	2	6	9	11	3	4	6	15	12	9	1	1	11	9
1	83	0	0	0	0	0	0	0	0	0	0	0	0	0	0	0	0	0	0	0	0	0	0	0	0	0	0	0	0	0	0	0	0	0	0	0	0	0	0	3	0	0	0	0	0	0	0	0	0
1	84	0	1	0	0	1	1	0	0	1	0	0	0	1	1	0	0	0	0	1	1	1	1	1	1	1	1	1	1	1	1	0	1	1	1	2	2	8	12	5	1	8	18	13	10	3	0	5	5
1	85	1	0	0	0	1	1	0	1	0	1	0	1	1	1	1	1	0	1	0	0	0	1	0	0	1	0	1	0	0	0	1	0	1	0	0	2	7	5	4	1	3	17	0	6	0	0	9	6
1	86	0	0	0	0	0	0	0	0	0	0	0	0	0	0	0	0	0	0	0	0	0	0	0	0	0	0	0	0	0	0	0	0	0	0	0	0	0	0	3	0	0	0	0	0	0	0	0	0
1	87	1	1	1	1	1	1	1	1	1	1	1	1	1	1	1	1	1	1	1	1	1	1	1	1	1	1	1	1	1	1	1	1	1	1	4	7	11	8	7	2	6	22	12	13	0	1	11	10
1	88	0	1	1	1	0	0	1	0	0	0	0	0	0	1	0	1	0	0	0	0	1	0	1	0	1	1	1	1	1	1	1	1	0	1	0	1	7	11	6	0	3	16	0	6	2	1	5	5
1	89	1	0	1	1	1	1	1	0	1	1	1	0	1	1	1	0	1	0	1	0	0	0	1	0	0	0	0	0	1	0	1	0	0	0	0	1	6	9	5	0	4	18	0	2	2	0	2	4
1	90	1	0	1	0	1	1	1	1	1	1	1	1	1	0	0	0	1	1	0	0	0	0	0	0	0	0	1	0	0	1	1	1	0	1	0	2	8	5	6	0	4	20	0	6	2	2	8	6
1	91	1	1	1	1	1	1	1	1	1	1	1	1	1	1	1	1	1	1	1	1	1	1	1	1	1	1	1	1	1	1	1	1	1	1	0	3	9	14	6	0	5	17	11	6	2	0	8	5
1	92	0	1	1	0	1	0	0	0	1	1	0	0	1	0	0	1	1	0	1	1	0	1	1	0	1	1	1	1	1	1	1	0	1	1	0	1	8	11	8	0	3	14	8	3	2	0	7	8
1	93	1	0	0	1	1	1	1	1	1	1	0	1	1	1	1	0	1	1	0	0	0	0	0	1	0	0	0	0	0	1	0	0	0	0	0	1	6	13	3	1	2	13	0	3	0	0	7	6
1	94	1	1	1	1	1	1	1	1	1	1	1	1	1	1	1	1	1	1	1	1	1	1	1	1	1	1	1	1	1	1	1	1	1	1	2	1	9	8	5	1	7	18	10	11	2	0	7	10
1	95	1	1	1	1	1	1	1	1	1	1	1	1	1	1	1	1	1	1	1	1	1	1	1	1	1	1	1	1	1	1	1	1	1	1	0	2	8	7	5	2	6	22	13	8	2	0	7	7
1	96	0	0	0	0	0	0	0	0	0	0	0	0	0	0	0	0	0	0	0	0	0	0	0	0	0	0	0	0	0	0	0	0	0	0	0	0	0	0	2	0	0	0	0	0	0	0	0	0
1	97	0	1	0	0	0	0	0	0	0	1	0	1	0	0	0	0	0	0	1	1	1	1	1	1	1	0	1	1	1	1	1	0	1	1	2	5	9	11	5	0	7	14	10	10	1	0	10	6
1	98	1	0	1	0	1	0	1	1	1	1	1	0	1	1	1	1	1	0	1	0	0	0	1	0	0	0	0	1	0	0	0	1	0	0	0	2	8	4	8	1	1	14	0	2	1	1	3	6
1	99	1	0	0	1	1	0	1	1	1	1	1	1	1	1	1	1	1	1	0	1	1	0	0	0	0	0	1	0	0	0	0	0	1	0	0	2	9	7	5	0	7	16	9	6	2	1	5	6
1	100	0	1	1	0	1	0	0	1	1	0	0	1	1	0	1	0	0	0	1	1	1	1	0	1	0	1	1	1	1	1	0	1	0	0	1	4	9	9	5	0	5	16	13	4	0	0	2	6
1	101	0	1	0	1	0	0	1	0	1	0	0	0	0	0	1	0	0	0	1	1	0	1	1	1	0	0	1	1	1	0	1	1	0	1	0	1	8	6	7	0	6	18	10	5	2	0	5	5
1	102	1	0	1	0	1	1	1	1	0	1	1	1	1	1	1	1	0	1	1	0	0	0	1	0	1	0	0	0	1	1	0	1	0	1	0	1	8	9	4	1	5	14	0	6	3	0	7	5
1	103	0	0	0	0	0	0	0	0	0	0	0	0	0	0	0	0	0	0	0	0	0	0	0	0	0	0	0	0	0	0	0	0	0	0	0	0	0	0	2	0	0	0	0	0	0	0	0	0
1	104	0	1	0	0	1	1	0	0	1	1	1	0	0	0	1	0	1	0	1	0	1	1	1	0	1	0	1	1	1	1	0	1	0	1	0	3	9	11	6	1	7	16	0	9	4	1	9	7
1	105	0	0	0	0	0	0	0	0	0	0	0	0	0	0	0	0	0	0	0	0	0	0	0	0	0	0	0	0	0	0	0	0	0	0	0	0	0	0	2	0	0	0	0	0	0	0	0	0
1	106	0	1	0	0	0	1	0	0	0	0	1	1	0	0	0	0	1	0	0	0	1	0	1	1	1	1	1	1	1	1	0	1	0	1	0	0	3	0	4	0	2	4	0	1	1	1	0	1
1	107	1	1	1	1	1	1	1	1	1	1	1	1	1	1	1	1	1	1	1	1	1	1	1	1	1	1	1	1	1	1	1	1	1	1	2	6	9	13	5	3	7	16	11	9	2	1	9	10
1	108	1	1	1	1	1	1	1	1	1	1	1	1	1	1	1	1	1	1	1	1	1	1	1	1	1	1	1	1	1	1	1	1	1	1	2	2	10	11	5	1	4	18	14	9	3	0	5	9
1	109	1	0	0	1	1	0	0	1	1	0	1	1	1	1	0	1	1	1	0	1	0	0	0	0	0	1	0	0	0	1	0	0	1	0	0	1	7	9	2	2	4	15	5	8	0	0	6	10
1	110	1	0	0	1	1	0	1	0	0	1	1	1	1	0	1	0	1	1	1	0	1	0	0	0	1	0	0	0	0	1	0	0	0	0	0	2	7	11	3	1	5	14	0	6	2	0	7	3
1	111	1	1	1	1	1	1	1	1	1	1	1	1	1	1	1	1	1	1	1	1	1	1	1	1	1	1	1	1	1	1	1	1	1	1	1	6	9	8	5	2	5	17	10	12	1	0	5	10
1	112	1	1	1	1	1	1	1	1	1	1	1	1	1	1	1	1	1	1	1	1	1	1	1	1	1	1	1	1	1	1	1	1	1	1	0	3	10	12	5	0	6	20	10	7	2	0	3	7
1	113	0	1	0	0	0	0	0	0	1	0	0	0	1	1	1	0	0	0	0	0	1	1	0	1	1	0	0	0	1	1	1	1	1	1	0	0	7	12	3	0	6	15	0	3	0	0	6	6
1	114	0	0	0	0	0	0	0	0	0	0	0	0	0	0	0	0	0	0	0	0	0	0	0	0	0	0	0	0	0	0	0	0	0	0	0	0	0	0	2	0	0	0	0	0	0	0	0	0
1	115	1	0	1	0	0	1	0	1	1	1	0	0	1	0	1	1	0	1	0	0	0	0	0	1	0	0	0	0	0	0	0	0	0	0	1	1	8	11	4	0	3	17	0	6	0	0	7	8
1	116	1	0	1	1	1	1	0	1	0	0	1	1	0	0	1	0	1	1	0	0	0	0	1	0	0	0	0	0	0	0	0	0	0	0	1	2	8	11	4	0	4	13	0	4	0	0	6	7
1	117	0	1	0	1	1	0	0	0	0	0	0	1	1	0	0	0	0	0	0	1	1	0	1	0	1	0	1	1	0	0	1	1	0	1	1	5	6	10	7	0	3	14	12	5	2	0	7	6
1	118	1	0	1	0	0	1	1	0	1	1	1	0	1	1	1	1	1	1	0	0	0	0	0	0	0	0	1	0	0	0	0	0	0	1	0	2	6	2	5	0	1	14	0	4	2	0	3	7
1	119	1	1	1	1	1	1	1	1	1	1	1	1	1	1	1	1	1	1	1	1	1	1	1	1	1	1	1	1	1	1	1	1	1	1	3	4	10	15	6	4	7	15	12	6	3	0	7	9
1	120	0	1	0	1	1	0	0	0	0	0	0	0	0	1	0	0	0	0	1	1	1	0	1	1	0	1	0	0	1	0	1	0	1	1	0	3	7	10	5	1	5	16	11	10	0	0	5	7
1	121	1	0	0	1	1	1	0	1	1	1	1	1	1	1	0	0	1	0	0	1	0	0	0	0	1	0	1	0	0	0	0	0	0	0	1	3	7	10	4	0	2	16	11	4	0	0	5	3
1	122	0	1	1	1	0	0	0	1	1	0	0	0	0	0	0	0	0	0	1	1	1	0	1	1	1	1	1	1	1	0	0	1	1	1	2	5	10	10	6	1	4	19	10	6	3	1	6	8
1	123	0	0	0	0	0	0	0	0	0	0	0	0	0	0	0	0	0	0	0	0	0	0	0	0	0	0	0	0	0	0	0	0	0	0	0	0	0	0	2	0	0	0	0	0	0	0	0	0
1	124	0	1	0	1	1	1	0	0	0	0	0	1	0	0	0	0	1	0	1	1	1	1	1	1	1	1	1	1	1	1	1	1	1	1	2	3	10	10	5	2	6	18	8	4	2	0	6	9
1	125	0	1	0	1	0	0	1	1	0	0	1	1	0	0	0	0	0	1	0	0	0	1	1	1	1	1	0	1	1	1	1	0	0	1	3	1	8	10	3	0	7	14	0	11	0	0	1	13
1	126	0	0	0	0	0	0	0	0	0	0	0	0	0	0	0	0	0	0	0	0	0	0	0	0	0	0	0	0	0	0	0	0	0	0	0	0	0	0	2	0	0	0	0	0	0	0	0	0
1	127	0	1	0	0	0	0	0	0	0	1	0	0	0	0	0	0	1	1	1	1	0	1	0	1	1	0	1	0	1	1	1	0	0	0	1	4	10	12	1	0	8	14	8	5	0	0	5	6
1	128	0	1	0	0	0	1	1	1	0	0	0	0	0	0	0	0	0	0	1	1	1	1	1	1	1	0	1	1	0	0	1	0	1	1	1	3	7	11	7	0	3	12	12	3	1	0	2	5
1	129	0	0	0	0	0	0	0	0	0	0	0	0	0	0	0	0	0	0	0	0	0	0	0	0	0	0	0	0	0	0	0	0	0	0	0	0	0	0	2	0	0	0	0	0	0	0	0	0
1	130	1	0	0	0	0	1	1	1	1	1	1	0	1	1	1	1	0	1	0	1	1	1	0	0	0	0	0	0	1	0	1	0	0	0	0	6	8	11	6	1	8	20	9	11	1	0	9	5
1	131	1	1	1	1	1	1	1	1	1	1	1	1	1	1	1	1	1	1	1	1	1	1	1	1	1	1	1	1	1	1	1	1	1	1	1	4	10	11	7	2	5	17	11	4	1	1	8	9
1	132	1	1	1	1	1	1	1	1	1	1	1	1	1	1	1	1	1	1	1	1	1	1	1	1	1	1	1	1	1	1	1	1	1	1	2	2	8	12	4	1	3	19	13	10	0	0	6	9
1	133	0	0	0	0	0	0	0	0	0	0	0	0	0	0	0	0	0	0	0	0	0	0	0	0	0	0	0	0	0	0	0	0	0	0	0	0	0	0	2	0	0	0	0	0	0	0	0	0
1	134	0	1	0	0	0	0	0	1	0	0	1	1	0	0	0	1	0	1	1	1	1	1	1	1	1	0	1	1	1	1	1	0	1	1	3	4	10	11	3	3	5	16	10	7	2	0	7	8
1	135	0	0	0	0	0	0	0	0	0	0	0	0	0	0	0	0	0	0	0	0	0	0	0	0	0	0	0	0	0	0	0	0	0	0	0	0	0	0	2	0	0	0	0	0	0	0	0	0
1	136	1	0	1	1	1	0	1	1	1	1	1	1	0	1	1	1	1	1	0	0	1	1	1	1	0	1	1	1	0	0	0	0	0	0	2	3	9	12	4	1	5	18	0	9	2	0	6	8
1	137	1	0	0	0	1	1	1	1	1	0	0	1	1	0	1	1	0	1	0	0	0	1	1	0	0	1	1	0	1	0	0	0	0	0	1	4	6	7	4	0	6	16	0	7	2	0	8	7
1	138	1	1	1	1	1	1	1	1	1	1	1	1	1	1	1	1	1	1	1	1	1	1	1	1	1	1	1	1	1	1	1	1	1	1	1	3	9	11	6	1	8	24	10	6	2	0	5	8
1	139	0	0	0	0	0	0	0	0	0	0	0	0	0	0	0	0	0	0	0	0	0	0	0	0	0	0	0	0	0	0	0	0	0	0	0	0	0	0	3	0	0	0	0	0	0	0	0	0
1	140	0	0	0	0	0	0	0	0	0	0	0	0	0	0	0	0	0	0	0	0	0	0	0	0	0	0	0	0	0	0	0	0	0	0	0	0	0	0	1	0	0	0	0	0	0	0	0	0
1	141	1	1	1	1	1	1	1	1	1	1	1	1	1	1	1	1	1	1	1	1	1	1	1	1	1	1	1	1	1	1	1	1	1	1	2	5	9	13	7	0	7	17	11	5	1	0	4	9
1	142	1	0	0	1	1	1	1	1	1	0	1	1	1	0	1	1	1	0	0	0	0	1	0	0	0	0	0	0	0	1	0	0	0	0	1	2	6	8	4	0	4	13	0	6	2	0	8	3
1	143	0	1	1	1	0	0	0	0	0	1	1	0	0	0	0	0	0	0	0	1	1	1	1	1	1	1	1	1	0	1	0	1	0	0	0	3	8	7	7	0	8	15	9	7	3	1	4	6
1	144	0	1	1	0	0	0	1	0	1	0	1	0	0	0	0	0	0	0	0	1	0	0	1	1	0	1	1	0	1	1	0	1	0	1	1	3	8	8	6	0	5	14	5	5	0	0	3	8
1	145	1	0	1	1	1	1	1	1	1	0	1	1	1	0	1	1	1	1	1	0	0	0	1	0	0	1	0	0	1	1	1	1	0	0	1	7	9	9	6	1	4	17	0	8	2	0	5	6
1	146	0	1	0	0	0	1	0	0	1	1	0	0	1	0	0	0	0	0	0	1	0	0	1	1	1	0	1	1	0	1	1	0	1	1	0	2	7	8	5	1	6	17	0	3	0	1	7	7
1	147	0	1	0	0	0	0	0	1	0	0	1	0	0	0	0	0	0	0	1	1	1	0	0	0	0	1	1	1	1	0	1	1	1	1	0	4	9	8	4	0	4	16	9	4	0	0	4	9
1	148	1	0	1	1	0	1	1	1	1	1	1	1	1	0	1	1	1	0	0	1	0	0	1	1	0	0	0	0	0	0	0	0	0	0	0	0	9	10	6	0	5	20	9	4	1	0	4	8
1	149	0	1	1	0	0	0	0	0	1	1	0	1	0	0	0	1	0	1	1	1	1	0	1	1	1	1	0	1	1	1	1	0	1	1	0	4	10	12	4	0	2	14	11	9	3	1	8	7
1	150	0	1	0	0	0	0	1	0	1	0	0	0	0	0	0	1	0	0	0	1	1	1	0	0	1	0	1	0	0	1	0	1	1	1	0	3	8	9	4	1	5	13	10	6	1	0	5	6
1	151	1	1	1	1	1	1	1	1	1	1	1	1	1	1	1	1	1	1	1	1	1	1	1	1	1	1	1	1	1	1	1	1	1	1	0	4	10	15	7	2	9	23	13	9	2	1	10	12
1	152	1	0	1	1	0	0	1	1	1	1	0	1	0	1	1	1	1	1	0	0	0	0	1	0	0	0	0	0	0	1	0	0	1	1	1	2	7	11	5	0	6	14	0	6	2	0	10	4
1	153	1	1	1	1	1	1	1	1	1	1	1	1	1	1	1	1	1	1	1	1	1	1	1	1	1	1	1	1	1	1	1	1	1	1	2	8	10	12	6	1	9	19	12	10	1	0	7	8
1	154	0	1	0	0	0	1	0	0	1	1	0	0	0	1	0	0	1	0	1	0	1	1	1	1	1	1	0	0	0	1	1	1	1	1	0	2	6	10	5	1	2	18	0	3	3	0	6	8
1	155	1	1	1	1	1	1	1	1	1	1	1	1	1	1	1	1	1	1	1	1	1	1	1	1	1	1	1	1	1	1	1	1	1	1	1	2	9	9	8	2	3	20	13	10	3	1	9	11
1	156	0	1	0	0	0	1	0	1	0	1	0	0	0	0	0	0	1	0	1	1	1	0	1	1	1	0	1	0	1	1	1	1	1	1	1	4	9	7	5	0	3	15	9	8	1	0	7	4
1	157	0	1	1	1	0	0	0	1	0	1	0	0	1	0	1	1	0	0	1	1	1	0	1	1	1	1	1	0	0	0	1	1	1	1	2	2	7	8	5	1	2	13	9	7	1	0	5	8
1	158	0	1	0	1	0	0	1	0	0	1	0	0	0	0	1	0	1	0	1	1	1	0	1	1	1	0	1	0	1	0	1	1	1	0	1	2	10	5	5	0	3	17	9	5	2	0	5	9
1	159	0	1	1	0	0	1	1	0	0	0	0	0	1	0	0	1	1	0	0	1	1	1	1	1	1	0	1	1	1	0	1	1	0	0	0	2	9	9	6	0	4	19	12	5	2	0	7	4
1	160	1	0	1	1	0	1	1	1	1	0	1	1	1	1	1	0	1	1	0	1	0	0	0	0	0	0	0	0	0	1	0	0	0	0	0	4	10	10	4	0	2	18	9	4	2	0	8	10
1	161	0	1	0	0	1	1	0	0	0	1	0	1	0	0	0	1	0	0	1	0	1	1	1	0	1	1	0	1	1	1	1	1	0	1	1	1	7	10	6	1	5	20	0	7	3	1	7	10
1	162	0	0	0	0	0	0	0	0	0	0	0	0	0	0	0	0	0	0	0	0	0	0	0	0	0	0	0	0	0	0	0	0	0	0	0	0	0	0	1	0	0	0	0	0	0	0	0	0
1	163	1	1	1	1	1	1	1	1	1	1	1	1	1	1	1	1	1	1	1	1	1	1	1	1	1	1	1	1	1	1	1	1	1	1	2	4	11	10	3	2	9	16	10	11	1	0	7	11
1	164	0	0	0	0	0	0	0	0	0	0	0	0	0	0	0	0	0	0	0	0	0	0	0	0	0	0	0	0	0	0	0	0	0	0	0	0	0	0	1	0	0	0	0	0	0	0	0	0
1	165	0	1	0	0	1	0	0	0	0	0	1	0	0	0	1	1	1	0	0	1	1	1	1	1	1	1	1	0	0	1	1	0	0	1	1	5	11	9	6	1	5	14	7	7	0	0	9	7
1	166	0	1	0	1	0	0	0	1	0	0	0	1	1	0	1	0	0	0	1	1	1	1	1	1	1	1	1	1	1	1	1	1	1	0	2	3	8	12	3	2	4	17	11	11	2	2	6	6
1	167	0	0	0	0	0	0	0	0	0	0	0	0	0	0	0	0	0	0	0	0	0	0	0	0	0	0	0	0	0	0	0	0	0	0	0	0	0	0	0	0	0	0	0	0	0	0	0	0
1	168	0	0	0	0	0	0	0	0	0	0	0	0	0	0	0	0	0	0	0	0	0	0	0	0	0	0	0	0	0	0	0	0	0	0	0	0	0	0	2	0	0	0	0	0	0	0	0	0
1	169	1	1	1	1	1	1	1	1	1	1	1	1	1	1	1	1	1	1	1	1	1	1	1	1	1	1	1	1	1	1	1	1	1	1	2	5	11	12	5	2	4	18	12	4	1	0	5	8
1	170	0	1	0	0	0	0	0	1	0	1	1	1	0	1	0	0	1	1	1	1	1	1	1	0	0	1	0	1	1	0	0	0	1	1	0	0	6	8	7	0	5	15	8	8	2	1	6	7
1	171	0	0	0	0	0	0	0	0	0	0	0	0	0	0	0	0	0	0	0	0	0	0	0	0	0	0	0	0	0	0	0	0	0	0	0	0	0	0	2	0	0	0	0	0	0	0	0	0
1	172	1	1	1	1	1	1	1	1	1	1	1	1	1	1	1	1	1	1	1	1	1	1	1	1	1	1	1	1	1	1	1	1	1	1	1	5	11	11	4	2	4	19	11	8	2	0	9	11
1	173	1	0	0	1	1	1	0	1	1	1	1	1	0	1	1	1	1	1	0	0	0	1	0	0	0	0	0	0	0	0	0	0	0	1	0	0	8	12	4	0	4	11	0	7	0	0	7	5
1	174	1	0	1	1	1	0	1	1	1	1	1	1	0	1	1	0	1	0	0	0	0	0	0	0	0	0	0	0	0	0	0	1	0	0	0	1	7	8	5	0	6	8	0	1	2	0	3	6
1	175	0	0	0	0	0	0	0	0	0	0	0	0	0	0	0	0	0	0	0	0	0	0	0	0	0	0	0	0	0	0	0	0	0	0	0	0	0	0	1	0	0	0	0	0	0	0	0	0
1	176	1	0	1	1	1	1	0	0	0	1	1	1	1	1	1	0	1	1	0	0	1	0	1	1	1	0	1	0	0	0	0	0	0	0	1	4	9	9	7	0	5	17	0	8	1	1	6	8
1	177	0	1	0	0	1	1	1	1	0	0	0	0	0	0	1	1	0	0	1	1	0	1	1	0	1	1	0	1	1	1	1	1	1	1	2	1	8	9	5	0	7	13	1	6	1	0	6	7
1	178	0	0	0	0	0	0	0	0	0	0	0	0	0	0	0	0	0	0	0	0	0	0	0	0	0	0	0	0	0	0	0	0	0	0	0	0	0	0	3	0	0	0	0	0	0	0	0	0
1	179	1	1	1	1	1	1	1	1	1	1	1	1	1	1	1	1	1	1	1	1	1	1	1	1	1	1	1	1	1	1	1	1	1	1	2	7	9	13	5	0	9	17	10	11	0	0	7	9
1	180	1	1	1	1	1	1	1	1	1	1	1	1	1	1	1	1	1	1	1	1	1	1	1	1	1	1	1	1	1	1	1	1	1	1	1	5	7	11	5	1	6	18	13	11	0	0	5	9
1	181	0	1	0	0	0	0	0	1	1	0	0	1	1	1	0	0	1	0	1	1	1	0	0	1	0	1	1	1	1	1	1	0	1	1	0	1	8	8	4	0	6	16	6	8	0	0	6	10
1	182	1	0	1	0	1	0	0	1	1	1	0	0	1	1	1	0	1	1	0	0	0	0	1	0	0	0	0	1	0	0	0	1	0	0	0	0	5	3	4	0	0	10	0	2	2	1	5	8
1	183	1	0	0	1	1	0	1	1	1	1	1	1	1	1	1	1	0	0	0	0	0	0	0	0	0	0	0	1	0	0	1	0	0	1	2	4	8	15	3	0	4	13	0	6	2	0	5	9
1	184	1	1	1	1	1	1	1	1	1	1	1	1	1	1	1	1	1	1	1	1	1	1	1	1	1	1	1	1	1	1	1	1	1	1	1	4	9	9	6	0	6	16	10	10	2	0	5	9
1	185	1	1	1	1	1	1	1	1	1	1	1	1	1	1	1	1	1	1	1	1	1	1	1	1	1	1	1	1	1	1	1	1	1	1	0	3	11	10	8	0	4	17	11	11	1	0	6	6
1	186	0	0	0	0	0	0	0	0	0	0	0	0	0	0	0	0	0	0	0	0	0	0	0	0	0	0	0	0	0	0	0	0	0	0	0	0	0	0	1	0	0	0	0	0	0	0	0	0
1	187	1	0	1	1	1	1	1	1	1	1	1	0	0	1	1	1	1	1	0	0	0	0	0	0	1	0	1	0	0	1	0	0	0	0	0	2	8	14	4	1	4	12	0	4	1	0	7	8
1	188	1	1	1	1	1	1	1	1	1	1	1	1	1	1	1	1	1	1	1	1	1	1	1	1	1	1	1	1	1	1	1	1	1	1	0	3	8	11	6	1	5	21	9	9	1	0	7	8
1	189	1	0	0	0	1	1	0	1	0	1	0	1	0	1	1	0	0	1	1	0	1	0	1	0	1	0	0	0	1	0	0	0	0	0	0	1	6	8	5	0	4	15	0	7	1	0	9	6
1	190	0	1	0	0	0	0	1	0	0	0	0	0	1	0	0	0	0	0	0	1	1	1	0	1	1	0	1	1	1	0	1	1	0	1	1	3	7	11	3	1	4	18	11	3	1	0	4	6
1	191	1	1	1	1	1	1	1	1	1	1	1	1	1	1	1	1	1	1	1	1	1	1	1	1	1	1	1	1	1	1	1	1	1	1	0	2	10	13	7	3	6	18	9	6	1	1	7	12
1	192	1	1	1	1	1	1	1	1	1	1	1	1	1	1	1	1	1	1	1	1	1	1	1	1	1	1	1	1	1	1	1	1	1	1	1	4	8	14	5	0	5	21	8	7	1	0	5	8
1	193	1	1	1	1	1	1	1	1	1	1	1	1	1	1	1	1	1	1	1	1	1	1	1	1	1	1	1	1	1	1	1	1	1	1	0	3	8	11	6	0	8	16	10	11	0	0	4	4
1	194	0	0	0	0	0	0	0	0	0	0	0	0	0	0	0	0	0	0	0	0	0	0	0	0	0	0	0	0	0	0	0	0	0	0	0	0	0	0	3	0	0	0	0	0	0	0	0	0
1	195	0	1	1	0	0	1	0	0	0	0	0	0	0	0	0	0	0	0	1	0	1	1	0	1	1	1	1	0	1	1	1	1	1	1	2	6	8	10	1	0	11	22	0	7	0	0	6	10
1	196	0	0	0	0	0	0	0	0	0	0	0	0	0	0	0	0	0	0	0	0	0	0	0	0	0	0	0	0	0	0	0	0	0	0	0	0	0	0	2	0	0	0	0	0	0	0	0	0
1	197	0	1	0	1	0	0	0	0	0	0	0	0	0	0	0	1	0	1	1	1	1	0	1	1	0	1	1	0	1	1	1	1	1	1	4	2	9	12	4	2	6	19	8	10	0	0	6	12
1	198	1	0	1	1	1	1	1	1	1	1	0	0	1	1	1	1	1	1	0	0	0	0	1	0	0	0	1	0	0	0	0	0	0	0	0	3	6	8	6	1	2	11	0	2	1	0	8	8
1	199	1	0	1	1	1	1	1	1	0	0	1	0	1	0	1	1	1	1	0	0	0	1	0	0	0	1	0	1	0	0	0	1	0	1	1	1	10	13	4	0	5	15	0	10	2	1	8	8
1	200	1	1	1	1	1	1	1	1	1	1	1	1	1	1	1	1	1	1	1	1	1	1	1	1	1	1	1	1	1	1	1	1	1	1	1	1	10	14	6	1	8	22	12	9	1	0	7	9
1	201	1	0	1	0	1	0	0	0	1	1	0	1	1	1	1	0	1	1	0	0	0	0	1	1	0	1	0	0	0	0	0	0	0	0	0	3	5	7	6	1	3	10	0	6	3	0	5	4
1	202	1	1	1	1	1	1	1	1	1	1	1	1	1	1	1	1	1	1	1	1	1	1	1	1	1	1	1	1	1	1	1	1	1	1	2	7	8	5	8	0	7	25	8	6	0	0	7	12
1	203	0	1	0	0	0	0	0	0	0	0	0	0	0	0	0	0	0	1	1	0	1	1	1	1	1	1	1	1	1	1	1	1	1	1	0	3	8	12	5	1	8	19	0	6	2	2	3	7
1	204	0	1	0	0	1	0	0	0	0	0	0	1	0	0	0	0	0	0	1	1	1	0	1	0	0	1	0	0	1	1	1	0	1	1	0	2	8	9	4	0	7	14	10	7	0	0	3	8
1	205	0	1	0	0	0	0	0	1	0	1	0	0	0	0	0	1	0	0	1	0	1	0	1	0	1	1	1	0	0	1	1	1	1	1	1	0	7	11	5	0	4	12	0	2	1	0	6	6
1	206	0	1	1	1	0	0	0	1	0	0	1	1	0	0	1	0	0	0	0	0	1	1	0	0	1	1	1	1	1	1	1	0	1	1	0	2	8	14	5	0	4	17	0	9	0	0	8	8
1	207	0	0	0	0	0	0	0	0	0	0	0	0	0	0	0	0	0	0	0	0	0	0	0	0	0	0	0	0	0	0	0	0	0	0	0	0	0	0	3	0	0	0	0	0	0	0	0	0
1	208	1	0	1	1	1	0	1	1	1	1	1	1	0	1	0	0	1	0	1	0	0	0	1	0	0	1	1	0	1	0	0	0	0	1	0	0	6	2	3	0	1	6	0	2	1	0	4	2
1	209	1	1	1	1	1	1	1	1	1	1	1	1	1	1	1	1	1	1	1	1	1	1	1	1	1	1	1	1	1	1	1	1	1	1	1	8	10	12	5	3	4	21	8	8	3	1	3	5
1	210	1	0	1	1	0	1	1	1	1	1	0	0	0	1	1	0	1	1	1	0	1	0	0	0	1	1	0	0	0	1	0	0	0	0	3	1	7	12	4	0	5	11	0	4	2	0	4	10
1	211	0	1	0	0	0	0	1	0	0	0	0	1	0	0	1	0	0	1	1	1	1	1	1	1	1	0	0	1	0	0	1	1	1	1	0	1	8	13	7	0	7	12	10	6	1	1	6	6
1	212	0	1	0	0	1	1	1	1	0	1	1	0	0	0	0	0	0	1	0	1	1	1	1	1	0	1	0	1	1	1	1	1	1	1	2	4	9	9	0	1	5	17	10	8	0	0	5	7
1	213	0	0	0	0	0	0	0	0	0	0	0	0	0	0	0	0	0	0	0	0	0	0	0	0	0	0	0	0	0	0	0	0	0	0	0	0	0	0	2	0	0	0	0	0	0	0	0	0
1	214	1	0	1	1	1	0	1	1	1	0	0	1	1	1	0	0	0	1	0	0	0	0	0	0	1	0	0	0	1	0	0	0	0	0	2	3	8	11	2	0	6	18	0	7	1	0	7	6
1	215	0	0	0	0	0	0	0	0	0	0	0	0	0	0	0	0	0	0	0	0	0	0	0	0	0	0	0	0	0	0	0	0	0	0	0	0	0	0	2	0	0	0	0	0	0	0	0	0
1	216	0	0	0	0	0	0	0	0	0	0	0	0	0	0	0	0	0	0	0	0	0	0	0	0	0	0	0	0	0	0	0	0	0	0	0	0	0	0	1	0	0	0	0	0	0	0	0	0
1	217	0	0	0	0	0	0	0	0	0	0	0	0	0	0	0	0	0	0	0	0	0	0	0	0	0	0	0	0	0	0	0	0	0	0	0	0	0	0	3	0	0	0	0	0	0	0	0	0
1	218	1	1	1	1	1	1	1	1	1	1	1	1	1	1	1	1	1	1	1	1	1	1	1	1	1	1	1	1	1	1	1	1	1	1	3	5	12	9	4	1	4	15	11	7	1	0	3	5
1	219	0	0	0	0	0	0	0	0	0	0	0	0	0	0	0	0	0	0	0	0	0	0	0	0	0	0	0	0	0	0	0	0	0	0	0	0	0	0	3	0	0	0	0	0	0	0	0	0
1	220	1	0	1	0	1	1	1	1	0	1	1	0	1	1	1	1	0	1	0	1	0	1	0	0	0	0	1	0	0	1	1	0	0	0	0	1	10	9	6	0	4	13	0	7	2	0	4	8
1	221	1	0	0	1	1	1	0	0	1	0	0	1	1	1	0	1	1	1	1	0	0	1	0	0	0	1	1	0	0	0	1	0	0	0	0	1	5	10	3	0	6	15	0	3	0	0	4	7
1	222	0	0	0	0	0	0	0	0	0	0	0	0	0	0	0	0	0	0	0	0	0	0	0	0	0	0	0	0	0	0	0	0	0	0	0	0	0	0	2	0	0	0	0	0	0	0	0	0
1	223	0	1	0	0	1	0	0	0	0	0	1	0	0	0	0	1	1	0	1	1	1	0	1	0	1	1	0	1	1	1	1	0	1	1	1	3	9	8	6	0	4	14	9	10	3	0	5	10
1	224	0	0	0	0	0	0	0	0	0	0	0	0	0	0	0	0	0	0	0	0	0	0	0	0	0	0	0	0	0	0	0	0	0	0	0	0	0	0	1	0	0	0	0	0	0	0	0	0
1	225	1	1	1	1	1	1	1	1	1	1	1	1	1	1	1	1	1	1	1	1	1	1	1	1	1	1	1	1	1	1	1	1	1	1	2	5	11	14	6	2	7	21	12	8	1	0	10	10
1	226	0	0	0	0	0	0	0	0	0	0	0	0	0	0	0	0	0	0	0	0	0	0	0	0	0	0	0	0	0	0	0	0	0	0	0	0	0	0	2	0	0	0	0	0	0	0	0	0
1	227	1	1	1	1	1	1	1	1	1	1	1	1	1	1	1	1	1	1	1	1	1	1	1	1	1	1	1	1	1	1	1	1	1	1	2	5	11	8	6	3	9	23	12	7	2	0	8	8
1	228	1	1	1	1	1	1	1	1	1	1	1	1	1	1	1	1	1	1	1	1	1	1	1	1	1	1	1	1	1	1	1	1	1	1	1	2	8	11	6	1	4	19	9	8	3	0	3	10
1	229	1	0	0	1	1	1	1	0	1	1	1	1	1	1	1	1	1	0	0	0	0	0	0	1	0	0	0	0	0	0	0	1	1	0	0	3	7	10	3	0	3	17	0	4	2	0	3	4
1	230	0	0	0	0	0	0	0	0	0	0	0	0	0	0	0	0	0	0	0	0	0	0	0	0	0	0	0	0	0	0	0	0	0	0	0	0	0	0	5	0	0	0	0	0	0	0	0	0
1	231	1	1	1	1	1	1	1	1	1	1	1	1	1	1	1	1	1	1	1	1	1	1	1	1	1	1	1	1	1	1	1	1	1	1	1	6	10	13	4	1	6	16	9	9	0	0	6	9
1	232	0	0	0	0	0	0	0	0	0	0	0	0	0	0	0	0	0	0	0	0	0	0	0	0	0	0	0	0	0	0	0	0	0	0	0	0	0	0	3	0	0	0	0	0	0	0	0	0
1	233	1	0	1	1	0	0	1	0	1	0	0	0	0	1	1	1	1	1	1	0	1	0	1	0	0	0	0	1	0	1	0	0	0	0	1	3	8	9	5	0	4	11	0	6	2	0	8	6
1	234	1	1	1	1	1	1	1	1	1	1	1	1	1	1	1	1	1	1	1	1	1	1	1	1	1	1	1	1	1	1	1	1	1	1	0	4	10	13	4	1	7	16	9	6	1	0	7	7
1	235	1	1	1	1	1	1	1	1	1	1	1	1	1	1	1	1	1	1	1	1	1	1	1	1	1	1	1	1	1	1	1	1	1	1	1	3	9	10	5	0	7	19	7	8	0	0	7	6
1	236	1	1	1	1	1	1	1	1	1	1	1	1	1	1	1	1	1	1	1	1	1	1	1	1	1	1	1	1	1	1	1	1	1	1	2	2	8	12	5	1	7	16	10	12	0	0	8	7
1	237	1	0	1	1	1	1	0	1	1	1	0	1	0	0	1	1	0	1	0	0	0	0	1	1	1	0	0	0	1	1	0	0	0	1	1	2	8	14	7	1	4	15	0	7	2	0	6	6
1	238	1	1	1	1	1	1	1	1	1	1	1	1	1	1	1	1	1	1	1	1	1	1	1	1	1	1	1	1	1	1	1	1	1	1	1	1	9	13	4	2	11	20	0	7	1	0	8	6
1	239	1	0	0	1	1	1	1	0	1	0	1	0	1	0	1	1	1	0	0	0	0	1	0	1	0	1	0	1	0	1	1	0	0	0	2	0	7	11	4	0	5	12	0	2	2	0	4	4
1	240	1	1	1	1	1	1	1	1	1	1	1	1	1	1	1	1	1	1	1	1	1	1	1	1	1	1	1	1	1	1	1	1	1	1	0	5	11	15	4	2	6	20	9	7	1	0	6	8
1	241	0	0	0	0	0	0	0	0	0	0	0	0	0	0	0	0	0	0	0	0	0	0	0	0	0	0	0	0	0	0	0	0	0	0	0	0	0	0	1	0	0	0	0	0	0	0	0	0
1	242	1	1	1	1	1	1	1	1	1	1	1	1	1	1	1	1	1	1	1	1	1	1	1	1	1	1	1	1	1	1	1	1	1	1	2	3	7	9	7	0	7	14	10	2	2	1	5	7
1	243	1	0	1	1	1	1	1	1	0	1	1	1	1	1	0	1	1	1	0	0	0	0	0	0	1	0	1	1	1	0	0	0	0	0	1	1	9	11	4	1	5	14	0	6	2	1	7	6
1	244	1	0	1	1	1	1	1	1	1	0	1	1	1	1	0	1	1	0	0	0	1	0	0	0	0	0	0	1	1	0	0	0	0	0	0	1	6	8	3	0	6	16	0	6	1	0	7	7
1	245	1	0	1	0	1	0	0	1	0	1	1	0	1	1	1	0	0	0	0	1	0	1	0	0	0	0	0	0	0	1	1	1	1	0	0	2	8	9	2	1	4	14	1	2	0	0	7	7
1	246	0	0	0	0	0	0	0	0	0	0	0	0	0	0	0	0	0	0	0	0	0	0	0	0	0	0	0	0	0	0	0	0	0	0	0	0	0	0	2	0	0	0	0	0	0	0	0	0
1	247	1	1	1	1	1	1	1	1	1	1	1	1	1	1	1	1	1	1	1	1	1	1	1	1	1	1	1	1	1	1	1	1	1	1	4	3	12	11	5	2	11	19	8	11	1	0	8	10
1	248	0	0	0	0	0	0	0	0	0	0	0	0	0	0	0	0	0	0	0	0	0	0	0	0	0	0	0	0	0	0	0	0	0	0	0	0	0	0	2	0	0	0	0	0	0	0	0	0
1	249	0	0	0	0	0	0	0	0	0	0	0	0	0	0	0	0	0	0	0	0	0	0	0	0	0	0	0	0	0	0	0	0	0	0	0	0	0	0	3	0	0	0	0	0	0	0	0	0
1	250	0	0	0	0	0	0	0	0	0	0	0	0	0	0	0	0	0	0	0	0	0	0	0	0	0	0	0	0	0	0	0	0	0	0	0	0	0	0	3	0	0	0	0	0	0	0	0	0
1	251	1	0	1	1	0	1	0	0	1	1	1	1	1	0	1	1	1	1	0	0	0	0	0	1	0	0	0	0	0	0	0	0	0	0	1	1	9	12	3	1	8	17	0	5	1	0	3	7
1	252	1	1	1	1	1	1	1	1	1	1	1	1	1	1	1	1	1	1	1	1	1	1	1	1	1	1	1	1	1	1	1	1	1	1	0	5	9	12	6	2	6	17	7	12	2	0	6	7
1	253	0	1	0	1	0	0	0	0	0	0	0	0	0	0	0	0	0	1	1	0	0	1	1	1	0	0	1	1	1	1	1	0	1	1	0	6	10	10	6	1	10	11	0	8	2	1	8	5
1	254	1	0	0	1	0	1	1	1	1	1	1	1	0	1	1	1	1	1	1	0	0	0	1	0	0	0	0	0	1	1	0	0	0	0	1	4	7	9	6	1	5	18	0	7	1	0	7	7
1	255	0	1	0	0	0	0	1	0	1	0	1	0	0	0	1	1	0	0	1	1	1	1	1	1	1	0	1	1	1	1	1	1	0	1	0	4	9	10	5	1	7	13	7	6	1	0	7	8
1	256	1	0	1	1	0	1	1	0	1	0	1	1	1	1	1	0	1	1	0	0	1	0	1	0	0	1	1	0	0	0	0	0	0	0	1	1	7	11	8	0	4	16	0	7	0	0	6	7
11	1	1	1	1	1	1	1	1	1	1	1	1	1	1	1	1	1	1	1	1	1	1	1	1	1	1	1	1	1	1	1	1	1	1	1	1	1	12	3	7	0	3	12	0	4	0	0	3	7
11	2	1	1	1	1	1	1	1	1	1	1	1	1	1	1	1	1	1	1	1	1	1	1	1	1	1	1	1	1	1	1	1	1	1	1	2	2	9	10	7	1	3	14	5	8	1	0	5	6
11	3	1	1	1	1	1	1	1	1	1	1	1	1	1	1	1	1	1	1	1	1	1	1	1	1	1	1	1	1	1	1	1	1	1	1	0	6	6	12	6	0	7	15	5	7	2	0	4	8
11	4	0	1	0	0	0	0	0	1	0	0	0	1	1	0	0	0	0	0	1	1	1	1	1	1	1	1	1	1	1	1	1	1	0	1	2	2	9	11	6	0	8	14	0	10	1	1	2	5
11	5	1	1	1	1	1	1	1	1	1	1	1	1	1	1	1	1	1	1	1	1	1	1	1	1	1	1	1	1	1	1	1	1	1	1	0	4	9	11	3	0	3	16	5	8	2	0	8	7
11	6	0	0	0	0	0	0	0	0	0	0	0	0	0	0	0	0	0	0	0	0	0	0	0	0	0	0	0	0	0	0	0	0	0	0	0	0	0	0	4	0	0	0	0	0	0	0	0	0
11	7	0	1	0	0	0	0	0	0	1	0	1	1	0	0	1	0	0	0	1	0	1	1	1	0	1	1	1	1	1	1	1	1	1	0	2	5	9	11	6	1	5	16	0	7	3	1	6	9
11	8	0	0	0	0	0	0	0	0	0	0	0	0	0	0	0	0	0	0	0	0	0	0	0	0	0	0	0	0	0	0	0	0	0	0	0	0	0	0	2	0	0	0	0	0	0	0	0	0
11	9	0	0	0	0	0	0	0	0	0	0	0	0	0	0	0	0	0	0	0	0	0	0	0	0	0	0	0	0	0	0	0	0	0	0	0	0	0	0	2	0	0	0	0	0	0	0	0	0
11	10	1	0	1	1	1	1	1	1	0	1	1	1	0	0	1	1	0	1	1	0	1	0	0	0	1	0	1	0	1	0	0	0	0	1	3	5	9	13	6	3	8	14	1	9	2	0	6	8
11	11	0	0	0	0	0	0	0	0	0	0	0	0	0	0	0	0	0	0	0	0	0	0	0	0	0	0	0	0	0	0	0	0	0	0	0	0	0	0	2	0	0	0	0	0	0	0	0	0
11	12	1	1	1	1	1	1	1	1	1	1	1	1	1	1	1	1	1	1	1	1	1	1	1	1	1	1	1	1	1	1	1	1	1	1	1	5	12	13	5	3	6	15	2	10	1	0	11	10
11	13	0	1	0	0	0	0	0	0	1	0	0	0	1	0	1	0	1	1	1	0	1	1	1	1	0	1	1	0	1	0	0	1	1	1	2	1	6	6	6	0	6	13	0	9	2	1	4	7
11	14	0	0	0	0	0	0	0	0	0	0	0	0	0	0	0	0	0	0	0	0	0	0	0	0	0	0	0	0	0	0	0	0	0	0	0	0	0	0	4	0	0	0	0	0	0	0	0	0
11	15	0	0	0	0	0	0	0	0	0	0	0	0	0	0	0	0	0	0	0	0	0	0	0	0	0	0	0	0	0	0	0	0	0	0	0	0	0	0	3	0	0	0	0	0	0	0	0	0
11	16	0	0	0	0	0	0	0	0	0	0	0	0	0	0	0	0	0	0	0	0	0	0	0	0	0	0	0	0	0	0	0	0	0	0	0	0	0	0	3	0	0	0	0	0	0	0	0	0
11	17	1	0	1	1	1	0	0	0	0	0	1	1	1	1	1	0	1	1	0	0	0	0	0	0	1	0	1	0	0	0	0	0	0	1	2	5	11	11	4	2	7	13	0	7	0	0	2	8
11	18	1	0	0	1	0	0	0	0	1	1	1	1	0	1	0	1	0	1	0	0	1	0	0	0	0	0	1	0	0	1	0	0	1	0	1	2	7	10	5	0	5	9	0	4	0	0	7	4
11	19	1	1	1	1	1	1	1	1	1	1	1	1	1	1	1	1	1	1	1	1	1	1	1	1	1	1	1	1	1	1	1	1	1	1	4	4	10	10	5	2	5	14	3	8	2	0	3	10
11	20	0	1	1	0	1	1	1	1	0	0	0	0	0	1	0	1	0	0	1	1	1	1	1	1	1	0	1	1	1	1	1	1	1	1	0	5	9	10	5	0	6	14	5	10	2	0	2	5
11	21	0	1	0	0	0	0	0	0	0	0	0	0	0	0	0	0	0	0	1	1	1	1	0	1	1	0	1	1	1	0	1	1	1	1	1	1	10	9	3	0	5	15	1	7	0	0	4	8
11	22	0	1	0	1	0	1	0	1	1	0	0	1	1	0	0	0	0	0	1	1	1	1	1	0	1	1	0	1	1	1	1	1	0	0	3	4	8	9	4	0	5	20	2	6	2	0	4	7
11	23	0	0	0	0	0	0	0	0	0	0	0	0	0	0	0	0	0	0	0	0	0	0	0	0	0	0	0	0	0	0	0	0	0	0	0	0	0	0	2	0	0	0	0	0	0	0	0	0
11	24	0	1	1	0	0	0	0	0	0	1	0	0	1	0	1	0	1	0	0	1	1	0	1	0	1	0	1	0	0	1	0	0	0	1	0	1	7	8	5	0	3	14	0	6	1	0	6	11
11	25	0	1	1	0	0	0	0	0	0	1	0	0	0	1	0	0	0	0	1	1	1	1	1	1	1	1	1	1	1	0	1	1	1	1	2	4	8	8	5	0	7	14	2	11	2	0	4	6
11	26	0	0	0	0	0	0	0	0	0	0	0	0	0	0	0	0	0	0	0	0	0	0	0	0	0	0	0	0	0	0	0	0	0	0	0	0	0	0	4	0	0	0	0	0	0	0	0	0
11	27	1	1	1	1	1	1	1	1	1	1	1	1	1	1	1	1	1	1	1	1	1	1	1	1	1	1	1	1	1	1	1	1	1	1	2	8	12	14	7	2	6	17	4	7	1	1	10	6
11	28	1	0	0	0	1	1	1	0	1	0	1	1	0	1	1	1	0	0	1	1	0	0	0	0	1	0	1	1	0	0	0	0	0	0	1	1	5	5	6	0	3	8	1	3	1	0	5	7
11	29	1	1	1	1	1	1	1	1	1	1	1	1	1	1	1	1	1	1	1	1	1	1	1	1	1	1	1	1	1	1	1	1	1	1	0	4	9	10	6	0	4	17	5	9	0	1	7	11
11	30	0	1	0	0	0	1	0	0	0	0	1	1	0	1	0	0	0	0	1	1	1	1	1	1	0	1	0	1	0	1	1	1	1	0	0	4	7	9	5	0	6	20	3	6	1	0	8	7
11	31	0	1	0	1	1	0	1	0	0	1	0	0	1	0	1	0	0	0	1	1	1	1	0	1	1	0	0	1	1	0	1	1	0	1	0	3	7	7	6	0	6	16	1	8	2	0	4	6
11	32	0	1	0	0	0	0	0	0	0	1	0	0	0	0	0	0	0	1	1	1	1	1	0	1	1	1	1	0	1	1	1	1	1	1	2	2	9	11	4	1	5	13	2	8	0	0	3	8
11	33	1	1	1	1	1	1	1	1	1	1	1	1	1	1	1	1	1	1	1	1	1	1	1	1	1	1	1	1	1	1	1	1	1	1	3	4	9	13	7	0	4	19	7	12	1	0	6	8
11	34	0	1	0	0	0	0	0	0	0	0	0	0	0	0	0	0	1	0	1	1	1	1	1	1	1	1	1	1	0	1	1	1	0	1	0	1	7	7	4	0	5	9	1	4	1	0	5	8
11	35	1	1	1	1	1	1	1	1	1	1	1	1	1	1	1	1	1	1	1	1	1	1	1	1	1	1	1	1	1	1	1	1	1	1	1	2	11	14	5	0	7	17	5	8	1	0	7	9
11	36	1	1	1	1	1	1	1	1	1	1	1	1	1	1	1	1	1	1	1	1	1	1	1	1	1	1	1	1	1	1	1	1	1	1	2	4	10	10	7	1	5	17	4	7	1	0	7	8
11	37	0	1	0	1	1	0	1	0	1	0	1	0	0	0	1	0	0	0	1	1	0	1	1	1	0	0	1	1	0	1	1	0	1	1	1	1	8	8	7	0	4	11	0	4	1	1	4	5
11	38	1	1	1	1	1	1	1	1	1	1	1	1	1	1	1	1	1	1	1	1	1	1	1	1	1	1	1	1	1	1	1	1	1	1	1	5	8	10	6	0	9	21	2	6	1	0	6	8
11	39	1	1	1	1	1	1	1	1	1	1	1	1	1	1	1	1	1	1	1	1	1	1	1	1	1	1	1	1	1	1	1	1	1	1	0	4	9	9	6	2	6	19	6	7	1	0	5	7
11	40	0	0	0	0	0	0	0	0	0	0	0	0	0	0	0	0	0	0	0	0	0	0	0	0	0	0	0	0	0	0	0	0	0	0	0	0	0	2	5	0	0	0	0	1	0	0	1	1
11	41	1	1	1	1	1	1	1	1	1	1	1	1	1	1	1	1	1	1	1	1	1	1	1	1	1	1	1	1	1	1	1	1	1	1	1	7	12	14	6	1	8	16	6	7	0	0	6	10
11	42	1	1	1	1	1	1	1	1	1	1	1	1	1	1	1	1	1	1	1	1	1	1	1	1	1	1	1	1	1	1	1	1	1	1	0	4	9	8	5	0	4	19	6	8	0	0	6	8
11	43	0	0	0	0	0	0	0	0	0	0	0	0	0	0	0	0	0	0	0	0	0	0	0	0	0	0	0	0	0	0	0	0	0	0	0	0	0	0	3	0	0	0	0	0	0	0	0	0
11	44	1	1	1	1	1	1	1	1	1	1	1	1	1	1	1	1	1	1	1	1	1	1	1	1	1	1	1	1	1	1	1	1	1	1	3	7	10	9	5	2	10	20	6	7	1	0	8	8
11	45	0	0	0	0	0	0	0	0	0	0	0	0	0	0	0	0	0	0	0	0	0	0	0	0	0	0	0	0	0	0	0	0	0	0	0	0	0	0	4	0	0	0	0	0	0	0	0	0
11	46	1	1	1	1	1	1	1	1	1	1	1	1	1	1	1	1	1	1	1	1	1	1	1	1	1	1	1	1	1	1	1	1	1	1	2	3	9	10	6	2	7	19	4	14	1	0	5	6
11	47	0	1	0	1	1	1	0	1	0	0	1	0	0	0	0	0	0	0	0	1	1	1	1	0	1	1	1	0	0	1	0	1	0	1	1	1	8	12	6	0	2	15	3	5	0	0	5	6
11	48	1	0	1	0	1	1	0	1	0	1	1	1	1	0	1	1	1	0	1	0	0	0	0	0	0	0	0	0	1	0	0	0	0	0	1	0	5	7	4	0	4	13	0	5	0	0	4	7
11	49	1	0	1	1	0	1	1	1	1	0	0	1	1	1	1	0	1	1	0	0	0	0	1	0	1	0	0	0	0	0	0	0	0	0	0	1	5	9	4	0	2	13	0	5	2	0	5	7
11	50	1	0	1	1	0	1	1	1	1	0	0	0	1	1	1	0	1	0	0	0	0	0	1	0	1	0	0	1	0	0	0	1	0	0	0	0	4	0	6	0	0	12	0	1	2	0	3	3
11	51	1	1	1	1	1	1	1	1	1	1	1	1	1	1	1	1	1	1	1	1	1	1	1	1	1	1	1	1	1	1	1	1	1	1	2	4	12	13	1	4	9	19	7	8	1	0	8	9
11	52	0	1	0	1	0	1	0	1	0	0	0	0	0	0	0	0	0	0	0	1	1	1	0	1	0	1	1	1	1	1	0	1	1	1	1	2	8	12	5	0	4	16	0	13	0	0	8	9
11	53	0	1	0	0	0	0	1	0	0	0	1	1	0	1	0	0	0	0	0	1	0	1	1	0	0	1	1	1	1	1	1	0	0	1	2	2	7	8	5	1	4	15	0	6	0	0	3	8
11	54	0	0	0	0	0	0	0	0	0	0	0	0	0	0	0	0	0	0	0	0	0	0	0	0	0	0	0	0	0	0	0	0	0	0	0	0	0	0	1	0	0	0	0	0	0	0	0	0
11	55	1	1	1	1	1	1	1	1	1	1	1	1	1	1	1	1	1	1	1	1	1	1	1	1	1	1	1	1	1	1	1	1	1	1	0	4	10	13	5	1	6	17	4	5	0	0	9	7
11	56	0	1	1	0	0	1	0	0	0	0	1	1	0	0	1	0	1	0	0	0	1	1	0	1	1	0	1	1	1	0	1	0	0	1	1	1	10	12	4	0	4	14	0	4	0	0	10	8
11	57	0	1	0	0	0	0	0	0	0	0	0	0	0	0	1	1	1	0	1	1	1	0	1	0	1	1	0	1	1	1	1	1	0	1	1	4	7	9	5	0	5	13	2	8	2	0	5	8
11	58	0	1	0	0	0	1	1	1	0	0	0	0	1	0	0	0	0	0	0	1	0	0	1	1	1	1	0	1	0	1	1	0	1	1	0	1	7	9	7	0	3	13	0	3	2	1	5	8
11	59	0	0	0	0	0	0	0	0	0	0	0	0	0	0	0	0	0	0	0	0	0	0	0	0	0	0	0	0	0	0	0	0	0	0	0	0	0	0	3	0	0	0	0	0	0	0	0	0
11	60	1	1	1	1	1	1	1	1	1	1	1	1	1	1	1	1	1	1	1	1	1	1	1	1	1	1	1	1	1	1	1	1	1	1	3	4	12	14	7	0	8	21	4	10	2	0	7	7
11	61	1	1	1	1	1	1	1	1	1	1	1	1	1	1	1	1	1	1	1	1	1	1	1	1	1	1	1	1	1	1	1	1	1	1	2	4	9	9	3	1	5	16	1	5	2	0	6	6
11	62	0	1	0	0	0	0	0	1	0	1	0	1	0	0	0	1	0	0	1	1	1	1	1	1	1	1	1	1	1	1	1	1	1	0	1	1	8	7	7	0	4	15	0	5	2	1	6	7
11	63	1	1	1	1	1	1	1	1	1	1	1	1	1	1	1	1	1	1	1	1	1	1	1	1	1	1	1	1	1	1	1	1	1	1	1	3	8	5	5	0	4	15	2	9	1	0	5	8
11	64	1	0	1	0	1	1	1	1	1	0	1	1	1	1	0	1	1	1	1	1	0	0	1	0	0	0	0	0	0	0	1	0	1	0	1	2	8	9	5	0	4	13	0	2	1	1	5	8
11	65	1	1	1	1	1	1	1	1	1	1	1	1	1	1	1	1	1	1	1	1	1	1	1	1	1	1	1	1	1	1	1	1	1	1	3	4	10	11	6	0	3	19	3	6	1	0	9	10
11	66	0	1	0	0	1	0	1	0	1	0	0	1	0	1	0	1	1	0	1	1	1	1	0	1	1	0	0	1	1	0	0	1	1	1	0	2	8	9	4	0	7	15	0	4	2	0	5	7
11	67	0	1	1	0	0	0	1	0	0	1	1	1	1	0	1	1	0	0	1	0	1	1	1	1	0	0	1	1	0	1	1	1	1	1	0	1	10	11	4	0	5	13	0	7	2	0	8	3
11	68	0	1	1	0	0	1	0	0	1	0	1	0	0	1	0	0	0	0	1	1	0	1	1	0	1	0	1	1	1	1	1	0	1	1	0	1	8	11	6	0	2	15	0	4	3	0	2	7
11	69	1	1	1	1	1	1	1	1	1	1	1	1	1	1	1	1	1	1	1	1	1	1	1	1	1	1	1	1	1	1	1	1	1	1	2	4	8	13	5	0	8	18	3	9	0	0	9	6
11	70	1	1	1	1	1	1	1	1	1	1	1	1	1	1	1	1	1	1	1	1	1	1	1	1	1	1	1	1	1	1	1	1	1	1	1	2	9	10	5	0	5	17	4	8	2	0	5	5
11	71	1	1	1	1	1	1	1	1	1	1	1	1	1	1	1	1	1	1	1	1	1	1	1	1	1	1	1	1	1	1	1	1	1	1	0	1	9	12	5	0	7	14	4	6	2	0	9	13
11	72	0	1	0	0	1	1	1	0	1	0	0	0	1	0	0	0	0	0	1	0	1	1	1	1	1	1	0	1	1	1	1	1	0	1	1	2	6	8	6	0	6	16	0	2	1	0	9	4
11	73	1	0	1	0	0	0	0	0	1	1	1	1	1	0	1	1	0	1	0	0	0	0	0	1	0	1	1	0	0	0	0	0	0	0	0	2	6	6	7	0	0	10	0	2	0	0	3	4
11	74	1	0	0	1	1	0	1	1	0	1	0	1	1	1	0	0	1	1	0	0	0	0	1	0	0	0	1	1	0	0	1	1	0	0	0	2	8	10	5	0	6	13	0	3	1	0	6	6
11	75	0	1	0	1	0	0	0	0	1	0	0	1	0	1	1	0	0	0	0	1	1	0	1	0	1	1	1	1	1	1	1	1	0	0	2	3	7	10	5	0	1	13	1	10	3	1	4	6
11	76	1	0	1	0	1	1	1	1	1	1	1	0	1	1	1	1	0	1	1	0	1	0	0	0	1	1	0	0	0	0	1	0	0	0	0	1	7	5	5	0	4	14	0	6	0	0	8	7
11	77	0	0	0	0	0	0	0	0	0	0	0	0	0	0	0	0	0	0	0	0	0	0	0	0	0	0	0	0	0	0	0	0	0	0	0	0	0	0	4	0	0	0	0	0	0	0	0	0
11	78	1	1	1	1	1	1	1	1	1	1	1	1	1	1	1	1	1	1	1	1	1	1	1	1	1	1	1	1	1	1	1	1	1	1	0	0	5	4	5	0	2	16	4	4	0	0	4	3
11	79	0	1	0	0	1	1	0	0	0	0	0	0	0	1	0	0	0	0	1	1	1	0	1	1	1	1	1	1	1	1	1	1	0	1	1	3	8	12	8	1	10	14	1	8	1	1	2	6
11	80	1	0	1	0	1	1	1	1	1	1	1	1	0	1	0	1	1	1	0	0	0	0	0	0	1	0	0	0	0	0	0	0	0	0	0	0	6	5	5	0	1	10	0	3	1	0	3	6
11	81	0	0	0	0	0	0	0	0	0	0	0	0	0	0	0	0	0	0	0	0	0	0	0	0	0	0	0	0	0	0	0	0	0	0	0	0	0	0	5	0	0	0	0	0	0	0	0	0
11	82	1	1	1	1	1	1	1	1	1	1	1	1	1	1	1	1	1	1	1	1	1	1	1	1	1	1	1	1	1	1	1	1	1	1	3	5	11	15	5	3	8	21	4	10	1	0	7	12
11	83	0	0	0	0	0	0	0	0	0	0	0	0	0	0	0	0	0	0	0	0	0	0	0	0	0	0	0	0	0	0	0	0	0	0	0	0	0	0	3	0	0	0	0	0	0	0	0	0
11	84	0	1	0	0	1	1	0	0	1	0	0	0	1	1	0	0	0	0	1	1	1	1	1	1	1	1	1	1	1	1	0	1	1	1	1	3	10	9	6	0	4	20	1	10	2	1	5	5
11	85	1	0	0	0	1	1	0	1	0	1	0	1	1	1	1	1	0	1	0	0	0	1	0	0	1	0	1	0	0	0	1	0	1	0	0	2	5	6	3	0	4	13	0	3	0	0	9	10
11	86	0	0	0	0	0	0	0	0	0	0	0	0	0	0	0	0	0	0	0	0	0	0	0	0	0	0	0	0	0	0	0	0	0	0	0	0	0	0	4	0	0	0	0	0	0	0	0	0
11	87	1	1	1	1	1	1	1	1	1	1	1	1	1	1	1	1	1	1	1	1	1	1	1	1	1	1	1	1	1	1	1	1	1	1	1	2	14	11	5	0	3	19	3	11	2	0	9	8
11	88	0	1	1	1	0	0	1	0	0	0	0	0	0	1	0	1	0	0	0	0	1	0	1	0	1	1	1	1	1	1	1	1	0	1	2	1	7	7	4	1	3	14	0	8	1	0	5	8
11	89	1	0	1	1	1	1	1	0	1	1	1	0	1	1	1	0	1	0	1	0	0	0	1	0	0	0	0	0	1	0	1	0	0	0	0	1	6	9	5	0	4	13	0	2	2	0	2	6
11	90	1	0	1	0	1	1	1	1	1	1	1	1	1	0	0	0	1	1	0	0	0	0	0	0	0	0	1	0	0	1	1	1	0	1	1	3	6	11	5	1	4	15	0	5	1	0	10	9
11	91	1	1	1	1	1	1	1	1	1	1	1	1	1	1	1	1	1	1	1	1	1	1	1	1	1	1	1	1	1	1	1	1	1	1	2	4	8	12	5	1	9	20	1	6	1	0	6	6
11	92	0	1	1	0	1	0	0	0	1	1	0	0	1	0	0	1	1	0	1	1	0	1	1	0	1	1	1	1	1	1	1	0	1	1	1	1	9	9	6	0	3	13	1	4	3	1	6	2
11	93	1	0	0	1	1	1	1	1	1	1	0	1	1	1	1	0	1	1	0	0	0	0	0	1	0	0	0	0	0	1	0	0	0	0	1	1	6	7	6	0	3	13	0	3	0	0	7	9
11	94	1	1	1	1	1	1	1	1	1	1	1	1	1	1	1	1	1	1	1	1	1	1	1	1	1	1	1	1	1	1	1	1	1	1	0	2	11	10	7	2	7	17	1	4	1	1	5	8
11	95	1	1	1	1	1	1	1	1	1	1	1	1	1	1	1	1	1	1	1	1	1	1	1	1	1	1	1	1	1	1	1	1	1	1	2	3	9	6	7	0	7	14	2	6	1	0	5	8
11	96	0	0	0	0	0	0	0	0	0	0	0	0	0	0	0	0	0	0	0	0	0	0	0	0	0	0	0	0	0	0	0	0	0	0	0	0	0	0	3	0	0	0	0	0	0	0	0	0
11	97	0	1	0	0	0	0	0	0	0	1	0	1	0	0	0	0	0	0	1	1	1	1	1	1	1	0	1	1	1	1	1	0	1	1	1	2	8	11	5	1	8	17	2	6	1	1	8	3
11	98	1	0	1	0	1	0	1	1	1	1	1	0	1	1	1	1	1	0	1	0	0	0	1	0	0	0	0	1	0	0	0	1	0	0	1	0	5	4	7	0	1	14	0	2	1	0	3	4
11	99	1	0	0	1	1	0	1	1	1	1	1	1	1	1	1	1	1	1	0	1	1	0	0	0	0	0	1	0	0	0	0	0	1	0	1	5	7	8	7	0	6	13	1	7	1	1	4	6
11	100	0	1	1	0	1	0	0	1	1	0	0	1	1	0	1	0	0	0	1	1	1	1	0	1	0	1	1	1	1	1	0	1	0	0	0	2	8	9	3	0	7	10	0	9	0	0	4	8
11	101	0	1	0	1	0	0	1	0	1	0	0	0	0	0	1	0	0	0	1	1	0	1	1	1	0	0	1	1	1	0	1	1	0	1	1	1	7	11	5	0	4	11	0	3	1	0	3	5
11	102	1	0	1	0	1	1	1	1	0	1	1	1	1	1	1	1	0	1	1	0	0	0	1	0	1	0	0	0	1	1	0	1	0	1	1	1	8	10	8	1	3	16	0	5	2	0	7	4
11	103	0	0	0	0	0	0	0	0	0	0	0	0	0	0	0	0	0	0	0	0	0	0	0	0	0	0	0	0	0	0	0	0	0	0	0	0	0	0	3	0	0	0	0	0	0	0	0	0
11	104	0	1	0	0	1	1	0	0	1	1	1	0	0	0	1	0	1	0	1	0	1	1	1	0	1	0	1	1	1	1	0	1	0	1	1	1	7	8	5	0	5	12	0	4	5	1	5	9
11	105	0	0	0	0	0	0	0	0	0	0	0	0	0	0	0	0	0	0	0	0	0	0	0	0	0	0	0	0	0	0	0	0	0	0	0	0	0	0	4	0	0	0	0	0	0	0	0	0
11	106	0	1	0	0	0	1	0	0	0	0	1	1	0	0	0	0	1	0	0	0	1	0	1	1	1	1	1	1	1	1	0	1	0	1	1	4	9	12	6	0	6	17	0	8	1	0	7	9
11	107	1	1	1	1	1	1	1	1	1	1	1	1	1	1	1	1	1	1	1	1	1	1	1	1	1	1	1	1	1	1	1	1	1	1	0	5	9	10	6	1	4	16	0	9	0	0	7	7
11	108	1	1	1	1	1	1	1	1	1	1	1	1	1	1	1	1	1	1	1	1	1	1	1	1	1	1	1	1	1	1	1	1	1	1	0	3	8	9	4	1	7	16	3	7	1	0	2	9
11	109	1	0	0	1	1	0	0	1	1	0	1	1	1	1	0	1	1	1	0	1	0	0	0	0	0	1	0	0	0	1	0	0	1	0	4	4	7	7	5	0	2	11	0	5	0	0	8	6
11	110	1	0	0	1	1	0	1	0	0	1	1	1	1	0	1	0	1	1	1	0	1	0	0	0	1	0	0	0	0	1	0	0	0	0	0	0	6	8	5	0	4	13	0	2	1	0	4	5
11	111	1	1	1	1	1	1	1	1	1	1	1	1	1	1	1	1	1	1	1	1	1	1	1	1	1	1	1	1	1	1	1	1	1	1	2	4	10	13	5	1	7	17	1	8	2	0	7	7
11	112	1	1	1	1	1	1	1	1	1	1	1	1	1	1	1	1	1	1	1	1	1	1	1	1	1	1	1	1	1	1	1	1	1	1	0	4	9	11	7	1	3	17	0	9	1	0	8	7
11	113	0	1	0	0	0	0	0	0	1	0	0	0	1	1	1	0	0	0	0	0	1	1	0	1	1	0	0	0	1	1	1	1	1	1	2	0	7	6	4	0	2	14	0	3	0	0	5	5
11	114	0	0	0	0	0	0	0	0	0	0	0	0	0	0	0	0	0	0	0	0	0	0	0	0	0	0	0	0	0	0	0	0	0	0	0	0	0	0	3	0	0	0	0	0	0	0	0	0
11	115	1	0	1	0	0	1	0	1	1	1	0	0	1	0	1	1	0	1	0	0	0	0	0	1	0	0	0	0	0	0	0	0	0	0	0	0	5	4	4	0	1	13	0	3	0	0	4	3
11	116	1	0	1	1	1	1	0	1	0	0	1	1	0	0	1	0	1	1	0	0	0	0	1	0	0	0	0	0	0	0	0	0	0	0	0	0	6	5	6	0	2	9	0	4	0	1	7	4
11	117	0	1	0	1	1	0	0	0	0	0	0	1	1	0	0	0	0	0	0	1	1	0	1	0	1	0	1	1	0	0	1	1	0	1	0	2	8	10	6	1	4	15	1	7	2	0	6	7
11	118	1	0	1	0	0	1	1	0	1	1	1	0	1	1	1	1	1	1	0	0	0	0	0	0	0	0	1	0	0	0	0	0	0	1	0	0	6	4	4	0	3	9	0	2	2	1	0	2
11	119	1	1	1	1	1	1	1	1	1	1	1	1	1	1	1	1	1	1	1	1	1	1	1	1	1	1	1	1	1	1	1	1	1	1	0	7	8	14	7	1	7	17	0	8	0	0	6	6
11	120	0	1	0	1	1	0	0	0	0	0	0	0	0	1	0	0	0	0	1	1	1	0	1	1	0	1	0	0	1	0	1	0	1	1	1	5	8	7	5	0	6	13	1	7	0	0	4	4
11	121	1	0	0	1	1	1	0	1	1	1	1	1	1	1	0	0	1	0	0	1	0	0	0	0	1	0	1	0	0	0	0	0	0	0	0	2	6	9	6	0	3	12	0	5	0	0	8	4
11	122	0	1	1	1	0	0	0	1	1	0	0	0	0	0	0	0	0	0	1	1	1	0	1	1	1	1	1	1	1	0	0	1	1	1	2	3	7	13	5	1	3	15	1	5	2	0	6	5
11	123	0	0	0	0	0	0	0	0	0	0	0	0	0	0	0	0	0	0	0	0	0	0	0	0	0	0	0	0	0	0	0	0	0	0	0	0	0	0	3	0	0	0	0	0	0	0	0	0
11	124	0	1	0	1	1	1	0	0	0	0	0	1	0	0	0	0	1	0	1	1	1	1	1	1	1	1	1	1	1	1	1	1	1	1	2	6	8	9	7	1	5	17	1	6	2	0	7	7
11	125	0	1	0	1	0	0	1	1	0	0	1	1	0	0	0	0	0	1	0	0	0	1	1	1	1	1	0	1	1	1	1	0	0	1	1	1	7	11	6	0	5	12	0	8	1	0	8	12
11	126	0	0	0	0	0	0	0	0	0	0	0	0	0	0	0	0	0	0	0	0	0	0	0	0	0	0	0	0	0	0	0	0	0	0	0	0	0	0	2	0	0	0	0	0	0	0	0	0
11	127	0	1	0	0	0	0	0	0	0	1	0	0	0	0	0	0	1	1	1	1	0	1	0	1	1	0	1	0	1	1	1	0	0	0	2	2	9	10	3	0	6	17	0	7	0	0	8	6
11	128	0	1	0	0	0	1	1	1	0	0	0	0	0	0	0	0	0	0	1	1	1	1	1	1	1	0	1	1	0	0	1	0	1	1	0	1	7	11	7	0	5	14	1	6	0	0	6	5
11	129	0	0	0	0	0	0	0	0	0	0	0	0	0	0	0	0	0	0	0	0	0	0	0	0	0	0	0	0	0	0	0	0	0	0	0	0	0	0	3	0	0	0	0	0	0	0	0	0
11	130	1	0	0	0	0	1	1	1	1	1	1	0	1	1	1	1	0	1	0	1	1	1	0	0	0	0	0	0	1	0	1	0	0	0	1	4	8	10	7	0	5	15	1	4	1	0	5	6
11	131	1	1	1	1	1	1	1	1	1	1	1	1	1	1	1	1	1	1	1	1	1	1	1	1	1	1	1	1	1	1	1	1	1	1	1	1	8	13	4	0	6	18	3	6	0	0	7	6
11	132	1	1	1	1	1	1	1	1	1	1	1	1	1	1	1	1	1	1	1	1	1	1	1	1	1	1	1	1	1	1	1	1	1	1	2	2	8	9	4	0	6	15	4	3	1	0	4	8
11	133	0	0	0	0	0	0	0	0	0	0	0	0	0	0	0	0	0	0	0	0	0	0	0	0	0	0	0	0	0	0	0	0	0	0	0	0	0	0	4	0	0	1	0	0	0	0	0	0
11	134	0	1	0	0	0	0	0	1	0	0	1	1	0	0	0	1	0	1	1	1	1	1	1	1	1	0	1	1	1	1	1	0	1	1	3	11	12	9	4	2	5	15	0	9	1	0	5	7
11	135	0	0	0	0	0	0	0	0	0	0	0	0	0	0	0	0	0	0	0	0	0	0	0	0	0	0	0	0	0	0	0	0	0	0	0	0	0	0	1	0	0	0	0	0	0	0	0	0
11	136	1	0	1	1	1	0	1	1	1	1	1	1	0	1	1	1	1	1	0	0	1	1	1	1	0	1	1	1	0	0	0	0	0	0	2	3	11	10	7	1	7	17	0	3	2	0	7	13
11	137	1	0	0	0	1	1	1	1	1	0	0	1	1	0	1	1	0	1	0	0	0	1	1	0	0	1	1	0	1	0	0	0	0	0	1	0	5	10	4	0	1	17	0	6	0	0	7	7
11	138	1	1	1	1	1	1	1	1	1	1	1	1	1	1	1	1	1	1	1	1	1	1	1	1	1	1	1	1	1	1	1	1	1	1	1	4	11	10	6	1	4	17	5	6	2	0	7	6
11	139	0	0	0	0	0	0	0	0	0	0	0	0	0	0	0	0	0	0	0	0	0	0	0	0	0	0	0	0	0	0	0	0	0	0	0	0	0	0	3	0	0	0	0	0	0	0	0	0
11	140	0	0	0	0	0	0	0	0	0	0	0	0	0	0	0	0	0	0	0	0	0	0	0	0	0	0	0	0	0	0	0	0	0	0	0	0	0	0	3	0	0	0	0	0	0	0	0	0
11	141	1	1	1	1	1	1	1	1	1	1	1	1	1	1	1	1	1	1	1	1	1	1	1	1	1	1	1	1	1	1	1	1	1	1	1	5	10	10	5	1	5	15	1	13	1	0	8	10
11	142	1	0	0	1	1	1	1	1	1	0	1	1	1	0	1	1	1	0	0	0	0	1	0	0	0	0	0	0	0	1	0	0	0	0	2	0	6	4	4	0	4	9	0	3	2	0	1	6
11	143	0	1	1	1	0	0	0	0	0	1	1	0	0	0	0	0	0	0	0	1	1	1	1	1	1	1	1	1	0	1	0	1	0	0	2	4	9	8	5	0	3	15	0	3	3	2	4	9
11	144	0	1	1	0	0	0	1	0	1	0	1	0	0	0	0	0	0	0	0	1	0	0	1	1	0	1	1	0	1	1	0	1	0	1	2	3	5	9	5	0	5	13	0	3	1	1	5	6
11	145	1	0	1	1	1	1	1	1	1	0	1	1	1	0	1	1	1	1	1	0	0	0	1	0	0	1	0	0	1	1	1	1	0	0	3	1	7	10	5	0	6	16	0	3	1	0	5	7
11	146	0	1	0	0	0	1	0	0	1	1	0	0	1	0	0	0	0	0	0	1	0	0	1	1	1	0	1	1	0	1	1	0	1	1	1	0	6	6	6	0	2	14	0	4	2	0	8	4
11	147	0	1	0	0	0	0	0	1	0	0	1	0	0	0	0	0	0	0	1	1	1	0	0	0	0	1	1	1	1	0	1	1	1	1	1	7	9	10	6	0	4	15	2	5	0	0	6	8
11	148	1	0	1	1	0	1	1	1	1	1	1	1	1	0	1	1	1	0	0	1	0	0	1	1	0	0	0	0	0	0	0	0	0	0	1	2	6	6	6	1	3	17	0	2	1	0	6	9
11	149	0	1	1	0	0	0	0	0	1	1	0	1	0	0	0	1	0	1	1	1	1	0	1	1	1	1	0	1	1	1	1	0	1	1	1	4	9	13	5	1	3	12	0	9	2	0	8	8
11	150	0	1	0	0	0	0	1	0	1	0	0	0	0	0	0	1	0	0	0	1	1	1	0	0	1	0	1	0	0	1	0	1	1	1	1	1	6	7	6	0	2	11	0	2	0	0	6	9
11	151	1	1	1	1	1	1	1	1	1	1	1	1	1	1	1	1	1	1	1	1	1	1	1	1	1	1	1	1	1	1	1	1	1	1	2	4	8	8	7	1	7	17	0	6	2	1	6	6
11	152	1	0	1	1	0	0	1	1	1	1	0	1	0	1	1	1	1	1	0	0	0	0	1	0	0	0	0	0	0	1	0	0	1	1	1	1	6	7	6	0	2	10	0	3	2	0	5	6
11	153	1	1	1	1	1	1	1	1	1	1	1	1	1	1	1	1	1	1	1	1	1	1	1	1	1	1	1	1	1	1	1	1	1	1	1	4	9	12	7	0	4	16	1	7	1	0	7	7
11	154	0	1	0	0	0	1	0	0	1	1	0	0	0	1	0	0	1	0	1	0	1	1	1	1	1	1	0	0	0	1	1	1	1	1	1	2	6	9	5	0	5	15	0	7	3	1	4	6
11	155	1	1	1	1	1	1	1	1	1	1	1	1	1	1	1	1	1	1	1	1	1	1	1	1	1	1	1	1	1	1	1	1	1	1	1	3	9	11	7	2	5	18	1	10	2	0	4	8
11	156	0	1	0	0	0	1	0	1	0	1	0	0	0	0	0	0	1	0	1	1	1	0	1	1	1	0	1	0	1	1	1	1	1	1	0	2	7	11	4	0	2	17	1	5	2	0	6	6
11	157	0	1	1	1	0	0	0	1	0	1	0	0	1	0	1	1	0	0	1	1	1	0	1	1	1	1	1	0	0	0	1	1	1	1	0	2	8	13	6	0	4	10	0	3	0	0	5	6
11	158	0	1	0	1	0	0	1	0	0	1	0	0	0	0	1	0	1	0	1	1	1	0	1	1	1	0	1	0	1	0	1	1	1	0	1	0	7	8	6	0	6	13	0	5	3	0	3	7
11	159	0	1	1	0	0	1	1	0	0	0	0	0	1	0	0	1	1	0	0	1	1	1	1	1	1	0	1	1	1	0	1	1	0	0	0	2	9	11	6	1	4	18	0	5	1	0	8	7
11	160	1	0	1	1	0	1	1	1	1	0	1	1	1	1	1	0	1	1	0	1	0	0	0	0	0	0	0	0	0	1	0	0	0	0	1	1	8	6	4	0	4	11	0	6	2	1	4	6
11	161	0	1	0	0	1	1	0	0	0	1	0	1	0	0	0	1	0	0	1	0	1	1	1	0	1	1	0	1	1	1	1	1	0	1	0	1	7	11	4	1	7	17	0	3	1	0	8	6
11	162	0	0	0	0	0	0	0	0	0	0	0	0	0	0	0	0	0	0	0	0	0	0	0	0	0	0	0	0	0	0	0	0	0	0	0	0	0	0	2	0	0	0	0	0	0	0	0	0
11	163	1	1	1	1	1	1	1	1	1	1	1	1	1	1	1	1	1	1	1	1	1	1	1	1	1	1	1	1	1	1	1	1	1	1	2	12	10	8	4	0	6	16	0	9	1	0	5	10
11	164	0	0	0	0	0	0	0	0	0	0	0	0	0	0	0	0	0	0	0	0	0	0	0	0	0	0	0	0	0	0	0	0	0	0	0	0	0	0	2	0	0	0	0	0	0	0	0	0
11	165	0	1	0	0	1	0	0	0	0	0	1	0	0	0	1	1	1	0	0	1	1	1	1	1	1	1	1	0	0	1	1	0	0	1	2	2	9	11	6	1	5	14	1	5	0	0	5	7
11	166	0	1	0	1	0	0	0	1	0	0	0	1	1	0	1	0	0	0	1	1	1	1	1	1	1	1	1	1	1	1	1	1	1	0	1	3	7	10	3	1	6	14	0	8	2	0	7	7
11	167	0	0	0	0	0	0	0	0	0	0	0	0	0	0	0	0	0	0	0	0	0	0	0	0	0	0	0	0	0	0	0	0	0	0	0	0	0	0	3	0	0	0	0	0	0	0	0	0
11	168	0	0	0	0	0	0	0	0	0	0	0	0	0	0	0	0	0	0	0	0	0	0	0	0	0	0	0	0	0	0	0	0	0	0	0	0	0	0	3	0	0	0	0	0	0	0	0	0
11	169	1	1	1	1	1	1	1	1	1	1	1	1	1	1	1	1	1	1	1	1	1	1	1	1	1	1	1	1	1	1	1	1	1	1	2	5	11	11	5	1	10	21	1	8	1	0	5	8
11	170	0	1	0	0	0	0	0	1	0	1	1	1	0	1	0	0	1	1	1	1	1	1	1	0	0	1	0	1	1	0	0	0	1	1	0	3	6	9	6	0	3	10	0	6	3	2	7	8
11	171	0	0	0	0	0	0	0	0	0	0	0	0	0	0	0	0	0	0	0	0	0	0	0	0	0	0	0	0	0	0	0	0	0	0	0	0	0	0	2	0	0	0	0	0	0	0	0	0
11	172	1	1	1	1	1	1	1	1	1	1	1	1	1	1	1	1	1	1	1	1	1	1	1	1	1	1	1	1	1	1	1	1	1	1	3	4	13	8	7	0	5	17	1	14	1	0	8	8
11	173	1	0	0	1	1	1	0	1	1	1	1	1	0	1	1	1	1	1	0	0	0	1	0	0	0	0	0	0	0	0	0	0	0	1	0	1	6	8	5	0	5	13	0	5	0	0	6	7
11	174	1	0	1	1	1	0	1	1	1	1	1	1	0	1	1	0	1	0	0	0	0	0	0	0	0	0	0	0	0	0	0	1	0	0	0	1	5	5	6	0	2	12	0	0	3	0	4	3
11	175	0	0	0	0	0	0	0	0	0	0	0	0	0	0	0	0	0	0	0	0	0	0	0	0	0	0	0	0	0	0	0	0	0	0	0	0	0	0	3	0	0	0	0	0	0	0	0	0
11	176	1	0	1	1	1	1	0	0	0	1	1	1	1	1	1	0	1	1	0	0	1	0	1	1	1	0	1	0	0	0	0	0	0	0	1	2	9	14	6	2	10	18	0	5	0	1	6	8
11	177	0	1	0	0	1	1	1	1	0	0	0	0	0	0	1	1	0	0	1	1	0	1	1	0	1	1	0	1	1	1	1	1	1	1	2	3	7	7	7	0	4	14	1	3	1	0	4	8
11	178	0	0	0	0	0	0	0	0	0	0	0	0	0	0	0	0	0	0	0	0	0	0	0	0	0	0	0	0	0	0	0	0	0	0	0	0	0	0	5	0	0	0	0	0	0	0	0	0
11	179	1	1	1	1	1	1	1	1	1	1	1	1	1	1	1	1	1	1	1	1	1	1	1	1	1	1	1	1	1	1	1	1	1	1	0	2	7	7	6	1	3	14	0	4	1	2	1	4
11	180	1	1	1	1	1	1	1	1	1	1	1	1	1	1	1	1	1	1	1	1	1	1	1	1	1	1	1	1	1	1	1	1	1	1	3	4	8	13	5	1	4	19	1	9	0	0	8	5
11	181	0	1	0	0	0	0	0	1	1	0	0	1	1	1	0	0	1	0	1	1	1	0	0	1	0	1	1	1	1	1	1	0	1	1	0	1	8	12	3	0	6	12	1	4	0	0	5	5
11	182	1	0	1	0	1	0	0	1	1	1	0	0	1	1	1	0	1	1	0	0	0	0	1	0	0	0	0	1	0	0	0	1	0	0	0	0	3	3	5	0	1	6	0	1	2	0	2	4
11	183	1	0	0	1	1	0	1	1	1	1	1	1	1	1	1	1	0	0	0	0	0	0	0	0	0	0	0	1	0	0	1	0	0	1	3	1	7	8	5	1	4	12	0	3	2	0	7	7
11	184	1	1	1	1	1	1	1	1	1	1	1	1	1	1	1	1	1	1	1	1	1	1	1	1	1	1	1	1	1	1	1	1	1	1	3	6	11	9	7	0	6	19	2	10	0	0	10	7
11	185	1	1	1	1	1	1	1	1	1	1	1	1	1	1	1	1	1	1	1	1	1	1	1	1	1	1	1	1	1	1	1	1	1	1	2	3	9	12	5	0	4	13	0	9	1	0	5	7
11	186	0	0	0	0	0	0	0	0	0	0	0	0	0	0	0	0	0	0	0	0	0	0	0	0	0	0	0	0	0	0	0	0	0	0	0	0	0	0	4	0	0	0	0	0	0	0	0	0
11	187	1	0	1	1	1	1	1	1	1	1	1	0	0	1	1	1	1	1	0	0	0	0	0	0	1	0	1	0	0	1	0	0	0	0	1	1	6	8	6	0	5	14	0	2	2	0	7	6
11	188	1	1	1	1	1	1	1	1	1	1	1	1	1	1	1	1	1	1	1	1	1	1	1	1	1	1	1	1	1	1	1	1	1	1	0	5	10	10	6	0	6	19	1	9	0	0	5	9
11	189	1	0	0	0	1	1	0	1	0	1	0	1	0	1	1	0	0	1	1	0	1	0	1	0	1	0	0	0	1	0	0	0	0	0	0	0	6	7	5	0	4	14	0	3	0	0	4	6
11	190	0	1	0	0	0	0	1	0	0	0	0	0	1	0	0	0	0	0	0	1	1	1	0	1	1	0	1	1	1	0	1	1	0	1	0	5	7	7	4	0	2	15	0	6	0	0	7	7
11	191	1	1	1	1	1	1	1	1	1	1	1	1	1	1	1	1	1	1	1	1	1	1	1	1	1	1	1	1	1	1	1	1	1	1	0	4	10	7	6	0	5	14	1	4	2	0	2	7
11	192	1	1	1	1	1	1	1	1	1	1	1	1	1	1	1	1	1	1	1	1	1	1	1	1	1	1	1	1	1	1	1	1	1	1	1	3	7	11	6	0	7	19	3	6	1	0	5	3
11	193	1	1	1	1	1	1	1	1	1	1	1	1	1	1	1	1	1	1	1	1	1	1	1	1	1	1	1	1	1	1	1	1	1	1	2	2	8	10	6	1	2	14	0	7	0	0	6	10
11	194	0	0	0	0	0	0	0	0	0	0	0	0	0	0	0	0	0	0	0	0	0	0	0	0	0	0	0	0	0	0	0	0	0	0	0	0	0	0	4	0	0	1	0	0	0	0	0	0
11	195	0	1	1	0	0	1	0	0	0	0	0	0	0	0	0	0	0	0	1	0	1	1	0	1	1	1	1	0	1	1	1	1	1	1	0	2	11	9	3	0	5	18	0	3	0	0	9	5
11	196	0	0	0	0	0	0	0	0	0	0	0	0	0	0	0	0	0	0	0	0	0	0	0	0	0	0	0	0	0	0	0	0	0	0	0	0	0	0	4	0	0	0	0	0	0	0	0	0
11	197	0	1	0	1	0	0	0	0	0	0	0	0	0	0	0	1	0	1	1	1	1	0	1	1	0	1	1	0	1	1	1	1	1	1	0	2	8	14	5	0	8	19	0	9	0	0	7	8
11	198	1	0	1	1	1	1	1	1	1	1	0	0	1	1	1	1	1	1	0	0	0	0	1	0	0	0	1	0	0	0	0	0	0	0	1	1	6	6	6	0	1	11	0	5	1	0	2	7
11	199	1	0	1	1	1	1	1	1	0	0	1	0	1	0	1	1	1	1	0	0	0	1	0	0	0	1	0	1	0	0	0	1	0	1	0	1	7	9	7	0	3	13	0	4	0	0	5	10
11	200	1	1	1	1	1	1	1	1	1	1	1	1	1	1	1	1	1	1	1	1	1	1	1	1	1	1	1	1	1	1	1	1	1	1	3	5	8	10	7	0	7	22	0	6	2	1	2	8
11	201	1	0	1	0	1	0	0	0	1	1	0	1	1	1	1	0	1	1	0	0	0	0	1	1	0	1	0	0	0	0	0	0	0	0	1	1	5	5	5	0	0	13	0	3	4	0	2	6
11	202	1	1	1	1	1	1	1	1	1	1	1	1	1	1	1	1	1	1	1	1	1	1	1	1	1	1	1	1	1	1	1	1	1	1	1	5	11	12	7	0	8	18	3	9	1	0	5	7
11	203	0	1	0	0	0	0	0	0	0	0	0	0	0	0	0	0	0	1	1	0	1	1	1	1	1	1	1	1	1	1	1	1	1	1	0	0	6	11	6	0	6	13	0	4	2	1	3	6
11	204	0	1	0	0	1	0	0	0	0	0	0	1	0	0	0	0	0	0	1	1	1	0	1	0	0	1	0	0	1	1	1	0	1	1	0	0	6	9	3	0	6	15	2	2	0	0	5	6
11	205	0	1	0	0	0	0	0	1	0	1	0	0	0	0	0	1	0	0	1	0	1	0	1	0	1	1	1	0	0	1	1	1	1	1	1	1	7	8	7	0	1	12	0	5	1	0	2	10
11	206	0	1	1	1	0	0	0	1	0	0	1	1	0	0	1	0	0	0	0	0	1	1	0	0	1	1	1	1	1	1	1	0	1	1	1	3	7	8	3	1	4	14	0	6	0	0	7	9
11	207	0	0	0	0	0	0	0	0	0	0	0	0	0	0	0	0	0	0	0	0	0	0	0	0	0	0	0	0	0	0	0	0	0	0	0	0	0	0	2	0	0	0	0	0	0	0	0	0
11	208	1	0	1	1	1	0	1	1	1	1	1	1	0	1	0	0	1	0	1	0	0	0	1	0	0	1	1	0	1	0	0	0	0	1	0	1	9	14	9	2	5	13	0	6	1	0	6	5
11	209	1	1	1	1	1	1	1	1	1	1	1	1	1	1	1	1	1	1	1	1	1	1	1	1	1	1	1	1	1	1	1	1	1	1	0	3	8	10	6	1	2	16	1	5	2	0	7	5
11	210	1	0	1	1	0	1	1	1	1	1	0	0	0	1	1	0	1	1	1	0	1	0	0	0	1	1	0	0	0	1	0	0	0	0	0	1	6	7	7	0	3	10	0	6	1	1	7	6
11	211	0	1	0	0	0	0	1	0	0	0	0	1	0	0	1	0	0	1	1	1	1	1	1	1	1	0	0	1	0	0	1	1	1	1	0	2	8	9	6	0	4	13	0	3	1	0	5	9
11	212	0	1	0	0	1	1	1	1	0	1	1	0	0	0	0	0	0	1	0	1	1	1	1	1	0	1	0	1	1	1	1	1	1	1	0	1	7	9	6	0	2	20	0	6	1	0	4	7
11	213	0	0	0	0	0	0	0	0	0	0	0	0	0	0	0	0	0	0	0	0	0	0	0	0	0	0	0	0	0	0	0	0	0	0	0	0	0	0	2	0	0	0	0	0	0	0	0	0
11	214	1	0	1	1	1	0	1	1	1	0	0	1	1	1	0	0	0	1	0	0	0	0	0	0	1	0	0	0	1	0	0	0	0	0	0	0	6	7	5	0	5	13	0	3	1	0	5	5
11	215	0	0	0	0	0	0	0	0	0	0	0	0	0	0	0	0	0	0	0	0	0	0	0	0	0	0	0	0	0	0	0	0	0	0	0	0	0	0	1	0	0	0	0	0	0	0	0	0
11	216	0	0	0	0	0	0	0	0	0	0	0	0	0	0	0	0	0	0	0	0	0	0	0	0	0	0	0	0	0	0	0	0	0	0	0	0	0	0	3	0	0	0	0	0	0	0	0	0
11	217	0	0	0	0	0	0	0	0	0	0	0	0	0	0	0	0	0	0	0	0	0	0	0	0	0	0	0	0	0	0	0	0	0	0	0	0	0	0	3	0	0	0	0	0	0	0	0	0
11	218	1	1	1	1	1	1	1	1	1	1	1	1	1	1	1	1	1	1	1	1	1	1	1	1	1	1	1	1	1	1	1	1	1	1	1	6	10	10	3	1	6	19	0	8	0	0	6	11
11	219	0	0	0	0	0	0	0	0	0	0	0	0	0	0	0	0	0	0	0	0	0	0	0	0	0	0	0	0	0	0	0	0	0	0	0	0	0	0	3	0	0	0	0	0	0	0	0	0
11	220	1	0	1	0	1	1	1	1	0	1	1	0	1	1	1	1	0	1	0	1	0	1	0	0	0	0	1	0	0	1	1	0	0	0	1	0	6	8	5	0	3	15	0	6	3	0	7	7
11	221	1	0	0	1	1	1	0	0	1	0	0	1	1	1	0	1	1	1	1	0	0	1	0	0	0	1	1	0	0	0	1	0	0	0	0	2	5	7	5	0	4	13	0	8	0	0	1	8
11	222	0	0	0	0	0	0	0	0	0	0	0	0	0	0	0	0	0	0	0	0	0	0	0	0	0	0	0	0	0	0	0	0	0	0	0	0	0	0	4	0	0	0	0	0	0	0	0	0
11	223	0	1	0	0	1	0	0	0	0	0	1	0	0	0	0	1	1	0	1	1	1	0	1	0	1	1	0	1	1	1	1	0	1	1	0	4	9	11	6	0	5	15	1	5	2	0	7	7
11	224	0	0	0	0	0	0	0	0	0	0	0	0	0	0	0	0	0	0	0	0	0	0	0	0	0	0	0	0	0	0	0	0	0	0	0	0	0	0	2	0	0	0	0	0	0	0	0	0
11	225	1	1	1	1	1	1	1	1	1	1	1	1	1	1	1	1	1	1	1	1	1	1	1	1	1	1	1	1	1	1	1	1	1	1	2	4	10	14	6	0	6	19	1	9	0	0	4	7
11	226	0	0	0	0	0	0	0	0	0	0	0	0	0	0	0	0	0	0	0	0	0	0	0	0	0	0	0	0	0	0	0	0	0	0	0	0	0	0	4	0	0	0	0	0	0	0	0	0
11	227	1	1	1	1	1	1	1	1	1	1	1	1	1	1	1	1	1	1	1	1	1	1	1	1	1	1	1	1	1	1	1	1	1	1	2	4	11	13	6	0	9	17	1	8	2	0	7	7
11	228	1	1	1	1	1	1	1	1	1	1	1	1	1	1	1	1	1	1	1	1	1	1	1	1	1	1	1	1	1	1	1	1	1	1	0	2	10	10	6	0	4	15	2	4	1	1	5	7
11	229	1	0	0	1	1	1	1	0	1	1	1	1	1	1	1	1	1	0	0	0	0	0	0	1	0	0	0	0	0	0	0	1	1	0	0	1	6	6	4	0	3	14	0	4	2	0	2	6
11	230	0	0	0	0	0	0	0	0	0	0	0	0	0	0	0	0	0	0	0	0	0	0	0	0	0	0	0	0	0	0	0	0	0	0	0	0	0	1	5	0	0	0	0	0	0	0	0	0
11	231	1	1	1	1	1	1	1	1	1	1	1	1	1	1	1	1	1	1	1	1	1	1	1	1	1	1	1	1	1	1	1	1	1	1	3	3	10	9	7	0	5	19	0	10	1	0	12	6
11	232	0	0	0	0	0	0	0	0	0	0	0	0	0	0	0	0	0	0	0	0	0	0	0	0	0	0	0	0	0	0	0	0	0	0	0	0	0	0	1	0	0	0	0	0	0	0	0	0
11	233	1	0	1	1	0	0	1	0	1	0	0	0	0	1	1	1	1	1	1	0	1	0	1	0	0	0	0	1	0	1	0	0	0	0	0	0	6	7	5	0	2	9	0	3	0	0	5	6
11	234	1	1	1	1	1	1	1	1	1	1	1	1	1	1	1	1	1	1	1	1	1	1	1	1	1	1	1	1	1	1	1	1	1	1	1	4	8	12	4	0	5	18	2	6	1	0	5	8
11	235	1	1	1	1	1	1	1	1	1	1	1	1	1	1	1	1	1	1	1	1	1	1	1	1	1	1	1	1	1	1	1	1	1	1	1	4	7	11	10	0	7	17	0	6	1	0	8	6
11	236	1	1	1	1	1	1	1	1	1	1	1	1	1	1	1	1	1	1	1	1	1	1	1	1	1	1	1	1	1	1	1	1	1	1	1	2	8	5	5	0	3	17	1	8	1	0	5	7
11	237	1	0	1	1	1	1	0	1	1	1	0	1	0	0	1	1	0	1	0	0	0	0	1	1	1	0	0	0	1	1	0	0	0	1	2	1	8	13	8	0	6	13	0	5	1	0	6	9
11	238	1	1	1	1	1	1	1	1	1	1	1	1	1	1	1	1	1	1	1	1	1	1	1	1	1	1	1	1	1	1	1	1	1	1	0	4	9	11	3	0	4	15	0	4	0	0	5	7
11	239	1	0	0	1	1	1	1	0	1	0	1	0	1	0	1	1	1	0	0	0	0	1	0	1	0	1	0	1	0	1	1	0	0	0	1	1	7	7	7	0	6	12	0	3	1	0	2	8
11	240	1	1	1	1	1	1	1	1	1	1	1	1	1	1	1	1	1	1	1	1	1	1	1	1	1	1	1	1	1	1	1	1	1	1	1	5	8	11	6	0	4	19	1	7	1	0	5	6
11	241	0	0	0	0	0	0	0	0	0	0	0	0	0	0	0	0	0	0	0	0	0	0	0	0	0	0	0	0	0	0	0	0	0	0	0	0	0	0	3	0	0	0	0	0	0	0	0	0
11	242	1	1	1	1	1	1	1	1	1	1	1	1	1	1	1	1	1	1	1	1	1	1	1	1	1	1	1	1	1	1	1	1	1	1	2	2	10	10	6	0	6	19	2	6	1	0	5	10
11	243	1	0	1	1	1	1	1	1	0	1	1	1	1	1	0	1	1	1	0	0	0	0	0	0	1	0	1	1	1	0	0	0	0	0	1	2	7	9	4	1	4	15	0	7	2	0	7	8
11	244	1	0	1	1	1	1	1	1	1	0	1	1	1	1	0	1	1	0	0	0	1	0	0	0	0	0	0	1	1	0	0	0	0	0	0	3	6	10	6	0	2	14	0	4	1	0	9	6
11	245	1	0	1	0	1	0	0	1	0	1	1	0	1	1	1	0	0	0	0	1	0	1	0	0	0	0	0	0	0	1	1	1	1	0	1	1	6	7	3	0	2	10	0	5	0	0	8	6
11	246	0	0	0	0	0	0	0	0	0	0	0	0	0	0	0	0	0	0	0	0	0	0	0	0	0	0	0	0	0	0	0	0	0	0	0	0	0	0	2	0	0	0	0	0	0	0	0	0
11	247	1	1	1	1	1	1	1	1	1	1	1	1	1	1	1	1	1	1	1	1	1	1	1	1	1	1	1	1	1	1	1	1	1	1	4	7	10	11	8	2	8	17	0	9	2	1	7	8
11	248	0	0	0	0	0	0	0	0	0	0	0	0	0	0	0	0	0	0	0	0	0	0	0	0	0	0	0	0	0	0	0	0	0	0	0	0	0	0	4	0	0	0	0	0	0	0	0	0
11	249	0	0	0	0	0	0	0	0	0	0	0	0	0	0	0	0	0	0	0	0	0	0	0	0	0	0	0	0	0	0	0	0	0	0	0	0	0	1	3	0	0	0	0	0	0	0	0	0
11	250	0	0	0	0	0	0	0	0	0	0	0	0	0	0	0	0	0	0	0	0	0	0	0	0	0	0	0	0	0	0	0	0	0	0	0	0	0	0	2	0	0	0	0	0	0	0	0	0
11	251	1	0	1	1	0	1	0	0	1	1	1	1	1	0	1	1	1	1	0	0	0	0	0	1	0	0	0	0	0	0	0	0	0	0	0	3	8	8	4	1	1	16	0	6	0	0	7	9
11	252	1	1	1	1	1	1	1	1	1	1	1	1	1	1	1	1	1	1	1	1	1	1	1	1	1	1	1	1	1	1	1	1	1	1	1	2	10	11	5	0	2	17	0	10	0	0	7	7
11	253	0	1	0	1	0	0	0	0	0	0	0	0	0	0	0	0	0	1	1	0	0	1	1	1	0	0	1	1	1	1	1	0	1	1	2	1	7	10	6	0	3	13	0	4	2	1	4	5
11	254	1	0	0	1	0	1	1	1	1	1	1	1	0	1	1	1	1	1	1	0	0	0	1	0	0	0	0	0	1	1	0	0	0	0	1	2	6	10	5	0	5	14	0	4	1	0	7	9
11	255	0	1	0	0	0	0	1	0	1	0	1	0	0	0	1	1	0	0	1	1	1	1	1	1	1	0	1	1	1	1	1	1	0	1	1	1	8	12	5	0	5	14	0	6	0	0	4	8
11	256	1	0	1	1	0	1	1	0	1	0	1	1	1	1	1	0	1	1	0	0	1	0	1	0	0	1	1	0	0	0	0	0	0	0	0	1	6	5	5	0	4	10	0	6	2	0	3	5
21	1	1	1	1	1	1	1	1	1	1	1	1	1	1	1	1	1	1	1	1	1	1	1	1	1	1	1	1	1	1	1	1	1	1	1	2	7	11	6	5	0	8	14	0	11	0	0	7	12
21	2	1	1	1	1	1	1	1	1	1	1	1	1	1	1	1	1	1	1	1	1	1	1	1	1	1	1	1	1	1	1	1	1	1	1	0	1	7	12	8	0	4	17	4	6	2	0	4	7
21	3	1	1	1	1	1	1	1	1	1	1	1	1	1	1	1	1	1	1	1	1	1	1	1	1	1	1	1	1	1	1	1	1	1	1	1	3	6	11	9	0	2	13	4	4	1	0	6	7
21	4	0	1	0	0	0	0	0	1	0	0	0	1	1	0	0	0	0	0	1	1	1	1	1	1	1	1	1	1	1	1	1	1	0	1	1	2	6	9	2	0	3	12	0	7	3	2	6	5
21	5	1	1	1	1	1	1	1	1	1	1	1	1	1	1	1	1	1	1	1	1	1	1	1	1	1	1	1	1	1	1	1	1	1	1	0	1	8	9	5	2	5	16	8	6	1	0	4	7
21	6	0	0	0	0	0	0	0	0	0	0	0	0	0	0	0	0	0	0	0	0	0	0	0	0	0	0	0	0	0	0	0	0	0	0	0	0	0	0	5	0	0	0	0	0	0	0	0	0
21	7	0	1	0	0	0	0	0	0	1	0	1	1	0	0	1	0	0	0	1	0	1	1	1	0	1	1	1	1	1	1	1	1	1	0	1	3	7	13	6	0	6	16	0	3	3	0	3	6
21	8	0	0	0	0	0	0	0	0	0	0	0	0	0	0	0	0	0	0	0	0	0	0	0	0	0	0	0	0	0	0	0	0	0	0	0	0	0	0	6	0	0	0	0	0	0	0	0	0
21	9	0	0	0	0	0	0	0	0	0	0	0	0	0	0	0	0	0	0	0	0	0	0	0	0	0	0	0	0	0	0	0	0	0	0	0	0	0	0	4	0	0	0	0	0	0	0	0	0
21	10	1	0	1	1	1	1	1	1	0	1	1	1	0	0	1	1	0	1	1	0	1	0	0	0	1	0	1	0	1	0	0	0	0	1	2	4	8	10	6	3	7	17	0	7	2	1	9	7
21	11	0	0	0	0	0	0	0	0	0	0	0	0	0	0	0	0	0	0	0	0	0	0	0	0	0	0	0	0	0	0	0	0	0	0	0	0	0	0	4	0	0	0	0	0	0	0	0	0
21	12	1	1	1	1	1	1	1	1	1	1	1	1	1	1	1	1	1	1	1	1	1	1	1	1	1	1	1	1	1	1	1	1	1	1	3	3	12	11	7	0	6	19	5	8	2	0	6	11
21	13	0	1	0	0	0	0	0	0	1	0	0	0	1	0	1	0	1	1	1	0	1	1	1	1	0	1	1	0	1	0	0	1	1	1	1	0	5	10	6	0	2	12	0	6	2	0	9	7
21	14	0	0	0	0	0	0	0	0	0	0	0	0	0	0	0	0	0	0	0	0	0	0	0	0	0	0	0	0	0	0	0	0	0	0	0	0	0	0	5	0	0	0	0	0	0	0	0	0
21	15	0	0	0	0	0	0	0	0	0	0	0	0	0	0	0	0	0	0	0	0	0	0	0	0	0	0	0	0	0	0	0	0	0	0	0	0	0	0	4	0	0	0	0	0	0	0	0	0
21	16	0	0	0	0	0	0	0	0	0	0	0	0	0	0	0	0	0	0	0	0	0	0	0	0	0	0	0	0	0	0	0	0	0	0	0	0	0	0	6	0	0	0	0	0	0	0	0	0
21	17	1	0	1	1	1	0	0	0	0	0	1	1	1	1	1	0	1	1	0	0	0	0	0	0	1	0	1	0	0	0	0	0	0	1	2	3	8	9	6	2	5	15	0	7	0	0	3	8
21	18	1	0	0	1	0	0	0	0	1	1	1	1	0	1	0	1	0	1	0	0	1	0	0	0	0	0	1	0	0	1	0	0	1	0	0	3	7	11	8	0	4	14	0	6	0	0	5	8
21	19	1	1	1	1	1	1	1	1	1	1	1	1	1	1	1	1	1	1	1	1	1	1	1	1	1	1	1	1	1	1	1	1	1	1	1	4	10	10	6	1	4	15	3	9	1	0	9	6
21	20	0	1	1	0	1	1	1	1	0	0	0	0	0	1	0	1	0	0	1	1	1	1	1	1	1	0	1	1	1	1	1	1	1	1	0	1	8	9	7	0	2	16	6	5	2	1	5	5
21	21	0	1	0	0	0	0	0	0	0	0	0	0	0	0	0	0	0	0	1	1	1	1	0	1	1	0	1	1	1	0	1	1	1	1	1	1	7	9	5	0	3	16	0	6	0	0	5	6
21	22	0	1	0	1	0	1	0	1	1	0	0	1	1	0	0	0	0	0	1	1	1	1	1	0	1	1	0	1	1	1	1	1	0	0	0	1	7	12	10	0	3	16	1	4	1	0	2	6
21	23	0	0	0	0	0	0	0	0	0	0	0	0	0	0	0	0	0	0	0	0	0	0	0	0	0	0	0	0	0	0	0	0	0	0	0	0	0	0	4	0	0	0	0	0	0	0	0	0
21	24	0	1	1	0	0	0	0	0	0	1	0	0	1	0	1	0	1	0	0	1	1	0	1	0	1	0	1	0	0	1	0	0	0	1	1	1	8	7	6	0	3	14	1	3	0	0	5	9
21	25	0	1	1	0	0	0	0	0	0	1	0	0	0	1	0	0	0	0	1	1	1	1	1	1	1	1	1	1	1	0	1	1	1	1	2	1	8	8	5	1	4	14	0	6	3	1	8	10
21	26	0	0	0	0	0	0	0	0	0	0	0	0	0	0	0	0	0	0	0	0	0	0	0	0	0	0	0	0	0	0	0	0	0	0	0	0	0	0	3	0	0	0	0	0	0	0	0	0
21	27	1	1	1	1	1	1	1	1	1	1	1	1	1	1	1	1	1	1	1	1	1	1	1	1	1	1	1	1	1	1	1	1	1	1	1	4	11	13	7	1	7	16	3	10	1	0	7	10
21	28	1	0	0	0	1	1	1	0	1	0	1	1	0	1	1	1	0	0	1	1	0	0	0	0	1	0	1	1	0	0	0	0	0	0	1	2	4	8	7	0	1	13	0	4	1	0	2	5
21	29	1	1	1	1	1	1	1	1	1	1	1	1	1	1	1	1	1	1	1	1	1	1	1	1	1	1	1	1	1	1	1	1	1	1	1	3	10	10	6	0	7	18	2	5	0	0	6	8
21	30	0	1	0	0	0	1	0	0	0	0	1	1	0	1	0	0	0	0	1	1	1	1	1	1	0	1	0	1	0	1	1	1	1	0	0	1	9	7	6	0	5	15	4	5	3	1	4	6
21	31	0	1	0	1	1	0	1	0	0	1	0	0	1	0	1	0	0	0	1	1	1	1	0	1	1	0	0	1	1	0	1	1	0	1	0	1	8	11	8	0	8	14	0	6	2	0	8	11
21	32	0	1	0	0	0	0	0	0	0	1	0	0	0	0	0	0	0	1	1	1	1	1	0	1	1	1	1	0	1	1	1	1	1	1	1	3	8	9	4	0	5	10	1	4	0	0	5	10
21	33	1	1	1	1	1	1	1	1	1	1	1	1	1	1	1	1	1	1	1	1	1	1	1	1	1	1	1	1	1	1	1	1	1	1	2	3	10	10	9	1	7	18	6	8	0	0	6	6
21	34	0	1	0	0	0	0	0	0	0	0	0	0	0	0	0	0	1	0	1	1	1	1	1	1	1	1	1	1	0	1	1	1	0	1	0	0	7	9	7	0	4	12	0	2	1	0	8	6
21	35	1	1	1	1	1	1	1	1	1	1	1	1	1	1	1	1	1	1	1	1	1	1	1	1	1	1	1	1	1	1	1	1	1	1	1	2	10	13	6	0	5	17	4	8	0	0	7	3
21	36	1	1	1	1	1	1	1	1	1	1	1	1	1	1	1	1	1	1	1	1	1	1	1	1	1	1	1	1	1	1	1	1	1	1	0	1	9	7	6	1	4	18	4	4	1	0	8	6
21	37	0	1	0	1	1	0	1	0	1	0	1	0	0	0	1	0	0	0	1	1	0	1	1	1	0	0	1	1	0	1	1	0	1	1	1	1	7	7	6	0	3	11	1	3	1	0	3	5
21	38	1	1	1	1	1	1	1	1	1	1	1	1	1	1	1	1	1	1	1	1	1	1	1	1	1	1	1	1	1	1	1	1	1	1	2	2	10	11	8	1	3	19	4	3	0	1	5	9
21	39	1	1	1	1	1	1	1	1	1	1	1	1	1	1	1	1	1	1	1	1	1	1	1	1	1	1	1	1	1	1	1	1	1	1	2	2	7	8	7	0	6	13	4	5	0	0	5	10
21	40	0	0	0	0	0	0	0	0	0	0	0	0	0	0	0	0	0	0	0	0	0	0	0	0	0	0	0	0	0	0	0	0	0	0	0	0	0	0	6	0	0	0	0	0	0	0	0	0
21	41	1	1	1	1	1	1	1	1	1	1	1	1	1	1	1	1	1	1	1	1	1	1	1	1	1	1	1	1	1	1	1	1	1	1	4	2	8	9	7	0	4	15	5	9	0	0	6	5
21	42	1	1	1	1	1	1	1	1	1	1	1	1	1	1	1	1	1	1	1	1	1	1	1	1	1	1	1	1	1	1	1	1	1	1	0	3	9	9	8	1	4	15	2	6	1	0	6	7
21	43	0	0	0	0	0	0	0	0	0	0	0	0	0	0	0	0	0	0	0	0	0	0	0	0	0	0	0	0	0	0	0	0	0	0	0	0	0	0	6	0	0	0	0	0	0	0	0	0
21	44	1	1	1	1	1	1	1	1	1	1	1	1	1	1	1	1	1	1	1	1	1	1	1	1	1	1	1	1	1	1	1	1	1	1	2	6	10	7	7	0	5	16	4	9	0	0	5	12
21	45	0	0	0	0	0	0	0	0	0	0	0	0	0	0	0	0	0	0	0	0	0	0	0	0	0	0	0	0	0	0	0	0	0	0	0	0	0	0	5	0	0	0	0	0	0	0	0	0
21	46	1	1	1	1	1	1	1	1	1	1	1	1	1	1	1	1	1	1	1	1	1	1	1	1	1	1	1	1	1	1	1	1	1	1	2	5	9	13	5	0	5	21	5	9	1	0	6	10
21	47	0	1	0	1	1	1	0	1	0	0	1	0	0	0	0	0	0	0	0	1	1	1	1	0	1	1	1	0	0	1	0	1	0	1	0	1	7	10	6	0	2	13	1	3	0	1	8	11
21	48	1	0	1	0	1	1	0	1	0	1	1	1	1	0	1	1	1	0	1	0	0	0	0	0	0	0	0	0	1	0	0	0	0	0	0	0	5	4	3	0	4	12	0	4	0	0	6	5
21	49	1	0	1	1	0	1	1	1	1	0	0	1	1	1	1	0	1	1	0	0	0	0	1	0	1	0	0	0	0	0	0	0	0	0	0	0	4	5	7	0	2	6	0	2	1	0	4	5
21	50	1	0	1	1	0	1	1	1	1	0	0	0	1	1	1	0	1	0	0	0	0	0	1	0	1	0	0	1	0	0	0	1	0	0	1	1	4	3	5	0	0	15	0	1	0	0	7	6
21	51	1	1	1	1	1	1	1	1	1	1	1	1	1	1	1	1	1	1	1	1	1	1	1	1	1	1	1	1	1	1	1	1	1	1	1	7	10	9	7	0	6	18	1	4	2	1	9	8
21	52	0	1	0	1	0	1	0	1	0	0	0	0	0	0	0	0	0	0	0	1	1	1	0	1	0	1	1	1	1	1	0	1	1	1	1	1	6	11	5	0	1	15	1	6	0	0	2	3
21	53	0	1	0	0	0	0	1	0	0	0	1	1	0	1	0	0	0	0	0	1	0	1	1	0	0	1	1	1	1	1	1	0	0	1	1	0	7	7	4	0	5	12	0	3	0	0	4	5
21	54	0	0	0	0	0	0	0	0	0	0	0	0	0	0	0	0	0	0	0	0	0	0	0	0	0	0	0	0	0	0	0	0	0	0	0	0	0	0	3	0	0	0	0	0	0	0	0	0
21	55	1	1	1	1	1	1	1	1	1	1	1	1	1	1	1	1	1	1	1	1	1	1	1	1	1	1	1	1	1	1	1	1	1	1	3	6	10	10	7	1	6	17	4	8	1	1	6	6
21	56	0	1	1	0	0	1	0	0	0	0	1	1	0	0	1	0	1	0	0	0	1	1	0	1	1	0	1	1	1	0	1	0	0	1	0	0	7	7	7	1	3	15	0	6	0	0	4	6
21	57	0	1	0	0	0	0	0	0	0	0	0	0	0	0	1	1	1	0	1	1	1	0	1	0	1	1	0	1	1	1	1	1	0	1	0	0	7	11	6	0	4	15	0	6	2	1	6	9
21	58	0	1	0	0	0	1	1	1	0	0	0	0	1	0	0	0	0	0	0	1	0	0	1	1	1	1	0	1	0	1	1	0	1	1	0	0	6	11	5	0	3	11	0	5	1	0	7	7
21	59	0	0	0	0	0	0	0	0	0	0	0	0	0	0	0	0	0	0	0	0	0	0	0	0	0	0	0	0	0	0	0	0	0	0	0	0	0	0	6	0	0	0	0	0	0	0	0	0
21	60	1	1	1	1	1	1	1	1	1	1	1	1	1	1	1	1	1	1	1	1	1	1	1	1	1	1	1	1	1	1	1	1	1	1	2	4	8	10	8	2	8	19	5	8	2	0	6	11
21	61	1	1	1	1	1	1	1	1	1	1	1	1	1	1	1	1	1	1	1	1	1	1	1	1	1	1	1	1	1	1	1	1	1	1	1	2	8	11	6	0	6	15	3	6	1	0	6	6
21	62	0	1	0	0	0	0	0	1	0	1	0	1	0	0	0	1	0	0	1	1	1	1	1	1	1	1	1	1	1	1	1	1	1	0	1	1	7	10	8	0	4	16	1	4	3	0	6	9
21	63	1	1	1	1	1	1	1	1	1	1	1	1	1	1	1	1	1	1	1	1	1	1	1	1	1	1	1	1	1	1	1	1	1	1	3	2	9	8	7	0	8	19	2	5	0	0	4	6
21	64	1	0	1	0	1	1	1	1	1	0	1	1	1	1	0	1	1	1	1	1	0	0	1	0	0	0	0	0	0	0	1	0	1	0	1	0	9	7	6	0	3	11	0	3	2	0	5	5
21	65	1	1	1	1	1	1	1	1	1	1	1	1	1	1	1	1	1	1	1	1	1	1	1	1	1	1	1	1	1	1	1	1	1	1	3	5	9	7	8	2	4	18	4	6	1	0	9	10
21	66	0	1	0	0	1	0	1	0	1	0	0	1	0	1	0	1	1	0	1	1	1	1	0	1	1	0	0	1	1	0	0	1	1	1	1	0	7	9	6	0	3	16	0	3	2	0	4	8
21	67	0	1	1	0	0	0	1	0	0	1	1	1	1	0	1	1	0	0	1	0	1	1	1	1	0	0	1	1	0	1	1	1	1	1	1	1	8	9	8	0	6	14	0	6	1	0	6	6
21	68	0	1	1	0	0	1	0	0	1	0	1	0	0	1	0	0	0	0	1	1	0	1	1	0	1	0	1	1	1	1	1	0	1	1	0	0	6	12	6	0	2	14	0	7	2	0	2	6
21	69	1	1	1	1	1	1	1	1	1	1	1	1	1	1	1	1	1	1	1	1	1	1	1	1	1	1	1	1	1	1	1	1	1	1	2	1	8	9	9	1	7	18	3	5	1	0	5	7
21	70	1	1	1	1	1	1	1	1	1	1	1	1	1	1	1	1	1	1	1	1	1	1	1	1	1	1	1	1	1	1	1	1	1	1	0	4	8	12	8	1	5	16	7	6	2	0	7	6
21	71	1	1	1	1	1	1	1	1	1	1	1	1	1	1	1	1	1	1	1	1	1	1	1	1	1	1	1	1	1	1	1	1	1	1	0	3	9	10	8	1	5	18	4	4	2	0	5	8
21	72	0	1	0	0	1	1	1	0	1	0	0	0	1	0	0	0	0	0	1	0	1	1	1	1	1	1	0	1	1	1	1	1	0	1	0	1	7	7	7	0	2	16	0	4	0	0	5	9
21	73	1	0	1	0	0	0	0	0	1	1	1	1	1	0	1	1	0	1	0	0	0	0	0	1	0	1	1	0	0	0	0	0	0	0	0	0	5	6	5	0	3	10	0	3	0	0	1	8
21	74	1	0	0	1	1	0	1	1	0	1	0	1	1	1	0	0	1	1	0	0	0	0	1	0	0	0	1	1	0	0	1	1	0	0	1	1	6	5	8	0	4	11	0	5	1	1	8	7
21	75	0	1	0	1	0	0	0	0	1	0	0	1	0	1	1	0	0	0	0	1	1	0	1	0	1	1	1	1	1	1	1	1	0	0	1	2	7	6	4	0	5	14	0	8	1	0	4	6
21	76	1	0	1	0	1	1	1	1	1	1	1	0	1	1	1	1	0	1	1	0	1	0	0	0	1	1	0	0	0	0	1	0	0	0	2	0	8	8	8	0	2	16	0	4	1	0	6	6
21	77	0	0	0	0	0	0	0	0	0	0	0	0	0	0	0	0	0	0	0	0	0	0	0	0	0	0	0	0	0	0	0	0	0	0	0	0	0	0	5	0	0	0	0	0	0	0	0	0
21	78	1	1	1	1	1	1	1	1	1	1	1	1	1	1	1	1	1	1	1	1	1	1	1	1	1	1	1	1	1	1	1	1	1	1	2	3	9	11	4	0	5	19	6	9	1	0	6	7
21	79	0	1	0	0	1	1	0	0	0	0	0	0	0	1	0	0	0	0	1	1	1	0	1	1	1	1	1	1	1	1	1	1	0	1	1	0	6	8	4	0	5	18	4	4	2	1	3	5
21	80	1	0	1	0	1	1	1	1	1	1	1	1	0	1	0	1	1	1	0	0	0	0	0	0	1	0	0	0	0	0	0	0	0	0	0	0	7	6	6	0	2	11	0	4	1	0	4	5
21	81	0	0	0	0	0	0	0	0	0	0	0	0	0	0	0	0	0	0	0	0	0	0	0	0	0	0	0	0	0	0	0	0	0	0	0	0	0	0	7	0	0	0	0	0	0	0	0	0
21	82	1	1	1	1	1	1	1	1	1	1	1	1	1	1	1	1	1	1	1	1	1	1	1	1	1	1	1	1	1	1	1	1	1	1	3	5	9	14	8	0	5	18	4	8	1	1	4	9
21	83	0	0	0	0	0	0	0	0	0	0	0	0	0	0	0	0	0	0	0	0	0	0	0	0	0	0	0	0	0	0	0	0	0	0	0	0	0	0	6	0	0	0	0	0	0	0	0	0
21	84	0	1	0	0	1	1	0	0	1	0	0	0	1	1	0	0	0	0	1	1	1	1	1	1	1	1	1	1	1	1	0	1	1	1	1	2	7	11	6	0	4	17	3	6	2	1	7	7
21	85	1	0	0	0	1	1	0	1	0	1	0	1	1	1	1	1	0	1	0	0	0	1	0	0	1	0	1	0	0	0	1	0	1	0	1	1	6	3	1	0	1	9	0	1	0	0	4	6
21	86	0	0	0	0	0	0	0	0	0	0	0	0	0	0	0	0	0	0	0	0	0	0	0	0	0	0	0	0	0	0	0	0	0	0	0	0	0	0	2	0	0	0	0	0	0	0	0	0
21	87	1	1	1	1	1	1	1	1	1	1	1	1	1	1	1	1	1	1	1	1	1	1	1	1	1	1	1	1	1	1	1	1	1	1	2	3	9	14	5	0	9	19	4	5	1	0	9	10
21	88	0	1	1	1	0	0	1	0	0	0	0	0	0	1	0	1	0	0	0	0	1	0	1	0	1	1	1	1	1	1	1	1	0	1	0	1	7	6	5	0	2	9	0	4	0	0	7	7
21	89	1	0	1	1	1	1	1	0	1	1	1	0	1	1	1	0	1	0	1	0	0	0	1	0	0	0	0	0	1	0	1	0	0	0	1	0	5	3	6	0	2	12	0	2	2	0	1	3
21	90	1	0	1	0	1	1	1	1	1	1	1	1	1	0	0	0	1	1	0	0	0	0	0	0	0	0	1	0	0	1	1	1	0	1	1	1	7	6	6	0	4	16	0	6	3	0	6	6
21	91	1	1	1	1	1	1	1	1	1	1	1	1	1	1	1	1	1	1	1	1	1	1	1	1	1	1	1	1	1	1	1	1	1	1	1	4	8	8	5	1	5	18	5	7	2	0	7	6
21	92	0	1	1	0	1	0	0	0	1	1	0	0	1	0	0	1	1	0	1	1	0	1	1	0	1	1	1	1	1	1	1	0	1	1	0	0	7	10	6	0	3	12	1	3	3	1	4	4
21	93	1	0	0	1	1	1	1	1	1	1	0	1	1	1	1	0	1	1	0	0	0	0	0	1	0	0	0	0	0	1	0	0	0	0	1	1	6	9	5	0	3	10	0	2	2	0	4	6
21	94	1	1	1	1	1	1	1	1	1	1	1	1	1	1	1	1	1	1	1	1	1	1	1	1	1	1	1	1	1	1	1	1	1	1	2	6	11	10	7	1	4	14	3	6	1	0	5	9
21	95	1	1	1	1	1	1	1	1	1	1	1	1	1	1	1	1	1	1	1	1	1	1	1	1	1	1	1	1	1	1	1	1	1	1	1	3	9	10	8	1	5	16	5	6	1	1	7	8
21	96	0	0	0	0	0	0	0	0	0	0	0	0	0	0	0	0	0	0	0	0	0	0	0	0	0	0	0	0	0	0	0	0	0	0	0	0	0	0	3	0	0	0	0	0	0	0	0	0
21	97	0	1	0	0	0	0	0	0	0	1	0	1	0	0	0	0	0	0	1	1	1	1	1	1	1	0	1	1	1	1	1	0	1	1	1	0	8	15	7	1	6	17	1	5	2	0	3	10
21	98	1	0	1	0	1	0	1	1	1	1	1	0	1	1	1	1	1	0	1	0	0	0	1	0	0	0	0	1	0	0	0	1	0	0	0	1	6	3	6	0	2	7	0	2	2	0	5	4
21	99	1	0	0	1	1	0	1	1	1	1	1	1	1	1	1	1	1	1	0	1	1	0	0	0	0	0	1	0	0	0	0	0	1	0	0	0	8	11	6	1	5	12	0	5	2	0	5	7
21	100	0	1	1	0	1	0	0	1	1	0	0	1	1	0	1	0	0	0	1	1	1	1	0	1	0	1	1	1	1	1	0	1	0	0	0	1	9	8	3	0	2	14	3	3	0	0	6	5
21	101	0	1	0	1	0	0	1	0	1	0	0	0	0	0	1	0	0	0	1	1	0	1	1	1	0	0	1	1	1	0	1	1	0	1	2	1	7	11	3	0	4	16	0	1	0	0	5	7
21	102	1	0	1	0	1	1	1	1	0	1	1	1	1	1	1	1	0	1	1	0	0	0	1	0	1	0	0	0	1	1	0	1	0	1	0	0	8	6	4	1	3	15	0	6	3	1	6	8
21	103	0	0	0	0	0	0	0	0	0	0	0	0	0	0	0	0	0	0	0	0	0	0	0	0	0	0	0	0	0	0	0	0	0	0	0	0	0	0	5	0	0	0	0	0	0	0	0	0
21	104	0	1	0	0	1	1	0	0	1	1	1	0	0	0	1	0	1	0	1	0	1	1	1	0	1	0	1	1	1	1	0	1	0	1	1	0	6	4	5	0	3	17	0	2	3	1	2	3
21	105	0	0	0	0	0	0	0	0	0	0	0	0	0	0	0	0	0	0	0	0	0	0	0	0	0	0	0	0	0	0	0	0	0	0	0	0	0	0	4	0	0	0	0	1	0	0	0	1
21	106	0	1	0	0	0	1	0	0	0	0	1	1	0	0	0	0	1	0	0	0	1	0	1	1	1	1	1	1	1	1	0	1	0	1	0	0	7	9	4	0	1	15	0	2	2	0	5	3
21	107	1	1	1	1	1	1	1	1	1	1	1	1	1	1	1	1	1	1	1	1	1	1	1	1	1	1	1	1	1	1	1	1	1	1	2	5	10	8	5	0	5	16	2	6	0	0	3	6
21	108	1	1	1	1	1	1	1	1	1	1	1	1	1	1	1	1	1	1	1	1	1	1	1	1	1	1	1	1	1	1	1	1	1	1	1	3	8	11	8	0	6	17	4	5	0	0	7	3
21	109	1	0	0	1	1	0	0	1	1	0	1	1	1	1	0	1	1	1	0	1	0	0	0	0	0	1	0	0	0	1	0	0	1	0	1	2	6	9	4	0	3	8	0	7	0	0	6	6
21	110	1	0	0	1	1	0	1	0	0	1	1	1	1	0	1	0	1	1	1	0	1	0	0	0	1	0	0	0	0	1	0	0	0	0	0	0	6	8	6	0	5	9	0	5	3	1	4	3
21	111	1	1	1	1	1	1	1	1	1	1	1	1	1	1	1	1	1	1	1	1	1	1	1	1	1	1	1	1	1	1	1	1	1	1	1	2	11	11	9	0	6	17	3	4	1	0	5	8
21	112	1	1	1	1	1	1	1	1	1	1	1	1	1	1	1	1	1	1	1	1	1	1	1	1	1	1	1	1	1	1	1	1	1	1	0	1	9	10	9	0	4	15	0	5	0	0	9	7
21	113	0	1	0	0	0	0	0	0	1	0	0	0	1	1	1	0	0	0	0	0	1	1	0	1	1	0	0	0	1	1	1	1	1	1	0	1	6	5	5	0	4	14	0	5	0	0	8	8
21	114	0	0	0	0	0	0	0	0	0	0	0	0	0	0	0	0	0	0	0	0	0	0	0	0	0	0	0	0	0	0	0	0	0	0	0	0	0	0	6	0	0	0	0	0	0	0	0	0
21	115	1	0	1	0	0	1	0	1	1	1	0	0	1	0	1	1	0	1	0	0	0	0	0	1	0	0	0	0	0	0	0	0	0	0	1	0	5	2	6	0	0	11	0	3	0	0	5	6
21	116	1	0	1	1	1	1	0	1	0	0	1	1	0	0	1	0	1	1	0	0	0	0	1	0	0	0	0	0	0	0	0	0	0	0	0	0	7	6	6	0	2	9	0	3	0	0	5	3
21	117	0	1	0	1	1	0	0	0	0	0	0	1	1	0	0	0	0	0	0	1	1	0	1	0	1	0	1	1	0	0	1	1	0	1	0	0	7	9	6	0	3	15	0	5	2	1	5	6
21	118	1	0	1	0	0	1	1	0	1	1	1	0	1	1	1	1	1	1	0	0	0	0	0	0	0	0	1	0	0	0	0	0	0	1	0	0	4	6	6	0	1	8	0	3	1	0	0	3
21	119	1	1	1	1	1	1	1	1	1	1	1	1	1	1	1	1	1	1	1	1	1	1	1	1	1	1	1	1	1	1	1	1	1	1	1	3	8	13	8	0	5	17	2	5	3	0	6	7
21	120	0	1	0	1	1	0	0	0	0	0	0	0	0	1	0	0	0	0	1	1	1	0	1	1	0	1	0	0	1	0	1	0	1	1	0	1	8	6	9	0	1	14	0	5	1	0	6	2
21	121	1	0	0	1	1	1	0	1	1	1	1	1	1	1	0	0	1	0	0	1	0	0	0	0	1	0	1	0	0	0	0	0	0	0	0	1	6	5	9	0	3	12	0	1	0	0	2	7
21	122	0	1	1	1	0	0	0	1	1	0	0	0	0	0	0	0	0	0	1	1	1	0	1	1	1	1	1	1	1	0	0	1	1	1	1	1	8	11	7	0	5	11	2	4	3	2	7	9
21	123	0	0	0	0	0	0	0	0	0	0	0	0	0	0	0	0	0	0	0	0	0	0	0	0	0	0	0	0	0	0	0	0	0	0	0	0	0	0	5	0	0	0	0	0	0	0	0	0
21	124	0	1	0	1	1	1	0	0	0	0	0	1	0	0	0	0	1	0	1	1	1	1	1	1	1	1	1	1	1	1	1	1	1	1	1	2	9	9	6	0	6	18	2	10	2	0	7	8
21	125	0	1	0	1	0	0	1	1	0	0	1	1	0	0	0	0	0	1	0	0	0	1	1	1	1	1	0	1	1	1	1	0	0	1	0	1	6	8	7	0	5	10	0	4	0	0	5	8
21	126	0	0	0	0	0	0	0	0	0	0	0	0	0	0	0	0	0	0	0	0	0	0	0	0	0	0	0	0	0	0	0	0	0	0	0	0	0	0	7	0	0	0	0	0	0	0	0	0
21	127	0	1	0	0	0	0	0	0	0	1	0	0	0	0	0	0	1	1	1	1	0	1	0	1	1	0	1	0	1	1	1	0	0	0	1	1	7	7	4	0	4	12	0	6	0	0	6	7
21	128	0	1	0	0	0	1	1	1	0	0	0	0	0	0	0	0	0	0	1	1	1	1	1	1	1	0	1	1	0	0	1	0	1	1	1	0	7	10	7	0	2	15	3	3	1	1	3	8
21	129	0	0	0	0	0	0	0	0	0	0	0	0	0	0	0	0	0	0	0	0	0	0	0	0	0	0	0	0	0	0	0	0	0	0	0	0	0	0	5	0	0	0	0	0	0	0	0	0
21	130	1	0	0	0	0	1	1	1	1	1	1	0	1	1	1	1	0	1	0	1	1	1	0	0	0	0	0	0	1	0	1	0	0	0	0	4	8	9	5	0	3	14	1	6	3	0	6	6
21	131	1	1	1	1	1	1	1	1	1	1	1	1	1	1	1	1	1	1	1	1	1	1	1	1	1	1	1	1	1	1	1	1	1	1	1	1	7	11	6	0	4	16	2	5	3	0	8	10
21	132	1	1	1	1	1	1	1	1	1	1	1	1	1	1	1	1	1	1	1	1	1	1	1	1	1	1	1	1	1	1	1	1	1	1	0	4	8	11	7	1	4	19	5	3	1	0	3	10
21	133	0	0	0	0	0	0	0	0	0	0	0	0	0	0	0	0	0	0	0	0	0	0	0	0	0	0	0	0	0	0	0	0	0	0	0	0	0	0	5	0	0	0	0	0	0	0	0	0
21	134	0	1	0	0	0	0	0	1	0	0	1	1	0	0	0	1	0	1	1	1	1	1	1	1	1	0	1	1	1	1	1	0	1	1	1	4	9	10	5	1	5	14	0	9	2	1	4	5
21	135	0	0	0	0	0	0	0	0	0	0	0	0	0	0	0	0	0	0	0	0	0	0	0	0	0	0	0	0	0	0	0	0	0	0	0	0	0	0	7	0	0	0	0	0	0	0	0	0
21	136	1	0	1	1	1	0	1	1	1	1	1	1	0	1	1	1	1	1	0	0	1	1	1	1	0	1	1	1	0	0	0	0	0	0	1	2	9	11	7	0	4	14	0	7	1	0	8	8
21	137	1	0	0	0	1	1	1	1	1	0	0	1	1	0	1	1	0	1	0	0	0	1	1	0	0	1	1	0	1	0	0	0	0	0	0	2	6	2	5	0	3	14	0	4	1	1	4	7
21	138	1	1	1	1	1	1	1	1	1	1	1	1	1	1	1	1	1	1	1	1	1	1	1	1	1	1	1	1	1	1	1	1	1	1	3	5	8	9	7	0	7	15	2	5	1	0	9	11
21	139	0	0	0	0	0	0	0	0	0	0	0	0	0	0	0	0	0	0	0	0	0	0	0	0	0	0	0	0	0	0	0	0	0	0	0	0	0	0	5	0	0	0	0	0	0	0	0	0
21	140	0	0	0	0	0	0	0	0	0	0	0	0	0	0	0	0	0	0	0	0	0	0	0	0	0	0	0	0	0	0	0	0	0	0	0	0	0	0	5	0	0	0	0	0	0	0	0	0
21	141	1	1	1	1	1	1	1	1	1	1	1	1	1	1	1	1	1	1	1	1	1	1	1	1	1	1	1	1	1	1	1	1	1	1	1	6	8	11	6	2	6	17	3	9	0	1	11	7
21	142	1	0	0	1	1	1	1	1	1	0	1	1	1	0	1	1	1	0	0	0	0	1	0	0	0	0	0	0	0	1	0	0	0	0	0	1	6	6	6	0	1	11	0	3	1	0	5	5
21	143	0	1	1	1	0	0	0	0	0	1	1	0	0	0	0	0	0	0	0	1	1	1	1	1	1	1	1	1	0	1	0	1	0	0	0	1	8	10	5	0	2	16	1	4	2	1	5	4
21	144	0	1	1	0	0	0	1	0	1	0	1	0	0	0	0	0	0	0	0	1	0	0	1	1	0	1	1	0	1	1	0	1	0	1	1	0	6	6	6	0	3	11	0	4	1	0	4	8
21	145	1	0	1	1	1	1	1	1	1	0	1	1	1	0	1	1	1	1	1	0	0	0	1	0	0	1	0	0	1	1	1	1	0	0	1	0	7	9	7	0	3	16	0	3	0	1	6	10
21	146	0	1	0	0	0	1	0	0	1	1	0	0	1	0	0	0	0	0	0	1	0	0	1	1	1	0	1	1	0	1	1	0	1	1	0	0	6	6	8	1	2	12	0	5	1	1	7	7
21	147	0	1	0	0	0	0	0	1	0	0	1	0	0	0	0	0	0	0	1	1	1	0	0	0	0	1	1	1	1	0	1	1	1	1	0	0	7	8	8	0	4	12	0	5	0	0	4	5
21	148	1	0	1	1	0	1	1	1	1	1	1	1	1	0	1	1	1	0	0	1	0	0	1	1	0	0	0	0	0	0	0	0	0	0	1	1	7	6	8	0	5	11	0	5	3	2	4	7
21	149	0	1	1	0	0	0	0	0	1	1	0	1	0	0	0	1	0	1	1	1	1	0	1	1	1	1	0	1	1	1	1	0	1	1	1	4	10	7	7	0	6	12	0	3	1	0	7	5
21	150	0	1	0	0	0	0	1	0	1	0	0	0	0	0	0	1	0	0	0	1	1	1	0	0	1	0	1	0	0	1	0	1	1	1	0	1	6	9	7	0	4	14	1	2	1	0	4	4
21	151	1	1	1	1	1	1	1	1	1	1	1	1	1	1	1	1	1	1	1	1	1	1	1	1	1	1	1	1	1	1	1	1	1	1	2	3	8	12	7	2	5	20	3	5	2	0	11	5
21	152	1	0	1	1	0	0	1	1	1	1	0	1	0	1	1	1	1	1	0	0	0	0	1	0	0	0	0	0	0	1	0	0	1	1	0	2	6	8	7	0	1	12	0	4	1	0	5	5
21	153	1	1	1	1	1	1	1	1	1	1	1	1	1	1	1	1	1	1	1	1	1	1	1	1	1	1	1	1	1	1	1	1	1	1	2	2	7	11	7	0	6	17	3	8	2	0	5	8
21	154	0	1	0	0	0	1	0	0	1	1	0	0	0	1	0	0	1	0	1	0	1	1	1	1	1	1	0	0	0	1	1	1	1	1	1	0	6	6	6	1	3	16	0	4	3	1	6	5
21	155	1	1	1	1	1	1	1	1	1	1	1	1	1	1	1	1	1	1	1	1	1	1	1	1	1	1	1	1	1	1	1	1	1	1	2	1	8	14	8	1	4	16	6	5	1	0	10	9
21	156	0	1	0	0	0	1	0	1	0	1	0	0	0	0	0	0	1	0	1	1	1	0	1	1	1	0	1	0	1	1	1	1	1	1	0	2	7	6	7	0	1	15	1	3	1	0	8	6
21	157	0	1	1	1	0	0	0	1	0	1	0	0	1	0	1	1	0	0	1	1	1	0	1	1	1	1	1	0	0	0	1	1	1	1	0	2	7	10	7	0	4	14	1	6	1	0	4	6
21	158	0	1	0	1	0	0	1	0	0	1	0	0	0	0	1	0	1	0	1	1	1	0	1	1	1	0	1	0	1	0	1	1	1	0	0	1	6	6	8	0	3	10	1	3	1	0	3	5
21	159	0	1	1	0	0	1	1	0	0	0	0	0	1	0	0	1	1	0	0	1	1	1	1	1	1	0	1	1	1	0	1	1	0	0	1	0	5	8	8	0	5	15	0	5	2	0	6	8
21	160	1	0	1	1	0	1	1	1	1	0	1	1	1	1	1	0	1	1	0	1	0	0	0	0	0	0	0	0	0	1	0	0	0	0	0	0	7	9	6	0	2	12	0	3	2	0	9	5
21	161	0	1	0	0	1	1	0	0	0	1	0	1	0	0	0	1	0	0	1	0	1	1	1	0	1	1	0	1	1	1	1	1	0	1	1	1	7	4	9	1	5	17	0	3	3	1	10	6
21	162	0	0	0	0	0	0	0	0	0	0	0	0	0	0	0	0	0	0	0	0	0	0	0	0	0	0	0	0	0	0	0	0	0	0	0	0	0	0	6	0	0	0	0	0	0	0	0	0
21	163	1	1	1	1	1	1	1	1	1	1	1	1	1	1	1	1	1	1	1	1	1	1	1	1	1	1	1	1	1	1	1	1	1	1	0	2	10	13	8	1	7	15	2	9	1	0	9	7
21	164	0	0	0	0	0	0	0	0	0	0	0	0	0	0	0	0	0	0	0	0	0	0	0	0	0	0	0	0	0	0	0	0	0	0	0	0	0	0	5	0	0	0	0	0	0	0	0	0
21	165	0	1	0	0	1	0	0	0	0	0	1	0	0	0	1	1	1	0	0	1	1	1	1	1	1	1	1	0	0	1	1	0	0	1	2	1	7	11	6	0	3	16	0	4	0	0	9	4
21	166	0	1	0	1	0	0	0	1	0	0	0	1	1	0	1	0	0	0	1	1	1	1	1	1	1	1	1	1	1	1	1	1	1	0	2	2	6	8	4	0	5	14	0	4	2	0	5	7
21	167	0	0	0	0	0	0	0	0	0	0	0	0	0	0	0	0	0	0	0	0	0	0	0	0	0	0	0	0	0	0	0	0	0	0	0	0	0	0	7	0	0	0	0	0	0	0	0	0
21	168	0	0	0	0	0	0	0	0	0	0	0	0	0	0	0	0	0	0	0	0	0	0	0	0	0	0	0	0	0	0	0	0	0	0	0	0	0	0	6	0	0	0	0	0	0	0	0	0
21	169	1	1	1	1	1	1	1	1	1	1	1	1	1	1	1	1	1	1	1	1	1	1	1	1	1	1	1	1	1	1	1	1	1	1	1	6	9	8	7	1	8	19	3	9	1	0	8	11
21	170	0	1	0	0	0	0	0	1	0	1	1	1	0	1	0	0	1	1	1	1	1	1	1	0	0	1	0	1	1	0	0	0	1	1	0	2	6	4	6	0	4	11	1	2	2	2	4	5
21	171	0	0	0	0	0	0	0	0	0	0	0	0	0	0	0	0	0	0	0	0	0	0	0	0	0	0	0	0	0	0	0	0	0	0	0	0	0	0	5	0	0	0	0	0	0	0	0	0
21	172	1	1	1	1	1	1	1	1	1	1	1	1	1	1	1	1	1	1	1	1	1	1	1	1	1	1	1	1	1	1	1	1	1	1	0	1	8	6	7	0	3	15	4	2	0	0	4	7
21	173	1	0	0	1	1	1	0	1	1	1	1	1	0	1	1	1	1	1	0	0	0	1	0	0	0	0	0	0	0	0	0	0	0	1	1	0	5	7	7	0	2	12	0	6	0	0	7	1
21	174	1	0	1	1	1	0	1	1	1	1	1	1	0	1	1	0	1	0	0	0	0	0	0	0	0	0	0	0	0	0	0	1	0	0	0	0	6	5	7	0	3	7	1	2	3	1	6	4
21	175	0	0	0	0	0	0	0	0	0	0	0	0	0	0	0	0	0	0	0	0	0	0	0	0	0	0	0	0	0	0	0	0	0	0	0	0	0	0	4	0	0	0	0	0	0	0	0	0
21	176	1	0	1	1	1	1	0	0	0	1	1	1	1	1	1	0	1	1	0	0	1	0	1	1	1	0	1	0	0	0	0	0	0	0	0	1	7	9	7	0	3	13	0	3	1	0	6	5
21	177	0	1	0	0	1	1	1	1	0	0	0	0	0	0	1	1	0	0	1	1	0	1	1	0	1	1	0	1	1	1	1	1	1	1	0	3	6	7	9	0	5	17	0	6	1	0	8	8
21	178	0	0	0	0	0	0	0	0	0	0	0	0	0	0	0	0	0	0	0	0	0	0	0	0	0	0	0	0	0	0	0	0	0	0	0	0	0	0	4	0	0	0	0	0	0	0	0	0
21	179	1	1	1	1	1	1	1	1	1	1	1	1	1	1	1	1	1	1	1	1	1	1	1	1	1	1	1	1	1	1	1	1	1	1	0	2	8	9	6	0	4	16	1	5	1	0	6	9
21	180	1	1	1	1	1	1	1	1	1	1	1	1	1	1	1	1	1	1	1	1	1	1	1	1	1	1	1	1	1	1	1	1	1	1	2	2	7	10	9	0	3	14	3	5	0	0	5	6
21	181	0	1	0	0	0	0	0	1	1	0	0	1	1	1	0	0	1	0	1	1	1	0	0	1	0	1	1	1	1	1	1	0	1	1	0	1	7	8	9	0	2	11	1	4	0	0	9	5
21	182	1	0	1	0	1	0	0	1	1	1	0	0	1	1	1	0	1	1	0	0	0	0	1	0	0	0	0	1	0	0	0	1	0	0	0	0	3	3	7	0	0	6	0	0	3	0	3	4
21	183	1	0	0	1	1	0	1	1	1	1	1	1	1	1	1	1	0	0	0	0	0	0	0	0	0	0	0	1	0	0	1	0	0	1	0	0	5	1	7	0	1	4	0	0	2	0	0	1
21	184	1	1	1	1	1	1	1	1	1	1	1	1	1	1	1	1	1	1	1	1	1	1	1	1	1	1	1	1	1	1	1	1	1	1	0	5	9	9	8	1	6	18	0	6	0	1	9	10
21	185	1	1	1	1	1	1	1	1	1	1	1	1	1	1	1	1	1	1	1	1	1	1	1	1	1	1	1	1	1	1	1	1	1	1	0	3	7	12	7	0	5	19	1	6	1	0	8	10
21	186	0	0	0	0	0	0	0	0	0	0	0	0	0	0	0	0	0	0	0	0	0	0	0	0	0	0	0	0	0	0	0	0	0	0	0	0	0	0	4	0	0	0	0	0	0	0	0	0
21	187	1	0	1	1	1	1	1	1	1	1	1	0	0	1	1	1	1	1	0	0	0	0	0	0	1	0	1	0	0	1	0	0	0	0	0	3	7	10	6	0	3	10	0	5	2	0	9	6
21	188	1	1	1	1	1	1	1	1	1	1	1	1	1	1	1	1	1	1	1	1	1	1	1	1	1	1	1	1	1	1	1	1	1	1	2	2	8	9	7	0	5	19	1	7	0	0	3	6
21	189	1	0	0	0	1	1	0	1	0	1	0	1	0	1	1	0	0	1	1	0	1	0	1	0	1	0	0	0	1	0	0	0	0	0	0	0	5	2	7	0	2	9	0	3	0	0	5	3
21	190	0	1	0	0	0	0	1	0	0	0	0	0	1	0	0	0	0	0	0	1	1	1	0	1	1	0	1	1	1	0	1	1	0	1	1	2	6	4	6	0	2	11	1	3	1	0	5	7
21	191	1	1	1	1	1	1	1	1	1	1	1	1	1	1	1	1	1	1	1	1	1	1	1	1	1	1	1	1	1	1	1	1	1	1	0	3	10	10	5	0	2	19	1	5	1	0	7	7
21	192	1	1	1	1	1	1	1	1	1	1	1	1	1	1	1	1	1	1	1	1	1	1	1	1	1	1	1	1	1	1	1	1	1	1	2	1	7	8	8	1	3	15	0	8	0	0	7	7
21	193	1	1	1	1	1	1	1	1	1	1	1	1	1	1	1	1	1	1	1	1	1	1	1	1	1	1	1	1	1	1	1	1	1	1	1	0	8	11	7	0	4	16	2	5	1	0	7	9
21	194	0	0	0	0	0	0	0	0	0	0	0	0	0	0	0	0	0	0	0	0	0	0	0	0	0	0	0	0	0	0	0	0	0	0	0	0	0	0	5	0	0	0	0	0	0	0	0	0
21	195	0	1	1	0	0	1	0	0	0	0	0	0	0	0	0	0	0	0	1	0	1	1	0	1	1	1	1	0	1	1	1	1	1	1	0	1	6	6	3	0	4	17	0	6	0	0	7	7
21	196	0	0	0	0	0	0	0	0	0	0	0	0	0	0	0	0	0	0	0	0	0	0	0	0	0	0	0	0	0	0	0	0	0	0	0	0	0	0	3	0	0	0	0	0	0	0	0	0
21	197	0	1	0	1	0	0	0	0	0	0	0	0	0	0	0	1	0	1	1	1	1	0	1	1	0	1	1	0	1	1	1	1	1	1	1	2	8	12	6	0	5	14	0	7	1	1	10	8
21	198	1	0	1	1	1	1	1	1	1	1	0	0	1	1	1	1	1	1	0	0	0	0	1	0	0	0	1	0	0	0	0	0	0	0	0	0	5	3	6	0	1	7	0	4	2	0	1	3
21	199	1	0	1	1	1	1	1	1	0	0	1	0	1	0	1	1	1	1	0	0	0	1	0	0	0	1	0	1	0	0	0	1	0	1	0	2	6	10	7	0	1	14	0	4	3	0	6	7
21	200	1	1	1	1	1	1	1	1	1	1	1	1	1	1	1	1	1	1	1	1	1	1	1	1	1	1	1	1	1	1	1	1	1	1	0	3	8	8	7	0	6	18	2	6	0	0	4	8
21	201	1	0	1	0	1	0	0	0	1	1	0	1	1	1	1	0	1	1	0	0	0	0	1	1	0	1	0	0	0	0	0	0	0	0	0	1	5	3	6	0	0	7	0	1	3	0	0	2
21	202	1	1	1	1	1	1	1	1	1	1	1	1	1	1	1	1	1	1	1	1	1	1	1	1	1	1	1	1	1	1	1	1	1	1	3	3	8	14	5	0	3	15	1	5	1	1	8	11
21	203	0	1	0	0	0	0	0	0	0	0	0	0	0	0	0	0	0	1	1	0	1	1	1	1	1	1	1	1	1	1	1	1	1	1	0	1	6	6	8	0	5	12	0	7	1	2	8	6
21	204	0	1	0	0	1	0	0	0	0	0	0	1	0	0	0	0	0	0	1	1	1	0	1	0	0	1	0	0	1	1	1	0	1	1	0	1	6	5	7	1	1	12	0	0	0	0	3	4
21	205	0	1	0	0	0	0	0	1	0	1	0	0	0	0	0	1	0	0	1	0	1	0	1	0	1	1	1	0	0	1	1	1	1	1	1	0	6	5	5	0	3	12	0	1	1	0	4	8
21	206	0	1	1	1	0	0	0	1	0	0	1	1	0	0	1	0	0	0	0	0	1	1	0	0	1	1	1	1	1	1	1	0	1	1	1	1	7	8	5	0	2	12	0	7	0	0	6	9
21	207	0	0	0	0	0	0	0	0	0	0	0	0	0	0	0	0	0	0	0	0	0	0	0	0	0	0	0	0	0	0	0	0	0	0	0	0	0	0	3	0	0	0	0	0	0	0	0	0
21	208	1	0	1	1	1	0	1	1	1	1	1	1	0	1	0	0	1	0	1	0	0	0	1	0	0	1	1	0	1	0	0	0	0	1	1	0	7	5	4	0	2	9	0	2	2	0	5	4
21	209	1	1	1	1	1	1	1	1	1	1	1	1	1	1	1	1	1	1	1	1	1	1	1	1	1	1	1	1	1	1	1	1	1	1	1	1	8	12	5	1	6	18	0	7	1	0	7	7
21	210	1	0	1	1	0	1	1	1	1	1	0	0	0	1	1	0	1	1	1	0	1	0	0	0	1	1	0	0	0	1	0	0	0	0	1	0	5	2	4	0	2	13	0	3	2	0	3	8
21	211	0	1	0	0	0	0	1	0	0	0	0	1	0	0	1	0	0	1	1	1	1	1	1	1	1	0	0	1	0	0	1	1	1	1	0	2	6	9	5	0	4	13	1	2	0	0	7	7
21	212	0	1	0	0	1	1	1	1	0	1	1	0	0	0	0	0	0	1	0	1	1	1	1	1	0	1	0	1	1	1	1	1	1	1	0	1	6	10	5	0	2	14	0	6	1	0	2	9
21	213	0	0	0	0	0	0	0	0	0	0	0	0	0	0	0	0	0	0	0	0	0	0	0	0	0	0	0	0	0	0	0	0	0	0	0	0	0	0	4	0	0	0	0	0	0	0	0	0
21	214	1	0	1	1	1	0	1	1	1	0	0	1	1	1	0	0	0	1	0	0	0	0	0	0	1	0	0	0	1	0	0	0	0	0	2	0	5	2	6	0	4	11	0	1	1	0	3	4
21	215	0	0	0	0	0	0	0	0	0	0	0	0	0	0	0	0	0	0	0	0	0	0	0	0	0	0	0	0	0	0	0	0	0	0	0	0	0	0	5	0	0	0	0	0	0	0	0	0
21	216	0	0	0	0	0	0	0	0	0	0	0	0	0	0	0	0	0	0	0	0	0	0	0	0	0	0	0	0	0	0	0	0	0	0	0	0	0	0	4	0	0	0	0	0	0	0	0	0
21	217	0	0	0	0	0	0	0	0	0	0	0	0	0	0	0	0	0	0	0	0	0	0	0	0	0	0	0	0	0	0	0	0	0	0	0	0	0	0	3	0	0	0	0	0	0	0	0	0
21	218	1	1	1	1	1	1	1	1	1	1	1	1	1	1	1	1	1	1	1	1	1	1	1	1	1	1	1	1	1	1	1	1	1	1	1	3	11	13	5	1	9	21	1	4	2	0	6	5
21	219	0	0	0	0	0	0	0	0	0	0	0	0	0	0	0	0	0	0	0	0	0	0	0	0	0	0	0	0	0	0	0	0	0	0	0	0	0	0	6	0	0	0	0	0	0	0	0	0
21	220	1	0	1	0	1	1	1	1	0	1	1	0	1	1	1	1	0	1	0	1	0	1	0	0	0	0	1	0	0	1	1	0	0	0	1	0	6	8	3	0	4	15	0	6	1	0	6	8
21	221	1	0	0	1	1	1	0	0	1	0	0	1	1	1	0	1	1	1	1	0	0	1	0	0	0	1	1	0	0	0	1	0	0	0	0	0	6	6	6	0	2	12	0	2	0	0	3	5
21	222	0	0	0	0	0	0	0	0	0	0	0	0	0	0	0	0	0	0	0	0	0	0	0	0	0	0	0	0	0	0	0	0	0	0	0	0	0	0	5	0	0	0	0	0	0	0	0	0
21	223	0	1	0	0	1	0	0	0	0	0	1	0	0	0	0	1	1	0	1	1	1	0	1	0	1	1	0	1	1	1	1	0	1	1	1	3	7	11	6	0	3	15	0	5	1	2	7	6
21	224	0	0	0	0	0	0	0	0	0	0	0	0	0	0	0	0	0	0	0	0	0	0	0	0	0	0	0	0	0	0	0	0	0	0	0	0	0	0	5	0	0	0	0	0	0	0	0	0
21	225	1	1	1	1	1	1	1	1	1	1	1	1	1	1	1	1	1	1	1	1	1	1	1	1	1	1	1	1	1	1	1	1	1	1	1	3	10	10	6	2	6	14	1	4	2	0	7	5
21	226	0	0	0	0	0	0	0	0	0	0	0	0	0	0	0	0	0	0	0	0	0	0	0	0	0	0	0	0	0	0	0	0	0	0	0	0	0	0	6	0	0	0	0	0	0	0	0	0
21	227	1	1	1	1	1	1	1	1	1	1	1	1	1	1	1	1	1	1	1	1	1	1	1	1	1	1	1	1	1	1	1	1	1	1	1	2	9	8	5	1	6	19	0	8	1	1	5	7
21	228	1	1	1	1	1	1	1	1	1	1	1	1	1	1	1	1	1	1	1	1	1	1	1	1	1	1	1	1	1	1	1	1	1	1	0	2	8	8	7	0	3	16	1	6	0	0	5	7
21	229	1	0	0	1	1	1	1	0	1	1	1	1	1	1	1	1	1	0	0	0	0	0	0	1	0	0	0	0	0	0	0	1	1	0	0	0	6	7	5	0	2	15	0	7	1	0	3	8
21	230	0	0	0	0	0	0	0	0	0	0	0	0	0	0	0	0	0	0	0	0	0	0	0	0	0	0	0	0	0	0	0	0	0	0	0	0	0	0	5	0	0	0	0	0	0	0	0	0
21	231	1	1	1	1	1	1	1	1	1	1	1	1	1	1	1	1	1	1	1	1	1	1	1	1	1	1	1	1	1	1	1	1	1	1	2	1	7	8	7	0	4	15	2	5	2	0	4	4
21	232	0	0	0	0	0	0	0	0	0	0	0	0	0	0	0	0	0	0	0	0	0	0	0	0	0	0	0	0	0	0	0	0	0	0	0	0	0	0	7	0	0	0	0	0	0	0	0	0
21	233	1	0	1	1	0	0	1	0	1	0	0	0	0	1	1	1	1	1	1	0	1	0	1	0	0	0	0	1	0	1	0	0	0	0	2	1	6	6	7	1	3	9	0	4	0	0	2	7
21	234	1	1	1	1	1	1	1	1	1	1	1	1	1	1	1	1	1	1	1	1	1	1	1	1	1	1	1	1	1	1	1	1	1	1	1	5	8	10	7	1	8	17	1	6	1	2	9	6
21	235	1	1	1	1	1	1	1	1	1	1	1	1	1	1	1	1	1	1	1	1	1	1	1	1	1	1	1	1	1	1	1	1	1	1	0	3	8	9	7	0	4	18	2	4	1	0	5	9
21	236	1	1	1	1	1	1	1	1	1	1	1	1	1	1	1	1	1	1	1	1	1	1	1	1	1	1	1	1	1	1	1	1	1	1	2	2	9	9	7	0	9	15	2	3	1	0	5	10
21	237	1	0	1	1	1	1	0	1	1	1	0	1	0	0	1	1	0	1	0	0	0	0	1	1	1	0	0	0	1	1	0	0	0	1	2	3	6	5	5	0	5	15	0	3	1	2	7	6
21	238	1	1	1	1	1	1	1	1	1	1	1	1	1	1	1	1	1	1	1	1	1	1	1	1	1	1	1	1	1	1	1	1	1	1	0	3	7	13	8	0	5	16	0	4	1	0	7	5
21	239	1	0	0	1	1	1	1	0	1	0	1	0	1	0	1	1	1	0	0	0	0	1	0	1	0	1	0	1	0	1	1	0	0	0	0	1	7	7	5	0	3	11	0	4	2	0	4	5
21	240	1	1	1	1	1	1	1	1	1	1	1	1	1	1	1	1	1	1	1	1	1	1	1	1	1	1	1	1	1	1	1	1	1	1	1	2	8	14	6	0	5	17	1	3	0	0	5	6
21	241	0	0	0	0	0	0	0	0	0	0	0	0	0	0	0	0	0	0	0	0	0	0	0	0	0	0	0	0	0	0	0	0	0	0	0	0	0	0	7	0	0	0	0	0	0	0	0	0
21	242	1	1	1	1	1	1	1	1	1	1	1	1	1	1	1	1	1	1	1	1	1	1	1	1	1	1	1	1	1	1	1	1	1	1	1	9	7	13	10	2	6	18	0	9	2	0	5	12
21	243	1	0	1	1	1	1	1	1	0	1	1	1	1	1	0	1	1	1	0	0	0	0	0	0	1	0	1	1	1	0	0	0	0	0	0	1	7	6	7	0	2	13	0	4	3	1	6	8
21	244	1	0	1	1	1	1	1	1	1	0	1	1	1	1	0	1	1	0	0	0	1	0	0	0	0	0	0	1	1	0	0	0	0	0	1	0	6	7	5	0	3	14	0	3	2	0	7	3
21	245	1	0	1	0	1	0	0	1	0	1	1	0	1	1	1	0	0	0	0	1	0	1	0	0	0	0	0	0	0	1	1	1	1	0	0	1	5	8	4	0	4	10	1	6	0	0	2	5
21	246	0	0	0	0	0	0	0	0	0	0	0	0	0	0	0	0	0	0	0	0	0	0	0	0	0	0	0	0	0	0	0	0	0	0	0	0	0	1	3	0	0	0	0	0	0	0	0	0
21	247	1	1	1	1	1	1	1	1	1	1	1	1	1	1	1	1	1	1	1	1	1	1	1	1	1	1	1	1	1	1	1	1	1	1	1	2	9	10	7	0	8	18	0	5	1	0	6	11
21	248	0	0	0	0	0	0	0	0	0	0	0	0	0	0	0	0	0	0	0	0	0	0	0	0	0	0	0	0	0	0	0	0	0	0	0	0	0	0	5	0	0	0	0	0	0	0	0	0
21	249	0	0	0	0	0	0	0	0	0	0	0	0	0	0	0	0	0	0	0	0	0	0	0	0	0	0	0	0	0	0	0	0	0	0	0	0	0	0	7	0	0	0	0	0	0	0	0	0
21	250	0	0	0	0	0	0	0	0	0	0	0	0	0	0	0	0	0	0	0	0	0	0	0	0	0	0	0	0	0	0	0	0	0	0	0	0	0	0	6	0	0	0	0	0	0	0	0	1
21	251	1	0	1	1	0	1	0	0	1	1	1	1	1	0	1	1	1	1	0	0	0	0	0	1	0	0	0	0	0	0	0	0	0	0	0	3	7	10	6	1	3	15	0	9	0	0	9	6
21	252	1	1	1	1	1	1	1	1	1	1	1	1	1	1	1	1	1	1	1	1	1	1	1	1	1	1	1	1	1	1	1	1	1	1	1	5	9	11	6	0	7	18	0	5	0	0	4	7
21	253	0	1	0	1	0	0	0	0	0	0	0	0	0	0	0	0	0	1	1	0	0	1	1	1	0	0	1	1	1	1	1	0	1	1	0	0	7	12	8	0	3	9	0	5	1	0	4	6
21	254	1	0	0	1	0	1	1	1	1	1	1	1	0	1	1	1	1	1	1	0	0	0	1	0	0	0	0	0	1	1	0	0	0	0	0	1	7	6	6	0	3	15	0	6	1	0	7	5
21	255	0	1	0	0	0	0	1	0	1	0	1	0	0	0	1	1	0	0	1	1	1	1	1	1	1	0	1	1	1	1	1	1	0	1	0	2	7	10	7	0	5	13	1	4	1	0	7	9
21	256	1	0	1	1	0	1	1	0	1	0	1	1	1	1	1	0	1	1	0	0	1	0	1	0	0	1	1	0	0	0	0	0	0	0	0	0	5	4	6	0	2	11	0	2	1	1	5	5
31	1	1	1	1	1	1	1	1	1	1	1	1	1	1	1	1	1	1	1	1	1	1	1	1	1	1	1	1	1	1	1	1	1	1	1	2	4	10	10	6	1	5	14	0	3	0	0	8	9
31	2	1	1	1	1	1	1	1	1	1	1	1	1	1	1	1	1	1	1	1	1	1	1	1	1	1	1	1	1	1	1	1	1	1	1	1	0	6	9	7	0	3	18	6	5	1	1	5	9
31	3	1	1	1	1	1	1	1	1	1	1	1	1	1	1	1	1	1	1	1	1	1	1	1	1	1	1	1	1	1	1	1	1	1	1	0	2	5	13	6	0	3	16	4	5	2	0	6	9
31	4	0	1	0	0	0	0	0	1	0	0	0	1	1	0	0	0	0	0	1	1	1	1	1	1	1	1	1	1	1	1	1	1	0	1	0	2	6	9	7	0	1	13	0	6	3	1	5	6
31	5	1	1	1	1	1	1	1	1	1	1	1	1	1	1	1	1	1	1	1	1	1	1	1	1	1	1	1	1	1	1	1	1	1	1	0	1	8	9	9	0	7	16	5	6	2	0	6	5
31	6	0	0	0	0	0	0	0	0	0	0	0	0	0	0	0	0	0	0	0	0	0	0	0	0	0	0	0	0	0	0	0	0	0	0	0	0	0	0	5	0	0	0	0	0	0	0	0	0
31	7	0	1	0	0	0	0	0	0	1	0	1	1	0	0	1	0	0	0	1	0	1	1	1	0	1	1	1	1	1	1	1	1	1	0	0	3	8	12	4	1	7	16	0	2	2	0	7	6
31	8	0	0	0	0	0	0	0	0	0	0	0	0	0	0	0	0	0	0	0	0	0	0	0	0	0	0	0	0	0	0	0	0	0	0	0	0	0	0	5	0	0	0	0	0	0	0	0	0
31	9	0	0	0	0	0	0	0	0	0	0	0	0	0	0	0	0	0	0	0	0	0	0	0	0	0	0	0	0	0	0	0	0	0	0	0	0	0	0	5	0	0	0	0	0	0	0	0	0
31	10	1	0	1	1	1	1	1	1	0	1	1	1	0	0	1	1	0	1	1	0	1	0	0	0	1	0	1	0	1	0	0	0	0	1	0	4	9	9	7	2	6	14	0	7	1	0	6	9
31	11	0	0	0	0	0	0	0	0	0	0	0	0	0	0	0	0	0	0	0	0	0	0	0	0	0	0	0	0	0	0	0	0	0	0	0	0	0	0	7	0	0	0	0	0	0	0	0	0
31	12	1	1	1	1	1	1	1	1	1	1	1	1	1	1	1	1	1	1	1	1	1	1	1	1	1	1	1	1	1	1	1	1	1	1	0	2	9	11	7	4	7	18	3	5	1	0	10	9
31	13	0	1	0	0	0	0	0	0	1	0	0	0	1	0	1	0	1	1	1	0	1	1	1	1	0	1	1	0	1	0	0	1	1	1	1	1	5	10	4	0	3	13	0	2	1	1	5	10
31	14	0	0	0	0	0	0	0	0	0	0	0	0	0	0	0	0	0	0	0	0	0	0	0	0	0	0	0	0	0	0	0	0	0	0	0	0	0	0	5	0	0	0	0	0	0	0	0	0
31	15	0	0	0	0	0	0	0	0	0	0	0	0	0	0	0	0	0	0	0	0	0	0	0	0	0	0	0	0	0	0	0	0	0	0	0	0	0	0	3	0	0	0	0	0	0	0	0	0
31	16	0	0	0	0	0	0	0	0	0	0	0	0	0	0	0	0	0	0	0	0	0	0	0	0	0	0	0	0	0	0	0	0	0	0	0	0	0	0	5	0	0	0	0	0	0	0	0	0
31	17	1	0	1	1	1	0	0	0	0	0	1	1	1	1	1	0	1	1	0	0	0	0	0	0	1	0	1	0	0	0	0	0	0	1	0	6	8	11	5	0	4	14	0	6	0	0	6	5
31	18	1	0	0	1	0	0	0	0	1	1	1	1	0	1	0	1	0	1	0	0	1	0	0	0	0	0	1	0	0	1	0	0	1	0	0	3	6	9	6	1	2	10	0	7	0	0	3	9
31	19	1	1	1	1	1	1	1	1	1	1	1	1	1	1	1	1	1	1	1	1	1	1	1	1	1	1	1	1	1	1	1	1	1	1	0	5	9	7	6	1	6	19	4	6	0	2	4	12
31	20	0	1	1	0	1	1	1	1	0	0	0	0	0	1	0	1	0	0	1	1	1	1	1	1	1	0	1	1	1	1	1	1	1	1	0	1	7	9	5	1	3	19	3	4	1	0	6	6
31	21	0	1	0	0	0	0	0	0	0	0	0	0	0	0	0	0	0	0	1	1	1	1	0	1	1	0	1	1	1	0	1	1	1	1	0	1	6	12	6	0	5	9	1	5	0	0	6	8
31	22	0	1	0	1	0	1	0	1	1	0	0	1	1	0	0	0	0	0	1	1	1	1	1	0	1	1	0	1	1	1	1	1	0	0	0	1	6	12	7	0	8	13	4	8	2	1	5	7
31	23	0	0	0	0	0	0	0	0	0	0	0	0	0	0	0	0	0	0	0	0	0	0	0	0	0	0	0	0	0	0	0	0	0	0	0	0	0	0	1	0	0	0	0	0	0	0	0	0
31	24	0	1	1	0	0	0	0	0	0	1	0	0	1	0	1	0	1	0	0	1	1	0	1	0	1	0	1	0	0	1	0	0	0	1	0	1	6	6	5	0	1	12	2	5	1	0	6	5
31	25	0	1	1	0	0	0	0	0	0	1	0	0	0	1	0	0	0	0	1	1	1	1	1	1	1	1	1	1	1	0	1	1	1	1	0	5	7	13	6	0	7	13	2	1	2	2	4	8
31	26	0	0	0	0	0	0	0	0	0	0	0	0	0	0	0	0	0	0	0	0	0	0	0	0	0	0	0	0	0	0	0	0	0	0	0	0	0	0	4	0	0	0	0	0	0	0	0	0
31	27	1	1	1	1	1	1	1	1	1	1	1	1	1	1	1	1	1	1	1	1	1	1	1	1	1	1	1	1	1	1	1	1	1	1	2	6	9	10	7	0	6	16	2	5	1	0	8	10
31	28	1	0	0	0	1	1	1	0	1	0	1	1	0	1	1	1	0	0	1	1	0	0	0	0	1	0	1	1	0	0	0	0	0	0	0	1	5	6	6	0	2	5	0	4	2	0	1	6
31	29	1	1	1	1	1	1	1	1	1	1	1	1	1	1	1	1	1	1	1	1	1	1	1	1	1	1	1	1	1	1	1	1	1	1	0	5	7	12	8	1	6	18	5	8	3	0	10	8
31	30	0	1	0	0	0	1	0	0	0	0	1	1	0	1	0	0	0	0	1	1	1	1	1	1	0	1	0	1	0	1	1	1	1	0	2	2	6	8	6	0	3	14	3	4	3	2	3	2
31	31	0	1	0	1	1	0	1	0	0	1	0	0	1	0	1	0	0	0	1	1	1	1	0	1	1	0	0	1	1	0	1	1	0	1	0	2	6	9	7	0	1	14	2	6	1	0	4	8
31	32	0	1	0	0	0	0	0	0	0	1	0	0	0	0	0	0	0	1	1	1	1	1	0	1	1	1	1	0	1	1	1	1	1	1	0	0	7	8	8	0	5	14	1	3	0	0	3	5
31	33	1	1	1	1	1	1	1	1	1	1	1	1	1	1	1	1	1	1	1	1	1	1	1	1	1	1	1	1	1	1	1	1	1	1	1	2	7	11	9	0	6	18	3	5	2	0	8	7
31	34	0	1	0	0	0	0	0	0	0	0	0	0	0	0	0	0	1	0	1	1	1	1	1	1	1	1	1	1	0	1	1	1	0	1	0	1	7	6	5	0	2	14	2	5	2	0	5	4
31	35	1	1	1	1	1	1	1	1	1	1	1	1	1	1	1	1	1	1	1	1	1	1	1	1	1	1	1	1	1	1	1	1	1	1	2	3	9	13	6	1	4	19	5	7	2	0	8	9
31	36	1	1	1	1	1	1	1	1	1	1	1	1	1	1	1	1	1	1	1	1	1	1	1	1	1	1	1	1	1	1	1	1	1	1	2	1	10	13	8	1	2	15	5	5	0	0	6	8
31	37	0	1	0	1	1	0	1	0	1	0	1	0	0	0	1	0	0	0	1	1	0	1	1	1	0	0	1	1	0	1	1	0	1	1	0	1	6	7	9	0	3	11	0	2	1	0	6	6
31	38	1	1	1	1	1	1	1	1	1	1	1	1	1	1	1	1	1	1	1	1	1	1	1	1	1	1	1	1	1	1	1	1	1	1	0	1	7	11	8	0	6	18	4	5	1	0	7	9
31	39	1	1	1	1	1	1	1	1	1	1	1	1	1	1	1	1	1	1	1	1	1	1	1	1	1	1	1	1	1	1	1	1	1	1	1	1	8	13	8	1	4	16	3	5	1	1	5	9
31	40	0	0	0	0	0	0	0	0	0	0	0	0	0	0	0	0	0	0	0	0	0	0	0	0	0	0	0	0	0	0	0	0	0	0	0	0	0	0	8	0	0	0	0	0	0	0	0	0
31	41	1	1	1	1	1	1	1	1	1	1	1	1	1	1	1	1	1	1	1	1	1	1	1	1	1	1	1	1	1	1	1	1	1	1	2	5	10	12	8	2	8	16	3	3	1	0	7	7
31	42	1	1	1	1	1	1	1	1	1	1	1	1	1	1	1	1	1	1	1	1	1	1	1	1	1	1	1	1	1	1	1	1	1	1	1	0	9	8	8	0	2	14	4	4	1	1	2	5
31	43	0	0	0	0	0	0	0	0	0	0	0	0	0	0	0	0	0	0	0	0	0	0	0	0	0	0	0	0	0	0	0	0	0	0	0	0	0	0	7	0	0	0	0	0	0	0	0	0
31	44	1	1	1	1	1	1	1	1	1	1	1	1	1	1	1	1	1	1	1	1	1	1	1	1	1	1	1	1	1	1	1	1	1	1	1	3	10	13	8	0	4	20	4	10	1	0	8	6
31	45	0	0	0	0	0	0	0	0	0	0	0	0	0	0	0	0	0	0	0	0	0	0	0	0	0	0	0	0	0	0	0	0	0	0	0	0	0	0	6	0	0	0	0	0	0	0	0	0
31	46	1	1	1	1	1	1	1	1	1	1	1	1	1	1	1	1	1	1	1	1	1	1	1	1	1	1	1	1	1	1	1	1	1	1	0	4	10	13	10	1	6	18	4	6	3	0	5	9
31	47	0	1	0	1	1	1	0	1	0	0	1	0	0	0	0	0	0	0	0	1	1	1	1	0	1	1	1	0	0	1	0	1	0	1	1	0	6	6	8	0	2	9	2	3	1	0	1	8
31	48	1	0	1	0	1	1	0	1	0	1	1	1	1	0	1	1	1	0	1	0	0	0	0	0	0	0	0	0	1	0	0	0	0	0	0	1	7	4	7	0	3	10	0	2	0	0	4	5
31	49	1	0	1	1	0	1	1	1	1	0	0	1	1	1	1	0	1	1	0	0	0	0	1	0	1	0	0	0	0	0	0	0	0	0	1	0	5	9	8	0	2	11	0	5	0	0	4	5
31	50	1	0	1	1	0	1	1	1	1	0	0	0	1	1	1	0	1	0	0	0	0	0	1	0	1	0	0	1	0	0	0	1	0	0	0	0	3	6	8	0	2	10	0	0	1	0	5	4
31	51	1	1	1	1	1	1	1	1	1	1	1	1	1	1	1	1	1	1	1	1	1	1	1	1	1	1	1	1	1	1	1	1	1	1	2	8	10	10	9	1	7	18	3	4	2	0	7	8
31	52	0	1	0	1	0	1	0	1	0	0	0	0	0	0	0	0	0	0	0	1	1	1	0	1	0	1	1	1	1	1	0	1	1	1	0	0	5	9	7	0	1	14	1	5	0	0	3	7
31	53	0	1	0	0	0	0	1	0	0	0	1	1	0	1	0	0	0	0	0	1	0	1	1	0	0	1	1	1	1	1	1	0	0	1	0	2	6	9	7	0	3	14	0	3	1	1	4	7
31	54	0	0	0	0	0	0	0	0	0	0	0	0	0	0	0	0	0	0	0	0	0	0	0	0	0	0	0	0	0	0	0	0	0	0	0	0	0	0	5	0	0	0	0	0	0	0	0	0
31	55	1	1	1	1	1	1	1	1	1	1	1	1	1	1	1	1	1	1	1	1	1	1	1	1	1	1	1	1	1	1	1	1	1	1	1	4	8	10	6	2	8	19	2	6	3	0	6	8
31	56	0	1	1	0	0	1	0	0	0	0	1	1	0	0	1	0	1	0	0	0	1	1	0	1	1	0	1	1	1	0	1	0	0	1	0	0	6	7	8	0	5	11	0	5	1	0	4	9
31	57	0	1	0	0	0	0	0	0	0	0	0	0	0	0	1	1	1	0	1	1	1	0	1	0	1	1	0	1	1	1	1	1	0	1	1	1	6	10	8	0	4	13	0	5	2	1	9	6
31	58	0	1	0	0	0	1	1	1	0	0	0	0	1	0	0	0	0	0	0	1	0	0	1	1	1	1	0	1	0	1	1	0	1	1	1	1	5	4	9	1	1	10	0	4	1	0	5	7
31	59	0	0	0	0	0	0	0	0	0	0	0	0	0	0	0	0	0	0	0	0	0	0	0	0	0	0	0	0	0	0	0	0	0	0	0	0	0	0	5	0	0	0	0	0	0	0	0	0
31	60	1	1	1	1	1	1	1	1	1	1	1	1	1	1	1	1	1	1	1	1	1	1	1	1	1	1	1	1	1	1	1	1	1	1	0	6	9	13	7	0	9	16	4	5	2	0	3	8
31	61	1	1	1	1	1	1	1	1	1	1	1	1	1	1	1	1	1	1	1	1	1	1	1	1	1	1	1	1	1	1	1	1	1	1	0	1	8	12	7	0	4	17	3	5	2	0	7	9
31	62	0	1	0	0	0	0	0	1	0	1	0	1	0	0	0	1	0	0	1	1	1	1	1	1	1	1	1	1	1	1	1	1	1	0	0	1	6	8	7	0	4	12	1	5	1	0	2	7
31	63	1	1	1	1	1	1	1	1	1	1	1	1	1	1	1	1	1	1	1	1	1	1	1	1	1	1	1	1	1	1	1	1	1	1	1	3	8	10	8	0	7	15	2	8	0	0	3	7
31	64	1	0	1	0	1	1	1	1	1	0	1	1	1	1	0	1	1	1	1	1	0	0	1	0	0	0	0	0	0	0	1	0	1	0	0	1	6	7	8	0	2	9	0	3	2	0	5	5
31	65	1	1	1	1	1	1	1	1	1	1	1	1	1	1	1	1	1	1	1	1	1	1	1	1	1	1	1	1	1	1	1	1	1	1	2	2	8	7	8	0	8	21	3	6	1	0	6	8
31	66	0	1	0	0	1	0	1	0	1	0	0	1	0	1	0	1	1	0	1	1	1	1	0	1	1	0	0	1	1	0	0	1	1	1	2	2	6	7	7	0	3	13	1	2	2	0	6	8
31	67	0	1	1	0	0	0	1	0	0	1	1	1	1	0	1	1	0	0	1	0	1	1	1	1	0	0	1	1	0	1	1	1	1	1	1	2	7	8	7	0	3	12	0	4	2	0	4	9
31	68	0	1	1	0	0	1	0	0	1	0	1	0	0	1	0	0	0	0	1	1	0	1	1	0	1	0	1	1	1	1	1	0	1	1	1	1	6	6	8	0	3	8	0	1	3	0	2	6
31	69	1	1	1	1	1	1	1	1	1	1	1	1	1	1	1	1	1	1	1	1	1	1	1	1	1	1	1	1	1	1	1	1	1	1	1	3	10	14	7	1	4	16	4	8	1	0	6	4
31	70	1	1	1	1	1	1	1	1	1	1	1	1	1	1	1	1	1	1	1	1	1	1	1	1	1	1	1	1	1	1	1	1	1	1	2	1	8	8	8	1	4	14	3	9	1	0	7	8
31	71	1	1	1	1	1	1	1	1	1	1	1	1	1	1	1	1	1	1	1	1	1	1	1	1	1	1	1	1	1	1	1	1	1	1	1	2	9	7	9	0	3	13	3	9	1	0	7	10
31	72	0	1	0	0	1	1	1	0	1	0	0	0	1	0	0	0	0	0	1	0	1	1	1	1	1	1	0	1	1	1	1	1	0	1	0	0	5	10	9	0	3	15	0	4	1	0	6	6
31	73	1	0	1	0	0	0	0	0	1	1	1	1	1	0	1	1	0	1	0	0	0	0	0	1	0	1	1	0	0	0	0	0	0	0	1	1	7	8	9	0	1	9	0	5	0	0	1	6
31	74	1	0	0	1	1	0	1	1	0	1	0	1	1	1	0	0	1	1	0	0	0	0	1	0	0	0	1	1	0	0	1	1	0	0	0	0	7	9	9	0	3	12	0	3	1	0	5	4
31	75	0	1	0	1	0	0	0	0	1	0	0	1	0	1	1	0	0	0	0	1	1	0	1	0	1	1	1	1	1	1	1	1	0	0	0	3	6	9	10	0	2	12	2	6	1	0	3	6
31	76	1	0	1	0	1	1	1	1	1	1	1	0	1	1	1	1	0	1	1	0	1	0	0	0	1	1	0	0	0	0	1	0	0	0	0	0	7	6	9	0	3	7	0	3	2	0	6	6
31	77	0	0	0	0	0	0	0	0	0	0	0	0	0	0	0	0	0	0	0	0	0	0	0	0	0	0	0	0	0	0	0	0	0	0	0	0	0	0	9	0	0	0	0	0	0	0	0	0
31	78	1	1	1	1	1	1	1	1	1	1	1	1	1	1	1	1	1	1	1	1	1	1	1	1	1	1	1	1	1	1	1	1	1	1	0	3	11	9	10	1	5	18	3	6	2	0	8	9
31	79	0	1	0	0	1	1	0	0	0	0	0	0	0	1	0	0	0	0	1	1	1	0	1	1	1	1	1	1	1	1	1	1	0	1	0	0	6	9	8	0	4	17	2	3	2	1	3	6
31	80	1	0	1	0	1	1	1	1	1	1	1	1	0	1	0	1	1	1	0	0	0	0	0	0	1	0	0	0	0	0	0	0	0	0	0	0	5	4	8	0	1	10	0	2	2	0	4	6
31	81	0	0	0	0	0	0	0	0	0	0	0	0	0	0	0	0	0	0	0	0	0	0	0	0	0	0	0	0	0	0	0	0	0	0	0	0	0	0	5	0	0	0	0	0	0	0	0	0
31	82	1	1	1	1	1	1	1	1	1	1	1	1	1	1	1	1	1	1	1	1	1	1	1	1	1	1	1	1	1	1	1	1	1	1	0	3	10	12	8	0	5	13	6	7	2	0	8	7
31	83	0	0	0	0	0	0	0	0	0	0	0	0	0	0	0	0	0	0	0	0	0	0	0	0	0	0	0	0	0	0	0	0	0	0	0	0	0	0	6	0	0	0	0	0	0	0	0	0
31	84	0	1	0	0	1	1	0	0	1	0	0	0	1	1	0	0	0	0	1	1	1	1	1	1	1	1	1	1	1	1	0	1	1	1	0	2	6	8	8	1	5	21	3	4	2	1	5	5
31	85	1	0	0	0	1	1	0	1	0	1	0	1	1	1	1	1	0	1	0	0	0	1	0	0	1	0	1	0	0	0	1	0	1	0	0	0	5	2	7	0	2	9	0	1	0	0	8	8
31	86	0	0	0	0	0	0	0	0	0	0	0	0	0	0	0	0	0	0	0	0	0	0	0	0	0	0	0	0	0	0	0	0	0	0	0	0	0	0	7	0	0	0	0	0	0	0	0	0
31	87	1	1	1	1	1	1	1	1	1	1	1	1	1	1	1	1	1	1	1	1	1	1	1	1	1	1	1	1	1	1	1	1	1	1	3	4	9	13	8	1	7	17	3	5	0	0	8	5
31	88	0	1	1	1	0	0	1	0	0	0	0	0	0	1	0	1	0	0	0	0	1	0	1	0	1	1	1	1	1	1	1	1	0	1	0	1	6	6	7	0	2	9	0	0	0	0	4	8
31	89	1	0	1	1	1	1	1	0	1	1	1	0	1	1	1	0	1	0	1	0	0	0	1	0	0	0	0	0	1	0	1	0	0	0	0	0	6	4	9	0	3	13	0	1	1	1	0	3
31	90	1	0	1	0	1	1	1	1	1	1	1	1	1	0	0	0	1	1	0	0	0	0	0	0	0	0	1	0	0	1	1	1	0	1	1	0	7	9	8	0	4	18	0	3	2	0	4	7
31	91	1	1	1	1	1	1	1	1	1	1	1	1	1	1	1	1	1	1	1	1	1	1	1	1	1	1	1	1	1	1	1	1	1	1	1	8	7	7	8	0	6	17	2	8	2	0	5	6
31	92	0	1	1	0	1	0	0	0	1	1	0	0	1	0	0	1	1	0	1	1	0	1	1	0	1	1	1	1	1	1	1	0	1	1	2	3	6	5	8	0	2	9	0	3	2	0	4	9
31	93	1	0	0	1	1	1	1	1	1	1	0	1	1	1	1	0	1	1	0	0	0	0	0	1	0	0	0	0	0	1	0	0	0	0	0	0	5	3	7	0	2	10	0	2	2	0	4	7
31	94	1	1	1	1	1	1	1	1	1	1	1	1	1	1	1	1	1	1	1	1	1	1	1	1	1	1	1	1	1	1	1	1	1	1	1	3	8	10	9	2	4	17	3	11	3	0	5	6
31	95	1	1	1	1	1	1	1	1	1	1	1	1	1	1	1	1	1	1	1	1	1	1	1	1	1	1	1	1	1	1	1	1	1	1	0	4	9	6	7	0	5	18	2	5	1	0	4	4
31	96	0	0	0	0	0	0	0	0	0	0	0	0	0	0	0	0	0	0	0	0	0	0	0	0	0	0	0	0	0	0	0	0	0	0	0	0	0	0	8	0	0	0	0	0	0	0	0	0
31	97	0	1	0	0	0	0	0	0	0	1	0	1	0	0	0	0	0	0	1	1	1	1	1	1	1	0	1	1	1	1	1	0	1	1	0	1	7	9	7	0	6	14	2	2	2	2	4	4
31	98	1	0	1	0	1	0	1	1	1	1	1	0	1	1	1	1	1	0	1	0	0	0	1	0	0	0	0	1	0	0	0	1	0	0	0	0	6	5	8	0	3	6	0	2	1	0	3	5
31	99	1	0	0	1	1	0	1	1	1	1	1	1	1	1	1	1	1	1	0	1	1	0	0	0	0	0	1	0	0	0	0	0	1	0	0	3	7	8	9	0	3	13	0	4	3	0	7	6
31	100	0	1	1	0	1	0	0	1	1	0	0	1	1	0	1	0	0	0	1	1	1	1	0	1	0	1	1	1	1	1	0	1	0	0	0	1	7	7	7	0	3	13	0	2	1	0	4	7
31	101	0	1	0	1	0	0	1	0	1	0	0	0	0	0	1	0	0	0	1	1	0	1	1	1	0	0	1	1	1	0	1	1	0	1	0	1	5	9	10	0	2	13	0	2	0	0	6	8
31	102	1	0	1	0	1	1	1	1	0	1	1	1	1	1	1	1	0	1	1	0	0	0	1	0	1	0	0	0	1	1	0	1	0	1	0	1	7	7	9	0	2	11	0	4	2	0	3	9
31	103	0	0	0	0	0	0	0	0	0	0	0	0	0	0	0	0	0	0	0	0	0	0	0	0	0	0	0	0	0	0	0	0	0	0	0	0	0	0	7	0	0	0	0	0	0	0	0	0
31	104	0	1	0	0	1	1	0	0	1	1	1	0	0	0	1	0	1	0	1	0	1	1	1	0	1	0	1	1	1	1	0	1	0	1	0	3	5	9	7	0	2	18	0	3	2	0	8	9
31	105	0	0	0	0	0	0	0	0	0	0	0	0	0	0	0	0	0	0	0	0	0	0	0	0	0	0	0	0	0	0	0	0	0	0	0	0	0	0	6	0	0	0	0	0	0	0	0	0
31	106	0	1	0	0	0	1	0	0	0	0	1	1	0	0	0	0	1	0	0	0	1	0	1	1	1	1	1	1	1	1	0	1	0	1	0	0	6	9	6	0	5	14	0	5	2	1	5	6
31	107	1	1	1	1	1	1	1	1	1	1	1	1	1	1	1	1	1	1	1	1	1	1	1	1	1	1	1	1	1	1	1	1	1	1	1	2	7	10	6	0	6	16	4	7	1	0	7	7
31	108	1	1	1	1	1	1	1	1	1	1	1	1	1	1	1	1	1	1	1	1	1	1	1	1	1	1	1	1	1	1	1	1	1	1	0	2	7	9	8	2	4	14	3	9	2	0	6	7
31	109	1	0	0	1	1	0	0	1	1	0	1	1	1	1	0	1	1	1	0	1	0	0	0	0	0	1	0	0	0	1	0	0	1	0	1	0	6	6	5	0	4	15	1	8	0	0	4	7
31	110	1	0	0	1	1	0	1	0	0	1	1	1	1	0	1	0	1	1	1	0	1	0	0	0	1	0	0	0	0	1	0	0	0	0	0	0	7	5	7	0	3	13	0	3	0	0	4	6
31	111	1	1	1	1	1	1	1	1	1	1	1	1	1	1	1	1	1	1	1	1	1	1	1	1	1	1	1	1	1	1	1	1	1	1	1	3	8	9	8	0	5	17	0	5	0	1	7	7
31	112	1	1	1	1	1	1	1	1	1	1	1	1	1	1	1	1	1	1	1	1	1	1	1	1	1	1	1	1	1	1	1	1	1	1	0	0	6	10	8	0	3	14	5	8	2	0	9	5
31	113	0	1	0	0	0	0	0	0	1	0	0	0	1	1	1	0	0	0	0	0	1	1	0	1	1	0	0	0	1	1	1	1	1	1	1	0	5	8	8	0	1	11	0	2	0	0	4	6
31	114	0	0	0	0	0	0	0	0	0	0	0	0	0	0	0	0	0	0	0	0	0	0	0	0	0	0	0	0	0	0	0	0	0	0	0	0	0	0	7	0	0	0	0	0	0	0	0	0
31	115	1	0	1	0	0	1	0	1	1	1	0	0	1	0	1	1	0	1	0	0	0	0	0	1	0	0	0	0	0	0	0	0	0	0	0	0	6	1	7	0	0	9	0	2	0	0	1	4
31	116	1	0	1	1	1	1	0	1	0	0	1	1	0	0	1	0	1	1	0	0	0	0	1	0	0	0	0	0	0	0	0	0	0	0	0	0	5	1	10	0	2	4	0	1	0	0	1	6
31	117	0	1	0	1	1	0	0	0	0	0	0	1	1	0	0	0	0	0	0	1	1	0	1	0	1	0	1	1	0	0	1	1	0	1	0	0	4	3	7	0	0	6	1	1	2	0	1	5
31	118	1	0	1	0	0	1	1	0	1	1	1	0	1	1	1	1	1	1	0	0	0	0	0	0	0	0	1	0	0	0	0	0	0	1	0	0	4	2	7	0	1	10	0	0	3	1	1	6
31	119	1	1	1	1	1	1	1	1	1	1	1	1	1	1	1	1	1	1	1	1	1	1	1	1	1	1	1	1	1	1	1	1	1	1	1	2	10	14	7	2	6	18	0	11	0	0	9	8
31	120	0	1	0	1	1	0	0	0	0	0	0	0	0	1	0	0	0	0	1	1	1	0	1	1	0	1	0	0	1	0	1	0	1	1	0	1	6	5	7	0	3	11	1	2	0	0	4	6
31	121	1	0	0	1	1	1	0	1	1	1	1	1	1	1	0	0	1	0	0	1	0	0	0	0	1	0	1	0	0	0	0	0	0	0	0	0	5	4	6	0	2	10	0	2	0	0	7	6
31	122	0	1	1	1	0	0	0	1	1	0	0	0	0	0	0	0	0	0	1	1	1	0	1	1	1	1	1	1	1	0	0	1	1	1	1	1	6	9	6	0	3	12	0	4	2	0	3	8
31	123	0	0	0	0	0	0	0	0	0	0	0	0	0	0	0	0	0	0	0	0	0	0	0	0	0	0	0	0	0	0	0	0	0	0	0	0	0	0	6	0	0	0	0	0	0	0	0	0
31	124	0	1	0	1	1	1	0	0	0	0	0	1	0	0	0	0	1	0	1	1	1	1	1	1	1	1	1	1	1	1	1	1	1	1	2	3	9	11	8	0	6	17	2	6	3	0	3	6
31	125	0	1	0	1	0	0	1	1	0	0	1	1	0	0	0	0	0	1	0	0	0	1	1	1	1	1	0	1	1	1	1	0	0	1	0	1	7	5	7	0	1	11	0	4	0	0	4	10
31	126	0	0	0	0	0	0	0	0	0	0	0	0	0	0	0	0	0	0	0	0	0	0	0	0	0	0	0	0	0	0	0	0	0	0	0	0	0	0	7	0	0	0	0	0	0	0	0	0
31	127	0	1	0	0	0	0	0	0	0	1	0	0	0	0	0	0	1	1	1	1	0	1	0	1	1	0	1	0	1	1	1	0	0	0	0	2	7	4	7	0	6	12	0	2	0	0	3	8
31	128	0	1	0	0	0	1	1	1	0	0	0	0	0	0	0	0	0	0	1	1	1	1	1	1	1	0	1	1	0	0	1	0	1	1	0	1	5	9	7	0	0	11	3	3	2	1	3	5
31	129	0	0	0	0	0	0	0	0	0	0	0	0	0	0	0	0	0	0	0	0	0	0	0	0	0	0	0	0	0	0	0	0	0	0	0	0	0	0	8	0	0	0	0	0	0	0	0	0
31	130	1	0	0	0	0	1	1	1	1	1	1	0	1	1	1	1	0	1	0	1	1	1	0	0	0	0	0	0	1	0	1	0	0	0	1	3	7	8	8	0	3	14	0	8	1	0	6	5
31	131	1	1	1	1	1	1	1	1	1	1	1	1	1	1	1	1	1	1	1	1	1	1	1	1	1	1	1	1	1	1	1	1	1	1	1	2	10	14	6	0	4	19	3	4	1	0	9	6
31	132	1	1	1	1	1	1	1	1	1	1	1	1	1	1	1	1	1	1	1	1	1	1	1	1	1	1	1	1	1	1	1	1	1	1	0	2	6	8	8	0	5	19	3	6	2	0	6	5
31	133	0	0	0	0	0	0	0	0	0	0	0	0	0	0	0	0	0	0	0	0	0	0	0	0	0	0	0	0	0	0	0	0	0	0	0	0	0	0	6	0	0	0	0	0	0	0	0	0
31	134	0	1	0	0	0	0	0	1	0	0	1	1	0	0	0	1	0	1	1	1	1	1	1	1	1	0	1	1	1	1	1	0	1	1	0	1	8	9	6	0	3	9	1	5	2	1	4	7
31	135	0	0	0	0	0	0	0	0	0	0	0	0	0	0	0	0	0	0	0	0	0	0	0	0	0	0	0	0	0	0	0	0	0	0	0	0	0	0	7	0	0	0	0	0	0	0	0	0
31	136	1	0	1	1	1	0	1	1	1	1	1	1	0	1	1	1	1	1	0	0	1	1	1	1	0	1	1	1	0	0	0	0	0	0	1	1	8	10	8	0	5	10	0	3	1	0	5	8
31	137	1	0	0	0	1	1	1	1	1	0	0	1	1	0	1	1	0	1	0	0	0	1	1	0	0	1	1	0	1	0	0	0	0	0	0	0	6	4	6	0	1	15	0	4	1	0	5	9
31	138	1	1	1	1	1	1	1	1	1	1	1	1	1	1	1	1	1	1	1	1	1	1	1	1	1	1	1	1	1	1	1	1	1	1	2	3	9	11	7	1	8	20	2	5	2	0	9	6
31	139	0	0	0	0	0	0	0	0	0	0	0	0	0	0	0	0	0	0	0	0	0	0	0	0	0	0	0	0	0	0	0	0	0	0	0	0	0	0	8	0	0	0	0	0	0	0	0	0
31	140	0	0	0	0	0	0	0	0	0	0	0	0	0	0	0	0	0	0	0	0	0	0	0	0	0	0	0	0	0	0	0	0	0	0	0	0	0	0	6	0	0	0	0	0	0	0	0	0
31	141	1	1	1	1	1	1	1	1	1	1	1	1	1	1	1	1	1	1	1	1	1	1	1	1	1	1	1	1	1	1	1	1	1	1	0	3	9	10	8	1	6	20	3	4	2	0	6	6
31	142	1	0	0	1	1	1	1	1	1	0	1	1	1	0	1	1	1	0	0	0	0	1	0	0	0	0	0	0	0	1	0	0	0	0	0	0	6	3	8	0	2	10	0	5	0	0	4	4
31	143	0	1	1	1	0	0	0	0	0	1	1	0	0	0	0	0	0	0	0	1	1	1	1	1	1	1	1	1	0	1	0	1	0	0	0	0	7	8	6	0	1	11	0	6	1	1	3	6
31	144	0	1	1	0	0	0	1	0	1	0	1	0	0	0	0	0	0	0	0	1	0	0	1	1	0	1	1	0	1	1	0	1	0	1	1	0	8	9	8	0	0	11	1	5	1	0	1	7
31	145	1	0	1	1	1	1	1	1	1	0	1	1	1	0	1	1	1	1	1	0	0	0	1	0	0	1	0	0	1	1	1	1	0	0	1	0	8	7	9	0	4	15	0	6	0	0	5	10
31	146	0	1	0	0	0	1	0	0	1	1	0	0	1	0	0	0	0	0	0	1	0	0	1	1	1	0	1	1	0	1	1	0	1	1	0	0	7	5	6	0	2	11	0	3	3	0	5	9
31	147	0	1	0	0	0	0	0	1	0	0	1	0	0	0	0	0	0	0	1	1	1	0	0	0	0	1	1	1	1	0	1	1	1	1	1	1	6	7	5	0	2	12	1	1	0	0	4	6
31	148	1	0	1	1	0	1	1	1	1	1	1	1	1	0	1	1	1	0	0	1	0	0	1	1	0	0	0	0	0	0	0	0	0	0	1	0	6	7	7	0	4	8	0	3	2	0	3	3
31	149	0	1	1	0	0	0	0	0	1	1	0	1	0	0	0	1	0	1	1	1	1	0	1	1	1	1	0	1	1	1	1	0	1	1	0	2	8	10	10	1	5	12	0	4	3	0	3	4
31	150	0	1	0	0	0	0	1	0	1	0	0	0	0	0	0	1	0	0	0	1	1	1	0	0	1	0	1	0	0	1	0	1	1	1	1	1	5	9	6	0	2	11	0	1	1	0	6	5
31	151	1	1	1	1	1	1	1	1	1	1	1	1	1	1	1	1	1	1	1	1	1	1	1	1	1	1	1	1	1	1	1	1	1	1	1	1	8	12	8	2	4	15	4	5	2	1	4	6
31	152	1	0	1	1	0	0	1	1	1	1	0	1	0	1	1	1	1	1	0	0	0	0	1	0	0	0	0	0	0	1	0	0	1	1	0	1	4	4	8	0	2	8	0	4	1	0	4	7
31	153	1	1	1	1	1	1	1	1	1	1	1	1	1	1	1	1	1	1	1	1	1	1	1	1	1	1	1	1	1	1	1	1	1	1	1	3	8	12	7	0	2	16	4	3	2	1	5	8
31	154	0	1	0	0	0	1	0	0	1	1	0	0	0	1	0	0	1	0	1	0	1	1	1	1	1	1	0	0	0	1	1	1	1	1	0	0	5	6	11	0	2	10	0	3	3	0	1	8
31	155	1	1	1	1	1	1	1	1	1	1	1	1	1	1	1	1	1	1	1	1	1	1	1	1	1	1	1	1	1	1	1	1	1	1	0	0	7	9	9	0	3	19	1	8	0	0	6	6
31	156	0	1	0	0	0	1	0	1	0	1	0	0	0	0	0	0	1	0	1	1	1	0	1	1	1	0	1	0	1	1	1	1	1	1	1	0	6	6	7	0	3	17	3	3	0	1	6	7
31	157	0	1	1	1	0	0	0	1	0	1	0	0	1	0	1	1	0	0	1	1	1	0	1	1	1	1	1	0	0	0	1	1	1	1	1	1	6	8	8	0	1	9	0	5	2	0	5	4
31	158	0	1	0	1	0	0	1	0	0	1	0	0	0	0	1	0	1	0	1	1	1	0	1	1	1	0	1	0	1	0	1	1	1	0	1	0	5	5	9	0	1	7	0	4	1	0	6	7
31	159	0	1	1	0	0	1	1	0	0	0	0	0	1	0	0	1	1	0	0	1	1	1	1	1	1	0	1	1	1	0	1	1	0	0	0	0	7	5	8	0	0	14	4	4	1	0	7	9
31	160	1	0	1	1	0	1	1	1	1	0	1	1	1	1	1	0	1	1	0	1	0	0	0	0	0	0	0	0	0	1	0	0	0	0	0	0	6	4	8	0	1	7	0	2	2	0	4	6
31	161	0	1	0	0	1	1	0	0	0	1	0	1	0	0	0	1	0	0	1	0	1	1	1	0	1	1	0	1	1	1	1	1	0	1	0	0	5	7	6	0	6	15	1	2	3	2	2	8
31	162	0	0	0	0	0	0	0	0	0	0	0	0	0	0	0	0	0	0	0	0	0	0	0	0	0	0	0	0	0	0	0	0	0	0	0	0	0	0	6	0	0	0	0	0	0	0	0	0
31	163	1	1	1	1	1	1	1	1	1	1	1	1	1	1	1	1	1	1	1	1	1	1	1	1	1	1	1	1	1	1	1	1	1	1	0	3	9	5	8	0	5	15	1	5	1	0	5	7
31	164	0	0	0	0	0	0	0	0	0	0	0	0	0	0	0	0	0	0	0	0	0	0	0	0	0	0	0	0	0	0	0	0	0	0	0	0	0	0	6	0	0	0	0	0	0	0	0	0
31	165	0	1	0	0	1	0	0	0	0	0	1	0	0	0	1	1	1	0	0	1	1	1	1	1	1	1	1	0	0	1	1	0	0	1	2	1	7	13	9	0	4	10	0	3	0	0	7	5
31	166	0	1	0	1	0	0	0	1	0	0	0	1	1	0	1	0	0	0	1	1	1	1	1	1	1	1	1	1	1	1	1	1	1	0	1	1	7	7	10	0	4	13	0	4	2	1	5	7
31	167	0	0	0	0	0	0	0	0	0	0	0	0	0	0	0	0	0	0	0	0	0	0	0	0	0	0	0	0	0	0	0	0	0	0	0	0	0	0	6	0	0	0	0	0	0	0	0	0
31	168	0	0	0	0	0	0	0	0	0	0	0	0	0	0	0	0	0	0	0	0	0	0	0	0	0	0	0	0	0	0	0	0	0	0	0	0	0	0	6	0	0	0	0	0	0	0	0	0
31	169	1	1	1	1	1	1	1	1	1	1	1	1	1	1	1	1	1	1	1	1	1	1	1	1	1	1	1	1	1	1	1	1	1	1	4	3	9	10	8	0	3	16	2	8	1	0	6	8
31	170	0	1	0	0	0	0	0	1	0	1	1	1	0	1	0	0	1	1	1	1	1	1	1	0	0	1	0	1	1	0	0	0	1	1	2	0	6	3	9	0	3	12	0	1	2	1	4	8
31	171	0	0	0	0	0	0	0	0	0	0	0	0	0	0	0	0	0	0	0	0	0	0	0	0	0	0	0	0	0	0	0	0	0	0	0	0	0	0	7	0	0	0	0	0	0	0	0	0
31	172	1	1	1	1	1	1	1	1	1	1	1	1	1	1	1	1	1	1	1	1	1	1	1	1	1	1	1	1	1	1	1	1	1	1	1	4	10	10	6	1	7	17	2	6	2	0	5	8
31	173	1	0	0	1	1	1	0	1	1	1	1	1	0	1	1	1	1	1	0	0	0	1	0	0	0	0	0	0	0	0	0	0	0	1	0	0	5	6	6	0	1	9	0	2	0	0	2	10
31	174	1	0	1	1	1	0	1	1	1	1	1	1	0	1	1	0	1	0	0	0	0	0	0	0	0	0	0	0	0	0	0	1	0	0	0	1	6	6	5	1	4	4	0	1	2	0	4	4
31	175	0	0	0	0	0	0	0	0	0	0	0	0	0	0	0	0	0	0	0	0	0	0	0	0	0	0	0	0	0	0	0	0	0	0	0	0	0	0	4	0	0	0	0	0	0	0	0	0
31	176	1	0	1	1	1	1	0	0	0	1	1	1	1	1	1	0	1	1	0	0	1	0	1	1	1	0	1	0	0	0	0	0	0	0	0	2	8	8	6	0	3	16	0	4	0	0	6	6
31	177	0	1	0	0	1	1	1	1	0	0	0	0	0	0	1	1	0	0	1	1	0	1	1	0	1	1	0	1	1	1	1	1	1	1	0	1	6	6	6	0	1	17	0	5	0	0	6	7
31	178	0	0	0	0	0	0	0	0	0	0	0	0	0	0	0	0	0	0	0	0	0	0	0	0	0	0	0	0	0	0	0	0	0	0	0	0	0	0	7	0	0	0	0	0	0	0	0	0
31	179	1	1	1	1	1	1	1	1	1	1	1	1	1	1	1	1	1	1	1	1	1	1	1	1	1	1	1	1	1	1	1	1	1	1	1	1	8	10	7	0	4	15	0	5	0	0	4	9
31	180	1	1	1	1	1	1	1	1	1	1	1	1	1	1	1	1	1	1	1	1	1	1	1	1	1	1	1	1	1	1	1	1	1	1	0	0	7	9	7	1	5	17	2	6	0	0	4	7
31	181	0	1	0	0	0	0	0	1	1	0	0	1	1	1	0	0	1	0	1	1	1	0	0	1	0	1	1	1	1	1	1	0	1	1	2	0	7	6	5	1	1	13	1	4	0	0	5	6
31	182	1	0	1	0	1	0	0	1	1	1	0	0	1	1	1	0	1	1	0	0	0	0	1	0	0	0	0	1	0	0	0	1	0	0	0	0	4	1	5	0	0	4	0	0	3	0	2	4
31	183	1	0	0	1	1	0	1	1	1	1	1	1	1	1	1	1	0	0	0	0	0	0	0	0	0	0	0	1	0	0	1	0	0	1	0	0	5	5	6	1	3	10	0	6	1	0	5	8
31	184	1	1	1	1	1	1	1	1	1	1	1	1	1	1	1	1	1	1	1	1	1	1	1	1	1	1	1	1	1	1	1	1	1	1	1	3	7	10	9	0	9	12	2	6	1	0	3	5
31	185	1	1	1	1	1	1	1	1	1	1	1	1	1	1	1	1	1	1	1	1	1	1	1	1	1	1	1	1	1	1	1	1	1	1	1	0	9	9	6	0	4	16	2	6	2	0	4	6
31	186	0	0	0	0	0	0	0	0	0	0	0	0	0	0	0	0	0	0	0	0	0	0	0	0	0	0	0	0	0	0	0	0	0	0	0	0	0	0	7	0	0	0	0	0	0	0	0	0
31	187	1	0	1	1	1	1	1	1	1	1	1	0	0	1	1	1	1	1	0	0	0	0	0	0	1	0	1	0	0	1	0	0	0	0	0	0	5	8	7	0	2	12	0	5	2	1	5	10
31	188	1	1	1	1	1	1	1	1	1	1	1	1	1	1	1	1	1	1	1	1	1	1	1	1	1	1	1	1	1	1	1	1	1	1	0	1	7	8	7	1	5	18	4	7	0	0	6	8
31	189	1	0	0	0	1	1	0	1	0	1	0	1	0	1	1	0	0	1	1	0	1	0	1	0	1	0	0	0	1	0	0	0	0	0	0	0	4	5	8	1	2	9	0	1	0	0	3	10
31	190	0	1	0	0	0	0	1	0	0	0	0	0	1	0	0	0	0	0	0	1	1	1	0	1	1	0	1	1	1	0	1	1	0	1	1	0	7	2	7	0	2	9	1	2	3	0	8	5
31	191	1	1	1	1	1	1	1	1	1	1	1	1	1	1	1	1	1	1	1	1	1	1	1	1	1	1	1	1	1	1	1	1	1	1	0	3	7	13	9	0	2	20	2	5	0	0	6	6
31	192	1	1	1	1	1	1	1	1	1	1	1	1	1	1	1	1	1	1	1	1	1	1	1	1	1	1	1	1	1	1	1	1	1	1	0	1	6	9	9	0	3	13	2	5	1	0	5	6
31	193	1	1	1	1	1	1	1	1	1	1	1	1	1	1	1	1	1	1	1	1	1	1	1	1	1	1	1	1	1	1	1	1	1	1	1	1	7	11	7	0	3	15	2	5	1	0	6	7
31	194	0	0	0	0	0	0	0	0	0	0	0	0	0	0	0	0	0	0	0	0	0	0	0	0	0	0	0	0	0	0	0	0	0	0	0	0	0	0	3	0	0	0	0	0	0	0	0	0
31	195	0	1	1	0	0	1	0	0	0	0	0	0	0	0	0	0	0	0	1	0	1	1	0	1	1	1	1	0	1	1	1	1	1	1	0	0	7	9	8	0	2	16	0	1	0	0	1	8
31	196	0	0	0	0	0	0	0	0	0	0	0	0	0	0	0	0	0	0	0	0	0	0	0	0	0	0	0	0	0	0	0	0	0	0	0	0	0	0	6	0	0	0	0	0	0	0	0	0
31	197	0	1	0	1	0	0	0	0	0	0	0	0	0	0	0	1	0	1	1	1	1	0	1	1	0	1	1	0	1	1	1	1	1	1	0	0	6	6	8	0	0	11	0	4	1	0	2	8
31	198	1	0	1	1	1	1	1	1	1	1	0	0	1	1	1	1	1	1	0	0	0	0	1	0	0	0	1	0	0	0	0	0	0	0	0	0	5	7	5	0	2	9	0	3	2	0	5	6
31	199	1	0	1	1	1	1	1	1	0	0	1	0	1	0	1	1	1	1	0	0	0	1	0	0	0	1	0	1	0	0	0	1	0	1	0	1	6	9	9	0	5	12	0	3	1	1	5	4
31	200	1	1	1	1	1	1	1	1	1	1	1	1	1	1	1	1	1	1	1	1	1	1	1	1	1	1	1	1	1	1	1	1	1	1	1	1	8	14	7	2	5	16	2	5	1	0	5	7
31	201	1	0	1	0	1	0	0	0	1	1	0	1	1	1	1	0	1	1	0	0	0	0	1	1	0	1	0	0	0	0	0	0	0	0	0	0	3	1	6	0	0	5	0	1	2	1	1	4
31	202	1	1	1	1	1	1	1	1	1	1	1	1	1	1	1	1	1	1	1	1	1	1	1	1	1	1	1	1	1	1	1	1	1	1	1	2	6	9	7	1	5	17	1	3	2	0	6	6
31	203	0	1	0	0	0	0	0	0	0	0	0	0	0	0	0	0	0	1	1	0	1	1	1	1	1	1	1	1	1	1	1	1	1	1	0	0	7	8	7	0	5	10	0	5	2	1	5	10
31	204	0	1	0	0	1	0	0	0	0	0	0	1	0	0	0	0	0	0	1	1	1	0	1	0	0	1	0	0	1	1	1	0	1	1	0	0	5	6	8	0	2	8	1	3	2	0	1	10
31	205	0	1	0	0	0	0	0	1	0	1	0	0	0	0	0	1	0	0	1	0	1	0	1	0	1	1	1	0	0	1	1	1	1	1	0	1	6	6	7	0	2	11	0	3	0	0	4	9
31	206	0	1	1	1	0	0	0	1	0	0	1	1	0	0	1	0	0	0	0	0	1	1	0	0	1	1	1	1	1	1	1	0	1	1	0	1	7	7	7	0	4	12	0	4	0	1	6	8
31	207	0	0	0	0	0	0	0	0	0	0	0	0	0	0	0	0	0	0	0	0	0	0	0	0	0	0	0	0	0	0	0	0	0	0	0	0	0	0	6	0	0	0	0	0	0	0	0	0
31	208	1	0	1	1	1	0	1	1	1	1	1	1	0	1	0	0	1	0	1	0	0	0	1	0	0	1	1	0	1	0	0	0	0	1	1	0	7	5	6	0	3	11	0	2	0	0	3	8
31	209	1	1	1	1	1	1	1	1	1	1	1	1	1	1	1	1	1	1	1	1	1	1	1	1	1	1	1	1	1	1	1	1	1	1	1	6	8	9	9	1	8	16	1	3	0	0	5	7
31	210	1	0	1	1	0	1	1	1	1	1	0	0	0	1	1	0	1	1	1	0	1	0	0	0	1	1	0	0	0	1	0	0	0	0	0	0	6	4	7	1	2	7	0	2	3	0	5	5
31	211	0	1	0	0	0	0	1	0	0	0	0	1	0	0	1	0	0	1	1	1	1	1	1	1	1	0	0	1	0	0	1	1	1	1	1	0	5	10	7	0	3	13	0	5	1	0	4	6
31	212	0	1	0	0	1	1	1	1	0	1	1	0	0	0	0	0	0	1	0	1	1	1	1	1	0	1	0	1	1	1	1	1	1	1	1	0	7	6	8	0	1	14	3	5	2	2	5	8
31	213	0	0	0	0	0	0	0	0	0	0	0	0	0	0	0	0	0	0	0	0	0	0	0	0	0	0	0	0	0	0	0	0	0	0	0	0	0	2	6	0	0	0	0	1	0	0	0	1
31	214	1	0	1	1	1	0	1	1	1	0	0	1	1	1	0	0	0	1	0	0	0	0	0	0	1	0	0	0	1	0	0	0	0	0	0	1	4	3	7	0	1	10	0	1	1	0	1	5
31	215	0	0	0	0	0	0	0	0	0	0	0	0	0	0	0	0	0	0	0	0	0	0	0	0	0	0	0	0	0	0	0	0	0	0	0	0	0	0	6	0	0	0	0	0	0	0	0	0
31	216	0	0	0	0	0	0	0	0	0	0	0	0	0	0	0	0	0	0	0	0	0	0	0	0	0	0	0	0	0	0	0	0	0	0	0	0	0	1	3	0	0	0	0	0	0	0	0	0
31	217	0	0	0	0	0	0	0	0	0	0	0	0	0	0	0	0	0	0	0	0	0	0	0	0	0	0	0	0	0	0	0	0	0	0	0	0	0	0	5	0	0	0	0	0	0	0	0	0
31	218	1	1	1	1	1	1	1	1	1	1	1	1	1	1	1	1	1	1	1	1	1	1	1	1	1	1	1	1	1	1	1	1	1	1	1	6	10	17	5	0	5	18	4	7	1	0	5	8
31	219	0	0	0	0	0	0	0	0	0	0	0	0	0	0	0	0	0	0	0	0	0	0	0	0	0	0	0	0	0	0	0	0	0	0	0	0	0	0	5	0	0	0	0	0	0	0	0	0
31	220	1	0	1	0	1	1	1	1	0	1	1	0	1	1	1	1	0	1	0	1	0	1	0	0	0	0	1	0	0	1	1	0	0	0	1	0	7	4	6	0	4	12	1	5	1	0	8	11
31	221	1	0	0	1	1	1	0	0	1	0	0	1	1	1	0	1	1	1	1	0	0	1	0	0	0	1	1	0	0	0	1	0	0	0	0	1	6	7	8	1	2	11	0	7	0	0	3	8
31	222	0	0	0	0	0	0	0	0	0	0	0	0	0	0	0	0	0	0	0	0	0	0	0	0	0	0	0	0	0	0	0	0	0	0	0	0	0	0	6	0	0	0	0	0	0	0	0	0
31	223	0	1	0	0	1	0	0	0	0	0	1	0	0	0	0	1	1	0	1	1	1	0	1	0	1	1	0	1	1	1	1	0	1	1	0	1	6	8	8	0	7	13	0	5	1	0	3	10
31	224	0	0	0	0	0	0	0	0	0	0	0	0	0	0	0	0	0	0	0	0	0	0	0	0	0	0	0	0	0	0	0	0	0	0	0	0	0	0	5	0	0	0	0	0	0	0	0	0
31	225	1	1	1	1	1	1	1	1	1	1	1	1	1	1	1	1	1	1	1	1	1	1	1	1	1	1	1	1	1	1	1	1	1	1	0	5	9	9	6	0	7	15	1	10	0	0	5	8
31	226	0	0	0	0	0	0	0	0	0	0	0	0	0	0	0	0	0	0	0	0	0	0	0	0	0	0	0	0	0	0	0	0	0	0	0	0	0	0	6	0	0	0	0	0	0	0	0	0
31	227	1	1	1	1	1	1	1	1	1	1	1	1	1	1	1	1	1	1	1	1	1	1	1	1	1	1	1	1	1	1	1	1	1	1	0	6	9	10	5	1	7	16	1	7	1	0	5	6
31	228	1	1	1	1	1	1	1	1	1	1	1	1	1	1	1	1	1	1	1	1	1	1	1	1	1	1	1	1	1	1	1	1	1	1	0	0	7	9	8	0	4	17	0	6	1	0	5	6
31	229	1	0	0	1	1	1	1	0	1	1	1	1	1	1	1	1	1	0	0	0	0	0	0	1	0	0	0	0	0	0	0	1	1	0	0	0	8	3	10	1	1	15	0	4	2	1	2	6
31	230	0	0	0	0	0	0	0	0	0	0	0	0	0	0	0	0	0	0	0	0	0	0	0	0	0	0	0	0	0	0	0	0	0	0	0	0	0	0	5	0	0	0	0	0	0	0	0	0
31	231	1	1	1	1	1	1	1	1	1	1	1	1	1	1	1	1	1	1	1	1	1	1	1	1	1	1	1	1	1	1	1	1	1	1	2	4	9	13	9	2	5	16	2	4	0	0	7	9
31	232	0	0	0	0	0	0	0	0	0	0	0	0	0	0	0	0	0	0	0	0	0	0	0	0	0	0	0	0	0	0	0	0	0	0	0	0	0	0	4	0	0	0	0	0	0	0	0	0
31	233	1	0	1	1	0	0	1	0	1	0	0	0	0	1	1	1	1	1	1	0	1	0	1	0	0	0	0	1	0	1	0	0	0	0	0	0	6	5	6	0	1	9	0	2	0	1	3	4
31	234	1	1	1	1	1	1	1	1	1	1	1	1	1	1	1	1	1	1	1	1	1	1	1	1	1	1	1	1	1	1	1	1	1	1	0	2	7	11	7	1	4	16	0	4	1	0	8	5
31	235	1	1	1	1	1	1	1	1	1	1	1	1	1	1	1	1	1	1	1	1	1	1	1	1	1	1	1	1	1	1	1	1	1	1	0	1	7	10	10	0	2	16	2	4	1	0	5	5
31	236	1	1	1	1	1	1	1	1	1	1	1	1	1	1	1	1	1	1	1	1	1	1	1	1	1	1	1	1	1	1	1	1	1	1	0	3	8	10	8	0	7	15	1	5	2	0	4	4
31	237	1	0	1	1	1	1	0	1	1	1	0	1	0	0	1	1	0	1	0	0	0	0	1	1	1	0	0	0	1	1	0	0	0	1	0	1	6	4	8	0	0	8	0	5	3	1	5	10
31	238	1	1	1	1	1	1	1	1	1	1	1	1	1	1	1	1	1	1	1	1	1	1	1	1	1	1	1	1	1	1	1	1	1	1	1	2	10	9	6	0	2	14	2	5	0	1	7	11
31	239	1	0	0	1	1	1	1	0	1	0	1	0	1	0	1	1	1	0	0	0	0	1	0	1	0	1	0	1	0	1	1	0	0	0	0	1	6	5	7	0	3	9	0	1	0	0	2	5
31	240	1	1	1	1	1	1	1	1	1	1	1	1	1	1	1	1	1	1	1	1	1	1	1	1	1	1	1	1	1	1	1	1	1	1	1	1	8	13	9	1	3	14	5	4	1	0	7	7
31	241	0	0	0	0	0	0	0	0	0	0	0	0	0	0	0	0	0	0	0	0	0	0	0	0	0	0	0	0	0	0	0	0	0	0	0	0	0	0	5	0	0	0	0	0	0	0	0	0
31	242	1	1	1	1	1	1	1	1	1	1	1	1	1	1	1	1	1	1	1	1	1	1	1	1	1	1	1	1	1	1	1	1	1	1	0	4	10	13	7	1	4	13	4	4	1	0	9	9
31	243	1	0	1	1	1	1	1	1	0	1	1	1	1	1	0	1	1	1	0	0	0	0	0	0	1	0	1	1	1	0	0	0	0	0	0	1	5	6	8	0	1	14	0	3	3	0	4	7
31	244	1	0	1	1	1	1	1	1	1	0	1	1	1	1	0	1	1	0	0	0	1	0	0	0	0	0	0	1	1	0	0	0	0	0	0	0	7	7	6	0	3	15	0	4	1	0	3	7
31	245	1	0	1	0	1	0	0	1	0	1	1	0	1	1	1	0	0	0	0	1	0	1	0	0	0	0	0	0	0	1	1	1	1	0	0	1	5	6	6	0	4	9	0	5	0	0	5	3
31	246	0	0	0	0	0	0	0	0	0	0	0	0	0	0	0	0	0	0	0	0	0	0	0	0	0	0	0	0	0	0	0	0	0	0	0	0	0	0	4	0	0	0	0	0	0	0	0	0
31	247	1	1	1	1	1	1	1	1	1	1	1	1	1	1	1	1	1	1	1	1	1	1	1	1	1	1	1	1	1	1	1	1	1	1	1	4	8	14	8	0	10	18	5	7	2	0	5	8
31	248	0	0	0	0	0	0	0	0	0	0	0	0	0	0	0	0	0	0	0	0	0	0	0	0	0	0	0	0	0	0	0	0	0	0	0	0	0	0	5	0	0	0	0	0	0	0	0	0
31	249	0	0	0	0	0	0	0	0	0	0	0	0	0	0	0	0	0	0	0	0	0	0	0	0	0	0	0	0	0	0	0	0	0	0	0	0	0	0	6	0	0	0	0	0	0	0	0	0
31	250	0	0	0	0	0	0	0	0	0	0	0	0	0	0	0	0	0	0	0	0	0	0	0	0	0	0	0	0	0	0	0	0	0	0	0	0	0	0	5	0	0	0	0	0	0	0	0	0
31	251	1	0	1	1	0	1	0	0	1	1	1	1	1	0	1	1	1	1	0	0	0	0	0	1	0	0	0	0	0	0	0	0	0	0	1	2	7	9	6	0	4	14	0	3	0	0	3	5
31	252	1	1	1	1	1	1	1	1	1	1	1	1	1	1	1	1	1	1	1	1	1	1	1	1	1	1	1	1	1	1	1	1	1	1	0	3	8	8	7	1	3	14	4	7	2	0	6	7
31	253	0	1	0	1	0	0	0	0	0	0	0	0	0	0	0	0	0	1	1	0	0	1	1	1	0	0	1	1	1	1	1	0	1	1	1	0	5	8	5	0	6	12	0	4	2	1	2	7
31	254	1	0	0	1	0	1	1	1	1	1	1	1	0	1	1	1	1	1	1	0	0	0	1	0	0	0	0	0	1	1	0	0	0	0	0	1	7	6	7	1	4	10	0	5	2	0	5	6
31	255	0	1	0	0	0	0	1	0	1	0	1	0	0	0	1	1	0	0	1	1	1	1	1	1	1	0	1	1	1	1	1	1	0	1	1	0	5	11	6	0	7	15	2	1	0	0	8	9
31	256	1	0	1	1	0	1	1	0	1	0	1	1	1	1	1	0	1	1	0	0	1	0	1	0	0	1	1	0	0	0	0	0	0	0	0	0	7	5	7	0	5	11	0	1	1	1	4	6
41	1	1	1	1	1	1	1	1	1	1	1	1	1	1	1	1	1	1	1	1	1	1	1	1	1	1	1	1	1	1	1	1	1	1	1	2	3	10	10	5	2	5	12	1	9	1	0	7	9
41	2	1	1	1	1	1	1	1	1	1	1	1	1	1	1	1	1	1	1	1	1	1	1	1	1	1	1	1	1	1	1	1	1	1	1	0	0	7	7	7	1	3	15	5	2	0	0	5	10
41	3	1	1	1	1	1	1	1	1	1	1	1	1	1	1	1	1	1	1	1	1	1	1	1	1	1	1	1	1	1	1	1	1	1	1	1	1	7	8	5	0	3	16	3	5	1	0	5	14
41	4	0	1	0	0	0	0	0	1	0	0	0	1	1	0	0	0	0	0	1	1	1	1	1	1	1	1	1	1	1	1	1	1	0	1	1	0	5	8	6	0	4	13	0	6	2	1	6	10
41	5	1	1	1	1	1	1	1	1	1	1	1	1	1	1	1	1	1	1	1	1	1	1	1	1	1	1	1	1	1	1	1	1	1	1	0	4	9	10	4	0	5	19	3	6	1	0	7	8
41	6	0	0	0	0	0	0	0	0	0	0	0	0	0	0	0	0	0	0	0	0	0	0	0	0	0	0	0	0	0	0	0	0	0	0	0	0	0	0	6	0	0	0	0	0	0	0	0	0
41	7	0	1	0	0	0	0	0	0	1	0	1	1	0	0	1	0	0	0	1	0	1	1	1	0	1	1	1	1	1	1	1	1	1	0	1	0	8	10	6	0	7	16	0	7	2	1	5	10
41	8	0	0	0	0	0	0	0	0	0	0	0	0	0	0	0	0	0	0	0	0	0	0	0	0	0	0	0	0	0	0	0	0	0	0	0	0	0	0	4	0	0	0	0	0	0	0	0	0
41	9	0	0	0	0	0	0	0	0	0	0	0	0	0	0	0	0	0	0	0	0	0	0	0	0	0	0	0	0	0	0	0	0	0	0	0	0	0	0	4	0	0	0	0	0	0	0	0	0
41	10	1	0	1	1	1	1	1	1	0	1	1	1	0	0	1	1	0	1	1	0	1	0	0	0	1	0	1	0	1	0	0	0	0	1	1	1	9	14	6	1	3	19	0	5	1	1	3	8
41	11	0	0	0	0	0	0	0	0	0	0	0	0	0	0	0	0	0	0	0	0	0	0	0	0	0	0	0	0	0	0	0	0	0	0	0	0	0	0	3	0	0	0	0	0	0	0	0	0
41	12	1	1	1	1	1	1	1	1	1	1	1	1	1	1	1	1	1	1	1	1	1	1	1	1	1	1	1	1	1	1	1	1	1	1	0	2	7	12	8	1	7	22	2	7	0	0	9	8
41	13	0	1	0	0	0	0	0	0	1	0	0	0	1	0	1	0	1	1	1	0	1	1	1	1	0	1	1	0	1	0	0	1	1	1	0	1	6	7	7	0	2	10	0	3	3	1	8	8
41	14	0	0	0	0	0	0	0	0	0	0	0	0	0	0	0	0	0	0	0	0	0	0	0	0	0	0	0	0	0	0	0	0	0	0	0	0	0	0	5	0	0	0	0	0	0	0	0	0
41	15	0	0	0	0	0	0	0	0	0	0	0	0	0	0	0	0	0	0	0	0	0	0	0	0	0	0	0	0	0	0	0	0	0	0	0	0	0	0	5	0	0	0	0	0	0	0	0	0
41	16	0	0	0	0	0	0	0	0	0	0	0	0	0	0	0	0	0	0	0	0	0	0	0	0	0	0	0	0	0	0	0	0	0	0	0	0	0	1	8	0	0	0	0	0	0	0	0	0
41	17	1	0	1	1	1	0	0	0	0	0	1	1	1	1	1	0	1	1	0	0	0	0	0	0	1	0	1	0	0	0	0	0	0	1	2	5	7	13	3	0	5	15	0	8	0	0	6	11
41	18	1	0	0	1	0	0	0	0	1	1	1	1	0	1	0	1	0	1	0	0	1	0	0	0	0	0	1	0	0	1	0	0	1	0	0	1	5	9	6	0	2	13	0	6	0	0	4	4
41	19	1	1	1	1	1	1	1	1	1	1	1	1	1	1	1	1	1	1	1	1	1	1	1	1	1	1	1	1	1	1	1	1	1	1	0	2	10	11	6	0	7	18	3	8	0	0	6	8
41	20	0	1	1	0	1	1	1	1	0	0	0	0	0	1	0	1	0	0	1	1	1	1	1	1	1	0	1	1	1	1	1	1	1	1	0	1	9	12	6	0	5	14	2	3	1	0	4	7
41	21	0	1	0	0	0	0	0	0	0	0	0	0	0	0	0	0	0	0	1	1	1	1	0	1	1	0	1	1	1	0	1	1	1	1	0	1	6	11	5	0	4	13	1	4	0	0	7	3
41	22	0	1	0	1	0	1	0	1	1	0	0	1	1	0	0	0	0	0	1	1	1	1	1	0	1	1	0	1	1	1	1	1	0	0	0	0	8	10	6	0	5	14	1	5	3	0	5	6
41	23	0	0	0	0	0	0	0	0	0	0	0	0	0	0	0	0	0	0	0	0	0	0	0	0	0	0	0	0	0	0	0	0	0	0	0	0	0	0	6	0	0	0	0	0	0	0	0	0
41	24	0	1	1	0	0	0	0	0	0	1	0	0	1	0	1	0	1	0	0	1	1	0	1	0	1	0	1	0	0	1	0	0	0	1	0	1	6	6	6	0	2	14	1	4	2	1	5	8
41	25	0	1	1	0	0	0	0	0	0	1	0	0	0	1	0	0	0	0	1	1	1	1	1	1	1	1	1	1	1	0	1	1	1	1	0	3	6	9	6	1	4	13	3	7	4	0	8	9
41	26	0	0	0	0	0	0	0	0	0	0	0	0	0	0	0	0	0	0	0	0	0	0	0	0	0	0	0	0	0	0	0	0	0	0	0	0	0	0	5	0	0	0	0	0	0	0	0	0
41	27	1	1	1	1	1	1	1	1	1	1	1	1	1	1	1	1	1	1	1	1	1	1	1	1	1	1	1	1	1	1	1	1	1	1	1	10	7	9	5	1	6	14	5	8	0	0	10	8
41	28	1	0	0	0	1	1	1	0	1	0	1	1	0	1	1	1	0	0	1	1	0	0	0	0	1	0	1	1	0	0	0	0	0	0	1	0	4	6	6	0	4	10	0	3	1	0	2	6
41	29	1	1	1	1	1	1	1	1	1	1	1	1	1	1	1	1	1	1	1	1	1	1	1	1	1	1	1	1	1	1	1	1	1	1	0	1	11	14	8	1	5	17	1	6	0	0	9	12
41	30	0	1	0	0	0	1	0	0	0	0	1	1	0	1	0	0	0	0	1	1	1	1	1	1	0	1	0	1	0	1	1	1	1	0	1	1	6	8	8	0	6	16	2	4	5	3	7	12
41	31	0	1	0	1	1	0	1	0	0	1	0	0	1	0	1	0	0	0	1	1	1	1	0	1	1	0	0	1	1	0	1	1	0	1	1	0	6	8	6	0	6	13	0	5	2	0	4	6
41	32	0	1	0	0	0	0	0	0	0	1	0	0	0	0	0	0	0	1	1	1	1	1	0	1	1	1	1	0	1	1	1	1	1	1	1	2	7	13	6	0	5	15	0	7	0	0	6	10
41	33	1	1	1	1	1	1	1	1	1	1	1	1	1	1	1	1	1	1	1	1	1	1	1	1	1	1	1	1	1	1	1	1	1	1	1	2	8	13	6	0	7	21	2	5	1	0	3	8
41	34	0	1	0	0	0	0	0	0	0	0	0	0	0	0	0	0	1	0	1	1	1	1	1	1	1	1	1	1	0	1	1	1	0	1	0	1	7	8	8	0	4	12	2	3	3	0	4	6
41	35	1	1	1	1	1	1	1	1	1	1	1	1	1	1	1	1	1	1	1	1	1	1	1	1	1	1	1	1	1	1	1	1	1	1	1	1	10	13	6	0	5	14	2	7	3	0	5	11
41	36	1	1	1	1	1	1	1	1	1	1	1	1	1	1	1	1	1	1	1	1	1	1	1	1	1	1	1	1	1	1	1	1	1	1	1	3	9	10	7	0	5	15	3	8	0	0	6	8
41	37	0	1	0	1	1	0	1	0	1	0	1	0	0	0	1	0	0	0	1	1	0	1	1	1	0	0	1	1	0	1	1	0	1	1	0	3	5	13	5	0	4	12	0	4	2	0	3	6
41	38	1	1	1	1	1	1	1	1	1	1	1	1	1	1	1	1	1	1	1	1	1	1	1	1	1	1	1	1	1	1	1	1	1	1	2	2	10	11	10	4	7	17	3	7	1	0	8	8
41	39	1	1	1	1	1	1	1	1	1	1	1	1	1	1	1	1	1	1	1	1	1	1	1	1	1	1	1	1	1	1	1	1	1	1	0	2	10	11	4	0	7	17	5	4	0	0	3	10
41	40	0	0	0	0	0	0	0	0	0	0	0	0	0	0	0	0	0	0	0	0	0	0	0	0	0	0	0	0	0	0	0	0	0	0	0	0	0	0	4	0	0	0	0	0	0	0	0	0
41	41	1	1	1	1	1	1	1	1	1	1	1	1	1	1	1	1	1	1	1	1	1	1	1	1	1	1	1	1	1	1	1	1	1	1	0	2	10	9	7	1	5	20	3	7	1	0	2	9
41	42	1	1	1	1	1	1	1	1	1	1	1	1	1	1	1	1	1	1	1	1	1	1	1	1	1	1	1	1	1	1	1	1	1	1	0	2	8	11	6	0	4	16	3	4	0	0	4	10
41	43	0	0	0	0	0	0	0	0	0	0	0	0	0	0	0	0	0	0	0	0	0	0	0	0	0	0	0	0	0	0	0	0	0	0	0	0	0	0	7	0	0	0	0	0	0	0	0	0
41	44	1	1	1	1	1	1	1	1	1	1	1	1	1	1	1	1	1	1	1	1	1	1	1	1	1	1	1	1	1	1	1	1	1	1	0	2	10	15	4	2	7	17	3	7	1	0	4	7
41	45	0	0	0	0	0	0	0	0	0	0	0	0	0	0	0	0	0	0	0	0	0	0	0	0	0	0	0	0	0	0	0	0	0	0	0	0	0	0	5	0	0	0	0	0	0	0	0	0
41	46	1	1	1	1	1	1	1	1	1	1	1	1	1	1	1	1	1	1	1	1	1	1	1	1	1	1	1	1	1	1	1	1	1	1	2	5	9	11	10	1	10	17	3	5	3	0	6	9
41	47	0	1	0	1	1	1	0	1	0	0	1	0	0	0	0	0	0	0	0	1	1	1	1	0	1	1	1	0	0	1	0	1	0	1	0	1	5	6	7	0	1	11	3	2	1	0	5	7
41	48	1	0	1	0	1	1	0	1	0	1	1	1	1	0	1	1	1	0	1	0	0	0	0	0	0	0	0	0	1	0	0	0	0	0	1	1	5	4	5	0	2	12	0	2	0	0	3	6
41	49	1	0	1	1	0	1	1	1	1	0	0	1	1	1	1	0	1	1	0	0	0	0	1	0	1	0	0	0	0	0	0	0	0	0	0	0	5	5	9	0	2	11	0	3	1	1	3	5
41	50	1	0	1	1	0	1	1	1	1	0	0	0	1	1	1	0	1	0	0	0	0	0	1	0	1	0	0	1	0	0	0	1	0	0	0	0	5	1	5	0	0	10	0	2	0	0	2	6
41	51	1	1	1	1	1	1	1	1	1	1	1	1	1	1	1	1	1	1	1	1	1	1	1	1	1	1	1	1	1	1	1	1	1	1	0	7	10	12	9	1	7	20	4	7	1	1	6	9
41	52	0	1	0	1	0	1	0	1	0	0	0	0	0	0	0	0	0	0	0	1	1	1	0	1	0	1	1	1	1	1	0	1	1	1	0	0	5	10	7	0	3	13	2	4	0	0	6	9
41	53	0	1	0	0	0	0	1	0	0	0	1	1	0	1	0	0	0	0	0	1	0	1	1	0	0	1	1	1	1	1	1	0	0	1	2	0	5	7	5	0	4	8	0	5	1	0	2	6
41	54	0	0	0	0	0	0	0	0	0	0	0	0	0	0	0	0	0	0	0	0	0	0	0	0	0	0	0	0	0	0	0	0	0	0	0	0	0	0	6	0	0	0	0	0	0	0	0	0
41	55	1	1	1	1	1	1	1	1	1	1	1	1	1	1	1	1	1	1	1	1	1	1	1	1	1	1	1	1	1	1	1	1	1	1	1	4	10	12	7	0	5	18	0	5	0	1	6	12
41	56	0	1	1	0	0	1	0	0	0	0	1	1	0	0	1	0	1	0	0	0	1	1	0	1	1	0	1	1	1	0	1	0	0	1	1	0	7	5	8	0	3	13	0	6	0	0	6	9
41	57	0	1	0	0	0	0	0	0	0	0	0	0	0	0	1	1	1	0	1	1	1	0	1	0	1	1	0	1	1	1	1	1	0	1	0	0	7	10	7	0	3	15	1	5	3	0	6	6
41	58	0	1	0	0	0	1	1	1	0	0	0	0	1	0	0	0	0	0	0	1	0	0	1	1	1	1	0	1	0	1	1	0	1	1	0	0	4	9	7	0	2	11	0	3	1	0	2	7
41	59	0	0	0	0	0	0	0	0	0	0	0	0	0	0	0	0	0	0	0	0	0	0	0	0	0	0	0	0	0	0	0	0	0	0	0	0	0	0	6	0	0	0	0	0	0	0	0	0
41	60	1	1	1	1	1	1	1	1	1	1	1	1	1	1	1	1	1	1	1	1	1	1	1	1	1	1	1	1	1	1	1	1	1	1	1	4	9	14	8	1	4	19	1	5	3	0	10	5
41	61	1	1	1	1	1	1	1	1	1	1	1	1	1	1	1	1	1	1	1	1	1	1	1	1	1	1	1	1	1	1	1	1	1	1	0	1	9	9	5	0	3	17	4	6	0	0	4	10
41	62	0	1	0	0	0	0	0	1	0	1	0	1	0	0	0	1	0	0	1	1	1	1	1	1	1	1	1	1	1	1	1	1	1	0	0	3	7	7	8	0	5	14	0	3	2	0	4	5
41	63	1	1	1	1	1	1	1	1	1	1	1	1	1	1	1	1	1	1	1	1	1	1	1	1	1	1	1	1	1	1	1	1	1	1	0	2	8	12	9	1	5	20	5	6	4	1	5	9
41	64	1	0	1	0	1	1	1	1	1	0	1	1	1	1	0	1	1	1	1	1	0	0	1	0	0	0	0	0	0	0	1	0	1	0	1	1	7	7	6	0	4	15	0	3	2	0	4	5
41	65	1	1	1	1	1	1	1	1	1	1	1	1	1	1	1	1	1	1	1	1	1	1	1	1	1	1	1	1	1	1	1	1	1	1	2	3	7	12	7	0	4	16	5	2	1	1	5	10
41	66	0	1	0	0	1	0	1	0	1	0	0	1	0	1	0	1	1	0	1	1	1	1	0	1	1	0	0	1	1	0	0	1	1	1	0	1	8	7	4	0	3	14	2	4	1	1	3	5
41	67	0	1	1	0	0	0	1	0	0	1	1	1	1	0	1	1	0	0	1	0	1	1	1	1	0	0	1	1	0	1	1	1	1	1	1	0	8	6	6	1	3	14	0	5	2	0	4	9
41	68	0	1	1	0	0	1	0	0	1	0	1	0	0	1	0	0	0	0	1	1	0	1	1	0	1	0	1	1	1	1	1	0	1	1	0	1	6	10	7	0	3	16	0	4	2	0	1	7
41	69	1	1	1	1	1	1	1	1	1	1	1	1	1	1	1	1	1	1	1	1	1	1	1	1	1	1	1	1	1	1	1	1	1	1	0	3	8	12	9	1	4	19	4	8	0	0	8	8
41	70	1	1	1	1	1	1	1	1	1	1	1	1	1	1	1	1	1	1	1	1	1	1	1	1	1	1	1	1	1	1	1	1	1	1	0	4	9	9	8	1	3	19	4	7	0	0	7	6
41	71	1	1	1	1	1	1	1	1	1	1	1	1	1	1	1	1	1	1	1	1	1	1	1	1	1	1	1	1	1	1	1	1	1	1	0	1	9	12	7	1	5	18	3	8	2	0	7	7
41	72	0	1	0	0	1	1	1	0	1	0	0	0	1	0	0	0	0	0	1	0	1	1	1	1	1	1	0	1	1	1	1	1	0	1	0	1	5	6	8	0	7	14	0	5	0	0	7	8
41	73	1	0	1	0	0	0	0	0	1	1	1	1	1	0	1	1	0	1	0	0	0	0	0	1	0	1	1	0	0	0	0	0	0	0	0	0	5	8	6	1	1	10	0	4	1	0	1	5
41	74	1	0	0	1	1	0	1	1	0	1	0	1	1	1	0	0	1	1	0	0	0	0	1	0	0	0	1	1	0	0	1	1	0	0	1	1	6	7	7	0	3	11	0	6	0	0	6	6
41	75	0	1	0	1	0	0	0	0	1	0	0	1	0	1	1	0	0	0	0	1	1	0	1	0	1	1	1	1	1	1	1	1	0	0	0	0	7	10	9	0	4	10	1	4	3	0	2	8
41	76	1	0	1	0	1	1	1	1	1	1	1	0	1	1	1	1	0	1	1	0	1	0	0	0	1	1	0	0	0	0	1	0	0	0	0	0	5	8	6	0	2	13	0	6	2	0	4	9
41	77	0	0	0	0	0	0	0	0	0	0	0	0	0	0	0	0	0	0	0	0	0	0	0	0	0	0	0	0	0	0	0	0	0	0	0	0	0	0	4	0	0	0	0	0	0	0	0	0
41	78	1	1	1	1	1	1	1	1	1	1	1	1	1	1	1	1	1	1	1	1	1	1	1	1	1	1	1	1	1	1	1	1	1	1	0	4	11	6	6	3	3	18	4	7	1	0	5	7
41	79	0	1	0	0	1	1	0	0	0	0	0	0	0	1	0	0	0	0	1	1	1	0	1	1	1	1	1	1	1	1	1	1	0	1	0	1	6	6	8	0	4	12	4	3	4	1	6	9
41	80	1	0	1	0	1	1	1	1	1	1	1	1	0	1	0	1	1	1	0	0	0	0	0	0	1	0	0	0	0	0	0	0	0	0	0	0	5	9	7	0	1	9	0	2	2	0	5	5
41	81	0	0	0	0	0	0	0	0	0	0	0	0	0	0	0	0	0	0	0	0	0	0	0	0	0	0	0	0	0	0	0	0	0	0	0	0	0	0	4	0	0	0	0	0	0	0	0	0
41	82	1	1	1	1	1	1	1	1	1	1	1	1	1	1	1	1	1	1	1	1	1	1	1	1	1	1	1	1	1	1	1	1	1	1	2	3	8	10	6	0	7	17	4	6	0	0	8	8
41	83	0	0	0	0	0	0	0	0	0	0	0	0	0	0	0	0	0	0	0	0	0	0	0	0	0	0	0	0	0	0	0	0	0	0	0	0	0	0	6	0	0	0	0	0	0	0	0	0
41	84	0	1	0	0	1	1	0	0	1	0	0	0	1	1	0	0	0	0	1	1	1	1	1	1	1	1	1	1	1	1	0	1	1	1	0	0	6	11	6	0	7	17	1	6	3	1	6	6
41	85	1	0	0	0	1	1	0	1	0	1	0	1	1	1	1	1	0	1	0	0	0	1	0	0	1	0	1	0	0	0	1	0	1	0	0	0	5	10	5	0	1	10	0	3	0	0	4	7
41	86	0	0	0	0	0	0	0	0	0	0	0	0	0	0	0	0	0	0	0	0	0	0	0	0	0	0	0	0	0	0	0	0	0	0	0	0	0	0	4	0	0	0	0	0	0	1	0	0
41	87	1	1	1	1	1	1	1	1	1	1	1	1	1	1	1	1	1	1	1	1	1	1	1	1	1	1	1	1	1	1	1	1	1	1	0	2	8	11	5	2	4	16	4	6	0	0	3	10
41	88	0	1	1	1	0	0	1	0	0	0	0	0	0	1	0	1	0	0	0	0	1	0	1	0	1	1	1	1	1	1	1	1	0	1	0	1	6	8	6	0	6	11	0	4	0	0	5	6
41	89	1	0	1	1	1	1	1	0	1	1	1	0	1	1	1	0	1	0	1	0	0	0	1	0	0	0	0	0	1	0	1	0	0	0	1	0	6	5	6	0	0	14	0	1	0	0	3	7
41	90	1	0	1	0	1	1	1	1	1	1	1	1	1	0	0	0	1	1	0	0	0	0	0	0	0	0	1	0	0	1	1	1	0	1	1	0	5	4	6	0	4	15	0	3	0	0	7	8
41	91	1	1	1	1	1	1	1	1	1	1	1	1	1	1	1	1	1	1	1	1	1	1	1	1	1	1	1	1	1	1	1	1	1	1	0	1	8	10	7	0	6	13	3	2	2	0	8	8
41	92	0	1	1	0	1	0	0	0	1	1	0	0	1	0	0	1	1	0	1	1	0	1	1	0	1	1	1	1	1	1	1	0	1	1	0	1	5	6	4	0	3	11	0	3	1	1	6	10
41	93	1	0	0	1	1	1	1	1	1	1	0	1	1	1	1	0	1	1	0	0	0	0	0	1	0	0	0	0	0	1	0	0	0	0	0	0	5	7	5	0	3	9	0	4	1	0	5	8
41	94	1	1	1	1	1	1	1	1	1	1	1	1	1	1	1	1	1	1	1	1	1	1	1	1	1	1	1	1	1	1	1	1	1	1	1	6	9	10	6	2	3	14	2	5	0	0	8	8
41	95	1	1	1	1	1	1	1	1	1	1	1	1	1	1	1	1	1	1	1	1	1	1	1	1	1	1	1	1	1	1	1	1	1	1	0	0	7	12	6	0	4	15	2	7	1	0	5	9
41	96	0	0	0	0	0	0	0	0	0	0	0	0	0	0	0	0	0	0	0	0	0	0	0	0	0	0	0	0	0	0	0	0	0	0	0	0	0	0	6	0	0	0	0	0	0	0	0	0
41	97	0	1	0	0	0	0	0	0	0	1	0	1	0	0	0	0	0	0	1	1	1	1	1	1	1	0	1	1	1	1	1	0	1	1	2	2	7	11	8	0	4	13	0	6	2	2	4	13
41	98	1	0	1	0	1	0	1	1	1	1	1	0	1	1	1	1	1	0	1	0	0	0	1	0	0	0	0	1	0	0	0	1	0	0	0	0	5	3	4	0	0	7	0	2	0	0	0	2
41	99	1	0	0	1	1	0	1	1	1	1	1	1	1	1	1	1	1	1	0	1	1	0	0	0	0	0	1	0	0	0	0	0	1	0	0	1	7	10	4	0	3	14	0	4	1	1	5	10
41	100	0	1	1	0	1	0	0	1	1	0	0	1	1	0	1	0	0	0	1	1	1	1	0	1	0	1	1	1	1	1	0	1	0	0	1	0	6	6	4	0	3	9	1	3	0	0	6	9
41	101	0	1	0	1	0	0	1	0	1	0	0	0	0	0	1	0	0	0	1	1	0	1	1	1	0	0	1	1	1	0	1	1	0	1	0	1	5	10	6	0	1	12	0	5	0	1	5	6
41	102	1	0	1	0	1	1	1	1	0	1	1	1	1	1	1	1	0	1	1	0	0	0	1	0	1	0	0	0	1	1	0	1	0	1	0	0	5	9	7	0	3	14	0	3	0	0	6	9
41	103	0	0	0	0	0	0	0	0	0	0	0	0	0	0	0	0	0	0	0	0	0	0	0	0	0	0	0	0	0	0	0	0	0	0	0	0	0	0	3	0	0	0	0	0	0	0	0	0
41	104	0	1	0	0	1	1	0	0	1	1	1	0	0	0	1	0	1	0	1	0	1	1	1	0	1	0	1	1	1	1	0	1	0	1	1	0	4	5	9	0	0	14	0	1	1	0	2	6
41	105	0	0	0	0	0	0	0	0	0	0	0	0	0	0	0	0	0	0	0	0	0	0	0	0	0	0	0	0	0	0	0	0	0	0	0	0	0	0	4	0	0	0	0	0	0	0	0	0
41	106	0	1	0	0	0	1	0	0	0	0	1	1	0	0	0	0	1	0	0	0	1	0	1	1	1	1	1	1	1	1	0	1	0	1	0	2	6	12	8	1	4	17	0	5	2	1	6	9
41	107	1	1	1	1	1	1	1	1	1	1	1	1	1	1	1	1	1	1	1	1	1	1	1	1	1	1	1	1	1	1	1	1	1	1	1	0	6	10	6	0	4	19	4	6	0	0	6	12
41	108	1	1	1	1	1	1	1	1	1	1	1	1	1	1	1	1	1	1	1	1	1	1	1	1	1	1	1	1	1	1	1	1	1	1	0	0	8	11	7	0	4	14	3	3	0	0	3	9
41	109	1	0	0	1	1	0	0	1	1	0	1	1	1	1	0	1	1	1	0	1	0	0	0	0	0	1	0	0	0	1	0	0	1	0	1	1	6	10	6	0	2	8	0	11	0	0	7	4
41	110	1	0	0	1	1	0	1	0	0	1	1	1	1	0	1	0	1	1	1	0	1	0	0	0	1	0	0	0	0	1	0	0	0	0	0	0	5	10	5	1	3	8	0	5	0	1	3	6
41	111	1	1	1	1	1	1	1	1	1	1	1	1	1	1	1	1	1	1	1	1	1	1	1	1	1	1	1	1	1	1	1	1	1	1	0	2	9	14	5	0	5	13	3	5	0	0	4	9
41	112	1	1	1	1	1	1	1	1	1	1	1	1	1	1	1	1	1	1	1	1	1	1	1	1	1	1	1	1	1	1	1	1	1	1	0	1	7	12	4	0	2	16	3	4	0	0	8	6
41	113	0	1	0	0	0	0	0	0	1	0	0	0	1	1	1	0	0	0	0	0	1	1	0	1	1	0	0	0	1	1	1	1	1	1	0	0	5	9	7	0	2	12	0	3	0	0	4	4
41	114	0	0	0	0	0	0	0	0	0	0	0	0	0	0	0	0	0	0	0	0	0	0	0	0	0	0	0	0	0	0	0	0	0	0	0	0	0	1	6	0	0	0	0	0	0	0	0	0
41	115	1	0	1	0	0	1	0	1	1	1	0	0	1	0	1	1	0	1	0	0	0	0	0	1	0	0	0	0	0	0	0	0	0	0	0	0	4	2	8	0	0	7	0	4	1	0	2	4
41	116	1	0	1	1	1	1	0	1	0	0	1	1	0	0	1	0	1	1	0	0	0	0	1	0	0	0	0	0	0	0	0	0	0	0	0	0	7	4	7	0	2	11	0	4	0	0	3	5
41	117	0	1	0	1	1	0	0	0	0	0	0	1	1	0	0	0	0	0	0	1	1	0	1	0	1	0	1	1	0	0	1	1	0	1	0	2	5	8	7	0	3	14	0	5	2	2	1	8
41	118	1	0	1	0	0	1	1	0	1	1	1	0	1	1	1	1	1	1	0	0	0	0	0	0	0	0	1	0	0	0	0	0	0	1	0	0	4	3	4	0	0	7	0	2	0	0	0	4
41	119	1	1	1	1	1	1	1	1	1	1	1	1	1	1	1	1	1	1	1	1	1	1	1	1	1	1	1	1	1	1	1	1	1	1	1	3	10	10	6	0	5	18	0	5	0	0	6	8
41	120	0	1	0	1	1	0	0	0	0	0	0	0	0	1	0	0	0	0	1	1	1	0	1	1	0	1	0	0	1	0	1	0	1	1	0	1	6	8	9	1	2	9	0	3	1	1	6	9
41	121	1	0	0	1	1	1	0	1	1	1	1	1	1	1	0	0	1	0	0	1	0	0	0	0	1	0	1	0	0	0	0	0	0	0	0	1	5	5	7	0	3	7	0	5	0	0	5	5
41	122	0	1	1	1	0	0	0	1	1	0	0	0	0	0	0	0	0	0	1	1	1	0	1	1	1	1	1	1	1	0	0	1	1	1	1	2	7	8	6	0	5	13	2	5	1	1	3	5
41	123	0	0	0	0	0	0	0	0	0	0	0	0	0	0	0	0	0	0	0	0	0	0	0	0	0	0	0	0	0	0	0	0	0	0	0	0	0	0	7	0	0	0	0	0	0	0	0	0
41	124	0	1	0	1	1	1	0	0	0	0	0	1	0	0	0	0	1	0	1	1	1	1	1	1	1	1	1	1	1	1	1	1	1	1	1	3	8	13	7	1	8	18	3	7	2	2	6	5
41	125	0	1	0	1	0	0	1	1	0	0	1	1	0	0	0	0	0	1	0	0	0	1	1	1	1	1	0	1	1	1	1	0	0	1	1	0	6	8	5	0	6	13	0	2	0	0	8	7
41	126	0	0	0	0	0	0	0	0	0	0	0	0	0	0	0	0	0	0	0	0	0	0	0	0	0	0	0	0	0	0	0	0	0	0	0	0	0	0	4	0	0	0	0	0	0	0	0	0
41	127	0	1	0	0	0	0	0	0	0	1	0	0	0	0	0	0	1	1	1	1	0	1	0	1	1	0	1	0	1	1	1	0	0	0	0	0	6	10	6	0	3	14	0	5	0	0	4	9
41	128	0	1	0	0	0	1	1	1	0	0	0	0	0	0	0	0	0	0	1	1	1	1	1	1	1	0	1	1	0	0	1	0	1	1	1	1	5	13	5	0	4	13	1	3	0	0	5	4
41	129	0	0	0	0	0	0	0	0	0	0	0	0	0	0	0	0	0	0	0	0	0	0	0	0	0	0	0	0	0	0	0	0	0	0	0	0	0	0	4	0	0	0	0	0	0	0	0	0
41	130	1	0	0	0	0	1	1	1	1	1	1	0	1	1	1	1	0	1	0	1	1	1	0	0	0	0	0	0	1	0	1	0	0	0	1	0	7	4	6	1	7	12	3	4	0	0	6	7
41	131	1	1	1	1	1	1	1	1	1	1	1	1	1	1	1	1	1	1	1	1	1	1	1	1	1	1	1	1	1	1	1	1	1	1	0	2	9	11	6	0	6	19	2	5	0	0	4	10
41	132	1	1	1	1	1	1	1	1	1	1	1	1	1	1	1	1	1	1	1	1	1	1	1	1	1	1	1	1	1	1	1	1	1	1	1	1	8	11	5	1	8	14	6	5	0	0	5	9
41	133	0	0	0	0	0	0	0	0	0	0	0	0	0	0	0	0	0	0	0	0	0	0	0	0	0	0	0	0	0	0	0	0	0	0	0	0	0	0	6	0	0	0	0	0	0	0	0	0
41	134	0	1	0	0	0	0	0	1	0	0	1	1	0	0	0	1	0	1	1	1	1	1	1	1	1	0	1	1	1	1	1	0	1	1	0	4	8	9	7	0	4	11	0	3	2	0	8	7
41	135	0	0	0	0	0	0	0	0	0	0	0	0	0	0	0	0	0	0	0	0	0	0	0	0	0	0	0	0	0	0	0	0	0	0	0	0	0	0	6	0	0	0	0	0	0	0	0	0
41	136	1	0	1	1	1	0	1	1	1	1	1	1	0	1	1	1	1	1	0	0	1	1	1	1	0	1	1	1	0	0	0	0	0	0	1	1	7	9	4	0	6	14	0	5	0	0	6	9
41	137	1	0	0	0	1	1	1	1	1	0	0	1	1	0	1	1	0	1	0	0	0	1	1	0	0	1	1	0	1	0	0	0	0	0	0	0	5	8	5	0	3	14	0	1	0	0	4	7
41	138	1	1	1	1	1	1	1	1	1	1	1	1	1	1	1	1	1	1	1	1	1	1	1	1	1	1	1	1	1	1	1	1	1	1	0	1	8	11	7	1	4	17	1	7	0	0	4	7
41	139	0	0	0	0	0	0	0	0	0	0	0	0	0	0	0	0	0	0	0	0	0	0	0	0	0	0	0	0	0	0	0	0	0	0	0	0	0	0	6	0	0	0	0	0	0	0	0	0
41	140	0	0	0	0	0	0	0	0	0	0	0	0	0	0	0	0	0	0	0	0	0	0	0	0	0	0	0	0	0	0	0	0	0	0	0	0	0	0	5	0	0	0	0	0	0	0	0	0
41	141	1	1	1	1	1	1	1	1	1	1	1	1	1	1	1	1	1	1	1	1	1	1	1	1	1	1	1	1	1	1	1	1	1	1	0	2	10	9	5	1	10	19	1	7	0	0	6	6
41	142	1	0	0	1	1	1	1	1	1	0	1	1	1	0	1	1	1	0	0	0	0	1	0	0	0	0	0	0	0	1	0	0	0	0	0	0	5	5	6	0	2	13	0	3	1	0	5	4
41	143	0	1	1	1	0	0	0	0	0	1	1	0	0	0	0	0	0	0	0	1	1	1	1	1	1	1	1	1	0	1	0	1	0	0	0	1	8	9	6	0	1	8	0	3	2	0	4	5
41	144	0	1	1	0	0	0	1	0	1	0	1	0	0	0	0	0	0	0	0	1	0	0	1	1	0	1	1	0	1	1	0	1	0	1	0	0	6	7	5	0	1	13	0	6	0	0	3	9
41	145	1	0	1	1	1	1	1	1	1	0	1	1	1	0	1	1	1	1	1	0	0	0	1	0	0	1	0	0	1	1	1	1	0	0	1	2	7	8	8	0	8	14	0	7	0	0	2	11
41	146	0	1	0	0	0	1	0	0	1	1	0	0	1	0	0	0	0	0	0	1	0	0	1	1	1	0	1	1	0	1	1	0	1	1	0	1	4	4	6	0	1	7	0	4	1	0	5	8
41	147	0	1	0	0	0	0	0	1	0	0	1	0	0	0	0	0	0	0	1	1	1	0	0	0	0	1	1	1	1	0	1	1	1	1	0	1	6	7	6	1	3	11	0	4	0	0	3	8
41	148	1	0	1	1	0	1	1	1	1	1	1	1	1	0	1	1	1	0	0	1	0	0	1	1	0	0	0	0	0	0	0	0	0	0	0	0	7	9	6	0	2	8	2	5	0	0	3	4
41	149	0	1	1	0	0	0	0	0	1	1	0	1	0	0	0	1	0	1	1	1	1	0	1	1	1	1	0	1	1	1	1	0	1	1	0	5	7	12	7	1	8	12	3	5	1	1	3	9
41	150	0	1	0	0	0	0	1	0	1	0	0	0	0	0	0	1	0	0	0	1	1	1	0	0	1	0	1	0	0	1	0	1	1	1	0	1	6	9	6	0	3	11	2	3	0	0	6	5
41	151	1	1	1	1	1	1	1	1	1	1	1	1	1	1	1	1	1	1	1	1	1	1	1	1	1	1	1	1	1	1	1	1	1	1	2	4	7	15	6	1	2	17	6	4	0	0	8	7
41	152	1	0	1	1	0	0	1	1	1	1	0	1	0	1	1	1	1	1	0	0	0	0	1	0	0	0	0	0	0	1	0	0	1	1	0	1	8	6	7	0	2	10	0	3	0	0	3	5
41	153	1	1	1	1	1	1	1	1	1	1	1	1	1	1	1	1	1	1	1	1	1	1	1	1	1	1	1	1	1	1	1	1	1	1	1	2	10	12	6	0	5	16	5	3	0	0	7	5
41	154	0	1	0	0	0	1	0	0	1	1	0	0	0	1	0	0	1	0	1	0	1	1	1	1	1	1	0	0	0	1	1	1	1	1	0	1	6	5	6	0	3	11	0	2	3	1	6	6
41	155	1	1	1	1	1	1	1	1	1	1	1	1	1	1	1	1	1	1	1	1	1	1	1	1	1	1	1	1	1	1	1	1	1	1	0	1	9	11	5	1	7	16	2	4	0	0	9	6
41	156	0	1	0	0	0	1	0	1	0	1	0	0	0	0	0	0	1	0	1	1	1	0	1	1	1	0	1	0	1	1	1	1	1	1	0	0	6	8	6	0	3	15	2	2	0	0	5	7
41	157	0	1	1	1	0	0	0	1	0	1	0	0	1	0	1	1	0	0	1	1	1	0	1	1	1	1	1	0	0	0	1	1	1	1	0	2	8	8	7	0	1	12	1	4	0	1	6	8
41	158	0	1	0	1	0	0	1	0	0	1	0	0	0	0	1	0	1	0	1	1	1	0	1	1	1	0	1	0	1	0	1	1	1	0	0	0	5	6	6	0	1	11	1	5	0	0	4	7
41	159	0	1	1	0	0	1	1	0	0	0	0	0	1	0	0	1	1	0	0	1	1	1	1	1	1	0	1	1	1	0	1	1	0	0	0	0	7	10	7	1	2	17	4	4	0	0	5	7
41	160	1	0	1	1	0	1	1	1	1	0	1	1	1	1	1	0	1	1	0	1	0	0	0	0	0	0	0	0	0	1	0	0	0	0	0	0	5	7	7	0	2	12	0	2	0	0	4	7
41	161	0	1	0	0	1	1	0	0	0	1	0	1	0	0	0	1	0	0	1	0	1	1	1	0	1	1	0	1	1	1	1	1	0	1	2	2	6	7	8	0	3	13	0	3	2	0	5	7
41	162	0	0	0	0	0	0	0	0	0	0	0	0	0	0	0	0	0	0	0	0	0	0	0	0	0	0	0	0	0	0	0	0	0	0	0	0	0	0	6	0	0	0	0	0	0	0	0	0
41	163	1	1	1	1	1	1	1	1	1	1	1	1	1	1	1	1	1	1	1	1	1	1	1	1	1	1	1	1	1	1	1	1	1	1	0	5	7	16	5	1	5	21	6	5	0	0	8	7
41	164	0	0	0	0	0	0	0	0	0	0	0	0	0	0	0	0	0	0	0	0	0	0	0	0	0	0	0	0	0	0	0	0	0	0	0	0	0	0	6	0	0	0	0	0	0	0	0	0
41	165	0	1	0	0	1	0	0	0	0	0	1	0	0	0	1	1	1	0	0	1	1	1	1	1	1	1	1	0	0	1	1	0	0	1	1	2	6	7	8	1	4	11	2	4	1	0	4	8
41	166	0	1	0	1	0	0	0	1	0	0	0	1	1	0	1	0	0	0	1	1	1	1	1	1	1	1	1	1	1	1	1	1	1	0	0	1	6	10	7	0	6	11	1	3	2	0	6	6
41	167	0	0	0	0	0	0	0	0	0	0	0	0	0	0	0	0	0	0	0	0	0	0	0	0	0	0	0	0	0	0	0	0	0	0	0	0	0	0	6	0	0	0	0	0	0	0	0	0
41	168	0	0	0	0	0	0	0	0	0	0	0	0	0	0	0	0	0	0	0	0	0	0	0	0	0	0	0	0	0	0	0	0	0	0	0	0	0	0	6	0	0	0	0	0	0	0	0	0
41	169	1	1	1	1	1	1	1	1	1	1	1	1	1	1	1	1	1	1	1	1	1	1	1	1	1	1	1	1	1	1	1	1	1	1	2	2	10	17	7	2	6	14	3	8	0	0	5	8
41	170	0	1	0	0	0	0	0	1	0	1	1	1	0	1	0	0	1	1	1	1	1	1	1	0	0	1	0	1	1	0	0	0	1	1	0	0	6	8	7	0	3	13	0	2	1	1	3	5
41	171	0	0	0	0	0	0	0	0	0	0	0	0	0	0	0	0	0	0	0	0	0	0	0	0	0	0	0	0	0	0	0	0	0	0	0	0	0	0	6	0	0	0	0	0	0	0	0	0
41	172	1	1	1	1	1	1	1	1	1	1	1	1	1	1	1	1	1	1	1	1	1	1	1	1	1	1	1	1	1	1	1	1	1	1	1	3	9	9	8	0	4	19	2	8	0	0	4	7
41	173	1	0	0	1	1	1	0	1	1	1	1	1	0	1	1	1	1	1	0	0	0	1	0	0	0	0	0	0	0	0	0	0	0	1	0	0	4	8	5	0	2	11	0	3	0	0	4	3
41	174	1	0	1	1	1	0	1	1	1	1	1	1	0	1	1	0	1	0	0	0	0	0	0	0	0	0	0	0	0	0	0	1	0	0	0	0	4	4	4	0	1	9	0	0	0	0	4	8
41	175	0	0	0	0	0	0	0	0	0	0	0	0	0	0	0	0	0	0	0	0	0	0	0	0	0	0	0	0	0	0	0	0	0	0	0	0	0	0	5	0	0	0	0	0	0	0	0	0
41	176	1	0	1	1	1	1	0	0	0	1	1	1	1	1	1	0	1	1	0	0	1	0	1	1	1	0	1	0	0	0	0	0	0	0	0	1	7	9	5	0	4	14	0	4	1	1	2	10
41	177	0	1	0	0	1	1	1	1	0	0	0	0	0	0	1	1	0	0	1	1	0	1	1	0	1	1	0	1	1	1	1	1	1	1	0	0	6	5	5	0	2	14	0	6	0	0	4	5
41	178	0	0	0	0	0	0	0	0	0	0	0	0	0	0	0	0	0	0	0	0	0	0	0	0	0	0	0	0	0	0	0	0	0	0	0	0	0	0	6	0	0	0	0	0	0	0	0	0
41	179	1	1	1	1	1	1	1	1	1	1	1	1	1	1	1	1	1	1	1	1	1	1	1	1	1	1	1	1	1	1	1	1	1	1	0	4	9	8	6	1	7	20	2	6	0	0	5	9
41	180	1	1	1	1	1	1	1	1	1	1	1	1	1	1	1	1	1	1	1	1	1	1	1	1	1	1	1	1	1	1	1	1	1	1	1	1	8	11	7	0	2	15	3	8	0	0	5	12
41	181	0	1	0	0	0	0	0	1	1	0	0	1	1	1	0	0	1	0	1	1	1	0	0	1	0	1	1	1	1	1	1	0	1	1	0	1	6	7	3	0	2	10	0	1	0	0	4	8
41	182	1	0	1	0	1	0	0	1	1	1	0	0	1	1	1	0	1	1	0	0	0	0	1	0	0	0	0	1	0	0	0	1	0	0	0	0	2	1	8	0	0	5	0	3	0	0	3	2
41	183	1	0	0	1	1	0	1	1	1	1	1	1	1	1	1	1	0	0	0	0	0	0	0	0	0	0	0	1	0	0	1	0	0	1	0	1	5	6	7	0	1	12	0	4	0	0	4	6
41	184	1	1	1	1	1	1	1	1	1	1	1	1	1	1	1	1	1	1	1	1	1	1	1	1	1	1	1	1	1	1	1	1	1	1	2	0	9	11	7	0	4	15	2	4	0	0	4	9
41	185	1	1	1	1	1	1	1	1	1	1	1	1	1	1	1	1	1	1	1	1	1	1	1	1	1	1	1	1	1	1	1	1	1	1	1	1	6	9	6	0	5	20	4	1	0	0	4	5
41	186	0	0	0	0	0	0	0	0	0	0	0	0	0	0	0	0	0	0	0	0	0	0	0	0	0	0	0	0	0	0	0	0	0	0	0	0	0	0	5	0	0	0	0	0	0	0	0	0
41	187	1	0	1	1	1	1	1	1	1	1	1	0	0	1	1	1	1	1	0	0	0	0	0	0	1	0	1	0	0	1	0	0	0	0	0	1	7	9	6	0	1	10	0	2	0	0	6	7
41	188	1	1	1	1	1	1	1	1	1	1	1	1	1	1	1	1	1	1	1	1	1	1	1	1	1	1	1	1	1	1	1	1	1	1	0	3	8	11	5	0	3	14	1	7	0	0	5	8
41	189	1	0	0	0	1	1	0	1	0	1	0	1	0	1	1	0	0	1	1	0	1	0	1	0	1	0	0	0	1	0	0	0	0	0	0	0	3	8	5	0	2	8	0	1	1	0	2	5
41	190	0	1	0	0	0	0	1	0	0	0	0	0	1	0	0	0	0	0	0	1	1	1	0	1	1	0	1	1	1	0	1	1	0	1	0	2	6	9	4	0	5	10	0	7	0	0	5	8
41	191	1	1	1	1	1	1	1	1	1	1	1	1	1	1	1	1	1	1	1	1	1	1	1	1	1	1	1	1	1	1	1	1	1	1	0	3	8	10	7	0	3	16	2	5	0	0	9	6
41	192	1	1	1	1	1	1	1	1	1	1	1	1	1	1	1	1	1	1	1	1	1	1	1	1	1	1	1	1	1	1	1	1	1	1	1	0	6	9	5	1	6	16	3	5	0	0	5	9
41	193	1	1	1	1	1	1	1	1	1	1	1	1	1	1	1	1	1	1	1	1	1	1	1	1	1	1	1	1	1	1	1	1	1	1	1	2	7	7	5	0	4	16	4	4	0	0	3	12
41	194	0	0	0	0	0	0	0	0	0	0	0	0	0	0	0	0	0	0	0	0	0	0	0	0	0	0	0	0	0	0	0	0	0	0	0	0	0	0	6	0	0	0	0	0	0	0	0	0
41	195	0	1	1	0	0	1	0	0	0	0	0	0	0	0	0	0	0	0	1	0	1	1	0	1	1	1	1	0	1	1	1	1	1	1	1	3	6	7	4	0	5	15	0	5	0	0	4	8
41	196	0	0	0	0	0	0	0	0	0	0	0	0	0	0	0	0	0	0	0	0	0	0	0	0	0	0	0	0	0	0	0	0	0	0	0	0	0	0	4	0	0	0	0	0	0	0	0	0
41	197	0	1	0	1	0	0	0	0	0	0	0	0	0	0	0	1	0	1	1	1	1	0	1	1	0	1	1	0	1	1	1	1	1	1	1	2	7	9	6	0	3	14	0	5	0	0	9	9
41	198	1	0	1	1	1	1	1	1	1	1	0	0	1	1	1	1	1	1	0	0	0	0	1	0	0	0	1	0	0	0	0	0	0	0	0	0	3	5	5	0	1	8	0	3	0	0	2	4
41	199	1	0	1	1	1	1	1	1	0	0	1	0	1	0	1	1	1	1	0	0	0	1	0	0	0	1	0	1	0	0	0	1	0	1	0	0	6	6	4	1	2	14	0	2	0	0	5	6
41	200	1	1	1	1	1	1	1	1	1	1	1	1	1	1	1	1	1	1	1	1	1	1	1	1	1	1	1	1	1	1	1	1	1	1	0	2	7	11	4	0	2	14	2	6	0	0	3	9
41	201	1	0	1	0	1	0	0	0	1	1	0	1	1	1	1	0	1	1	0	0	0	0	1	1	0	1	0	0	0	0	0	0	0	0	0	0	4	4	7	0	1	4	0	2	0	0	1	4
41	202	1	1	1	1	1	1	1	1	1	1	1	1	1	1	1	1	1	1	1	1	1	1	1	1	1	1	1	1	1	1	1	1	1	1	0	1	8	13	5	1	6	19	4	6	0	0	7	10
41	203	0	1	0	0	0	0	0	0	0	0	0	0	0	0	0	0	0	1	1	0	1	1	1	1	1	1	1	1	1	1	1	1	1	1	0	0	7	6	7	2	3	11	0	4	0	0	6	7
41	204	0	1	0	0	1	0	0	0	0	0	0	1	0	0	0	0	0	0	1	1	1	0	1	0	0	1	0	0	1	1	1	0	1	1	1	0	5	6	6	0	1	12	1	4	0	0	4	7
41	205	0	1	0	0	0	0	0	1	0	1	0	0	0	0	0	1	0	0	1	0	1	0	1	0	1	1	1	0	0	1	1	1	1	1	0	1	6	9	7	0	2	8	0	2	0	0	6	6
41	206	0	1	1	1	0	0	0	1	0	0	1	1	0	0	1	0	0	0	0	0	1	1	0	0	1	1	1	1	1	1	1	0	1	1	0	1	7	7	4	0	2	12	0	4	0	0	6	10
41	207	0	0	0	0	0	0	0	0	0	0	0	0	0	0	0	0	0	0	0	0	0	0	0	0	0	0	0	0	0	0	0	0	0	0	0	0	0	0	5	0	0	0	0	0	0	0	0	0
41	208	1	0	1	1	1	0	1	1	1	1	1	1	0	1	0	0	1	0	1	0	0	0	1	0	0	1	1	0	1	0	0	0	0	1	1	0	6	4	4	0	2	9	0	3	0	0	6	8
41	209	1	1	1	1	1	1	1	1	1	1	1	1	1	1	1	1	1	1	1	1	1	1	1	1	1	1	1	1	1	1	1	1	1	1	1	2	11	10	4	1	3	15	2	4	0	0	4	4
41	210	1	0	1	1	0	1	1	1	1	1	0	0	0	1	1	0	1	1	1	0	1	0	0	0	1	1	0	0	0	1	0	0	0	0	0	0	6	3	5	0	1	9	0	3	0	0	7	11
41	211	0	1	0	0	0	0	1	0	0	0	0	1	0	0	1	0	0	1	1	1	1	1	1	1	1	0	0	1	0	0	1	1	1	1	1	2	5	9	4	0	3	13	0	5	0	0	5	7
41	212	0	1	0	0	1	1	1	1	0	1	1	0	0	0	0	0	0	1	0	1	1	1	1	1	0	1	0	1	1	1	1	1	1	1	0	1	7	8	5	0	4	14	3	2	0	0	3	9
41	213	0	0	0	0	0	0	0	0	0	0	0	0	0	0	0	0	0	0	0	0	0	0	0	0	0	0	0	0	0	0	0	0	0	0	0	0	0	0	3	0	0	0	0	0	0	0	0	0
41	214	1	0	1	1	1	0	1	1	1	0	0	1	1	1	0	0	0	1	0	0	0	0	0	0	1	0	0	0	1	0	0	0	0	0	0	0	4	6	2	0	2	9	0	3	0	0	2	7
41	215	0	0	0	0	0	0	0	0	0	0	0	0	0	0	0	0	0	0	0	0	0	0	0	0	0	0	0	0	0	0	0	0	0	0	0	0	0	0	6	0	0	0	0	0	0	0	0	0
41	216	0	0	0	0	0	0	0	0	0	0	0	0	0	0	0	0	0	0	0	0	0	0	0	0	0	0	0	0	0	0	0	0	0	0	0	0	0	0	5	0	0	0	0	0	0	0	0	0
41	217	0	0	0	0	0	0	0	0	0	0	0	0	0	0	0	0	0	0	0	0	0	0	0	0	0	0	0	0	0	0	0	0	0	0	0	0	0	0	4	0	0	0	0	0	0	0	0	0
41	218	1	1	1	1	1	1	1	1	1	1	1	1	1	1	1	1	1	1	1	1	1	1	1	1	1	1	1	1	1	1	1	1	1	1	2	6	9	14	4	1	6	18	3	5	0	0	5	13
41	219	0	0	0	0	0	0	0	0	0	0	0	0	0	0	0	0	0	0	0	0	0	0	0	0	0	0	0	0	0	0	0	0	0	0	0	0	0	0	4	0	0	0	0	0	0	0	0	0
41	220	1	0	1	0	1	1	1	1	0	1	1	0	1	1	1	1	0	1	0	1	0	1	0	0	0	0	1	0	0	1	1	0	0	0	0	1	5	10	4	0	3	9	0	5	0	0	5	8
41	221	1	0	0	1	1	1	0	0	1	0	0	1	1	1	0	1	1	1	1	0	0	1	0	0	0	1	1	0	0	0	1	0	0	0	0	1	6	9	5	1	2	11	0	6	0	0	0	8
41	222	0	0	0	0	0	0	0	0	0	0	0	0	0	0	0	0	0	0	0	0	0	0	0	0	0	0	0	0	0	0	0	0	0	0	0	0	0	0	4	0	0	0	0	0	0	0	0	0
41	223	0	1	0	0	1	0	0	0	0	0	1	0	0	0	0	1	1	0	1	1	1	0	1	0	1	1	0	1	1	1	1	0	1	1	1	0	6	10	8	0	4	13	1	4	0	0	5	8
41	224	0	0	0	0	0	0	0	0	0	0	0	0	0	0	0	0	0	0	0	0	0	0	0	0	0	0	0	0	0	0	0	0	0	0	0	0	0	0	5	0	0	0	0	0	0	0	0	0
41	225	1	1	1	1	1	1	1	1	1	1	1	1	1	1	1	1	1	1	1	1	1	1	1	1	1	1	1	1	1	1	1	1	1	1	1	5	8	13	4	1	5	15	2	4	0	0	8	7
41	226	0	0	0	0	0	0	0	0	0	0	0	0	0	0	0	0	0	0	0	0	0	0	0	0	0	0	0	0	0	0	0	0	0	0	0	0	0	0	3	0	0	0	0	0	0	0	0	0
41	227	1	1	1	1	1	1	1	1	1	1	1	1	1	1	1	1	1	1	1	1	1	1	1	1	1	1	1	1	1	1	1	1	1	1	1	5	9	8	4	0	4	17	2	3	0	0	7	8
41	228	1	1	1	1	1	1	1	1	1	1	1	1	1	1	1	1	1	1	1	1	1	1	1	1	1	1	1	1	1	1	1	1	1	1	1	1	6	12	5	0	2	15	1	3	0	0	6	8
41	229	1	0	0	1	1	1	1	0	1	1	1	1	1	1	1	1	1	0	0	0	0	0	0	1	0	0	0	0	0	0	0	1	1	0	0	1	6	6	3	0	4	12	0	4	0	0	2	8
41	230	0	0	0	0	0	0	0	0	0	0	0	0	0	0	0	0	0	0	0	0	0	0	0	0	0	0	0	0	0	0	0	0	0	0	0	0	0	0	5	0	0	0	0	0	0	0	0	0
41	231	1	1	1	1	1	1	1	1	1	1	1	1	1	1	1	1	1	1	1	1	1	1	1	1	1	1	1	1	1	1	1	1	1	1	0	3	8	9	5	0	6	19	1	9	0	0	9	7
41	232	0	0	0	0	0	0	0	0	0	0	0	0	0	0	0	0	0	0	0	0	0	0	0	0	0	0	0	0	0	0	0	0	0	0	0	0	0	0	3	0	0	0	0	0	0	0	0	0
41	233	1	0	1	1	0	0	1	0	1	0	0	0	0	1	1	1	1	1	1	0	1	0	1	0	0	0	0	1	0	1	0	0	0	0	0	1	5	7	5	0	1	9	0	3	0	0	2	2
41	234	1	1	1	1	1	1	1	1	1	1	1	1	1	1	1	1	1	1	1	1	1	1	1	1	1	1	1	1	1	1	1	1	1	1	1	3	7	12	5	0	5	17	2	5	0	0	6	7
41	235	1	1	1	1	1	1	1	1	1	1	1	1	1	1	1	1	1	1	1	1	1	1	1	1	1	1	1	1	1	1	1	1	1	1	0	1	7	9	5	1	2	13	4	5	0	0	5	4
41	236	1	1	1	1	1	1	1	1	1	1	1	1	1	1	1	1	1	1	1	1	1	1	1	1	1	1	1	1	1	1	1	1	1	1	0	0	7	8	4	0	3	14	2	3	0	0	4	10
41	237	1	0	1	1	1	1	0	1	1	1	0	1	0	0	1	1	0	1	0	0	0	0	1	1	1	0	0	0	1	1	0	0	0	1	0	1	6	7	5	0	4	9	0	4	1	0	6	8
41	238	1	1	1	1	1	1	1	1	1	1	1	1	1	1	1	1	1	1	1	1	1	1	1	1	1	1	1	1	1	1	1	1	1	1	1	1	7	9	4	0	3	17	2	3	0	0	5	5
41	239	1	0	0	1	1	1	1	0	1	0	1	0	1	0	1	1	1	0	0	0	0	1	0	1	0	1	0	1	0	1	1	0	0	0	0	0	6	3	3	0	1	10	0	4	0	0	2	6
41	240	1	1	1	1	1	1	1	1	1	1	1	1	1	1	1	1	1	1	1	1	1	1	1	1	1	1	1	1	1	1	1	1	1	1	1	1	7	12	4	0	4	17	2	6	0	0	5	10
41	241	0	0	0	0	0	0	0	0	0	0	0	0	0	0	0	0	0	0	0	0	0	0	0	0	0	0	0	0	0	0	0	0	0	0	0	0	0	0	5	0	0	0	0	0	0	0	0	0
41	242	1	1	1	1	1	1	1	1	1	1	1	1	1	1	1	1	1	1	1	1	1	1	1	1	1	1	1	1	1	1	1	1	1	1	1	2	11	10	4	0	4	15	0	5	0	0	4	13
41	243	1	0	1	1	1	1	1	1	0	1	1	1	1	1	0	1	1	1	0	0	0	0	0	0	1	0	1	1	1	0	0	0	0	0	0	1	4	4	4	0	1	12	0	2	0	0	4	5
41	244	1	0	1	1	1	1	1	1	1	0	1	1	1	1	0	1	1	0	0	0	1	0	0	0	0	0	0	1	1	0	0	0	0	0	0	0	6	7	6	0	1	13	0	5	0	0	3	8
41	245	1	0	1	0	1	0	0	1	0	1	1	0	1	1	1	0	0	0	0	1	0	1	0	0	0	0	0	0	0	1	1	1	1	0	0	0	6	6	6	0	1	10	0	5	0	0	7	6
41	246	0	0	0	0	0	0	0	0	0	0	0	0	0	0	0	0	0	0	0	0	0	0	0	0	0	0	0	0	0	0	0	0	0	0	0	0	0	0	5	0	0	0	0	0	0	0	0	0
41	247	1	1	1	1	1	1	1	1	1	1	1	1	1	1	1	1	1	1	1	1	1	1	1	1	1	1	1	1	1	1	1	1	1	1	0	4	9	7	3	0	6	13	4	10	0	0	2	8
41	248	0	0	0	0	0	0	0	0	0	0	0	0	0	0	0	0	0	0	0	0	0	0	0	0	0	0	0	0	0	0	0	0	0	0	0	0	0	0	4	0	0	0	0	0	0	0	0	0
41	249	0	0	0	0	0	0	0	0	0	0	0	0	0	0	0	0	0	0	0	0	0	0	0	0	0	0	0	0	0	0	0	0	0	0	0	0	0	0	3	0	0	0	0	0	0	0	0	0
41	250	0	0	0	0	0	0	0	0	0	0	0	0	0	0	0	0	0	0	0	0	0	0	0	0	0	0	0	0	0	0	0	0	0	0	0	0	0	0	4	0	0	0	0	0	0	0	0	0
41	251	1	0	1	1	0	1	0	0	1	1	1	1	1	0	1	1	1	1	0	0	0	0	0	1	0	0	0	0	0	0	0	0	0	0	0	0	6	10	4	0	2	13	0	2	0	0	2	5
41	252	1	1	1	1	1	1	1	1	1	1	1	1	1	1	1	1	1	1	1	1	1	1	1	1	1	1	1	1	1	1	1	1	1	1	0	3	7	12	4	1	5	15	2	3	0	0	7	7
41	253	0	1	0	1	0	0	0	0	0	0	0	0	0	0	0	0	0	1	1	0	0	1	1	1	0	0	1	1	1	1	1	0	1	1	0	1	4	9	6	0	2	8	0	4	1	0	2	7
41	254	1	0	0	1	0	1	1	1	1	1	1	1	0	1	1	1	1	1	1	0	0	0	1	0	0	0	0	0	1	1	0	0	0	0	0	0	6	9	4	0	3	11	0	3	0	0	3	8
41	255	0	1	0	0	0	0	1	0	1	0	1	0	0	0	1	1	0	0	1	1	1	1	1	1	1	0	1	1	1	1	1	1	0	1	0	0	6	10	3	0	3	15	1	4	0	0	4	6
41	256	1	0	1	1	0	1	1	0	1	0	1	1	1	1	1	0	1	1	0	0	1	0	1	0	0	1	1	0	0	0	0	0	0	0	0	0	4	5	3	0	2	10	0	0	0	0	3	6
51	1	1	1	1	1	1	1	1	1	1	1	1	1	1	1	1	1	1	1	1	1	1	1	1	1	1	1	1	1	1	1	1	1	1	1	0	3	10	8	7	1	3	14	0	3	0	0	6	9
51	2	1	1	1	1	1	1	1	1	1	1	1	1	1	1	1	1	1	1	1	1	1	1	1	1	1	1	1	1	1	1	1	1	1	1	0	2	6	4	7	0	2	14	2	1	1	0	4	8
51	3	1	1	1	1	1	1	1	1	1	1	1	1	1	1	1	1	1	1	1	1	1	1	1	1	1	1	1	1	1	1	1	1	1	1	0	0	8	8	6	0	4	12	4	5	0	0	5	7
51	4	0	1	0	0	0	0	0	1	0	0	0	1	1	0	0	0	0	0	1	1	1	1	1	1	1	1	1	1	1	1	1	1	0	1	0	0	5	6	7	0	6	12	2	4	2	1	4	9
51	5	1	1	1	1	1	1	1	1	1	1	1	1	1	1	1	1	1	1	1	1	1	1	1	1	1	1	1	1	1	1	1	1	1	1	1	2	6	7	7	0	5	19	3	6	1	1	7	10
51	6	0	0	0	0	0	0	0	0	0	0	0	0	0	0	0	0	0	0	0	0	0	0	0	0	0	0	0	0	0	0	0	0	0	0	0	0	0	0	7	0	0	0	0	0	0	0	0	0
51	7	0	1	0	0	0	0	0	0	1	0	1	1	0	0	1	0	0	0	1	0	1	1	1	0	1	1	1	1	1	1	1	1	1	0	2	3	7	11	5	1	5	15	0	5	2	1	4	8
51	8	0	0	0	0	0	0	0	0	0	0	0	0	0	0	0	0	0	0	0	0	0	0	0	0	0	0	0	0	0	0	0	0	0	0	0	0	0	0	6	0	0	0	0	0	0	0	0	0
51	9	0	0	0	0	0	0	0	0	0	0	0	0	0	0	0	0	0	0	0	0	0	0	0	0	0	0	0	0	0	0	0	0	0	0	0	0	0	0	6	0	0	0	0	0	0	0	0	0
51	10	1	0	1	1	1	1	1	1	0	1	1	1	0	0	1	1	0	1	1	0	1	0	0	0	1	0	1	0	1	0	0	0	0	1	0	5	9	13	6	1	7	15	0	7	2	1	8	7
51	11	0	0	0	0	0	0	0	0	0	0	0	0	0	0	0	0	0	0	0	0	0	0	0	0	0	0	0	0	0	0	0	0	0	0	0	0	0	0	7	0	0	0	0	0	0	0	0	0
51	12	1	1	1	1	1	1	1	1	1	1	1	1	1	1	1	1	1	1	1	1	1	1	1	1	1	1	1	1	1	1	1	1	1	1	0	7	9	13	10	2	4	18	4	7	3	0	7	9
51	13	0	1	0	0	0	0	0	0	1	0	0	0	1	0	1	0	1	1	1	0	1	1	1	1	0	1	1	0	1	0	0	1	1	1	0	0	5	8	7	0	2	12	0	3	2	1	5	7
51	14	0	0	0	0	0	0	0	0	0	0	0	0	0	0	0	0	0	0	0	0	0	0	0	0	0	0	0	0	0	0	0	0	0	0	0	0	0	0	6	0	0	0	0	0	0	0	0	0
51	15	0	0	0	0	0	0	0	0	0	0	0	0	0	0	0	0	0	0	0	0	0	0	0	0	0	0	0	0	0	0	0	0	0	0	0	0	0	0	6	0	0	0	0	0	0	0	0	0
51	16	0	0	0	0	0	0	0	0	0	0	0	0	0	0	0	0	0	0	0	0	0	0	0	0	0	0	0	0	0	0	0	0	0	0	0	0	0	0	7	0	0	0	0	0	0	0	0	0
51	17	1	0	1	1	1	0	0	0	0	0	1	1	1	1	1	0	1	1	0	0	0	0	0	0	1	0	1	0	0	0	0	0	0	1	0	6	8	10	6	1	4	14	0	8	0	0	5	8
51	18	1	0	0	1	0	0	0	0	1	1	1	1	0	1	0	1	0	1	0	0	1	0	0	0	0	0	1	0	0	1	0	0	1	0	0	0	5	9	6	0	2	12	0	3	0	0	4	5
51	19	1	1	1	1	1	1	1	1	1	1	1	1	1	1	1	1	1	1	1	1	1	1	1	1	1	1	1	1	1	1	1	1	1	1	0	5	7	14	8	0	4	16	4	6	2	0	9	5
51	20	0	1	1	0	1	1	1	1	0	0	0	0	0	1	0	1	0	0	1	1	1	1	1	1	1	0	1	1	1	1	1	1	1	1	0	2	6	6	6	1	2	15	5	5	1	1	7	9
51	21	0	1	0	0	0	0	0	0	0	0	0	0	0	0	0	0	0	0	1	1	1	1	0	1	1	0	1	1	1	0	1	1	1	1	0	0	5	11	7	0	3	15	0	7	0	0	4	6
51	22	0	1	0	1	0	1	0	1	1	0	0	1	1	0	0	0	0	0	1	1	1	1	1	0	1	1	0	1	1	1	1	1	0	0	1	1	7	12	7	0	5	15	3	9	3	1	5	10
51	23	0	0	0	0	0	0	0	0	0	0	0	0	0	0	0	0	0	0	0	0	0	0	0	0	0	0	0	0	0	0	0	0	0	0	0	0	0	0	5	0	0	0	0	0	0	0	0	0
51	24	0	1	1	0	0	0	0	0	0	1	0	0	1	0	1	0	1	0	0	1	1	0	1	0	1	0	1	0	0	1	0	0	0	1	0	1	6	9	8	0	2	12	2	4	0	0	2	6
51	25	0	1	1	0	0	0	0	0	0	1	0	0	0	1	0	0	0	0	1	1	1	1	1	1	1	1	1	1	1	0	1	1	1	1	1	1	6	8	9	0	4	14	1	7	1	1	1	7
51	26	0	0	0	0	0	0	0	0	0	0	0	0	0	0	0	0	0	0	0	0	0	0	0	0	0	0	0	0	0	0	0	0	0	0	0	0	0	0	7	0	0	0	0	0	0	0	0	0
51	27	1	1	1	1	1	1	1	1	1	1	1	1	1	1	1	1	1	1	1	1	1	1	1	1	1	1	1	1	1	1	1	1	1	1	2	7	9	10	6	1	4	17	3	7	2	0	7	6
51	28	1	0	0	0	1	1	1	0	1	0	1	1	0	1	1	1	0	0	1	1	0	0	0	0	1	0	1	1	0	0	0	0	0	0	0	1	4	3	7	0	2	10	0	1	1	1	0	4
51	29	1	1	1	1	1	1	1	1	1	1	1	1	1	1	1	1	1	1	1	1	1	1	1	1	1	1	1	1	1	1	1	1	1	1	0	4	8	9	7	1	4	17	4	8	0	0	5	6
51	30	0	1	0	0	0	1	0	0	0	0	1	1	0	1	0	0	0	0	1	1	1	1	1	1	0	1	0	1	0	1	1	1	1	0	0	2	6	9	6	0	1	11	4	5	2	2	3	5
51	31	0	1	0	1	1	0	1	0	0	1	0	0	1	0	1	0	0	0	1	1	1	1	0	1	1	0	0	1	1	0	1	1	0	1	0	1	5	10	9	0	4	10	0	6	2	1	5	4
51	32	0	1	0	0	0	0	0	0	0	1	0	0	0	0	0	0	0	1	1	1	1	1	0	1	1	1	1	0	1	1	1	1	1	1	1	1	5	9	8	1	4	14	1	9	0	0	6	8
51	33	1	1	1	1	1	1	1	1	1	1	1	1	1	1	1	1	1	1	1	1	1	1	1	1	1	1	1	1	1	1	1	1	1	1	0	2	7	12	6	0	5	16	5	4	3	0	5	6
51	34	0	1	0	0	0	0	0	0	0	0	0	0	0	0	0	0	1	0	1	1	1	1	1	1	1	1	1	1	0	1	1	1	0	1	0	1	6	6	7	0	4	9	1	3	0	1	7	4
51	35	1	1	1	1	1	1	1	1	1	1	1	1	1	1	1	1	1	1	1	1	1	1	1	1	1	1	1	1	1	1	1	1	1	1	0	4	8	11	9	0	5	14	3	6	4	1	5	8
51	36	1	1	1	1	1	1	1	1	1	1	1	1	1	1	1	1	1	1	1	1	1	1	1	1	1	1	1	1	1	1	1	1	1	1	0	2	8	9	8	0	4	15	2	8	2	0	8	10
51	37	0	1	0	1	1	0	1	0	1	0	1	0	0	0	1	0	0	0	1	1	0	1	1	1	0	0	1	1	0	1	1	0	1	1	1	1	6	10	8	0	4	8	0	6	1	0	1	6
51	38	1	1	1	1	1	1	1	1	1	1	1	1	1	1	1	1	1	1	1	1	1	1	1	1	1	1	1	1	1	1	1	1	1	1	0	2	8	10	10	1	6	15	4	5	3	0	9	10
51	39	1	1	1	1	1	1	1	1	1	1	1	1	1	1	1	1	1	1	1	1	1	1	1	1	1	1	1	1	1	1	1	1	1	1	0	2	7	7	7	1	3	14	3	6	0	0	5	8
51	40	0	0	0	0	0	0	0	0	0	0	0	0	0	0	0	0	0	0	0	0	0	0	0	0	0	0	0	0	0	0	0	0	0	0	0	0	0	0	5	0	0	0	0	0	0	0	0	0
51	41	1	1	1	1	1	1	1	1	1	1	1	1	1	1	1	1	1	1	1	1	1	1	1	1	1	1	1	1	1	1	1	1	1	1	0	4	10	9	7	1	3	17	2	8	2	0	8	13
51	42	1	1	1	1	1	1	1	1	1	1	1	1	1	1	1	1	1	1	1	1	1	1	1	1	1	1	1	1	1	1	1	1	1	1	0	1	7	7	8	0	5	15	3	8	0	0	6	8
51	43	0	0	0	0	0	0	0	0	0	0	0	0	0	0	0	0	0	0	0	0	0	0	0	0	0	0	0	0	0	0	0	0	0	0	0	0	0	1	6	0	0	0	0	0	0	0	0	0
51	44	1	1	1	1	1	1	1	1	1	1	1	1	1	1	1	1	1	1	1	1	1	1	1	1	1	1	1	1	1	1	1	1	1	1	1	4	8	10	8	2	6	19	1	6	1	0	5	13
51	45	0	0	0	0	0	0	0	0	0	0	0	0	0	0	0	0	0	0	0	0	0	0	0	0	0	0	0	0	0	0	0	0	0	0	0	0	0	0	8	0	0	0	0	0	0	0	0	0
51	46	1	1	1	1	1	1	1	1	1	1	1	1	1	1	1	1	1	1	1	1	1	1	1	1	1	1	1	1	1	1	1	1	1	1	0	4	8	13	8	0	2	13	2	4	1	0	10	10
51	47	0	1	0	1	1	1	0	1	0	0	1	0	0	0	0	0	0	0	0	1	1	1	1	0	1	1	1	0	0	1	0	1	0	1	0	0	4	7	6	0	3	12	4	4	0	0	4	7
51	48	1	0	1	0	1	1	0	1	0	1	1	1	1	0	1	1	1	0	1	0	0	0	0	0	0	0	0	0	1	0	0	0	0	0	0	1	6	4	7	0	1	11	0	4	0	0	4	7
51	49	1	0	1	1	0	1	1	1	1	0	0	1	1	1	1	0	1	1	0	0	0	0	1	0	1	0	0	0	0	0	0	0	0	0	0	0	5	6	6	1	2	10	0	5	1	1	4	6
51	50	1	0	1	1	0	1	1	1	1	0	0	0	1	1	1	0	1	0	0	0	0	0	1	0	1	0	0	1	0	0	0	1	0	0	0	0	4	4	7	0	0	9	0	1	0	0	2	2
51	51	1	1	1	1	1	1	1	1	1	1	1	1	1	1	1	1	1	1	1	1	1	1	1	1	1	1	1	1	1	1	1	1	1	1	3	4	10	11	8	1	7	20	2	5	1	0	6	7
51	52	0	1	0	1	0	1	0	1	0	0	0	0	0	0	0	0	0	0	0	1	1	1	0	1	0	1	1	1	1	1	0	1	1	1	0	1	5	6	7	0	3	12	1	4	0	0	5	9
51	53	0	1	0	0	0	0	1	0	0	0	1	1	0	1	0	0	0	0	0	1	0	1	1	0	0	1	1	1	1	1	1	0	0	1	0	0	5	8	6	0	2	8	0	3	1	0	2	6
51	54	0	0	0	0	0	0	0	0	0	0	0	0	0	0	0	0	0	0	0	0	0	0	0	0	0	0	0	0	0	0	0	0	0	0	0	0	0	0	5	0	0	0	0	0	0	0	0	0
51	55	1	1	1	1	1	1	1	1	1	1	1	1	1	1	1	1	1	1	1	1	1	1	1	1	1	1	1	1	1	1	1	1	1	1	1	3	11	12	6	1	6	16	1	5	0	0	7	11
51	56	0	1	1	0	0	1	0	0	0	0	1	1	0	0	1	0	1	0	0	0	1	1	0	1	1	0	1	1	1	0	1	0	0	1	1	2	6	6	7	0	0	13	0	3	0	0	4	5
51	57	0	1	0	0	0	0	0	0	0	0	0	0	0	0	1	1	1	0	1	1	1	0	1	0	1	1	0	1	1	1	1	1	0	1	1	0	5	7	9	0	4	8	2	4	0	1	4	6
51	58	0	1	0	0	0	1	1	1	0	0	0	0	1	0	0	0	0	0	0	1	0	0	1	1	1	1	0	1	0	1	1	0	1	1	0	0	6	5	8	0	0	12	0	5	1	0	4	6
51	59	0	0	0	0	0	0	0	0	0	0	0	0	0	0	0	0	0	0	0	0	0	0	0	0	0	0	0	0	0	0	0	0	0	0	0	0	0	0	3	0	0	0	0	0	0	0	0	0
51	60	1	1	1	1	1	1	1	1	1	1	1	1	1	1	1	1	1	1	1	1	1	1	1	1	1	1	1	1	1	1	1	1	1	1	2	2	11	11	8	0	5	19	2	7	1	0	10	8
51	61	1	1	1	1	1	1	1	1	1	1	1	1	1	1	1	1	1	1	1	1	1	1	1	1	1	1	1	1	1	1	1	1	1	1	1	1	8	7	6	0	2	16	2	5	0	0	6	10
51	62	0	1	0	0	0	0	0	1	0	1	0	1	0	0	0	1	0	0	1	1	1	1	1	1	1	1	1	1	1	1	1	1	1	0	0	2	5	9	9	0	5	17	2	3	2	1	6	5
51	63	1	1	1	1	1	1	1	1	1	1	1	1	1	1	1	1	1	1	1	1	1	1	1	1	1	1	1	1	1	1	1	1	1	1	1	1	9	7	5	0	4	15	4	5	0	0	7	12
51	64	1	0	1	0	1	1	1	1	1	0	1	1	1	1	0	1	1	1	1	1	0	0	1	0	0	0	0	0	0	0	1	0	1	0	1	1	6	7	7	0	4	10	0	4	1	0	3	3
51	65	1	1	1	1	1	1	1	1	1	1	1	1	1	1	1	1	1	1	1	1	1	1	1	1	1	1	1	1	1	1	1	1	1	1	0	6	7	10	8	0	3	15	2	6	1	0	7	9
51	66	0	1	0	0	1	0	1	0	1	0	0	1	0	1	0	1	1	0	1	1	1	1	0	1	1	0	0	1	1	0	0	1	1	1	0	2	4	9	9	0	2	10	0	3	2	1	3	6
51	67	0	1	1	0	0	0	1	0	0	1	1	1	1	0	1	1	0	0	1	0	1	1	1	1	0	0	1	1	0	1	1	1	1	1	0	0	6	11	7	0	2	10	0	3	1	1	5	8
51	68	0	1	1	0	0	1	0	0	1	0	1	0	0	1	0	0	0	0	1	1	0	1	1	0	1	0	1	1	1	1	1	0	1	1	1	1	6	8	7	0	3	11	0	5	1	1	2	4
51	69	1	1	1	1	1	1	1	1	1	1	1	1	1	1	1	1	1	1	1	1	1	1	1	1	1	1	1	1	1	1	1	1	1	1	1	4	8	8	6	1	6	16	3	6	1	0	6	12
51	70	1	1	1	1	1	1	1	1	1	1	1	1	1	1	1	1	1	1	1	1	1	1	1	1	1	1	1	1	1	1	1	1	1	1	1	1	8	11	8	0	4	17	3	6	0	0	4	10
51	71	1	1	1	1	1	1	1	1	1	1	1	1	1	1	1	1	1	1	1	1	1	1	1	1	1	1	1	1	1	1	1	1	1	1	0	4	8	8	6	0	5	17	4	4	1	0	6	10
51	72	0	1	0	0	1	1	1	0	1	0	0	0	1	0	0	0	0	0	1	0	1	1	1	1	1	1	0	1	1	1	1	1	0	1	1	0	5	5	7	0	1	12	0	2	0	0	4	6
51	73	1	0	1	0	0	0	0	0	1	1	1	1	1	0	1	1	0	1	0	0	0	0	0	1	0	1	1	0	0	0	0	0	0	0	0	0	5	3	8	0	3	7	0	2	0	0	0	5
51	74	1	0	0	1	1	0	1	1	0	1	0	1	1	1	0	0	1	1	0	0	0	0	1	0	0	0	1	1	0	0	1	1	0	0	0	0	5	5	8	0	0	9	0	1	2	1	4	6
51	75	0	1	0	1	0	0	0	0	1	0	0	1	0	1	1	0	0	0	0	1	1	0	1	0	1	1	1	1	1	1	1	1	0	0	0	0	5	6	7	0	2	11	0	2	2	0	3	6
51	76	1	0	1	0	1	1	1	1	1	1	1	0	1	1	1	1	0	1	1	0	1	0	0	0	1	1	0	0	0	0	1	0	0	0	1	2	4	3	6	0	1	8	0	4	2	1	3	4
51	77	0	0	0	0	0	0	0	0	0	0	0	0	0	0	0	0	0	0	0	0	0	0	0	0	0	0	0	0	0	0	0	0	0	0	0	0	0	0	7	0	0	0	0	0	0	0	0	0
51	78	1	1	1	1	1	1	1	1	1	1	1	1	1	1	1	1	1	1	1	1	1	1	1	1	1	1	1	1	1	1	1	1	1	1	2	4	10	10	9	1	6	18	4	7	2	1	6	9
51	79	0	1	0	0	1	1	0	0	0	0	0	0	0	1	0	0	0	0	1	1	1	0	1	1	1	1	1	1	1	1	1	1	0	1	0	0	5	4	8	0	2	12	1	3	1	1	5	8
51	80	1	0	1	0	1	1	1	1	1	1	1	1	0	1	0	1	1	1	0	0	0	0	0	0	1	0	0	0	0	0	0	0	0	0	0	1	5	3	8	0	1	9	0	0	2	0	2	4
51	81	0	0	0	0	0	0	0	0	0	0	0	0	0	0	0	0	0	0	0	0	0	0	0	0	0	0	0	0	0	0	0	0	0	0	0	0	0	0	7	0	0	0	0	0	0	0	0	0
51	82	1	1	1	1	1	1	1	1	1	1	1	1	1	1	1	1	1	1	1	1	1	1	1	1	1	1	1	1	1	1	1	1	1	1	1	2	8	9	6	1	6	19	2	8	1	0	9	10
51	83	0	0	0	0	0	0	0	0	0	0	0	0	0	0	0	0	0	0	0	0	0	0	0	0	0	0	0	0	0	0	0	0	0	0	0	0	0	0	7	0	0	0	0	0	0	0	0	0
51	84	0	1	0	0	1	1	0	0	1	0	0	0	1	1	0	0	0	0	1	1	1	1	1	1	1	1	1	1	1	1	0	1	1	1	0	1	6	6	7	0	5	17	3	5	2	1	5	5
51	85	1	0	0	0	1	1	0	1	0	1	0	1	1	1	1	1	0	1	0	0	0	1	0	0	1	0	1	0	0	0	1	0	1	0	0	1	3	4	7	0	1	12	0	3	0	0	5	3
51	86	0	0	0	0	0	0	0	0	0	0	0	0	0	0	0	0	0	0	0	0	0	0	0	0	0	0	0	0	0	0	0	0	0	0	0	0	0	0	9	0	0	0	0	0	0	0	0	0
51	87	1	1	1	1	1	1	1	1	1	1	1	1	1	1	1	1	1	1	1	1	1	1	1	1	1	1	1	1	1	1	1	1	1	1	1	3	9	8	7	1	4	19	3	4	2	0	7	9
51	88	0	1	1	1	0	0	1	0	0	0	0	0	0	1	0	1	0	0	0	0	1	0	1	0	1	1	1	1	1	1	1	1	0	1	0	0	4	8	7	0	3	10	0	3	1	0	5	6
51	89	1	0	1	1	1	1	1	0	1	1	1	0	1	1	1	0	1	0	1	0	0	0	1	0	0	0	0	0	1	0	1	0	0	0	0	0	3	5	8	0	1	10	0	1	2	0	0	2
51	90	1	0	1	0	1	1	1	1	1	1	1	1	1	0	0	0	1	1	0	0	0	0	0	0	0	0	1	0	0	1	1	1	0	1	0	2	6	5	6	0	4	16	0	5	2	0	4	8
51	91	1	1	1	1	1	1	1	1	1	1	1	1	1	1	1	1	1	1	1	1	1	1	1	1	1	1	1	1	1	1	1	1	1	1	2	5	10	9	7	0	4	18	3	5	1	1	9	9
51	92	0	1	1	0	1	0	0	0	1	1	0	0	1	0	0	1	1	0	1	1	0	1	1	0	1	1	1	1	1	1	1	0	1	1	1	0	5	6	9	0	3	9	0	2	2	1	3	5
51	93	1	0	0	1	1	1	1	1	1	1	0	1	1	1	1	0	1	1	0	0	0	0	0	1	0	0	0	0	0	1	0	0	0	0	0	0	4	6	6	0	2	7	0	3	2	0	4	7
51	94	1	1	1	1	1	1	1	1	1	1	1	1	1	1	1	1	1	1	1	1	1	1	1	1	1	1	1	1	1	1	1	1	1	1	0	6	8	13	6	1	4	18	3	9	1	0	7	10
51	95	1	1	1	1	1	1	1	1	1	1	1	1	1	1	1	1	1	1	1	1	1	1	1	1	1	1	1	1	1	1	1	1	1	1	0	3	7	6	10	0	4	15	1	5	3	0	5	9
51	96	0	0	0	0	0	0	0	0	0	0	0	0	0	0	0	0	0	0	0	0	0	0	0	0	0	0	0	0	0	0	0	0	0	0	0	0	0	0	6	0	0	0	0	0	0	0	0	0
51	97	0	1	0	0	0	0	0	0	0	1	0	1	0	0	0	0	0	0	1	1	1	1	1	1	1	0	1	1	1	1	1	0	1	1	0	2	5	8	6	0	4	12	0	5	1	2	4	8
51	98	1	0	1	0	1	0	1	1	1	1	1	0	1	1	1	1	1	0	1	0	0	0	1	0	0	0	0	1	0	0	0	1	0	0	0	0	5	3	7	0	0	6	0	0	1	0	2	1
51	99	1	0	0	1	1	0	1	1	1	1	1	1	1	1	1	1	1	1	0	1	1	0	0	0	0	0	1	0	0	0	0	0	1	0	1	3	7	10	6	0	2	13	0	7	1	0	4	5
51	100	0	1	1	0	1	0	0	1	1	0	0	1	1	0	1	0	0	0	1	1	1	1	0	1	0	1	1	1	1	1	0	1	0	0	1	1	4	6	8	0	2	12	2	2	0	0	3	6
51	101	0	1	0	1	0	0	1	0	1	0	0	0	0	0	1	0	0	0	1	1	0	1	1	1	0	0	1	1	1	0	1	1	0	1	0	0	4	8	6	0	1	7	0	3	1	0	5	7
51	102	1	0	1	0	1	1	1	1	0	1	1	1	1	1	1	1	0	1	1	0	0	0	1	0	1	0	0	0	1	1	0	1	0	1	1	1	6	6	7	0	4	15	0	3	2	0	5	8
51	103	0	0	0	0	0	0	0	0	0	0	0	0	0	0	0	0	0	0	0	0	0	0	0	0	0	0	0	0	0	0	0	0	0	0	0	0	0	0	7	0	0	0	0	0	0	0	0	0
51	104	0	1	0	0	1	1	0	0	1	1	1	0	0	0	1	0	1	0	1	0	1	1	1	0	1	0	1	1	1	1	0	1	0	1	0	1	7	6	7	0	2	15	0	3	2	0	6	6
51	105	0	0	0	0	0	0	0	0	0	0	0	0	0	0	0	0	0	0	0	0	0	0	0	0	0	0	0	0	0	0	0	0	0	0	0	0	0	0	7	0	0	0	0	0	0	0	0	0
51	106	0	1	0	0	0	1	0	0	0	0	1	1	0	0	0	0	1	0	0	0	1	0	1	1	1	1	1	1	1	1	0	1	0	1	0	4	6	10	7	1	3	16	0	5	0	1	6	9
51	107	1	1	1	1	1	1	1	1	1	1	1	1	1	1	1	1	1	1	1	1	1	1	1	1	1	1	1	1	1	1	1	1	1	1	0	1	7	8	8	0	7	15	4	5	0	0	4	5
51	108	1	1	1	1	1	1	1	1	1	1	1	1	1	1	1	1	1	1	1	1	1	1	1	1	1	1	1	1	1	1	1	1	1	1	0	3	6	9	6	0	5	15	1	2	1	0	6	8
51	109	1	0	0	1	1	0	0	1	1	0	1	1	1	1	0	1	1	1	0	1	0	0	0	0	0	1	0	0	0	1	0	0	1	0	0	1	5	6	8	0	1	9	0	4	0	0	6	6
51	110	1	0	0	1	1	0	1	0	0	1	1	1	1	0	1	0	1	1	1	0	1	0	0	0	1	0	0	0	0	1	0	0	0	0	1	0	4	4	6	0	3	9	0	3	2	0	3	6
51	111	1	1	1	1	1	1	1	1	1	1	1	1	1	1	1	1	1	1	1	1	1	1	1	1	1	1	1	1	1	1	1	1	1	1	0	2	8	10	8	0	7	18	2	5	2	0	4	9
51	112	1	1	1	1	1	1	1	1	1	1	1	1	1	1	1	1	1	1	1	1	1	1	1	1	1	1	1	1	1	1	1	1	1	1	1	2	6	6	8	0	4	15	5	6	2	1	8	6
51	113	0	1	0	0	0	0	0	0	1	0	0	0	1	1	1	0	0	0	0	0	1	1	0	1	1	0	0	0	1	1	1	1	1	1	0	0	5	5	7	0	3	9	0	2	0	0	2	6
51	114	0	0	0	0	0	0	0	0	0	0	0	0	0	0	0	0	0	0	0	0	0	0	0	0	0	0	0	0	0	0	0	0	0	0	0	0	0	0	5	0	0	0	0	0	0	0	0	0
51	115	1	0	1	0	0	1	0	1	1	1	0	0	1	0	1	1	0	1	0	0	0	0	0	1	0	0	0	0	0	0	0	0	0	0	0	0	4	2	4	0	1	4	0	3	0	0	2	1
51	116	1	0	1	1	1	1	0	1	0	0	1	1	0	0	1	0	1	1	0	0	0	0	1	0	0	0	0	0	0	0	0	0	0	0	0	1	5	4	9	0	1	10	0	2	0	0	2	1
51	117	0	1	0	1	1	0	0	0	0	0	0	1	1	0	0	0	0	0	0	1	1	0	1	0	1	0	1	1	0	0	1	1	0	1	1	0	6	10	8	0	2	8	1	5	1	0	2	6
51	118	1	0	1	0	0	1	1	0	1	1	1	0	1	1	1	1	1	1	0	0	0	0	0	0	0	0	1	0	0	0	0	0	0	1	0	0	5	3	7	0	2	7	0	0	2	0	0	2
51	119	1	1	1	1	1	1	1	1	1	1	1	1	1	1	1	1	1	1	1	1	1	1	1	1	1	1	1	1	1	1	1	1	1	1	1	5	7	11	8	2	5	16	2	5	1	0	8	7
51	120	0	1	0	1	1	0	0	0	0	0	0	0	0	1	0	0	0	0	1	1	1	0	1	1	0	1	0	0	1	0	1	0	1	1	0	0	4	8	6	0	1	11	1	3	1	1	4	4
51	121	1	0	0	1	1	1	0	1	1	1	1	1	1	1	0	0	1	0	0	1	0	0	0	0	1	0	1	0	0	0	0	0	0	0	0	0	4	6	7	0	1	11	0	2	0	0	6	8
51	122	0	1	1	1	0	0	0	1	1	0	0	0	0	0	0	0	0	0	1	1	1	0	1	1	1	1	1	1	1	0	0	1	1	1	1	1	5	8	6	0	4	13	2	6	2	1	8	5
51	123	0	0	0	0	0	0	0	0	0	0	0	0	0	0	0	0	0	0	0	0	0	0	0	0	0	0	0	0	0	0	0	0	0	0	0	0	0	0	5	0	0	0	0	0	0	0	0	0
51	124	0	1	0	1	1	1	0	0	0	0	0	1	0	0	0	0	1	0	1	1	1	1	1	1	1	1	1	1	1	1	1	1	1	1	1	5	8	11	7	0	8	17	1	6	1	1	8	7
51	125	0	1	0	1	0	0	1	1	0	0	1	1	0	0	0	0	0	1	0	0	0	1	1	1	1	1	0	1	1	1	1	0	0	1	0	1	5	8	5	0	4	11	0	5	1	0	5	5
51	126	0	0	0	0	0	0	0	0	0	0	0	0	0	0	0	0	0	0	0	0	0	0	0	0	0	0	0	0	0	0	0	0	0	0	0	0	0	0	6	0	0	0	0	0	0	0	0	0
51	127	0	1	0	0	0	0	0	0	0	1	0	0	0	0	0	0	1	1	1	1	0	1	0	1	1	0	1	0	1	1	1	0	0	0	0	1	7	4	7	0	2	12	0	3	0	0	2	6
51	128	0	1	0	0	0	1	1	1	0	0	0	0	0	0	0	0	0	0	1	1	1	1	1	1	1	0	1	1	0	0	1	0	1	1	1	0	4	5	7	0	2	9	1	3	0	0	2	8
51	129	0	0	0	0	0	0	0	0	0	0	0	0	0	0	0	0	0	0	0	0	0	0	0	0	0	0	0	0	0	0	0	0	0	0	0	0	0	0	7	0	0	0	0	0	0	0	0	0
51	130	1	0	0	0	0	1	1	1	1	1	1	0	1	1	1	1	0	1	0	1	1	1	0	0	0	0	0	0	1	0	1	0	0	0	0	2	6	6	6	0	2	12	1	3	1	0	6	8
51	131	1	1	1	1	1	1	1	1	1	1	1	1	1	1	1	1	1	1	1	1	1	1	1	1	1	1	1	1	1	1	1	1	1	1	0	2	7	10	8	1	7	16	2	4	1	1	6	11
51	132	1	1	1	1	1	1	1	1	1	1	1	1	1	1	1	1	1	1	1	1	1	1	1	1	1	1	1	1	1	1	1	1	1	1	0	2	5	7	6	1	5	16	1	4	1	0	5	9
51	133	0	0	0	0	0	0	0	0	0	0	0	0	0	0	0	0	0	0	0	0	0	0	0	0	0	0	0	0	0	0	0	0	0	0	0	0	0	0	3	0	0	0	0	0	0	0	0	0
51	134	0	1	0	0	0	0	0	1	0	0	1	1	0	0	0	1	0	1	1	1	1	1	1	1	1	0	1	1	1	1	1	0	1	1	0	7	7	12	8	0	5	13	2	9	1	1	4	9
51	135	0	0	0	0	0	0	0	0	0	0	0	0	0	0	0	0	0	0	0	0	0	0	0	0	0	0	0	0	0	0	0	0	0	0	0	0	0	0	7	0	0	0	0	0	0	0	0	0
51	136	1	0	1	1	1	0	1	1	1	1	1	1	0	1	1	1	1	1	0	0	1	1	1	1	0	1	1	1	0	0	0	0	0	0	0	3	7	9	9	0	0	12	0	6	1	0	3	7
51	137	1	0	0	0	1	1	1	1	1	0	0	1	1	0	1	1	0	1	0	0	0	1	1	0	0	1	1	0	1	0	0	0	0	0	0	0	4	3	6	0	0	12	0	1	1	0	3	5
51	138	1	1	1	1	1	1	1	1	1	1	1	1	1	1	1	1	1	1	1	1	1	1	1	1	1	1	1	1	1	1	1	1	1	1	0	3	8	7	6	0	3	18	1	7	1	0	6	7
51	139	0	0	0	0	0	0	0	0	0	0	0	0	0	0	0	0	0	0	0	0	0	0	0	0	0	0	0	0	0	0	0	0	0	0	0	0	0	0	6	0	0	0	0	0	0	0	0	0
51	140	0	0	0	0	0	0	0	0	0	0	0	0	0	0	0	0	0	0	0	0	0	0	0	0	0	0	0	0	0	0	0	0	0	0	0	0	0	0	6	0	0	0	0	0	0	0	0	0
51	141	1	1	1	1	1	1	1	1	1	1	1	1	1	1	1	1	1	1	1	1	1	1	1	1	1	1	1	1	1	1	1	1	1	1	0	6	8	10	8	1	7	17	2	8	2	0	8	11
51	142	1	0	0	1	1	1	1	1	1	0	1	1	1	0	1	1	1	0	0	0	0	1	0	0	0	0	0	0	0	1	0	0	0	0	0	0	3	3	10	0	1	7	0	1	2	0	3	4
51	143	0	1	1	1	0	0	0	0	0	1	1	0	0	0	0	0	0	0	0	1	1	1	1	1	1	1	1	1	0	1	0	1	0	0	0	0	5	8	7	0	1	6	3	5	2	1	3	5
51	144	0	1	1	0	0	0	1	0	1	0	1	0	0	0	0	0	0	0	0	1	0	0	1	1	0	1	1	0	1	1	0	1	0	1	0	1	6	6	3	0	1	10	1	4	1	1	2	5
51	145	1	0	1	1	1	1	1	1	1	0	1	1	1	0	1	1	1	1	1	0	0	0	1	0	0	1	0	0	1	1	1	1	0	0	0	2	7	10	9	0	3	13	0	5	2	0	5	6
51	146	0	1	0	0	0	1	0	0	1	1	0	0	1	0	0	0	0	0	0	1	0	0	1	1	1	0	1	1	0	1	1	0	1	1	0	1	5	5	6	0	2	11	0	4	2	0	2	3
51	147	0	1	0	0	0	0	0	1	0	0	1	0	0	0	0	0	0	0	1	1	1	0	0	0	0	1	1	1	1	0	1	1	1	1	0	0	5	8	7	0	5	14	0	7	0	0	6	7
51	148	1	0	1	1	0	1	1	1	1	1	1	1	1	0	1	1	1	0	0	1	0	0	1	1	0	0	0	0	0	0	0	0	0	0	0	0	4	5	7	0	2	9	0	2	2	0	3	8
51	149	0	1	1	0	0	0	0	0	1	1	0	1	0	0	0	1	0	1	1	1	1	0	1	1	1	1	0	1	1	1	1	0	1	1	0	3	7	7	9	0	4	14	3	3	2	0	6	6
51	150	0	1	0	0	0	0	1	0	1	0	0	0	0	0	0	1	0	0	0	1	1	1	0	0	1	0	1	0	0	1	0	1	1	1	0	1	6	5	6	0	1	8	0	4	1	0	1	9
51	151	1	1	1	1	1	1	1	1	1	1	1	1	1	1	1	1	1	1	1	1	1	1	1	1	1	1	1	1	1	1	1	1	1	1	0	1	6	11	9	0	4	19	3	8	1	0	5	7
51	152	1	0	1	1	0	0	1	1	1	1	0	1	0	1	1	1	1	1	0	0	0	0	1	0	0	0	0	0	0	1	0	0	1	1	0	0	4	6	7	0	1	5	0	2	2	0	6	6
51	153	1	1	1	1	1	1	1	1	1	1	1	1	1	1	1	1	1	1	1	1	1	1	1	1	1	1	1	1	1	1	1	1	1	1	0	5	7	9	6	0	6	14	3	3	1	0	3	8
51	154	0	1	0	0	0	1	0	0	1	1	0	0	0	1	0	0	1	0	1	0	1	1	1	1	1	1	0	0	0	1	1	1	1	1	0	1	4	4	8	0	2	10	0	5	3	0	1	7
51	155	1	1	1	1	1	1	1	1	1	1	1	1	1	1	1	1	1	1	1	1	1	1	1	1	1	1	1	1	1	1	1	1	1	1	0	2	7	11	9	0	5	16	1	7	2	0	6	10
51	156	0	1	0	0	0	1	0	1	0	1	0	0	0	0	0	0	1	0	1	1	1	0	1	1	1	0	1	0	1	1	1	1	1	1	0	0	5	7	8	0	1	12	1	2	1	2	5	7
51	157	0	1	1	1	0	0	0	1	0	1	0	0	1	0	1	1	0	0	1	1	1	0	1	1	1	1	1	0	0	0	1	1	1	1	0	1	7	5	8	0	2	10	1	2	1	0	6	8
51	158	0	1	0	1	0	0	1	0	0	1	0	0	0	0	1	0	1	0	1	1	1	0	1	1	1	0	1	0	1	0	1	1	1	0	0	0	5	8	8	0	3	13	2	7	1	0	4	7
51	159	0	1	1	0	0	1	1	0	0	0	0	0	1	0	0	1	1	0	0	1	1	1	1	1	1	0	1	1	1	0	1	1	0	0	1	2	5	5	7	0	2	13	4	3	1	0	4	5
51	160	1	0	1	1	0	1	1	1	1	0	1	1	1	1	1	0	1	1	0	1	0	0	0	0	0	0	0	0	0	1	0	0	0	0	0	1	6	9	6	0	2	11	0	1	2	0	3	5
51	161	0	1	0	0	1	1	0	0	0	1	0	1	0	0	0	1	0	0	1	0	1	1	1	0	1	1	0	1	1	1	1	1	0	1	0	1	5	9	10	0	0	13	0	2	2	2	2	8
51	162	0	0	0	0	0	0	0	0	0	0	0	0	0	0	0	0	0	0	0	0	0	0	0	0	0	0	0	0	0	0	0	0	0	0	0	0	0	0	5	0	0	0	0	0	0	0	0	0
51	163	1	1	1	1	1	1	1	1	1	1	1	1	1	1	1	1	1	1	1	1	1	1	1	1	1	1	1	1	1	1	1	1	1	1	1	3	7	8	7	1	4	17	4	3	1	0	11	8
51	164	0	0	0	0	0	0	0	0	0	0	0	0	0	0	0	0	0	0	0	0	0	0	0	0	0	0	0	0	0	0	0	0	0	0	0	0	0	0	5	0	0	0	0	0	0	0	0	0
51	165	0	1	0	0	1	0	0	0	0	0	1	0	0	0	1	1	1	0	0	1	1	1	1	1	1	1	1	0	0	1	1	0	0	1	0	0	6	5	5	0	5	10	1	4	1	0	2	3
51	166	0	1	0	1	0	0	0	1	0	0	0	1	1	0	1	0	0	0	1	1	1	1	1	1	1	1	1	1	1	1	1	1	1	0	0	1	6	10	7	0	5	11	2	3	1	0	5	5
51	167	0	0	0	0	0	0	0	0	0	0	0	0	0	0	0	0	0	0	0	0	0	0	0	0	0	0	0	0	0	0	0	0	0	0	0	0	0	0	6	0	0	0	0	0	0	0	0	0
51	168	0	0	0	0	0	0	0	0	0	0	0	0	0	0	0	0	0	0	0	0	0	0	0	0	0	0	0	0	0	0	0	0	0	0	0	0	0	0	5	0	0	0	0	0	0	0	0	0
51	169	1	1	1	1	1	1	1	1	1	1	1	1	1	1	1	1	1	1	1	1	1	1	1	1	1	1	1	1	1	1	1	1	1	1	1	2	10	15	8	0	3	21	4	7	1	0	7	8
51	170	0	1	0	0	0	0	0	1	0	1	1	1	0	1	0	0	1	1	1	1	1	1	1	0	0	1	0	1	1	0	0	0	1	1	0	1	4	4	7	0	1	6	1	2	3	1	5	9
51	171	0	0	0	0	0	0	0	0	0	0	0	0	0	0	0	0	0	0	0	0	0	0	0	0	0	0	0	0	0	0	0	0	0	0	0	0	0	0	6	0	0	0	0	0	0	0	0	0
51	172	1	1	1	1	1	1	1	1	1	1	1	1	1	1	1	1	1	1	1	1	1	1	1	1	1	1	1	1	1	1	1	1	1	1	1	4	7	8	7	0	1	17	2	8	1	0	7	8
51	173	1	0	0	1	1	1	0	1	1	1	1	1	0	1	1	1	1	1	0	0	0	1	0	0	0	0	0	0	0	0	0	0	0	1	0	0	4	9	8	0	3	9	0	1	0	0	3	4
51	174	1	0	1	1	1	0	1	1	1	1	1	1	0	1	1	0	1	0	0	0	0	0	0	0	0	0	0	0	0	0	0	1	0	0	0	0	4	2	8	0	2	8	0	2	2	0	3	5
51	175	0	0	0	0	0	0	0	0	0	0	0	0	0	0	0	0	0	0	0	0	0	0	0	0	0	0	0	0	0	0	0	0	0	0	0	0	0	0	5	0	0	0	0	0	0	0	0	0
51	176	1	0	1	1	1	1	0	0	0	1	1	1	1	1	1	0	1	1	0	0	1	0	1	1	1	0	1	0	0	0	0	0	0	0	0	1	3	3	9	0	0	6	1	0	1	1	0	4
51	177	0	1	0	0	1	1	1	1	0	0	0	0	0	0	1	1	0	0	1	1	0	1	1	0	1	1	0	1	1	1	1	1	1	1	2	1	6	9	7	0	2	17	0	7	0	0	5	9
51	178	0	0	0	0	0	0	0	0	0	0	0	0	0	0	0	0	0	0	0	0	0	0	0	0	0	0	0	0	0	0	0	0	0	0	0	0	0	0	6	0	0	0	0	0	0	0	0	0
51	179	1	1	1	1	1	1	1	1	1	1	1	1	1	1	1	1	1	1	1	1	1	1	1	1	1	1	1	1	1	1	1	1	1	1	1	3	7	12	7	1	4	18	4	4	1	0	7	7
51	180	1	1	1	1	1	1	1	1	1	1	1	1	1	1	1	1	1	1	1	1	1	1	1	1	1	1	1	1	1	1	1	1	1	1	0	0	7	8	7	0	5	15	4	4	1	0	6	6
51	181	0	1	0	0	0	0	0	1	1	0	0	1	1	1	0	0	1	0	1	1	1	0	0	1	0	1	1	1	1	1	1	0	1	1	0	0	6	7	7	0	3	12	1	5	0	0	7	5
51	182	1	0	1	0	1	0	0	1	1	1	0	0	1	1	1	0	1	1	0	0	0	0	1	0	0	0	0	1	0	0	0	1	0	0	0	0	3	0	6	0	1	3	0	1	1	0	2	2
51	183	1	0	0	1	1	0	1	1	1	1	1	1	1	1	1	1	0	0	0	0	0	0	0	0	0	0	0	1	0	0	1	0	0	1	0	0	4	7	7	0	1	7	0	4	3	0	4	7
51	184	1	1	1	1	1	1	1	1	1	1	1	1	1	1	1	1	1	1	1	1	1	1	1	1	1	1	1	1	1	1	1	1	1	1	0	1	8	7	10	0	5	21	1	6	1	0	7	9
51	185	1	1	1	1	1	1	1	1	1	1	1	1	1	1	1	1	1	1	1	1	1	1	1	1	1	1	1	1	1	1	1	1	1	1	1	3	6	8	7	0	5	15	4	3	2	0	5	6
51	186	0	0	0	0	0	0	0	0	0	0	0	0	0	0	0	0	0	0	0	0	0	0	0	0	0	0	0	0	0	0	0	0	0	0	0	0	0	0	8	0	0	0	0	0	0	0	0	0
51	187	1	0	1	1	1	1	1	1	1	1	1	0	0	1	1	1	1	1	0	0	0	0	0	0	1	0	1	0	0	1	0	0	0	0	0	1	5	4	7	0	5	11	0	6	3	1	4	7
51	188	1	1	1	1	1	1	1	1	1	1	1	1	1	1	1	1	1	1	1	1	1	1	1	1	1	1	1	1	1	1	1	1	1	1	0	1	6	12	8	0	5	15	2	8	2	0	7	8
51	189	1	0	0	0	1	1	0	1	0	1	0	1	0	1	1	0	0	1	1	0	1	0	1	0	1	0	0	0	1	0	0	0	0	0	0	0	3	4	8	0	2	11	0	2	1	0	4	8
51	190	0	1	0	0	0	0	1	0	0	0	0	0	1	0	0	0	0	0	0	1	1	1	0	1	1	0	1	1	1	0	1	1	0	1	2	0	6	10	6	0	5	7	2	4	1	0	6	8
51	191	1	1	1	1	1	1	1	1	1	1	1	1	1	1	1	1	1	1	1	1	1	1	1	1	1	1	1	1	1	1	1	1	1	1	1	2	8	10	8	0	5	15	1	4	0	0	4	10
51	192	1	1	1	1	1	1	1	1	1	1	1	1	1	1	1	1	1	1	1	1	1	1	1	1	1	1	1	1	1	1	1	1	1	1	0	3	6	7	7	0	4	15	4	7	2	0	6	8
51	193	1	1	1	1	1	1	1	1	1	1	1	1	1	1	1	1	1	1	1	1	1	1	1	1	1	1	1	1	1	1	1	1	1	1	0	1	8	8	8	0	4	17	5	5	1	0	4	8
51	194	0	0	0	0	0	0	0	0	0	0	0	0	0	0	0	0	0	0	0	0	0	0	0	0	0	0	0	0	0	0	0	0	0	0	0	0	0	0	8	0	0	0	0	0	0	0	0	0
51	195	0	1	1	0	0	1	0	0	0	0	0	0	0	0	0	0	0	0	1	0	1	1	0	1	1	1	1	0	1	1	1	1	1	1	1	0	7	6	6	0	2	16	0	5	0	0	5	8
51	196	0	0	0	0	0	0	0	0	0	0	0	0	0	0	0	0	0	0	0	0	0	0	0	0	0	0	0	0	0	0	0	0	0	0	0	0	0	0	6	0	0	0	0	0	0	0	0	0
51	197	0	1	0	1	0	0	0	0	0	0	0	0	0	0	0	1	0	1	1	1	1	0	1	1	0	1	1	0	1	1	1	1	1	1	1	4	6	11	7	0	1	10	0	8	0	0	5	10
51	198	1	0	1	1	1	1	1	1	1	1	0	0	1	1	1	1	1	1	0	0	0	0	1	0	0	0	1	0	0	0	0	0	0	0	0	1	4	1	8	0	0	7	0	2	1	0	5	2
51	199	1	0	1	1	1	1	1	1	0	0	1	0	1	0	1	1	1	1	0	0	0	1	0	0	0	1	0	1	0	0	0	1	0	1	0	0	6	7	6	0	3	9	0	5	2	0	3	5
51	200	1	1	1	1	1	1	1	1	1	1	1	1	1	1	1	1	1	1	1	1	1	1	1	1	1	1	1	1	1	1	1	1	1	1	0	5	6	6	6	0	3	15	2	5	1	0	7	7
51	201	1	0	1	0	1	0	0	0	1	1	0	1	1	1	1	0	1	1	0	0	0	0	1	1	0	1	0	0	0	0	0	0	0	0	0	1	2	3	8	0	0	3	0	2	2	1	1	2
51	202	1	1	1	1	1	1	1	1	1	1	1	1	1	1	1	1	1	1	1	1	1	1	1	1	1	1	1	1	1	1	1	1	1	1	0	2	8	10	6	1	2	21	1	10	0	0	7	8
51	203	0	1	0	0	0	0	0	0	0	0	0	0	0	0	0	0	0	1	1	0	1	1	1	1	1	1	1	1	1	1	1	1	1	1	0	2	4	5	6	0	2	9	0	2	3	1	4	5
51	204	0	1	0	0	1	0	0	0	0	0	0	1	0	0	0	0	0	0	1	1	1	0	1	0	0	1	0	0	1	1	1	0	1	1	0	1	5	5	7	0	1	9	2	3	0	0	1	4
51	205	0	1	0	0	0	0	0	1	0	1	0	0	0	0	0	1	0	0	1	0	1	0	1	0	1	1	1	0	0	1	1	1	1	1	0	0	6	5	6	0	2	9	0	3	1	0	6	5
51	206	0	1	1	1	0	0	0	1	0	0	1	1	0	0	1	0	0	0	0	0	1	1	0	0	1	1	1	1	1	1	1	0	1	1	0	1	6	11	8	0	2	12	0	2	0	0	5	7
51	207	0	0	0	0	0	0	0	0	0	0	0	0	0	0	0	0	0	0	0	0	0	0	0	0	0	0	0	0	0	0	0	0	0	0	0	0	0	0	6	0	0	0	0	0	0	0	0	0
51	208	1	0	1	1	1	0	1	1	1	1	1	1	0	1	0	0	1	0	1	0	0	0	1	0	0	1	1	0	1	0	0	0	0	1	1	1	5	9	6	0	2	10	0	4	2	1	1	5
51	209	1	1	1	1	1	1	1	1	1	1	1	1	1	1	1	1	1	1	1	1	1	1	1	1	1	1	1	1	1	1	1	1	1	1	0	3	6	9	7	0	5	19	1	2	1	0	5	7
51	210	1	0	1	1	0	1	1	1	1	1	0	0	0	1	1	0	1	1	1	0	1	0	0	0	1	1	0	0	0	1	0	0	0	0	0	0	6	3	7	0	2	8	0	1	2	0	5	3
51	211	0	1	0	0	0	0	1	0	0	0	0	1	0	0	1	0	0	1	1	1	1	1	1	1	1	0	0	1	0	0	1	1	1	1	0	0	4	5	9	0	2	11	0	4	1	0	2	5
51	212	0	1	0	0	1	1	1	1	0	1	1	0	0	0	0	0	0	1	0	1	1	1	1	1	0	1	0	1	1	1	1	1	1	1	1	0	6	6	8	0	4	11	1	3	0	0	5	6
51	213	0	0	0	0	0	0	0	0	0	0	0	0	0	0	0	0	0	0	0	0	0	0	0	0	0	0	0	0	0	0	0	0	0	0	0	0	0	0	4	0	0	0	0	0	0	0	0	0
51	214	1	0	1	1	1	0	1	1	1	0	0	1	1	1	0	0	0	1	0	0	0	0	0	0	1	0	0	0	1	0	0	0	0	0	0	2	6	7	7	0	3	5	0	2	2	0	3	5
51	215	0	0	0	0	0	0	0	0	0	0	0	0	0	0	0	0	0	0	0	0	0	0	0	0	0	0	0	0	0	0	0	0	0	0	0	0	0	0	7	0	0	0	0	0	0	0	0	0
51	216	0	0	0	0	0	0	0	0	0	0	0	0	0	0	0	0	0	0	0	0	0	0	0	0	0	0	0	0	0	0	0	0	0	0	0	0	0	1	8	0	1	1	0	0	0	0	0	0
51	217	0	0	0	0	0	0	0	0	0	0	0	0	0	0	0	0	0	0	0	0	0	0	0	0	0	0	0	0	0	0	0	0	0	0	0	0	0	0	8	0	0	0	0	0	0	0	0	0
51	218	1	1	1	1	1	1	1	1	1	1	1	1	1	1	1	1	1	1	1	1	1	1	1	1	1	1	1	1	1	1	1	1	1	1	0	8	10	11	9	0	6	17	1	8	2	0	8	9
51	219	0	0	0	0	0	0	0	0	0	0	0	0	0	0	0	0	0	0	0	0	0	0	0	0	0	0	0	0	0	0	0	0	0	0	0	0	0	0	6	0	0	0	0	0	0	0	0	0
51	220	1	0	1	0	1	1	1	1	0	1	1	0	1	1	1	1	0	1	0	1	0	1	0	0	0	0	1	0	0	1	1	0	0	0	0	1	5	8	8	0	1	12	0	5	2	1	4	6
51	221	1	0	0	1	1	1	0	0	1	0	0	1	1	1	0	1	1	1	1	0	0	1	0	0	0	1	1	0	0	0	1	0	0	0	0	0	5	3	8	0	2	11	0	0	0	0	3	4
51	222	0	0	0	0	0	0	0	0	0	0	0	0	0	0	0	0	0	0	0	0	0	0	0	0	0	0	0	0	0	0	0	0	0	0	0	0	0	0	6	0	0	0	0	0	0	0	0	0
51	223	0	1	0	0	1	0	0	0	0	0	1	0	0	0	0	1	1	0	1	1	1	0	1	0	1	1	0	1	1	1	1	0	1	1	0	1	5	7	6	0	6	11	0	3	1	0	4	8
51	224	0	0	0	0	0	0	0	0	0	0	0	0	0	0	0	0	0	0	0	0	0	0	0	0	0	0	0	0	0	0	0	0	0	0	0	0	0	0	4	0	0	0	0	0	0	0	0	0
51	225	1	1	1	1	1	1	1	1	1	1	1	1	1	1	1	1	1	1	1	1	1	1	1	1	1	1	1	1	1	1	1	1	1	1	2	2	8	7	8	0	5	14	2	8	1	0	4	9
51	226	0	0	0	0	0	0	0	0	0	0	0	0	0	0	0	0	0	0	0	0	0	0	0	0	0	0	0	0	0	0	0	0	0	0	0	0	0	0	8	0	0	0	0	0	0	0	0	0
51	227	1	1	1	1	1	1	1	1	1	1	1	1	1	1	1	1	1	1	1	1	1	1	1	1	1	1	1	1	1	1	1	1	1	1	0	5	6	13	7	0	4	17	3	7	2	0	8	11
51	228	1	1	1	1	1	1	1	1	1	1	1	1	1	1	1	1	1	1	1	1	1	1	1	1	1	1	1	1	1	1	1	1	1	1	0	1	6	8	8	0	4	14	3	4	1	0	4	11
51	229	1	0	0	1	1	1	1	0	1	1	1	1	1	1	1	1	1	0	0	0	0	0	0	1	0	0	0	0	0	0	0	1	1	0	0	0	4	6	7	0	3	11	0	3	3	0	0	5
51	230	0	0	0	0	0	0	0	0	0	0	0	0	0	0	0	0	0	0	0	0	0	0	0	0	0	0	0	0	0	0	0	0	0	0	0	0	0	0	8	0	0	0	0	0	0	0	0	0
51	231	1	1	1	1	1	1	1	1	1	1	1	1	1	1	1	1	1	1	1	1	1	1	1	1	1	1	1	1	1	1	1	1	1	1	1	4	10	9	6	0	6	16	4	7	1	0	8	7
51	232	0	0	0	0	0	0	0	0	0	0	0	0	0	0	0	0	0	0	0	0	0	0	0	0	0	0	0	0	0	0	0	0	0	0	0	0	0	0	5	0	0	0	0	0	0	0	0	0
51	233	1	0	1	1	0	0	1	0	1	0	0	0	0	1	1	1	1	1	1	0	1	0	1	0	0	0	0	1	0	1	0	0	0	0	0	0	5	2	7	0	1	6	0	6	0	0	3	2
51	234	1	1	1	1	1	1	1	1	1	1	1	1	1	1	1	1	1	1	1	1	1	1	1	1	1	1	1	1	1	1	1	1	1	1	0	1	6	10	8	0	5	15	3	6	2	1	5	8
51	235	1	1	1	1	1	1	1	1	1	1	1	1	1	1	1	1	1	1	1	1	1	1	1	1	1	1	1	1	1	1	1	1	1	1	0	0	6	10	8	0	4	16	2	6	2	0	6	10
51	236	1	1	1	1	1	1	1	1	1	1	1	1	1	1	1	1	1	1	1	1	1	1	1	1	1	1	1	1	1	1	1	1	1	1	2	0	6	11	7	0	3	14	5	2	2	0	6	8
51	237	1	0	1	1	1	1	0	1	1	1	0	1	0	0	1	1	0	1	0	0	0	0	1	1	1	0	0	0	1	1	0	0	0	1	1	0	5	6	7	0	2	11	0	3	2	0	4	4
51	238	1	1	1	1	1	1	1	1	1	1	1	1	1	1	1	1	1	1	1	1	1	1	1	1	1	1	1	1	1	1	1	1	1	1	1	1	6	8	8	0	3	14	3	3	2	0	4	8
51	239	1	0	0	1	1	1	1	0	1	0	1	0	1	0	1	1	1	0	0	0	0	1	0	1	0	1	0	1	0	1	1	0	0	0	0	0	4	3	7	0	1	9	0	1	2	1	1	1
51	240	1	1	1	1	1	1	1	1	1	1	1	1	1	1	1	1	1	1	1	1	1	1	1	1	1	1	1	1	1	1	1	1	1	1	0	2	7	8	6	0	5	16	1	5	3	1	6	10
51	241	0	0	0	0	0	0	0	0	0	0	0	0	0	0	0	0	0	0	0	0	0	0	0	0	0	0	0	0	0	0	0	0	0	0	0	0	0	0	6	0	0	0	0	0	0	0	0	0
51	242	1	1	1	1	1	1	1	1	1	1	1	1	1	1	1	1	1	1	1	1	1	1	1	1	1	1	1	1	1	1	1	1	1	1	0	4	7	10	9	0	6	16	4	4	1	0	6	10
51	243	1	0	1	1	1	1	1	1	0	1	1	1	1	1	0	1	1	1	0	0	0	0	0	0	1	0	1	1	1	0	0	0	0	0	0	0	5	6	7	0	4	12	0	1	2	1	4	7
51	244	1	0	1	1	1	1	1	1	1	0	1	1	1	1	0	1	1	0	0	0	1	0	0	0	0	0	0	1	1	0	0	0	0	0	0	1	5	2	7	0	4	14	0	3	2	0	4	5
51	245	1	0	1	0	1	0	0	1	0	1	1	0	1	1	1	0	0	0	0	1	0	1	0	0	0	0	0	0	0	1	1	1	1	0	0	0	4	4	7	0	3	9	0	5	0	0	5	6
51	246	0	0	0	0	0	0	0	0	0	0	0	0	0	0	0	0	0	0	0	0	0	0	0	0	0	0	0	0	0	0	0	0	0	0	0	0	0	1	6	0	0	0	0	0	0	0	0	0
51	247	1	1	1	1	1	1	1	1	1	1	1	1	1	1	1	1	1	1	1	1	1	1	1	1	1	1	1	1	1	1	1	1	1	1	0	1	7	10	8	0	3	18	4	7	1	0	5	8
51	248	0	0	0	0	0	0	0	0	0	0	0	0	0	0	0	0	0	0	0	0	0	0	0	0	0	0	0	0	0	0	0	0	0	0	0	0	0	0	5	0	0	0	0	0	0	0	0	0
51	249	0	0	0	0	0	0	0	0	0	0	0	0	0	0	0	0	0	0	0	0	0	0	0	0	0	0	0	0	0	0	0	0	0	0	0	0	0	0	5	0	0	0	0	0	1	0	0	0
51	250	0	0	0	0	0	0	0	0	0	0	0	0	0	0	0	0	0	0	0	0	0	0	0	0	0	0	0	0	0	0	0	0	0	0	0	0	0	0	7	0	0	0	0	0	0	0	0	0
51	251	1	0	1	1	0	1	0	0	1	1	1	1	1	0	1	1	1	1	0	0	0	0	0	1	0	0	0	0	0	0	0	0	0	0	0	1	6	5	7	0	2	9	0	4	0	0	3	6
51	252	1	1	1	1	1	1	1	1	1	1	1	1	1	1	1	1	1	1	1	1	1	1	1	1	1	1	1	1	1	1	1	1	1	1	0	3	8	8	10	0	4	17	3	6	2	0	5	6
51	253	0	1	0	1	0	0	0	0	0	0	0	0	0	0	0	0	0	1	1	0	0	1	1	1	0	0	1	1	1	1	1	0	1	1	0	0	4	6	8	0	4	6	0	4	2	0	6	5
51	254	1	0	0	1	0	1	1	1	1	1	1	1	0	1	1	1	1	1	1	0	0	0	1	0	0	0	0	0	1	1	0	0	0	0	0	0	5	6	8	0	4	10	0	2	3	0	7	7
51	255	0	1	0	0	0	0	1	0	1	0	1	0	0	0	1	1	0	0	1	1	1	1	1	1	1	0	1	1	1	1	1	1	0	1	0	3	5	6	7	0	5	10	0	5	2	0	3	8
51	256	1	0	1	1	0	1	1	0	1	0	1	1	1	1	1	0	1	1	0	0	1	0	1	0	0	1	1	0	0	0	0	0	0	0	0	0	5	3	7	0	0	10	0	3	1	0	5	3
61	1	1	1	1	1	1	1	1	1	1	1	1	1	1	1	1	1	1	1	1	1	1	1	1	1	1	1	1	1	1	1	1	1	1	1	0	2	10	9	11	1	2	14	0	3	0	0	6	9
61	2	1	1	1	1	1	1	1	1	1	1	1	1	1	1	1	1	1	1	1	1	1	1	1	1	1	1	1	1	1	1	1	1	1	1	0	2	7	10	7	1	3	14	3	2	1	0	6	6
61	3	1	1	1	1	1	1	1	1	1	1	1	1	1	1	1	1	1	1	1	1	1	1	1	1	1	1	1	1	1	1	1	1	1	1	0	1	8	11	6	1	7	16	6	5	2	0	5	9
61	4	0	1	0	0	0	0	0	1	0	0	0	1	1	0	0	0	0	0	1	1	1	1	1	1	1	1	1	1	1	1	1	1	0	1	0	1	6	10	7	0	6	14	4	3	1	0	4	6
61	5	1	1	1	1	1	1	1	1	1	1	1	1	1	1	1	1	1	1	1	1	1	1	1	1	1	1	1	1	1	1	1	1	1	1	0	4	8	14	8	0	2	20	5	8	2	0	10	12
61	6	0	0	0	0	0	0	0	0	0	0	0	0	0	0	0	0	0	0	0	0	0	0	0	0	0	0	0	0	0	0	0	0	0	0	0	0	0	0	5	0	0	0	0	0	0	0	0	0
61	7	0	1	0	0	0	0	0	0	1	0	1	1	0	0	1	0	0	0	1	0	1	1	1	0	1	1	1	1	1	1	1	1	1	0	0	3	7	11	8	1	5	13	0	7	2	1	5	10
61	8	0	0	0	0	0	0	0	0	0	0	0	0	0	0	0	0	0	0	0	0	0	0	0	0	0	0	0	0	0	0	0	0	0	0	0	0	0	0	4	0	0	0	0	0	0	0	0	0
61	9	0	0	0	0	0	0	0	0	0	0	0	0	0	0	0	0	0	0	0	0	0	0	0	0	0	0	0	0	0	0	0	0	0	0	0	0	0	0	6	0	0	0	0	0	0	0	0	0
61	10	1	0	1	1	1	1	1	1	0	1	1	1	0	0	1	1	0	1	1	0	1	0	0	0	1	0	1	0	1	0	0	0	0	1	2	3	7	10	7	0	5	14	0	11	1	0	7	7
61	11	0	0	0	0	0	0	0	0	0	0	0	0	0	0	0	0	0	0	0	0	0	0	0	0	0	0	0	0	0	0	0	0	0	0	0	0	0	0	7	0	0	0	0	0	0	0	0	0
61	12	1	1	1	1	1	1	1	1	1	1	1	1	1	1	1	1	1	1	1	1	1	1	1	1	1	1	1	1	1	1	1	1	1	1	0	3	8	14	7	1	5	16	3	10	1	1	7	10
61	13	0	1	0	0	0	0	0	0	1	0	0	0	1	0	1	0	1	1	1	0	1	1	1	1	0	1	1	0	1	0	0	1	1	1	0	1	4	8	8	0	4	16	0	5	1	0	8	5
61	14	0	0	0	0	0	0	0	0	0	0	0	0	0	0	0	0	0	0	0	0	0	0	0	0	0	0	0	0	0	0	0	0	0	0	0	0	0	0	4	0	0	0	0	0	0	0	0	0
61	15	0	0	0	0	0	0	0	0	0	0	0	0	0	0	0	0	0	0	0	0	0	0	0	0	0	0	0	0	0	0	0	0	0	0	0	0	0	0	5	0	0	0	0	0	0	0	0	0
61	16	0	0	0	0	0	0	0	0	0	0	0	0	0	0	0	0	0	0	0	0	0	0	0	0	0	0	0	0	0	0	0	0	0	0	0	0	0	0	7	0	0	0	0	0	0	0	0	0
61	17	1	0	1	1	1	0	0	0	0	0	1	1	1	1	1	0	1	1	0	0	0	0	0	0	1	0	1	0	0	0	0	0	0	1	1	3	8	9	7	1	3	14	0	7	0	0	7	6
61	18	1	0	0	1	0	0	0	0	1	1	1	1	0	1	0	1	0	1	0	0	1	0	0	0	0	0	1	0	0	1	0	0	1	0	2	0	5	7	8	0	3	9	0	5	0	0	1	7
61	19	1	1	1	1	1	1	1	1	1	1	1	1	1	1	1	1	1	1	1	1	1	1	1	1	1	1	1	1	1	1	1	1	1	1	0	4	9	12	7	1	3	17	4	5	1	0	5	6
61	20	0	1	1	0	1	1	1	1	0	0	0	0	0	1	0	1	0	0	1	1	1	1	1	1	1	0	1	1	1	1	1	1	1	1	0	0	4	10	6	0	2	12	2	2	3	0	7	11
61	21	0	1	0	0	0	0	0	0	0	0	0	0	0	0	0	0	0	0	1	1	1	1	0	1	1	0	1	1	1	0	1	1	1	1	1	0	5	8	7	0	2	9	4	7	0	0	6	8
61	22	0	1	0	1	0	1	0	1	1	0	0	1	1	0	0	0	0	0	1	1	1	1	1	0	1	1	0	1	1	1	1	1	0	0	1	0	6	9	7	0	4	15	2	6	3	1	7	7
61	23	0	0	0	0	0	0	0	0	0	0	0	0	0	0	0	0	0	0	0	0	0	0	0	0	0	0	0	0	0	0	0	0	0	0	0	0	0	0	5	0	0	0	0	0	0	0	0	0
61	24	0	1	1	0	0	0	0	0	0	1	0	0	1	0	1	0	1	0	0	1	1	0	1	0	1	0	1	0	0	1	0	0	0	1	0	2	5	10	7	0	1	8	2	2	1	0	4	6
61	25	0	1	1	0	0	0	0	0	0	1	0	0	0	1	0	0	0	0	1	1	1	1	1	1	1	1	1	1	1	0	1	1	1	1	1	4	7	7	9	0	5	16	3	2	2	1	6	8
61	26	0	0	0	0	0	0	0	0	0	0	0	0	0	0	0	0	0	0	0	0	0	0	0	0	0	0	0	0	0	0	0	0	0	0	0	0	0	0	4	0	0	0	0	0	0	0	0	0
61	27	1	1	1	1	1	1	1	1	1	1	1	1	1	1	1	1	1	1	1	1	1	1	1	1	1	1	1	1	1	1	1	1	1	1	0	4	8	12	6	2	4	19	3	5	1	0	8	7
61	28	1	0	0	0	1	1	1	0	1	0	1	1	0	1	1	1	0	0	1	1	0	0	0	0	1	0	1	1	0	0	0	0	0	0	0	0	3	4	7	0	2	8	1	0	1	0	1	4
61	29	1	1	1	1	1	1	1	1	1	1	1	1	1	1	1	1	1	1	1	1	1	1	1	1	1	1	1	1	1	1	1	1	1	1	0	3	8	10	9	0	6	19	0	7	0	0	3	12
61	30	0	1	0	0	0	1	0	0	0	0	1	1	0	1	0	0	0	0	1	1	1	1	1	1	0	1	0	1	0	1	1	1	1	0	0	0	5	5	5	0	3	10	4	4	1	1	9	7
61	31	0	1	0	1	1	0	1	0	0	1	0	0	1	0	1	0	0	0	1	1	1	1	0	1	1	0	0	1	1	0	1	1	0	1	0	1	5	8	6	0	3	11	1	6	2	0	8	5
61	32	0	1	0	0	0	0	0	0	0	1	0	0	0	0	0	0	0	1	1	1	1	1	0	1	1	1	1	0	1	1	1	1	1	1	0	1	4	7	6	0	3	14	1	5	0	0	5	9
61	33	1	1	1	1	1	1	1	1	1	1	1	1	1	1	1	1	1	1	1	1	1	1	1	1	1	1	1	1	1	1	1	1	1	1	0	4	8	11	6	0	7	14	4	6	2	0	6	7
61	34	0	1	0	0	0	0	0	0	0	0	0	0	0	0	0	0	1	0	1	1	1	1	1	1	1	1	1	1	0	1	1	1	0	1	0	0	4	7	5	0	2	9	2	3	3	0	6	7
61	35	1	1	1	1	1	1	1	1	1	1	1	1	1	1	1	1	1	1	1	1	1	1	1	1	1	1	1	1	1	1	1	1	1	1	0	6	8	11	8	0	6	17	2	9	2	0	6	9
61	36	1	1	1	1	1	1	1	1	1	1	1	1	1	1	1	1	1	1	1	1	1	1	1	1	1	1	1	1	1	1	1	1	1	1	1	1	8	13	8	0	2	16	1	5	1	0	5	8
61	37	0	1	0	1	1	0	1	0	1	0	1	0	0	0	1	0	0	0	1	1	0	1	1	1	0	0	1	1	0	1	1	0	1	1	0	0	4	6	8	0	4	13	0	4	0	0	1	8
61	38	1	1	1	1	1	1	1	1	1	1	1	1	1	1	1	1	1	1	1	1	1	1	1	1	1	1	1	1	1	1	1	1	1	1	1	2	9	10	7	2	4	17	4	5	3	0	8	9
61	39	1	1	1	1	1	1	1	1	1	1	1	1	1	1	1	1	1	1	1	1	1	1	1	1	1	1	1	1	1	1	1	1	1	1	1	2	7	8	5	1	2	18	3	7	1	0	6	6
61	40	0	0	0	0	0	0	0	0	0	0	0	0	0	0	0	0	0	0	0	0	0	0	0	0	0	0	0	0	0	0	0	0	0	0	0	0	0	0	6	0	0	0	0	0	0	0	0	0
61	41	1	1	1	1	1	1	1	1	1	1	1	1	1	1	1	1	1	1	1	1	1	1	1	1	1	1	1	1	1	1	1	1	1	1	2	2	8	12	9	0	3	17	4	7	1	0	5	8
61	42	1	1	1	1	1	1	1	1	1	1	1	1	1	1	1	1	1	1	1	1	1	1	1	1	1	1	1	1	1	1	1	1	1	1	1	3	7	8	9	1	6	15	2	4	1	0	9	7
61	43	0	0	0	0	0	0	0	0	0	0	0	0	0	0	0	0	0	0	0	0	0	0	0	0	0	0	0	0	0	0	0	0	0	0	0	0	0	0	7	0	0	0	0	0	0	0	0	0
61	44	1	1	1	1	1	1	1	1	1	1	1	1	1	1	1	1	1	1	1	1	1	1	1	1	1	1	1	1	1	1	1	1	1	1	0	4	10	11	7	0	7	13	1	5	2	0	7	8
61	45	0	0	0	0	0	0	0	0	0	0	0	0	0	0	0	0	0	0	0	0	0	0	0	0	0	0	0	0	0	0	0	0	0	0	0	0	0	0	5	0	0	0	0	0	0	0	0	0
61	46	1	1	1	1	1	1	1	1	1	1	1	1	1	1	1	1	1	1	1	1	1	1	1	1	1	1	1	1	1	1	1	1	1	1	0	6	8	13	8	0	8	16	2	4	1	0	5	11
61	47	0	1	0	1	1	1	0	1	0	0	1	0	0	0	0	0	0	0	0	1	1	1	1	0	1	1	1	0	0	1	0	1	0	1	1	2	5	8	9	0	3	14	3	4	0	0	9	8
61	48	1	0	1	0	1	1	0	1	0	1	1	1	1	0	1	1	1	0	1	0	0	0	0	0	0	0	0	0	1	0	0	0	0	0	0	0	5	3	8	0	1	8	0	1	0	0	3	4
61	49	1	0	1	1	0	1	1	1	1	0	0	1	1	1	1	0	1	1	0	0	0	0	1	0	1	0	0	0	0	0	0	0	0	0	0	0	4	3	8	0	3	12	0	3	2	0	3	4
61	50	1	0	1	1	0	1	1	1	1	0	0	0	1	1	1	0	1	0	0	0	0	0	1	0	1	0	0	1	0	0	0	1	0	0	0	0	2	4	6	0	1	11	0	1	1	0	2	2
61	51	1	1	1	1	1	1	1	1	1	1	1	1	1	1	1	1	1	1	1	1	1	1	1	1	1	1	1	1	1	1	1	1	1	1	2	7	10	11	7	1	5	15	3	3	1	0	8	11
61	52	0	1	0	1	0	1	0	1	0	0	0	0	0	0	0	0	0	0	0	1	1	1	0	1	0	1	1	1	1	1	0	1	1	1	0	0	4	8	6	0	1	14	3	4	0	0	5	8
61	53	0	1	0	0	0	0	1	0	0	0	1	1	0	1	0	0	0	0	0	1	0	1	1	0	0	1	1	1	1	1	1	0	0	1	1	1	5	5	6	0	4	8	0	6	1	0	2	8
61	54	0	0	0	0	0	0	0	0	0	0	0	0	0	0	0	0	0	0	0	0	0	0	0	0	0	0	0	0	0	0	0	0	0	0	0	0	0	0	6	0	0	0	0	0	0	0	0	0
61	55	1	1	1	1	1	1	1	1	1	1	1	1	1	1	1	1	1	1	1	1	1	1	1	1	1	1	1	1	1	1	1	1	1	1	1	2	10	11	6	1	6	16	2	5	3	0	5	7
61	56	0	1	1	0	0	1	0	0	0	0	1	1	0	0	1	0	1	0	0	0	1	1	0	1	1	0	1	1	1	0	1	0	0	1	0	0	4	5	6	0	1	9	0	2	0	0	3	4
61	57	0	1	0	0	0	0	0	0	0	0	0	0	0	0	1	1	1	0	1	1	1	0	1	0	1	1	0	1	1	1	1	1	0	1	0	0	5	9	8	0	4	11	0	3	2	0	6	8
61	58	0	1	0	0	0	1	1	1	0	0	0	0	1	0	0	0	0	0	0	1	0	0	1	1	1	1	0	1	0	1	1	0	1	1	0	0	4	6	6	0	1	10	0	3	1	0	1	7
61	59	0	0	0	0	0	0	0	0	0	0	0	0	0	0	0	0	0	0	0	0	0	0	0	0	0	0	0	0	0	0	0	0	0	0	0	0	0	0	6	0	0	0	0	0	0	0	0	0
61	60	1	1	1	1	1	1	1	1	1	1	1	1	1	1	1	1	1	1	1	1	1	1	1	1	1	1	1	1	1	1	1	1	1	1	0	6	10	12	9	0	2	20	4	10	1	0	6	9
61	61	1	1	1	1	1	1	1	1	1	1	1	1	1	1	1	1	1	1	1	1	1	1	1	1	1	1	1	1	1	1	1	1	1	1	1	3	8	13	6	0	6	14	5	4	1	0	3	8
61	62	0	1	0	0	0	0	0	1	0	1	0	1	0	0	0	1	0	0	1	1	1	1	1	1	1	1	1	1	1	1	1	1	1	0	0	0	7	8	10	0	2	11	1	3	2	1	5	9
61	63	1	1	1	1	1	1	1	1	1	1	1	1	1	1	1	1	1	1	1	1	1	1	1	1	1	1	1	1	1	1	1	1	1	1	0	3	7	10	6	0	5	19	2	6	2	0	6	6
61	64	1	0	1	0	1	1	1	1	1	0	1	1	1	1	0	1	1	1	1	1	0	0	1	0	0	0	0	0	0	0	1	0	1	0	0	2	7	3	7	0	2	14	1	0	0	0	2	3
61	65	1	1	1	1	1	1	1	1	1	1	1	1	1	1	1	1	1	1	1	1	1	1	1	1	1	1	1	1	1	1	1	1	1	1	0	3	7	13	7	1	5	16	4	6	1	1	5	11
61	66	0	1	0	0	1	0	1	0	1	0	0	1	0	1	0	1	1	0	1	1	1	1	0	1	1	0	0	1	1	0	0	1	1	1	1	1	6	7	9	0	2	14	2	3	0	0	4	7
61	67	0	1	1	0	0	0	1	0	0	1	1	1	1	0	1	1	0	0	1	0	1	1	1	1	0	0	1	1	0	1	1	1	1	1	0	0	5	9	7	0	4	13	0	6	1	0	2	7
61	68	0	1	1	0	0	1	0	0	1	0	1	0	0	1	0	0	0	0	1	1	0	1	1	0	1	0	1	1	1	1	1	0	1	1	0	1	6	6	8	0	3	11	2	1	3	0	1	6
61	69	1	1	1	1	1	1	1	1	1	1	1	1	1	1	1	1	1	1	1	1	1	1	1	1	1	1	1	1	1	1	1	1	1	1	0	5	6	9	5	0	5	16	3	6	1	0	4	10
61	70	1	1	1	1	1	1	1	1	1	1	1	1	1	1	1	1	1	1	1	1	1	1	1	1	1	1	1	1	1	1	1	1	1	1	0	2	10	11	6	0	3	16	4	3	1	0	5	9
61	71	1	1	1	1	1	1	1	1	1	1	1	1	1	1	1	1	1	1	1	1	1	1	1	1	1	1	1	1	1	1	1	1	1	1	1	1	7	10	9	0	5	18	5	6	0	0	4	8
61	72	0	1	0	0	1	1	1	0	1	0	0	0	1	0	0	0	0	0	1	0	1	1	1	1	1	1	0	1	1	1	1	1	0	1	0	0	4	5	4	0	2	12	0	4	1	0	5	4
61	73	1	0	1	0	0	0	0	0	1	1	1	1	1	0	1	1	0	1	0	0	0	0	0	1	0	1	1	0	0	0	0	0	0	0	0	0	5	4	9	0	1	6	0	1	0	0	1	5
61	74	1	0	0	1	1	0	1	1	0	1	0	1	1	1	0	0	1	1	0	0	0	0	1	0	0	0	1	1	0	0	1	1	0	0	0	1	3	9	8	0	1	10	0	5	1	0	4	5
61	75	0	1	0	1	0	0	0	0	1	0	0	1	0	1	1	0	0	0	0	1	1	0	1	0	1	1	1	1	1	1	1	1	0	0	1	1	6	9	7	0	1	11	3	2	1	1	3	8
61	76	1	0	1	0	1	1	1	1	1	1	1	0	1	1	1	1	0	1	1	0	1	0	0	0	1	1	0	0	0	0	1	0	0	0	0	0	6	4	8	0	2	11	0	1	2	0	3	2
61	77	0	0	0	0	0	0	0	0	0	0	0	0	0	0	0	0	0	0	0	0	0	0	0	0	0	0	0	0	0	0	0	0	0	0	0	0	0	0	7	0	0	0	0	0	0	0	0	0
61	78	1	1	1	1	1	1	1	1	1	1	1	1	1	1	1	1	1	1	1	1	1	1	1	1	1	1	1	1	1	1	1	1	1	1	0	1	8	11	8	0	3	15	2	6	1	1	8	3
61	79	0	1	0	0	1	1	0	0	0	0	0	0	0	1	0	0	0	0	1	1	1	0	1	1	1	1	1	1	1	1	1	1	0	1	0	1	5	8	6	0	3	11	1	2	2	0	3	6
61	80	1	0	1	0	1	1	1	1	1	1	1	1	0	1	0	1	1	1	0	0	0	0	0	0	1	0	0	0	0	0	0	0	0	0	1	0	5	2	8	0	1	5	0	3	2	1	0	2
61	81	0	0	0	0	0	0	0	0	0	0	0	0	0	0	0	0	0	0	0	0	0	0	0	0	0	0	0	0	0	0	0	0	0	0	0	0	0	0	8	0	0	0	0	0	0	0	0	0
61	82	1	1	1	1	1	1	1	1	1	1	1	1	1	1	1	1	1	1	1	1	1	1	1	1	1	1	1	1	1	1	1	1	1	1	1	4	9	7	7	0	7	17	4	10	2	0	3	11
61	83	0	0	0	0	0	0	0	0	0	0	0	0	0	0	0	0	0	0	0	0	0	0	0	0	0	0	0	0	0	0	0	0	0	0	0	0	0	0	7	0	0	0	0	0	0	0	0	0
61	84	0	1	0	0	1	1	0	0	1	0	0	0	1	1	0	0	0	0	1	1	1	1	1	1	1	1	1	1	1	1	0	1	1	1	0	0	5	8	5	1	3	17	2	4	2	0	5	8
61	85	1	0	0	0	1	1	0	1	0	1	0	1	1	1	1	1	0	1	0	0	0	1	0	0	1	0	1	0	0	0	1	0	1	0	0	0	4	6	5	0	2	10	0	2	0	0	1	4
61	86	0	0	0	0	0	0	0	0	0	0	0	0	0	0	0	0	0	0	0	0	0	0	0	0	0	0	0	0	0	0	0	0	0	0	0	0	0	0	6	0	0	0	0	0	0	0	0	0
61	87	1	1	1	1	1	1	1	1	1	1	1	1	1	1	1	1	1	1	1	1	1	1	1	1	1	1	1	1	1	1	1	1	1	1	0	3	9	11	7	0	5	16	3	5	1	0	6	6
61	88	0	1	1	1	0	0	1	0	0	0	0	0	0	1	0	1	0	0	0	0	1	0	1	0	1	1	1	1	1	1	1	1	0	1	1	0	6	8	8	0	2	11	0	4	1	0	6	4
61	89	1	0	1	1	1	1	1	0	1	1	1	0	1	1	1	0	1	0	1	0	0	0	1	0	0	0	0	0	1	0	1	0	0	0	0	0	3	4	8	0	2	13	0	0	4	0	1	3
61	90	1	0	1	0	1	1	1	1	1	1	1	1	1	0	0	0	1	1	0	0	0	0	0	0	0	0	1	0	0	1	1	1	0	1	0	2	5	7	6	0	1	14	0	4	0	0	2	5
61	91	1	1	1	1	1	1	1	1	1	1	1	1	1	1	1	1	1	1	1	1	1	1	1	1	1	1	1	1	1	1	1	1	1	1	1	3	7	9	7	0	4	15	3	8	1	0	6	9
61	92	0	1	1	0	1	0	0	0	1	1	0	0	1	0	0	1	1	0	1	1	0	1	1	0	1	1	1	1	1	1	1	0	1	1	0	0	6	7	8	0	1	11	0	6	1	0	5	6
61	93	1	0	0	1	1	1	1	1	1	1	0	1	1	1	1	0	1	1	0	0	0	0	0	1	0	0	0	0	0	1	0	0	0	0	0	0	5	5	8	0	1	13	0	2	3	1	2	5
61	94	1	1	1	1	1	1	1	1	1	1	1	1	1	1	1	1	1	1	1	1	1	1	1	1	1	1	1	1	1	1	1	1	1	1	0	2	8	8	7	0	5	16	2	9	1	0	7	4
61	95	1	1	1	1	1	1	1	1	1	1	1	1	1	1	1	1	1	1	1	1	1	1	1	1	1	1	1	1	1	1	1	1	1	1	0	3	7	9	9	1	5	15	3	8	2	0	4	7
61	96	0	0	0	0	0	0	0	0	0	0	0	0	0	0	0	0	0	0	0	0	0	0	0	0	0	0	0	0	0	0	0	0	0	0	0	0	0	0	8	0	0	0	0	0	0	0	0	0
61	97	0	1	0	0	0	0	0	0	0	1	0	1	0	0	0	0	0	0	1	1	1	1	1	1	1	0	1	1	1	1	1	0	1	1	2	1	6	10	8	0	4	14	1	7	3	0	2	8
61	98	1	0	1	0	1	0	1	1	1	1	1	0	1	1	1	1	1	0	1	0	0	0	1	0	0	0	0	1	0	0	0	1	0	0	0	0	4	2	7	0	1	6	0	1	1	0	0	2
61	99	1	0	0	1	1	0	1	1	1	1	1	1	1	1	1	1	1	1	0	1	1	0	0	0	0	0	1	0	0	0	0	0	1	0	0	4	7	10	7	0	5	12	2	5	3	0	6	7
61	100	0	1	1	0	1	0	0	1	1	0	0	1	1	0	1	0	0	0	1	1	1	1	0	1	0	1	1	1	1	1	0	1	0	0	0	0	4	3	6	0	3	10	1	2	0	0	7	5
61	101	0	1	0	1	0	0	1	0	1	0	0	0	0	0	1	0	0	0	1	1	0	1	1	1	0	0	1	1	1	0	1	1	0	1	0	0	4	7	7	0	3	8	0	5	1	0	3	6
61	102	1	0	1	0	1	1	1	1	0	1	1	1	1	1	1	1	0	1	1	0	0	0	1	0	1	0	0	0	1	1	0	1	0	1	0	1	5	9	6	0	3	14	0	1	4	0	5	9
61	103	0	0	0	0	0	0	0	0	0	0	0	0	0	0	0	0	0	0	0	0	0	0	0	0	0	0	0	0	0	0	0	0	0	0	0	0	0	0	10	0	0	0	0	0	0	0	0	0
61	104	0	1	0	0	1	1	0	0	1	1	1	0	0	0	1	0	1	0	1	0	1	1	1	0	1	0	1	1	1	1	0	1	0	1	0	0	4	4	7	0	1	9	0	1	3	0	2	5
61	105	0	0	0	0	0	0	0	0	0	0	0	0	0	0	0	0	0	0	0	0	0	0	0	0	0	0	0	0	0	0	0	0	0	0	0	0	0	0	7	0	0	0	0	0	0	0	0	0
61	106	0	1	0	0	0	1	0	0	0	0	1	1	0	0	0	0	1	0	0	0	1	0	1	1	1	1	1	1	1	1	0	1	0	1	0	2	7	9	6	1	2	15	0	6	2	0	4	8
61	107	1	1	1	1	1	1	1	1	1	1	1	1	1	1	1	1	1	1	1	1	1	1	1	1	1	1	1	1	1	1	1	1	1	1	0	2	7	12	8	2	5	15	4	8	0	1	4	7
61	108	1	1	1	1	1	1	1	1	1	1	1	1	1	1	1	1	1	1	1	1	1	1	1	1	1	1	1	1	1	1	1	1	1	1	1	1	7	5	7	0	5	17	2	6	2	2	5	8
61	109	1	0	0	1	1	0	0	1	1	0	1	1	1	1	0	1	1	1	0	1	0	0	0	0	0	1	0	0	0	1	0	0	1	0	0	1	5	9	5	0	2	8	0	7	0	0	5	5
61	110	1	0	0	1	1	0	1	0	0	1	1	1	1	0	1	0	1	1	1	0	1	0	0	0	1	0	0	0	0	1	0	0	0	0	0	0	5	4	9	0	0	8	0	1	2	0	0	4
61	111	1	1	1	1	1	1	1	1	1	1	1	1	1	1	1	1	1	1	1	1	1	1	1	1	1	1	1	1	1	1	1	1	1	1	0	3	7	7	5	0	3	18	2	5	3	1	4	11
61	112	1	1	1	1	1	1	1	1	1	1	1	1	1	1	1	1	1	1	1	1	1	1	1	1	1	1	1	1	1	1	1	1	1	1	0	1	6	9	8	0	4	16	3	4	1	0	4	9
61	113	0	1	0	0	0	0	0	0	1	0	0	0	1	1	1	0	0	0	0	0	1	1	0	1	1	0	0	0	1	1	1	1	1	1	0	0	4	5	6	0	0	11	0	4	1	0	6	6
61	114	0	0	0	0	0	0	0	0	0	0	0	0	0	0	0	0	0	0	0	0	0	0	0	0	0	0	0	0	0	0	0	0	0	0	0	0	0	0	5	0	0	0	0	0	0	0	0	0
61	115	1	0	1	0	0	1	0	1	1	1	0	0	1	0	1	1	0	1	0	0	0	0	0	1	0	0	0	0	0	0	0	0	0	0	0	0	3	4	7	0	1	6	0	2	0	0	3	5
61	116	1	0	1	1	1	1	0	1	0	0	1	1	0	0	1	0	1	1	0	0	0	0	1	0	0	0	0	0	0	0	0	0	0	0	0	0	4	4	7	0	2	7	0	3	0	0	2	6
61	117	0	1	0	1	1	0	0	0	0	0	0	1	1	0	0	0	0	0	0	1	1	0	1	0	1	0	1	1	0	0	1	1	0	1	0	0	5	6	7	0	3	13	1	6	1	0	2	4
61	118	1	0	1	0	0	1	1	0	1	1	1	0	1	1	1	1	1	1	0	0	0	0	0	0	0	0	1	0	0	0	0	0	0	1	0	0	4	3	7	0	0	8	0	3	1	1	0	1
61	119	1	1	1	1	1	1	1	1	1	1	1	1	1	1	1	1	1	1	1	1	1	1	1	1	1	1	1	1	1	1	1	1	1	1	1	7	7	13	6	0	6	17	4	10	1	0	3	7
61	120	0	1	0	1	1	0	0	0	0	0	0	0	0	1	0	0	0	0	1	1	1	0	1	1	0	1	0	0	1	0	1	0	1	1	0	0	5	4	5	0	3	9	1	0	0	0	4	6
61	121	1	0	0	1	1	1	0	1	1	1	1	1	1	1	0	0	1	0	0	1	0	0	0	0	1	0	1	0	0	0	0	0	0	0	0	0	3	5	5	0	2	6	0	1	0	0	4	4
61	122	0	1	1	1	0	0	0	1	1	0	0	0	0	0	0	0	0	0	1	1	1	0	1	1	1	1	1	1	1	0	0	1	1	1	0	1	5	8	7	1	5	17	0	4	2	0	4	7
61	123	0	0	0	0	0	0	0	0	0	0	0	0	0	0	0	0	0	0	0	0	0	0	0	0	0	0	0	0	0	0	0	0	0	0	0	0	0	0	8	0	0	0	0	0	0	0	0	0
61	124	0	1	0	1	1	1	0	0	0	0	0	1	0	0	0	0	1	0	1	1	1	1	1	1	1	1	1	1	1	1	1	1	1	1	1	2	7	6	8	1	5	15	2	4	1	0	4	10
61	125	0	1	0	1	0	0	1	1	0	0	1	1	0	0	0	0	0	1	0	0	0	1	1	1	1	1	0	1	1	1	1	0	0	1	0	2	5	2	7	0	2	11	0	2	1	0	5	7
61	126	0	0	0	0	0	0	0	0	0	0	0	0	0	0	0	0	0	0	0	0	0	0	0	0	0	0	0	0	0	0	0	0	0	0	0	0	0	0	4	0	0	0	0	0	0	0	0	0
61	127	0	1	0	0	0	0	0	0	0	1	0	0	0	0	0	0	1	1	1	1	0	1	0	1	1	0	1	0	1	1	1	0	0	0	0	0	5	6	6	0	2	9	0	4	0	0	1	5
61	128	0	1	0	0	0	1	1	1	0	0	0	0	0	0	0	0	0	0	1	1	1	1	1	1	1	0	1	1	0	0	1	0	1	1	1	1	5	5	7	0	3	12	3	3	2	1	5	7
61	129	0	0	0	0	0	0	0	0	0	0	0	0	0	0	0	0	0	0	0	0	0	0	0	0	0	0	0	0	0	0	0	0	0	0	0	0	0	0	8	0	0	0	0	0	0	0	0	0
61	130	1	0	0	0	0	1	1	1	1	1	1	0	1	1	1	1	0	1	0	1	1	1	0	0	0	0	0	0	1	0	1	0	0	0	0	1	6	12	7	0	1	14	2	3	3	1	7	5
61	131	1	1	1	1	1	1	1	1	1	1	1	1	1	1	1	1	1	1	1	1	1	1	1	1	1	1	1	1	1	1	1	1	1	1	1	3	6	7	6	0	4	16	1	4	0	1	6	7
61	132	1	1	1	1	1	1	1	1	1	1	1	1	1	1	1	1	1	1	1	1	1	1	1	1	1	1	1	1	1	1	1	1	1	1	0	5	7	11	8	0	4	16	3	8	2	0	3	10
61	133	0	0	0	0	0	0	0	0	0	0	0	0	0	0	0	0	0	0	0	0	0	0	0	0	0	0	0	0	0	0	0	0	0	0	0	0	0	0	6	0	0	0	0	0	0	0	0	0
61	134	0	1	0	0	0	0	0	1	0	0	1	1	0	0	0	1	0	1	1	1	1	1	1	1	1	0	1	1	1	1	1	0	1	1	1	2	7	6	5	0	3	13	0	3	2	0	8	11
61	135	0	0	0	0	0	0	0	0	0	0	0	0	0	0	0	0	0	0	0	0	0	0	0	0	0	0	0	0	0	0	0	0	0	0	0	0	0	0	7	0	0	0	0	0	0	0	0	0
61	136	1	0	1	1	1	0	1	1	1	1	1	1	0	1	1	1	1	1	0	0	1	1	1	1	0	1	1	1	0	0	0	0	0	0	0	0	4	3	8	0	0	2	0	0	3	0	0	4
61	137	1	0	0	0	1	1	1	1	1	0	0	1	1	0	1	1	0	1	0	0	0	1	1	0	0	1	1	0	1	0	0	0	0	0	0	0	4	4	8	0	3	9	0	5	0	0	6	4
61	138	1	1	1	1	1	1	1	1	1	1	1	1	1	1	1	1	1	1	1	1	1	1	1	1	1	1	1	1	1	1	1	1	1	1	0	5	7	11	6	0	7	17	3	4	2	0	7	7
61	139	0	0	0	0	0	0	0	0	0	0	0	0	0	0	0	0	0	0	0	0	0	0	0	0	0	0	0	0	0	0	0	0	0	0	0	0	0	0	8	0	0	0	0	0	0	0	0	0
61	140	0	0	0	0	0	0	0	0	0	0	0	0	0	0	0	0	0	0	0	0	0	0	0	0	0	0	0	0	0	0	0	0	0	0	0	0	0	0	7	0	0	0	0	0	0	0	0	0
61	141	1	1	1	1	1	1	1	1	1	1	1	1	1	1	1	1	1	1	1	1	1	1	1	1	1	1	1	1	1	1	1	1	1	1	0	3	10	12	6	0	4	17	5	5	1	0	10	6
61	142	1	0	0	1	1	1	1	1	1	0	1	1	1	0	1	1	1	0	0	0	0	1	0	0	0	0	0	0	0	1	0	0	0	0	1	1	4	2	8	0	2	10	0	1	0	1	3	6
61	143	0	1	1	1	0	0	0	0	0	1	1	0	0	0	0	0	0	0	0	1	1	1	1	1	1	1	1	1	0	1	0	1	0	0	0	1	6	9	5	1	2	11	1	2	2	0	6	8
61	144	0	1	1	0	0	0	1	0	1	0	1	0	0	0	0	0	0	0	0	1	0	0	1	1	0	1	1	0	1	1	0	1	0	1	0	1	3	4	8	0	2	14	0	3	2	0	3	6
61	145	1	0	1	1	1	1	1	1	1	0	1	1	1	0	1	1	1	1	1	0	0	0	1	0	0	1	0	0	1	1	1	1	0	0	0	0	6	7	5	0	1	15	0	6	1	0	1	9
61	146	0	1	0	0	0	1	0	0	1	1	0	0	1	0	0	0	0	0	0	1	0	0	1	1	1	0	1	1	0	1	1	0	1	1	0	0	4	4	7	0	2	8	0	2	3	1	5	3
61	147	0	1	0	0	0	0	0	1	0	0	1	0	0	0	0	0	0	0	1	1	1	0	0	0	0	1	1	1	1	0	1	1	1	1	1	0	5	9	7	0	4	15	1	4	0	0	5	8
61	148	1	0	1	1	0	1	1	1	1	1	1	1	1	0	1	1	1	0	0	1	0	0	1	1	0	0	0	0	0	0	0	0	0	0	0	0	5	6	6	0	2	9	0	3	1	0	4	3
61	149	0	1	1	0	0	0	0	0	1	1	0	1	0	0	0	1	0	1	1	1	1	0	1	1	1	1	0	1	1	1	1	0	1	1	1	0	6	6	7	1	2	14	0	3	2	0	4	9
61	150	0	1	0	0	0	0	1	0	1	0	0	0	0	0	0	1	0	0	0	1	1	1	0	0	1	0	1	0	0	1	0	1	1	1	0	0	4	4	8	0	5	8	1	3	1	0	3	6
61	151	1	1	1	1	1	1	1	1	1	1	1	1	1	1	1	1	1	1	1	1	1	1	1	1	1	1	1	1	1	1	1	1	1	1	1	5	9	15	7	1	4	18	2	7	2	0	3	11
61	152	1	0	1	1	0	0	1	1	1	1	0	1	0	1	1	1	1	1	0	0	0	0	1	0	0	0	0	0	0	1	0	0	1	1	0	0	5	6	7	0	2	8	0	0	1	0	5	5
61	153	1	1	1	1	1	1	1	1	1	1	1	1	1	1	1	1	1	1	1	1	1	1	1	1	1	1	1	1	1	1	1	1	1	1	0	4	6	12	8	0	7	19	0	6	1	0	7	10
61	154	0	1	0	0	0	1	0	0	1	1	0	0	0	1	0	0	1	0	1	0	1	1	1	1	1	1	0	0	0	1	1	1	1	1	0	0	4	5	8	0	1	10	0	2	3	0	2	6
61	155	1	1	1	1	1	1	1	1	1	1	1	1	1	1	1	1	1	1	1	1	1	1	1	1	1	1	1	1	1	1	1	1	1	1	0	2	7	10	9	1	2	15	3	6	0	0	4	6
61	156	0	1	0	0	0	1	0	1	0	1	0	0	0	0	0	0	1	0	1	1	1	0	1	1	1	0	1	0	1	1	1	1	1	1	0	0	5	9	8	0	2	11	3	4	1	0	6	5
61	157	0	1	1	1	0	0	0	1	0	1	0	0	1	0	1	1	0	0	1	1	1	0	1	1	1	1	1	0	0	0	1	1	1	1	0	0	4	5	8	0	2	10	2	6	1	0	6	6
61	158	0	1	0	1	0	0	1	0	0	1	0	0	0	0	1	0	1	0	1	1	1	0	1	1	1	0	1	0	1	0	1	1	1	0	0	1	5	5	7	0	2	12	0	1	2	1	2	6
61	159	0	1	1	0	0	1	1	0	0	0	0	0	1	0	0	1	1	0	0	1	1	1	1	1	1	0	1	1	1	0	1	1	0	0	0	2	5	6	7	0	4	8	3	2	1	1	5	7
61	160	1	0	1	1	0	1	1	1	1	0	1	1	1	1	1	0	1	1	0	1	0	0	0	0	0	0	0	0	0	1	0	0	0	0	0	0	5	9	7	0	3	10	0	5	0	0	3	5
61	161	0	1	0	0	1	1	0	0	0	1	0	1	0	0	0	1	0	0	1	0	1	1	1	0	1	1	0	1	1	1	1	1	0	1	1	1	6	7	7	0	3	13	0	2	2	1	2	7
61	162	0	0	0	0	0	0	0	0	0	0	0	0	0	0	0	0	0	0	0	0	0	0	0	0	0	0	0	0	0	0	0	0	0	0	0	0	0	0	7	0	0	0	0	0	0	0	0	0
61	163	1	1	1	1	1	1	1	1	1	1	1	1	1	1	1	1	1	1	1	1	1	1	1	1	1	1	1	1	1	1	1	1	1	1	1	5	8	11	9	0	5	15	1	5	2	0	7	10
61	164	0	0	0	0	0	0	0	0	0	0	0	0	0	0	0	0	0	0	0	0	0	0	0	0	0	0	0	0	0	0	0	0	0	0	0	0	0	0	6	0	0	0	0	0	0	0	0	0
61	165	0	1	0	0	1	0	0	0	0	0	1	0	0	0	1	1	1	0	0	1	1	1	1	1	1	1	1	0	0	1	1	0	0	1	0	2	5	7	6	0	4	10	1	6	1	0	2	4
61	166	0	1	0	1	0	0	0	1	0	0	0	1	1	0	1	0	0	0	1	1	1	1	1	1	1	1	1	1	1	1	1	1	1	0	0	2	6	9	8	0	4	9	0	4	2	0	5	7
61	167	0	0	0	0	0	0	0	0	0	0	0	0	0	0	0	0	0	0	0	0	0	0	0	0	0	0	0	0	0	0	0	0	0	0	0	0	0	0	6	0	0	0	0	0	0	0	0	0
61	168	0	0	0	0	0	0	0	0	0	0	0	0	0	0	0	0	0	0	0	0	0	0	0	0	0	0	0	0	0	0	0	0	0	0	0	0	0	0	7	0	0	0	0	0	0	0	0	0
61	169	1	1	1	1	1	1	1	1	1	1	1	1	1	1	1	1	1	1	1	1	1	1	1	1	1	1	1	1	1	1	1	1	1	1	2	6	8	10	8	1	5	17	4	6	1	0	6	8
61	170	0	1	0	0	0	0	0	1	0	1	1	1	0	1	0	0	1	1	1	1	1	1	1	0	0	1	0	1	1	0	0	0	1	1	0	0	5	6	8	1	2	9	2	1	2	0	3	10
61	171	0	0	0	0	0	0	0	0	0	0	0	0	0	0	0	0	0	0	0	0	0	0	0	0	0	0	0	0	0	0	0	0	0	0	0	0	0	0	6	0	0	0	0	0	0	0	0	0
61	172	1	1	1	1	1	1	1	1	1	1	1	1	1	1	1	1	1	1	1	1	1	1	1	1	1	1	1	1	1	1	1	1	1	1	1	3	9	11	8	1	4	17	3	8	2	0	6	13
61	173	1	0	0	1	1	1	0	1	1	1	1	1	0	1	1	1	1	1	0	0	0	1	0	0	0	0	0	0	0	0	0	0	0	1	0	0	6	6	7	0	1	8	0	3	1	0	3	5
61	174	1	0	1	1	1	0	1	1	1	1	1	1	0	1	1	0	1	0	0	0	0	0	0	0	0	0	0	0	0	0	0	1	0	0	0	0	2	5	9	0	0	9	0	0	2	1	2	5
61	175	0	0	0	0	0	0	0	0	0	0	0	0	0	0	0	0	0	0	0	0	0	0	0	0	0	0	0	0	0	0	0	0	0	0	0	0	0	0	6	0	0	0	0	0	2	0	0	0
61	176	1	0	1	1	1	1	0	0	0	1	1	1	1	1	1	0	1	1	0	0	1	0	1	1	1	0	1	0	0	0	0	0	0	0	0	1	5	6	9	0	0	12	0	3	2	1	1	2
61	177	0	1	0	0	1	1	1	1	0	0	0	0	0	0	1	1	0	0	1	1	0	1	1	0	1	1	0	1	1	1	1	1	1	1	0	3	6	7	7	0	4	16	1	5	2	0	3	8
61	178	0	0	0	0	0	0	0	0	0	0	0	0	0	0	0	0	0	0	0	0	0	0	0	0	0	0	0	0	0	0	0	0	0	0	0	0	0	0	6	0	0	0	0	0	0	0	0	0
61	179	1	1	1	1	1	1	1	1	1	1	1	1	1	1	1	1	1	1	1	1	1	1	1	1	1	1	1	1	1	1	1	1	1	1	1	4	10	11	7	1	6	16	2	7	2	0	7	8
61	180	1	1	1	1	1	1	1	1	1	1	1	1	1	1	1	1	1	1	1	1	1	1	1	1	1	1	1	1	1	1	1	1	1	1	0	3	7	11	7	0	6	16	4	1	1	1	7	9
61	181	0	1	0	0	0	0	0	1	1	0	0	1	1	1	0	0	1	0	1	1	1	0	0	1	0	1	1	1	1	1	1	0	1	1	0	1	5	8	8	0	1	9	1	3	0	0	4	7
61	182	1	0	1	0	1	0	0	1	1	1	0	0	1	1	1	0	1	1	0	0	0	0	1	0	0	0	0	1	0	0	0	1	0	0	0	0	1	1	8	0	0	1	0	0	2	1	0	1
61	183	1	0	0	1	1	0	1	1	1	1	1	1	1	1	1	1	0	0	0	0	0	0	0	0	0	0	0	1	0	0	1	0	0	1	1	0	4	4	8	0	3	7	0	2	1	0	4	4
61	184	1	1	1	1	1	1	1	1	1	1	1	1	1	1	1	1	1	1	1	1	1	1	1	1	1	1	1	1	1	1	1	1	1	1	1	1	8	8	8	0	4	17	4	6	0	0	5	9
61	185	1	1	1	1	1	1	1	1	1	1	1	1	1	1	1	1	1	1	1	1	1	1	1	1	1	1	1	1	1	1	1	1	1	1	0	2	7	9	7	0	6	15	3	5	2	0	2	5
61	186	0	0	0	0	0	0	0	0	0	0	0	0	0	0	0	0	0	0	0	0	0	0	0	0	0	0	0	0	0	0	0	0	0	0	0	0	0	0	8	0	0	0	0	0	0	0	0	0
61	187	1	0	1	1	1	1	1	1	1	1	1	0	0	1	1	1	1	1	0	0	0	0	0	0	1	0	1	0	0	1	0	0	0	0	1	0	4	4	7	0	3	12	0	4	2	1	5	7
61	188	1	1	1	1	1	1	1	1	1	1	1	1	1	1	1	1	1	1	1	1	1	1	1	1	1	1	1	1	1	1	1	1	1	1	1	5	7	9	8	0	6	17	0	4	3	0	5	9
61	189	1	0	0	0	1	1	0	1	0	1	0	1	0	1	1	0	0	1	1	0	1	0	1	0	1	0	0	0	1	0	0	0	0	0	0	0	2	4	8	0	1	9	0	1	1	0	3	6
61	190	0	1	0	0	0	0	1	0	0	0	0	0	1	0	0	0	0	0	0	1	1	1	0	1	1	0	1	1	1	0	1	1	0	1	0	0	4	8	7	0	1	10	0	2	1	0	3	8
61	191	1	1	1	1	1	1	1	1	1	1	1	1	1	1	1	1	1	1	1	1	1	1	1	1	1	1	1	1	1	1	1	1	1	1	0	1	6	9	7	0	1	18	2	7	2	2	4	7
61	192	1	1	1	1	1	1	1	1	1	1	1	1	1	1	1	1	1	1	1	1	1	1	1	1	1	1	1	1	1	1	1	1	1	1	0	0	7	9	7	0	2	14	4	5	2	1	6	5
61	193	1	1	1	1	1	1	1	1	1	1	1	1	1	1	1	1	1	1	1	1	1	1	1	1	1	1	1	1	1	1	1	1	1	1	1	0	9	10	6	0	3	16	3	8	1	0	5	7
61	194	0	0	0	0	0	0	0	0	0	0	0	0	0	0	0	0	0	0	0	0	0	0	0	0	0	0	0	0	0	0	0	0	0	0	0	0	0	0	7	0	0	0	0	0	0	0	0	0
61	195	0	1	1	0	0	1	0	0	0	0	0	0	0	0	0	0	0	0	1	0	1	1	0	1	1	1	1	0	1	1	1	1	1	1	0	0	6	6	7	0	2	14	0	5	0	0	6	6
61	196	0	0	0	0	0	0	0	0	0	0	0	0	0	0	0	0	0	0	0	0	0	0	0	0	0	0	0	0	0	0	0	0	0	0	0	0	0	0	7	0	0	0	0	0	0	0	0	0
61	197	0	1	0	1	0	0	0	0	0	0	0	0	0	0	0	1	0	1	1	1	1	0	1	1	0	1	1	0	1	1	1	1	1	1	0	2	8	6	6	1	5	15	0	5	1	1	7	9
61	198	1	0	1	1	1	1	1	1	1	1	0	0	1	1	1	1	1	1	0	0	0	0	1	0	0	0	1	0	0	0	0	0	0	0	0	0	5	3	7	0	1	6	0	1	2	0	3	5
61	199	1	0	1	1	1	1	1	1	0	0	1	0	1	0	1	1	1	1	0	0	0	1	0	0	0	1	0	1	0	0	0	1	0	1	0	4	6	6	6	0	2	16	0	5	2	1	3	3
61	200	1	1	1	1	1	1	1	1	1	1	1	1	1	1	1	1	1	1	1	1	1	1	1	1	1	1	1	1	1	1	1	1	1	1	0	2	7	10	8	1	3	15	2	4	2	0	6	10
61	201	1	0	1	0	1	0	0	0	1	1	0	1	1	1	1	0	1	1	0	0	0	0	1	1	0	1	0	0	0	0	0	0	0	0	0	0	4	2	8	0	0	3	0	0	2	1	1	1
61	202	1	1	1	1	1	1	1	1	1	1	1	1	1	1	1	1	1	1	1	1	1	1	1	1	1	1	1	1	1	1	1	1	1	1	0	3	8	8	9	0	5	16	3	6	1	0	3	8
61	203	0	1	0	0	0	0	0	0	0	0	0	0	0	0	0	0	0	1	1	0	1	1	1	1	1	1	1	1	1	1	1	1	1	1	0	0	4	6	7	0	5	12	0	0	2	1	5	7
61	204	0	1	0	0	1	0	0	0	0	0	0	1	0	0	0	0	0	0	1	1	1	0	1	0	0	1	0	0	1	1	1	0	1	1	0	1	5	6	6	0	3	11	2	4	0	0	3	6
61	205	0	1	0	0	0	0	0	1	0	1	0	0	0	0	0	1	0	0	1	0	1	0	1	0	1	1	1	0	0	1	1	1	1	1	0	0	6	4	6	0	3	12	0	1	1	0	5	10
61	206	0	1	1	1	0	0	0	1	0	0	1	1	0	0	1	0	0	0	0	0	1	1	0	0	1	1	1	1	1	1	1	0	1	1	0	0	5	8	7	0	3	13	0	4	0	0	5	8
61	207	0	0	0	0	0	0	0	0	0	0	0	0	0	0	0	0	0	0	0	0	0	0	0	0	0	0	0	0	0	0	0	0	0	0	0	0	0	0	6	0	0	0	0	0	0	0	0	0
61	208	1	0	1	1	1	0	1	1	1	1	1	1	0	1	0	0	1	0	1	0	0	0	1	0	0	1	1	0	1	0	0	0	0	1	0	0	5	5	8	0	1	13	0	1	2	0	4	6
61	209	1	1	1	1	1	1	1	1	1	1	1	1	1	1	1	1	1	1	1	1	1	1	1	1	1	1	1	1	1	1	1	1	1	1	0	3	7	12	9	0	5	14	1	6	2	1	4	10
61	210	1	0	1	1	0	1	1	1	1	1	0	0	0	1	1	0	1	1	1	0	1	0	0	0	1	1	0	0	0	1	0	0	0	0	0	0	5	4	6	0	0	10	0	5	3	1	4	3
61	211	0	1	0	0	0	0	1	0	0	0	0	1	0	0	1	0	0	1	1	1	1	1	1	1	1	0	0	1	0	0	1	1	1	1	0	2	5	6	7	0	3	7	1	0	2	0	2	7
61	212	0	1	0	0	1	1	1	1	0	1	1	0	0	0	0	0	0	1	0	1	1	1	1	1	0	1	0	1	1	1	1	1	1	1	0	0	5	7	7	0	3	12	2	2	2	0	4	7
61	213	0	0	0	0	0	0	0	0	0	0	0	0	0	0	0	0	0	0	0	0	0	0	0	0	0	0	0	0	0	0	0	0	0	0	0	0	0	0	6	0	0	0	0	0	0	0	0	0
61	214	1	0	1	1	1	0	1	1	1	0	0	1	1	1	0	0	0	1	0	0	0	0	0	0	1	0	0	0	1	0	0	0	0	0	0	0	3	5	5	0	2	9	0	2	0	0	1	1
61	215	0	0	0	0	0	0	0	0	0	0	0	0	0	0	0	0	0	0	0	0	0	0	0	0	0	0	0	0	0	0	0	0	0	0	0	0	0	0	5	0	0	0	0	0	0	0	0	0
61	216	0	0	0	0	0	0	0	0	0	0	0	0	0	0	0	0	0	0	0	0	0	0	0	0	0	0	0	0	0	0	0	0	0	0	0	0	0	0	5	0	0	0	0	0	0	0	0	0
61	217	0	0	0	0	0	0	0	0	0	0	0	0	0	0	0	0	0	0	0	0	0	0	0	0	0	0	0	0	0	0	0	0	0	0	0	0	0	0	8	0	0	0	0	0	0	0	0	0
61	218	1	1	1	1	1	1	1	1	1	1	1	1	1	1	1	1	1	1	1	1	1	1	1	1	1	1	1	1	1	1	1	1	1	1	0	3	10	9	9	0	7	18	3	5	2	0	7	9
61	219	0	0	0	0	0	0	0	0	0	0	0	0	0	0	0	0	0	0	0	0	0	0	0	0	0	0	0	0	0	0	0	0	0	0	0	0	0	0	6	0	0	0	0	0	0	0	0	0
61	220	1	0	1	0	1	1	1	1	0	1	1	0	1	1	1	1	0	1	0	1	0	1	0	0	0	0	1	0	0	1	1	0	0	0	0	1	5	3	9	0	4	9	0	1	2	1	2	5
61	221	1	0	0	1	1	1	0	0	1	0	0	1	1	1	0	1	1	1	1	0	0	1	0	0	0	1	1	0	0	0	1	0	0	0	1	0	5	6	7	0	4	12	0	2	1	0	3	7
61	222	0	0	0	0	0	0	0	0	0	0	0	0	0	0	0	0	0	0	0	0	0	0	0	0	0	0	0	0	0	0	0	0	0	0	0	0	0	0	8	0	0	0	0	0	0	0	0	0
61	223	0	1	0	0	1	0	0	0	0	0	1	0	0	0	0	1	1	0	1	1	1	0	1	0	1	1	0	1	1	1	1	0	1	1	0	0	5	8	6	0	2	12	1	5	1	2	4	6
61	224	0	0	0	0	0	0	0	0	0	0	0	0	0	0	0	0	0	0	0	0	0	0	0	0	0	0	0	0	0	0	0	0	0	0	0	0	0	0	6	0	0	0	0	0	0	0	0	0
61	225	1	1	1	1	1	1	1	1	1	1	1	1	1	1	1	1	1	1	1	1	1	1	1	1	1	1	1	1	1	1	1	1	1	1	1	4	9	7	7	0	5	19	2	9	1	0	7	12
61	226	0	0	0	0	0	0	0	0	0	0	0	0	0	0	0	0	0	0	0	0	0	0	0	0	0	0	0	0	0	0	0	0	0	0	0	0	0	0	8	0	0	0	0	0	0	0	0	0
61	227	1	1	1	1	1	1	1	1	1	1	1	1	1	1	1	1	1	1	1	1	1	1	1	1	1	1	1	1	1	1	1	1	1	1	0	3	8	12	9	0	3	15	3	5	2	0	6	7
61	228	1	1	1	1	1	1	1	1	1	1	1	1	1	1	1	1	1	1	1	1	1	1	1	1	1	1	1	1	1	1	1	1	1	1	0	1	7	7	9	0	5	19	2	6	1	0	3	10
61	229	1	0	0	1	1	1	1	0	1	1	1	1	1	1	1	1	1	0	0	0	0	0	0	1	0	0	0	0	0	0	0	1	1	0	0	0	5	3	8	0	2	8	0	2	2	0	0	6
61	230	0	0	0	0	0	0	0	0	0	0	0	0	0	0	0	0	0	0	0	0	0	0	0	0	0	0	0	0	0	0	0	0	0	0	0	0	0	0	6	0	0	0	0	0	0	0	0	0
61	231	1	1	1	1	1	1	1	1	1	1	1	1	1	1	1	1	1	1	1	1	1	1	1	1	1	1	1	1	1	1	1	1	1	1	0	4	8	10	5	0	3	13	2	8	1	0	3	8
61	232	0	0	0	0	0	0	0	0	0	0	0	0	0	0	0	0	0	0	0	0	0	0	0	0	0	0	0	0	0	0	0	0	0	0	0	0	0	0	9	0	0	0	0	0	0	0	0	0
61	233	1	0	1	1	0	0	1	0	1	0	0	0	0	1	1	1	1	1	1	0	1	0	1	0	0	0	0	1	0	1	0	0	0	0	0	1	4	3	7	0	1	11	0	0	1	0	4	6
61	234	1	1	1	1	1	1	1	1	1	1	1	1	1	1	1	1	1	1	1	1	1	1	1	1	1	1	1	1	1	1	1	1	1	1	2	1	6	11	10	0	3	17	3	8	3	0	4	8
61	235	1	1	1	1	1	1	1	1	1	1	1	1	1	1	1	1	1	1	1	1	1	1	1	1	1	1	1	1	1	1	1	1	1	1	0	3	6	10	7	0	6	18	2	7	0	0	3	8
61	236	1	1	1	1	1	1	1	1	1	1	1	1	1	1	1	1	1	1	1	1	1	1	1	1	1	1	1	1	1	1	1	1	1	1	1	3	5	5	8	0	6	17	4	6	2	0	2	6
61	237	1	0	1	1	1	1	0	1	1	1	0	1	0	0	1	1	0	1	0	0	0	0	1	1	1	0	0	0	1	1	0	0	0	1	0	0	5	6	6	1	5	14	0	4	1	1	8	8
61	238	1	1	1	1	1	1	1	1	1	1	1	1	1	1	1	1	1	1	1	1	1	1	1	1	1	1	1	1	1	1	1	1	1	1	0	3	6	13	8	0	3	14	2	5	2	0	1	9
61	239	1	0	0	1	1	1	1	0	1	0	1	0	1	0	1	1	1	0	0	0	0	1	0	1	0	1	0	1	0	1	1	0	0	0	0	0	6	2	7	0	2	12	0	4	1	0	3	3
61	240	1	1	1	1	1	1	1	1	1	1	1	1	1	1	1	1	1	1	1	1	1	1	1	1	1	1	1	1	1	1	1	1	1	1	0	3	6	8	5	0	4	13	2	8	3	0	5	8
61	241	0	0	0	0	0	0	0	0	0	0	0	0	0	0	0	0	0	0	0	0	0	0	0	0	0	0	0	0	0	0	0	0	0	0	0	0	0	0	4	0	0	0	0	0	0	0	0	0
61	242	1	1	1	1	1	1	1	1	1	1	1	1	1	1	1	1	1	1	1	1	1	1	1	1	1	1	1	1	1	1	1	1	1	1	0	6	7	11	11	1	5	15	2	5	1	0	3	7
61	243	1	0	1	1	1	1	1	1	0	1	1	1	1	1	0	1	1	1	0	0	0	0	0	0	1	0	1	1	1	0	0	0	0	0	0	0	4	4	7	0	1	13	0	3	3	0	1	5
61	244	1	0	1	1	1	1	1	1	1	0	1	1	1	1	0	1	1	0	0	0	1	0	0	0	0	0	0	1	1	0	0	0	0	0	0	2	5	1	6	0	2	11	0	1	2	0	1	6
61	245	1	0	1	0	1	0	0	1	0	1	1	0	1	1	1	0	0	0	0	1	0	1	0	0	0	0	0	0	0	1	1	1	1	0	0	0	5	4	8	0	1	13	0	1	0	0	1	1
61	246	0	0	0	0	0	0	0	0	0	0	0	0	0	0	0	0	0	0	0	0	0	0	0	0	0	0	0	0	0	0	0	0	0	0	0	0	0	0	8	0	0	0	0	0	0	0	0	0
61	247	1	1	1	1	1	1	1	1	1	1	1	1	1	1	1	1	1	1	1	1	1	1	1	1	1	1	1	1	1	1	1	1	1	1	1	3	7	11	9	0	7	19	4	4	3	0	3	7
61	248	0	0	0	0	0	0	0	0	0	0	0	0	0	0	0	0	0	0	0	0	0	0	0	0	0	0	0	0	0	0	0	0	0	0	0	0	0	0	7	0	0	0	0	0	0	0	0	0
61	249	0	0	0	0	0	0	0	0	0	0	0	0	0	0	0	0	0	0	0	0	0	0	0	0	0	0	0	0	0	0	0	0	0	0	0	0	0	0	6	0	0	0	0	0	0	0	0	0
61	250	0	0	0	0	0	0	0	0	0	0	0	0	0	0	0	0	0	0	0	0	0	0	0	0	0	0	0	0	0	0	0	0	0	0	0	0	0	0	6	0	0	0	0	0	0	0	0	0
61	251	1	0	1	1	0	1	0	0	1	1	1	1	1	0	1	1	1	1	0	0	0	0	0	1	0	0	0	0	0	0	0	0	0	0	1	1	4	2	6	0	5	8	0	1	0	0	0	0
61	252	1	1	1	1	1	1	1	1	1	1	1	1	1	1	1	1	1	1	1	1	1	1	1	1	1	1	1	1	1	1	1	1	1	1	0	2	6	8	9	0	5	16	2	7	1	1	2	12
61	253	0	1	0	1	0	0	0	0	0	0	0	0	0	0	0	0	0	1	1	0	0	1	1	1	0	0	1	1	1	1	1	0	1	1	0	0	4	3	8	0	2	11	0	4	1	0	4	6
61	254	1	0	0	1	0	1	1	1	1	1	1	1	0	1	1	1	1	1	1	0	0	0	1	0	0	0	0	0	1	1	0	0	0	0	1	1	5	8	10	0	1	11	0	5	1	0	1	8
61	255	0	1	0	0	0	0	1	0	1	0	1	0	0	0	1	1	0	0	1	1	1	1	1	1	1	0	1	1	1	1	1	1	0	1	0	0	6	11	7	0	3	11	2	3	1	0	3	6
61	256	1	0	1	1	0	1	1	0	1	0	1	1	1	1	1	0	1	1	0	0	1	0	1	0	0	1	1	0	0	0	0	0	0	0	0	0	3	4	6	0	1	9	0	2	1	0	3	4
71	1	1	1	1	1	1	1	1	1	1	1	1	1	1	1	1	1	1	1	1	1	1	1	1	1	1	1	1	1	1	1	1	1	1	1	0	3	10	6	7	0	2	13	0	3	1	0	6	6
71	2	1	1	1	1	1	1	1	1	1	1	1	1	1	1	1	1	1	1	1	1	1	1	1	1	1	1	1	1	1	1	1	1	1	1	0	1	5	8	6	0	2	12	4	4	3	2	6	6
71	3	1	1	1	1	1	1	1	1	1	1	1	1	1	1	1	1	1	1	1	1	1	1	1	1	1	1	1	1	1	1	1	1	1	1	0	2	5	9	7	0	1	13	7	7	2	2	5	5
71	4	0	1	0	0	0	0	0	1	0	0	0	1	1	0	0	0	0	0	1	1	1	1	1	1	1	1	1	1	1	1	1	1	0	1	0	2	4	10	5	0	2	13	4	6	0	1	3	8
71	5	1	1	1	1	1	1	1	1	1	1	1	1	1	1	1	1	1	1	1	1	1	1	1	1	1	1	1	1	1	1	1	1	1	1	1	1	7	13	7	0	3	13	2	13	3	2	7	9
71	6	0	0	0	0	0	0	0	0	0	0	0	0	0	0	0	0	0	0	0	0	0	0	0	0	0	0	0	0	0	0	0	0	0	0	0	0	0	0	5	0	0	0	0	0	0	0	0	0
71	7	0	1	0	0	0	0	0	0	1	0	1	1	0	0	1	0	0	0	1	0	1	1	1	0	1	1	1	1	1	1	1	1	1	0	0	1	6	6	8	0	5	14	0	4	1	1	1	5
71	8	0	0	0	0	0	0	0	0	0	0	0	0	0	0	0	0	0	0	0	0	0	0	0	0	0	0	0	0	0	0	0	0	0	0	0	0	0	0	7	0	0	0	0	0	0	0	0	0
71	9	0	0	0	0	0	0	0	0	0	0	0	0	0	0	0	0	0	0	0	0	0	0	0	0	0	0	0	0	0	0	0	0	0	0	0	0	0	0	7	0	0	0	0	0	0	0	0	0
71	10	1	0	1	1	1	1	1	1	0	1	1	1	0	0	1	1	0	1	1	0	1	0	0	0	1	0	1	0	1	0	0	0	0	1	1	6	9	11	9	2	3	13	0	6	3	1	6	10
71	11	0	0	0	0	0	0	0	0	0	0	0	0	0	0	0	0	0	0	0	0	0	0	0	0	0	0	0	0	0	0	0	0	0	0	0	0	0	0	8	0	0	0	0	0	0	0	0	0
71	12	1	1	1	1	1	1	1	1	1	1	1	1	1	1	1	1	1	1	1	1	1	1	1	1	1	1	1	1	1	1	1	1	1	1	0	6	10	12	8	0	4	15	3	11	2	1	9	10
71	13	0	1	0	0	0	0	0	0	1	0	0	0	1	0	1	0	1	1	1	0	1	1	1	1	0	1	1	0	1	0	0	1	1	1	0	1	4	7	6	1	3	11	0	4	1	0	1	7
71	14	0	0	0	0	0	0	0	0	0	0	0	0	0	0	0	0	0	0	0	0	0	0	0	0	0	0	0	0	0	0	0	0	0	0	0	0	0	0	4	0	0	0	0	0	0	0	0	0
71	15	0	0	0	0	0	0	0	0	0	0	0	0	0	0	0	0	0	0	0	0	0	0	0	0	0	0	0	0	0	0	0	0	0	0	0	0	0	0	7	0	0	0	0	0	0	0	0	0
71	16	0	0	0	0	0	0	0	0	0	0	0	0	0	0	0	0	0	0	0	0	0	0	0	0	0	0	0	0	0	0	0	0	0	0	0	0	0	0	8	0	0	0	0	0	0	0	0	0
71	17	1	0	1	1	1	0	0	0	0	0	1	1	1	1	1	0	1	1	0	0	0	0	0	0	1	0	1	0	0	0	0	0	0	1	1	0	6	10	6	0	2	10	0	7	0	0	6	7
71	18	1	0	0	1	0	0	0	0	1	1	1	1	0	1	0	1	0	1	0	0	1	0	0	0	0	0	1	0	0	1	0	0	1	0	0	0	5	8	8	0	1	12	0	3	0	0	4	7
71	19	1	1	1	1	1	1	1	1	1	1	1	1	1	1	1	1	1	1	1	1	1	1	1	1	1	1	1	1	1	1	1	1	1	1	1	1	8	7	8	0	6	12	3	7	5	2	5	9
71	20	0	1	1	0	1	1	1	1	0	0	0	0	0	1	0	1	0	0	1	1	1	1	1	1	1	0	1	1	1	1	1	1	1	1	0	1	6	10	7	0	4	16	4	5	3	1	6	10
71	21	0	1	0	0	0	0	0	0	0	0	0	0	0	0	0	0	0	0	1	1	1	1	0	1	1	0	1	1	1	0	1	1	1	1	0	1	5	9	8	0	2	13	1	4	0	0	4	6
71	22	0	1	0	1	0	1	0	1	1	0	0	1	1	0	0	0	0	0	1	1	1	1	1	0	1	1	0	1	1	1	1	1	0	0	0	0	5	10	9	1	3	16	5	8	1	1	3	8
71	23	0	0	0	0	0	0	0	0	0	0	0	0	0	0	0	0	0	0	0	0	0	0	0	0	0	0	0	0	0	0	0	0	0	0	0	0	0	0	6	0	0	0	0	0	0	0	0	0
71	24	0	1	1	0	0	0	0	0	0	1	0	0	1	0	1	0	1	0	0	1	1	0	1	0	1	0	1	0	0	1	0	0	0	1	0	1	4	8	5	0	2	9	3	3	0	0	2	6
71	25	0	1	1	0	0	0	0	0	0	1	0	0	0	1	0	0	0	0	1	1	1	1	1	1	1	1	1	1	1	0	1	1	1	1	1	1	4	7	7	0	4	13	2	2	0	0	5	8
71	26	0	0	0	0	0	0	0	0	0	0	0	0	0	0	0	0	0	0	0	0	0	0	0	0	0	0	0	0	0	0	0	0	0	0	0	0	0	1	6	0	0	0	0	0	0	0	0	0
71	27	1	1	1	1	1	1	1	1	1	1	1	1	1	1	1	1	1	1	1	1	1	1	1	1	1	1	1	1	1	1	1	1	1	1	0	6	9	10	7	3	4	15	3	10	3	2	6	8
71	28	1	0	0	0	1	1	1	0	1	0	1	1	0	1	1	1	0	0	1	1	0	0	0	0	1	0	1	1	0	0	0	0	0	0	0	0	2	4	8	0	2	8	0	2	3	2	0	5
71	29	1	1	1	1	1	1	1	1	1	1	1	1	1	1	1	1	1	1	1	1	1	1	1	1	1	1	1	1	1	1	1	1	1	1	0	5	8	12	7	0	2	19	7	6	4	1	6	9
71	30	0	1	0	0	0	1	0	0	0	0	1	1	0	1	0	0	0	0	1	1	1	1	1	1	0	1	0	1	0	1	1	1	1	0	1	0	4	4	8	0	4	13	2	3	1	0	2	6
71	31	0	1	0	1	1	0	1	0	0	1	0	0	1	0	1	0	0	0	1	1	1	1	0	1	1	0	0	1	1	0	1	1	0	1	0	1	4	9	10	0	3	12	2	6	2	0	6	6
71	32	0	1	0	0	0	0	0	0	0	1	0	0	0	0	0	0	0	1	1	1	1	1	0	1	1	1	1	0	1	1	1	1	1	1	0	4	6	12	7	0	5	13	1	5	0	0	4	11
71	33	1	1	1	1	1	1	1	1	1	1	1	1	1	1	1	1	1	1	1	1	1	1	1	1	1	1	1	1	1	1	1	1	1	1	0	1	7	12	7	0	4	15	4	7	3	1	5	8
71	34	0	1	0	0	0	0	0	0	0	0	0	0	0	0	0	0	1	0	1	1	1	1	1	1	1	1	1	1	0	1	1	1	0	1	0	0	3	5	5	0	2	9	1	2	1	0	4	7
71	35	1	1	1	1	1	1	1	1	1	1	1	1	1	1	1	1	1	1	1	1	1	1	1	1	1	1	1	1	1	1	1	1	1	1	0	4	6	8	8	1	6	18	3	9	2	1	12	9
71	36	1	1	1	1	1	1	1	1	1	1	1	1	1	1	1	1	1	1	1	1	1	1	1	1	1	1	1	1	1	1	1	1	1	1	0	0	7	8	9	0	5	15	4	5	3	1	8	11
71	37	0	1	0	1	1	0	1	0	1	0	1	0	0	0	1	0	0	0	1	1	0	1	1	1	0	0	1	1	0	1	1	0	1	1	0	0	5	9	6	0	3	8	1	2	3	0	2	4
71	38	1	1	1	1	1	1	1	1	1	1	1	1	1	1	1	1	1	1	1	1	1	1	1	1	1	1	1	1	1	1	1	1	1	1	1	3	11	11	7	0	6	15	4	6	4	1	8	10
71	39	1	1	1	1	1	1	1	1	1	1	1	1	1	1	1	1	1	1	1	1	1	1	1	1	1	1	1	1	1	1	1	1	1	1	0	2	6	9	6	0	4	14	4	4	3	1	10	10
71	40	0	0	0	0	0	0	0	0	0	0	0	0	0	0	0	0	0	0	0	0	0	0	0	0	0	0	0	0	0	0	0	0	0	0	0	0	0	0	6	0	0	0	0	0	0	0	0	0
71	41	1	1	1	1	1	1	1	1	1	1	1	1	1	1	1	1	1	1	1	1	1	1	1	1	1	1	1	1	1	1	1	1	1	1	0	2	9	11	8	1	1	13	3	6	4	1	3	5
71	42	1	1	1	1	1	1	1	1	1	1	1	1	1	1	1	1	1	1	1	1	1	1	1	1	1	1	1	1	1	1	1	1	1	1	1	2	6	9	8	0	4	14	5	3	4	1	5	11
71	43	0	0	0	0	0	0	0	0	0	0	0	0	0	0	0	0	0	0	0	0	0	0	0	0	0	0	0	0	0	0	0	0	0	0	0	0	0	0	8	0	0	0	0	0	0	0	0	0
71	44	1	1	1	1	1	1	1	1	1	1	1	1	1	1	1	1	1	1	1	1	1	1	1	1	1	1	1	1	1	1	1	1	1	1	2	3	8	10	10	4	7	18	4	8	4	0	5	9
71	45	0	0	0	0	0	0	0	0	0	0	0	0	0	0	0	0	0	0	0	0	0	0	0	0	0	0	0	0	0	0	0	0	0	0	0	0	0	0	9	0	0	0	0	0	0	0	0	0
71	46	1	1	1	1	1	1	1	1	1	1	1	1	1	1	1	1	1	1	1	1	1	1	1	1	1	1	1	1	1	1	1	1	1	1	1	8	7	11	10	1	5	17	3	6	1	0	6	8
71	47	0	1	0	1	1	1	0	1	0	0	1	0	0	0	0	0	0	0	0	1	1	1	1	0	1	1	1	0	0	1	0	1	0	1	0	1	5	8	8	0	1	10	3	4	0	0	5	5
71	48	1	0	1	0	1	1	0	1	0	1	1	1	1	0	1	1	1	0	1	0	0	0	0	0	0	0	0	0	1	0	0	0	0	0	0	0	5	2	9	0	1	9	0	1	0	0	2	4
71	49	1	0	1	1	0	1	1	1	1	0	0	1	1	1	1	0	1	1	0	0	0	0	1	0	1	0	0	0	0	0	0	0	0	0	0	1	3	4	6	0	0	6	0	2	0	0	4	4
71	50	1	0	1	1	0	1	1	1	1	0	0	0	1	1	1	0	1	0	0	0	0	0	1	0	1	0	0	1	0	0	0	1	0	0	0	0	3	2	7	0	1	10	0	2	0	1	3	4
71	51	1	1	1	1	1	1	1	1	1	1	1	1	1	1	1	1	1	1	1	1	1	1	1	1	1	1	1	1	1	1	1	1	1	1	2	5	11	9	8	0	2	15	5	5	1	0	7	12
71	52	0	1	0	1	0	1	0	1	0	0	0	0	0	0	0	0	0	0	0	1	1	1	0	1	0	1	1	1	1	1	0	1	1	1	0	1	5	7	7	0	4	13	3	4	0	0	5	9
71	53	0	1	0	0	0	0	1	0	0	0	1	1	0	1	0	0	0	0	0	1	0	1	1	0	0	1	1	1	1	1	1	0	0	1	0	1	4	5	7	0	1	6	0	1	2	0	1	3
71	54	0	0	0	0	0	0	0	0	0	0	0	0	0	0	0	0	0	0	0	0	0	0	0	0	0	0	0	0	0	0	0	0	0	0	0	0	0	0	5	0	0	0	0	0	0	0	0	0
71	55	1	1	1	1	1	1	1	1	1	1	1	1	1	1	1	1	1	1	1	1	1	1	1	1	1	1	1	1	1	1	1	1	1	1	1	3	7	11	7	0	5	18	4	7	3	1	6	9
71	56	0	1	1	0	0	1	0	0	0	0	1	1	0	0	1	0	1	0	0	0	1	1	0	1	1	0	1	1	1	0	1	0	0	1	0	0	5	8	9	0	3	7	0	2	0	0	4	8
71	57	0	1	0	0	0	0	0	0	0	0	0	0	0	0	1	1	1	0	1	1	1	0	1	0	1	1	0	1	1	1	1	1	0	1	0	0	4	8	9	0	2	13	2	1	1	1	4	4
71	58	0	1	0	0	0	1	1	1	0	0	0	0	1	0	0	0	0	0	0	1	0	0	1	1	1	1	0	1	0	1	1	0	1	1	0	0	4	6	6	0	3	12	0	4	2	0	5	9
71	59	0	0	0	0	0	0	0	0	0	0	0	0	0	0	0	0	0	0	0	0	0	0	0	0	0	0	0	0	0	0	0	0	0	0	0	0	0	0	6	0	0	0	0	0	0	0	0	0
71	60	1	1	1	1	1	1	1	1	1	1	1	1	1	1	1	1	1	1	1	1	1	1	1	1	1	1	1	1	1	1	1	1	1	1	1	4	9	9	6	0	2	16	5	8	3	0	7	8
71	61	1	1	1	1	1	1	1	1	1	1	1	1	1	1	1	1	1	1	1	1	1	1	1	1	1	1	1	1	1	1	1	1	1	1	0	0	6	11	9	1	4	12	3	4	4	0	3	9
71	62	0	1	0	0	0	0	0	1	0	1	0	1	0	0	0	1	0	0	1	1	1	1	1	1	1	1	1	1	1	1	1	1	1	0	0	2	4	6	7	0	2	11	0	6	0	1	3	10
71	63	1	1	1	1	1	1	1	1	1	1	1	1	1	1	1	1	1	1	1	1	1	1	1	1	1	1	1	1	1	1	1	1	1	1	1	1	7	7	9	0	4	14	3	4	3	1	3	7
71	64	1	0	1	0	1	1	1	1	1	0	1	1	1	1	0	1	1	1	1	1	0	0	1	0	0	0	0	0	0	0	1	0	1	0	0	0	6	5	7	0	4	8	0	1	2	0	5	6
71	65	1	1	1	1	1	1	1	1	1	1	1	1	1	1	1	1	1	1	1	1	1	1	1	1	1	1	1	1	1	1	1	1	1	1	1	3	8	13	7	0	4	15	4	5	3	1	8	11
71	66	0	1	0	0	1	0	1	0	1	0	0	1	0	1	0	1	1	0	1	1	1	1	0	1	1	0	0	1	1	0	0	1	1	1	0	2	5	10	7	0	4	11	2	4	2	0	5	7
71	67	0	1	1	0	0	0	1	0	0	1	1	1	1	0	1	1	0	0	1	0	1	1	1	1	0	0	1	1	0	1	1	1	1	1	0	1	5	6	8	0	2	11	0	4	3	0	5	7
71	68	0	1	1	0	0	1	0	0	1	0	1	0	0	1	0	0	0	0	1	1	0	1	1	0	1	0	1	1	1	1	1	0	1	1	0	0	6	10	5	0	2	10	0	2	0	0	4	5
71	69	1	1	1	1	1	1	1	1	1	1	1	1	1	1	1	1	1	1	1	1	1	1	1	1	1	1	1	1	1	1	1	1	1	1	1	1	7	10	9	1	9	22	5	9	1	1	8	11
71	70	1	1	1	1	1	1	1	1	1	1	1	1	1	1	1	1	1	1	1	1	1	1	1	1	1	1	1	1	1	1	1	1	1	1	1	4	7	9	8	0	3	14	4	9	2	1	6	9
71	71	1	1	1	1	1	1	1	1	1	1	1	1	1	1	1	1	1	1	1	1	1	1	1	1	1	1	1	1	1	1	1	1	1	1	1	1	7	10	9	0	3	14	4	3	1	0	6	7
71	72	0	1	0	0	1	1	1	0	1	0	0	0	1	0	0	0	0	0	1	0	1	1	1	1	1	1	0	1	1	1	1	1	0	1	1	1	5	5	6	0	3	13	0	3	2	0	7	6
71	73	1	0	1	0	0	0	0	0	1	1	1	1	1	0	1	1	0	1	0	0	0	0	0	1	0	1	1	0	0	0	0	0	0	0	0	0	5	6	7	0	1	6	0	4	0	0	0	5
71	74	1	0	0	1	1	0	1	1	0	1	0	1	1	1	0	0	1	1	0	0	0	0	1	0	0	0	1	1	0	0	1	1	0	0	0	0	5	3	7	0	1	10	0	1	2	0	3	5
71	75	0	1	0	1	0	0	0	0	1	0	0	1	0	1	1	0	0	0	0	1	1	0	1	0	1	1	1	1	1	1	1	1	0	0	0	1	5	8	7	0	2	11	3	3	2	0	6	6
71	76	1	0	1	0	1	1	1	1	1	1	1	0	1	1	1	1	0	1	1	0	1	0	0	0	1	1	0	0	0	0	1	0	0	0	0	0	4	6	8	0	0	11	0	2	1	0	3	7
71	77	0	0	0	0	0	0	0	0	0	0	0	0	0	0	0	0	0	0	0	0	0	0	0	0	0	0	0	0	0	0	0	0	0	0	0	0	0	3	8	0	0	0	0	0	0	0	0	0
71	78	1	1	1	1	1	1	1	1	1	1	1	1	1	1	1	1	1	1	1	1	1	1	1	1	1	1	1	1	1	1	1	1	1	1	2	3	8	14	5	0	4	17	5	6	1	2	9	10
71	79	0	1	0	0	1	1	0	0	0	0	0	0	0	1	0	0	0	0	1	1	1	0	1	1	1	1	1	1	1	1	1	1	0	1	0	0	5	2	6	0	1	15	1	2	2	0	8	5
71	80	1	0	1	0	1	1	1	1	1	1	1	1	0	1	0	1	1	1	0	0	0	0	0	0	1	0	0	0	0	0	0	0	0	0	0	0	4	4	9	0	1	8	0	2	2	1	4	5
71	81	0	0	0	0	0	0	0	0	0	0	0	0	0	0	0	0	0	0	0	0	0	0	0	0	0	0	0	0	0	0	0	0	0	0	0	0	0	0	7	0	0	0	0	0	0	0	0	0
71	82	1	1	1	1	1	1	1	1	1	1	1	1	1	1	1	1	1	1	1	1	1	1	1	1	1	1	1	1	1	1	1	1	1	1	0	5	8	13	9	1	4	19	2	11	0	0	5	9
71	83	0	0	0	0	0	0	0	0	0	0	0	0	0	0	0	0	0	0	0	0	0	0	0	0	0	0	0	0	0	0	0	0	0	0	0	0	0	0	6	0	0	0	0	0	0	0	0	0
71	84	0	1	0	0	1	1	0	0	1	0	0	0	1	1	0	0	0	0	1	1	1	1	1	1	1	1	1	1	1	1	0	1	1	1	0	0	6	6	7	0	4	16	3	5	3	1	7	7
71	85	1	0	0	0	1	1	0	1	0	1	0	1	1	1	1	1	0	1	0	0	0	1	0	0	1	0	1	0	0	0	1	0	1	0	1	0	5	7	9	0	3	11	0	2	0	0	6	4
71	86	0	0	0	0	0	0	0	0	0	0	0	0	0	0	0	0	0	0	0	0	0	0	0	0	0	0	0	0	0	0	0	0	0	0	0	0	0	0	8	0	0	0	0	0	0	0	0	0
71	87	1	1	1	1	1	1	1	1	1	1	1	1	1	1	1	1	1	1	1	1	1	1	1	1	1	1	1	1	1	1	1	1	1	1	1	2	8	10	8	0	3	14	2	9	3	0	4	7
71	88	0	1	1	1	0	0	1	0	0	0	0	0	0	1	0	1	0	0	0	0	1	0	1	0	1	1	1	1	1	1	1	1	0	1	1	1	7	4	6	0	3	11	0	5	2	0	4	7
71	89	1	0	1	1	1	1	1	0	1	1	1	0	1	1	1	0	1	0	1	0	0	0	1	0	0	0	0	0	1	0	1	0	0	0	0	0	4	4	5	0	1	9	0	0	2	0	0	4
71	90	1	0	1	0	1	1	1	1	1	1	1	1	1	0	0	0	1	1	0	0	0	0	0	0	0	0	1	0	0	1	1	1	0	1	0	0	5	5	7	0	2	11	0	4	2	0	4	6
71	91	1	1	1	1	1	1	1	1	1	1	1	1	1	1	1	1	1	1	1	1	1	1	1	1	1	1	1	1	1	1	1	1	1	1	0	5	7	11	5	0	7	15	3	7	1	0	6	6
71	92	0	1	1	0	1	0	0	0	1	1	0	0	1	0	0	1	1	0	1	1	0	1	1	0	1	1	1	1	1	1	1	0	1	1	0	1	5	6	6	0	1	12	0	5	0	0	3	6
71	93	1	0	0	1	1	1	1	1	1	1	0	1	1	1	1	0	1	1	0	0	0	0	0	1	0	0	0	0	0	1	0	0	0	0	0	0	5	5	8	0	2	13	0	3	1	1	4	6
71	94	1	1	1	1	1	1	1	1	1	1	1	1	1	1	1	1	1	1	1	1	1	1	1	1	1	1	1	1	1	1	1	1	1	1	1	5	5	13	6	0	6	16	4	8	4	2	6	8
71	95	1	1	1	1	1	1	1	1	1	1	1	1	1	1	1	1	1	1	1	1	1	1	1	1	1	1	1	1	1	1	1	1	1	1	1	0	6	7	11	0	5	15	2	7	3	1	6	9
71	96	0	0	0	0	0	0	0	0	0	0	0	0	0	0	0	0	0	0	0	0	0	0	0	0	0	0	0	0	0	0	0	0	0	0	0	0	0	0	7	0	0	0	0	0	0	0	0	0
71	97	0	1	0	0	0	0	0	0	0	1	0	1	0	0	0	0	0	0	1	1	1	1	1	1	1	0	1	1	1	1	1	0	1	1	1	2	6	7	8	0	6	13	2	4	0	0	9	8
71	98	1	0	1	0	1	0	1	1	1	1	1	0	1	1	1	1	1	0	1	0	0	0	1	0	0	0	0	1	0	0	0	1	0	0	0	0	4	1	6	0	0	7	0	2	0	0	2	5
71	99	1	0	0	1	1	0	1	1	1	1	1	1	1	1	1	1	1	1	0	1	1	0	0	0	0	0	1	0	0	0	0	0	1	0	0	0	6	5	9	0	5	7	2	6	3	0	3	6
71	100	0	1	1	0	1	0	0	1	1	0	0	1	1	0	1	0	0	0	1	1	1	1	0	1	0	1	1	1	1	1	0	1	0	0	0	0	7	7	8	0	5	9	4	2	0	0	7	2
71	101	0	1	0	1	0	0	1	0	1	0	0	0	0	0	1	0	0	0	1	1	0	1	1	1	0	0	1	1	1	0	1	1	0	1	1	1	5	6	6	0	3	8	1	4	1	0	7	9
71	102	1	0	1	0	1	1	1	1	0	1	1	1	1	1	1	1	0	1	1	0	0	0	1	0	1	0	0	0	1	1	0	1	0	1	0	0	4	7	7	0	2	15	0	3	3	1	3	5
71	103	0	0	0	0	0	0	0	0	0	0	0	0	0	0	0	0	0	0	0	0	0	0	0	0	0	0	0	0	0	0	0	0	0	0	0	0	0	0	9	0	0	0	0	0	0	0	0	0
71	104	0	1	0	0	1	1	0	0	1	1	1	0	0	0	1	0	1	0	1	0	1	1	1	0	1	0	1	1	1	1	0	1	0	1	0	1	4	2	8	0	1	12	0	2	0	0	2	9
71	105	0	0	0	0	0	0	0	0	0	0	0	0	0	0	0	0	0	0	0	0	0	0	0	0	0	0	0	0	0	0	0	0	0	0	0	0	0	0	5	0	0	0	0	0	0	0	0	0
71	106	0	1	0	0	0	1	0	0	0	0	1	1	0	0	0	0	1	0	0	0	1	0	1	1	1	1	1	1	1	1	0	1	0	1	0	0	6	9	8	0	3	13	0	4	0	0	5	8
71	107	1	1	1	1	1	1	1	1	1	1	1	1	1	1	1	1	1	1	1	1	1	1	1	1	1	1	1	1	1	1	1	1	1	1	0	1	5	9	10	1	3	18	5	2	4	1	4	8
71	108	1	1	1	1	1	1	1	1	1	1	1	1	1	1	1	1	1	1	1	1	1	1	1	1	1	1	1	1	1	1	1	1	1	1	0	2	6	11	8	0	3	17	3	8	3	1	8	10
71	109	1	0	0	1	1	0	0	1	1	0	1	1	1	1	0	1	1	1	0	1	0	0	0	0	0	1	0	0	0	1	0	0	1	0	2	0	5	5	6	0	2	10	0	3	0	0	7	6
71	110	1	0	0	1	1	0	1	0	0	1	1	1	1	0	1	0	1	1	1	0	1	0	0	0	1	0	0	0	0	1	0	0	0	0	0	0	3	6	7	0	2	7	0	2	4	1	0	7
71	111	1	1	1	1	1	1	1	1	1	1	1	1	1	1	1	1	1	1	1	1	1	1	1	1	1	1	1	1	1	1	1	1	1	1	2	2	8	11	9	0	8	17	5	5	4	1	6	9
71	112	1	1	1	1	1	1	1	1	1	1	1	1	1	1	1	1	1	1	1	1	1	1	1	1	1	1	1	1	1	1	1	1	1	1	1	2	6	10	6	0	5	15	4	3	2	1	2	9
71	113	0	1	0	0	0	0	0	0	1	0	0	0	1	1	1	0	0	0	0	0	1	1	0	1	1	0	0	0	1	1	1	1	1	1	0	0	3	3	9	0	2	8	0	3	0	0	4	4
71	114	0	0	0	0	0	0	0	0	0	0	0	0	0	0	0	0	0	0	0	0	0	0	0	0	0	0	0	0	0	0	0	0	0	0	0	0	0	0	5	0	0	0	0	0	0	0	0	0
71	115	1	0	1	0	0	1	0	1	1	1	0	0	1	0	1	1	0	1	0	0	0	0	0	1	0	0	0	0	0	0	0	0	0	0	0	0	3	2	8	0	0	7	0	0	0	0	3	5
71	116	1	0	1	1	1	1	0	1	0	0	1	1	0	0	1	0	1	1	0	0	0	0	1	0	0	0	0	0	0	0	0	0	0	0	0	1	3	3	6	0	3	8	0	3	0	0	5	5
71	117	0	1	0	1	1	0	0	0	0	0	0	1	1	0	0	0	0	0	0	1	1	0	1	0	1	0	1	1	0	0	1	1	0	1	0	0	5	8	6	0	3	11	0	4	3	0	2	8
71	118	1	0	1	0	0	1	1	0	1	1	1	0	1	1	1	1	1	1	0	0	0	0	0	0	0	0	1	0	0	0	0	0	0	1	0	0	2	4	8	0	0	8	0	1	2	0	0	4
71	119	1	1	1	1	1	1	1	1	1	1	1	1	1	1	1	1	1	1	1	1	1	1	1	1	1	1	1	1	1	1	1	1	1	1	1	1	6	7	10	0	1	11	4	6	3	1	2	4
71	120	0	1	0	1	1	0	0	0	0	0	0	0	0	1	0	0	0	0	1	1	1	0	1	1	0	1	0	0	1	0	1	0	1	1	0	0	5	6	7	0	5	8	2	1	0	0	5	5
71	121	1	0	0	1	1	1	0	1	1	1	1	1	1	1	0	0	1	0	0	1	0	0	0	0	1	0	1	0	0	0	0	0	0	0	0	1	4	8	10	0	2	8	0	3	0	0	4	4
71	122	0	1	1	1	0	0	0	1	1	0	0	0	0	0	0	0	0	0	1	1	1	0	1	1	1	1	1	1	1	0	0	1	1	1	0	2	7	6	9	1	3	13	2	3	2	0	9	5
71	123	0	0	0	0	0	0	0	0	0	0	0	0	0	0	0	0	0	0	0	0	0	0	0	0	0	0	0	0	0	0	0	0	0	0	0	0	0	0	8	0	0	0	0	0	0	0	0	0
71	124	0	1	0	1	1	1	0	0	0	0	0	1	0	0	0	0	1	0	1	1	1	1	1	1	1	1	1	1	1	1	1	1	1	1	1	2	7	11	8	0	6	16	3	8	1	0	8	11
71	125	0	1	0	1	0	0	1	1	0	0	1	1	0	0	0	0	0	1	0	0	0	1	1	1	1	1	0	1	1	1	1	0	0	1	0	0	5	9	6	0	1	12	0	3	2	0	6	9
71	126	0	0	0	0	0	0	0	0	0	0	0	0	0	0	0	0	0	0	0	0	0	0	0	0	0	0	0	0	0	0	0	0	0	0	0	0	0	0	8	0	0	0	0	0	0	1	0	0
71	127	0	1	0	0	0	0	0	0	0	1	0	0	0	0	0	0	1	1	1	1	0	1	0	1	1	0	1	0	1	1	1	0	0	0	0	0	4	5	3	0	2	11	0	2	0	0	4	9
71	128	0	1	0	0	0	1	1	1	0	0	0	0	0	0	0	0	0	0	1	1	1	1	1	1	1	0	1	1	0	0	1	0	1	1	0	1	5	8	8	0	1	9	2	4	2	0	3	4
71	129	0	0	0	0	0	0	0	0	0	0	0	0	0	0	0	0	0	0	0	0	0	0	0	0	0	0	0	0	0	0	0	0	0	0	0	0	0	0	7	0	0	0	0	0	0	0	0	0
71	130	1	0	0	0	0	1	1	1	1	1	1	0	1	1	1	1	0	1	0	1	1	1	0	0	0	0	0	0	1	0	1	0	0	0	0	0	6	8	8	0	1	9	4	4	3	1	3	6
71	131	1	1	1	1	1	1	1	1	1	1	1	1	1	1	1	1	1	1	1	1	1	1	1	1	1	1	1	1	1	1	1	1	1	1	1	3	8	13	8	1	5	21	2	11	3	0	3	8
71	132	1	1	1	1	1	1	1	1	1	1	1	1	1	1	1	1	1	1	1	1	1	1	1	1	1	1	1	1	1	1	1	1	1	1	1	1	6	11	8	2	3	19	6	4	3	0	4	10
71	133	0	0	0	0	0	0	0	0	0	0	0	0	0	0	0	0	0	0	0	0	0	0	0	0	0	0	0	0	0	0	0	0	0	0	0	0	0	0	7	0	0	0	0	0	0	0	0	0
71	134	0	1	0	0	0	0	0	1	0	0	1	1	0	0	0	1	0	1	1	1	1	1	1	1	1	0	1	1	1	1	1	0	1	1	1	2	7	14	9	0	4	11	2	7	1	0	5	9
71	135	0	0	0	0	0	0	0	0	0	0	0	0	0	0	0	0	0	0	0	0	0	0	0	0	0	0	0	0	0	0	0	0	0	0	0	0	0	0	6	0	0	0	0	0	0	0	0	0
71	136	1	0	1	1	1	0	1	1	1	1	1	1	0	1	1	1	1	1	0	0	1	1	1	1	0	1	1	1	0	0	0	0	0	0	1	1	6	10	7	0	4	10	0	4	6	1	6	7
71	137	1	0	0	0	1	1	1	1	1	0	0	1	1	0	1	1	0	1	0	0	0	1	1	0	0	1	1	0	1	0	0	0	0	0	0	0	3	4	7	1	1	12	0	4	3	0	3	7
71	138	1	1	1	1	1	1	1	1	1	1	1	1	1	1	1	1	1	1	1	1	1	1	1	1	1	1	1	1	1	1	1	1	1	1	2	0	7	9	7	0	3	15	3	4	2	0	7	7
71	139	0	0	0	0	0	0	0	0	0	0	0	0	0	0	0	0	0	0	0	0	0	0	0	0	0	0	0	0	0	0	0	0	0	0	0	0	0	0	4	0	0	0	0	0	0	0	0	0
71	140	0	0	0	0	0	0	0	0	0	0	0	0	0	0	0	0	0	0	0	0	0	0	0	0	0	0	0	0	0	0	0	0	0	0	0	0	0	1	5	0	0	0	0	0	0	0	0	0
71	141	1	1	1	1	1	1	1	1	1	1	1	1	1	1	1	1	1	1	1	1	1	1	1	1	1	1	1	1	1	1	1	1	1	1	0	1	9	9	7	0	8	17	3	7	3	1	8	8
71	142	1	0	0	1	1	1	1	1	1	0	1	1	1	0	1	1	1	0	0	0	0	1	0	0	0	0	0	0	0	1	0	0	0	0	0	0	5	2	7	0	2	8	0	1	3	0	2	3
71	143	0	1	1	1	0	0	0	0	0	1	1	0	0	0	0	0	0	0	0	1	1	1	1	1	1	1	1	1	0	1	0	1	0	0	0	0	6	7	5	0	3	12	2	3	1	0	3	9
71	144	0	1	1	0	0	0	1	0	1	0	1	0	0	0	0	0	0	0	0	1	0	0	1	1	0	1	1	0	1	1	0	1	0	1	0	0	4	7	6	0	2	11	0	1	3	0	2	6
71	145	1	0	1	1	1	1	1	1	1	0	1	1	1	0	1	1	1	1	1	0	0	0	1	0	0	1	0	0	1	1	1	1	0	0	0	1	5	8	9	0	5	14	0	3	3	1	6	7
71	146	0	1	0	0	0	1	0	0	1	1	0	0	1	0	0	0	0	0	0	1	0	0	1	1	1	0	1	1	0	1	1	0	1	1	0	0	3	4	7	0	2	13	0	5	1	0	4	6
71	147	0	1	0	0	0	0	0	1	0	0	1	0	0	0	0	0	0	0	1	1	1	0	0	0	0	1	1	1	1	0	1	1	1	1	0	2	5	8	8	0	3	9	1	6	0	0	6	8
71	148	1	0	1	1	0	1	1	1	1	1	1	1	1	0	1	1	1	0	0	1	0	0	1	1	0	0	0	0	0	0	0	0	0	0	0	0	6	5	9	0	2	12	0	4	2	1	3	4
71	149	0	1	1	0	0	0	0	0	1	1	0	1	0	0	0	1	0	1	1	1	1	0	1	1	1	1	0	1	1	1	1	0	1	1	0	2	6	9	8	0	2	12	1	7	1	0	4	7
71	150	0	1	0	0	0	0	1	0	1	0	0	0	0	0	0	1	0	0	0	1	1	1	0	0	1	0	1	0	0	1	0	1	1	1	0	1	3	6	8	0	1	6	0	2	2	0	3	6
71	151	1	1	1	1	1	1	1	1	1	1	1	1	1	1	1	1	1	1	1	1	1	1	1	1	1	1	1	1	1	1	1	1	1	1	0	3	7	11	8	2	4	20	4	9	4	0	7	7
71	152	1	0	1	1	0	0	1	1	1	1	0	1	0	1	1	1	1	1	0	0	0	0	1	0	0	0	0	0	0	1	0	0	1	1	0	1	4	3	6	0	1	9	0	0	4	0	2	3
71	153	1	1	1	1	1	1	1	1	1	1	1	1	1	1	1	1	1	1	1	1	1	1	1	1	1	1	1	1	1	1	1	1	1	1	0	4	7	13	7	1	2	17	5	9	3	0	6	10
71	154	0	1	0	0	0	1	0	0	1	1	0	0	0	1	0	0	1	0	1	0	1	1	1	1	1	1	0	0	0	1	1	1	1	1	0	0	5	9	6	0	2	10	0	4	1	1	3	6
71	155	1	1	1	1	1	1	1	1	1	1	1	1	1	1	1	1	1	1	1	1	1	1	1	1	1	1	1	1	1	1	1	1	1	1	0	1	6	10	8	1	1	15	4	6	3	1	7	8
71	156	0	1	0	0	0	1	0	1	0	1	0	0	0	0	0	0	1	0	1	1	1	0	1	1	1	0	1	0	1	1	1	1	1	1	0	0	6	6	10	0	2	13	3	7	0	0	5	8
71	157	0	1	1	1	0	0	0	1	0	1	0	0	1	0	1	1	0	0	1	1	1	0	1	1	1	1	1	0	0	0	1	1	1	1	1	0	7	7	8	0	3	11	2	3	0	1	5	7
71	158	0	1	0	1	0	0	1	0	0	1	0	0	0	0	1	0	1	0	1	1	1	0	1	1	1	0	1	0	1	0	1	1	1	0	0	1	6	7	10	0	3	11	2	6	4	1	7	10
71	159	0	1	1	0	0	1	1	0	0	0	0	0	1	0	0	1	1	0	0	1	1	1	1	1	1	0	1	1	1	0	1	1	0	0	0	0	5	5	9	0	4	12	6	0	2	1	4	9
71	160	1	0	1	1	0	1	1	1	1	0	1	1	1	1	1	0	1	1	0	1	0	0	0	0	0	0	0	0	0	1	0	0	0	0	0	0	6	6	9	0	1	11	0	2	4	0	3	5
71	161	0	1	0	0	1	1	0	0	0	1	0	1	0	0	0	1	0	0	1	0	1	1	1	0	1	1	0	1	1	1	1	1	0	1	0	0	5	8	8	0	3	13	0	8	1	0	3	7
71	162	0	0	0	0	0	0	0	0	0	0	0	0	0	0	0	0	0	0	0	0	0	0	0	0	0	0	0	0	0	0	0	0	0	0	0	0	0	0	7	0	0	0	0	0	0	0	0	0
71	163	1	1	1	1	1	1	1	1	1	1	1	1	1	1	1	1	1	1	1	1	1	1	1	1	1	1	1	1	1	1	1	1	1	1	1	3	9	12	6	0	6	14	5	5	4	0	5	11
71	164	0	0	0	0	0	0	0	0	0	0	0	0	0	0	0	0	0	0	0	0	0	0	0	0	0	0	0	0	0	0	0	0	0	0	0	0	0	0	8	0	0	0	0	0	0	0	0	0
71	165	0	1	0	0	1	0	0	0	0	0	1	0	0	0	1	1	1	0	0	1	1	1	1	1	1	1	1	0	0	1	1	0	0	1	0	0	6	10	8	0	4	10	2	2	0	1	2	5
71	166	0	1	0	1	0	0	0	1	0	0	0	1	1	0	1	0	0	0	1	1	1	1	1	1	1	1	1	1	1	1	1	1	1	0	0	0	6	8	9	0	2	12	3	6	0	0	4	7
71	167	0	0	0	0	0	0	0	0	0	0	0	0	0	0	0	0	0	0	0	0	0	0	0	0	0	0	0	0	0	0	0	0	0	0	0	0	0	0	6	0	0	0	0	0	0	0	0	0
71	168	0	0	0	0	0	0	0	0	0	0	0	0	0	0	0	0	0	0	0	0	0	0	0	0	0	0	0	0	0	0	0	0	0	0	0	0	0	0	7	0	0	0	0	0	0	0	0	0
71	169	1	1	1	1	1	1	1	1	1	1	1	1	1	1	1	1	1	1	1	1	1	1	1	1	1	1	1	1	1	1	1	1	1	1	1	4	9	13	5	0	3	18	4	6	3	0	5	15
71	170	0	1	0	0	0	0	0	1	0	1	1	1	0	1	0	0	1	1	1	1	1	1	1	0	0	1	0	1	1	0	0	0	1	1	0	0	4	5	9	0	4	9	1	4	2	0	6	6
71	171	0	0	0	0	0	0	0	0	0	0	0	0	0	0	0	0	0	0	0	0	0	0	0	0	0	0	0	0	0	0	0	0	0	0	0	0	0	0	8	0	0	0	0	0	0	0	0	0
71	172	1	1	1	1	1	1	1	1	1	1	1	1	1	1	1	1	1	1	1	1	1	1	1	1	1	1	1	1	1	1	1	1	1	1	0	2	6	10	8	0	3	19	5	5	3	1	4	10
71	173	1	0	0	1	1	1	0	1	1	1	1	1	0	1	1	1	1	1	0	0	0	1	0	0	0	0	0	0	0	0	0	0	0	1	0	0	5	6	7	0	0	9	0	0	0	0	6	5
71	174	1	0	1	1	1	0	1	1	1	1	1	1	0	1	1	0	1	0	0	0	0	0	0	0	0	0	0	0	0	0	0	1	0	0	0	0	5	3	8	0	1	7	0	1	4	1	3	3
71	175	0	0	0	0	0	0	0	0	0	0	0	0	0	0	0	0	0	0	0	0	0	0	0	0	0	0	0	0	0	0	0	0	0	0	0	0	1	0	7	0	0	0	0	0	0	0	0	1
71	176	1	0	1	1	1	1	0	0	0	1	1	1	1	1	1	0	1	1	0	0	1	0	1	1	1	0	1	0	0	0	0	0	0	0	0	0	4	0	9	0	1	9	0	0	0	1	0	5
71	177	0	1	0	0	1	1	1	1	0	0	0	0	0	0	1	1	0	0	1	1	0	1	1	0	1	1	0	1	1	1	1	1	1	1	1	1	5	8	9	0	3	13	0	4	2	0	3	6
71	178	0	0	0	0	0	0	0	0	0	0	0	0	0	0	0	0	0	0	0	0	0	0	0	0	0	0	0	0	0	0	0	0	0	0	0	0	0	0	6	0	0	0	0	0	0	0	0	0
71	179	1	1	1	1	1	1	1	1	1	1	1	1	1	1	1	1	1	1	1	1	1	1	1	1	1	1	1	1	1	1	1	1	1	1	1	1	8	6	6	0	4	15	2	5	4	1	2	6
71	180	1	1	1	1	1	1	1	1	1	1	1	1	1	1	1	1	1	1	1	1	1	1	1	1	1	1	1	1	1	1	1	1	1	1	1	3	5	13	6	1	3	15	4	7	3	2	5	11
71	181	0	1	0	0	0	0	0	1	1	0	0	1	1	1	0	0	1	0	1	1	1	0	0	1	0	1	1	1	1	1	1	0	1	1	0	2	6	9	7	0	2	9	0	6	0	0	5	5
71	182	1	0	1	0	1	0	0	1	1	1	0	0	1	1	1	0	1	1	0	0	0	0	1	0	0	0	0	1	0	0	0	1	0	0	0	0	3	1	9	0	0	3	0	1	0	0	1	7
71	183	1	0	0	1	1	0	1	1	1	1	1	1	1	1	1	1	0	0	0	0	0	0	0	0	0	0	0	1	0	0	1	0	0	1	0	0	5	3	6	0	0	7	0	0	3	0	1	2
71	184	1	1	1	1	1	1	1	1	1	1	1	1	1	1	1	1	1	1	1	1	1	1	1	1	1	1	1	1	1	1	1	1	1	1	0	4	8	11	6	2	2	17	0	8	4	0	6	9
71	185	1	1	1	1	1	1	1	1	1	1	1	1	1	1	1	1	1	1	1	1	1	1	1	1	1	1	1	1	1	1	1	1	1	1	0	2	5	6	9	0	3	17	5	5	3	2	3	7
71	186	0	0	0	0	0	0	0	0	0	0	0	0	0	0	0	0	0	0	0	0	0	0	0	0	0	0	0	0	0	0	0	0	0	0	0	0	0	0	7	0	0	0	0	0	0	0	0	0
71	187	1	0	1	1	1	1	1	1	1	1	1	0	0	1	1	1	1	1	0	0	0	0	0	0	1	0	1	0	0	1	0	0	0	0	0	2	4	6	10	0	2	12	0	3	3	2	2	5
71	188	1	1	1	1	1	1	1	1	1	1	1	1	1	1	1	1	1	1	1	1	1	1	1	1	1	1	1	1	1	1	1	1	1	1	0	2	8	12	8	0	3	14	1	7	5	0	9	7
71	189	1	0	0	0	1	1	0	1	0	1	0	1	0	1	1	0	0	1	1	0	1	0	1	0	1	0	0	0	1	0	0	0	0	0	0	0	3	3	7	0	3	9	0	0	1	1	6	5
71	190	0	1	0	0	0	0	1	0	0	0	0	0	1	0	0	0	0	0	0	1	1	1	0	1	1	0	1	1	1	0	1	1	0	1	0	0	5	8	6	0	3	8	1	6	1	0	1	10
71	191	1	1	1	1	1	1	1	1	1	1	1	1	1	1	1	1	1	1	1	1	1	1	1	1	1	1	1	1	1	1	1	1	1	1	0	2	7	14	9	0	2	16	3	6	2	0	4	6
71	192	1	1	1	1	1	1	1	1	1	1	1	1	1	1	1	1	1	1	1	1	1	1	1	1	1	1	1	1	1	1	1	1	1	1	2	1	7	11	7	0	3	21	4	6	3	0	5	9
71	193	1	1	1	1	1	1	1	1	1	1	1	1	1	1	1	1	1	1	1	1	1	1	1	1	1	1	1	1	1	1	1	1	1	1	0	3	7	10	9	0	3	21	3	6	2	0	6	13
71	194	0	0	0	0	0	0	0	0	0	0	0	0	0	0	0	0	0	0	0	0	0	0	0	0	0	0	0	0	0	0	0	0	0	0	0	0	0	0	9	0	0	0	0	0	0	0	0	0
71	195	0	1	1	0	0	1	0	0	0	0	0	0	0	0	0	0	0	0	1	0	1	1	0	1	1	1	1	0	1	1	1	1	1	1	2	1	8	7	6	0	2	18	0	3	0	0	4	10
71	196	0	0	0	0	0	0	0	0	0	0	0	0	0	0	0	0	0	0	0	0	0	0	0	0	0	0	0	0	0	0	0	0	0	0	0	0	0	0	7	0	0	0	0	0	0	0	0	0
71	197	0	1	0	1	0	0	0	0	0	0	0	0	0	0	0	1	0	1	1	1	1	0	1	1	0	1	1	0	1	1	1	1	1	1	0	2	6	8	8	0	5	14	1	3	0	0	6	10
71	198	1	0	1	1	1	1	1	1	1	1	0	0	1	1	1	1	1	1	0	0	0	0	1	0	0	0	1	0	0	0	0	0	0	0	0	0	3	3	7	0	0	8	0	4	4	2	3	5
71	199	1	0	1	1	1	1	1	1	0	0	1	0	1	0	1	1	1	1	0	0	0	1	0	0	0	1	0	1	0	0	0	1	0	1	0	1	6	5	8	0	0	17	0	5	3	1	3	7
71	200	1	1	1	1	1	1	1	1	1	1	1	1	1	1	1	1	1	1	1	1	1	1	1	1	1	1	1	1	1	1	1	1	1	1	1	1	8	11	8	0	4	14	2	6	3	0	4	9
71	201	1	0	1	0	1	0	0	0	1	1	0	1	1	1	1	0	1	1	0	0	0	0	1	1	0	1	0	0	0	0	0	0	0	0	0	0	4	2	9	0	1	5	0	0	3	0	1	2
71	202	1	1	1	1	1	1	1	1	1	1	1	1	1	1	1	1	1	1	1	1	1	1	1	1	1	1	1	1	1	1	1	1	1	1	0	3	7	8	9	0	4	17	3	5	3	0	3	8
71	203	0	1	0	0	0	0	0	0	0	0	0	0	0	0	0	0	0	1	1	0	1	1	1	1	1	1	1	1	1	1	1	1	1	1	0	0	5	7	8	0	1	9	0	4	1	0	6	6
71	204	0	1	0	0	1	0	0	0	0	0	0	1	0	0	0	0	0	0	1	1	1	0	1	0	0	1	0	0	1	1	1	0	1	1	0	1	5	11	7	0	2	10	2	4	0	0	6	7
71	205	0	1	0	0	0	0	0	1	0	1	0	0	0	0	0	1	0	0	1	0	1	0	1	0	1	1	1	0	0	1	1	1	1	1	1	0	5	5	8	0	3	6	0	2	0	0	5	5
71	206	0	1	1	1	0	0	0	1	0	0	1	1	0	0	1	0	0	0	0	0	1	1	0	0	1	1	1	1	1	1	1	0	1	1	0	2	5	7	8	0	2	13	0	6	0	0	5	7
71	207	0	0	0	0	0	0	0	0	0	0	0	0	0	0	0	0	0	0	0	0	0	0	0	0	0	0	0	0	0	0	0	0	0	0	0	0	0	0	8	0	0	0	0	0	0	0	0	0
[truncated: 561 more rows]
[truncated: 51 more columns]
