# Supplementary material for: Cultured Cortical Neurons Can Perform Blind Source Separation According to the Free-Energy Principle
Source: PLoS Comput Biol. 2015 Dec 21;11(12):e1004643. doi: 10.1371/journal.pcbi.1004643 (PMC4686348; doi:10.1371/journal.pcbi.1004643)
Supplement: S1 Dataset — Data are composed of conditional expectation transients for each condition (x_u_trn.csv, …, x_u_alt4.csv), Kullback-Leibler divergence transients for each condition (kld_trn.csv, …, kld_alt4.csv), and trains of evoked spike number at trial 1, 11, …, 91 in each culture in the TRN group (x(t)_trn_1.csv, …, x(t)_trn_23.csv). In file names, alt1, alt2, alt3, and alt4 indicate data under the alternative conditions where (a, ρ) = (1/2, 1/2), (3/4, 1/4), (3/4, 3/4), and (1, 1/2), respectively. (ZIP) [file pcbi.1004643.s004.zip › SupplementaryDataset1/x(t)_trn_14.csv]

trial	t	u1	u2	s1	s2	s3	s4	s5	s6	s7	s8	s9	s10	s11	s12	s13	s14	s15	s16	s17	s18	s19	s20	s21	s22	s23	s24	s25	s26	s27	s28	s29	s30	s31	s32	x1	x2	x3	x4	x5	x6	x7	x8	x9	x10	x11	x12	x13	x14
1	1	1	1	1	1	1	1	1	1	1	1	1	1	1	1	1	1	1	1	1	1	1	1	1	1	1	1	1	1	1	1	1	1	1	1	9	7	12	0	4	10	2	4	0	1	0	0	11	10
1	2	1	1	1	1	1	1	1	1	1	1	1	1	1	1	1	1	1	1	1	1	1	1	1	1	1	1	1	1	1	1	1	1	1	1	10	8	9	9	5	10	5	12	0	9	1	0	10	10
1	3	1	1	1	1	1	1	1	1	1	1	1	1	1	1	1	1	1	1	1	1	1	1	1	1	1	1	1	1	1	1	1	1	1	1	10	7	13	10	8	10	6	11	0	11	0	0	11	13
1	4	0	1	0	0	0	0	0	1	0	0	0	1	1	0	0	0	0	0	1	1	1	1	1	1	1	1	1	1	1	1	1	1	0	1	9	9	5	6	7	8	14	15	0	12	1	0	10	12
1	5	1	1	1	1	1	1	1	1	1	1	1	1	1	1	1	1	1	1	1	1	1	1	1	1	1	1	1	1	1	1	1	1	1	1	12	11	11	12	5	13	15	10	0	9	0	0	14	13
1	6	0	0	0	0	0	0	0	0	0	0	0	0	0	0	0	0	0	0	0	0	0	0	0	0	0	0	0	0	0	0	0	0	0	0	0	0	0	0	2	0	0	0	0	0	0	0	0	0
1	7	0	1	0	0	0	0	0	0	1	0	1	1	0	0	1	0	0	0	1	0	1	1	1	0	1	1	1	1	1	1	1	1	1	0	15	13	14	12	5	12	12	14	0	9	2	0	12	13
1	8	0	0	0	0	0	0	0	0	0	0	0	0	0	0	0	0	0	0	0	0	0	0	0	0	0	0	0	0	0	0	0	0	0	0	0	0	0	0	5	0	0	0	0	0	0	0	0	0
1	9	0	0	0	0	0	0	0	0	0	0	0	0	0	0	0	0	0	0	0	0	0	0	0	0	0	0	0	0	0	0	0	0	0	0	0	0	0	0	7	0	0	0	0	0	0	0	0	0
1	10	1	0	1	1	1	1	1	1	0	1	1	1	0	0	1	1	0	1	1	0	1	0	0	0	1	0	1	0	1	0	0	0	0	1	14	15	16	15	7	14	19	15	0	10	3	0	16	14
1	11	0	0	0	0	0	0	0	0	0	0	0	0	0	0	0	0	0	0	0	0	0	0	0	0	0	0	0	0	0	0	0	0	0	0	0	0	0	0	7	0	0	0	0	0	0	0	0	0
1	12	1	1	1	1	1	1	1	1	1	1	1	1	1	1	1	1	1	1	1	1	1	1	1	1	1	1	1	1	1	1	1	1	1	1	11	11	13	12	7	15	11	13	0	12	0	0	14	16
1	13	0	1	0	0	0	0	0	0	1	0	0	0	1	0	1	0	1	1	1	0	1	1	1	1	0	1	1	0	1	0	0	1	1	1	9	4	9	4	6	9	8	12	0	7	1	0	9	11
1	14	0	0	0	0	0	0	0	0	0	0	0	0	0	0	0	0	0	0	0	0	0	0	0	0	0	0	0	0	0	0	0	0	0	0	0	0	0	0	10	0	0	0	0	0	0	0	0	0
1	15	0	0	0	0	0	0	0	0	0	0	0	0	0	0	0	0	0	0	0	0	0	0	0	0	0	0	0	0	0	0	0	0	0	0	0	0	0	0	8	0	0	0	0	0	0	0	0	0
1	16	0	0	0	0	0	0	0	0	0	0	0	0	0	0	0	0	0	0	0	0	0	0	0	0	0	0	0	0	0	0	0	0	0	0	0	0	0	0	5	1	0	0	0	0	0	0	0	0
1	17	1	0	1	1	1	0	0	0	0	0	1	1	1	1	1	0	1	1	0	0	0	0	0	0	1	0	1	0	0	0	0	0	0	1	13	13	14	14	5	13	14	13	0	10	0	0	11	15
1	18	1	0	0	1	0	0	0	0	1	1	1	1	0	1	0	1	0	1	0	0	1	0	0	0	0	0	1	0	0	1	0	0	1	0	6	7	11	6	4	9	5	9	0	6	1	0	6	9
1	19	1	1	1	1	1	1	1	1	1	1	1	1	1	1	1	1	1	1	1	1	1	1	1	1	1	1	1	1	1	1	1	1	1	1	9	11	11	11	5	11	11	11	0	11	0	0	9	13
1	20	0	1	1	0	1	1	1	1	0	0	0	0	0	1	0	1	0	0	1	1	1	1	1	1	1	0	1	1	1	1	1	1	1	1	13	11	13	9	8	10	11	14	0	11	3	0	12	16
1	21	0	1	0	0	0	0	0	0	0	0	0	0	0	0	0	0	0	0	1	1	1	1	0	1	1	0	1	1	1	0	1	1	1	1	11	8	12	7	5	8	7	11	0	9	0	0	12	10
1	22	0	1	0	1	0	1	0	1	1	0	0	1	1	0	0	0	0	0	1	1	1	1	1	0	1	1	0	1	1	1	1	1	0	0	12	15	13	16	7	13	13	11	0	10	1	0	15	14
1	23	0	0	0	0	0	0	0	0	0	0	0	0	0	0	0	0	0	0	0	0	0	0	0	0	0	0	0	0	0	0	0	0	0	0	0	0	0	0	3	0	0	0	0	0	0	0	0	0
1	24	0	1	1	0	0	0	0	0	0	1	0	0	1	0	1	0	1	0	0	1	1	0	1	0	1	0	1	0	0	1	0	0	0	1	14	12	9	9	8	7	9	12	0	10	2	2	10	16
1	25	0	1	1	0	0	0	0	0	0	1	0	0	0	1	0	0	0	0	1	1	1	1	1	1	1	1	1	1	1	0	1	1	1	1	9	8	9	8	5	11	12	13	0	13	1	0	11	14
1	26	0	0	0	0	0	0	0	0	0	0	0	0	0	0	0	0	0	0	0	0	0	0	0	0	0	0	0	0	0	0	0	0	0	0	0	0	0	0	4	0	0	0	0	0	0	0	0	0
1	27	1	1	1	1	1	1	1	1	1	1	1	1	1	1	1	1	1	1	1	1	1	1	1	1	1	1	1	1	1	1	1	1	1	1	17	15	17	13	10	14	15	14	0	11	1	0	12	15
1	28	1	0	0	0	1	1	1	0	1	0	1	1	0	1	1	1	0	0	1	1	0	0	0	0	1	0	1	1	0	0	0	0	0	0	7	7	8	4	9	8	5	7	0	9	2	0	8	9
1	29	1	1	1	1	1	1	1	1	1	1	1	1	1	1	1	1	1	1	1	1	1	1	1	1	1	1	1	1	1	1	1	1	1	1	13	9	15	11	8	11	9	8	0	13	0	0	12	14
1	30	0	1	0	0	0	1	0	0	0	0	1	1	0	1	0	0	0	0	1	1	1	1	1	1	0	1	0	1	0	1	1	1	1	0	12	11	9	6	6	12	5	13	0	12	2	0	7	13
1	31	0	1	0	1	1	0	1	0	0	1	0	0	1	0	1	0	0	0	1	1	1	1	0	1	1	0	0	1	1	0	1	1	0	1	11	8	13	16	6	9	12	11	0	11	3	0	9	8
1	32	0	1	0	0	0	0	0	0	0	1	0	0	0	0	0	0	0	1	1	1	1	1	0	1	1	1	1	0	1	1	1	1	1	1	13	9	8	9	3	10	6	11	0	6	1	0	9	10
1	33	1	1	1	1	1	1	1	1	1	1	1	1	1	1	1	1	1	1	1	1	1	1	1	1	1	1	1	1	1	1	1	1	1	1	9	12	12	8	7	10	8	8	0	12	0	0	15	11
1	34	0	1	0	0	0	0	0	0	0	0	0	0	0	0	0	0	1	0	1	1	1	1	1	1	1	1	1	1	0	1	1	1	0	1	10	10	12	5	6	11	7	10	0	9	2	0	12	13
1	35	1	1	1	1	1	1	1	1	1	1	1	1	1	1	1	1	1	1	1	1	1	1	1	1	1	1	1	1	1	1	1	1	1	1	8	10	12	15	8	7	11	13	0	10	1	0	10	11
1	36	1	1	1	1	1	1	1	1	1	1	1	1	1	1	1	1	1	1	1	1	1	1	1	1	1	1	1	1	1	1	1	1	1	1	7	10	15	10	9	8	11	12	0	13	1	0	13	12
1	37	0	1	0	1	1	0	1	0	1	0	1	0	0	0	1	0	0	0	1	1	0	1	1	1	0	0	1	1	0	1	1	0	1	1	9	9	10	12	8	9	7	14	0	11	1	0	16	10
1	38	1	1	1	1	1	1	1	1	1	1	1	1	1	1	1	1	1	1	1	1	1	1	1	1	1	1	1	1	1	1	1	1	1	1	12	12	15	8	9	9	9	13	0	11	1	0	11	13
1	39	1	1	1	1	1	1	1	1	1	1	1	1	1	1	1	1	1	1	1	1	1	1	1	1	1	1	1	1	1	1	1	1	1	1	13	8	12	10	8	9	10	12	0	13	1	0	11	11
1	40	0	0	0	0	0	0	0	0	0	0	0	0	0	0	0	0	0	0	0	0	0	0	0	0	0	0	0	0	0	0	0	0	0	0	0	0	0	0	6	0	0	0	0	0	0	0	0	0
1	41	1	1	1	1	1	1	1	1	1	1	1	1	1	1	1	1	1	1	1	1	1	1	1	1	1	1	1	1	1	1	1	1	1	1	16	10	15	15	8	14	11	16	0	11	0	0	17	14
1	42	1	1	1	1	1	1	1	1	1	1	1	1	1	1	1	1	1	1	1	1	1	1	1	1	1	1	1	1	1	1	1	1	1	1	10	5	10	10	5	8	7	9	0	6	0	0	11	9
1	43	0	0	0	0	0	0	0	0	0	0	0	0	0	0	0	0	0	0	0	0	0	0	0	0	0	0	0	0	0	0	0	0	0	0	0	0	0	0	4	0	0	0	0	0	0	0	0	0
1	44	1	1	1	1	1	1	1	1	1	1	1	1	1	1	1	1	1	1	1	1	1	1	1	1	1	1	1	1	1	1	1	1	1	1	12	10	16	12	5	10	15	13	0	16	0	0	11	13
1	45	0	0	0	0	0	0	0	0	0	0	0	0	0	0	0	0	0	0	0	0	0	0	0	0	0	0	0	0	0	0	0	0	0	0	0	0	0	0	6	0	0	0	0	0	0	0	0	0
1	46	1	1	1	1	1	1	1	1	1	1	1	1	1	1	1	1	1	1	1	1	1	1	1	1	1	1	1	1	1	1	1	1	1	1	11	11	18	14	4	10	10	14	0	12	1	0	11	14
1	47	0	1	0	1	1	1	0	1	0	0	1	0	0	0	0	0	0	0	0	1	1	1	1	0	1	1	1	0	0	1	0	1	0	1	11	8	9	7	5	10	9	13	0	12	0	0	9	8
1	48	1	0	1	0	1	1	0	1	0	1	1	1	1	0	1	1	1	0	1	0	0	0	0	0	0	0	0	0	1	0	0	0	0	0	7	7	11	7	7	11	10	14	0	9	0	0	9	11
1	49	1	0	1	1	0	1	1	1	1	0	0	1	1	1	1	0	1	1	0	0	0	0	1	0	1	0	0	0	0	0	0	0	0	0	9	13	14	8	8	10	6	10	0	12	1	0	8	12
1	50	1	0	1	1	0	1	1	1	1	0	0	0	1	1	1	0	1	0	0	0	0	0	1	0	1	0	0	1	0	0	0	1	0	0	9	8	12	7	5	9	9	9	0	9	2	0	9	15
1	51	1	1	1	1	1	1	1	1	1	1	1	1	1	1	1	1	1	1	1	1	1	1	1	1	1	1	1	1	1	1	1	1	1	1	12	11	15	13	4	11	12	14	0	10	1	0	12	16
1	52	0	1	0	1	0	1	0	1	0	0	0	0	0	0	0	0	0	0	0	1	1	1	0	1	0	1	1	1	1	1	0	1	1	1	12	9	7	9	4	9	9	12	0	11	1	0	7	11
1	53	0	1	0	0	0	0	1	0	0	0	1	1	0	1	0	0	0	0	0	1	0	1	1	0	0	1	1	1	1	1	1	0	0	1	9	8	9	6	5	12	11	10	0	12	2	0	8	12
1	54	0	0	0	0	0	0	0	0	0	0	0	0	0	0	0	0	0	0	0	0	0	0	0	0	0	0	0	0	0	0	0	0	0	0	0	0	0	0	10	0	0	0	0	0	0	0	0	0
1	55	1	1	1	1	1	1	1	1	1	1	1	1	1	1	1	1	1	1	1	1	1	1	1	1	1	1	1	1	1	1	1	1	1	1	13	12	18	10	6	11	13	12	0	15	0	0	13	11
1	56	0	1	1	0	0	1	0	0	0	0	1	1	0	0	1	0	1	0	0	0	1	1	0	1	1	0	1	1	1	0	1	0	0	1	10	6	8	8	9	9	7	9	0	8	2	0	7	12
1	57	0	1	0	0	0	0	0	0	0	0	0	0	0	0	1	1	1	0	1	1	1	0	1	0	1	1	0	1	1	1	1	1	0	1	9	11	9	11	9	11	10	9	0	8	2	0	13	12
1	58	0	1	0	0	0	1	1	1	0	0	0	0	1	0	0	0	0	0	0	1	0	0	1	1	1	1	0	1	0	1	1	0	1	1	12	6	10	7	7	8	7	10	0	12	3	0	8	14
1	59	0	0	0	0	0	0	0	0	0	0	0	0	0	0	0	0	0	0	0	0	0	0	0	0	0	0	0	0	0	0	0	0	0	0	0	0	0	0	5	0	0	0	0	0	0	0	0	0
1	60	1	1	1	1	1	1	1	1	1	1	1	1	1	1	1	1	1	1	1	1	1	1	1	1	1	1	1	1	1	1	1	1	1	1	13	16	17	11	6	9	12	13	0	15	0	0	14	11
1	61	1	1	1	1	1	1	1	1	1	1	1	1	1	1	1	1	1	1	1	1	1	1	1	1	1	1	1	1	1	1	1	1	1	1	8	10	14	5	6	11	8	10	0	11	0	0	10	13
1	62	0	1	0	0	0	0	0	1	0	1	0	1	0	0	0	1	0	0	1	1	1	1	1	1	1	1	1	1	1	1	1	1	1	0	8	6	11	5	6	9	7	9	0	11	2	1	10	10
1	63	1	1	1	1	1	1	1	1	1	1	1	1	1	1	1	1	1	1	1	1	1	1	1	1	1	1	1	1	1	1	1	1	1	1	9	6	11	12	4	8	7	13	0	14	1	0	15	14
1	64	1	0	1	0	1	1	1	1	1	0	1	1	1	1	0	1	1	1	1	1	0	0	1	0	0	0	0	0	0	0	1	0	1	0	8	8	15	5	6	10	8	11	0	11	3	0	14	10
1	65	1	1	1	1	1	1	1	1	1	1	1	1	1	1	1	1	1	1	1	1	1	1	1	1	1	1	1	1	1	1	1	1	1	1	12	11	13	12	6	9	13	11	0	11	2	0	10	13
1	66	0	1	0	0	1	0	1	0	1	0	0	1	0	1	0	1	1	0	1	1	1	1	0	1	1	0	0	1	1	0	0	1	1	1	9	8	9	5	5	9	7	10	0	6	1	0	12	15
1	67	0	1	1	0	0	0	1	0	0	1	1	1	1	0	1	1	0	0	1	0	1	1	1	1	0	0	1	1	0	1	1	1	1	1	13	8	8	6	8	9	7	11	0	11	2	0	14	13
1	68	0	1	1	0	0	1	0	0	1	0	1	0	0	1	0	0	0	0	1	1	0	1	1	0	1	0	1	1	1	1	1	0	1	1	9	13	11	5	6	12	7	12	0	9	2	1	9	11
1	69	1	1	1	1	1	1	1	1	1	1	1	1	1	1	1	1	1	1	1	1	1	1	1	1	1	1	1	1	1	1	1	1	1	1	12	8	14	7	8	11	10	12	0	11	0	0	9	14
1	70	1	1	1	1	1	1	1	1	1	1	1	1	1	1	1	1	1	1	1	1	1	1	1	1	1	1	1	1	1	1	1	1	1	1	10	9	11	9	7	9	10	14	0	12	0	0	10	12
1	71	1	1	1	1	1	1	1	1	1	1	1	1	1	1	1	1	1	1	1	1	1	1	1	1	1	1	1	1	1	1	1	1	1	1	12	11	11	11	7	11	7	12	0	11	1	0	13	13
1	72	0	1	0	0	1	1	1	0	1	0	0	0	1	0	0	0	0	0	1	0	1	1	1	1	1	1	0	1	1	1	1	1	0	1	12	8	11	6	7	13	6	13	0	8	0	0	11	14
1	73	1	0	1	0	0	0	0	0	1	1	1	1	1	0	1	1	0	1	0	0	0	0	0	1	0	1	1	0	0	0	0	0	0	0	9	6	9	6	7	8	3	9	0	11	2	0	9	13
1	74	1	0	0	1	1	0	1	1	0	1	0	1	1	1	0	0	1	1	0	0	0	0	1	0	0	0	1	1	0	0	1	1	0	0	9	9	8	7	8	12	11	15	0	12	2	0	10	12
1	75	0	1	0	1	0	0	0	0	1	0	0	1	0	1	1	0	0	0	0	1	1	0	1	0	1	1	1	1	1	1	1	1	0	0	12	8	11	13	7	9	8	14	0	9	2	0	12	18
1	76	1	0	1	0	1	1	1	1	1	1	1	0	1	1	1	1	0	1	1	0	1	0	0	0	1	1	0	0	0	0	1	0	0	0	11	7	13	5	6	10	8	9	0	9	2	0	10	16
1	77	0	0	0	0	0	0	0	0	0	0	0	0	0	0	0	0	0	0	0	0	0	0	0	0	0	0	0	0	0	0	0	0	0	0	0	0	0	0	6	0	0	0	0	0	0	0	0	0
1	78	1	1	1	1	1	1	1	1	1	1	1	1	1	1	1	1	1	1	1	1	1	1	1	1	1	1	1	1	1	1	1	1	1	1	14	16	19	14	7	12	11	15	0	14	0	0	15	15
1	79	0	1	0	0	1	1	0	0	0	0	0	0	0	1	0	0	0	0	1	1	1	0	1	1	1	1	1	1	1	1	1	1	0	1	9	8	11	5	6	9	6	9	0	10	3	0	8	8
1	80	1	0	1	0	1	1	1	1	1	1	1	1	0	1	0	1	1	1	0	0	0	0	0	0	1	0	0	0	0	0	0	0	0	0	11	6	12	7	8	9	3	11	0	6	2	0	8	11
1	81	0	0	0	0	0	0	0	0	0	0	0	0	0	0	0	0	0	0	0	0	0	0	0	0	0	0	0	0	0	0	0	0	0	0	0	0	0	0	7	0	0	0	0	0	0	0	0	0
1	82	1	1	1	1	1	1	1	1	1	1	1	1	1	1	1	1	1	1	1	1	1	1	1	1	1	1	1	1	1	1	1	1	1	1	16	8	13	12	6	12	12	10	0	9	1	0	14	15
1	83	0	0	0	0	0	0	0	0	0	0	0	0	0	0	0	0	0	0	0	0	0	0	0	0	0	0	0	0	0	0	0	0	0	0	0	0	0	0	3	0	0	0	0	0	0	0	0	0
1	84	0	1	0	0	1	1	0	0	1	0	0	0	1	1	0	0	0	0	1	1	1	1	1	1	1	1	1	1	1	1	0	1	1	1	9	11	7	10	12	11	12	9	0	8	3	0	15	11
1	85	1	0	0	0	1	1	0	1	0	1	0	1	1	1	1	1	0	1	0	0	0	1	0	0	1	0	1	0	0	0	1	0	1	0	9	7	11	4	8	8	6	10	0	11	0	0	12	11
1	86	0	0	0	0	0	0	0	0	0	0	0	0	0	0	0	0	0	0	0	0	0	0	0	0	0	0	0	0	0	0	0	0	0	0	0	0	0	0	7	0	0	0	0	0	0	0	0	0
1	87	1	1	1	1	1	1	1	1	1	1	1	1	1	1	1	1	1	1	1	1	1	1	1	1	1	1	1	1	1	1	1	1	1	1	15	12	15	13	6	10	12	15	0	12	0	0	13	17
1	88	0	1	1	1	0	0	1	0	0	0	0	0	0	1	0	1	0	0	0	0	1	0	1	0	1	1	1	1	1	1	1	1	0	1	10	9	11	7	5	10	9	10	0	13	4	0	7	10
1	89	1	0	1	1	1	1	1	0	1	1	1	0	1	1	1	0	1	0	1	0	0	0	1	0	0	0	0	0	1	0	1	0	0	0	8	5	12	5	5	10	8	10	1	8	3	0	9	10
1	90	1	0	1	0	1	1	1	1	1	1	1	1	1	0	0	0	1	1	0	0	0	0	0	0	0	0	1	0	0	1	1	1	0	1	9	10	14	5	8	10	10	9	0	10	3	0	13	12
1	91	1	1	1	1	1	1	1	1	1	1	1	1	1	1	1	1	1	1	1	1	1	1	1	1	1	1	1	1	1	1	1	1	1	1	15	12	11	11	4	9	10	14	0	11	0	0	12	15
1	92	0	1	1	0	1	0	0	0	1	1	0	0	1	0	0	1	1	0	1	1	0	1	1	0	1	1	1	1	1	1	1	0	1	1	11	11	12	10	7	8	7	8	0	9	1	0	12	13
1	93	1	0	0	1	1	1	1	1	1	1	0	1	1	1	1	0	1	1	0	0	0	0	0	1	0	0	0	0	0	1	0	0	0	0	11	10	11	7	5	12	7	10	0	10	3	0	10	10
1	94	1	1	1	1	1	1	1	1	1	1	1	1	1	1	1	1	1	1	1	1	1	1	1	1	1	1	1	1	1	1	1	1	1	1	8	12	14	8	6	9	11	8	0	10	0	0	12	15
1	95	1	1	1	1	1	1	1	1	1	1	1	1	1	1	1	1	1	1	1	1	1	1	1	1	1	1	1	1	1	1	1	1	1	1	12	8	12	10	7	9	8	12	0	9	0	0	8	13
1	96	0	0	0	0	0	0	0	0	0	0	0	0	0	0	0	0	0	0	0	0	0	0	0	0	0	0	0	0	0	0	0	0	0	0	0	0	0	0	6	0	0	0	0	0	0	0	0	0
1	97	0	1	0	0	0	0	0	0	0	1	0	1	0	0	0	0	0	0	1	1	1	1	1	1	1	0	1	1	1	1	1	0	1	1	14	12	10	7	6	9	11	11	0	12	2	0	13	16
1	98	1	0	1	0	1	0	1	1	1	1	1	0	1	1	1	1	1	0	1	0	0	0	1	0	0	0	0	1	0	0	0	1	0	0	10	4	9	3	8	10	4	12	0	12	0	0	11	11
1	99	1	0	0	1	1	0	1	1	1	1	1	1	1	1	1	1	1	1	0	1	1	0	0	0	0	0	1	0	0	0	0	0	1	0	12	6	9	10	8	9	7	10	0	9	2	0	9	10
1	100	0	1	1	0	1	0	0	1	1	0	0	1	1	0	1	0	0	0	1	1	1	1	0	1	0	1	1	1	1	1	0	1	0	0	8	7	16	7	8	10	9	9	0	8	2	0	8	18
1	101	0	1	0	1	0	0	1	0	1	0	0	0	0	0	1	0	0	0	1	1	0	1	1	1	0	0	1	1	1	0	1	1	0	1	8	6	10	8	5	13	4	14	0	6	1	0	9	11
1	102	1	0	1	0	1	1	1	1	0	1	1	1	1	1	1	1	0	1	1	0	0	0	1	0	1	0	0	0	1	1	0	1	0	1	9	6	13	11	6	8	7	11	0	6	4	1	13	12
1	103	0	0	0	0	0	0	0	0	0	0	0	0	0	0	0	0	0	0	0	0	0	0	0	0	0	0	0	0	0	0	0	0	0	0	0	0	0	0	4	0	0	0	0	0	0	0	0	0
1	104	0	1	0	0	1	1	0	0	1	1	1	0	0	0	1	0	1	0	1	0	1	1	1	0	1	0	1	1	1	1	0	1	0	1	16	13	10	8	3	9	12	11	0	11	0	0	13	14
1	105	0	0	0	0	0	0	0	0	0	0	0	0	0	0	0	0	0	0	0	0	0	0	0	0	0	0	0	0	0	0	0	0	0	0	0	0	0	0	3	0	0	0	0	0	0	0	0	0
1	106	0	1	0	0	0	1	0	0	0	0	1	1	0	0	0	0	1	0	0	0	1	0	1	1	1	1	1	1	1	1	0	1	0	1	11	12	11	6	3	10	8	12	0	9	2	0	14	14
1	107	1	1	1	1	1	1	1	1	1	1	1	1	1	1	1	1	1	1	1	1	1	1	1	1	1	1	1	1	1	1	1	1	1	1	11	9	14	11	5	8	10	10	0	11	0	0	13	11
1	108	1	1	1	1	1	1	1	1	1	1	1	1	1	1	1	1	1	1	1	1	1	1	1	1	1	1	1	1	1	1	1	1	1	1	10	9	9	4	6	11	9	12	0	7	0	0	11	10
1	109	1	0	0	1	1	0	0	1	1	0	1	1	1	1	0	1	1	1	0	1	0	0	0	0	0	1	0	0	0	1	0	0	1	0	12	6	10	9	5	10	7	9	0	9	1	0	6	13
1	110	1	0	0	1	1	0	1	0	0	1	1	1	1	0	1	0	1	1	1	0	1	0	0	0	1	0	0	0	0	1	0	0	0	0	10	11	12	5	8	8	5	12	0	7	2	0	11	11
1	111	1	1	1	1	1	1	1	1	1	1	1	1	1	1	1	1	1	1	1	1	1	1	1	1	1	1	1	1	1	1	1	1	1	1	9	10	12	9	7	12	9	11	0	10	1	0	10	13
1	112	1	1	1	1	1	1	1	1	1	1	1	1	1	1	1	1	1	1	1	1	1	1	1	1	1	1	1	1	1	1	1	1	1	1	9	13	13	11	8	10	7	14	0	7	0	0	11	12
1	113	0	1	0	0	0	0	0	0	1	0	0	0	1	1	1	0	0	0	0	0	1	1	0	1	1	0	0	0	1	1	1	1	1	1	12	9	11	8	8	10	9	10	0	9	0	0	10	13
1	114	0	0	0	0	0	0	0	0	0	0	0	0	0	0	0	0	0	0	0	0	0	0	0	0	0	0	0	0	0	0	0	0	0	0	0	0	0	0	7	0	0	0	0	0	0	0	0	0
1	115	1	0	1	0	0	1	0	1	1	1	0	0	1	0	1	1	0	1	0	0	0	0	0	1	0	0	0	0	0	0	0	0	0	0	10	10	10	8	9	9	10	12	0	9	2	0	11	10
1	116	1	0	1	1	1	1	0	1	0	0	1	1	0	0	1	0	1	1	0	0	0	0	1	0	0	0	0	0	0	0	0	0	0	0	8	9	10	5	8	12	7	9	0	6	0	0	10	13
1	117	0	1	0	1	1	0	0	0	0	0	0	1	1	0	0	0	0	0	0	1	1	0	1	0	1	0	1	1	0	0	1	1	0	1	13	9	13	13	8	10	8	12	0	10	2	0	12	15
1	118	1	0	1	0	0	1	1	0	1	1	1	0	1	1	1	1	1	1	0	0	0	0	0	0	0	0	1	0	0	0	0	0	0	1	9	5	10	2	6	9	5	10	0	5	2	0	8	9
1	119	1	1	1	1	1	1	1	1	1	1	1	1	1	1	1	1	1	1	1	1	1	1	1	1	1	1	1	1	1	1	1	1	1	1	15	11	17	9	9	10	9	11	0	14	0	0	10	12
1	120	0	1	0	1	1	0	0	0	0	0	0	0	0	1	0	0	0	0	1	1	1	0	1	1	0	1	0	0	1	0	1	0	1	1	12	8	9	7	9	8	5	14	0	11	0	0	8	13
1	121	1	0	0	1	1	1	0	1	1	1	1	1	1	1	0	0	1	0	0	1	0	0	0	0	1	0	1	0	0	0	0	0	0	0	12	7	11	9	8	8	6	8	0	10	2	0	9	11
1	122	0	1	1	1	0	0	0	1	1	0	0	0	0	0	0	0	0	0	1	1	1	0	1	1	1	1	1	1	1	0	0	1	1	1	11	8	11	11	8	8	10	12	0	10	1	0	13	10
1	123	0	0	0	0	0	0	0	0	0	0	0	0	0	0	0	0	0	0	0	0	0	0	0	0	0	0	0	0	0	0	0	0	0	0	0	0	0	0	8	0	0	0	0	0	0	0	0	0
1	124	0	1	0	1	1	1	0	0	0	0	0	1	0	0	0	0	1	0	1	1	1	1	1	1	1	1	1	1	1	1	1	1	1	1	15	13	14	13	8	14	12	17	0	11	1	0	13	13
1	125	0	1	0	1	0	0	1	1	0	0	1	1	0	0	0	0	0	1	0	0	0	1	1	1	1	1	0	1	1	1	1	0	0	1	10	4	11	8	7	9	5	10	0	10	1	0	7	11
1	126	0	0	0	0	0	0	0	0	0	0	0	0	0	0	0	0	0	0	0	0	0	0	0	0	0	0	0	0	0	0	0	0	0	0	0	0	0	0	6	0	0	0	0	0	0	0	0	0
1	127	0	1	0	0	0	0	0	0	0	1	0	0	0	0	0	0	1	1	1	1	0	1	0	1	1	0	1	0	1	1	1	0	0	0	12	12	10	12	6	11	5	13	0	9	0	0	8	17
1	128	0	1	0	0	0	1	1	1	0	0	0	0	0	0	0	0	0	0	1	1	1	1	1	1	1	0	1	1	0	0	1	0	1	1	8	10	10	8	4	11	9	12	0	11	1	0	11	13
1	129	0	0	0	0	0	0	0	0	0	0	0	0	0	0	0	0	0	0	0	0	0	0	0	0	0	0	0	0	0	0	0	0	0	0	0	0	0	0	4	0	0	0	0	0	0	0	0	0
1	130	1	0	0	0	0	1	1	1	1	1	1	0	1	1	1	1	0	1	0	1	1	1	0	0	0	0	0	0	1	0	1	0	0	0	11	12	10	9	7	10	10	10	0	9	3	0	11	11
1	131	1	1	1	1	1	1	1	1	1	1	1	1	1	1	1	1	1	1	1	1	1	1	1	1	1	1	1	1	1	1	1	1	1	1	9	7	11	5	4	11	9	12	0	11	0	0	14	13
1	132	1	1	1	1	1	1	1	1	1	1	1	1	1	1	1	1	1	1	1	1	1	1	1	1	1	1	1	1	1	1	1	1	1	1	6	10	13	8	6	13	10	10	0	9	0	0	12	11
1	133	0	0	0	0	0	0	0	0	0	0	0	0	0	0	0	0	0	0	0	0	0	0	0	0	0	0	0	0	0	0	0	0	0	0	0	0	0	0	5	0	0	0	0	0	0	0	0	0
1	134	0	1	0	0	0	0	0	1	0	0	1	1	0	0	0	1	0	1	1	1	1	1	1	1	1	0	1	1	1	1	1	0	1	1	15	12	10	7	5	8	12	14	0	10	1	0	13	12
1	135	0	0	0	0	0	0	0	0	0	0	0	0	0	0	0	0	0	0	0	0	0	0	0	0	0	0	0	0	0	0	0	0	0	0	0	0	0	0	5	0	0	0	0	0	0	0	0	0
1	136	1	0	1	1	1	0	1	1	1	1	1	1	0	1	1	1	1	1	0	0	1	1	1	1	0	1	1	1	0	0	0	0	0	0	8	12	11	9	7	8	9	11	0	11	0	0	10	13
1	137	1	0	0	0	1	1	1	1	1	0	0	1	1	0	1	1	0	1	0	0	0	1	1	0	0	1	1	0	1	0	0	0	0	0	11	5	9	7	5	8	6	10	0	9	2	0	10	11
1	138	1	1	1	1	1	1	1	1	1	1	1	1	1	1	1	1	1	1	1	1	1	1	1	1	1	1	1	1	1	1	1	1	1	1	9	11	9	12	6	7	4	10	0	13	0	0	10	13
1	139	0	0	0	0	0	0	0	0	0	0	0	0	0	0	0	0	0	0	0	0	0	0	0	0	0	0	0	0	0	0	0	0	0	0	0	0	0	0	3	0	0	0	0	0	0	0	0	0
1	140	0	0	0	0	0	0	0	0	0	0	0	0	0	0	0	0	0	0	0	0	0	0	0	0	0	0	0	0	0	0	0	0	0	0	0	0	0	0	5	0	0	0	0	0	0	0	0	0
1	141	1	1	1	1	1	1	1	1	1	1	1	1	1	1	1	1	1	1	1	1	1	1	1	1	1	1	1	1	1	1	1	1	1	1	11	17	14	11	5	14	13	15	0	10	2	0	13	11
1	142	1	0	0	1	1	1	1	1	1	0	1	1	1	0	1	1	1	0	0	0	0	1	0	0	0	0	0	0	0	1	0	0	0	0	7	5	10	2	6	9	5	8	0	7	1	0	5	11
1	143	0	1	1	1	0	0	0	0	0	1	1	0	0	0	0	0	0	0	0	1	1	1	1	1	1	1	1	1	0	1	0	1	0	0	11	10	13	7	8	10	8	11	0	11	3	0	8	9
1	144	0	1	1	0	0	0	1	0	1	0	1	0	0	0	0	0	0	0	0	1	0	0	1	1	0	1	1	0	1	1	0	1	0	1	12	8	10	6	7	10	9	13	0	10	2	0	10	10
1	145	1	0	1	1	1	1	1	1	1	0	1	1	1	0	1	1	1	1	1	0	0	0	1	0	0	1	0	0	1	1	1	1	0	0	11	10	12	7	6	12	9	8	0	7	2	0	10	15
1	146	0	1	0	0	0	1	0	0	1	1	0	0	1	0	0	0	0	0	0	1	0	0	1	1	1	0	1	1	0	1	1	0	1	1	7	8	10	5	4	8	6	10	0	9	2	0	9	12
1	147	0	1	0	0	0	0	0	1	0	0	1	0	0	0	0	0	0	0	1	1	1	0	0	0	0	1	1	1	1	0	1	1	1	1	8	8	11	7	9	9	7	7	0	10	1	0	10	9
1	148	1	0	1	1	0	1	1	1	1	1	1	1	1	0	1	1	1	0	0	1	0	0	1	1	0	0	0	0	0	0	0	0	0	0	8	8	14	7	6	9	6	11	0	13	1	0	7	9
1	149	0	1	1	0	0	0	0	0	1	1	0	1	0	0	0	1	0	1	1	1	1	0	1	1	1	1	0	1	1	1	1	0	1	1	10	12	13	5	5	10	10	12	0	14	2	0	10	14
1	150	0	1	0	0	0	0	1	0	1	0	0	0	0	0	0	1	0	0	0	1	1	1	0	0	1	0	1	0	0	1	0	1	1	1	10	4	10	6	4	12	8	11	0	7	2	0	7	11
1	151	1	1	1	1	1	1	1	1	1	1	1	1	1	1	1	1	1	1	1	1	1	1	1	1	1	1	1	1	1	1	1	1	1	1	13	11	11	10	7	9	10	9	0	13	0	0	10	14
1	152	1	0	1	1	0	0	1	1	1	1	0	1	0	1	1	1	1	1	0	0	0	0	1	0	0	0	0	0	0	1	0	0	1	1	8	7	12	6	5	11	3	9	0	9	2	0	7	8
1	153	1	1	1	1	1	1	1	1	1	1	1	1	1	1	1	1	1	1	1	1	1	1	1	1	1	1	1	1	1	1	1	1	1	1	13	12	13	9	5	9	12	14	0	9	2	0	14	16
1	154	0	1	0	0	0	1	0	0	1	1	0	0	0	1	0	0	1	0	1	0	1	1	1	1	1	1	0	0	0	1	1	1	1	1	9	6	7	3	7	7	8	12	0	6	3	1	10	11
1	155	1	1	1	1	1	1	1	1	1	1	1	1	1	1	1	1	1	1	1	1	1	1	1	1	1	1	1	1	1	1	1	1	1	1	8	13	14	12	5	14	8	11	0	9	1	0	9	11
1	156	0	1	0	0	0	1	0	1	0	1	0	0	0	0	0	0	1	0	1	1	1	0	1	1	1	0	1	0	1	1	1	1	1	1	10	8	12	7	3	9	8	9	0	10	2	0	11	9
1	157	0	1	1	1	0	0	0	1	0	1	0	0	1	0	1	1	0	0	1	1	1	0	1	1	1	1	1	0	0	0	1	1	1	1	9	7	14	5	8	11	8	10	0	10	2	0	10	10
1	158	0	1	0	1	0	0	1	0	0	1	0	0	0	0	1	0	1	0	1	1	1	0	1	1	1	0	1	0	1	0	1	1	1	0	8	10	14	11	7	12	10	6	0	8	3	0	13	14
1	159	0	1	1	0	0	1	1	0	0	0	0	0	1	0	0	1	1	0	0	1	1	1	1	1	1	0	1	1	1	0	1	1	0	0	8	9	14	6	6	10	5	12	0	11	1	0	10	12
1	160	1	0	1	1	0	1	1	1	1	0	1	1	1	1	1	0	1	1	0	1	0	0	0	0	0	0	0	0	0	1	0	0	0	0	8	11	13	11	5	11	8	10	0	9	3	0	12	12
1	161	0	1	0	0	1	1	0	0	0	1	0	1	0	0	0	1	0	0	1	0	1	1	1	0	1	1	0	1	1	1	1	1	0	1	11	9	10	7	6	9	6	13	0	12	2	0	12	15
1	162	0	0	0	0	0	0	0	0	0	0	0	0	0	0	0	0	0	0	0	0	0	0	0	0	0	0	0	0	0	0	0	0	0	0	0	0	0	0	4	0	0	0	0	0	0	0	0	0
1	163	1	1	1	1	1	1	1	1	1	1	1	1	1	1	1	1	1	1	1	1	1	1	1	1	1	1	1	1	1	1	1	1	1	1	14	10	15	10	7	10	12	16	0	10	1	0	11	16
1	164	0	0	0	0	0	0	0	0	0	0	0	0	0	0	0	0	0	0	0	0	0	0	0	0	0	0	0	0	0	0	0	0	0	0	0	0	0	0	10	0	0	0	0	0	0	0	0	0
1	165	0	1	0	0	1	0	0	0	0	0	1	0	0	0	1	1	1	0	0	1	1	1	1	1	1	1	1	0	0	1	1	0	0	1	14	9	11	5	9	10	6	12	0	9	0	0	11	13
1	166	0	1	0	1	0	0	0	1	0	0	0	1	1	0	1	0	0	0	1	1	1	1	1	1	1	1	1	1	1	1	1	1	1	0	8	9	11	6	8	9	8	7	0	9	3	0	11	13
1	167	0	0	0	0	0	0	0	0	0	0	0	0	0	0	0	0	0	0	0	0	0	0	0	0	0	0	0	0	0	0	0	0	0	0	0	0	0	0	9	0	0	0	0	0	0	0	0	0
1	168	0	0	0	0	0	0	0	0	0	0	0	0	0	0	0	0	0	0	0	0	0	0	0	0	0	0	0	0	0	0	0	0	0	0	0	0	1	0	5	0	0	0	0	0	0	0	0	0
1	169	1	1	1	1	1	1	1	1	1	1	1	1	1	1	1	1	1	1	1	1	1	1	1	1	1	1	1	1	1	1	1	1	1	1	12	12	17	14	6	12	15	15	0	11	0	0	11	20
1	170	0	1	0	0	0	0	0	1	0	1	1	1	0	1	0	0	1	1	1	1	1	1	1	0	0	1	0	1	1	0	0	0	1	1	8	7	9	3	8	11	5	11	0	5	3	1	4	10
1	171	0	0	0	0	0	0	0	0	0	0	0	0	0	0	0	0	0	0	0	0	0	0	0	0	0	0	0	0	0	0	0	0	0	0	0	0	0	0	4	0	0	0	0	0	0	0	0	0
1	172	1	1	1	1	1	1	1	1	1	1	1	1	1	1	1	1	1	1	1	1	1	1	1	1	1	1	1	1	1	1	1	1	1	1	16	8	18	9	6	12	10	13	1	16	2	0	12	12
1	173	1	0	0	1	1	1	0	1	1	1	1	1	0	1	1	1	1	1	0	0	0	1	0	0	0	0	0	0	0	0	0	0	0	1	7	6	8	7	4	8	5	11	0	8	1	0	8	10
1	174	1	0	1	1	1	0	1	1	1	1	1	1	0	1	1	0	1	0	0	0	0	0	0	0	0	0	0	0	0	0	0	1	0	0	7	9	10	8	6	9	6	8	0	10	3	0	6	10
1	175	0	0	0	0	0	0	0	0	0	0	0	0	0	0	0	0	0	0	0	0	0	0	0	0	0	0	0	0	0	0	0	0	0	0	0	0	0	0	5	0	0	0	0	0	0	0	0	0
1	176	1	0	1	1	1	1	0	0	0	1	1	1	1	1	1	0	1	1	0	0	1	0	1	1	1	0	1	0	0	0	0	0	0	0	9	12	11	11	6	10	11	13	0	8	1	0	9	15
1	177	0	1	0	0	1	1	1	1	0	0	0	0	0	0	1	1	0	0	1	1	0	1	1	0	1	1	0	1	1	1	1	1	1	1	14	8	11	7	8	10	5	12	0	11	2	0	6	11
1	178	0	0	0	0	0	0	0	0	0	0	0	0	0	0	0	0	0	0	0	0	0	0	0	0	0	0	0	0	0	0	0	0	0	0	0	0	0	0	4	0	0	0	0	0	0	0	0	0
1	179	1	1	1	1	1	1	1	1	1	1	1	1	1	1	1	1	1	1	1	1	1	1	1	1	1	1	1	1	1	1	1	1	1	1	10	15	16	15	6	9	12	13	0	14	0	0	13	14
1	180	1	1	1	1	1	1	1	1	1	1	1	1	1	1	1	1	1	1	1	1	1	1	1	1	1	1	1	1	1	1	1	1	1	1	9	9	8	7	7	9	6	13	0	14	0	0	8	12
1	181	0	1	0	0	0	0	0	1	1	0	0	1	1	1	0	0	1	0	1	1	1	0	0	1	0	1	1	1	1	1	1	0	1	1	13	8	15	8	5	9	10	8	0	9	3	0	10	12
1	182	1	0	1	0	1	0	0	1	1	1	0	0	1	1	1	0	1	1	0	0	0	0	1	0	0	0	0	1	0	0	0	1	0	0	8	6	11	4	6	9	6	9	0	8	1	0	6	9
1	183	1	0	0	1	1	0	1	1	1	1	1	1	1	1	1	1	0	0	0	0	0	0	0	0	0	0	0	1	0	0	1	0	0	1	8	9	14	9	4	9	9	11	0	11	1	0	11	14
1	184	1	1	1	1	1	1	1	1	1	1	1	1	1	1	1	1	1	1	1	1	1	1	1	1	1	1	1	1	1	1	1	1	1	1	11	10	11	9	8	8	12	14	0	13	1	0	11	12
1	185	1	1	1	1	1	1	1	1	1	1	1	1	1	1	1	1	1	1	1	1	1	1	1	1	1	1	1	1	1	1	1	1	1	1	8	8	12	11	6	8	14	10	0	9	1	0	9	10
1	186	0	0	0	0	0	0	0	0	0	0	0	0	0	0	0	0	0	0	0	0	0	0	0	0	0	0	0	0	0	0	0	0	0	0	0	0	0	0	7	0	0	0	0	0	0	0	0	0
1	187	1	0	1	1	1	1	1	1	1	1	1	0	0	1	1	1	1	1	0	0	0	0	0	0	1	0	1	0	0	1	0	0	0	0	12	12	13	13	5	11	6	12	0	12	3	0	12	12
1	188	1	1	1	1	1	1	1	1	1	1	1	1	1	1	1	1	1	1	1	1	1	1	1	1	1	1	1	1	1	1	1	1	1	1	10	6	13	10	5	8	6	11	0	9	0	0	9	10
1	189	1	0	0	0	1	1	0	1	0	1	0	1	0	1	1	0	0	1	1	0	1	0	1	0	1	0	0	0	1	0	0	0	0	0	12	9	10	5	5	8	6	7	0	9	0	0	12	8
1	190	0	1	0	0	0	0	1	0	0	0	0	0	1	0	0	0	0	0	0	1	1	1	0	1	1	0	1	1	1	0	1	1	0	1	11	6	10	7	7	9	8	13	0	8	3	0	12	12
1	191	1	1	1	1	1	1	1	1	1	1	1	1	1	1	1	1	1	1	1	1	1	1	1	1	1	1	1	1	1	1	1	1	1	1	12	10	14	11	4	9	9	10	0	9	0	0	12	17
1	192	1	1	1	1	1	1	1	1	1	1	1	1	1	1	1	1	1	1	1	1	1	1	1	1	1	1	1	1	1	1	1	1	1	1	13	5	15	10	9	9	7	11	0	6	0	0	10	12
1	193	1	1	1	1	1	1	1	1	1	1	1	1	1	1	1	1	1	1	1	1	1	1	1	1	1	1	1	1	1	1	1	1	1	1	11	7	10	10	8	12	10	12	0	14	1	0	9	12
1	194	0	0	0	0	0	0	0	0	0	0	0	0	0	0	0	0	0	0	0	0	0	0	0	0	0	0	0	0	0	0	0	0	0	0	0	0	0	0	9	0	0	0	0	0	0	0	0	0
1	195	0	1	1	0	0	1	0	0	0	0	0	0	0	0	0	0	0	0	1	0	1	1	0	1	1	1	1	0	1	1	1	1	1	1	12	11	11	10	5	11	14	11	0	10	0	0	13	16
1	196	0	0	0	0	0	0	0	0	0	0	0	0	0	0	0	0	0	0	0	0	0	0	0	0	0	0	0	0	0	0	0	0	0	0	0	0	0	0	8	0	0	0	0	0	0	0	0	0
1	197	0	1	0	1	0	0	0	0	0	0	0	0	0	0	0	1	0	1	1	1	1	0	1	1	0	1	1	0	1	1	1	1	1	1	12	13	14	10	3	11	11	13	0	13	0	0	12	11
1	198	1	0	1	1	1	1	1	1	1	1	0	0	1	1	1	1	1	1	0	0	0	0	1	0	0	0	1	0	0	0	0	0	0	0	7	7	10	6	4	12	5	11	0	4	2	0	10	12
1	199	1	0	1	1	1	1	1	1	0	0	1	0	1	0	1	1	1	1	0	0	0	1	0	0	0	1	0	1	0	0	0	1	0	1	12	10	12	9	6	9	5	11	0	9	2	1	9	11
1	200	1	1	1	1	1	1	1	1	1	1	1	1	1	1	1	1	1	1	1	1	1	1	1	1	1	1	1	1	1	1	1	1	1	1	12	9	13	12	6	12	9	11	0	14	1	0	11	13
1	201	1	0	1	0	1	0	0	0	1	1	0	1	1	1	1	0	1	1	0	0	0	0	1	1	0	1	0	0	0	0	0	0	0	0	7	8	13	3	8	9	6	8	0	8	3	1	8	10
1	202	1	1	1	1	1	1	1	1	1	1	1	1	1	1	1	1	1	1	1	1	1	1	1	1	1	1	1	1	1	1	1	1	1	1	10	13	10	10	9	9	13	13	0	10	1	0	12	13
1	203	0	1	0	0	0	0	0	0	0	0	0	0	0	0	0	0	0	1	1	0	1	1	1	1	1	1	1	1	1	1	1	1	1	1	11	6	11	2	8	11	9	13	0	10	2	0	8	14
1	204	0	1	0	0	1	0	0	0	0	0	0	1	0	0	0	0	0	0	1	1	1	0	1	0	0	1	0	0	1	1	1	0	1	1	9	8	11	6	6	11	11	11	0	9	0	0	15	16
1	205	0	1	0	0	0	0	0	1	0	1	0	0	0	0	0	1	0	0	1	0	1	0	1	0	1	1	1	0	0	1	1	1	1	1	9	7	6	7	4	9	9	11	0	8	1	0	10	11
1	206	0	1	1	1	0	0	0	1	0	0	1	1	0	0	1	0	0	0	0	0	1	1	0	0	1	1	1	1	1	1	1	0	1	1	14	9	12	7	6	10	9	15	0	8	0	0	13	13
1	207	0	0	0	0	0	0	0	0	0	0	0	0	0	0	0	0	0	0	0	0	0	0	0	0	0	0	0	0	0	0	0	0	0	0	0	0	0	0	2	0	0	0	0	0	0	0	0	0
1	208	1	0	1	1	1	0	1	1	1	1	1	1	0	1	0	0	1	0	1	0	0	0	1	0	0	1	1	0	1	0	0	0	0	1	13	11	15	10	5	11	10	14	0	11	2	0	12	17
1	209	1	1	1	1	1	1	1	1	1	1	1	1	1	1	1	1	1	1	1	1	1	1	1	1	1	1	1	1	1	1	1	1	1	1	11	8	12	12	5	10	8	10	0	11	0	0	9	15
1	210	1	0	1	1	0	1	1	1	1	1	0	0	0	1	1	0	1	1	1	0	1	0	0	0	1	1	0	0	0	1	0	0	0	0	7	8	12	8	7	9	6	9	0	6	2	0	6	10
1	211	0	1	0	0	0	0	1	0	0	0	0	1	0	0	1	0	0	1	1	1	1	1	1	1	1	0	0	1	0	0	1	1	1	1	8	9	11	5	6	10	10	10	0	12	1	0	11	12
1	212	0	1	0	0	1	1	1	1	0	1	1	0	0	0	0	0	0	1	0	1	1	1	1	1	0	1	0	1	1	1	1	1	1	1	14	7	9	9	6	10	7	9	0	12	2	0	11	12
1	213	0	0	0	0	0	0	0	0	0	0	0	0	0	0	0	0	0	0	0	0	0	0	0	0	0	0	0	0	0	0	0	0	0	0	0	0	0	0	5	0	0	0	0	0	0	0	0	0
1	214	1	0	1	1	1	0	1	1	1	0	0	1	1	1	0	0	0	1	0	0	0	0	0	0	1	0	0	0	1	0	0	0	0	0	10	10	10	8	8	11	11	10	0	10	3	1	11	12
1	215	0	0	0	0	0	0	0	0	0	0	0	0	0	0	0	0	0	0	0	0	0	0	0	0	0	0	0	0	0	0	0	0	0	0	0	0	0	0	7	0	0	0	0	0	0	0	0	0
1	216	0	0	0	0	0	0	0	0	0	0	0	0	0	0	0	0	0	0	0	0	0	0	0	0	0	0	0	0	0	0	0	0	0	0	0	0	0	0	9	0	0	0	0	0	0	0	0	0
1	217	0	0	0	0	0	0	0	0	0	0	0	0	0	0	0	0	0	0	0	0	0	0	0	0	0	0	0	0	0	0	0	0	0	0	0	0	0	0	5	0	0	0	0	0	0	0	0	0
1	218	1	1	1	1	1	1	1	1	1	1	1	1	1	1	1	1	1	1	1	1	1	1	1	1	1	1	1	1	1	1	1	1	1	1	17	12	14	15	7	16	15	13	0	16	0	0	14	14
1	219	0	0	0	0	0	0	0	0	0	0	0	0	0	0	0	0	0	0	0	0	0	0	0	0	0	0	0	0	0	0	0	0	0	0	0	0	0	0	2	0	0	0	0	0	0	0	0	0
1	220	1	0	1	0	1	1	1	1	0	1	1	0	1	1	1	1	0	1	0	1	0	1	0	0	0	0	1	0	0	1	1	0	0	0	8	6	8	5	5	7	0	8	0	3	1	0	7	9
1	221	1	0	0	1	1	1	0	0	1	0	0	1	1	1	0	1	1	1	1	0	0	1	0	0	0	1	1	0	0	0	1	0	0	0	8	8	8	7	6	11	6	9	0	11	1	0	11	10
1	222	0	0	0	0	0	0	0	0	0	0	0	0	0	0	0	0	0	0	0	0	0	0	0	0	0	0	0	0	0	0	0	0	0	0	0	0	0	0	5	0	0	0	0	0	0	0	0	0
1	223	0	1	0	0	1	0	0	0	0	0	1	0	0	0	0	1	1	0	1	1	1	0	1	0	1	1	0	1	1	1	1	0	1	1	12	13	14	11	6	9	15	17	0	12	1	0	14	18
1	224	0	0	0	0	0	0	0	0	0	0	0	0	0	0	0	0	0	0	0	0	0	0	0	0	0	0	0	0	0	0	0	0	0	0	0	0	0	0	6	0	0	0	0	0	0	0	0	0
1	225	1	1	1	1	1	1	1	1	1	1	1	1	1	1	1	1	1	1	1	1	1	1	1	1	1	1	1	1	1	1	1	1	1	1	13	13	13	11	10	11	12	11	0	11	0	0	13	16
1	226	0	0	0	0	0	0	0	0	0	0	0	0	0	0	0	0	0	0	0	0	0	0	0	0	0	0	0	0	0	0	0	0	0	0	0	0	0	0	9	0	0	0	0	0	0	0	0	0
1	227	1	1	1	1	1	1	1	1	1	1	1	1	1	1	1	1	1	1	1	1	1	1	1	1	1	1	1	1	1	1	1	1	1	1	11	17	12	15	7	10	12	14	0	15	0	0	14	15
1	228	1	1	1	1	1	1	1	1	1	1	1	1	1	1	1	1	1	1	1	1	1	1	1	1	1	1	1	1	1	1	1	1	1	1	6	10	10	11	9	7	8	11	0	10	0	0	12	8
1	229	1	0	0	1	1	1	1	0	1	1	1	1	1	1	1	1	1	0	0	0	0	0	0	1	0	0	0	0	0	0	0	1	1	0	12	8	6	8	7	7	5	14	0	8	1	0	9	12
1	230	0	0	0	0	0	0	0	0	0	0	0	0	0	0	0	0	0	0	0	0	0	0	0	0	0	0	0	0	0	0	0	0	0	0	0	0	0	0	5	0	0	0	0	0	0	0	0	0
1	231	1	1	1	1	1	1	1	1	1	1	1	1	1	1	1	1	1	1	1	1	1	1	1	1	1	1	1	1	1	1	1	1	1	1	11	11	13	14	7	12	18	14	0	13	0	0	12	12
1	232	0	0	0	0	0	0	0	0	0	0	0	0	0	0	0	0	0	0	0	0	0	0	0	0	0	0	0	0	0	0	0	0	0	0	0	0	0	0	8	0	0	0	0	0	0	0	0	0
1	233	1	0	1	1	0	0	1	0	1	0	0	0	0	1	1	1	1	1	1	0	1	0	1	0	0	0	0	1	0	1	0	0	0	0	10	11	10	6	9	6	11	10	0	10	2	0	10	13
1	234	1	1	1	1	1	1	1	1	1	1	1	1	1	1	1	1	1	1	1	1	1	1	1	1	1	1	1	1	1	1	1	1	1	1	10	11	15	11	4	11	11	13	0	11	1	0	12	11
1	235	1	1	1	1	1	1	1	1	1	1	1	1	1	1	1	1	1	1	1	1	1	1	1	1	1	1	1	1	1	1	1	1	1	1	9	10	16	10	6	10	9	11	0	11	0	0	7	10
1	236	1	1	1	1	1	1	1	1	1	1	1	1	1	1	1	1	1	1	1	1	1	1	1	1	1	1	1	1	1	1	1	1	1	1	8	7	15	9	6	11	12	15	0	8	0	0	8	14
1	237	1	0	1	1	1	1	0	1	1	1	0	1	0	0	1	1	0	1	0	0	0	0	1	1	1	0	0	0	1	1	0	0	0	1	8	7	11	11	6	9	7	11	0	8	2	0	10	15
1	238	1	1	1	1	1	1	1	1	1	1	1	1	1	1	1	1	1	1	1	1	1	1	1	1	1	1	1	1	1	1	1	1	1	1	10	12	11	10	6	10	7	14	0	11	1	0	11	12
1	239	1	0	0	1	1	1	1	0	1	0	1	0	1	0	1	1	1	0	0	0	0	1	0	1	0	1	0	1	0	1	1	0	0	0	10	7	8	8	5	8	5	9	0	10	3	0	11	13
1	240	1	1	1	1	1	1	1	1	1	1	1	1	1	1	1	1	1	1	1	1	1	1	1	1	1	1	1	1	1	1	1	1	1	1	11	8	11	9	3	9	9	8	0	11	1	0	11	10
1	241	0	0	0	0	0	0	0	0	0	0	0	0	0	0	0	0	0	0	0	0	0	0	0	0	0	0	0	0	0	0	0	0	0	0	0	0	0	0	5	0	0	0	0	0	0	0	0	0
1	242	1	1	1	1	1	1	1	1	1	1	1	1	1	1	1	1	1	1	1	1	1	1	1	1	1	1	1	1	1	1	1	1	1	1	15	15	12	10	5	9	13	13	0	12	1	0	11	17
1	243	1	0	1	1	1	1	1	1	0	1	1	1	1	1	0	1	1	1	0	0	0	0	0	0	1	0	1	1	1	0	0	0	0	0	8	7	9	6	7	6	6	11	0	8	1	0	9	8
1	244	1	0	1	1	1	1	1	1	1	0	1	1	1	1	0	1	1	0	0	0	1	0	0	0	0	0	0	1	1	0	0	0	0	0	7	7	11	8	6	11	5	9	0	7	3	0	6	12
1	245	1	0	1	0	1	0	0	1	0	1	1	0	1	1	1	0	0	0	0	1	0	1	0	0	0	0	0	0	0	1	1	1	1	0	8	10	9	9	6	9	9	9	0	9	0	0	7	12
1	246	0	0	0	0	0	0	0	0	0	0	0	0	0	0	0	0	0	0	0	0	0	0	0	0	0	0	0	0	0	0	0	0	0	0	0	0	0	0	9	0	0	0	0	0	0	0	0	0
1	247	1	1	1	1	1	1	1	1	1	1	1	1	1	1	1	1	1	1	1	1	1	1	1	1	1	1	1	1	1	1	1	1	1	1	16	13	16	11	7	10	15	14	0	12	1	0	11	15
1	248	0	0	0	0	0	0	0	0	0	0	0	0	0	0	0	0	0	0	0	0	0	0	0	0	0	0	0	0	0	0	0	0	0	0	0	0	0	0	5	0	0	0	0	0	0	0	0	0
1	249	0	0	0	0	0	0	0	0	0	0	0	0	0	0	0	0	0	0	0	0	0	0	0	0	0	0	0	0	0	0	0	0	0	0	0	0	0	0	2	0	0	0	0	0	0	0	0	0
1	250	0	0	0	0	0	0	0	0	0	0	0	0	0	0	0	0	0	0	0	0	0	0	0	0	0	0	0	0	0	0	0	0	0	0	0	0	0	0	7	0	0	0	0	0	0	0	0	0
1	251	1	0	1	1	0	1	0	0	1	1	1	1	1	0	1	1	1	1	0	0	0	0	0	1	0	0	0	0	0	0	0	0	0	0	13	17	11	13	6	12	11	14	0	11	2	0	13	17
1	252	1	1	1	1	1	1	1	1	1	1	1	1	1	1	1	1	1	1	1	1	1	1	1	1	1	1	1	1	1	1	1	1	1	1	11	10	10	7	8	10	10	10	0	14	0	0	9	14
1	253	0	1	0	1	0	0	0	0	0	0	0	0	0	0	0	0	0	1	1	0	0	1	1	1	0	0	1	1	1	1	1	0	1	1	9	6	8	10	8	11	7	13	0	8	1	0	6	13
1	254	1	0	0	1	0	1	1	1	1	1	1	1	0	1	1	1	1	1	1	0	0	0	1	0	0	0	0	0	1	1	0	0	0	0	10	6	11	5	8	8	9	10	0	8	3	1	7	9
1	255	0	1	0	0	0	0	1	0	1	0	1	0	0	0	1	1	0	0	1	1	1	1	1	1	1	0	1	1	1	1	1	1	0	1	13	10	12	4	7	9	10	14	0	7	2	0	11	9
1	256	1	0	1	1	0	1	1	0	1	0	1	1	1	1	1	0	1	1	0	0	1	0	1	0	0	1	1	0	0	0	0	0	0	0	7	9	9	8	5	11	7	9	0	9	2	0	8	10
11	1	1	1	1	1	1	1	1	1	1	1	1	1	1	1	1	1	1	1	1	1	1	1	1	1	1	1	1	1	1	1	1	1	1	1	12	6	13	2	7	11	0	2	0	6	0	0	8	15
11	2	1	1	1	1	1	1	1	1	1	1	1	1	1	1	1	1	1	1	1	1	1	1	1	1	1	1	1	1	1	1	1	1	1	1	13	12	13	9	8	11	11	14	0	8	0	0	13	14
11	3	1	1	1	1	1	1	1	1	1	1	1	1	1	1	1	1	1	1	1	1	1	1	1	1	1	1	1	1	1	1	1	1	1	1	14	12	16	9	9	11	10	15	0	8	0	0	12	17
11	4	0	1	0	0	0	0	0	1	0	0	0	1	1	0	0	0	0	0	1	1	1	1	1	1	1	1	1	1	1	1	1	1	0	1	12	10	11	6	7	8	7	13	0	7	1	0	8	11
11	5	1	1	1	1	1	1	1	1	1	1	1	1	1	1	1	1	1	1	1	1	1	1	1	1	1	1	1	1	1	1	1	1	1	1	11	10	12	11	8	9	9	12	0	12	0	0	12	12
11	6	0	0	0	0	0	0	0	0	0	0	0	0	0	0	0	0	0	0	0	0	0	0	0	0	0	0	0	0	0	0	0	0	0	0	0	0	0	0	10	0	0	0	0	0	0	0	0	0
11	7	0	1	0	0	0	0	0	0	1	0	1	1	0	0	1	0	0	0	1	0	1	1	1	0	1	1	1	1	1	1	1	1	1	0	15	12	13	6	8	12	16	14	0	8	1	0	14	16
11	8	0	0	0	0	0	0	0	0	0	0	0	0	0	0	0	0	0	0	0	0	0	0	0	0	0	0	0	0	0	0	0	0	0	0	0	0	0	0	9	0	0	0	0	0	0	0	0	0
11	9	0	0	0	0	0	0	0	0	0	0	0	0	0	0	0	0	0	0	0	0	0	0	0	0	0	0	0	0	0	0	0	0	0	0	0	0	0	0	5	0	0	0	0	0	0	0	0	0
11	10	1	0	1	1	1	1	1	1	0	1	1	1	0	0	1	1	0	1	1	0	1	0	0	0	1	0	1	0	1	0	0	0	0	1	15	11	12	9	9	9	15	16	0	11	3	0	13	15
11	11	0	0	0	0	0	0	0	0	0	0	0	0	0	0	0	0	0	0	0	0	0	0	0	0	0	0	0	0	0	0	0	0	0	0	0	0	0	0	8	0	0	0	0	0	0	0	0	0
11	12	1	1	1	1	1	1	1	1	1	1	1	1	1	1	1	1	1	1	1	1	1	1	1	1	1	1	1	1	1	1	1	1	1	1	15	13	18	11	7	14	17	14	0	9	0	0	14	16
11	13	0	1	0	0	0	0	0	0	1	0	0	0	1	0	1	0	1	1	1	0	1	1	1	1	0	1	1	0	1	0	0	1	1	1	2	7	7	5	7	7	7	9	0	5	2	0	7	13
11	14	0	0	0	0	0	0	0	0	0	0	0	0	0	0	0	0	0	0	0	0	0	0	0	0	0	0	0	0	0	0	0	0	0	0	0	0	0	0	8	0	0	0	0	0	0	0	0	0
11	15	0	0	0	0	0	0	0	0	0	0	0	0	0	0	0	0	0	0	0	0	0	0	0	0	0	0	0	0	0	0	0	0	0	0	0	0	0	0	6	0	0	0	0	0	0	0	0	0
11	16	0	0	0	0	0	0	0	0	0	0	0	0	0	0	0	0	0	0	0	0	0	0	0	0	0	0	0	0	0	0	0	0	0	0	0	0	0	0	9	0	0	0	0	0	0	0	0	0
11	17	1	0	1	1	1	0	0	0	0	0	1	1	1	1	1	0	1	1	0	0	0	0	0	0	1	0	1	0	0	0	0	0	0	1	12	16	12	11	10	10	11	13	0	8	0	0	15	14
11	18	1	0	0	1	0	0	0	0	1	1	1	1	0	1	0	1	0	1	0	0	1	0	0	0	0	0	1	0	0	1	0	0	1	0	7	5	9	6	9	10	4	13	0	6	1	0	7	13
11	19	1	1	1	1	1	1	1	1	1	1	1	1	1	1	1	1	1	1	1	1	1	1	1	1	1	1	1	1	1	1	1	1	1	1	10	13	14	9	6	10	10	13	0	15	0	0	8	15
11	20	0	1	1	0	1	1	1	1	0	0	0	0	0	1	0	1	0	0	1	1	1	1	1	1	1	0	1	1	1	1	1	1	1	1	12	9	14	5	9	11	7	10	0	9	2	0	9	14
11	21	0	1	0	0	0	0	0	0	0	0	0	0	0	0	0	0	0	0	1	1	1	1	0	1	1	0	1	1	1	0	1	1	1	1	11	6	8	6	7	10	8	12	0	9	0	0	11	11
11	22	0	1	0	1	0	1	0	1	1	0	0	1	1	0	0	0	0	0	1	1	1	1	1	0	1	1	0	1	1	1	1	1	0	0	10	8	9	7	8	8	10	13	0	10	2	0	11	14
11	23	0	0	0	0	0	0	0	0	0	0	0	0	0	0	0	0	0	0	0	0	0	0	0	0	0	0	0	0	0	0	0	0	0	0	0	0	0	0	7	0	0	0	0	0	0	0	0	0
11	24	0	1	1	0	0	0	0	0	0	1	0	0	1	0	1	0	1	0	0	1	1	0	1	0	1	0	1	0	0	1	0	0	0	1	12	12	11	4	9	9	8	14	0	11	1	0	9	14
11	25	0	1	1	0	0	0	0	0	0	1	0	0	0	1	0	0	0	0	1	1	1	1	1	1	1	1	1	1	1	0	1	1	1	1	15	11	13	4	9	10	9	9	0	10	1	0	9	9
11	26	0	0	0	0	0	0	0	0	0	0	0	0	0	0	0	0	0	0	0	0	0	0	0	0	0	0	0	0	0	0	0	0	0	0	0	0	0	0	8	0	0	0	0	0	0	0	0	0
11	27	1	1	1	1	1	1	1	1	1	1	1	1	1	1	1	1	1	1	1	1	1	1	1	1	1	1	1	1	1	1	1	1	1	1	14	15	14	13	8	11	12	18	0	16	0	0	12	17
11	28	1	0	0	0	1	1	1	0	1	0	1	1	0	1	1	1	0	0	1	1	0	0	0	0	1	0	1	1	0	0	0	0	0	0	10	8	12	6	7	11	7	11	0	10	1	0	10	12
11	29	1	1	1	1	1	1	1	1	1	1	1	1	1	1	1	1	1	1	1	1	1	1	1	1	1	1	1	1	1	1	1	1	1	1	14	8	10	9	8	9	6	11	0	12	0	0	10	13
11	30	0	1	0	0	0	1	0	0	0	0	1	1	0	1	0	0	0	0	1	1	1	1	1	1	0	1	0	1	0	1	1	1	1	0	8	7	7	4	8	13	9	10	0	12	1	0	9	12
11	31	0	1	0	1	1	0	1	0	0	1	0	0	1	0	1	0	0	0	1	1	1	1	0	1	1	0	0	1	1	0	1	1	0	1	11	8	8	7	6	13	7	12	0	12	2	0	11	12
11	32	0	1	0	0	0	0	0	0	0	1	0	0	0	0	0	0	0	1	1	1	1	1	0	1	1	1	1	0	1	1	1	1	1	1	14	7	11	8	7	10	10	11	0	8	0	0	12	13
11	33	1	1	1	1	1	1	1	1	1	1	1	1	1	1	1	1	1	1	1	1	1	1	1	1	1	1	1	1	1	1	1	1	1	1	11	8	18	8	8	8	12	11	0	10	0	0	9	12
11	34	0	1	0	0	0	0	0	0	0	0	0	0	0	0	0	0	1	0	1	1	1	1	1	1	1	1	1	1	0	1	1	1	0	1	10	8	14	4	7	9	6	10	0	7	1	0	7	9
11	35	1	1	1	1	1	1	1	1	1	1	1	1	1	1	1	1	1	1	1	1	1	1	1	1	1	1	1	1	1	1	1	1	1	1	10	10	12	13	9	7	10	12	0	12	0	0	10	16
11	36	1	1	1	1	1	1	1	1	1	1	1	1	1	1	1	1	1	1	1	1	1	1	1	1	1	1	1	1	1	1	1	1	1	1	13	8	10	10	9	8	10	14	0	13	0	0	13	14
11	37	0	1	0	1	1	0	1	0	1	0	1	0	0	0	1	0	0	0	1	1	0	1	1	1	0	0	1	1	0	1	1	0	1	1	9	8	11	10	9	8	5	10	0	6	0	0	10	12
11	38	1	1	1	1	1	1	1	1	1	1	1	1	1	1	1	1	1	1	1	1	1	1	1	1	1	1	1	1	1	1	1	1	1	1	9	8	13	9	9	10	10	13	0	11	0	0	12	13
11	39	1	1	1	1	1	1	1	1	1	1	1	1	1	1	1	1	1	1	1	1	1	1	1	1	1	1	1	1	1	1	1	1	1	1	8	6	10	7	9	10	7	15	0	12	0	0	8	12
11	40	0	0	0	0	0	0	0	0	0	0	0	0	0	0	0	0	0	0	0	0	0	0	0	0	0	0	0	0	0	0	0	0	0	0	0	0	0	0	5	0	0	0	0	0	0	0	0	0
11	41	1	1	1	1	1	1	1	1	1	1	1	1	1	1	1	1	1	1	1	1	1	1	1	1	1	1	1	1	1	1	1	1	1	1	14	11	14	12	10	10	11	17	0	11	0	0	16	18
11	42	1	1	1	1	1	1	1	1	1	1	1	1	1	1	1	1	1	1	1	1	1	1	1	1	1	1	1	1	1	1	1	1	1	1	7	13	13	10	8	10	8	11	0	12	0	0	11	12
11	43	0	0	0	0	0	0	0	0	0	0	0	0	0	0	0	0	0	0	0	0	0	0	0	0	0	0	0	0	0	0	0	0	0	0	0	0	0	0	7	0	0	0	0	0	0	0	0	0
11	44	1	1	1	1	1	1	1	1	1	1	1	1	1	1	1	1	1	1	1	1	1	1	1	1	1	1	1	1	1	1	1	1	1	1	11	10	15	9	7	12	8	10	0	10	0	0	11	14
11	45	0	0	0	0	0	0	0	0	0	0	0	0	0	0	0	0	0	0	0	0	0	0	0	0	0	0	0	0	0	0	0	0	0	0	0	0	0	0	4	0	0	0	0	0	0	0	0	0
11	46	1	1	1	1	1	1	1	1	1	1	1	1	1	1	1	1	1	1	1	1	1	1	1	1	1	1	1	1	1	1	1	1	1	1	15	9	16	10	7	9	14	13	0	9	0	0	11	14
11	47	0	1	0	1	1	1	0	1	0	0	1	0	0	0	0	0	0	0	0	1	1	1	1	0	1	1	1	0	0	1	0	1	0	1	10	8	8	8	9	9	7	9	0	10	0	0	7	10
11	48	1	0	1	0	1	1	0	1	0	1	1	1	1	0	1	1	1	0	1	0	0	0	0	0	0	0	0	0	1	0	0	0	0	0	9	7	12	6	8	10	6	9	0	6	0	0	12	8
11	49	1	0	1	1	0	1	1	1	1	0	0	1	1	1	1	0	1	1	0	0	0	0	1	0	1	0	0	0	0	0	0	0	0	0	3	7	6	5	7	7	2	5	0	6	1	0	8	11
11	50	1	0	1	1	0	1	1	1	1	0	0	0	1	1	1	0	1	0	0	0	0	0	1	0	1	0	0	1	0	0	0	1	0	0	4	4	9	5	9	8	1	12	0	8	1	0	7	9
11	51	1	1	1	1	1	1	1	1	1	1	1	1	1	1	1	1	1	1	1	1	1	1	1	1	1	1	1	1	1	1	1	1	1	1	9	9	15	9	8	8	3	6	0	14	0	0	12	11
11	52	0	1	0	1	0	1	0	1	0	0	0	0	0	0	0	0	0	0	0	1	1	1	0	1	0	1	1	1	1	1	0	1	1	1	9	8	11	8	8	9	4	15	0	10	1	0	12	10
11	53	0	1	0	0	0	0	1	0	0	0	1	1	0	1	0	0	0	0	0	1	0	1	1	0	0	1	1	1	1	1	1	0	0	1	10	6	10	7	8	8	12	11	0	11	2	0	7	14
11	54	0	0	0	0	0	0	0	0	0	0	0	0	0	0	0	0	0	0	0	0	0	0	0	0	0	0	0	0	0	0	0	0	0	0	0	0	0	0	8	0	0	0	0	0	0	0	0	0
11	55	1	1	1	1	1	1	1	1	1	1	1	1	1	1	1	1	1	1	1	1	1	1	1	1	1	1	1	1	1	1	1	1	1	1	8	10	16	13	9	10	6	12	0	10	0	0	11	14
11	56	0	1	1	0	0	1	0	0	0	0	1	1	0	0	1	0	1	0	0	0	1	1	0	1	1	0	1	1	1	0	1	0	0	1	7	4	10	6	6	10	5	9	0	6	1	0	7	12
11	57	0	1	0	0	0	0	0	0	0	0	0	0	0	0	1	1	1	0	1	1	1	0	1	0	1	1	0	1	1	1	1	1	0	1	6	9	11	7	7	8	0	12	0	6	4	0	10	12
11	58	0	1	0	0	0	1	1	1	0	0	0	0	1	0	0	0	0	0	0	1	0	0	1	1	1	1	0	1	0	1	1	0	1	1	9	6	6	7	8	10	6	9	0	8	1	0	8	17
11	59	0	0	0	0	0	0	0	0	0	0	0	0	0	0	0	0	0	0	0	0	0	0	0	0	0	0	0	0	0	0	0	0	0	0	0	0	0	0	7	0	0	0	0	0	0	0	0	0
11	60	1	1	1	1	1	1	1	1	1	1	1	1	1	1	1	1	1	1	1	1	1	1	1	1	1	1	1	1	1	1	1	1	1	1	13	11	13	14	8	10	8	13	0	10	0	0	12	15
11	61	1	1	1	1	1	1	1	1	1	1	1	1	1	1	1	1	1	1	1	1	1	1	1	1	1	1	1	1	1	1	1	1	1	1	7	4	14	9	5	9	7	11	0	10	0	0	11	10
11	62	0	1	0	0	0	0	0	1	0	1	0	1	0	0	0	1	0	0	1	1	1	1	1	1	1	1	1	1	1	1	1	1	1	0	9	4	9	7	8	7	3	7	0	10	1	0	7	12
11	63	1	1	1	1	1	1	1	1	1	1	1	1	1	1	1	1	1	1	1	1	1	1	1	1	1	1	1	1	1	1	1	1	1	1	7	9	15	7	8	7	7	9	0	9	0	0	11	15
11	64	1	0	1	0	1	1	1	1	1	0	1	1	1	1	0	1	1	1	1	1	0	0	1	0	0	0	0	0	0	0	1	0	1	0	7	4	10	7	8	11	8	11	0	7	2	0	8	9
11	65	1	1	1	1	1	1	1	1	1	1	1	1	1	1	1	1	1	1	1	1	1	1	1	1	1	1	1	1	1	1	1	1	1	1	10	9	13	10	8	8	9	6	0	9	0	0	11	11
11	66	0	1	0	0	1	0	1	0	1	0	0	1	0	1	0	1	1	0	1	1	1	1	0	1	1	0	0	1	1	0	0	1	1	1	6	9	11	4	8	10	7	9	0	6	1	0	7	11
11	67	0	1	1	0	0	0	1	0	0	1	1	1	1	0	1	1	0	0	1	0	1	1	1	1	0	0	1	1	0	1	1	1	1	1	8	8	9	8	8	8	5	11	0	6	2	0	7	11
11	68	0	1	1	0	0	1	0	0	1	0	1	0	0	1	0	0	0	0	1	1	0	1	1	0	1	0	1	1	1	1	1	0	1	1	9	8	14	4	9	9	5	12	0	10	2	0	12	11
11	69	1	1	1	1	1	1	1	1	1	1	1	1	1	1	1	1	1	1	1	1	1	1	1	1	1	1	1	1	1	1	1	1	1	1	11	9	11	9	4	11	6	11	0	9	0	0	11	13
11	70	1	1	1	1	1	1	1	1	1	1	1	1	1	1	1	1	1	1	1	1	1	1	1	1	1	1	1	1	1	1	1	1	1	1	11	6	10	13	9	13	8	16	0	11	0	0	9	11
11	71	1	1	1	1	1	1	1	1	1	1	1	1	1	1	1	1	1	1	1	1	1	1	1	1	1	1	1	1	1	1	1	1	1	1	10	7	16	6	7	11	8	14	0	12	0	0	12	14
11	72	0	1	0	0	1	1	1	0	1	0	0	0	1	0	0	0	0	0	1	0	1	1	1	1	1	1	0	1	1	1	1	1	0	1	6	8	12	6	8	11	6	5	0	12	0	0	9	11
11	73	1	0	1	0	0	0	0	0	1	1	1	1	1	0	1	1	0	1	0	0	0	0	0	1	0	1	1	0	0	0	0	0	0	0	4	6	13	6	8	9	3	14	0	7	1	0	5	7
11	74	1	0	0	1	1	0	1	1	0	1	0	1	1	1	0	0	1	1	0	0	0	0	1	0	0	0	1	1	0	0	1	1	0	0	8	6	9	10	9	9	10	14	0	8	1	0	10	11
11	75	0	1	0	1	0	0	0	0	1	0	0	1	0	1	1	0	0	0	0	1	1	0	1	0	1	1	1	1	1	1	1	1	0	0	10	11	10	11	7	13	8	10	0	11	2	1	11	16
11	76	1	0	1	0	1	1	1	1	1	1	1	0	1	1	1	1	0	1	1	0	1	0	0	0	1	1	0	0	0	0	1	0	0	0	9	4	13	7	6	11	4	10	0	12	3	1	8	14
11	77	0	0	0	0	0	0	0	0	0	0	0	0	0	0	0	0	0	0	0	0	0	0	0	0	0	0	0	0	0	0	0	0	0	0	0	0	0	0	7	0	0	0	0	0	0	0	0	0
11	78	1	1	1	1	1	1	1	1	1	1	1	1	1	1	1	1	1	1	1	1	1	1	1	1	1	1	1	1	1	1	1	1	1	1	10	9	16	6	9	8	9	14	0	10	0	0	8	13
11	79	0	1	0	0	1	1	0	0	0	0	0	0	0	1	0	0	0	0	1	1	1	0	1	1	1	1	1	1	1	1	1	1	0	1	6	6	9	7	9	11	8	11	0	9	2	0	11	11
11	80	1	0	1	0	1	1	1	1	1	1	1	1	0	1	0	1	1	1	0	0	0	0	0	0	1	0	0	0	0	0	0	0	0	0	7	6	9	4	9	7	5	9	0	6	3	0	7	12
11	81	0	0	0	0	0	0	0	0	0	0	0	0	0	0	0	0	0	0	0	0	0	0	0	0	0	0	0	0	0	0	0	0	0	0	0	0	0	0	8	0	0	0	0	0	0	0	0	0
11	82	1	1	1	1	1	1	1	1	1	1	1	1	1	1	1	1	1	1	1	1	1	1	1	1	1	1	1	1	1	1	1	1	1	1	9	10	14	11	9	9	12	12	0	8	0	0	12	15
11	83	0	0	0	0	0	0	0	0	0	0	0	0	0	0	0	0	0	0	0	0	0	0	0	0	0	0	0	0	0	0	0	0	0	0	0	0	0	0	5	0	0	0	0	0	0	0	0	0
11	84	0	1	0	0	1	1	0	0	1	0	0	0	1	1	0	0	0	0	1	1	1	1	1	1	1	1	1	1	1	1	0	1	1	1	13	9	12	7	8	9	5	10	0	9	3	0	14	14
11	85	1	0	0	0	1	1	0	1	0	1	0	1	1	1	1	1	0	1	0	0	0	1	0	0	1	0	1	0	0	0	1	0	1	0	5	7	14	3	9	8	3	12	0	8	0	0	10	15
11	86	0	0	0	0	0	0	0	0	0	0	0	0	0	0	0	0	0	0	0	0	0	0	0	0	0	0	0	0	0	0	0	0	0	0	0	0	0	0	8	0	0	0	0	0	0	0	0	0
11	87	1	1	1	1	1	1	1	1	1	1	1	1	1	1	1	1	1	1	1	1	1	1	1	1	1	1	1	1	1	1	1	1	1	1	13	10	15	8	8	12	11	11	0	13	0	0	15	12
11	88	0	1	1	1	0	0	1	0	0	0	0	0	0	1	0	1	0	0	0	0	1	0	1	0	1	1	1	1	1	1	1	1	0	1	9	6	14	9	10	8	7	12	0	11	1	0	9	10
11	89	1	0	1	1	1	1	1	0	1	1	1	0	1	1	1	0	1	0	1	0	0	0	1	0	0	0	0	0	1	0	1	0	0	0	6	5	12	8	8	10	4	10	0	7	3	0	6	11
11	90	1	0	1	0	1	1	1	1	1	1	1	1	1	0	0	0	1	1	0	0	0	0	0	0	0	0	1	0	0	1	1	1	0	1	8	8	11	6	10	12	5	15	0	6	3	0	12	10
11	91	1	1	1	1	1	1	1	1	1	1	1	1	1	1	1	1	1	1	1	1	1	1	1	1	1	1	1	1	1	1	1	1	1	1	9	7	13	6	7	11	11	12	0	9	0	0	12	8
11	92	0	1	1	0	1	0	0	0	1	1	0	0	1	0	0	1	1	0	1	1	0	1	1	0	1	1	1	1	1	1	1	0	1	1	6	7	13	5	9	11	4	12	0	15	2	0	12	13
11	93	1	0	0	1	1	1	1	1	1	1	0	1	1	1	1	0	1	1	0	0	0	0	0	1	0	0	0	0	0	1	0	0	0	0	6	3	13	8	9	9	6	11	0	11	4	0	8	12
11	94	1	1	1	1	1	1	1	1	1	1	1	1	1	1	1	1	1	1	1	1	1	1	1	1	1	1	1	1	1	1	1	1	1	1	11	9	13	9	8	10	9	13	0	7	0	0	6	14
11	95	1	1	1	1	1	1	1	1	1	1	1	1	1	1	1	1	1	1	1	1	1	1	1	1	1	1	1	1	1	1	1	1	1	1	11	5	14	6	7	11	6	12	0	8	0	0	9	13
11	96	0	0	0	0	0	0	0	0	0	0	0	0	0	0	0	0	0	0	0	0	0	0	0	0	0	0	0	0	0	0	0	0	0	0	0	0	0	0	7	0	0	0	0	0	0	0	0	0
11	97	0	1	0	0	0	0	0	0	0	1	0	1	0	0	0	0	0	0	1	1	1	1	1	1	1	0	1	1	1	1	1	0	1	1	13	12	14	7	8	8	11	10	0	7	3	0	10	14
11	98	1	0	1	0	1	0	1	1	1	1	1	0	1	1	1	1	1	0	1	0	0	0	1	0	0	0	0	1	0	0	0	1	0	0	8	3	11	3	7	10	3	10	0	8	1	0	9	8
11	99	1	0	0	1	1	0	1	1	1	1	1	1	1	1	1	1	1	1	0	1	1	0	0	0	0	0	1	0	0	0	0	0	1	0	11	8	10	9	7	11	10	12	0	7	1	0	5	16
11	100	0	1	1	0	1	0	0	1	1	0	0	1	1	0	1	0	0	0	1	1	1	1	0	1	0	1	1	1	1	1	0	1	0	0	9	8	15	3	7	11	5	10	0	9	2	0	9	8
11	101	0	1	0	1	0	0	1	0	1	0	0	0	0	0	1	0	0	0	1	1	0	1	1	1	0	0	1	1	1	0	1	1	0	1	9	9	11	7	5	10	5	8	0	11	0	0	7	14
11	102	1	0	1	0	1	1	1	1	0	1	1	1	1	1	1	1	0	1	1	0	0	0	1	0	1	0	0	0	1	1	0	1	0	1	9	8	13	6	8	9	7	9	0	12	3	0	11	9
11	103	0	0	0	0	0	0	0	0	0	0	0	0	0	0	0	0	0	0	0	0	0	0	0	0	0	0	0	0	0	0	0	0	0	0	0	0	0	0	9	0	0	0	0	0	0	0	0	0
11	104	0	1	0	0	1	1	0	0	1	1	1	0	0	0	1	0	1	0	1	0	1	1	1	0	1	0	1	1	1	1	0	1	0	1	8	0	6	4	9	6	3	6	0	3	0	0	3	9
11	105	0	0	0	0	0	0	0	0	0	0	0	0	0	0	0	0	0	0	0	0	0	0	0	0	0	0	0	0	0	0	0	0	0	0	0	0	0	0	6	0	0	0	0	0	0	0	0	0
11	106	0	1	0	0	0	1	0	0	0	0	1	1	0	0	0	0	1	0	0	0	1	0	1	1	1	1	1	1	1	1	0	1	0	1	8	12	12	11	11	9	10	8	0	12	2	0	11	15
11	107	1	1	1	1	1	1	1	1	1	1	1	1	1	1	1	1	1	1	1	1	1	1	1	1	1	1	1	1	1	1	1	1	1	1	8	7	15	7	8	9	5	9	0	9	0	0	11	12
11	108	1	1	1	1	1	1	1	1	1	1	1	1	1	1	1	1	1	1	1	1	1	1	1	1	1	1	1	1	1	1	1	1	1	1	6	5	11	7	7	11	7	11	0	9	0	0	11	12
11	109	1	0	0	1	1	0	0	1	1	0	1	1	1	1	0	1	1	1	0	1	0	0	0	0	0	1	0	0	0	1	0	0	1	0	5	6	9	7	8	10	6	11	0	10	2	0	5	11
11	110	1	0	0	1	1	0	1	0	0	1	1	1	1	0	1	0	1	1	1	0	1	0	0	0	1	0	0	0	0	1	0	0	0	0	9	7	13	7	10	8	7	8	0	11	3	0	11	13
11	111	1	1	1	1	1	1	1	1	1	1	1	1	1	1	1	1	1	1	1	1	1	1	1	1	1	1	1	1	1	1	1	1	1	1	5	8	11	5	6	12	7	13	0	11	0	0	7	13
11	112	1	1	1	1	1	1	1	1	1	1	1	1	1	1	1	1	1	1	1	1	1	1	1	1	1	1	1	1	1	1	1	1	1	1	10	6	18	7	7	11	9	8	0	10	0	0	8	10
11	113	0	1	0	0	0	0	0	0	1	0	0	0	1	1	1	0	0	0	0	0	1	1	0	1	1	0	0	0	1	1	1	1	1	1	8	3	9	7	3	10	9	11	0	7	2	0	7	11
11	114	0	0	0	0	0	0	0	0	0	0	0	0	0	0	0	0	0	0	0	0	0	0	0	0	0	0	0	0	0	0	0	0	0	0	0	0	0	0	8	0	0	0	0	0	0	0	0	0
11	115	1	0	1	0	0	1	0	1	1	1	0	0	1	0	1	1	0	1	0	0	0	0	0	1	0	0	0	0	0	0	0	0	0	0	4	12	11	7	7	8	5	8	0	12	2	0	7	14
11	116	1	0	1	1	1	1	0	1	0	0	1	1	0	0	1	0	1	1	0	0	0	0	1	0	0	0	0	0	0	0	0	0	0	0	8	11	13	7	8	7	10	10	0	9	0	0	12	13
11	117	0	1	0	1	1	0	0	0	0	0	0	1	1	0	0	0	0	0	0	1	1	0	1	0	1	0	1	1	0	0	1	1	0	1	6	5	13	7	8	8	7	12	0	9	1	0	12	12
11	118	1	0	1	0	0	1	1	0	1	1	1	0	1	1	1	1	1	1	0	0	0	0	0	0	0	0	1	0	0	0	0	0	0	1	8	4	11	2	8	9	3	10	0	9	3	0	7	7
11	119	1	1	1	1	1	1	1	1	1	1	1	1	1	1	1	1	1	1	1	1	1	1	1	1	1	1	1	1	1	1	1	1	1	1	12	10	15	6	8	12	7	18	0	12	0	0	11	13
11	120	0	1	0	1	1	0	0	0	0	0	0	0	0	1	0	0	0	0	1	1	1	0	1	1	0	1	0	0	1	0	1	0	1	1	7	9	8	10	8	11	5	11	0	9	0	0	5	10
11	121	1	0	0	1	1	1	0	1	1	1	1	1	1	1	0	0	1	0	0	1	0	0	0	0	1	0	1	0	0	0	0	0	0	0	6	7	12	6	7	10	6	10	0	11	2	0	10	15
11	122	0	1	1	1	0	0	0	1	1	0	0	0	0	0	0	0	0	0	1	1	1	0	1	1	1	1	1	1	1	0	0	1	1	1	13	9	11	8	9	9	9	11	0	10	2	0	13	13
11	123	0	0	0	0	0	0	0	0	0	0	0	0	0	0	0	0	0	0	0	0	0	0	0	0	0	0	0	0	0	0	0	0	0	0	0	0	0	0	4	0	0	0	0	0	0	0	0	0
11	124	0	1	0	1	1	1	0	0	0	0	0	1	0	0	0	0	1	0	1	1	1	1	1	1	1	1	1	1	1	1	1	1	1	1	10	10	11	9	7	12	10	16	0	9	2	1	14	16
11	125	0	1	0	1	0	0	1	1	0	0	1	1	0	0	0	0	0	1	0	0	0	1	1	1	1	1	0	1	1	1	1	0	0	1	8	5	9	6	9	10	8	10	0	13	1	0	8	12
11	126	0	0	0	0	0	0	0	0	0	0	0	0	0	0	0	0	0	0	0	0	0	0	0	0	0	0	0	0	0	0	0	0	0	0	0	0	0	0	7	0	0	0	0	0	0	0	0	0
11	127	0	1	0	0	0	0	0	0	0	1	0	0	0	0	0	0	1	1	1	1	0	1	0	1	1	0	1	0	1	1	1	0	0	0	12	12	8	7	8	7	7	9	0	9	0	0	9	11
11	128	0	1	0	0	0	1	1	1	0	0	0	0	0	0	0	0	0	0	1	1	1	1	1	1	1	0	1	1	0	0	1	0	1	1	9	7	13	8	7	8	8	9	0	7	1	0	8	12
11	129	0	0	0	0	0	0	0	0	0	0	0	0	0	0	0	0	0	0	0	0	0	0	0	0	0	0	0	0	0	0	0	0	0	0	0	0	0	0	8	0	0	0	0	0	0	0	0	0
11	130	1	0	0	0	0	1	1	1	1	1	1	0	1	1	1	1	0	1	0	1	1	1	0	0	0	0	0	0	1	0	1	0	0	0	8	7	9	7	5	10	5	12	0	10	3	0	8	12
11	131	1	1	1	1	1	1	1	1	1	1	1	1	1	1	1	1	1	1	1	1	1	1	1	1	1	1	1	1	1	1	1	1	1	1	8	11	11	10	9	8	9	11	0	11	0	0	10	13
11	132	1	1	1	1	1	1	1	1	1	1	1	1	1	1	1	1	1	1	1	1	1	1	1	1	1	1	1	1	1	1	1	1	1	1	7	11	13	12	9	9	11	14	0	7	0	0	15	9
11	133	0	0	0	0	0	0	0	0	0	0	0	0	0	0	0	0	0	0	0	0	0	0	0	0	0	0	0	0	0	0	0	0	0	0	0	0	0	0	8	0	0	0	0	0	0	0	0	0
11	134	0	1	0	0	0	0	0	1	0	0	1	1	0	0	0	1	0	1	1	1	1	1	1	1	1	0	1	1	1	1	1	0	1	1	15	9	14	8	8	10	10	16	0	8	2	0	11	14
11	135	0	0	0	0	0	0	0	0	0	0	0	0	0	0	0	0	0	0	0	0	0	0	0	0	0	0	0	0	0	0	0	0	0	0	0	0	0	0	7	0	0	0	0	0	0	0	0	0
11	136	1	0	1	1	1	0	1	1	1	1	1	1	0	1	1	1	1	1	0	0	1	1	1	1	0	1	1	1	0	0	0	0	0	0	7	11	15	11	10	12	9	14	0	10	0	0	14	12
11	137	1	0	0	0	1	1	1	1	1	0	0	1	1	0	1	1	0	1	0	0	0	1	1	0	0	1	1	0	1	0	0	0	0	0	9	5	8	6	8	7	5	10	0	7	1	0	9	12
11	138	1	1	1	1	1	1	1	1	1	1	1	1	1	1	1	1	1	1	1	1	1	1	1	1	1	1	1	1	1	1	1	1	1	1	10	10	14	12	9	8	9	13	0	10	0	0	7	15
11	139	0	0	0	0	0	0	0	0	0	0	0	0	0	0	0	0	0	0	0	0	0	0	0	0	0	0	0	0	0	0	0	0	0	0	0	0	0	0	9	0	0	0	0	0	0	0	0	0
11	140	0	0	0	0	0	0	0	0	0	0	0	0	0	0	0	0	0	0	0	0	0	0	0	0	0	0	0	0	0	0	0	0	0	0	0	0	0	0	7	0	0	0	0	0	0	0	0	0
11	141	1	1	1	1	1	1	1	1	1	1	1	1	1	1	1	1	1	1	1	1	1	1	1	1	1	1	1	1	1	1	1	1	1	1	9	9	12	9	6	6	8	9	0	6	0	0	6	11
11	142	1	0	0	1	1	1	1	1	1	0	1	1	1	0	1	1	1	0	0	0	0	1	0	0	0	0	0	0	0	1	0	0	0	0	8	6	8	7	8	9	4	9	0	8	1	1	11	12
11	143	0	1	1	1	0	0	0	0	0	1	1	0	0	0	0	0	0	0	0	1	1	1	1	1	1	1	1	1	0	1	0	1	0	0	8	9	12	9	5	10	7	14	0	8	2	0	10	11
11	144	0	1	1	0	0	0	1	0	1	0	1	0	0	0	0	0	0	0	0	1	0	0	1	1	0	1	1	0	1	1	0	1	0	1	7	8	13	4	10	10	6	11	0	9	1	0	8	14
11	145	1	0	1	1	1	1	1	1	1	0	1	1	1	0	1	1	1	1	1	0	0	0	1	0	0	1	0	0	1	1	1	1	0	0	11	12	10	7	8	10	7	11	0	11	2	0	9	10
11	146	0	1	0	0	0	1	0	0	1	1	0	0	1	0	0	0	0	0	0	1	0	0	1	1	1	0	1	1	0	1	1	0	1	1	8	8	10	5	8	7	4	9	0	9	1	0	11	14
11	147	0	1	0	0	0	0	0	1	0	0	1	0	0	0	0	0	0	0	1	1	1	0	0	0	0	1	1	1	1	0	1	1	1	1	8	8	11	7	11	12	8	10	0	8	1	0	10	9
11	148	1	0	1	1	0	1	1	1	1	1	1	1	1	0	1	1	1	0	0	1	0	0	1	1	0	0	0	0	0	0	0	0	0	0	8	9	12	11	10	9	3	12	0	13	1	1	8	13
11	149	0	1	1	0	0	0	0	0	1	1	0	1	0	0	0	1	0	1	1	1	1	0	1	1	1	1	0	1	1	1	1	0	1	1	8	9	14	7	6	9	8	13	0	8	1	0	9	13
11	150	0	1	0	0	0	0	1	0	1	0	0	0	0	0	0	1	0	0	0	1	1	1	0	0	1	0	1	0	0	1	0	1	1	1	9	5	10	4	6	10	5	7	0	6	1	0	5	13
11	151	1	1	1	1	1	1	1	1	1	1	1	1	1	1	1	1	1	1	1	1	1	1	1	1	1	1	1	1	1	1	1	1	1	1	11	9	10	12	8	11	7	12	0	13	0	0	8	11
11	152	1	0	1	1	0	0	1	1	1	1	0	1	0	1	1	1	1	1	0	0	0	0	1	0	0	0	0	0	0	1	0	0	1	1	8	8	14	7	10	8	4	5	0	7	2	0	8	12
11	153	1	1	1	1	1	1	1	1	1	1	1	1	1	1	1	1	1	1	1	1	1	1	1	1	1	1	1	1	1	1	1	1	1	1	11	7	15	8	10	9	7	10	0	11	0	0	13	14
11	154	0	1	0	0	0	1	0	0	1	1	0	0	0	1	0	0	1	0	1	0	1	1	1	1	1	1	0	0	0	1	1	1	1	1	9	9	10	5	10	10	6	10	0	11	3	1	8	11
11	155	1	1	1	1	1	1	1	1	1	1	1	1	1	1	1	1	1	1	1	1	1	1	1	1	1	1	1	1	1	1	1	1	1	1	12	7	10	11	6	11	10	9	0	10	0	0	9	15
11	156	0	1	0	0	0	1	0	1	0	1	0	0	0	0	0	0	1	0	1	1	1	0	1	1	1	0	1	0	1	1	1	1	1	1	6	7	9	7	10	8	10	13	0	6	0	0	9	13
11	157	0	1	1	1	0	0	0	1	0	1	0	0	1	0	1	1	0	0	1	1	1	0	1	1	1	1	1	0	0	0	1	1	1	1	8	9	11	9	8	10	5	12	0	7	0	0	10	10
11	158	0	1	0	1	0	0	1	0	0	1	0	0	0	0	1	0	1	0	1	1	1	0	1	1	1	0	1	0	1	0	1	1	1	0	6	6	12	10	8	10	5	12	0	12	3	0	5	11
11	159	0	1	1	0	0	1	1	0	0	0	0	0	1	0	0	1	1	0	0	1	1	1	1	1	1	0	1	1	1	0	1	1	0	0	7	7	12	6	9	9	7	7	0	7	1	0	8	11
11	160	1	0	1	1	0	1	1	1	1	0	1	1	1	1	1	0	1	1	0	1	0	0	0	0	0	0	0	0	0	1	0	0	0	0	9	4	12	8	6	10	5	10	0	11	2	0	6	8
11	161	0	1	0	0	1	1	0	0	0	1	0	1	0	0	0	1	0	0	1	0	1	1	1	0	1	1	0	1	1	1	1	1	0	1	10	6	10	6	8	11	8	11	0	9	2	0	11	10
11	162	0	0	0	0	0	0	0	0	0	0	0	0	0	0	0	0	0	0	0	0	0	0	0	0	0	0	0	0	0	0	0	0	0	0	0	0	0	0	11	0	0	0	0	0	0	0	0	0
11	163	1	1	1	1	1	1	1	1	1	1	1	1	1	1	1	1	1	1	1	1	1	1	1	1	1	1	1	1	1	1	1	1	1	1	12	7	13	12	7	8	10	14	0	12	0	0	12	16
11	164	0	0	0	0	0	0	0	0	0	0	0	0	0	0	0	0	0	0	0	0	0	0	0	0	0	0	0	0	0	0	0	0	0	0	0	0	0	0	9	0	0	0	0	0	0	0	0	0
11	165	0	1	0	0	1	0	0	0	0	0	1	0	0	0	1	1	1	0	0	1	1	1	1	1	1	1	1	0	0	1	1	0	0	1	9	8	14	7	12	9	7	10	0	8	0	0	12	11
11	166	0	1	0	1	0	0	0	1	0	0	0	1	1	0	1	0	0	0	1	1	1	1	1	1	1	1	1	1	1	1	1	1	1	0	10	8	12	9	8	14	3	9	0	9	1	0	14	12
11	167	0	0	0	0	0	0	0	0	0	0	0	0	0	0	0	0	0	0	0	0	0	0	0	0	0	0	0	0	0	0	0	0	0	0	0	0	1	0	8	0	0	0	0	0	0	0	0	0
11	168	0	0	0	0	0	0	0	0	0	0	0	0	0	0	0	0	0	0	0	0	0	0	0	0	0	0	0	0	0	0	0	0	0	0	0	0	0	0	5	0	0	0	0	0	0	0	0	0
11	169	1	1	1	1	1	1	1	1	1	1	1	1	1	1	1	1	1	1	1	1	1	1	1	1	1	1	1	1	1	1	1	1	1	1	12	15	18	13	8	8	9	14	0	15	0	0	12	13
11	170	0	1	0	0	0	0	0	1	0	1	1	1	0	1	0	0	1	1	1	1	1	1	1	0	0	1	0	1	1	0	0	0	1	1	9	3	9	2	8	10	5	9	0	9	1	0	6	13
11	171	0	0	0	0	0	0	0	0	0	0	0	0	0	0	0	0	0	0	0	0	0	0	0	0	0	0	0	0	0	0	0	0	0	0	0	0	0	0	8	0	0	0	0	0	0	0	0	0
11	172	1	1	1	1	1	1	1	1	1	1	1	1	1	1	1	1	1	1	1	1	1	1	1	1	1	1	1	1	1	1	1	1	1	1	10	12	14	12	8	13	10	16	0	9	1	0	11	9
11	173	1	0	0	1	1	1	0	1	1	1	1	1	0	1	1	1	1	1	0	0	0	1	0	0	0	0	0	0	0	0	0	0	0	1	7	6	8	8	7	9	7	6	0	7	1	0	6	9
11	174	1	0	1	1	1	0	1	1	1	1	1	1	0	1	1	0	1	0	0	0	0	0	0	0	0	0	0	0	0	0	0	1	0	0	2	6	9	7	6	8	4	9	0	7	3	0	6	13
11	175	0	0	0	0	0	0	0	0	0	0	0	0	0	0	0	0	0	0	0	0	0	0	0	0	0	0	0	0	0	0	0	0	0	0	0	0	0	0	9	0	0	0	0	0	0	0	0	0
11	176	1	0	1	1	1	1	0	0	0	1	1	1	1	1	1	0	1	1	0	0	1	0	1	1	1	0	1	0	0	0	0	0	0	0	8	7	12	10	9	6	8	12	0	10	1	0	14	14
11	177	0	1	0	0	1	1	1	1	0	0	0	0	0	0	1	1	0	0	1	1	0	1	1	0	1	1	0	1	1	1	1	1	1	1	9	8	10	9	6	8	10	11	0	8	1	0	11	11
11	178	0	0	0	0	0	0	0	0	0	0	0	0	0	0	0	0	0	0	0	0	0	0	0	0	0	0	0	0	0	0	0	0	0	0	0	0	0	0	7	0	0	0	0	0	0	0	0	0
11	179	1	1	1	1	1	1	1	1	1	1	1	1	1	1	1	1	1	1	1	1	1	1	1	1	1	1	1	1	1	1	1	1	1	1	13	10	15	13	9	10	9	16	0	13	0	0	10	17
11	180	1	1	1	1	1	1	1	1	1	1	1	1	1	1	1	1	1	1	1	1	1	1	1	1	1	1	1	1	1	1	1	1	1	1	10	7	10	9	8	11	5	10	0	8	0	0	9	13
11	181	0	1	0	0	0	0	0	1	1	0	0	1	1	1	0	0	1	0	1	1	1	0	0	1	0	1	1	1	1	1	1	0	1	1	5	6	10	10	10	9	7	12	0	12	1	0	12	8
11	182	1	0	1	0	1	0	0	1	1	1	0	0	1	1	1	0	1	1	0	0	0	0	1	0	0	0	0	1	0	0	0	1	0	0	7	3	8	5	8	9	2	8	0	4	1	0	5	9
11	183	1	0	0	1	1	0	1	1	1	1	1	1	1	1	1	1	0	0	0	0	0	0	0	0	0	0	0	1	0	0	1	0	0	1	10	5	9	9	7	10	5	14	0	6	1	0	12	10
11	184	1	1	1	1	1	1	1	1	1	1	1	1	1	1	1	1	1	1	1	1	1	1	1	1	1	1	1	1	1	1	1	1	1	1	8	9	12	7	8	9	7	11	0	11	0	0	11	13
11	185	1	1	1	1	1	1	1	1	1	1	1	1	1	1	1	1	1	1	1	1	1	1	1	1	1	1	1	1	1	1	1	1	1	1	7	6	13	8	8	11	11	11	0	10	0	0	9	14
11	186	0	0	0	0	0	0	0	0	0	0	0	0	0	0	0	0	0	0	0	0	0	0	0	0	0	0	0	0	0	0	0	0	0	0	0	0	0	0	9	0	0	0	0	0	0	0	0	0
11	187	1	0	1	1	1	1	1	1	1	1	1	0	0	1	1	1	1	1	0	0	0	0	0	0	1	0	1	0	0	1	0	0	0	0	9	9	14	9	7	13	5	12	0	10	2	0	11	17
11	188	1	1	1	1	1	1	1	1	1	1	1	1	1	1	1	1	1	1	1	1	1	1	1	1	1	1	1	1	1	1	1	1	1	1	6	9	12	6	6	12	9	16	0	12	0	0	11	12
11	189	1	0	0	0	1	1	0	1	0	1	0	1	0	1	1	0	0	1	1	0	1	0	1	0	1	0	0	0	1	0	0	0	0	0	8	6	11	6	8	10	4	9	0	9	1	0	9	11
11	190	0	1	0	0	0	0	1	0	0	0	0	0	1	0	0	0	0	0	0	1	1	1	0	1	1	0	1	1	1	0	1	1	0	1	10	11	10	8	8	11	10	8	0	11	2	1	10	13
11	191	1	1	1	1	1	1	1	1	1	1	1	1	1	1	1	1	1	1	1	1	1	1	1	1	1	1	1	1	1	1	1	1	1	1	10	12	13	9	6	10	9	10	0	10	0	0	12	11
11	192	1	1	1	1	1	1	1	1	1	1	1	1	1	1	1	1	1	1	1	1	1	1	1	1	1	1	1	1	1	1	1	1	1	1	9	7	14	9	8	13	8	11	0	10	0	0	12	16
11	193	1	1	1	1	1	1	1	1	1	1	1	1	1	1	1	1	1	1	1	1	1	1	1	1	1	1	1	1	1	1	1	1	1	1	8	6	12	10	9	11	6	15	0	8	0	0	10	13
11	194	0	0	0	0	0	0	0	0	0	0	0	0	0	0	0	0	0	0	0	0	0	0	0	0	0	0	0	0	0	0	0	0	0	0	0	0	0	0	5	0	0	1	0	0	0	0	0	0
11	195	0	1	1	0	0	1	0	0	0	0	0	0	0	0	0	0	0	0	1	0	1	1	0	1	1	1	1	0	1	1	1	1	1	1	5	6	6	5	10	8	5	6	0	6	0	0	1	8
11	196	0	0	0	0	0	0	0	0	0	0	0	0	0	0	0	0	0	0	0	0	0	0	0	0	0	0	0	0	0	0	0	0	0	0	0	0	0	0	8	0	0	0	0	0	0	0	0	0
11	197	0	1	0	1	0	0	0	0	0	0	0	0	0	0	0	1	0	1	1	1	1	0	1	1	0	1	1	0	1	1	1	1	1	1	11	11	12	9	10	12	14	13	0	9	0	0	10	12
11	198	1	0	1	1	1	1	1	1	1	1	0	0	1	1	1	1	1	1	0	0	0	0	1	0	0	0	1	0	0	0	0	0	0	0	7	6	10	5	11	10	4	10	0	8	3	0	8	11
11	199	1	0	1	1	1	1	1	1	0	0	1	0	1	0	1	1	1	1	0	0	0	1	0	0	0	1	0	1	0	0	0	1	0	1	7	9	9	6	8	10	6	10	0	9	2	0	11	13
11	200	1	1	1	1	1	1	1	1	1	1	1	1	1	1	1	1	1	1	1	1	1	1	1	1	1	1	1	1	1	1	1	1	1	1	10	6	12	10	11	9	6	12	0	7	0	0	13	14
11	201	1	0	1	0	1	0	0	0	1	1	0	1	1	1	1	0	1	1	0	0	0	0	1	1	0	1	0	0	0	0	0	0	0	0	8	3	10	7	9	9	8	11	0	6	1	0	4	9
11	202	1	1	1	1	1	1	1	1	1	1	1	1	1	1	1	1	1	1	1	1	1	1	1	1	1	1	1	1	1	1	1	1	1	1	9	8	12	8	8	9	8	11	0	12	0	0	12	9
11	203	0	1	0	0	0	0	0	0	0	0	0	0	0	0	0	0	0	1	1	0	1	1	1	1	1	1	1	1	1	1	1	1	1	1	5	8	12	6	7	11	5	9	0	8	1	0	11	12
11	204	0	1	0	0	1	0	0	0	0	0	0	1	0	0	0	0	0	0	1	1	1	0	1	0	0	1	0	0	1	1	1	0	1	1	10	6	11	10	8	8	9	7	0	6	0	0	13	14
11	205	0	1	0	0	0	0	0	1	0	1	0	0	0	0	0	1	0	0	1	0	1	0	1	0	1	1	1	0	0	1	1	1	1	1	9	5	9	5	10	7	8	9	0	9	1	0	8	13
11	206	0	1	1	1	0	0	0	1	0	0	1	1	0	0	1	0	0	0	0	0	1	1	0	0	1	1	1	1	1	1	1	0	1	1	6	5	10	9	8	9	7	10	0	9	0	0	8	11
11	207	0	0	0	0	0	0	0	0	0	0	0	0	0	0	0	0	0	0	0	0	0	0	0	0	0	0	0	0	0	0	0	0	0	0	0	0	0	0	9	0	0	0	0	0	0	0	0	0
11	208	1	0	1	1	1	0	1	1	1	1	1	1	0	1	0	0	1	0	1	0	0	0	1	0	0	1	1	0	1	0	0	0	0	1	5	5	8	3	9	6	2	5	0	5	2	0	4	7
11	209	1	1	1	1	1	1	1	1	1	1	1	1	1	1	1	1	1	1	1	1	1	1	1	1	1	1	1	1	1	1	1	1	1	1	9	10	17	8	8	8	9	12	0	9	0	0	11	14
11	210	1	0	1	1	0	1	1	1	1	1	0	0	0	1	1	0	1	1	1	0	1	0	0	0	1	1	0	0	0	1	0	0	0	0	6	8	8	6	10	8	5	5	0	9	3	0	5	9
11	211	0	1	0	0	0	0	1	0	0	0	0	1	0	0	1	0	0	1	1	1	1	1	1	1	1	0	0	1	0	0	1	1	1	1	9	7	13	7	11	7	7	12	0	7	1	0	10	14
11	212	0	1	0	0	1	1	1	1	0	1	1	0	0	0	0	0	0	1	0	1	1	1	1	1	0	1	0	1	1	1	1	1	1	1	7	5	12	7	8	10	8	14	0	10	1	0	8	12
11	213	0	0	0	0	0	0	0	0	0	0	0	0	0	0	0	0	0	0	0	0	0	0	0	0	0	0	0	0	0	0	0	0	0	0	0	0	0	0	10	0	0	0	0	0	0	0	0	0
11	214	1	0	1	1	1	0	1	1	1	0	0	1	1	1	0	0	0	1	0	0	0	0	0	0	1	0	0	0	1	0	0	0	0	0	7	9	8	10	10	6	9	9	0	8	4	0	7	13
11	215	0	0	0	0	0	0	0	0	0	0	0	0	0	0	0	0	0	0	0	0	0	0	0	0	0	0	0	0	0	0	0	0	0	0	0	0	0	0	8	0	0	0	0	0	0	0	0	0
11	216	0	0	0	0	0	0	0	0	0	0	0	0	0	0	0	0	0	0	0	0	0	0	0	0	0	0	0	0	0	0	0	0	0	0	0	0	0	0	9	0	0	0	0	0	0	0	0	0
11	217	0	0	0	0	0	0	0	0	0	0	0	0	0	0	0	0	0	0	0	0	0	0	0	0	0	0	0	0	0	0	0	0	0	0	0	0	0	0	7	0	0	0	0	0	0	0	0	0
11	218	1	1	1	1	1	1	1	1	1	1	1	1	1	1	1	1	1	1	1	1	1	1	1	1	1	1	1	1	1	1	1	1	1	1	12	11	16	14	8	11	11	18	0	12	0	0	17	13
11	219	0	0	0	0	0	0	0	0	0	0	0	0	0	0	0	0	0	0	0	0	0	0	0	0	0	0	0	0	0	0	0	0	0	0	0	0	0	0	9	0	0	0	0	0	0	0	0	0
11	220	1	0	1	0	1	1	1	1	0	1	1	0	1	1	1	1	0	1	0	1	0	1	0	0	0	0	1	0	0	1	1	0	0	0	10	6	12	5	6	11	3	12	0	9	1	1	6	11
11	221	1	0	0	1	1	1	0	0	1	0	0	1	1	1	0	1	1	1	1	0	0	1	0	0	0	1	1	0	0	0	1	0	0	0	9	4	10	7	7	9	10	11	0	10	0	0	11	13
11	222	0	0	0	0	0	0	0	0	0	0	0	0	0	0	0	0	0	0	0	0	0	0	0	0	0	0	0	0	0	0	0	0	0	0	0	0	0	0	9	0	0	0	0	0	0	0	0	0
11	223	0	1	0	0	1	0	0	0	0	0	1	0	0	0	0	1	1	0	1	1	1	0	1	0	1	1	0	1	1	1	1	0	1	1	13	13	13	11	10	8	8	13	0	10	2	0	15	16
11	224	0	0	0	0	0	0	0	0	0	0	0	0	0	0	0	0	0	0	0	0	0	0	0	0	0	0	0	0	0	0	0	0	0	0	0	0	0	0	8	0	0	0	0	0	0	0	0	0
11	225	1	1	1	1	1	1	1	1	1	1	1	1	1	1	1	1	1	1	1	1	1	1	1	1	1	1	1	1	1	1	1	1	1	1	12	7	17	8	10	7	9	14	0	10	0	0	15	17
11	226	0	0	0	0	0	0	0	0	0	0	0	0	0	0	0	0	0	0	0	0	0	0	0	0	0	0	0	0	0	0	0	0	0	0	0	0	0	0	7	0	0	0	0	0	0	0	0	0
11	227	1	1	1	1	1	1	1	1	1	1	1	1	1	1	1	1	1	1	1	1	1	1	1	1	1	1	1	1	1	1	1	1	1	1	13	10	10	7	11	10	7	14	0	10	0	0	10	13
11	228	1	1	1	1	1	1	1	1	1	1	1	1	1	1	1	1	1	1	1	1	1	1	1	1	1	1	1	1	1	1	1	1	1	1	6	10	13	9	8	9	7	14	0	11	0	0	10	12
11	229	1	0	0	1	1	1	1	0	1	1	1	1	1	1	1	1	1	0	0	0	0	0	0	1	0	0	0	0	0	0	0	1	1	0	6	6	11	8	9	11	7	11	0	10	2	0	9	10
11	230	0	0	0	0	0	0	0	0	0	0	0	0	0	0	0	0	0	0	0	0	0	0	0	0	0	0	0	0	0	0	0	0	0	0	0	0	0	0	8	0	0	0	0	0	0	0	0	0
11	231	1	1	1	1	1	1	1	1	1	1	1	1	1	1	1	1	1	1	1	1	1	1	1	1	1	1	1	1	1	1	1	1	1	1	7	9	11	11	7	9	8	8	0	8	0	0	14	9
11	232	0	0	0	0	0	0	0	0	0	0	0	0	0	0	0	0	0	0	0	0	0	0	0	0	0	0	0	0	0	0	0	0	0	0	0	0	0	0	8	0	0	0	0	0	0	0	0	0
11	233	1	0	1	1	0	0	1	0	1	0	0	0	0	1	1	1	1	1	1	0	1	0	1	0	0	0	0	1	0	1	0	0	0	0	9	8	11	5	11	6	5	8	0	6	0	0	6	12
11	234	1	1	1	1	1	1	1	1	1	1	1	1	1	1	1	1	1	1	1	1	1	1	1	1	1	1	1	1	1	1	1	1	1	1	10	5	13	11	9	8	7	14	0	13	0	0	12	13
11	235	1	1	1	1	1	1	1	1	1	1	1	1	1	1	1	1	1	1	1	1	1	1	1	1	1	1	1	1	1	1	1	1	1	1	7	7	14	7	8	8	10	10	0	11	0	0	11	15
11	236	1	1	1	1	1	1	1	1	1	1	1	1	1	1	1	1	1	1	1	1	1	1	1	1	1	1	1	1	1	1	1	1	1	1	10	9	12	8	8	11	5	15	0	10	0	0	10	12
11	237	1	0	1	1	1	1	0	1	1	1	0	1	0	0	1	1	0	1	0	0	0	0	1	1	1	0	0	0	1	1	0	0	0	1	7	6	13	8	10	9	7	11	0	7	4	0	11	12
11	238	1	1	1	1	1	1	1	1	1	1	1	1	1	1	1	1	1	1	1	1	1	1	1	1	1	1	1	1	1	1	1	1	1	1	7	5	12	9	8	9	7	12	0	11	0	0	8	15
11	239	1	0	0	1	1	1	1	0	1	0	1	0	1	0	1	1	1	0	0	0	0	1	0	1	0	1	0	1	0	1	1	0	0	0	7	7	9	6	8	11	5	10	0	13	3	0	9	12
11	240	1	1	1	1	1	1	1	1	1	1	1	1	1	1	1	1	1	1	1	1	1	1	1	1	1	1	1	1	1	1	1	1	1	1	7	6	11	7	6	7	6	12	0	9	0	0	5	11
11	241	0	0	0	0	0	0	0	0	0	0	0	0	0	0	0	0	0	0	0	0	0	0	0	0	0	0	0	0	0	0	0	0	0	0	0	0	0	0	5	0	0	0	0	0	0	0	0	0
11	242	1	1	1	1	1	1	1	1	1	1	1	1	1	1	1	1	1	1	1	1	1	1	1	1	1	1	1	1	1	1	1	1	1	1	11	8	9	8	9	7	5	10	0	7	0	0	12	15
11	243	1	0	1	1	1	1	1	1	0	1	1	1	1	1	0	1	1	1	0	0	0	0	0	0	1	0	1	1	1	0	0	0	0	0	8	7	13	9	6	7	6	10	0	10	1	0	7	12
11	244	1	0	1	1	1	1	1	1	1	0	1	1	1	1	0	1	1	0	0	0	1	0	0	0	0	0	0	1	1	0	0	0	0	0	8	7	13	9	10	10	6	11	0	10	1	0	7	11
11	245	1	0	1	0	1	0	0	1	0	1	1	0	1	1	1	0	0	0	0	1	0	1	0	0	0	0	0	0	0	1	1	1	1	0	9	4	9	10	10	10	7	11	0	13	0	0	9	10
11	246	0	0	0	0	0	0	0	0	0	0	0	0	0	0	0	0	0	0	0	0	0	0	0	0	0	0	0	0	0	0	0	0	0	0	0	0	0	0	7	0	0	0	0	0	0	0	0	0
11	247	1	1	1	1	1	1	1	1	1	1	1	1	1	1	1	1	1	1	1	1	1	1	1	1	1	1	1	1	1	1	1	1	1	1	12	10	14	14	5	11	8	9	0	12	0	0	11	14
11	248	0	0	0	0	0	0	0	0	0	0	0	0	0	0	0	0	0	0	0	0	0	0	0	0	0	0	0	0	0	0	0	0	0	0	0	0	0	0	11	0	0	0	0	0	0	0	0	0
11	249	0	0	0	0	0	0	0	0	0	0	0	0	0	0	0	0	0	0	0	0	0	0	0	0	0	0	0	0	0	0	0	0	0	0	0	0	0	0	8	0	0	0	0	0	0	0	0	0
11	250	0	0	0	0	0	0	0	0	0	0	0	0	0	0	0	0	0	0	0	0	0	0	0	0	0	0	0	0	0	0	0	0	0	0	0	0	0	0	8	0	0	0	0	0	0	0	0	0
11	251	1	0	1	1	0	1	0	0	1	1	1	1	1	0	1	1	1	1	0	0	0	0	0	1	0	0	0	0	0	0	0	0	0	0	12	15	11	11	7	10	10	9	0	9	1	0	13	12
11	252	1	1	1	1	1	1	1	1	1	1	1	1	1	1	1	1	1	1	1	1	1	1	1	1	1	1	1	1	1	1	1	1	1	1	11	9	13	10	6	7	9	14	0	10	0	0	8	10
11	253	0	1	0	1	0	0	0	0	0	0	0	0	0	0	0	0	0	1	1	0	0	1	1	1	0	0	1	1	1	1	1	0	1	1	10	7	11	7	9	8	5	9	0	8	1	0	9	10
11	254	1	0	0	1	0	1	1	1	1	1	1	1	0	1	1	1	1	1	1	0	0	0	1	0	0	0	0	0	1	1	0	0	0	0	11	9	11	6	8	10	3	10	0	8	2	0	10	9
11	255	0	1	0	0	0	0	1	0	1	0	1	0	0	0	1	1	0	0	1	1	1	1	1	1	1	0	1	1	1	1	1	1	0	1	11	7	11	7	10	11	5	13	0	7	0	0	10	11
11	256	1	0	1	1	0	1	1	0	1	0	1	1	1	1	1	0	1	1	0	0	1	0	1	0	0	1	1	0	0	0	0	0	0	0	7	7	10	5	8	7	5	11	0	8	3	0	8	11
21	1	1	1	1	1	1	1	1	1	1	1	1	1	1	1	1	1	1	1	1	1	1	1	1	1	1	1	1	1	1	1	1	1	1	1	10	6	11	6	8	7	5	4	0	7	0	0	6	10
21	2	1	1	1	1	1	1	1	1	1	1	1	1	1	1	1	1	1	1	1	1	1	1	1	1	1	1	1	1	1	1	1	1	1	1	11	11	12	13	8	10	11	12	0	14	0	0	11	15
21	3	1	1	1	1	1	1	1	1	1	1	1	1	1	1	1	1	1	1	1	1	1	1	1	1	1	1	1	1	1	1	1	1	1	1	11	10	11	6	9	10	7	14	0	13	0	0	10	11
21	4	0	1	0	0	0	0	0	1	0	0	0	1	1	0	0	0	0	0	1	1	1	1	1	1	1	1	1	1	1	1	1	1	0	1	12	6	13	7	8	10	9	11	0	9	2	0	9	15
21	5	1	1	1	1	1	1	1	1	1	1	1	1	1	1	1	1	1	1	1	1	1	1	1	1	1	1	1	1	1	1	1	1	1	1	9	10	11	12	7	12	13	14	0	16	0	0	14	15
21	6	0	0	0	0	0	0	0	0	0	0	0	0	0	0	0	0	0	0	0	0	0	0	0	0	0	0	0	0	0	0	0	0	0	0	0	0	0	0	8	0	0	0	0	0	0	0	0	0
21	7	0	1	0	0	0	0	0	0	1	0	1	1	0	0	1	0	0	0	1	0	1	1	1	0	1	1	1	1	1	1	1	1	1	0	15	13	13	15	6	14	16	12	0	12	0	1	14	18
21	8	0	0	0	0	0	0	0	0	0	0	0	0	0	0	0	0	0	0	0	0	0	0	0	0	0	0	0	0	0	0	0	0	0	0	0	0	1	0	9	0	0	0	0	0	0	0	0	0
21	9	0	0	0	0	0	0	0	0	0	0	0	0	0	0	0	0	0	0	0	0	0	0	0	0	0	0	0	0	0	0	0	0	0	0	0	0	0	0	7	0	0	0	0	0	0	0	0	0
21	10	1	0	1	1	1	1	1	1	0	1	1	1	0	0	1	1	0	1	1	0	1	0	0	0	1	0	1	0	1	0	0	0	0	1	14	17	16	14	7	14	14	16	0	11	2	0	16	21
21	11	0	0	0	0	0	0	0	0	0	0	0	0	0	0	0	0	0	0	0	0	0	0	0	0	0	0	0	0	0	0	0	0	0	0	0	0	0	0	9	0	0	0	0	0	0	0	0	0
21	12	1	1	1	1	1	1	1	1	1	1	1	1	1	1	1	1	1	1	1	1	1	1	1	1	1	1	1	1	1	1	1	1	1	1	15	11	14	16	8	12	16	14	0	15	0	0	14	15
21	13	0	1	0	0	0	0	0	0	1	0	0	0	1	0	1	0	1	1	1	0	1	1	1	1	0	1	1	0	1	0	0	1	1	1	7	10	11	2	10	9	7	9	0	7	2	0	8	16
21	14	0	0	0	0	0	0	0	0	0	0	0	0	0	0	0	0	0	0	0	0	0	0	0	0	0	0	0	0	0	0	0	0	0	0	0	0	0	0	7	0	0	0	0	0	0	0	0	0
21	15	0	0	0	0	0	0	0	0	0	0	0	0	0	0	0	0	0	0	0	0	0	0	0	0	0	0	0	0	0	0	0	0	0	0	0	0	0	0	6	0	0	0	0	0	0	0	0	0
21	16	0	0	0	0	0	0	0	0	0	0	0	0	0	0	0	0	0	0	0	0	0	0	0	0	0	0	0	0	0	0	0	0	0	0	0	0	0	0	8	0	0	0	0	0	0	0	0	0
21	17	1	0	1	1	1	0	0	0	0	0	1	1	1	1	1	0	1	1	0	0	0	0	0	0	1	0	1	0	0	0	0	0	0	1	11	15	15	12	6	11	10	11	0	12	0	0	20	18
21	18	1	0	0	1	0	0	0	0	1	1	1	1	0	1	0	1	0	1	0	0	1	0	0	0	0	0	1	0	0	1	0	0	1	0	7	5	7	6	9	8	3	9	0	9	2	0	4	9
21	19	1	1	1	1	1	1	1	1	1	1	1	1	1	1	1	1	1	1	1	1	1	1	1	1	1	1	1	1	1	1	1	1	1	1	11	11	12	12	9	11	14	13	0	8	1	0	11	14
21	20	0	1	1	0	1	1	1	1	0	0	0	0	0	1	0	1	0	0	1	1	1	1	1	1	1	0	1	1	1	1	1	1	1	1	8	7	13	4	7	8	10	14	0	8	1	0	8	11
21	21	0	1	0	0	0	0	0	0	0	0	0	0	0	0	0	0	0	0	1	1	1	1	0	1	1	0	1	1	1	0	1	1	1	1	7	7	8	9	9	10	6	13	0	9	0	0	11	9
21	22	0	1	0	1	0	1	0	1	1	0	0	1	1	0	0	0	0	0	1	1	1	1	1	0	1	1	0	1	1	1	1	1	0	0	9	7	11	9	8	15	16	16	0	13	1	0	8	17
21	23	0	0	0	0	0	0	0	0	0	0	0	0	0	0	0	0	0	0	0	0	0	0	0	0	0	0	0	0	0	0	0	0	0	0	0	0	0	0	7	0	0	0	0	0	0	0	0	0
21	24	0	1	1	0	0	0	0	0	0	1	0	0	1	0	1	0	1	0	0	1	1	0	1	0	1	0	1	0	0	1	0	0	0	1	12	9	13	4	8	7	8	11	0	9	1	0	7	13
21	25	0	1	1	0	0	0	0	0	0	1	0	0	0	1	0	0	0	0	1	1	1	1	1	1	1	1	1	1	1	0	1	1	1	1	12	11	14	11	7	12	11	9	0	11	1	0	13	16
21	26	0	0	0	0	0	0	0	0	0	0	0	0	0	0	0	0	0	0	0	0	0	0	0	0	0	0	0	0	0	0	0	0	0	0	0	0	0	0	9	0	0	0	0	0	0	0	0	0
21	27	1	1	1	1	1	1	1	1	1	1	1	1	1	1	1	1	1	1	1	1	1	1	1	1	1	1	1	1	1	1	1	1	1	1	13	11	15	11	9	8	10	17	0	11	0	0	13	18
21	28	1	0	0	0	1	1	1	0	1	0	1	1	0	1	1	1	0	0	1	1	0	0	0	0	1	0	1	1	0	0	0	0	0	0	5	3	10	8	6	8	6	8	0	5	3	0	8	11
21	29	1	1	1	1	1	1	1	1	1	1	1	1	1	1	1	1	1	1	1	1	1	1	1	1	1	1	1	1	1	1	1	1	1	1	11	9	14	13	9	9	8	11	0	13	0	0	13	15
21	30	0	1	0	0	0	1	0	0	0	0	1	1	0	1	0	0	0	0	1	1	1	1	1	1	0	1	0	1	0	1	1	1	1	0	10	5	9	5	9	10	4	8	0	11	1	0	7	13
21	31	0	1	0	1	1	0	1	0	0	1	0	0	1	0	1	0	0	0	1	1	1	1	0	1	1	0	0	1	1	0	1	1	0	1	11	6	6	8	8	8	5	6	0	10	4	0	11	10
21	32	0	1	0	0	0	0	0	0	0	1	0	0	0	0	0	0	0	1	1	1	1	1	0	1	1	1	1	0	1	1	1	1	1	1	6	4	11	7	6	10	7	10	0	12	0	0	11	14
21	33	1	1	1	1	1	1	1	1	1	1	1	1	1	1	1	1	1	1	1	1	1	1	1	1	1	1	1	1	1	1	1	1	1	1	10	10	13	10	7	9	8	9	0	13	0	0	9	10
21	34	0	1	0	0	0	0	0	0	0	0	0	0	0	0	0	0	1	0	1	1	1	1	1	1	1	1	1	1	0	1	1	1	0	1	8	3	13	6	7	11	7	8	0	7	1	0	11	9
21	35	1	1	1	1	1	1	1	1	1	1	1	1	1	1	1	1	1	1	1	1	1	1	1	1	1	1	1	1	1	1	1	1	1	1	14	8	12	5	4	8	8	14	0	9	0	0	13	15
21	36	1	1	1	1	1	1	1	1	1	1	1	1	1	1	1	1	1	1	1	1	1	1	1	1	1	1	1	1	1	1	1	1	1	1	8	6	13	8	8	11	8	12	0	11	0	0	13	12
21	37	0	1	0	1	1	0	1	0	1	0	1	0	0	0	1	0	0	0	1	1	0	1	1	1	0	0	1	1	0	1	1	0	1	1	6	8	10	9	6	10	6	9	0	13	1	0	7	13
21	38	1	1	1	1	1	1	1	1	1	1	1	1	1	1	1	1	1	1	1	1	1	1	1	1	1	1	1	1	1	1	1	1	1	1	8	9	12	7	5	9	12	12	0	12	0	0	10	9
21	39	1	1	1	1	1	1	1	1	1	1	1	1	1	1	1	1	1	1	1	1	1	1	1	1	1	1	1	1	1	1	1	1	1	1	5	7	14	6	5	12	9	10	0	15	0	0	12	17
21	40	0	0	0	0	0	0	0	0	0	0	0	0	0	0	0	0	0	0	0	0	0	0	0	0	0	0	0	0	0	0	0	0	0	0	0	0	1	0	5	0	0	0	0	0	0	0	0	0
21	41	1	1	1	1	1	1	1	1	1	1	1	1	1	1	1	1	1	1	1	1	1	1	1	1	1	1	1	1	1	1	1	1	1	1	11	10	11	11	4	11	12	11	0	15	0	0	15	14
21	42	1	1	1	1	1	1	1	1	1	1	1	1	1	1	1	1	1	1	1	1	1	1	1	1	1	1	1	1	1	1	1	1	1	1	7	10	11	5	6	11	7	12	0	10	0	0	10	17
21	43	0	0	0	0	0	0	0	0	0	0	0	0	0	0	0	0	0	0	0	0	0	0	0	0	0	0	0	0	0	0	0	0	0	0	0	0	0	0	5	0	0	0	0	0	0	0	0	0
21	44	1	1	1	1	1	1	1	1	1	1	1	1	1	1	1	1	1	1	1	1	1	1	1	1	1	1	1	1	1	1	1	1	1	1	15	14	16	11	3	12	10	13	0	13	0	0	12	18
21	45	0	0	0	0	0	0	0	0	0	0	0	0	0	0	0	0	0	0	0	0	0	0	0	0	0	0	0	0	0	0	0	0	0	0	0	0	0	0	3	0	0	0	0	0	0	0	0	0
21	46	1	1	1	1	1	1	1	1	1	1	1	1	1	1	1	1	1	1	1	1	1	1	1	1	1	1	1	1	1	1	1	1	1	1	14	12	14	11	3	9	9	16	0	14	0	0	11	12
21	47	0	1	0	1	1	1	0	1	0	0	1	0	0	0	0	0	0	0	0	1	1	1	1	0	1	1	1	0	0	1	0	1	0	1	9	8	9	9	3	10	9	10	0	6	0	0	7	12
21	48	1	0	1	0	1	1	0	1	0	1	1	1	1	0	1	1	1	0	1	0	0	0	0	0	0	0	0	0	1	0	0	0	0	0	6	3	11	3	3	7	4	8	0	9	0	0	7	11
21	49	1	0	1	1	0	1	1	1	1	0	0	1	1	1	1	0	1	1	0	0	0	0	1	0	1	0	0	0	0	0	0	0	0	0	4	4	8	2	1	6	6	9	0	5	1	0	5	9
21	50	1	0	1	1	0	1	1	1	1	0	0	0	1	1	1	0	1	0	0	0	0	0	1	0	1	0	0	1	0	0	0	1	0	0	8	3	9	5	0	8	1	7	0	8	0	0	7	8
21	51	1	1	1	1	1	1	1	1	1	1	1	1	1	1	1	1	1	1	1	1	1	1	1	1	1	1	1	1	1	1	1	1	1	1	12	5	13	9	3	9	8	11	0	11	0	0	11	11
21	52	0	1	0	1	0	1	0	1	0	0	0	0	0	0	0	0	0	0	0	1	1	1	0	1	0	1	1	1	1	1	0	1	1	1	7	10	10	5	0	10	12	10	0	8	0	0	12	14
21	53	0	1	0	0	0	0	1	0	0	0	1	1	0	1	0	0	0	0	0	1	0	1	1	0	0	1	1	1	1	1	1	0	0	1	7	6	14	7	4	10	7	12	0	8	0	0	10	12
21	54	0	0	0	0	0	0	0	0	0	0	0	0	0	0	0	0	0	0	0	0	0	0	0	0	0	0	0	0	0	0	0	0	0	0	0	0	0	0	3	0	0	0	0	0	0	0	0	0
21	55	1	1	1	1	1	1	1	1	1	1	1	1	1	1	1	1	1	1	1	1	1	1	1	1	1	1	1	1	1	1	1	1	1	1	8	9	14	12	4	7	7	8	0	13	0	0	11	19
21	56	0	1	1	0	0	1	0	0	0	0	1	1	0	0	1	0	1	0	0	0	1	1	0	1	1	0	1	1	1	0	1	0	0	1	5	8	9	5	2	11	5	7	0	9	0	0	9	12
21	57	0	1	0	0	0	0	0	0	0	0	0	0	0	0	1	1	1	0	1	1	1	0	1	0	1	1	0	1	1	1	1	1	0	1	9	5	12	6	5	10	2	10	0	7	0	0	8	16
21	58	0	1	0	0	0	1	1	1	0	0	0	0	1	0	0	0	0	0	0	1	0	0	1	1	1	1	0	1	0	1	1	0	1	1	8	5	9	5	5	9	7	12	0	15	0	0	9	14
21	59	0	0	0	0	0	0	0	0	0	0	0	0	0	0	0	0	0	0	0	0	0	0	0	0	0	0	0	0	0	0	0	0	0	0	0	0	0	0	5	0	0	0	0	0	0	0	0	0
21	60	1	1	1	1	1	1	1	1	1	1	1	1	1	1	1	1	1	1	1	1	1	1	1	1	1	1	1	1	1	1	1	1	1	1	11	15	16	9	4	11	8	13	0	12	0	0	12	13
21	61	1	1	1	1	1	1	1	1	1	1	1	1	1	1	1	1	1	1	1	1	1	1	1	1	1	1	1	1	1	1	1	1	1	1	9	7	11	7	5	7	8	9	0	11	0	0	10	12
21	62	0	1	0	0	0	0	0	1	0	1	0	1	0	0	0	1	0	0	1	1	1	1	1	1	1	1	1	1	1	1	1	1	1	0	9	8	12	5	6	10	10	7	0	12	0	0	9	12
21	63	1	1	1	1	1	1	1	1	1	1	1	1	1	1	1	1	1	1	1	1	1	1	1	1	1	1	1	1	1	1	1	1	1	1	13	7	13	9	5	9	13	9	0	7	0	0	10	17
21	64	1	0	1	0	1	1	1	1	1	0	1	1	1	1	0	1	1	1	1	1	0	0	1	0	0	0	0	0	0	0	1	0	1	0	7	5	8	8	6	9	5	9	0	8	0	0	11	13
21	65	1	1	1	1	1	1	1	1	1	1	1	1	1	1	1	1	1	1	1	1	1	1	1	1	1	1	1	1	1	1	1	1	1	1	10	7	12	7	6	9	10	14	0	9	0	0	10	13
21	66	0	1	0	0	1	0	1	0	1	0	0	1	0	1	0	1	1	0	1	1	1	1	0	1	1	0	0	1	1	0	0	1	1	1	8	4	10	8	8	10	7	8	0	10	0	0	9	15
21	67	0	1	1	0	0	0	1	0	0	1	1	1	1	0	1	1	0	0	1	0	1	1	1	1	0	0	1	1	0	1	1	1	1	1	9	6	12	5	6	9	8	12	0	6	0	0	10	11
21	68	0	1	1	0	0	1	0	0	1	0	1	0	0	1	0	0	0	0	1	1	0	1	1	0	1	0	1	1	1	1	1	0	1	1	11	7	11	6	8	9	3	10	0	12	0	0	8	13
21	69	1	1	1	1	1	1	1	1	1	1	1	1	1	1	1	1	1	1	1	1	1	1	1	1	1	1	1	1	1	1	1	1	1	1	10	7	14	8	9	11	10	10	0	10	0	0	9	16
21	70	1	1	1	1	1	1	1	1	1	1	1	1	1	1	1	1	1	1	1	1	1	1	1	1	1	1	1	1	1	1	1	1	1	1	8	6	12	12	9	10	7	11	0	13	0	0	10	12
21	71	1	1	1	1	1	1	1	1	1	1	1	1	1	1	1	1	1	1	1	1	1	1	1	1	1	1	1	1	1	1	1	1	1	1	9	6	10	8	6	9	9	9	0	10	0	0	10	10
21	72	0	1	0	0	1	1	1	0	1	0	0	0	1	0	0	0	0	0	1	0	1	1	1	1	1	1	0	1	1	1	1	1	0	1	8	4	11	6	8	11	4	13	0	11	1	0	11	14
21	73	1	0	1	0	0	0	0	0	1	1	1	1	1	0	1	1	0	1	0	0	0	0	0	1	0	1	1	0	0	0	0	0	0	0	6	5	11	4	8	9	7	6	0	6	0	0	6	12
21	74	1	0	0	1	1	0	1	1	0	1	0	1	1	1	0	0	1	1	0	0	0	0	1	0	0	0	1	1	0	0	1	1	0	0	7	3	12	5	6	10	8	9	0	11	1	0	10	12
21	75	0	1	0	1	0	0	0	0	1	0	0	1	0	1	1	0	0	0	0	1	1	0	1	0	1	1	1	1	1	1	1	1	0	0	10	7	12	5	8	12	3	11	0	12	0	0	11	11
21	76	1	0	1	0	1	1	1	1	1	1	1	0	1	1	1	1	0	1	1	0	1	0	0	0	1	1	0	0	0	0	1	0	0	0	10	10	11	6	9	11	7	8	0	11	1	0	10	13
21	77	0	0	0	0	0	0	0	0	0	0	0	0	0	0	0	0	0	0	0	0	0	0	0	0	0	0	0	0	0	0	0	0	0	0	0	0	0	0	8	0	0	0	0	0	0	0	0	0
21	78	1	1	1	1	1	1	1	1	1	1	1	1	1	1	1	1	1	1	1	1	1	1	1	1	1	1	1	1	1	1	1	1	1	1	14	11	18	11	9	12	14	12	0	16	0	0	12	13
21	79	0	1	0	0	1	1	0	0	0	0	0	0	0	1	0	0	0	0	1	1	1	0	1	1	1	1	1	1	1	1	1	1	0	1	7	6	14	4	5	7	6	10	0	12	1	0	4	11
21	80	1	0	1	0	1	1	1	1	1	1	1	1	0	1	0	1	1	1	0	0	0	0	0	0	1	0	0	0	0	0	0	0	0	0	8	5	10	8	6	9	5	4	0	9	2	0	8	14
21	81	0	0	0	0	0	0	0	0	0	0	0	0	0	0	0	0	0	0	0	0	0	0	0	0	0	0	0	0	0	0	0	0	0	0	0	0	0	0	3	0	0	0	0	0	0	0	0	0
21	82	1	1	1	1	1	1	1	1	1	1	1	1	1	1	1	1	1	1	1	1	1	1	1	1	1	1	1	1	1	1	1	1	1	1	10	11	17	10	10	11	13	11	0	12	0	0	15	13
21	83	0	0	0	0	0	0	0	0	0	0	0	0	0	0	0	0	0	0	0	0	0	0	0	0	0	0	0	0	0	0	0	0	0	0	1	0	0	0	7	0	0	0	0	0	0	0	0	0
21	84	0	1	0	0	1	1	0	0	1	0	0	0	1	1	0	0	0	0	1	1	1	1	1	1	1	1	1	1	1	1	0	1	1	1	9	8	16	5	5	9	4	14	0	10	2	0	12	14
21	85	1	0	0	0	1	1	0	1	0	1	0	1	1	1	1	1	0	1	0	0	0	1	0	0	1	0	1	0	0	0	1	0	1	0	6	2	11	4	9	10	7	8	0	9	0	0	6	9
21	86	0	0	0	0	0	0	0	0	0	0	0	0	0	0	0	0	0	0	0	0	0	0	0	0	0	0	0	0	0	0	0	0	0	0	0	0	0	0	7	0	0	0	0	0	0	0	0	0
21	87	1	1	1	1	1	1	1	1	1	1	1	1	1	1	1	1	1	1	1	1	1	1	1	1	1	1	1	1	1	1	1	1	1	1	5	6	14	10	9	9	8	14	0	12	0	0	12	13
21	88	0	1	1	1	0	0	1	0	0	0	0	0	0	1	0	1	0	0	0	0	1	0	1	0	1	1	1	1	1	1	1	1	0	1	8	4	9	6	9	11	7	11	0	10	2	0	4	13
21	89	1	0	1	1	1	1	1	0	1	1	1	0	1	1	1	0	1	0	1	0	0	0	1	0	0	0	0	0	1	0	1	0	0	0	4	8	10	6	7	7	5	11	0	9	2	0	7	15
21	90	1	0	1	0	1	1	1	1	1	1	1	1	1	0	0	0	1	1	0	0	0	0	0	0	0	0	1	0	0	1	1	1	0	1	7	5	11	6	7	7	3	9	0	12	1	0	11	15
21	91	1	1	1	1	1	1	1	1	1	1	1	1	1	1	1	1	1	1	1	1	1	1	1	1	1	1	1	1	1	1	1	1	1	1	11	10	12	7	4	12	6	10	0	10	0	0	8	12
21	92	0	1	1	0	1	0	0	0	1	1	0	0	1	0	0	1	1	0	1	1	0	1	1	0	1	1	1	1	1	1	1	0	1	1	8	7	14	6	5	10	9	7	0	10	2	0	10	15
21	93	1	0	0	1	1	1	1	1	1	1	0	1	1	1	1	0	1	1	0	0	0	0	0	1	0	0	0	0	0	1	0	0	0	0	5	5	10	5	6	6	1	8	0	3	2	0	5	11
21	94	1	1	1	1	1	1	1	1	1	1	1	1	1	1	1	1	1	1	1	1	1	1	1	1	1	1	1	1	1	1	1	1	1	1	11	6	12	9	5	11	5	8	0	15	0	0	9	12
21	95	1	1	1	1	1	1	1	1	1	1	1	1	1	1	1	1	1	1	1	1	1	1	1	1	1	1	1	1	1	1	1	1	1	1	8	8	12	6	0	8	9	11	0	11	0	0	10	13
21	96	0	0	0	0	0	0	0	0	0	0	0	0	0	0	0	0	0	0	0	0	0	0	0	0	0	0	0	0	0	0	0	0	0	0	0	0	0	0	0	0	0	0	0	0	0	0	0	0
21	97	0	1	0	0	0	0	0	0	0	1	0	1	0	0	0	0	0	0	1	1	1	1	1	1	1	0	1	1	1	1	1	0	1	1	16	8	9	8	0	11	10	8	0	11	0	0	11	16
21	98	1	0	1	0	1	0	1	1	1	1	1	0	1	1	1	1	1	0	1	0	0	0	1	0	0	0	0	1	0	0	0	1	0	0	6	4	8	4	0	8	2	6	0	6	0	0	8	11
21	99	1	0	0	1	1	0	1	1	1	1	1	1	1	1	1	1	1	1	0	1	1	0	0	0	0	0	1	0	0	0	0	0	1	0	11	7	11	9	0	7	4	7	0	12	2	0	9	13
21	100	0	1	1	0	1	0	0	1	1	0	0	1	1	0	1	0	0	0	1	1	1	1	0	1	0	1	1	1	1	1	0	1	0	0	6	5	8	8	0	10	5	11	0	8	0	0	11	11
21	101	0	1	0	1	0	0	1	0	1	0	0	0	0	0	1	0	0	0	1	1	0	1	1	1	0	0	1	1	1	0	1	1	0	1	9	7	9	8	7	9	5	11	0	10	1	0	8	8
21	102	1	0	1	0	1	1	1	1	0	1	1	1	1	1	1	1	0	1	1	0	0	0	1	0	1	0	0	0	1	1	0	1	0	1	8	4	9	7	8	11	6	6	0	7	0	0	9	11
21	103	0	0	0	0	0	0	0	0	0	0	0	0	0	0	0	0	0	0	0	0	0	0	0	0	0	0	0	0	0	0	0	0	0	0	0	0	0	0	9	0	0	0	0	0	0	0	0	0
21	104	0	1	0	0	1	1	0	0	1	1	1	0	0	0	1	0	1	0	1	0	1	1	1	0	1	0	1	1	1	1	0	1	0	1	10	11	8	5	7	11	3	7	0	8	1	0	10	13
21	105	0	0	0	0	0	0	0	0	0	0	0	0	0	0	0	0	0	0	0	0	0	0	0	0	0	0	0	0	0	0	0	0	0	0	0	0	0	0	7	0	0	0	0	0	0	0	0	0
21	106	0	1	0	0	0	1	0	0	0	0	1	1	0	0	0	0	1	0	0	0	1	0	1	1	1	1	1	1	1	1	0	1	0	1	7	8	15	8	8	10	9	6	0	9	0	0	13	13
21	107	1	1	1	1	1	1	1	1	1	1	1	1	1	1	1	1	1	1	1	1	1	1	1	1	1	1	1	1	1	1	1	1	1	1	10	9	9	6	8	7	6	1	0	10	1	0	8	13
21	108	1	1	1	1	1	1	1	1	1	1	1	1	1	1	1	1	1	1	1	1	1	1	1	1	1	1	1	1	1	1	1	1	1	1	10	3	11	8	8	10	4	13	0	11	0	0	11	14
21	109	1	0	0	1	1	0	0	1	1	0	1	1	1	1	0	1	1	1	0	1	0	0	0	0	0	1	0	0	0	1	0	0	1	0	7	5	10	8	9	9	6	8	0	8	0	0	8	9
21	110	1	0	0	1	1	0	1	0	0	1	1	1	1	0	1	0	1	1	1	0	1	0	0	0	1	0	0	0	0	1	0	0	0	0	7	3	10	4	6	8	6	10	0	8	3	1	6	13
21	111	1	1	1	1	1	1	1	1	1	1	1	1	1	1	1	1	1	1	1	1	1	1	1	1	1	1	1	1	1	1	1	1	1	1	7	6	16	10	7	9	5	14	0	8	0	0	9	12
21	112	1	1	1	1	1	1	1	1	1	1	1	1	1	1	1	1	1	1	1	1	1	1	1	1	1	1	1	1	1	1	1	1	1	1	8	8	9	8	7	8	9	11	1	13	0	0	10	13
21	113	0	1	0	0	0	0	0	0	1	0	0	0	1	1	1	0	0	0	0	0	1	1	0	1	1	0	0	0	1	1	1	1	1	1	12	5	11	5	9	9	8	11	0	7	1	0	9	13
21	114	0	0	0	0	0	0	0	0	0	0	0	0	0	0	0	0	0	0	0	0	0	0	0	0	0	0	0	0	0	0	0	0	0	0	0	0	0	0	7	0	0	0	0	0	0	0	0	0
21	115	1	0	1	0	0	1	0	1	1	1	0	0	1	0	1	1	0	1	0	0	0	0	0	1	0	0	0	0	0	0	0	0	0	0	8	6	13	3	10	9	6	9	0	9	2	0	6	14
21	116	1	0	1	1	1	1	0	1	0	0	1	1	0	0	1	0	1	1	0	0	0	0	1	0	0	0	0	0	0	0	0	0	0	0	10	9	11	6	7	8	7	8	0	9	0	0	10	15
21	117	0	1	0	1	1	0	0	0	0	0	0	1	1	0	0	0	0	0	0	1	1	0	1	0	1	0	1	1	0	0	1	1	0	1	8	7	11	8	8	10	9	12	0	10	2	0	13	17
21	118	1	0	1	0	0	1	1	0	1	1	1	0	1	1	1	1	1	1	0	0	0	0	0	0	0	0	1	0	0	0	0	0	0	1	5	5	11	4	7	7	1	8	0	8	2	1	7	9
21	119	1	1	1	1	1	1	1	1	1	1	1	1	1	1	1	1	1	1	1	1	1	1	1	1	1	1	1	1	1	1	1	1	1	1	10	11	14	8	11	10	7	10	0	11	0	0	10	18
21	120	0	1	0	1	1	0	0	0	0	0	0	0	0	1	0	0	0	0	1	1	1	0	1	1	0	1	0	0	1	0	1	0	1	1	8	4	8	7	9	9	2	13	0	11	0	0	9	13
21	121	1	0	0	1	1	1	0	1	1	1	1	1	1	1	0	0	1	0	0	1	0	0	0	0	1	0	1	0	0	0	0	0	0	0	10	9	10	9	7	10	9	13	0	11	0	0	10	12
21	122	0	1	1	1	0	0	0	1	1	0	0	0	0	0	0	0	0	0	1	1	1	0	1	1	1	1	1	1	1	0	0	1	1	1	4	4	10	8	8	10	7	13	0	12	2	0	8	12
21	123	0	0	0	0	0	0	0	0	0	0	0	0	0	0	0	0	0	0	0	0	0	0	0	0	0	0	0	0	0	0	0	0	0	0	0	0	0	0	7	0	0	0	0	0	0	0	0	0
21	124	0	1	0	1	1	1	0	0	0	0	0	1	0	0	0	0	1	0	1	1	1	1	1	1	1	1	1	1	1	1	1	1	1	1	14	12	14	11	5	11	11	13	0	7	2	0	12	13
21	125	0	1	0	1	0	0	1	1	0	0	1	1	0	0	0	0	0	1	0	0	0	1	1	1	1	1	0	1	1	1	1	0	0	1	9	5	11	7	8	8	5	11	0	8	1	0	8	14
21	126	0	0	0	0	0	0	0	0	0	0	0	0	0	0	0	0	0	0	0	0	0	0	0	0	0	0	0	0	0	0	0	0	0	0	0	0	0	0	8	0	0	0	0	0	0	0	0	0
21	127	0	1	0	0	0	0	0	0	0	1	0	0	0	0	0	0	1	1	1	1	0	1	0	1	1	0	1	0	1	1	1	0	0	0	8	11	14	6	7	10	8	10	0	10	0	0	13	12
21	128	0	1	0	0	0	1	1	1	0	0	0	0	0	0	0	0	0	0	1	1	1	1	1	1	1	0	1	1	0	0	1	0	1	1	7	8	9	6	9	9	7	13	0	7	0	0	8	14
21	129	0	0	0	0	0	0	0	0	0	0	0	0	0	0	0	0	0	0	0	0	0	0	0	0	0	0	0	0	0	0	0	0	0	0	0	0	0	0	8	0	0	0	0	0	0	0	0	0
21	130	1	0	0	0	0	1	1	1	1	1	1	0	1	1	1	1	0	1	0	1	1	1	0	0	0	0	0	0	1	0	1	0	0	0	13	8	10	7	8	9	7	14	0	11	3	0	13	13
21	131	1	1	1	1	1	1	1	1	1	1	1	1	1	1	1	1	1	1	1	1	1	1	1	1	1	1	1	1	1	1	1	1	1	1	6	11	11	7	9	9	8	15	0	14	0	0	13	15
21	132	1	1	1	1	1	1	1	1	1	1	1	1	1	1	1	1	1	1	1	1	1	1	1	1	1	1	1	1	1	1	1	1	1	1	8	6	14	10	8	10	9	13	0	12	0	0	10	14
21	133	0	0	0	0	0	0	0	0	0	0	0	0	0	0	0	0	0	0	0	0	0	0	0	0	0	0	0	0	0	0	0	0	0	0	0	0	0	0	9	0	0	0	0	0	0	0	0	0
21	134	0	1	0	0	0	0	0	1	0	0	1	1	0	0	0	1	0	1	1	1	1	1	1	1	1	0	1	1	1	1	1	0	1	1	11	12	14	10	10	10	11	16	0	9	1	1	11	10
21	135	0	0	0	0	0	0	0	0	0	0	0	0	0	0	0	0	0	0	0	0	0	0	0	0	0	0	0	0	0	0	0	0	0	0	0	0	0	0	8	0	0	0	0	0	0	0	0	0
21	136	1	0	1	1	1	0	1	1	1	1	1	1	0	1	1	1	1	1	0	0	1	1	1	1	0	1	1	1	0	0	0	0	0	0	9	13	15	7	9	11	7	12	0	11	0	0	9	12
21	137	1	0	0	0	1	1	1	1	1	0	0	1	1	0	1	1	0	1	0	0	0	1	1	0	0	1	1	0	1	0	0	0	0	0	6	8	14	5	9	11	5	10	0	10	3	0	8	9
21	138	1	1	1	1	1	1	1	1	1	1	1	1	1	1	1	1	1	1	1	1	1	1	1	1	1	1	1	1	1	1	1	1	1	1	12	12	12	9	9	11	9	14	0	10	0	0	9	14
21	139	0	0	0	0	0	0	0	0	0	0	0	0	0	0	0	0	0	0	0	0	0	0	0	0	0	0	0	0	0	0	0	0	0	0	0	0	0	0	8	0	0	0	0	0	0	0	0	0
21	140	0	0	0	0	0	0	0	0	0	0	0	0	0	0	0	0	0	0	0	0	0	0	0	0	0	0	0	0	0	0	0	0	0	0	0	0	0	1	9	1	0	0	0	2	0	0	1	0
21	141	1	1	1	1	1	1	1	1	1	1	1	1	1	1	1	1	1	1	1	1	1	1	1	1	1	1	1	1	1	1	1	1	1	1	10	7	12	11	9	10	10	15	0	13	0	0	11	13
21	142	1	0	0	1	1	1	1	1	1	0	1	1	1	0	1	1	1	0	0	0	0	1	0	0	0	0	0	0	0	1	0	0	0	0	5	3	9	10	10	10	4	13	0	8	2	1	11	14
21	143	0	1	1	1	0	0	0	0	0	1	1	0	0	0	0	0	0	0	0	1	1	1	1	1	1	1	1	1	0	1	0	1	0	0	9	5	9	6	8	8	6	9	0	9	2	0	11	11
21	144	0	1	1	0	0	0	1	0	1	0	1	0	0	0	0	0	0	0	0	1	0	0	1	1	0	1	1	0	1	1	0	1	0	1	7	5	14	11	8	8	5	11	0	9	1	0	6	12
21	145	1	0	1	1	1	1	1	1	1	0	1	1	1	0	1	1	1	1	1	0	0	0	1	0	0	1	0	0	1	1	1	1	0	0	7	7	11	11	6	8	9	9	0	11	1	0	12	10
21	146	0	1	0	0	0	1	0	0	1	1	0	0	1	0	0	0	0	0	0	1	0	0	1	1	1	0	1	1	0	1	1	0	1	1	13	8	11	5	8	8	9	12	0	7	1	0	8	12
21	147	0	1	0	0	0	0	0	1	0	0	1	0	0	0	0	0	0	0	1	1	1	0	0	0	0	1	1	1	1	0	1	1	1	1	9	8	10	4	9	10	7	10	0	9	0	0	6	14
21	148	1	0	1	1	0	1	1	1	1	1	1	1	1	0	1	1	1	0	0	1	0	0	1	1	0	0	0	0	0	0	0	0	0	0	8	5	14	8	10	8	6	11	0	12	3	0	7	15
21	149	0	1	1	0	0	0	0	0	1	1	0	1	0	0	0	1	0	1	1	1	1	0	1	1	1	1	0	1	1	1	1	0	1	1	6	7	18	7	8	7	8	10	0	9	1	0	10	14
21	150	0	1	0	0	0	0	1	0	1	0	0	0	0	0	0	1	0	0	0	1	1	1	0	0	1	0	1	0	0	1	0	1	1	1	5	5	9	7	5	11	3	5	0	13	1	0	6	9
21	151	1	1	1	1	1	1	1	1	1	1	1	1	1	1	1	1	1	1	1	1	1	1	1	1	1	1	1	1	1	1	1	1	1	1	13	12	13	10	8	10	10	12	0	17	0	0	12	13
21	152	1	0	1	1	0	0	1	1	1	1	0	1	0	1	1	1	1	1	0	0	0	0	1	0	0	0	0	0	0	1	0	0	1	1	4	6	8	4	9	11	4	7	0	6	3	0	7	10
21	153	1	1	1	1	1	1	1	1	1	1	1	1	1	1	1	1	1	1	1	1	1	1	1	1	1	1	1	1	1	1	1	1	1	1	12	7	12	7	8	8	9	12	0	14	0	0	12	12
21	154	0	1	0	0	0	1	0	0	1	1	0	0	0	1	0	0	1	0	1	0	1	1	1	1	1	1	0	0	0	1	1	1	1	1	11	6	9	8	8	10	3	12	0	9	2	1	11	10
21	155	1	1	1	1	1	1	1	1	1	1	1	1	1	1	1	1	1	1	1	1	1	1	1	1	1	1	1	1	1	1	1	1	1	1	9	12	13	9	8	11	9	11	0	13	0	0	11	11
21	156	0	1	0	0	0	1	0	1	0	1	0	0	0	0	0	0	1	0	1	1	1	0	1	1	1	0	1	0	1	1	1	1	1	1	7	7	12	8	9	11	7	12	0	8	3	0	9	16
21	157	0	1	1	1	0	0	0	1	0	1	0	0	1	0	1	1	0	0	1	1	1	0	1	1	1	1	1	0	0	0	1	1	1	1	8	6	13	11	7	11	8	14	0	9	1	0	10	11
21	158	0	1	0	1	0	0	1	0	0	1	0	0	0	0	1	0	1	0	1	1	1	0	1	1	1	0	1	0	1	0	1	1	1	0	8	7	11	8	10	10	2	13	0	9	3	0	5	14
21	159	0	1	1	0	0	1	1	0	0	0	0	0	1	0	0	1	1	0	0	1	1	1	1	1	1	0	1	1	1	0	1	1	0	0	8	8	17	6	8	8	5	12	0	9	1	0	9	10
21	160	1	0	1	1	0	1	1	1	1	0	1	1	1	1	1	0	1	1	0	1	0	0	0	0	0	0	0	0	0	1	0	0	0	0	9	4	13	9	7	8	7	9	0	13	2	0	8	10
21	161	0	1	0	0	1	1	0	0	0	1	0	1	0	0	0	1	0	0	1	0	1	1	1	0	1	1	0	1	1	1	1	1	0	1	8	7	11	8	6	10	7	12	0	10	2	0	10	14
21	162	0	0	0	0	0	0	0	0	0	0	0	0	0	0	0	0	0	0	0	0	0	0	0	0	0	0	0	0	0	0	0	0	0	0	0	0	0	0	6	0	0	0	0	0	0	0	0	0
21	163	1	1	1	1	1	1	1	1	1	1	1	1	1	1	1	1	1	1	1	1	1	1	1	1	1	1	1	1	1	1	1	1	1	1	12	12	15	11	10	13	9	16	0	6	0	0	11	16
21	164	0	0	0	0	0	0	0	0	0	0	0	0	0	0	0	0	0	0	0	0	0	0	0	0	0	0	0	0	0	0	0	0	0	0	0	0	0	0	7	0	0	0	0	0	0	0	0	0
21	165	0	1	0	0	1	0	0	0	0	0	1	0	0	0	1	1	1	0	0	1	1	1	1	1	1	1	1	0	0	1	1	0	0	1	12	10	11	6	8	9	8	10	0	8	0	0	11	13
21	166	0	1	0	1	0	0	0	1	0	0	0	1	1	0	1	0	0	0	1	1	1	1	1	1	1	1	1	1	1	1	1	1	1	0	10	5	8	9	8	10	6	11	0	11	2	1	9	14
21	167	0	0	0	0	0	0	0	0	0	0	0	0	0	0	0	0	0	0	0	0	0	0	0	0	0	0	0	0	0	0	0	0	0	0	0	0	0	0	6	0	0	0	0	0	0	0	0	0
21	168	0	0	0	0	0	0	0	0	0	0	0	0	0	0	0	0	0	0	0	0	0	0	0	0	0	0	0	0	0	0	0	0	0	0	0	0	0	0	7	0	0	0	0	0	0	0	0	0
21	169	1	1	1	1	1	1	1	1	1	1	1	1	1	1	1	1	1	1	1	1	1	1	1	1	1	1	1	1	1	1	1	1	1	1	14	14	16	12	12	10	11	17	0	10	0	0	12	18
21	170	0	1	0	0	0	0	0	1	0	1	1	1	0	1	0	0	1	1	1	1	1	1	1	0	0	1	0	1	1	0	0	0	1	1	9	6	8	4	14	11	3	11	0	9	3	0	10	11
21	171	0	0	0	0	0	0	0	0	0	0	0	0	0	0	0	0	0	0	0	0	0	0	0	0	0	0	0	0	0	0	0	0	0	0	0	0	0	0	9	0	0	0	0	0	0	0	0	0
21	172	1	1	1	1	1	1	1	1	1	1	1	1	1	1	1	1	1	1	1	1	1	1	1	1	1	1	1	1	1	1	1	1	1	1	7	9	11	7	9	8	6	13	0	11	0	0	10	9
21	173	1	0	0	1	1	1	0	1	1	1	1	1	0	1	1	1	1	1	0	0	0	1	0	0	0	0	0	0	0	0	0	0	0	1	8	7	11	7	9	8	5	9	0	9	3	0	8	12
21	174	1	0	1	1	1	0	1	1	1	1	1	1	0	1	1	0	1	0	0	0	0	0	0	0	0	0	0	0	0	0	0	1	0	0	6	8	7	5	12	8	7	11	0	8	4	0	6	8
21	175	0	0	0	0	0	0	0	0	0	0	0	0	0	0	0	0	0	0	0	0	0	0	0	0	0	0	0	0	0	0	0	0	0	0	0	0	0	0	7	0	0	0	0	0	0	0	0	0
21	176	1	0	1	1	1	1	0	0	0	1	1	1	1	1	1	0	1	1	0	0	1	0	1	1	1	0	1	0	0	0	0	0	0	0	8	9	14	10	7	11	9	13	0	13	0	0	15	12
21	177	0	1	0	0	1	1	1	1	0	0	0	0	0	0	1	1	0	0	1	1	0	1	1	0	1	1	0	1	1	1	1	1	1	1	7	7	10	9	6	10	5	9	0	10	1	0	13	14
21	178	0	0	0	0	0	0	0	0	0	0	0	0	0	0	0	0	0	0	0	0	0	0	0	0	0	0	0	0	0	0	0	0	0	0	0	0	0	0	9	0	0	0	0	0	0	0	0	0
21	179	1	1	1	1	1	1	1	1	1	1	1	1	1	1	1	1	1	1	1	1	1	1	1	1	1	1	1	1	1	1	1	1	1	1	17	9	17	10	7	10	11	13	0	11	0	0	8	13
21	180	1	1	1	1	1	1	1	1	1	1	1	1	1	1	1	1	1	1	1	1	1	1	1	1	1	1	1	1	1	1	1	1	1	1	8	8	16	7	9	10	6	13	0	11	1	0	11	11
21	181	0	1	0	0	0	0	0	1	1	0	0	1	1	1	0	0	1	0	1	1	1	0	0	1	0	1	1	1	1	1	1	0	1	1	10	9	9	5	8	10	8	9	0	9	2	0	8	13
21	182	1	0	1	0	1	0	0	1	1	1	0	0	1	1	1	0	1	1	0	0	0	0	1	0	0	0	0	1	0	0	0	1	0	0	6	4	7	3	9	7	5	5	0	2	2	0	6	10
21	183	1	0	0	1	1	0	1	1	1	1	1	1	1	1	1	1	0	0	0	0	0	0	0	0	0	0	0	1	0	0	1	0	0	1	11	8	13	9	5	9	7	11	0	7	1	0	7	12
21	184	1	1	1	1	1	1	1	1	1	1	1	1	1	1	1	1	1	1	1	1	1	1	1	1	1	1	1	1	1	1	1	1	1	1	11	7	16	7	6	9	8	11	0	12	0	0	10	12
21	185	1	1	1	1	1	1	1	1	1	1	1	1	1	1	1	1	1	1	1	1	1	1	1	1	1	1	1	1	1	1	1	1	1	1	11	8	11	8	9	8	7	10	0	10	0	0	9	9
21	186	0	0	0	0	0	0	0	0	0	0	0	0	0	0	0	0	0	0	0	0	0	0	0	0	0	0	0	0	0	0	0	0	0	0	0	0	0	0	8	0	0	0	0	0	0	0	0	0
21	187	1	0	1	1	1	1	1	1	1	1	1	0	0	1	1	1	1	1	0	0	0	0	0	0	1	0	1	0	0	1	0	0	0	0	7	10	13	7	9	10	4	11	0	12	2	0	10	15
21	188	1	1	1	1	1	1	1	1	1	1	1	1	1	1	1	1	1	1	1	1	1	1	1	1	1	1	1	1	1	1	1	1	1	1	10	11	12	7	8	10	8	13	0	12	0	0	12	13
21	189	1	0	0	0	1	1	0	1	0	1	0	1	0	1	1	0	0	1	1	0	1	0	1	0	1	0	0	0	1	0	0	0	0	0	5	7	6	6	10	8	5	10	0	5	2	0	9	12
21	190	0	1	0	0	0	0	1	0	0	0	0	0	1	0	0	0	0	0	0	1	1	1	0	1	1	0	1	1	1	0	1	1	0	1	8	8	13	4	9	11	5	8	0	10	2	0	11	13
21	191	1	1	1	1	1	1	1	1	1	1	1	1	1	1	1	1	1	1	1	1	1	1	1	1	1	1	1	1	1	1	1	1	1	1	7	11	12	10	8	10	10	15	0	9	0	0	7	16
21	192	1	1	1	1	1	1	1	1	1	1	1	1	1	1	1	1	1	1	1	1	1	1	1	1	1	1	1	1	1	1	1	1	1	1	8	6	12	8	7	10	4	11	0	14	0	0	12	11
21	193	1	1	1	1	1	1	1	1	1	1	1	1	1	1	1	1	1	1	1	1	1	1	1	1	1	1	1	1	1	1	1	1	1	1	9	7	12	8	9	10	5	18	0	8	0	0	9	12
21	194	0	0	0	0	0	0	0	0	0	0	0	0	0	0	0	0	0	0	0	0	0	0	0	0	0	0	0	0	0	0	0	0	0	0	0	0	0	0	10	0	0	0	0	0	0	0	0	0
21	195	0	1	1	0	0	1	0	0	0	0	0	0	0	0	0	0	0	0	1	0	1	1	0	1	1	1	1	0	1	1	1	1	1	1	13	11	12	9	9	11	11	11	0	11	0	0	10	12
21	196	0	0	0	0	0	0	0	0	0	0	0	0	0	0	0	0	0	0	0	0	0	0	0	0	0	0	0	0	0	0	0	0	0	0	0	0	0	0	6	0	0	0	0	0	0	0	0	0
21	197	0	1	0	1	0	0	0	0	0	0	0	0	0	0	0	1	0	1	1	1	1	0	1	1	0	1	1	0	1	1	1	1	1	1	10	5	10	6	5	9	7	15	0	10	0	0	11	14
21	198	1	0	1	1	1	1	1	1	1	1	0	0	1	1	1	1	1	1	0	0	0	0	1	0	0	0	1	0	0	0	0	0	0	0	8	4	10	7	9	10	5	12	0	10	4	0	10	5
21	199	1	0	1	1	1	1	1	1	0	0	1	0	1	0	1	1	1	1	0	0	0	1	0	0	0	1	0	1	0	0	0	1	0	1	8	8	15	9	11	9	4	12	0	11	1	0	13	13
21	200	1	1	1	1	1	1	1	1	1	1	1	1	1	1	1	1	1	1	1	1	1	1	1	1	1	1	1	1	1	1	1	1	1	1	8	8	12	7	8	10	8	13	0	9	0	0	12	13
21	201	1	0	1	0	1	0	0	0	1	1	0	1	1	1	1	0	1	1	0	0	0	0	1	1	0	1	0	0	0	0	0	0	0	0	7	6	9	3	10	8	7	9	0	6	3	1	7	12
21	202	1	1	1	1	1	1	1	1	1	1	1	1	1	1	1	1	1	1	1	1	1	1	1	1	1	1	1	1	1	1	1	1	1	1	12	10	12	10	7	10	9	15	0	10	0	0	13	11
21	203	0	1	0	0	0	0	0	0	0	0	0	0	0	0	0	0	0	1	1	0	1	1	1	1	1	1	1	1	1	1	1	1	1	1	9	7	9	8	7	9	6	12	0	10	1	0	5	11
21	204	0	1	0	0	1	0	0	0	0	0	0	1	0	0	0	0	0	0	1	1	1	0	1	0	0	1	0	0	1	1	1	0	1	1	5	9	13	4	8	11	7	14	0	9	0	0	12	12
21	205	0	1	0	0	0	0	0	1	0	1	0	0	0	0	0	1	0	0	1	0	1	0	1	0	1	1	1	0	0	1	1	1	1	1	8	7	11	6	7	10	9	11	0	11	1	0	9	12
21	206	0	1	1	1	0	0	0	1	0	0	1	1	0	0	1	0	0	0	0	0	1	1	0	0	1	1	1	1	1	1	1	0	1	1	7	8	14	9	7	8	12	12	0	8	0	0	10	14
21	207	0	0	0	0	0	0	0	0	0	0	0	0	0	0	0	0	0	0	0	0	0	0	0	0	0	0	0	0	0	0	0	0	0	0	0	0	0	0	9	0	0	0	0	0	0	0	0	0
21	208	1	0	1	1	1	0	1	1	1	1	1	1	0	1	0	0	1	0	1	0	0	0	1	0	0	1	1	0	1	0	0	0	0	1	10	8	16	5	7	9	9	15	0	11	4	0	14	12
21	209	1	1	1	1	1	1	1	1	1	1	1	1	1	1	1	1	1	1	1	1	1	1	1	1	1	1	1	1	1	1	1	1	1	1	9	5	11	9	8	7	10	10	0	5	0	0	11	14
21	210	1	0	1	1	0	1	1	1	1	1	0	0	0	1	1	0	1	1	1	0	1	0	0	0	1	1	0	0	0	1	0	0	0	0	7	4	11	8	9	9	7	9	0	9	1	0	7	14
21	211	0	1	0	0	0	0	1	0	0	0	0	1	0	0	1	0	0	1	1	1	1	1	1	1	1	0	0	1	0	0	1	1	1	1	7	6	10	5	7	11	9	11	0	13	2	0	8	11
21	212	0	1	0	0	1	1	1	1	0	1	1	0	0	0	0	0	0	1	0	1	1	1	1	1	0	1	0	1	1	1	1	1	1	1	10	8	11	6	8	7	8	12	0	7	2	0	10	14
21	213	0	0	0	0	0	0	0	0	0	0	0	0	0	0	0	0	0	0	0	0	0	0	0	0	0	0	0	0	0	0	0	0	0	0	0	0	0	0	6	0	0	0	0	0	0	0	0	0
21	214	1	0	1	1	1	0	1	1	1	0	0	1	1	1	0	0	0	1	0	0	0	0	0	0	1	0	0	0	1	0	0	0	0	0	9	12	13	7	8	10	11	10	0	11	1	0	9	13
21	215	0	0	0	0	0	0	0	0	0	0	0	0	0	0	0	0	0	0	0	0	0	0	0	0	0	0	0	0	0	0	0	0	0	0	0	0	0	0	9	0	0	0	0	0	0	0	0	0
21	216	0	0	0	0	0	0	0	0	0	0	0	0	0	0	0	0	0	0	0	0	0	0	0	0	0	0	0	0	0	0	0	0	0	0	0	0	0	0	7	0	0	0	0	0	0	0	0	0
21	217	0	0	0	0	0	0	0	0	0	0	0	0	0	0	0	0	0	0	0	0	0	0	0	0	0	0	0	0	0	0	0	0	0	0	0	0	3	0	5	0	0	3	0	0	0	0	0	0
21	218	1	1	1	1	1	1	1	1	1	1	1	1	1	1	1	1	1	1	1	1	1	1	1	1	1	1	1	1	1	1	1	1	1	1	12	14	17	13	6	15	13	14	0	10	1	0	13	18
21	219	0	0	0	0	0	0	0	0	0	0	0	0	0	0	0	0	0	0	0	0	0	0	0	0	0	0	0	0	0	0	0	0	0	0	0	0	0	0	8	0	0	0	0	0	0	0	0	0
21	220	1	0	1	0	1	1	1	1	0	1	1	0	1	1	1	1	0	1	0	1	0	1	0	0	0	0	1	0	0	1	1	0	0	0	7	10	12	7	8	8	5	12	0	7	4	1	11	15
21	221	1	0	0	1	1	1	0	0	1	0	0	1	1	1	0	1	1	1	1	0	0	1	0	0	0	1	1	0	0	0	1	0	0	0	9	5	8	6	4	11	8	13	0	11	0	0	6	12
21	222	0	0	0	0	0	0	0	0	0	0	0	0	0	0	0	0	0	0	0	0	0	0	0	0	0	0	0	0	0	0	0	0	0	0	0	0	0	0	6	0	0	0	0	0	0	0	0	0
21	223	0	1	0	0	1	0	0	0	0	0	1	0	0	0	0	1	1	0	1	1	1	0	1	0	1	1	0	1	1	1	1	0	1	1	9	11	11	10	10	11	10	16	0	12	2	0	13	15
21	224	0	0	0	0	0	0	0	0	0	0	0	0	0	0	0	0	0	0	0	0	0	0	0	0	0	0	0	0	0	0	0	0	0	0	0	0	0	0	6	0	0	0	0	0	0	0	0	0
21	225	1	1	1	1	1	1	1	1	1	1	1	1	1	1	1	1	1	1	1	1	1	1	1	1	1	1	1	1	1	1	1	1	1	1	10	12	16	8	9	11	13	8	0	9	0	0	13	15
21	226	0	0	0	0	0	0	0	0	0	0	0	0	0	0	0	0	0	0	0	0	0	0	0	0	0	0	0	0	0	0	0	0	0	0	0	0	0	0	7	0	0	0	0	0	0	0	0	0
21	227	1	1	1	1	1	1	1	1	1	1	1	1	1	1	1	1	1	1	1	1	1	1	1	1	1	1	1	1	1	1	1	1	1	1	11	11	14	9	7	9	11	9	0	10	1	0	11	16
21	228	1	1	1	1	1	1	1	1	1	1	1	1	1	1	1	1	1	1	1	1	1	1	1	1	1	1	1	1	1	1	1	1	1	1	6	9	12	10	9	10	2	10	0	10	0	0	9	11
21	229	1	0	0	1	1	1	1	0	1	1	1	1	1	1	1	1	1	0	0	0	0	0	0	1	0	0	0	0	0	0	0	1	1	0	9	6	11	5	8	9	3	12	0	10	3	0	11	14
21	230	0	0	0	0	0	0	0	0	0	0	0	0	0	0	0	0	0	0	0	0	0	0	0	0	0	0	0	0	0	0	0	0	0	0	0	0	0	0	7	0	0	0	0	0	0	0	0	0
21	231	1	1	1	1	1	1	1	1	1	1	1	1	1	1	1	1	1	1	1	1	1	1	1	1	1	1	1	1	1	1	1	1	1	1	10	12	16	9	8	10	10	11	0	11	0	0	9	13
21	232	0	0	0	0	0	0	0	0	0	0	0	0	0	0	0	0	0	0	0	0	0	0	0	0	0	0	0	0	0	0	0	0	0	0	0	0	0	0	8	0	0	0	0	0	0	0	0	0
21	233	1	0	1	1	0	0	1	0	1	0	0	0	0	1	1	1	1	1	1	0	1	0	1	0	0	0	0	1	0	1	0	0	0	0	12	8	12	10	9	11	7	8	0	6	1	0	5	14
21	234	1	1	1	1	1	1	1	1	1	1	1	1	1	1	1	1	1	1	1	1	1	1	1	1	1	1	1	1	1	1	1	1	1	1	11	8	14	8	7	11	8	12	0	11	0	0	15	16
21	235	1	1	1	1	1	1	1	1	1	1	1	1	1	1	1	1	1	1	1	1	1	1	1	1	1	1	1	1	1	1	1	1	1	1	11	7	13	8	8	10	5	15	0	11	0	0	11	11
21	236	1	1	1	1	1	1	1	1	1	1	1	1	1	1	1	1	1	1	1	1	1	1	1	1	1	1	1	1	1	1	1	1	1	1	10	8	13	6	7	11	4	15	0	13	0	0	10	12
21	237	1	0	1	1	1	1	0	1	1	1	0	1	0	0	1	1	0	1	0	0	0	0	1	1	1	0	0	0	1	1	0	0	0	1	7	5	15	3	10	8	4	11	0	8	3	1	10	9
21	238	1	1	1	1	1	1	1	1	1	1	1	1	1	1	1	1	1	1	1	1	1	1	1	1	1	1	1	1	1	1	1	1	1	1	10	11	16	7	9	9	7	16	0	11	0	0	11	13
21	239	1	0	0	1	1	1	1	0	1	0	1	0	1	0	1	1	1	0	0	0	0	1	0	1	0	1	0	1	0	1	1	0	0	0	10	4	9	8	9	8	5	14	0	9	3	0	10	15
21	240	1	1	1	1	1	1	1	1	1	1	1	1	1	1	1	1	1	1	1	1	1	1	1	1	1	1	1	1	1	1	1	1	1	1	8	8	9	10	11	8	4	16	0	8	0	0	8	10
21	241	0	0	0	0	0	0	0	0	0	0	0	0	0	0	0	0	0	0	0	0	0	0	0	0	0	0	0	0	0	0	0	0	0	0	0	0	0	0	8	0	0	0	0	0	0	0	0	0
21	242	1	1	1	1	1	1	1	1	1	1	1	1	1	1	1	1	1	1	1	1	1	1	1	1	1	1	1	1	1	1	1	1	1	1	13	12	14	13	9	9	11	11	0	13	0	0	13	14
21	243	1	0	1	1	1	1	1	1	0	1	1	1	1	1	0	1	1	1	0	0	0	0	0	0	1	0	1	1	1	0	0	0	0	0	6	6	12	7	8	7	6	11	0	6	2	0	8	12
21	244	1	0	1	1	1	1	1	1	1	0	1	1	1	1	0	1	1	0	0	0	1	0	0	0	0	0	0	1	1	0	0	0	0	0	7	6	10	9	9	8	6	8	0	11	1	0	13	13
21	245	1	0	1	0	1	0	0	1	0	1	1	0	1	1	1	0	0	0	0	1	0	1	0	0	0	0	0	0	0	1	1	1	1	0	8	5	9	10	10	8	8	7	0	10	0	0	7	10
21	246	0	0	0	0	0	0	0	0	0	0	0	0	0	0	0	0	0	0	0	0	0	0	0	0	0	0	0	0	0	0	0	0	0	0	0	0	0	0	8	0	0	0	0	0	0	0	0	0
21	247	1	1	1	1	1	1	1	1	1	1	1	1	1	1	1	1	1	1	1	1	1	1	1	1	1	1	1	1	1	1	1	1	1	1	9	7	11	6	8	10	4	11	0	10	0	0	11	13
21	248	0	0	0	0	0	0	0	0	0	0	0	0	0	0	0	0	0	0	0	0	0	0	0	0	0	0	0	0	0	0	0	0	0	0	0	0	0	0	6	0	0	0	0	0	0	0	0	0
21	249	0	0	0	0	0	0	0	0	0	0	0	0	0	0	0	0	0	0	0	0	0	0	0	0	0	0	0	0	0	0	0	0	0	0	0	0	0	0	9	0	0	0	0	0	0	0	0	0
21	250	0	0	0	0	0	0	0	0	0	0	0	0	0	0	0	0	0	0	0	0	0	0	0	0	0	0	0	0	0	0	0	0	0	0	0	0	0	0	9	0	0	0	0	0	0	0	0	0
21	251	1	0	1	1	0	1	0	0	1	1	1	1	1	0	1	1	1	1	0	0	0	0	0	1	0	0	0	0	0	0	0	0	0	0	9	12	10	9	8	9	9	11	0	12	0	0	11	11
21	252	1	1	1	1	1	1	1	1	1	1	1	1	1	1	1	1	1	1	1	1	1	1	1	1	1	1	1	1	1	1	1	1	1	1	9	7	10	11	10	11	5	12	0	9	0	0	10	12
21	253	0	1	0	1	0	0	0	0	0	0	0	0	0	0	0	0	0	1	1	0	0	1	1	1	0	0	1	1	1	1	1	0	1	1	10	7	8	8	9	9	6	7	0	10	1	0	7	12
21	254	1	0	0	1	0	1	1	1	1	1	1	1	0	1	1	1	1	1	1	0	0	0	1	0	0	0	0	0	1	1	0	0	0	0	10	4	13	9	7	6	11	10	0	7	3	0	7	10
21	255	0	1	0	0	0	0	1	0	1	0	1	0	0	0	1	1	0	0	1	1	1	1	1	1	1	0	1	1	1	1	1	1	0	1	9	9	11	5	9	14	7	10	0	9	0	0	11	13
21	256	1	0	1	1	0	1	1	0	1	0	1	1	1	1	1	0	1	1	0	0	1	0	1	0	0	1	1	0	0	0	0	0	0	0	5	5	10	7	8	8	8	9	0	8	1	0	8	13
31	1	1	1	1	1	1	1	1	1	1	1	1	1	1	1	1	1	1	1	1	1	1	1	1	1	1	1	1	1	1	1	1	1	1	1	13	7	15	3	5	13	1	5	0	5	0	0	10	16
31	2	1	1	1	1	1	1	1	1	1	1	1	1	1	1	1	1	1	1	1	1	1	1	1	1	1	1	1	1	1	1	1	1	1	1	9	7	9	7	9	7	9	11	0	7	0	0	7	17
31	3	1	1	1	1	1	1	1	1	1	1	1	1	1	1	1	1	1	1	1	1	1	1	1	1	1	1	1	1	1	1	1	1	1	1	9	8	15	11	8	12	11	14	0	13	0	0	9	15
31	4	0	1	0	0	0	0	0	1	0	0	0	1	1	0	0	0	0	0	1	1	1	1	1	1	1	1	1	1	1	1	1	1	0	1	14	8	15	8	8	10	11	14	0	5	1	0	11	13
31	5	1	1	1	1	1	1	1	1	1	1	1	1	1	1	1	1	1	1	1	1	1	1	1	1	1	1	1	1	1	1	1	1	1	1	12	14	13	7	8	11	10	13	0	9	0	0	8	16
31	6	0	0	0	0	0	0	0	0	0	0	0	0	0	0	0	0	0	0	0	0	0	0	0	0	0	0	0	0	0	0	0	0	0	0	0	0	0	0	8	0	0	0	0	0	0	0	0	0
31	7	0	1	0	0	0	0	0	0	1	0	1	1	0	0	1	0	0	0	1	0	1	1	1	0	1	1	1	1	1	1	1	1	1	0	15	13	13	11	7	14	17	17	0	11	2	0	12	14
31	8	0	0	0	0	0	0	0	0	0	0	0	0	0	0	0	0	0	0	0	0	0	0	0	0	0	0	0	0	0	0	0	0	0	0	0	0	0	0	8	0	0	0	0	0	0	0	0	0
31	9	0	0	0	0	0	0	0	0	0	0	0	0	0	0	0	0	0	0	0	0	0	0	0	0	0	0	0	0	0	0	0	0	0	0	0	0	0	0	8	0	0	0	0	0	0	0	0	0
31	10	1	0	1	1	1	1	1	1	0	1	1	1	0	0	1	1	0	1	1	0	1	0	0	0	1	0	1	0	1	0	0	0	0	1	9	10	13	13	9	12	13	15	0	11	4	0	11	15
31	11	0	0	0	0	0	0	0	0	0	0	0	0	0	0	0	0	0	0	0	0	0	0	0	0	0	0	0	0	0	0	0	0	0	0	0	0	0	0	9	0	0	0	0	0	0	0	0	0
31	12	1	1	1	1	1	1	1	1	1	1	1	1	1	1	1	1	1	1	1	1	1	1	1	1	1	1	1	1	1	1	1	1	1	1	17	11	16	12	6	9	10	13	0	13	0	0	15	19
31	13	0	1	0	0	0	0	0	0	1	0	0	0	1	0	1	0	1	1	1	0	1	1	1	1	0	1	1	0	1	0	0	1	1	1	9	5	11	6	8	11	7	8	0	7	2	0	8	10
31	14	0	0	0	0	0	0	0	0	0	0	0	0	0	0	0	0	0	0	0	0	0	0	0	0	0	0	0	0	0	0	0	0	0	0	0	0	0	0	8	0	0	0	0	0	0	0	0	0
31	15	0	0	0	0	0	0	0	0	0	0	0	0	0	0	0	0	0	0	0	0	0	0	0	0	0	0	0	0	0	0	0	0	0	0	0	0	0	0	6	0	0	0	0	0	0	0	0	0
31	16	0	0	0	0	0	0	0	0	0	0	0	0	0	0	0	0	0	0	0	0	0	0	0	0	0	0	0	0	0	0	0	0	0	0	0	0	0	0	5	0	0	0	0	0	0	0	0	1
31	17	1	0	1	1	1	0	0	0	0	0	1	1	1	1	1	0	1	1	0	0	0	0	0	0	1	0	1	0	0	0	0	0	0	1	12	13	15	10	9	9	13	14	0	11	0	0	12	11
31	18	1	0	0	1	0	0	0	0	1	1	1	1	0	1	0	1	0	1	0	0	1	0	0	0	0	0	1	0	0	1	0	0	1	0	6	1	9	8	10	8	6	9	0	7	2	0	6	11
31	19	1	1	1	1	1	1	1	1	1	1	1	1	1	1	1	1	1	1	1	1	1	1	1	1	1	1	1	1	1	1	1	1	1	1	11	9	11	10	7	10	9	11	0	14	1	0	14	12
31	20	0	1	1	0	1	1	1	1	0	0	0	0	0	1	0	1	0	0	1	1	1	1	1	1	1	0	1	1	1	1	1	1	1	1	12	6	11	8	8	9	6	9	0	8	0	0	8	13
31	21	0	1	0	0	0	0	0	0	0	0	0	0	0	0	0	0	0	0	1	1	1	1	0	1	1	0	1	1	1	0	1	1	1	1	6	7	12	7	9	11	9	12	0	8	1	0	10	12
31	22	0	1	0	1	0	1	0	1	1	0	0	1	1	0	0	0	0	0	1	1	1	1	1	0	1	1	0	1	1	1	1	1	0	0	13	12	10	11	8	12	9	7	0	11	1	0	9	15
31	23	0	0	0	0	0	0	0	0	0	0	0	0	0	0	0	0	0	0	0	0	0	0	0	0	0	0	0	0	0	0	0	0	0	0	0	0	0	0	10	0	0	0	0	0	0	0	0	0
31	24	0	1	1	0	0	0	0	0	0	1	0	0	1	0	1	0	1	0	0	1	1	0	1	0	1	0	1	0	0	1	0	0	0	1	10	13	10	7	8	9	8	14	0	8	1	0	12	10
31	25	0	1	1	0	0	0	0	0	0	1	0	0	0	1	0	0	0	0	1	1	1	1	1	1	1	1	1	1	1	0	1	1	1	1	12	9	11	8	9	9	10	14	0	8	2	0	11	10
31	26	0	0	0	0	0	0	0	0	0	0	0	0	0	0	0	0	0	0	0	0	0	0	0	0	0	0	0	0	0	0	0	0	0	0	0	0	0	0	6	0	0	0	0	0	0	0	0	0
31	27	1	1	1	1	1	1	1	1	1	1	1	1	1	1	1	1	1	1	1	1	1	1	1	1	1	1	1	1	1	1	1	1	1	1	15	13	16	12	9	13	8	16	0	16	0	0	12	19
31	28	1	0	0	0	1	1	1	0	1	0	1	1	0	1	1	1	0	0	1	1	0	0	0	0	1	0	1	1	0	0	0	0	0	0	8	6	11	3	11	8	5	8	0	10	3	0	9	7
31	29	1	1	1	1	1	1	1	1	1	1	1	1	1	1	1	1	1	1	1	1	1	1	1	1	1	1	1	1	1	1	1	1	1	1	13	7	16	7	8	13	11	12	0	9	0	0	12	13
31	30	0	1	0	0	0	1	0	0	0	0	1	1	0	1	0	0	0	0	1	1	1	1	1	1	0	1	0	1	0	1	1	1	1	0	9	9	11	4	7	10	6	13	0	8	2	0	8	10
31	31	0	1	0	1	1	0	1	0	0	1	0	0	1	0	1	0	0	0	1	1	1	1	0	1	1	0	0	1	1	0	1	1	0	1	8	8	11	7	7	10	6	10	0	11	4	0	13	12
31	32	0	1	0	0	0	0	0	0	0	1	0	0	0	0	0	0	0	1	1	1	1	1	0	1	1	1	1	0	1	1	1	1	1	1	8	9	13	9	9	6	7	7	0	12	0	0	8	10
31	33	1	1	1	1	1	1	1	1	1	1	1	1	1	1	1	1	1	1	1	1	1	1	1	1	1	1	1	1	1	1	1	1	1	1	10	10	11	11	5	12	11	11	0	12	0	0	15	14
31	34	0	1	0	0	0	0	0	0	0	0	0	0	0	0	0	0	1	0	1	1	1	1	1	1	1	1	1	1	0	1	1	1	0	1	10	7	8	7	7	10	7	10	0	10	1	2	8	11
31	35	1	1	1	1	1	1	1	1	1	1	1	1	1	1	1	1	1	1	1	1	1	1	1	1	1	1	1	1	1	1	1	1	1	1	11	10	10	9	7	10	10	11	0	13	0	0	9	11
31	36	1	1	1	1	1	1	1	1	1	1	1	1	1	1	1	1	1	1	1	1	1	1	1	1	1	1	1	1	1	1	1	1	1	1	12	11	12	9	8	10	8	6	0	11	0	0	13	11
31	37	0	1	0	1	1	0	1	0	1	0	1	0	0	0	1	0	0	0	1	1	0	1	1	1	0	0	1	1	0	1	1	0	1	1	10	6	11	6	9	9	6	11	0	8	1	0	10	8
31	38	1	1	1	1	1	1	1	1	1	1	1	1	1	1	1	1	1	1	1	1	1	1	1	1	1	1	1	1	1	1	1	1	1	1	12	10	13	8	5	9	8	13	0	12	0	0	10	15
31	39	1	1	1	1	1	1	1	1	1	1	1	1	1	1	1	1	1	1	1	1	1	1	1	1	1	1	1	1	1	1	1	1	1	1	7	9	13	10	10	8	6	14	0	12	0	0	12	13
31	40	0	0	0	0	0	0	0	0	0	0	0	0	0	0	0	0	0	0	0	0	0	0	0	0	0	0	0	0	0	0	0	0	0	0	0	0	0	0	9	0	0	0	0	0	0	0	0	0
31	41	1	1	1	1	1	1	1	1	1	1	1	1	1	1	1	1	1	1	1	1	1	1	1	1	1	1	1	1	1	1	1	1	1	1	8	14	14	10	9	9	7	19	0	12	0	0	12	17
31	42	1	1	1	1	1	1	1	1	1	1	1	1	1	1	1	1	1	1	1	1	1	1	1	1	1	1	1	1	1	1	1	1	1	1	8	7	10	8	7	8	8	9	0	7	0	0	11	12
31	43	0	0	0	0	0	0	0	0	0	0	0	0	0	0	0	0	0	0	0	0	0	0	0	0	0	0	0	0	0	0	0	0	0	0	0	0	0	0	9	0	0	0	0	0	0	0	0	0
31	44	1	1	1	1	1	1	1	1	1	1	1	1	1	1	1	1	1	1	1	1	1	1	1	1	1	1	1	1	1	1	1	1	1	1	15	8	17	11	8	10	6	12	0	15	0	0	9	16
31	45	0	0	0	0	0	0	0	0	0	0	0	0	0	0	0	0	0	0	0	0	0	0	0	0	0	0	0	0	0	0	0	0	0	0	0	0	0	0	7	0	0	0	0	0	0	0	0	0
31	46	1	1	1	1	1	1	1	1	1	1	1	1	1	1	1	1	1	1	1	1	1	1	1	1	1	1	1	1	1	1	1	1	1	1	10	11	15	11	8	9	9	15	0	10	0	0	13	18
31	47	0	1	0	1	1	1	0	1	0	0	1	0	0	0	0	0	0	0	0	1	1	1	1	0	1	1	1	0	0	1	0	1	0	1	8	6	10	11	8	8	6	10	0	11	0	0	9	12
31	48	1	0	1	0	1	1	0	1	0	1	1	1	1	0	1	1	1	0	1	0	0	0	0	0	0	0	0	0	1	0	0	0	0	0	4	6	12	4	7	10	5	11	0	6	0	0	10	11
31	49	1	0	1	1	0	1	1	1	1	0	0	1	1	1	1	0	1	1	0	0	0	0	1	0	1	0	0	0	0	0	0	0	0	0	7	5	14	7	8	10	6	10	0	9	1	0	4	11
31	50	1	0	1	1	0	1	1	1	1	0	0	0	1	1	1	0	1	0	0	0	0	0	1	0	1	0	0	1	0	0	0	1	0	0	6	7	11	5	9	7	5	11	0	9	1	0	10	15
31	51	1	1	1	1	1	1	1	1	1	1	1	1	1	1	1	1	1	1	1	1	1	1	1	1	1	1	1	1	1	1	1	1	1	1	11	10	16	8	8	10	9	14	0	9	0	0	15	12
31	52	0	1	0	1	0	1	0	1	0	0	0	0	0	0	0	0	0	0	0	1	1	1	0	1	0	1	1	1	1	1	0	1	1	1	6	5	10	7	8	12	6	12	0	9	0	0	9	8
31	53	0	1	0	0	0	0	1	0	0	0	1	1	0	1	0	0	0	0	0	1	0	1	1	0	0	1	1	1	1	1	1	0	0	1	5	7	9	8	9	10	4	9	0	9	2	0	8	12
31	54	0	0	0	0	0	0	0	0	0	0	0	0	0	0	0	0	0	0	0	0	0	0	0	0	0	0	0	0	0	0	0	0	0	0	0	0	0	0	8	0	0	0	0	0	0	0	0	0
31	55	1	1	1	1	1	1	1	1	1	1	1	1	1	1	1	1	1	1	1	1	1	1	1	1	1	1	1	1	1	1	1	1	1	1	12	9	16	10	6	12	12	14	0	11	0	0	13	13
31	56	0	1	1	0	0	1	0	0	0	0	1	1	0	0	1	0	1	0	0	0	1	1	0	1	1	0	1	1	1	0	1	0	0	1	7	4	10	5	9	11	5	11	0	8	1	0	8	13
31	57	0	1	0	0	0	0	0	0	0	0	0	0	0	0	1	1	1	0	1	1	1	0	1	0	1	1	0	1	1	1	1	1	0	1	9	12	9	7	7	10	5	15	0	8	1	0	12	14
31	58	0	1	0	0	0	1	1	1	0	0	0	0	1	0	0	0	0	0	0	1	0	0	1	1	1	1	0	1	0	1	1	0	1	1	9	5	9	5	8	8	5	12	0	11	2	0	10	10
31	59	0	0	0	0	0	0	0	0	0	0	0	0	0	0	0	0	0	0	0	0	0	0	0	0	0	0	0	0	0	0	0	0	0	0	0	0	0	0	7	0	0	0	0	0	0	0	0	0
31	60	1	1	1	1	1	1	1	1	1	1	1	1	1	1	1	1	1	1	1	1	1	1	1	1	1	1	1	1	1	1	1	1	1	1	15	9	13	12	8	8	12	16	0	9	0	1	11	15
31	61	1	1	1	1	1	1	1	1	1	1	1	1	1	1	1	1	1	1	1	1	1	1	1	1	1	1	1	1	1	1	1	1	1	1	10	5	12	5	9	10	6	8	0	11	0	0	11	11
31	62	0	1	0	0	0	0	0	1	0	1	0	1	0	0	0	1	0	0	1	1	1	1	1	1	1	1	1	1	1	1	1	1	1	0	5	10	14	5	7	8	3	14	0	10	2	1	9	16
31	63	1	1	1	1	1	1	1	1	1	1	1	1	1	1	1	1	1	1	1	1	1	1	1	1	1	1	1	1	1	1	1	1	1	1	8	7	10	8	7	10	6	9	0	9	0	0	12	11
31	64	1	0	1	0	1	1	1	1	1	0	1	1	1	1	0	1	1	1	1	1	0	0	1	0	0	0	0	0	0	0	1	0	1	0	7	6	11	7	7	10	5	10	0	12	3	0	10	10
31	65	1	1	1	1	1	1	1	1	1	1	1	1	1	1	1	1	1	1	1	1	1	1	1	1	1	1	1	1	1	1	1	1	1	1	7	10	13	6	9	11	8	14	0	11	0	0	12	13
31	66	0	1	0	0	1	0	1	0	1	0	0	1	0	1	0	1	1	0	1	1	1	1	0	1	1	0	0	1	1	0	0	1	1	1	10	7	9	7	9	9	6	10	0	6	1	0	13	11
31	67	0	1	1	0	0	0	1	0	0	1	1	1	1	0	1	1	0	0	1	0	1	1	1	1	0	0	1	1	0	1	1	1	1	1	5	10	12	6	8	10	7	7	0	10	2	0	9	10
31	68	0	1	1	0	0	1	0	0	1	0	1	0	0	1	0	0	0	0	1	1	0	1	1	0	1	0	1	1	1	1	1	0	1	1	10	6	15	4	8	8	6	13	0	11	2	0	11	13
31	69	1	1	1	1	1	1	1	1	1	1	1	1	1	1	1	1	1	1	1	1	1	1	1	1	1	1	1	1	1	1	1	1	1	1	6	5	14	8	8	12	6	10	0	8	0	0	12	16
31	70	1	1	1	1	1	1	1	1	1	1	1	1	1	1	1	1	1	1	1	1	1	1	1	1	1	1	1	1	1	1	1	1	1	1	7	8	15	9	7	9	6	14	0	10	0	0	11	11
31	71	1	1	1	1	1	1	1	1	1	1	1	1	1	1	1	1	1	1	1	1	1	1	1	1	1	1	1	1	1	1	1	1	1	1	9	9	14	8	7	7	8	11	0	10	0	0	10	13
31	72	0	1	0	0	1	1	1	0	1	0	0	0	1	0	0	0	0	0	1	0	1	1	1	1	1	1	0	1	1	1	1	1	0	1	8	7	12	1	10	9	10	12	0	8	1	0	12	15
31	73	1	0	1	0	0	0	0	0	1	1	1	1	1	0	1	1	0	1	0	0	0	0	0	1	0	1	1	0	0	0	0	0	0	0	9	4	11	2	9	9	4	9	0	5	2	0	7	10
31	74	1	0	0	1	1	0	1	1	0	1	0	1	1	1	0	0	1	1	0	0	0	0	1	0	0	0	1	1	0	0	1	1	0	0	8	8	9	7	8	10	9	13	0	9	1	0	11	12
31	75	0	1	0	1	0	0	0	0	1	0	0	1	0	1	1	0	0	0	0	1	1	0	1	0	1	1	1	1	1	1	1	1	0	0	9	6	11	11	9	9	5	15	0	13	1	1	8	10
31	76	1	0	1	0	1	1	1	1	1	1	1	0	1	1	1	1	0	1	1	0	1	0	0	0	1	1	0	0	0	0	1	0	0	0	9	7	11	3	8	11	6	12	0	10	2	0	12	11
31	77	0	0	0	0	0	0	0	0	0	0	0	0	0	0	0	0	0	0	0	0	0	0	0	0	0	0	0	0	0	0	0	0	0	0	0	0	0	0	8	0	0	0	0	0	0	0	0	0
31	78	1	1	1	1	1	1	1	1	1	1	1	1	1	1	1	1	1	1	1	1	1	1	1	1	1	1	1	1	1	1	1	1	1	1	11	8	13	12	9	11	11	10	0	10	0	0	11	12
31	79	0	1	0	0	1	1	0	0	0	0	0	0	0	1	0	0	0	0	1	1	1	0	1	1	1	1	1	1	1	1	1	1	0	1	6	4	8	2	6	8	3	14	0	7	1	1	9	14
31	80	1	0	1	0	1	1	1	1	1	1	1	1	0	1	0	1	1	1	0	0	0	0	0	0	1	0	0	0	0	0	0	0	0	0	4	4	11	5	8	9	8	9	0	10	4	0	9	10
31	81	0	0	0	0	0	0	0	0	0	0	0	0	0	0	0	0	0	0	0	0	0	0	0	0	0	0	0	0	0	0	0	0	0	0	0	0	0	0	8	0	0	0	0	0	0	0	0	0
31	82	1	1	1	1	1	1	1	1	1	1	1	1	1	1	1	1	1	1	1	1	1	1	1	1	1	1	1	1	1	1	1	1	1	1	12	9	13	12	9	10	9	15	0	12	0	0	11	14
31	83	0	0	0	0	0	0	0	0	0	0	0	0	0	0	0	0	0	0	0	0	0	0	0	0	0	0	0	0	0	0	0	0	0	0	1	0	0	0	6	0	0	0	0	0	0	0	0	0
31	84	0	1	0	0	1	1	0	0	1	0	0	0	1	1	0	0	0	0	1	1	1	1	1	1	1	1	1	1	1	1	0	1	1	1	8	9	12	9	8	10	5	10	0	9	2	0	15	17
31	85	1	0	0	0	1	1	0	1	0	1	0	1	1	1	1	1	0	1	0	0	0	1	0	0	1	0	1	0	0	0	1	0	1	0	8	5	10	6	5	8	4	8	0	7	0	0	12	12
31	86	0	0	0	0	0	0	0	0	0	0	0	0	0	0	0	0	0	0	0	0	0	0	0	0	0	0	0	0	0	0	0	0	0	0	0	0	0	0	9	0	0	0	0	0	0	0	0	1
31	87	1	1	1	1	1	1	1	1	1	1	1	1	1	1	1	1	1	1	1	1	1	1	1	1	1	1	1	1	1	1	1	1	1	1	11	8	14	12	7	11	6	12	0	12	0	0	13	13
31	88	0	1	1	1	0	0	1	0	0	0	0	0	0	1	0	1	0	0	0	0	1	0	1	0	1	1	1	1	1	1	1	1	0	1	5	3	10	8	9	8	3	12	0	10	4	0	7	10
31	89	1	0	1	1	1	1	1	0	1	1	1	0	1	1	1	0	1	0	1	0	0	0	1	0	0	0	0	0	1	0	1	0	0	0	5	3	11	5	8	7	4	12	0	7	2	0	8	9
31	90	1	0	1	0	1	1	1	1	1	1	1	1	1	0	0	0	1	1	0	0	0	0	0	0	0	0	1	0	0	1	1	1	0	1	7	13	12	5	10	7	7	12	0	9	1	1	7	13
31	91	1	1	1	1	1	1	1	1	1	1	1	1	1	1	1	1	1	1	1	1	1	1	1	1	1	1	1	1	1	1	1	1	1	1	9	10	11	7	9	8	12	10	0	14	0	0	11	11
31	92	0	1	1	0	1	0	0	0	1	1	0	0	1	0	0	1	1	0	1	1	0	1	1	0	1	1	1	1	1	1	1	0	1	1	10	7	9	2	7	10	6	11	0	7	3	0	14	13
31	93	1	0	0	1	1	1	1	1	1	1	0	1	1	1	1	0	1	1	0	0	0	0	0	1	0	0	0	0	0	1	0	0	0	0	3	6	11	6	6	6	7	9	0	12	1	0	7	13
31	94	1	1	1	1	1	1	1	1	1	1	1	1	1	1	1	1	1	1	1	1	1	1	1	1	1	1	1	1	1	1	1	1	1	1	10	9	13	10	10	12	7	11	0	13	1	0	13	13
31	95	1	1	1	1	1	1	1	1	1	1	1	1	1	1	1	1	1	1	1	1	1	1	1	1	1	1	1	1	1	1	1	1	1	1	7	4	13	7	9	11	6	13	0	10	1	0	11	13
31	96	0	0	0	0	0	0	0	0	0	0	0	0	0	0	0	0	0	0	0	0	0	0	0	0	0	0	0	0	0	0	0	0	0	0	0	0	0	0	7	0	0	0	0	0	0	0	0	0
31	97	0	1	0	0	0	0	0	0	0	1	0	1	0	0	0	0	0	0	1	1	1	1	1	1	1	0	1	1	1	1	1	0	1	1	9	12	8	7	10	8	8	9	0	7	3	0	13	9
31	98	1	0	1	0	1	0	1	1	1	1	1	0	1	1	1	1	1	0	1	0	0	0	1	0	0	0	0	1	0	0	0	1	0	0	5	6	10	5	9	6	4	10	0	8	0	0	3	7
31	99	1	0	0	1	1	0	1	1	1	1	1	1	1	1	1	1	1	1	0	1	1	0	0	0	0	0	1	0	0	0	0	0	1	0	7	4	8	12	8	10	4	10	0	9	2	0	9	15
31	100	0	1	1	0	1	0	0	1	1	0	0	1	1	0	1	0	0	0	1	1	1	1	0	1	0	1	1	1	1	1	0	1	0	0	5	8	12	4	8	10	5	11	0	11	1	0	10	7
31	101	0	1	0	1	0	0	1	0	1	0	0	0	0	0	1	0	0	0	1	1	0	1	1	1	0	0	1	1	1	0	1	1	0	1	7	8	12	7	10	7	5	13	0	11	0	0	10	11
31	102	1	0	1	0	1	1	1	1	0	1	1	1	1	1	1	1	0	1	1	0	0	0	1	0	1	0	0	0	1	1	0	1	0	1	8	7	14	6	8	8	5	9	0	10	4	0	8	12
31	103	0	0	0	0	0	0	0	0	0	0	0	0	0	0	0	0	0	0	0	0	0	0	0	0	0	0	0	0	0	0	0	0	0	0	0	0	0	0	7	0	0	0	0	0	0	0	0	0
31	104	0	1	0	0	1	1	0	0	1	1	1	0	0	0	1	0	1	0	1	0	1	1	1	0	1	0	1	1	1	1	0	1	0	1	8	9	11	9	8	10	7	14	0	11	2	0	11	14
31	105	0	0	0	0	0	0	0	0	0	0	0	0	0	0	0	0	0	0	0	0	0	0	0	0	0	0	0	0	0	0	0	0	0	0	0	0	0	0	7	0	0	0	0	0	0	0	0	0
31	106	0	1	0	0	0	1	0	0	0	0	1	1	0	0	0	0	1	0	0	0	1	0	1	1	1	1	1	1	1	1	0	1	0	1	13	6	11	9	9	7	4	11	0	11	2	0	8	14
31	107	1	1	1	1	1	1	1	1	1	1	1	1	1	1	1	1	1	1	1	1	1	1	1	1	1	1	1	1	1	1	1	1	1	1	9	9	13	8	6	8	6	13	0	11	0	0	10	13
31	108	1	1	1	1	1	1	1	1	1	1	1	1	1	1	1	1	1	1	1	1	1	1	1	1	1	1	1	1	1	1	1	1	1	1	9	6	10	6	10	9	7	10	0	14	0	0	10	15
31	109	1	0	0	1	1	0	0	1	1	0	1	1	1	1	0	1	1	1	0	1	0	0	0	0	0	1	0	0	0	1	0	0	1	0	8	5	11	9	8	8	5	10	0	8	1	0	11	9
31	110	1	0	0	1	1	0	1	0	0	1	1	1	1	0	1	0	1	1	1	0	1	0	0	0	1	0	0	0	0	1	0	0	0	0	6	5	9	7	9	11	4	10	0	12	2	0	10	11
31	111	1	1	1	1	1	1	1	1	1	1	1	1	1	1	1	1	1	1	1	1	1	1	1	1	1	1	1	1	1	1	1	1	1	1	11	6	12	13	8	10	6	13	0	9	0	0	11	12
31	112	1	1	1	1	1	1	1	1	1	1	1	1	1	1	1	1	1	1	1	1	1	1	1	1	1	1	1	1	1	1	1	1	1	1	6	8	10	7	7	8	3	10	0	11	0	0	7	12
31	113	0	1	0	0	0	0	0	0	1	0	0	0	1	1	1	0	0	0	0	0	1	1	0	1	1	0	0	0	1	1	1	1	1	1	6	4	9	5	12	10	9	9	0	10	1	0	11	10
31	114	0	0	0	0	0	0	0	0	0	0	0	0	0	0	0	0	0	0	0	0	0	0	0	0	0	0	0	0	0	0	0	0	0	0	0	0	0	0	9	0	0	0	0	0	0	0	0	0
31	115	1	0	1	0	0	1	0	1	1	1	0	0	1	0	1	1	0	1	0	0	0	0	0	1	0	0	0	0	0	0	0	0	0	0	8	7	11	5	10	11	5	12	0	9	2	0	9	10
31	116	1	0	1	1	1	1	0	1	0	0	1	1	0	0	1	0	1	1	0	0	0	0	1	0	0	0	0	0	0	0	0	0	0	0	6	10	11	6	6	10	8	9	0	11	0	0	9	9
31	117	0	1	0	1	1	0	0	0	0	0	0	1	1	0	0	0	0	0	0	1	1	0	1	0	1	0	1	1	0	0	1	1	0	1	10	7	9	7	5	9	10	10	0	8	1	0	10	17
31	118	1	0	1	0	0	1	1	0	1	1	1	0	1	1	1	1	1	1	0	0	0	0	0	0	0	0	1	0	0	0	0	0	0	1	2	4	8	8	8	7	2	11	0	6	3	0	9	10
31	119	1	1	1	1	1	1	1	1	1	1	1	1	1	1	1	1	1	1	1	1	1	1	1	1	1	1	1	1	1	1	1	1	1	1	14	8	12	12	8	10	12	10	0	14	0	0	12	15
31	120	0	1	0	1	1	0	0	0	0	0	0	0	0	1	0	0	0	0	1	1	1	0	1	1	0	1	0	0	1	0	1	0	1	1	5	5	8	8	8	8	8	10	0	12	0	0	8	12
31	121	1	0	0	1	1	1	0	1	1	1	1	1	1	1	0	0	1	0	0	1	0	0	0	0	1	0	1	0	0	0	0	0	0	0	3	7	8	3	7	8	6	9	0	11	2	0	9	11
31	122	0	1	1	1	0	0	0	1	1	0	0	0	0	0	0	0	0	0	1	1	1	0	1	1	1	1	1	1	1	0	0	1	1	1	9	8	10	7	9	9	6	12	0	13	2	0	9	13
31	123	0	0	0	0	0	0	0	0	0	0	0	0	0	0	0	0	0	0	0	0	0	0	0	0	0	0	0	0	0	0	0	0	0	0	0	0	0	0	8	0	0	0	0	0	0	0	0	0
31	124	0	1	0	1	1	1	0	0	0	0	0	1	0	0	0	0	1	0	1	1	1	1	1	1	1	1	1	1	1	1	1	1	1	1	11	13	16	10	8	10	8	13	0	12	1	0	14	15
31	125	0	1	0	1	0	0	1	1	0	0	1	1	0	0	0	0	0	1	0	0	0	1	1	1	1	1	0	1	1	1	1	0	0	1	5	6	9	8	8	10	9	9	0	9	1	0	10	9
31	126	0	0	0	0	0	0	0	0	0	0	0	0	0	0	0	0	0	0	0	0	0	0	0	0	0	0	0	0	0	0	0	0	0	0	0	0	0	0	7	0	0	0	0	0	0	0	0	0
31	127	0	1	0	0	0	0	0	0	0	1	0	0	0	0	0	0	1	1	1	1	0	1	0	1	1	0	1	0	1	1	1	0	0	0	12	7	11	6	9	10	6	11	0	12	0	0	8	12
31	128	0	1	0	0	0	1	1	1	0	0	0	0	0	0	0	0	0	0	1	1	1	1	1	1	1	0	1	1	0	0	1	0	1	1	6	7	7	5	9	9	5	4	0	5	2	0	12	11
31	129	0	0	0	0	0	0	0	0	0	0	0	0	0	0	0	0	0	0	0	0	0	0	0	0	0	0	0	0	0	0	0	0	0	0	0	0	0	0	11	0	0	0	0	0	0	0	0	0
31	130	1	0	0	0	0	1	1	1	1	1	1	0	1	1	1	1	0	1	0	1	1	1	0	0	0	0	0	0	1	0	1	0	0	0	10	8	14	7	8	11	6	13	0	9	2	0	9	14
31	131	1	1	1	1	1	1	1	1	1	1	1	1	1	1	1	1	1	1	1	1	1	1	1	1	1	1	1	1	1	1	1	1	1	1	12	8	14	6	7	13	4	10	0	6	0	0	12	13
31	132	1	1	1	1	1	1	1	1	1	1	1	1	1	1	1	1	1	1	1	1	1	1	1	1	1	1	1	1	1	1	1	1	1	1	7	7	12	9	8	10	13	12	0	10	0	0	10	12
31	133	0	0	0	0	0	0	0	0	0	0	0	0	0	0	0	0	0	0	0	0	0	0	0	0	0	0	0	0	0	0	0	0	0	0	0	0	0	0	9	0	0	0	0	0	0	0	0	0
31	134	0	1	0	0	0	0	0	1	0	0	1	1	0	0	0	1	0	1	1	1	1	1	1	1	1	0	1	1	1	1	1	0	1	1	10	12	15	5	8	13	6	12	0	8	2	0	12	15
31	135	0	0	0	0	0	0	0	0	0	0	0	0	0	0	0	0	0	0	0	0	0	0	0	0	0	0	0	0	0	0	0	0	0	0	0	0	0	0	8	1	0	0	0	0	0	0	0	0
31	136	1	0	1	1	1	0	1	1	1	1	1	1	0	1	1	1	1	1	0	0	1	1	1	1	0	1	1	1	0	0	0	0	0	0	12	13	13	6	7	12	10	11	0	9	1	0	9	15
31	137	1	0	0	0	1	1	1	1	1	0	0	1	1	0	1	1	0	1	0	0	0	1	1	0	0	1	1	0	1	0	0	0	0	0	10	7	12	5	9	9	8	11	0	6	1	0	11	8
31	138	1	1	1	1	1	1	1	1	1	1	1	1	1	1	1	1	1	1	1	1	1	1	1	1	1	1	1	1	1	1	1	1	1	1	10	9	13	12	9	12	5	13	0	8	0	0	12	11
31	139	0	0	0	0	0	0	0	0	0	0	0	0	0	0	0	0	0	0	0	0	0	0	0	0	0	0	0	0	0	0	0	0	0	0	0	0	0	0	10	0	0	0	0	0	0	0	0	0
31	140	0	0	0	0	0	0	0	0	0	0	0	0	0	0	0	0	0	0	0	0	0	0	0	0	0	0	0	0	0	0	0	0	0	0	0	0	0	0	10	0	0	0	0	0	0	0	0	0
31	141	1	1	1	1	1	1	1	1	1	1	1	1	1	1	1	1	1	1	1	1	1	1	1	1	1	1	1	1	1	1	1	1	1	1	8	13	10	10	9	4	9	10	0	8	0	0	8	11
31	142	1	0	0	1	1	1	1	1	1	0	1	1	1	0	1	1	1	0	0	0	0	1	0	0	0	0	0	0	0	1	0	0	0	0	4	4	9	6	8	9	5	10	0	5	1	0	8	12
31	143	0	1	1	1	0	0	0	0	0	1	1	0	0	0	0	0	0	0	0	1	1	1	1	1	1	1	1	1	0	1	0	1	0	0	10	8	12	10	8	9	6	12	0	12	3	1	9	12
31	144	0	1	1	0	0	0	1	0	1	0	1	0	0	0	0	0	0	0	0	1	0	0	1	1	0	1	1	0	1	1	0	1	0	1	10	6	16	3	10	8	9	10	0	8	2	0	9	15
31	145	1	0	1	1	1	1	1	1	1	0	1	1	1	0	1	1	1	1	1	0	0	0	1	0	0	1	0	0	1	1	1	1	0	0	8	6	15	10	9	7	6	6	0	9	1	0	8	11
31	146	0	1	0	0	0	1	0	0	1	1	0	0	1	0	0	0	0	0	0	1	0	0	1	1	1	0	1	1	0	1	1	0	1	1	7	6	8	4	7	9	7	11	0	7	0	1	7	13
31	147	0	1	0	0	0	0	0	1	0	0	1	0	0	0	0	0	0	0	1	1	1	0	0	0	0	1	1	1	1	0	1	1	1	1	8	11	10	5	9	12	8	11	0	8	1	0	5	10
31	148	1	0	1	1	0	1	1	1	1	1	1	1	1	0	1	1	1	0	0	1	0	0	1	1	0	0	0	0	0	0	0	0	0	0	8	7	10	5	10	9	4	9	0	11	1	0	8	11
31	149	0	1	1	0	0	0	0	0	1	1	0	1	0	0	0	1	0	1	1	1	1	0	1	1	1	1	0	1	1	1	1	0	1	1	10	7	11	8	9	9	7	12	0	11	1	0	11	12
31	150	0	1	0	0	0	0	1	0	1	0	0	0	0	0	0	1	0	0	0	1	1	1	0	0	1	0	1	0	0	1	0	1	1	1	8	2	9	5	9	8	1	11	0	8	1	0	10	10
31	151	1	1	1	1	1	1	1	1	1	1	1	1	1	1	1	1	1	1	1	1	1	1	1	1	1	1	1	1	1	1	1	1	1	1	10	10	12	12	8	10	8	13	0	11	0	0	12	13
31	152	1	0	1	1	0	0	1	1	1	1	0	1	0	1	1	1	1	1	0	0	0	0	1	0	0	0	0	0	0	1	0	0	1	1	5	2	8	9	7	9	5	5	0	5	3	0	8	9
31	153	1	1	1	1	1	1	1	1	1	1	1	1	1	1	1	1	1	1	1	1	1	1	1	1	1	1	1	1	1	1	1	1	1	1	13	9	11	9	7	12	8	10	0	10	0	0	10	14
31	154	0	1	0	0	0	1	0	0	1	1	0	0	0	1	0	0	1	0	1	0	1	1	1	1	1	1	0	0	0	1	1	1	1	1	8	6	10	5	9	10	4	9	0	10	1	0	8	10
31	155	1	1	1	1	1	1	1	1	1	1	1	1	1	1	1	1	1	1	1	1	1	1	1	1	1	1	1	1	1	1	1	1	1	1	10	6	13	8	6	9	7	11	0	11	0	0	11	12
31	156	0	1	0	0	0	1	0	1	0	1	0	0	0	0	0	0	1	0	1	1	1	0	1	1	1	0	1	0	1	1	1	1	1	1	6	6	10	7	8	9	7	11	0	11	0	0	13	11
31	157	0	1	1	1	0	0	0	1	0	1	0	0	1	0	1	1	0	0	1	1	1	0	1	1	1	1	1	0	0	0	1	1	1	1	12	6	11	7	7	10	8	9	0	8	0	0	8	9
31	158	0	1	0	1	0	0	1	0	0	1	0	0	0	0	1	0	1	0	1	1	1	0	1	1	1	0	1	0	1	0	1	1	1	0	8	6	9	4	6	6	5	9	0	14	2	0	7	14
31	159	0	1	1	0	0	1	1	0	0	0	0	0	1	0	0	1	1	0	0	1	1	1	1	1	1	0	1	1	1	0	1	1	0	0	10	5	9	5	11	13	3	13	0	9	1	0	4	13
31	160	1	0	1	1	0	1	1	1	1	0	1	1	1	1	1	0	1	1	0	1	0	0	0	0	0	0	0	0	0	1	0	0	0	0	8	6	12	2	9	10	6	9	0	7	2	0	8	11
31	161	0	1	0	0	1	1	0	0	0	1	0	1	0	0	0	1	0	0	1	0	1	1	1	0	1	1	0	1	1	1	1	1	0	1	10	7	12	7	9	11	10	9	0	10	3	2	10	11
31	162	0	0	0	0	0	0	0	0	0	0	0	0	0	0	0	0	0	0	0	0	0	0	0	0	0	0	0	0	0	0	0	0	0	0	0	0	0	0	10	0	0	0	0	0	0	0	0	0
31	163	1	1	1	1	1	1	1	1	1	1	1	1	1	1	1	1	1	1	1	1	1	1	1	1	1	1	1	1	1	1	1	1	1	1	13	10	13	9	9	10	12	14	0	9	0	0	10	17
31	164	0	0	0	0	0	0	0	0	0	0	0	0	0	0	0	0	0	0	0	0	0	0	0	0	0	0	0	0	0	0	0	0	0	0	0	0	0	0	10	0	0	0	0	0	0	0	0	0
31	165	0	1	0	0	1	0	0	0	0	0	1	0	0	0	1	1	1	0	0	1	1	1	1	1	1	1	1	0	0	1	1	0	0	1	9	7	10	8	8	9	7	8	0	5	0	0	13	11
31	166	0	1	0	1	0	0	0	1	0	0	0	1	1	0	1	0	0	0	1	1	1	1	1	1	1	1	1	1	1	1	1	1	1	0	11	8	9	11	8	8	5	11	0	11	2	0	12	13
31	167	0	0	0	0	0	0	0	0	0	0	0	0	0	0	0	0	0	0	0	0	0	0	0	0	0	0	0	0	0	0	0	0	0	0	0	0	0	0	7	0	0	0	0	0	0	0	0	0
31	168	0	0	0	0	0	0	0	0	0	0	0	0	0	0	0	0	0	0	0	0	0	0	0	0	0	0	0	0	0	0	0	0	0	0	0	0	0	0	6	0	0	0	0	0	0	0	0	0
31	169	1	1	1	1	1	1	1	1	1	1	1	1	1	1	1	1	1	1	1	1	1	1	1	1	1	1	1	1	1	1	1	1	1	1	10	15	13	10	9	12	14	11	0	12	0	0	13	15
31	170	0	1	0	0	0	0	0	1	0	1	1	1	0	1	0	0	1	1	1	1	1	1	1	0	0	1	0	1	1	0	0	0	1	1	7	3	10	3	7	8	5	6	0	7	2	0	8	10
31	171	0	0	0	0	0	0	0	0	0	0	0	0	0	0	0	0	0	0	0	0	0	0	0	0	0	0	0	0	0	0	0	0	0	0	0	0	0	0	7	0	0	0	0	0	0	0	0	0
31	172	1	1	1	1	1	1	1	1	1	1	1	1	1	1	1	1	1	1	1	1	1	1	1	1	1	1	1	1	1	1	1	1	1	1	13	11	14	10	8	9	9	13	0	11	0	0	8	14
31	173	1	0	0	1	1	1	0	1	1	1	1	1	0	1	1	1	1	1	0	0	0	1	0	0	0	0	0	0	0	0	0	0	0	1	4	5	10	4	7	8	4	9	0	6	2	0	5	10
31	174	1	0	1	1	1	0	1	1	1	1	1	1	0	1	1	0	1	0	0	0	0	0	0	0	0	0	0	0	0	0	0	1	0	0	5	6	13	6	9	8	1	13	0	4	3	0	10	11
31	175	0	0	0	0	0	0	0	0	0	0	0	0	0	0	0	0	0	0	0	0	0	0	0	0	0	0	0	0	0	0	0	0	0	0	0	0	0	0	7	0	0	0	0	0	0	0	0	0
31	176	1	0	1	1	1	1	0	0	0	1	1	1	1	1	1	0	1	1	0	0	1	0	1	1	1	0	1	0	0	0	0	0	0	0	11	10	13	6	9	10	11	12	0	9	2	0	10	13
31	177	0	1	0	0	1	1	1	1	0	0	0	0	0	0	1	1	0	0	1	1	0	1	1	0	1	1	0	1	1	1	1	1	1	1	10	5	9	9	7	9	9	15	0	12	2	0	9	18
31	178	0	0	0	0	0	0	0	0	0	0	0	0	0	0	0	0	0	0	0	0	0	0	0	0	0	0	0	0	0	0	0	0	0	0	0	0	0	0	8	0	0	0	0	0	0	0	0	0
31	179	1	1	1	1	1	1	1	1	1	1	1	1	1	1	1	1	1	1	1	1	1	1	1	1	1	1	1	1	1	1	1	1	1	1	14	13	16	14	7	10	10	11	1	14	0	0	11	15
31	180	1	1	1	1	1	1	1	1	1	1	1	1	1	1	1	1	1	1	1	1	1	1	1	1	1	1	1	1	1	1	1	1	1	1	11	4	13	9	8	11	7	13	0	9	0	0	10	13
31	181	0	1	0	0	0	0	0	1	1	0	0	1	1	1	0	0	1	0	1	1	1	0	0	1	0	1	1	1	1	1	1	0	1	1	4	8	10	4	9	9	5	7	0	6	3	0	8	12
31	182	1	0	1	0	1	0	0	1	1	1	0	0	1	1	1	0	1	1	0	0	0	0	1	0	0	0	0	1	0	0	0	1	0	0	3	7	8	5	7	8	5	9	0	8	1	0	9	8
31	183	1	0	0	1	1	0	1	1	1	1	1	1	1	1	1	1	0	0	0	0	0	0	0	0	0	0	0	1	0	0	1	0	0	1	4	6	11	9	10	9	10	11	0	8	2	0	7	17
31	184	1	1	1	1	1	1	1	1	1	1	1	1	1	1	1	1	1	1	1	1	1	1	1	1	1	1	1	1	1	1	1	1	1	1	9	8	14	7	11	8	4	14	0	7	0	0	12	13
31	185	1	1	1	1	1	1	1	1	1	1	1	1	1	1	1	1	1	1	1	1	1	1	1	1	1	1	1	1	1	1	1	1	1	1	8	7	10	7	6	11	6	14	0	10	0	0	12	13
31	186	0	0	0	0	0	0	0	0	0	0	0	0	0	0	0	0	0	0	0	0	0	0	0	0	0	0	0	0	0	0	0	0	0	0	1	0	0	0	7	0	2	0	0	0	0	0	0	0
31	187	1	0	1	1	1	1	1	1	1	1	1	0	0	1	1	1	1	1	0	0	0	0	0	0	1	0	1	0	0	1	0	0	0	0	10	8	10	5	6	8	1	10	0	11	2	0	11	11
31	188	1	1	1	1	1	1	1	1	1	1	1	1	1	1	1	1	1	1	1	1	1	1	1	1	1	1	1	1	1	1	1	1	1	1	14	9	12	11	8	8	8	16	0	12	0	0	10	12
31	189	1	0	0	0	1	1	0	1	0	1	0	1	0	1	1	0	0	1	1	0	1	0	1	0	1	0	0	0	1	0	0	0	0	0	8	6	10	4	7	10	3	9	0	7	0	0	10	9
31	190	0	1	0	0	0	0	1	0	0	0	0	0	1	0	0	0	0	0	0	1	1	1	0	1	1	0	1	1	1	0	1	1	0	1	5	5	8	4	9	9	3	6	0	9	2	0	6	10
31	191	1	1	1	1	1	1	1	1	1	1	1	1	1	1	1	1	1	1	1	1	1	1	1	1	1	1	1	1	1	1	1	1	1	1	10	5	14	7	6	11	11	13	0	12	0	0	12	13
31	192	1	1	1	1	1	1	1	1	1	1	1	1	1	1	1	1	1	1	1	1	1	1	1	1	1	1	1	1	1	1	1	1	1	1	7	5	12	9	9	10	10	16	0	11	0	0	11	11
31	193	1	1	1	1	1	1	1	1	1	1	1	1	1	1	1	1	1	1	1	1	1	1	1	1	1	1	1	1	1	1	1	1	1	1	8	6	10	4	10	13	11	10	0	9	0	0	9	12
31	194	0	0	0	0	0	0	0	0	0	0	0	0	0	0	0	0	0	0	0	0	0	0	0	0	0	0	0	0	0	0	0	0	0	0	0	0	0	0	7	0	0	0	0	0	0	0	0	0
31	195	0	1	1	0	0	1	0	0	0	0	0	0	0	0	0	0	0	0	1	0	1	1	0	1	1	1	1	0	1	1	1	1	1	1	7	8	11	9	9	8	6	14	0	9	0	0	13	14
31	196	0	0	0	0	0	0	0	0	0	0	0	0	0	0	0	0	0	0	0	0	0	0	0	0	0	0	0	0	0	0	0	0	0	0	0	0	0	0	7	0	0	0	0	0	0	0	0	0
31	197	0	1	0	1	0	0	0	0	0	0	0	0	0	0	0	1	0	1	1	1	1	0	1	1	0	1	1	0	1	1	1	1	1	1	10	10	13	11	8	14	13	7	0	12	0	0	9	11
31	198	1	0	1	1	1	1	1	1	1	1	0	0	1	1	1	1	1	1	0	0	0	0	1	0	0	0	1	0	0	0	0	0	0	0	5	1	12	5	7	7	4	11	0	7	4	0	6	9
31	199	1	0	1	1	1	1	1	1	0	0	1	0	1	0	1	1	1	1	0	0	0	1	0	0	0	1	0	1	0	0	0	1	0	1	5	6	11	4	8	6	2	7	0	10	1	0	7	10
31	200	1	1	1	1	1	1	1	1	1	1	1	1	1	1	1	1	1	1	1	1	1	1	1	1	1	1	1	1	1	1	1	1	1	1	10	11	13	11	11	10	4	12	0	7	0	0	9	10
31	201	1	0	1	0	1	0	0	0	1	1	0	1	1	1	1	0	1	1	0	0	0	0	1	1	0	1	0	0	0	0	0	0	0	0	3	5	12	5	11	6	6	10	0	7	1	0	5	10
31	202	1	1	1	1	1	1	1	1	1	1	1	1	1	1	1	1	1	1	1	1	1	1	1	1	1	1	1	1	1	1	1	1	1	1	11	5	15	9	8	12	12	12	0	10	0	0	16	11
31	203	0	1	0	0	0	0	0	0	0	0	0	0	0	0	0	0	0	1	1	0	1	1	1	1	1	1	1	1	1	1	1	1	1	1	10	6	11	7	10	10	8	11	0	9	2	1	6	10
31	204	0	1	0	0	1	0	0	0	0	0	0	1	0	0	0	0	0	0	1	1	1	0	1	0	0	1	0	0	1	1	1	0	1	1	8	4	10	4	10	7	8	5	0	9	0	0	10	11
31	205	0	1	0	0	0	0	0	1	0	1	0	0	0	0	0	1	0	0	1	0	1	0	1	0	1	1	1	0	0	1	1	1	1	1	4	7	9	4	7	9	9	9	0	11	2	0	12	13
31	206	0	1	1	1	0	0	0	1	0	0	1	1	0	0	1	0	0	0	0	0	1	1	0	0	1	1	1	1	1	1	1	0	1	1	7	4	16	7	9	9	9	12	0	13	0	0	12	9
31	207	0	0	0	0	0	0	0	0	0	0	0	0	0	0	0	0	0	0	0	0	0	0	0	0	0	0	0	0	0	0	0	0	0	0	0	0	0	0	9	0	0	0	0	0	0	0	0	0
31	208	1	0	1	1	1	0	1	1	1	1	1	1	0	1	0	0	1	0	1	0	0	0	1	0	0	1	1	0	1	0	0	0	0	1	10	4	12	6	10	11	6	9	0	8	3	0	11	13
31	209	1	1	1	1	1	1	1	1	1	1	1	1	1	1	1	1	1	1	1	1	1	1	1	1	1	1	1	1	1	1	1	1	1	1	10	11	14	7	9	8	7	14	0	10	0	0	11	11
31	210	1	0	1	1	0	1	1	1	1	1	0	0	0	1	1	0	1	1	1	0	1	0	0	0	1	1	0	0	0	1	0	0	0	0	7	9	9	7	7	10	5	11	0	10	3	0	7	11
31	211	0	1	0	0	0	0	1	0	0	0	0	1	0	0	1	0	0	1	1	1	1	1	1	1	1	0	0	1	0	0	1	1	1	1	9	7	11	4	10	10	8	14	0	11	1	0	7	9
31	212	0	1	0	0	1	1	1	1	0	1	1	0	0	0	0	0	0	1	0	1	1	1	1	1	0	1	0	1	1	1	1	1	1	1	9	9	11	4	9	7	5	11	0	13	1	0	11	11
31	213	0	0	0	0	0	0	0	0	0	0	0	0	0	0	0	0	0	0	0	0	0	0	0	0	0	0	0	0	0	0	0	0	0	0	0	0	0	0	9	0	0	0	0	0	0	0	0	0
31	214	1	0	1	1	1	0	1	1	1	0	0	1	1	1	0	0	0	1	0	0	0	0	0	0	1	0	0	0	1	0	0	0	0	0	11	7	15	9	11	10	9	10	0	11	1	0	9	15
31	215	0	0	0	0	0	0	0	0	0	0	0	0	0	0	0	0	0	0	0	0	0	0	0	0	0	0	0	0	0	0	0	0	0	0	0	0	0	0	8	0	0	0	0	0	0	0	0	0
31	216	0	0	0	0	0	0	0	0	0	0	0	0	0	0	0	0	0	0	0	0	0	0	0	0	0	0	0	0	0	0	0	0	0	0	0	0	0	0	8	0	0	0	0	0	0	0	0	0
31	217	0	0	0	0	0	0	0	0	0	0	0	0	0	0	0	0	0	0	0	0	0	0	0	0	0	0	0	0	0	0	0	0	0	0	0	0	0	0	10	0	0	0	0	0	0	0	0	0
31	218	1	1	1	1	1	1	1	1	1	1	1	1	1	1	1	1	1	1	1	1	1	1	1	1	1	1	1	1	1	1	1	1	1	1	14	10	13	13	9	10	14	13	0	11	0	0	15	16
31	219	0	0	0	0	0	0	0	0	0	0	0	0	0	0	0	0	0	0	0	0	0	0	0	0	0	0	0	0	0	0	0	0	0	0	0	0	0	0	8	0	0	0	0	0	0	0	0	0
31	220	1	0	1	0	1	1	1	1	0	1	1	0	1	1	1	1	0	1	0	1	0	1	0	0	0	0	1	0	0	1	1	0	0	0	9	9	7	6	8	7	3	9	0	5	3	0	9	17
31	221	1	0	0	1	1	1	0	0	1	0	0	1	1	1	0	1	1	1	1	0	0	1	0	0	0	1	1	0	0	0	1	0	0	0	4	8	10	6	8	8	5	12	0	11	2	0	10	10
31	222	0	0	0	0	0	0	0	0	0	0	0	0	0	0	0	0	0	0	0	0	0	0	0	0	0	0	0	0	0	0	0	0	0	0	0	0	0	0	9	0	0	0	0	0	0	0	0	0
31	223	0	1	0	0	1	0	0	0	0	0	1	0	0	0	0	1	1	0	1	1	1	0	1	0	1	1	0	1	1	1	1	0	1	1	11	11	10	11	7	7	6	14	0	12	3	0	11	15
31	224	0	0	0	0	0	0	0	0	0	0	0	0	0	0	0	0	0	0	0	0	0	0	0	0	0	0	0	0	0	0	0	0	0	0	0	0	0	0	8	0	0	0	0	0	0	0	0	0
31	225	1	1	1	1	1	1	1	1	1	1	1	1	1	1	1	1	1	1	1	1	1	1	1	1	1	1	1	1	1	1	1	1	1	1	12	10	12	11	8	9	9	15	0	12	0	0	12	14
31	226	0	0	0	0	0	0	0	0	0	0	0	0	0	0	0	0	0	0	0	0	0	0	0	0	0	0	0	0	0	0	0	0	0	0	0	0	0	0	7	0	0	0	0	0	0	0	0	0
31	227	1	1	1	1	1	1	1	1	1	1	1	1	1	1	1	1	1	1	1	1	1	1	1	1	1	1	1	1	1	1	1	1	1	1	14	10	18	8	9	9	8	9	0	11	0	0	15	16
31	228	1	1	1	1	1	1	1	1	1	1	1	1	1	1	1	1	1	1	1	1	1	1	1	1	1	1	1	1	1	1	1	1	1	1	7	6	13	9	10	11	9	9	0	11	0	0	8	12
31	229	1	0	0	1	1	1	1	0	1	1	1	1	1	1	1	1	1	0	0	0	0	0	0	1	0	0	0	0	0	0	0	1	1	0	6	6	12	7	9	11	6	12	0	9	2	0	11	12
31	230	0	0	0	0	0	0	0	0	0	0	0	0	0	0	0	0	0	0	0	0	0	0	0	0	0	0	0	0	0	0	0	0	0	0	0	0	0	0	7	0	0	0	0	0	0	0	0	0
31	231	1	1	1	1	1	1	1	1	1	1	1	1	1	1	1	1	1	1	1	1	1	1	1	1	1	1	1	1	1	1	1	1	1	1	11	12	13	9	7	6	4	13	0	10	0	0	7	14
31	232	0	0	0	0	0	0	0	0	0	0	0	0	0	0	0	0	0	0	0	0	0	0	0	0	0	0	0	0	0	0	0	0	0	0	0	0	0	0	7	0	0	0	0	0	0	0	0	0
31	233	1	0	1	1	0	0	1	0	1	0	0	0	0	1	1	1	1	1	1	0	1	0	1	0	0	0	0	1	0	1	0	0	0	0	8	8	12	5	8	7	5	8	0	9	2	0	6	12
31	234	1	1	1	1	1	1	1	1	1	1	1	1	1	1	1	1	1	1	1	1	1	1	1	1	1	1	1	1	1	1	1	1	1	1	13	11	10	9	9	8	4	10	0	9	0	0	10	14
31	235	1	1	1	1	1	1	1	1	1	1	1	1	1	1	1	1	1	1	1	1	1	1	1	1	1	1	1	1	1	1	1	1	1	1	10	11	12	11	8	10	9	14	0	11	0	0	11	12
31	236	1	1	1	1	1	1	1	1	1	1	1	1	1	1	1	1	1	1	1	1	1	1	1	1	1	1	1	1	1	1	1	1	1	1	5	7	12	7	8	11	7	9	0	9	1	0	13	15
31	237	1	0	1	1	1	1	0	1	1	1	0	1	0	0	1	1	0	1	0	0	0	0	1	1	1	0	0	0	1	1	0	0	0	1	4	8	11	7	10	8	5	13	0	11	4	0	8	10
31	238	1	1	1	1	1	1	1	1	1	1	1	1	1	1	1	1	1	1	1	1	1	1	1	1	1	1	1	1	1	1	1	1	1	1	8	7	18	6	8	8	10	9	0	12	0	0	10	15
31	239	1	0	0	1	1	1	1	0	1	0	1	0	1	0	1	1	1	0	0	0	0	1	0	1	0	1	0	1	0	1	1	0	0	0	3	3	8	5	10	8	7	10	0	7	1	0	7	12
31	240	1	1	1	1	1	1	1	1	1	1	1	1	1	1	1	1	1	1	1	1	1	1	1	1	1	1	1	1	1	1	1	1	1	1	7	8	14	11	9	9	7	14	0	10	0	0	12	15
31	241	0	0	0	0	0	0	0	0	0	0	0	0	0	0	0	0	0	0	0	0	0	0	0	0	0	0	0	0	0	0	0	0	0	0	0	0	0	0	9	0	0	0	0	0	0	0	0	0
31	242	1	1	1	1	1	1	1	1	1	1	1	1	1	1	1	1	1	1	1	1	1	1	1	1	1	1	1	1	1	1	1	1	1	1	12	12	18	10	8	9	11	16	0	10	0	0	15	16
31	243	1	0	1	1	1	1	1	1	0	1	1	1	1	1	0	1	1	1	0	0	0	0	0	0	1	0	1	1	1	0	0	0	0	0	3	7	13	7	9	7	4	9	0	10	1	0	6	7
31	244	1	0	1	1	1	1	1	1	1	0	1	1	1	1	0	1	1	0	0	0	1	0	0	0	0	0	0	1	1	0	0	0	0	0	4	5	11	7	7	8	10	10	0	7	2	0	10	10
31	245	1	0	1	0	1	0	0	1	0	1	1	0	1	1	1	0	0	0	0	1	0	1	0	0	0	0	0	0	0	1	1	1	1	0	7	6	9	4	5	7	8	11	0	12	0	0	7	11
31	246	0	0	0	0	0	0	0	0	0	0	0	0	0	0	0	0	0	0	0	0	0	0	0	0	0	0	0	0	0	0	0	0	0	0	0	0	0	0	6	0	0	0	0	0	0	0	0	0
31	247	1	1	1	1	1	1	1	1	1	1	1	1	1	1	1	1	1	1	1	1	1	1	1	1	1	1	1	1	1	1	1	1	1	1	10	7	12	8	6	10	11	15	0	9	0	0	13	16
31	248	0	0	0	0	0	0	0	0	0	0	0	0	0	0	0	0	0	0	0	0	0	0	0	0	0	0	0	0	0	0	0	0	0	0	0	0	0	0	8	0	0	0	0	0	0	0	0	0
31	249	0	0	0	0	0	0	0	0	0	0	0	0	0	0	0	0	0	0	0	0	0	0	0	0	0	0	0	0	0	0	0	0	0	0	0	0	0	0	6	0	0	0	0	0	0	0	0	0
31	250	0	0	0	0	0	0	0	0	0	0	0	0	0	0	0	0	0	0	0	0	0	0	0	0	0	0	0	0	0	0	0	0	0	0	0	0	0	0	4	0	0	0	0	0	0	0	0	0
31	251	1	0	1	1	0	1	0	0	1	1	1	1	1	0	1	1	1	1	0	0	0	0	0	1	0	0	0	0	0	0	0	0	0	0	12	8	12	9	8	7	11	10	0	10	1	0	14	14
31	252	1	1	1	1	1	1	1	1	1	1	1	1	1	1	1	1	1	1	1	1	1	1	1	1	1	1	1	1	1	1	1	1	1	1	7	8	11	7	8	10	9	11	0	14	0	0	15	9
31	253	0	1	0	1	0	0	0	0	0	0	0	0	0	0	0	0	0	1	1	0	0	1	1	1	0	0	1	1	1	1	1	0	1	1	8	8	10	6	8	8	4	13	0	10	1	0	7	10
31	254	1	0	0	1	0	1	1	1	1	1	1	1	0	1	1	1	1	1	1	0	0	0	1	0	0	0	0	0	1	1	0	0	0	0	6	8	9	5	8	13	8	12	0	5	2	0	10	11
31	255	0	1	0	0	0	0	1	0	1	0	1	0	0	0	1	1	0	0	1	1	1	1	1	1	1	0	1	1	1	1	1	1	0	1	8	6	9	7	6	11	7	11	0	7	0	0	11	13
31	256	1	0	1	1	0	1	1	0	1	0	1	1	1	1	1	0	1	1	0	0	1	0	1	0	0	1	1	0	0	0	0	0	0	0	5	6	11	4	8	10	6	8	0	10	3	0	8	10
41	1	1	1	1	1	1	1	1	1	1	1	1	1	1	1	1	1	1	1	1	1	1	1	1	1	1	1	1	1	1	1	1	1	1	1	9	10	13	5	7	6	5	5	0	6	0	0	11	15
41	2	1	1	1	1	1	1	1	1	1	1	1	1	1	1	1	1	1	1	1	1	1	1	1	1	1	1	1	1	1	1	1	1	1	1	7	6	11	12	8	10	4	8	0	12	0	0	7	10
41	3	1	1	1	1	1	1	1	1	1	1	1	1	1	1	1	1	1	1	1	1	1	1	1	1	1	1	1	1	1	1	1	1	1	1	8	9	13	8	6	9	7	12	0	8	0	0	12	13
41	4	0	1	0	0	0	0	0	1	0	0	0	1	1	0	0	0	0	0	1	1	1	1	1	1	1	1	1	1	1	1	1	1	0	1	10	8	12	11	7	9	7	14	0	12	1	0	9	14
41	5	1	1	1	1	1	1	1	1	1	1	1	1	1	1	1	1	1	1	1	1	1	1	1	1	1	1	1	1	1	1	1	1	1	1	11	11	16	7	9	9	14	9	0	6	0	0	11	11
41	6	0	0	0	0	0	0	0	0	0	0	0	0	0	0	0	0	0	0	0	0	0	0	0	0	0	0	0	0	0	0	0	0	0	0	0	0	0	0	7	0	0	0	0	0	0	0	0	0
41	7	0	1	0	0	0	0	0	0	1	0	1	1	0	0	1	0	0	0	1	0	1	1	1	0	1	1	1	1	1	1	1	1	1	0	12	14	13	10	8	13	13	15	0	9	1	0	15	14
41	8	0	0	0	0	0	0	0	0	0	0	0	0	0	0	0	0	0	0	0	0	0	0	0	0	0	0	0	0	0	0	0	0	0	0	0	0	0	0	9	0	0	0	0	0	0	0	0	0
41	9	0	0	0	0	0	0	0	0	0	0	0	0	0	0	0	0	0	0	0	0	0	0	0	0	0	0	0	0	0	0	0	0	0	0	0	0	0	0	8	0	0	0	0	0	0	0	0	0
41	10	1	0	1	1	1	1	1	1	0	1	1	1	0	0	1	1	0	1	1	0	1	0	0	0	1	0	1	0	1	0	0	0	0	1	15	11	16	10	9	11	13	16	0	9	3	1	12	18
41	11	0	0	0	0	0	0	0	0	0	0	0	0	0	0	0	0	0	0	0	0	0	0	0	0	0	0	0	0	0	0	0	0	0	0	0	0	0	0	10	0	0	0	0	0	0	0	0	0
41	12	1	1	1	1	1	1	1	1	1	1	1	1	1	1	1	1	1	1	1	1	1	1	1	1	1	1	1	1	1	1	1	1	1	1	12	15	16	13	7	11	11	20	0	9	0	0	14	13
41	13	0	1	0	0	0	0	0	0	1	0	0	0	1	0	1	0	1	1	1	0	1	1	1	1	0	1	1	0	1	0	0	1	1	1	10	7	6	6	9	13	7	9	0	11	0	0	10	9
41	14	0	0	0	0	0	0	0	0	0	0	0	0	0	0	0	0	0	0	0	0	0	0	0	0	0	0	0	0	0	0	0	0	0	0	0	0	0	0	9	0	0	0	0	0	0	0	0	0
41	15	0	0	0	0	0	0	0	0	0	0	0	0	0	0	0	0	0	0	0	0	0	0	0	0	0	0	0	0	0	0	0	0	0	0	0	0	0	0	6	0	0	0	0	0	0	0	0	0
41	16	0	0	0	0	0	0	0	0	0	0	0	0	0	0	0	0	0	0	0	0	0	0	0	0	0	0	0	0	0	0	0	0	0	0	0	0	1	0	8	0	0	0	0	0	0	0	0	0
41	17	1	0	1	1	1	0	0	0	0	0	1	1	1	1	1	0	1	1	0	0	0	0	0	0	1	0	1	0	0	0	0	0	0	1	11	15	16	13	5	8	15	11	0	11	0	0	13	13
41	18	1	0	0	1	0	0	0	0	1	1	1	1	0	1	0	1	0	1	0	0	1	0	0	0	0	0	1	0	0	1	0	0	1	0	4	6	7	1	5	6	4	8	0	7	1	0	3	5
41	19	1	1	1	1	1	1	1	1	1	1	1	1	1	1	1	1	1	1	1	1	1	1	1	1	1	1	1	1	1	1	1	1	1	1	13	11	14	9	7	12	11	12	0	17	0	0	12	13
41	20	0	1	1	0	1	1	1	1	0	0	0	0	0	1	0	1	0	0	1	1	1	1	1	1	1	0	1	1	1	1	1	1	1	1	11	11	14	6	10	8	12	12	0	10	1	0	10	10
41	21	0	1	0	0	0	0	0	0	0	0	0	0	0	0	0	0	0	0	1	1	1	1	0	1	1	0	1	1	1	0	1	1	1	1	14	8	8	6	6	12	10	11	0	11	1	0	11	13
41	22	0	1	0	1	0	1	0	1	1	0	0	1	1	0	0	0	0	0	1	1	1	1	1	0	1	1	0	1	1	1	1	1	0	0	14	8	13	8	9	9	11	10	0	10	1	0	17	12
41	23	0	0	0	0	0	0	0	0	0	0	0	0	0	0	0	0	0	0	0	0	0	0	0	0	0	0	0	0	0	0	0	0	0	0	0	0	0	0	7	0	0	0	0	0	0	0	0	0
41	24	0	1	1	0	0	0	0	0	0	1	0	0	1	0	1	0	1	0	0	1	1	0	1	0	1	0	1	0	0	1	0	0	0	1	9	7	13	9	6	10	9	13	0	12	2	0	11	14
41	25	0	1	1	0	0	0	0	0	0	1	0	0	0	1	0	0	0	0	1	1	1	1	1	1	1	1	1	1	1	0	1	1	1	1	14	10	12	8	7	10	11	12	0	10	2	0	14	15
41	26	0	0	0	0	0	0	0	0	0	0	0	0	0	0	0	0	0	0	0	0	0	0	0	0	0	0	0	0	0	0	0	0	0	0	0	0	0	0	10	0	0	0	0	0	0	0	0	0
41	27	1	1	1	1	1	1	1	1	1	1	1	1	1	1	1	1	1	1	1	1	1	1	1	1	1	1	1	1	1	1	1	1	1	1	14	15	15	13	7	12	14	14	0	14	0	0	17	17
41	28	1	0	0	0	1	1	1	0	1	0	1	1	0	1	1	1	0	0	1	1	0	0	0	0	1	0	1	1	0	0	0	0	0	0	5	4	8	6	10	10	7	7	0	7	1	0	9	9
41	29	1	1	1	1	1	1	1	1	1	1	1	1	1	1	1	1	1	1	1	1	1	1	1	1	1	1	1	1	1	1	1	1	1	1	7	7	12	8	9	8	7	12	0	9	1	0	11	12
41	30	0	1	0	0	0	1	0	0	0	0	1	1	0	1	0	0	0	0	1	1	1	1	1	1	0	1	0	1	0	1	1	1	1	0	10	8	10	5	7	11	6	10	0	13	3	0	11	13
41	31	0	1	0	1	1	0	1	0	0	1	0	0	1	0	1	0	0	0	1	1	1	1	0	1	1	0	0	1	1	0	1	1	0	1	11	10	10	9	7	11	8	14	0	9	4	0	9	10
41	32	0	1	0	0	0	0	0	0	0	1	0	0	0	0	0	0	0	1	1	1	1	1	0	1	1	1	1	0	1	1	1	1	1	1	11	11	8	8	7	10	8	13	0	7	0	0	12	8
41	33	1	1	1	1	1	1	1	1	1	1	1	1	1	1	1	1	1	1	1	1	1	1	1	1	1	1	1	1	1	1	1	1	1	1	11	10	13	10	8	8	14	17	0	12	0	0	13	16
41	34	0	1	0	0	0	0	0	0	0	0	0	0	0	0	0	0	1	0	1	1	1	1	1	1	1	1	1	1	0	1	1	1	0	1	10	12	12	7	9	8	6	11	0	7	2	0	9	9
41	35	1	1	1	1	1	1	1	1	1	1	1	1	1	1	1	1	1	1	1	1	1	1	1	1	1	1	1	1	1	1	1	1	1	1	10	12	13	7	8	12	7	11	0	9	0	0	9	15
41	36	1	1	1	1	1	1	1	1	1	1	1	1	1	1	1	1	1	1	1	1	1	1	1	1	1	1	1	1	1	1	1	1	1	1	10	8	14	6	8	12	9	14	0	15	0	0	11	18
41	37	0	1	0	1	1	0	1	0	1	0	1	0	0	0	1	0	0	0	1	1	0	1	1	1	0	0	1	1	0	1	1	0	1	1	11	8	9	8	7	13	10	12	0	7	0	0	12	13
41	38	1	1	1	1	1	1	1	1	1	1	1	1	1	1	1	1	1	1	1	1	1	1	1	1	1	1	1	1	1	1	1	1	1	1	8	14	13	7	9	7	10	14	0	8	0	0	12	15
41	39	1	1	1	1	1	1	1	1	1	1	1	1	1	1	1	1	1	1	1	1	1	1	1	1	1	1	1	1	1	1	1	1	1	1	9	9	12	10	10	8	9	14	0	11	0	0	12	10
41	40	0	0	0	0	0	0	0	0	0	0	0	0	0	0	0	0	0	0	0	0	0	0	0	0	0	0	0	0	0	0	0	0	0	0	0	0	0	0	9	0	0	0	0	0	0	0	0	0
41	41	1	1	1	1	1	1	1	1	1	1	1	1	1	1	1	1	1	1	1	1	1	1	1	1	1	1	1	1	1	1	1	1	1	1	14	15	10	10	8	15	10	13	0	8	0	0	12	18
41	42	1	1	1	1	1	1	1	1	1	1	1	1	1	1	1	1	1	1	1	1	1	1	1	1	1	1	1	1	1	1	1	1	1	1	10	7	11	6	8	10	6	12	0	10	0	0	9	14
41	43	0	0	0	0	0	0	0	0	0	0	0	0	0	0	0	0	0	0	0	0	0	0	0	0	0	0	0	0	0	0	0	0	0	0	0	0	0	0	9	0	0	0	0	0	0	0	0	0
41	44	1	1	1	1	1	1	1	1	1	1	1	1	1	1	1	1	1	1	1	1	1	1	1	1	1	1	1	1	1	1	1	1	1	1	13	17	17	14	8	8	16	16	0	11	0	0	13	17
41	45	0	0	0	0	0	0	0	0	0	0	0	0	0	0	0	0	0	0	0	0	0	0	0	0	0	0	0	0	0	0	0	0	0	0	0	0	0	0	8	0	0	0	0	0	0	0	0	0
41	46	1	1	1	1	1	1	1	1	1	1	1	1	1	1	1	1	1	1	1	1	1	1	1	1	1	1	1	1	1	1	1	1	1	1	9	9	15	11	6	13	11	15	0	11	0	0	11	16
41	47	0	1	0	1	1	1	0	1	0	0	1	0	0	0	0	0	0	0	0	1	1	1	1	0	1	1	1	0	0	1	0	1	0	1	8	6	10	8	6	11	5	12	0	8	0	0	5	13
41	48	1	0	1	0	1	1	0	1	0	1	1	1	1	0	1	1	1	0	1	0	0	0	0	0	0	0	0	0	1	0	0	0	0	0	10	6	8	5	8	10	9	12	0	8	0	0	6	9
41	49	1	0	1	1	0	1	1	1	1	0	0	1	1	1	1	0	1	1	0	0	0	0	1	0	1	0	0	0	0	0	0	0	0	0	10	4	14	4	8	11	4	13	0	10	1	0	10	10
41	50	1	0	1	1	0	1	1	1	1	0	0	0	1	1	1	0	1	0	0	0	0	0	1	0	1	0	0	1	0	0	0	1	0	0	7	7	12	2	8	11	4	11	0	10	0	0	8	11
41	51	1	1	1	1	1	1	1	1	1	1	1	1	1	1	1	1	1	1	1	1	1	1	1	1	1	1	1	1	1	1	1	1	1	1	11	6	17	10	10	9	11	13	0	14	0	0	11	12
41	52	0	1	0	1	0	1	0	1	0	0	0	0	0	0	0	0	0	0	0	1	1	1	0	1	0	1	1	1	1	1	0	1	1	1	10	6	8	7	7	13	7	15	0	10	1	0	8	10
41	53	0	1	0	0	0	0	1	0	0	0	1	1	0	1	0	0	0	0	0	1	0	1	1	0	0	1	1	1	1	1	1	0	0	1	10	6	12	8	10	11	7	10	0	9	1	0	6	14
41	54	0	0	0	0	0	0	0	0	0	0	0	0	0	0	0	0	0	0	0	0	0	0	0	0	0	0	0	0	0	0	0	0	0	0	0	0	0	0	11	0	0	0	0	0	0	0	0	0
41	55	1	1	1	1	1	1	1	1	1	1	1	1	1	1	1	1	1	1	1	1	1	1	1	1	1	1	1	1	1	1	1	1	1	1	13	13	12	12	7	10	11	16	0	10	0	0	10	14
41	56	0	1	1	0	0	1	0	0	0	0	1	1	0	0	1	0	1	0	0	0	1	1	0	1	1	0	1	1	1	0	1	0	0	1	7	4	13	6	8	11	4	9	0	11	0	0	6	14
41	57	0	1	0	0	0	0	0	0	0	0	0	0	0	0	1	1	1	0	1	1	1	0	1	0	1	1	0	1	1	1	1	1	0	1	10	3	12	6	9	11	5	12	0	10	4	0	11	13
41	58	0	1	0	0	0	1	1	1	0	0	0	0	1	0	0	0	0	0	0	1	0	0	1	1	1	1	0	1	0	1	1	0	1	1	9	6	9	5	9	8	6	11	0	10	0	0	9	10
41	59	0	0	0	0	0	0	0	0	0	0	0	0	0	0	0	0	0	0	0	0	0	0	0	0	0	0	0	0	0	0	0	0	0	0	0	0	0	0	4	0	0	0	0	0	0	0	0	0
41	60	1	1	1	1	1	1	1	1	1	1	1	1	1	1	1	1	1	1	1	1	1	1	1	1	1	1	1	1	1	1	1	1	1	1	11	11	12	12	6	13	13	13	0	11	0	0	10	16
41	61	1	1	1	1	1	1	1	1	1	1	1	1	1	1	1	1	1	1	1	1	1	1	1	1	1	1	1	1	1	1	1	1	1	1	7	7	9	5	9	12	7	11	0	12	1	0	8	11
41	62	0	1	0	0	0	0	0	1	0	1	0	1	0	0	0	1	0	0	1	1	1	1	1	1	1	1	1	1	1	1	1	1	1	0	8	8	11	6	9	9	7	6	0	14	1	0	7	10
41	63	1	1	1	1	1	1	1	1	1	1	1	1	1	1	1	1	1	1	1	1	1	1	1	1	1	1	1	1	1	1	1	1	1	1	12	11	15	10	9	12	8	11	0	8	0	0	11	10
41	64	1	0	1	0	1	1	1	1	1	0	1	1	1	1	0	1	1	1	1	1	0	0	1	0	0	0	0	0	0	0	1	0	1	0	7	4	9	7	7	9	8	10	0	8	2	0	8	11
41	65	1	1	1	1	1	1	1	1	1	1	1	1	1	1	1	1	1	1	1	1	1	1	1	1	1	1	1	1	1	1	1	1	1	1	8	9	9	8	9	8	10	13	0	14	0	0	11	12
41	66	0	1	0	0	1	0	1	0	1	0	0	1	0	1	0	1	1	0	1	1	1	1	0	1	1	0	0	1	1	0	0	1	1	1	9	4	10	6	10	10	5	10	0	9	2	0	12	10
41	67	0	1	1	0	0	0	1	0	0	1	1	1	1	0	1	1	0	0	1	0	1	1	1	1	0	0	1	1	0	1	1	1	1	1	10	5	9	7	7	12	5	9	0	8	1	0	10	11
41	68	0	1	1	0	0	1	0	0	1	0	1	0	0	1	0	0	0	0	1	1	0	1	1	0	1	0	1	1	1	1	1	0	1	1	10	7	11	5	8	9	4	13	0	8	2	0	8	12
41	69	1	1	1	1	1	1	1	1	1	1	1	1	1	1	1	1	1	1	1	1	1	1	1	1	1	1	1	1	1	1	1	1	1	1	9	9	12	10	9	9	8	12	0	10	0	0	11	11
41	70	1	1	1	1	1	1	1	1	1	1	1	1	1	1	1	1	1	1	1	1	1	1	1	1	1	1	1	1	1	1	1	1	1	1	8	9	12	8	9	9	4	9	0	11	0	0	9	14
41	71	1	1	1	1	1	1	1	1	1	1	1	1	1	1	1	1	1	1	1	1	1	1	1	1	1	1	1	1	1	1	1	1	1	1	9	8	14	9	8	11	8	13	0	10	0	0	8	9
41	72	0	1	0	0	1	1	1	0	1	0	0	0	1	0	0	0	0	0	1	0	1	1	1	1	1	1	0	1	1	1	1	1	0	1	5	4	9	7	8	9	6	5	0	10	0	1	11	7
41	73	1	0	1	0	0	0	0	0	1	1	1	1	1	0	1	1	0	1	0	0	0	0	0	1	0	1	1	0	0	0	0	0	0	0	6	7	11	7	7	12	3	12	0	7	1	0	7	8
41	74	1	0	0	1	1	0	1	1	0	1	0	1	1	1	0	0	1	1	0	0	0	0	1	0	0	0	1	1	0	0	1	1	0	0	7	9	12	10	9	6	4	13	0	10	2	0	9	15
41	75	0	1	0	1	0	0	0	0	1	0	0	1	0	1	1	0	0	0	0	1	1	0	1	0	1	1	1	1	1	1	1	1	0	0	10	8	13	8	7	10	5	9	0	7	2	0	12	11
41	76	1	0	1	0	1	1	1	1	1	1	1	0	1	1	1	1	0	1	1	0	1	0	0	0	1	1	0	0	0	0	1	0	0	0	10	7	13	5	8	10	5	9	0	10	2	0	10	12
41	77	0	0	0	0	0	0	0	0	0	0	0	0	0	0	0	0	0	0	0	0	0	0	0	0	0	0	0	0	0	0	0	0	0	0	0	0	0	0	8	0	0	0	0	0	0	0	0	0
41	78	1	1	1	1	1	1	1	1	1	1	1	1	1	1	1	1	1	1	1	1	1	1	1	1	1	1	1	1	1	1	1	1	1	1	15	12	16	12	9	12	13	13	0	11	0	0	14	15
41	79	0	1	0	0	1	1	0	0	0	0	0	0	0	1	0	0	0	0	1	1	1	0	1	1	1	1	1	1	1	1	1	1	0	1	12	5	10	5	7	11	5	9	0	7	1	0	9	9
41	80	1	0	1	0	1	1	1	1	1	1	1	1	0	1	0	1	1	1	0	0	0	0	0	0	1	0	0	0	0	0	0	0	0	0	9	6	9	4	6	6	5	9	0	11	2	0	9	10
41	81	0	0	0	0	0	0	0	0	0	0	0	0	0	0	0	0	0	0	0	0	0	0	0	0	0	0	0	0	0	0	0	0	0	0	0	0	0	0	7	0	0	0	0	0	0	0	0	0
41	82	1	1	1	1	1	1	1	1	1	1	1	1	1	1	1	1	1	1	1	1	1	1	1	1	1	1	1	1	1	1	1	1	1	1	14	10	15	10	8	11	15	16	0	12	0	0	12	13
41	83	0	0	0	0	0	0	0	0	0	0	0	0	0	0	0	0	0	0	0	0	0	0	0	0	0	0	0	0	0	0	0	0	0	0	0	0	0	0	10	0	0	0	0	0	0	0	0	0
41	84	0	1	0	0	1	1	0	0	1	0	0	0	1	1	0	0	0	0	1	1	1	1	1	1	1	1	1	1	1	1	0	1	1	1	12	12	12	8	8	9	11	12	0	12	2	0	12	14
41	85	1	0	0	0	1	1	0	1	0	1	0	1	1	1	1	1	0	1	0	0	0	1	0	0	1	0	1	0	0	0	1	0	1	0	4	4	7	8	9	10	7	11	0	9	0	0	11	8
41	86	0	0	0	0	0	0	0	0	0	0	0	0	0	0	0	0	0	0	0	0	0	0	0	0	0	0	0	0	0	0	0	0	0	0	0	0	0	0	6	0	0	0	0	0	0	0	0	0
41	87	1	1	1	1	1	1	1	1	1	1	1	1	1	1	1	1	1	1	1	1	1	1	1	1	1	1	1	1	1	1	1	1	1	1	11	11	15	9	8	13	8	17	0	7	0	0	16	13
41	88	0	1	1	1	0	0	1	0	0	0	0	0	0	1	0	1	0	0	0	0	1	0	1	0	1	1	1	1	1	1	1	1	0	1	6	4	12	6	8	10	6	9	0	10	2	0	9	9
41	89	1	0	1	1	1	1	1	0	1	1	1	0	1	1	1	0	1	0	1	0	0	0	1	0	0	0	0	0	1	0	1	0	0	0	6	5	10	9	6	10	5	9	0	9	3	0	9	13
41	90	1	0	1	0	1	1	1	1	1	1	1	1	1	0	0	0	1	1	0	0	0	0	0	0	0	0	1	0	0	1	1	1	0	1	5	5	13	6	5	8	4	13	0	9	4	0	9	10
41	91	1	1	1	1	1	1	1	1	1	1	1	1	1	1	1	1	1	1	1	1	1	1	1	1	1	1	1	1	1	1	1	1	1	1	9	11	13	10	9	8	7	13	0	13	0	0	12	14
41	92	0	1	1	0	1	0	0	0	1	1	0	0	1	0	0	1	1	0	1	1	0	1	1	0	1	1	1	1	1	1	1	0	1	1	6	5	12	9	6	9	5	13	0	7	2	0	13	14
41	93	1	0	0	1	1	1	1	1	1	1	0	1	1	1	1	0	1	1	0	0	0	0	0	1	0	0	0	0	0	1	0	0	0	0	6	7	10	6	8	7	5	8	0	5	3	0	9	6
41	94	1	1	1	1	1	1	1	1	1	1	1	1	1	1	1	1	1	1	1	1	1	1	1	1	1	1	1	1	1	1	1	1	1	1	9	9	11	8	10	11	4	9	0	12	0	0	9	15
41	95	1	1	1	1	1	1	1	1	1	1	1	1	1	1	1	1	1	1	1	1	1	1	1	1	1	1	1	1	1	1	1	1	1	1	7	10	12	9	8	9	5	12	0	8	0	0	9	12
41	96	0	0	0	0	0	0	0	0	0	0	0	0	0	0	0	0	0	0	0	0	0	0	0	0	0	0	0	0	0	0	0	0	0	0	0	0	0	0	8	0	0	0	0	0	0	0	0	0
41	97	0	1	0	0	0	0	0	0	0	1	0	1	0	0	0	0	0	0	1	1	1	1	1	1	1	0	1	1	1	1	1	0	1	1	9	8	11	8	7	7	9	12	0	6	1	0	6	15
41	98	1	0	1	0	1	0	1	1	1	1	1	0	1	1	1	1	1	0	1	0	0	0	1	0	0	0	0	1	0	0	0	1	0	0	6	3	10	3	8	10	5	6	0	9	1	0	8	11
41	99	1	0	0	1	1	0	1	1	1	1	1	1	1	1	1	1	1	1	0	1	1	0	0	0	0	0	1	0	0	0	0	0	1	0	6	7	8	6	6	8	4	7	0	8	1	0	7	12
41	100	0	1	1	0	1	0	0	1	1	0	0	1	1	0	1	0	0	0	1	1	1	1	0	1	0	1	1	1	1	1	0	1	0	0	11	8	13	7	9	10	5	10	0	10	1	0	9	17
41	101	0	1	0	1	0	0	1	0	1	0	0	0	0	0	1	0	0	0	1	1	0	1	1	1	0	0	1	1	1	0	1	1	0	1	7	7	9	6	10	9	7	13	0	8	0	0	9	11
41	102	1	0	1	0	1	1	1	1	0	1	1	1	1	1	1	1	0	1	1	0	0	0	1	0	1	0	0	0	1	1	0	1	0	1	7	8	10	6	7	9	8	12	0	11	2	1	8	11
41	103	0	0	0	0	0	0	0	0	0	0	0	0	0	0	0	0	0	0	0	0	0	0	0	0	0	0	0	0	0	0	0	0	0	0	0	0	0	0	8	0	0	0	0	0	0	0	0	0
41	104	0	1	0	0	1	1	0	0	1	1	1	0	0	0	1	0	1	0	1	0	1	1	1	0	1	0	1	1	1	1	0	1	0	1	12	12	11	7	8	9	9	14	0	12	3	0	14	12
41	105	0	0	0	0	0	0	0	0	0	0	0	0	0	0	0	0	0	0	0	0	0	0	0	0	0	0	0	0	0	0	0	0	0	0	0	0	0	0	10	0	0	0	0	0	0	0	0	0
41	106	0	1	0	0	0	1	0	0	0	0	1	1	0	0	0	0	1	0	0	0	1	0	1	1	1	1	1	1	1	1	0	1	0	1	7	7	13	9	9	9	11	7	0	13	1	0	10	13
41	107	1	1	1	1	1	1	1	1	1	1	1	1	1	1	1	1	1	1	1	1	1	1	1	1	1	1	1	1	1	1	1	1	1	1	7	6	10	8	10	9	7	12	0	9	0	0	11	13
41	108	1	1	1	1	1	1	1	1	1	1	1	1	1	1	1	1	1	1	1	1	1	1	1	1	1	1	1	1	1	1	1	1	1	1	7	7	12	6	9	9	4	9	0	13	0	0	14	10
41	109	1	0	0	1	1	0	0	1	1	0	1	1	1	1	0	1	1	1	0	1	0	0	0	0	0	1	0	0	0	1	0	0	1	0	7	6	10	7	10	10	4	10	0	11	1	0	10	10
41	110	1	0	0	1	1	0	1	0	0	1	1	1	1	0	1	0	1	1	1	0	1	0	0	0	1	0	0	0	0	1	0	0	0	0	8	6	9	10	8	11	5	13	0	6	4	0	9	9
41	111	1	1	1	1	1	1	1	1	1	1	1	1	1	1	1	1	1	1	1	1	1	1	1	1	1	1	1	1	1	1	1	1	1	1	8	9	13	10	8	11	8	15	0	8	0	0	12	12
41	112	1	1	1	1	1	1	1	1	1	1	1	1	1	1	1	1	1	1	1	1	1	1	1	1	1	1	1	1	1	1	1	1	1	1	9	6	15	6	10	8	6	12	0	9	0	0	9	11
41	113	0	1	0	0	0	0	0	0	1	0	0	0	1	1	1	0	0	0	0	0	1	1	0	1	1	0	0	0	1	1	1	1	1	1	9	6	10	9	10	10	5	6	0	11	1	0	6	11
41	114	0	0	0	0	0	0	0	0	0	0	0	0	0	0	0	0	0	0	0	0	0	0	0	0	0	0	0	0	0	0	0	0	0	0	0	0	1	0	9	0	0	0	0	0	0	0	0	0
41	115	1	0	1	0	0	1	0	1	1	1	0	0	1	0	1	1	0	1	0	0	0	0	0	1	0	0	0	0	0	0	0	0	0	0	6	10	10	7	8	10	5	10	0	9	0	0	6	14
41	116	1	0	1	1	1	1	0	1	0	0	1	1	0	0	1	0	1	1	0	0	0	0	1	0	0	0	0	0	0	0	0	0	0	0	8	7	10	5	9	9	5	11	0	8	0	0	14	12
41	117	0	1	0	1	1	0	0	0	0	0	0	1	1	0	0	0	0	0	0	1	1	0	1	0	1	0	1	1	0	0	1	1	0	1	7	8	12	11	8	11	12	7	0	11	2	0	11	10
41	118	1	0	1	0	0	1	1	0	1	1	1	0	1	1	1	1	1	1	0	0	0	0	0	0	0	0	1	0	0	0	0	0	0	1	2	5	9	2	10	9	1	11	0	7	4	0	1	8
41	119	1	1	1	1	1	1	1	1	1	1	1	1	1	1	1	1	1	1	1	1	1	1	1	1	1	1	1	1	1	1	1	1	1	1	16	9	13	9	6	10	10	13	0	15	0	0	12	16
41	120	0	1	0	1	1	0	0	0	0	0	0	0	0	1	0	0	0	0	1	1	1	0	1	1	0	1	0	0	1	0	1	0	1	1	10	6	7	7	9	9	4	10	0	11	0	0	12	10
41	121	1	0	0	1	1	1	0	1	1	1	1	1	1	1	0	0	1	0	0	1	0	0	0	0	1	0	1	0	0	0	0	0	0	0	6	7	9	8	8	9	5	8	0	8	2	0	7	9
41	122	0	1	1	1	0	0	0	1	1	0	0	0	0	0	0	0	0	0	1	1	1	0	1	1	1	1	1	1	1	0	0	1	1	1	4	10	9	8	10	9	8	10	0	11	1	0	9	8
41	123	0	0	0	0	0	0	0	0	0	0	0	0	0	0	0	0	0	0	0	0	0	0	0	0	0	0	0	0	0	0	0	0	0	0	0	0	0	0	7	0	0	0	0	0	0	0	0	0
41	124	0	1	0	1	1	1	0	0	0	0	0	1	0	0	0	0	1	0	1	1	1	1	1	1	1	1	1	1	1	1	1	1	1	1	14	13	13	11	8	10	10	13	0	10	1	0	14	12
41	125	0	1	0	1	0	0	1	1	0	0	1	1	0	0	0	0	0	1	0	0	0	1	1	1	1	1	0	1	1	1	1	0	0	1	5	5	7	9	8	11	7	12	0	9	1	0	10	12
41	126	0	0	0	0	0	0	0	0	0	0	0	0	0	0	0	0	0	0	0	0	0	0	0	0	0	0	0	0	0	0	0	0	0	0	0	0	0	0	7	0	0	0	0	0	0	0	0	0
41	127	0	1	0	0	0	0	0	0	0	1	0	0	0	0	0	0	1	1	1	1	0	1	0	1	1	0	1	0	1	1	1	0	0	0	8	10	12	5	8	10	8	12	0	11	0	0	7	14
41	128	0	1	0	0	0	1	1	1	0	0	0	0	0	0	0	0	0	0	1	1	1	1	1	1	1	0	1	1	0	0	1	0	1	1	11	6	9	2	6	8	5	11	0	6	2	0	10	10
41	129	0	0	0	0	0	0	0	0	0	0	0	0	0	0	0	0	0	0	0	0	0	0	0	0	0	0	0	0	0	0	0	0	0	0	0	0	0	0	8	0	0	0	0	0	0	0	0	0
41	130	1	0	0	0	0	1	1	1	1	1	1	0	1	1	1	1	0	1	0	1	1	1	0	0	0	0	0	0	1	0	1	0	0	0	5	7	10	6	7	10	6	12	0	10	3	1	9	16
41	131	1	1	1	1	1	1	1	1	1	1	1	1	1	1	1	1	1	1	1	1	1	1	1	1	1	1	1	1	1	1	1	1	1	1	9	9	10	11	8	7	9	13	0	10	0	0	14	15
41	132	1	1	1	1	1	1	1	1	1	1	1	1	1	1	1	1	1	1	1	1	1	1	1	1	1	1	1	1	1	1	1	1	1	1	7	6	12	9	8	7	6	9	0	10	0	0	12	10
41	133	0	0	0	0	0	0	0	0	0	0	0	0	0	0	0	0	0	0	0	0	0	0	0	0	0	0	0	0	0	0	0	0	0	0	0	0	0	0	9	0	0	0	0	0	0	0	0	0
41	134	0	1	0	0	0	0	0	1	0	0	1	1	0	0	0	1	0	1	1	1	1	1	1	1	1	0	1	1	1	1	1	0	1	1	11	10	9	9	8	11	10	11	0	14	0	0	10	16
41	135	0	0	0	0	0	0	0	0	0	0	0	0	0	0	0	0	0	0	0	0	0	0	0	0	0	0	0	0	0	0	0	0	0	0	0	0	0	0	8	0	0	0	0	0	0	0	0	0
41	136	1	0	1	1	1	0	1	1	1	1	1	1	0	1	1	1	1	1	0	0	1	1	1	1	0	1	1	1	0	0	0	0	0	0	9	9	15	7	7	11	6	7	0	15	0	0	16	14
41	137	1	0	0	0	1	1	1	1	1	0	0	1	1	0	1	1	0	1	0	0	0	1	1	0	0	1	1	0	1	0	0	0	0	0	5	4	9	6	6	9	3	9	0	8	4	0	8	10
41	138	1	1	1	1	1	1	1	1	1	1	1	1	1	1	1	1	1	1	1	1	1	1	1	1	1	1	1	1	1	1	1	1	1	1	8	13	14	9	7	12	11	15	0	9	0	0	10	15
41	139	0	0	0	0	0	0	0	0	0	0	0	0	0	0	0	0	0	0	0	0	0	0	0	0	0	0	0	0	0	0	0	0	0	0	0	0	0	0	8	0	0	0	0	0	0	0	0	0
41	140	0	0	0	0	0	0	0	0	0	0	0	0	0	0	0	0	0	0	0	0	0	0	0	0	0	0	0	0	0	0	0	0	0	0	0	0	0	0	9	0	0	0	0	0	0	0	0	0
41	141	1	1	1	1	1	1	1	1	1	1	1	1	1	1	1	1	1	1	1	1	1	1	1	1	1	1	1	1	1	1	1	1	1	1	17	16	16	12	6	13	10	13	0	9	0	0	17	14
41	142	1	0	0	1	1	1	1	1	1	0	1	1	1	0	1	1	1	0	0	0	0	1	0	0	0	0	0	0	0	1	0	0	0	0	4	3	5	6	7	8	2	7	0	9	3	0	6	10
41	143	0	1	1	1	0	0	0	0	0	1	1	0	0	0	0	0	0	0	0	1	1	1	1	1	1	1	1	1	0	1	0	1	0	0	8	5	13	6	9	11	7	15	0	8	2	0	10	12
41	144	0	1	1	0	0	0	1	0	1	0	1	0	0	0	0	0	0	0	0	1	0	0	1	1	0	1	1	0	1	1	0	1	0	1	7	5	12	5	10	10	8	10	0	10	1	0	6	12
41	145	1	0	1	1	1	1	1	1	1	0	1	1	1	0	1	1	1	1	1	0	0	0	1	0	0	1	0	0	1	1	1	1	0	0	8	7	9	9	9	9	6	12	0	10	1	0	10	11
41	146	0	1	0	0	0	1	0	0	1	1	0	0	1	0	0	0	0	0	0	1	0	0	1	1	1	0	1	1	0	1	1	0	1	1	5	3	9	5	7	7	2	11	0	7	3	0	12	12
41	147	0	1	0	0	0	0	0	1	0	0	1	0	0	0	0	0	0	0	1	1	1	0	0	0	0	1	1	1	1	0	1	1	1	1	8	7	12	7	8	9	4	11	0	9	1	0	9	12
41	148	1	0	1	1	0	1	1	1	1	1	1	1	1	0	1	1	1	0	0	1	0	0	1	1	0	0	0	0	0	0	0	0	0	0	5	5	11	8	6	9	6	9	0	10	1	0	8	13
41	149	0	1	1	0	0	0	0	0	1	1	0	1	0	0	0	1	0	1	1	1	1	0	1	1	1	1	0	1	1	1	1	0	1	1	8	10	10	8	6	11	4	13	0	11	1	0	12	11
41	150	0	1	0	0	0	0	1	0	1	0	0	0	0	0	0	1	0	0	0	1	1	1	0	0	1	0	1	0	0	1	0	1	1	1	6	4	8	6	5	10	5	12	0	9	1	0	9	10
41	151	1	1	1	1	1	1	1	1	1	1	1	1	1	1	1	1	1	1	1	1	1	1	1	1	1	1	1	1	1	1	1	1	1	1	11	8	7	7	7	8	9	14	0	15	0	0	12	14
41	152	1	0	1	1	0	0	1	1	1	1	0	1	0	1	1	1	1	1	0	0	0	0	1	0	0	0	0	0	0	1	0	0	1	1	8	3	8	4	8	6	5	7	0	9	2	0	4	11
41	153	1	1	1	1	1	1	1	1	1	1	1	1	1	1	1	1	1	1	1	1	1	1	1	1	1	1	1	1	1	1	1	1	1	1	11	11	13	11	8	12	15	15	0	11	0	0	9	13
41	154	0	1	0	0	0	1	0	0	1	1	0	0	0	1	0	0	1	0	1	0	1	1	1	1	1	1	0	0	0	1	1	1	1	1	13	3	12	7	7	8	7	13	0	7	1	0	8	14
41	155	1	1	1	1	1	1	1	1	1	1	1	1	1	1	1	1	1	1	1	1	1	1	1	1	1	1	1	1	1	1	1	1	1	1	7	10	12	8	8	14	5	10	0	12	0	0	10	14
41	156	0	1	0	0	0	1	0	1	0	1	0	0	0	0	0	0	1	0	1	1	1	0	1	1	1	0	1	0	1	1	1	1	1	1	8	8	10	2	9	10	9	9	0	11	1	0	9	8
41	157	0	1	1	1	0	0	0	1	0	1	0	0	1	0	1	1	0	0	1	1	1	0	1	1	1	1	1	0	0	0	1	1	1	1	11	8	13	6	9	8	7	8	0	7	0	0	9	10
41	158	0	1	0	1	0	0	1	0	0	1	0	0	0	0	1	0	1	0	1	1	1	0	1	1	1	0	1	0	1	0	1	1	1	0	4	5	7	8	7	12	7	8	0	10	2	0	9	9
41	159	0	1	1	0	0	1	1	0	0	0	0	0	1	0	0	1	1	0	0	1	1	1	1	1	1	0	1	1	1	0	1	1	0	0	10	9	11	5	8	9	5	8	0	9	2	0	9	16
41	160	1	0	1	1	0	1	1	1	1	0	1	1	1	1	1	0	1	1	0	1	0	0	0	0	0	0	0	0	0	1	0	0	0	0	7	5	9	6	8	9	6	9	0	10	1	0	6	8
41	161	0	1	0	0	1	1	0	0	0	1	0	1	0	0	0	1	0	0	1	0	1	1	1	0	1	1	0	1	1	1	1	1	0	1	8	5	11	8	8	8	10	13	0	11	2	0	7	12
41	162	0	0	0	0	0	0	0	0	0	0	0	0	0	0	0	0	0	0	0	0	0	0	0	0	0	0	0	0	0	0	0	0	0	0	0	0	0	0	11	0	0	0	0	0	0	0	0	0
41	163	1	1	1	1	1	1	1	1	1	1	1	1	1	1	1	1	1	1	1	1	1	1	1	1	1	1	1	1	1	1	1	1	1	1	14	12	14	9	9	11	10	14	0	12	0	0	13	16
41	164	0	0	0	0	0	0	0	0	0	0	0	0	0	0	0	0	0	0	0	0	0	0	0	0	0	0	0	0	0	0	0	0	0	0	0	0	0	0	5	0	0	0	0	0	0	0	0	0
41	165	0	1	0	0	1	0	0	0	0	0	1	0	0	0	1	1	1	0	0	1	1	1	1	1	1	1	1	0	0	1	1	0	0	1	12	7	10	6	7	10	9	10	0	9	0	0	15	11
41	166	0	1	0	1	0	0	0	1	0	0	0	1	1	0	1	0	0	0	1	1	1	1	1	1	1	1	1	1	1	1	1	1	1	0	7	6	11	10	6	9	11	11	0	12	1	0	8	13
41	167	0	0	0	0	0	0	0	0	0	0	0	0	0	0	0	0	0	0	0	0	0	0	0	0	0	0	0	0	0	0	0	0	0	0	0	0	0	0	6	0	0	0	0	0	0	0	0	0
41	168	0	0	0	0	0	0	0	0	0	0	0	0	0	0	0	0	0	0	0	0	0	0	0	0	0	0	0	0	0	0	0	0	0	0	0	0	0	0	6	0	0	0	0	0	0	0	0	0
41	169	1	1	1	1	1	1	1	1	1	1	1	1	1	1	1	1	1	1	1	1	1	1	1	1	1	1	1	1	1	1	1	1	1	1	15	10	14	13	10	9	12	11	1	10	0	0	12	16
41	170	0	1	0	0	0	0	0	1	0	1	1	1	0	1	0	0	1	1	1	1	1	1	1	0	0	1	0	1	1	0	0	0	1	1	6	5	8	3	7	8	6	11	0	8	1	0	6	11
41	171	0	0	0	0	0	0	0	0	0	0	0	0	0	0	0	0	0	0	0	0	0	0	0	0	0	0	0	0	0	0	0	0	0	0	0	0	0	0	6	0	0	0	0	0	0	0	0	0
41	172	1	1	1	1	1	1	1	1	1	1	1	1	1	1	1	1	1	1	1	1	1	1	1	1	1	1	1	1	1	1	1	1	1	1	10	12	9	11	12	11	13	10	0	14	0	0	13	13
41	173	1	0	0	1	1	1	0	1	1	1	1	1	0	1	1	1	1	1	0	0	0	1	0	0	0	0	0	0	0	0	0	0	0	1	2	6	5	5	10	9	1	7	0	9	1	0	7	6
41	174	1	0	1	1	1	0	1	1	1	1	1	1	0	1	1	0	1	0	0	0	0	0	0	0	0	0	0	0	0	0	0	1	0	0	5	6	9	6	9	9	10	10	0	10	3	0	9	11
41	175	0	0	0	0	0	0	0	0	0	0	0	0	0	0	0	0	0	0	0	0	0	0	0	0	0	0	0	0	0	0	0	0	0	0	0	0	0	0	9	0	0	0	0	0	0	0	0	0
41	176	1	0	1	1	1	1	0	0	0	1	1	1	1	1	1	0	1	1	0	0	1	0	1	1	1	0	1	0	0	0	0	0	0	0	6	10	14	10	9	9	11	8	0	9	1	0	10	15
41	177	0	1	0	0	1	1	1	1	0	0	0	0	0	0	1	1	0	0	1	1	0	1	1	0	1	1	0	1	1	1	1	1	1	1	9	8	9	7	8	9	11	13	0	9	3	0	15	14
41	178	0	0	0	0	0	0	0	0	0	0	0	0	0	0	0	0	0	0	0	0	0	0	0	0	0	0	0	0	0	0	0	0	0	0	0	0	0	0	8	0	0	0	0	0	0	0	0	0
41	179	1	1	1	1	1	1	1	1	1	1	1	1	1	1	1	1	1	1	1	1	1	1	1	1	1	1	1	1	1	1	1	1	1	1	14	6	15	8	9	10	10	12	0	10	0	0	13	13
41	180	1	1	1	1	1	1	1	1	1	1	1	1	1	1	1	1	1	1	1	1	1	1	1	1	1	1	1	1	1	1	1	1	1	1	9	10	15	3	10	9	9	10	0	9	0	0	9	10
41	181	0	1	0	0	0	0	0	1	1	0	0	1	1	1	0	0	1	0	1	1	1	0	0	1	0	1	1	1	1	1	1	0	1	1	8	6	9	9	8	9	3	10	0	9	1	0	10	14
41	182	1	0	1	0	1	0	0	1	1	1	0	0	1	1	1	0	1	1	0	0	0	0	1	0	0	0	0	1	0	0	0	1	0	0	4	3	6	5	6	5	3	7	0	6	1	0	5	8
41	183	1	0	0	1	1	0	1	1	1	1	1	1	1	1	1	1	0	0	0	0	0	0	0	0	0	0	0	1	0	0	1	0	0	1	8	6	11	8	10	6	8	8	0	12	0	0	9	13
41	184	1	1	1	1	1	1	1	1	1	1	1	1	1	1	1	1	1	1	1	1	1	1	1	1	1	1	1	1	1	1	1	1	1	1	11	9	15	9	8	8	8	8	0	7	0	0	14	14
41	185	1	1	1	1	1	1	1	1	1	1	1	1	1	1	1	1	1	1	1	1	1	1	1	1	1	1	1	1	1	1	1	1	1	1	9	6	14	9	8	11	9	9	0	9	0	0	9	11
41	186	0	0	0	0	0	0	0	0	0	0	0	0	0	0	0	0	0	0	0	0	0	0	0	0	0	0	0	0	0	0	0	0	0	0	0	0	0	0	7	0	0	0	0	0	0	0	0	0
41	187	1	0	1	1	1	1	1	1	1	1	1	0	0	1	1	1	1	1	0	0	0	0	0	0	1	0	1	0	0	1	0	0	0	0	5	11	13	5	8	8	11	11	0	12	4	0	12	15
41	188	1	1	1	1	1	1	1	1	1	1	1	1	1	1	1	1	1	1	1	1	1	1	1	1	1	1	1	1	1	1	1	1	1	1	12	9	11	4	7	10	6	11	0	10	0	0	10	14
41	189	1	0	0	0	1	1	0	1	0	1	0	1	0	1	1	0	0	1	1	0	1	0	1	0	1	0	0	0	1	0	0	0	0	0	8	5	6	4	10	10	6	11	0	11	0	0	9	13
41	190	0	1	0	0	0	0	1	0	0	0	0	0	1	0	0	0	0	0	0	1	1	1	0	1	1	0	1	1	1	0	1	1	0	1	8	9	11	8	7	12	6	11	0	9	2	0	10	11
41	191	1	1	1	1	1	1	1	1	1	1	1	1	1	1	1	1	1	1	1	1	1	1	1	1	1	1	1	1	1	1	1	1	1	1	9	7	11	10	7	12	7	16	0	12	0	0	8	14
41	192	1	1	1	1	1	1	1	1	1	1	1	1	1	1	1	1	1	1	1	1	1	1	1	1	1	1	1	1	1	1	1	1	1	1	8	8	8	7	7	9	8	11	0	14	0	0	11	15
41	193	1	1	1	1	1	1	1	1	1	1	1	1	1	1	1	1	1	1	1	1	1	1	1	1	1	1	1	1	1	1	1	1	1	1	8	7	11	9	10	9	9	11	0	10	1	0	7	10
41	194	0	0	0	0	0	0	0	0	0	0	0	0	0	0	0	0	0	0	0	0	0	0	0	0	0	0	0	0	0	0	0	0	0	0	0	0	0	0	8	0	0	0	0	0	0	0	0	0
41	195	0	1	1	0	0	1	0	0	0	0	0	0	0	0	0	0	0	0	1	0	1	1	0	1	1	1	1	0	1	1	1	1	1	1	10	11	12	8	11	8	9	12	0	10	0	0	11	13
41	196	0	0	0	0	0	0	0	0	0	0	0	0	0	0	0	0	0	0	0	0	0	0	0	0	0	0	0	0	0	0	0	0	0	0	0	0	0	0	9	0	0	0	0	0	0	0	0	0
41	197	0	1	0	1	0	0	0	0	0	0	0	0	0	0	0	1	0	1	1	1	1	0	1	1	0	1	1	0	1	1	1	1	1	1	12	8	13	9	7	12	8	17	0	13	0	0	11	14
41	198	1	0	1	1	1	1	1	1	1	1	0	0	1	1	1	1	1	1	0	0	0	0	1	0	0	0	1	0	0	0	0	0	0	0	6	7	9	8	10	10	4	9	0	11	2	0	13	8
41	199	1	0	1	1	1	1	1	1	0	0	1	0	1	0	1	1	1	1	0	0	0	1	0	0	0	1	0	1	0	0	0	1	0	1	11	5	13	6	7	14	8	10	0	11	1	0	12	7
41	200	1	1	1	1	1	1	1	1	1	1	1	1	1	1	1	1	1	1	1	1	1	1	1	1	1	1	1	1	1	1	1	1	1	1	10	5	12	7	9	10	10	12	0	10	0	0	11	9
41	201	1	0	1	0	1	0	0	0	1	1	0	1	1	1	1	0	1	1	0	0	0	0	1	1	0	1	0	0	0	0	0	0	0	0	6	4	9	5	8	9	5	12	0	7	4	0	6	11
41	202	1	1	1	1	1	1	1	1	1	1	1	1	1	1	1	1	1	1	1	1	1	1	1	1	1	1	1	1	1	1	1	1	1	1	10	8	10	8	11	9	12	13	0	13	0	0	12	8
41	203	0	1	0	0	0	0	0	0	0	0	0	0	0	0	0	0	0	1	1	0	1	1	1	1	1	1	1	1	1	1	1	1	1	1	6	5	9	8	7	7	5	11	0	11	2	0	7	14
41	204	0	1	0	0	1	0	0	0	0	0	0	1	0	0	0	0	0	0	1	1	1	0	1	0	0	1	0	0	1	1	1	0	1	1	10	5	7	7	9	12	5	8	0	6	0	0	9	11
41	205	0	1	0	0	0	0	0	1	0	1	0	0	0	0	0	1	0	0	1	0	1	0	1	0	1	1	1	0	0	1	1	1	1	1	6	5	8	5	8	8	7	9	0	7	1	1	9	10
41	206	0	1	1	1	0	0	0	1	0	0	1	1	0	0	1	0	0	0	0	0	1	1	0	0	1	1	1	1	1	1	1	0	1	1	7	7	13	8	8	8	10	13	0	10	1	0	13	11
41	207	0	0	0	0	0	0	0	0	0	0	0	0	0	0	0	0	0	0	0	0	0	0	0	0	0	0	0	0	0	0	0	0	0	0	0	0	0	0	8	0	0	0	0	0	0	0	0	0
41	208	1	0	1	1	1	0	1	1	1	1	1	1	0	1	0	0	1	0	1	0	0	0	1	0	0	1	1	0	1	0	0	0	0	1	12	11	13	4	8	8	8	10	0	13	3	0	13	13
41	209	1	1	1	1	1	1	1	1	1	1	1	1	1	1	1	1	1	1	1	1	1	1	1	1	1	1	1	1	1	1	1	1	1	1	11	9	13	10	10	8	7	16	0	10	1	0	8	12
41	210	1	0	1	1	0	1	1	1	1	1	0	0	0	1	1	0	1	1	1	0	1	0	0	0	1	1	0	0	0	1	0	0	0	0	6	3	10	6	7	7	5	11	0	6	3	0	7	11
41	211	0	1	0	0	0	0	1	0	0	0	0	1	0	0	1	0	0	1	1	1	1	1	1	1	1	0	0	1	0	0	1	1	1	1	9	8	11	9	6	8	11	12	0	8	0	0	9	13
41	212	0	1	0	0	1	1	1	1	0	1	1	0	0	0	0	0	0	1	0	1	1	1	1	1	0	1	0	1	1	1	1	1	1	1	9	8	8	7	7	8	7	10	0	12	1	0	12	12
41	213	0	0	0	0	0	0	0	0	0	0	0	0	0	0	0	0	0	0	0	0	0	0	0	0	0	0	0	0	0	0	0	0	0	0	0	0	0	0	9	0	0	0	0	0	0	0	0	0
41	214	1	0	1	1	1	0	1	1	1	0	0	1	1	1	0	0	0	1	0	0	0	0	0	0	1	0	0	0	1	0	0	0	0	0	6	9	12	8	6	10	9	11	0	9	2	0	9	16
41	215	0	0	0	0	0	0	0	0	0	0	0	0	0	0	0	0	0	0	0	0	0	0	0	0	0	0	0	0	0	0	0	0	0	0	0	0	0	0	6	0	0	0	0	0	0	0	0	0
41	216	0	0	0	0	0	0	0	0	0	0	0	0	0	0	0	0	0	0	0	0	0	0	0	0	0	0	0	0	0	0	0	0	0	0	0	1	5	0	7	2	4	2	0	3	0	0	0	1
41	217	0	0	0	0	0	0	0	0	0	0	0	0	0	0	0	0	0	0	0	0	0	0	0	0	0	0	0	0	0	0	0	0	0	0	0	0	0	0	7	0	0	0	0	0	0	0	0	0
41	218	1	1	1	1	1	1	1	1	1	1	1	1	1	1	1	1	1	1	1	1	1	1	1	1	1	1	1	1	1	1	1	1	1	1	11	16	11	14	8	14	12	16	0	13	1	0	14	15
41	219	0	0	0	0	0	0	0	0	0	0	0	0	0	0	0	0	0	0	0	0	0	0	0	0	0	0	0	0	0	0	0	0	0	0	1	0	0	0	7	0	0	0	0	0	0	0	0	0
41	220	1	0	1	0	1	1	1	1	0	1	1	0	1	1	1	1	0	1	0	1	0	1	0	0	0	0	1	0	0	1	1	0	0	0	5	4	12	7	7	8	3	8	0	7	3	0	10	12
41	221	1	0	0	1	1	1	0	0	1	0	0	1	1	1	0	1	1	1	1	0	0	1	0	0	0	1	1	0	0	0	1	0	0	0	9	3	11	6	7	9	6	10	0	8	0	0	8	12
41	222	0	0	0	0	0	0	0	0	0	0	0	0	0	0	0	0	0	0	0	0	0	0	0	0	0	0	0	0	0	0	0	0	0	0	0	0	0	0	9	0	0	0	0	0	0	0	0	0
41	223	0	1	0	0	1	0	0	0	0	0	1	0	0	0	0	1	1	0	1	1	1	0	1	0	1	1	0	1	1	1	1	0	1	1	11	12	9	12	10	11	11	13	0	14	0	0	15	14
41	224	0	0	0	0	0	0	0	0	0	0	0	0	0	0	0	0	0	0	0	0	0	0	0	0	0	0	0	0	0	0	0	0	0	0	0	0	0	0	7	0	0	0	0	0	0	0	0	0
41	225	1	1	1	1	1	1	1	1	1	1	1	1	1	1	1	1	1	1	1	1	1	1	1	1	1	1	1	1	1	1	1	1	1	1	12	9	10	11	9	9	16	11	0	9	0	0	16	12
41	226	0	0	0	0	0	0	0	0	0	0	0	0	0	0	0	0	0	0	0	0	0	0	0	0	0	0	0	0	0	0	0	0	0	0	0	0	0	0	7	0	0	0	0	0	0	0	0	0
41	227	1	1	1	1	1	1	1	1	1	1	1	1	1	1	1	1	1	1	1	1	1	1	1	1	1	1	1	1	1	1	1	1	1	1	11	8	10	8	8	9	11	12	0	9	0	0	11	15
41	228	1	1	1	1	1	1	1	1	1	1	1	1	1	1	1	1	1	1	1	1	1	1	1	1	1	1	1	1	1	1	1	1	1	1	10	8	12	8	11	9	5	16	0	8	0	0	13	11
41	229	1	0	0	1	1	1	1	0	1	1	1	1	1	1	1	1	1	0	0	0	0	0	0	1	0	0	0	0	0	0	0	1	1	0	7	5	8	9	6	7	5	11	0	7	4	1	10	15
41	230	0	0	0	0	0	0	0	0	0	0	0	0	0	0	0	0	0	0	0	0	0	0	0	0	0	0	0	0	0	0	0	0	0	0	0	0	0	0	9	0	0	0	0	0	0	0	0	0
41	231	1	1	1	1	1	1	1	1	1	1	1	1	1	1	1	1	1	1	1	1	1	1	1	1	1	1	1	1	1	1	1	1	1	1	13	5	16	10	10	9	9	13	0	11	1	0	13	12
41	232	0	0	0	0	0	0	0	0	0	0	0	0	0	0	0	0	0	0	0	0	0	0	0	0	0	0	0	0	0	0	0	0	0	0	0	0	1	0	6	0	0	0	0	0	0	0	0	0
41	233	1	0	1	1	0	0	1	0	1	0	0	0	0	1	1	1	1	1	1	0	1	0	1	0	0	0	0	1	0	1	0	0	0	0	7	6	8	8	10	8	6	9	0	6	0	0	6	12
41	234	1	1	1	1	1	1	1	1	1	1	1	1	1	1	1	1	1	1	1	1	1	1	1	1	1	1	1	1	1	1	1	1	1	1	10	10	15	11	9	10	8	13	0	12	0	0	11	13
41	235	1	1	1	1	1	1	1	1	1	1	1	1	1	1	1	1	1	1	1	1	1	1	1	1	1	1	1	1	1	1	1	1	1	1	5	8	9	5	8	10	7	12	0	7	0	0	8	8
41	236	1	1	1	1	1	1	1	1	1	1	1	1	1	1	1	1	1	1	1	1	1	1	1	1	1	1	1	1	1	1	1	1	1	1	7	5	12	8	9	10	4	11	0	12	1	0	8	10
41	237	1	0	1	1	1	1	0	1	1	1	0	1	0	0	1	1	0	1	0	0	0	0	1	1	1	0	0	0	1	1	0	0	0	1	8	6	12	7	8	9	6	11	0	9	2	1	8	12
41	238	1	1	1	1	1	1	1	1	1	1	1	1	1	1	1	1	1	1	1	1	1	1	1	1	1	1	1	1	1	1	1	1	1	1	11	4	10	8	6	11	7	13	0	4	0	0	12	13
41	239	1	0	0	1	1	1	1	0	1	0	1	0	1	0	1	1	1	0	0	0	0	1	0	1	0	1	0	1	0	1	1	0	0	0	8	6	8	7	7	8	7	9	0	10	1	0	8	16
41	240	1	1	1	1	1	1	1	1	1	1	1	1	1	1	1	1	1	1	1	1	1	1	1	1	1	1	1	1	1	1	1	1	1	1	11	8	13	10	7	7	8	11	0	12	0	0	10	15
41	241	0	0	0	0	0	0	0	0	0	0	0	0	0	0	0	0	0	0	0	0	0	0	0	0	0	0	0	0	0	0	0	0	0	0	0	0	0	0	10	0	0	0	0	0	0	0	0	0
41	242	1	1	1	1	1	1	1	1	1	1	1	1	1	1	1	1	1	1	1	1	1	1	1	1	1	1	1	1	1	1	1	1	1	1	8	9	12	7	9	9	8	12	0	11	0	0	13	11
41	243	1	0	1	1	1	1	1	1	0	1	1	1	1	1	0	1	1	1	0	0	0	0	0	0	1	0	1	1	1	0	0	0	0	0	8	6	9	6	8	11	4	10	0	11	2	0	8	13
41	244	1	0	1	1	1	1	1	1	1	0	1	1	1	1	0	1	1	0	0	0	1	0	0	0	0	0	0	1	1	0	0	0	0	0	8	6	11	12	8	8	4	7	0	8	1	0	9	10
41	245	1	0	1	0	1	0	0	1	0	1	1	0	1	1	1	0	0	0	0	1	0	1	0	0	0	0	0	0	0	1	1	1	1	0	8	2	7	6	8	11	9	5	0	5	0	0	7	11
41	246	0	0	0	0	0	0	0	0	0	0	0	0	0	0	0	0	0	0	0	0	0	0	0	0	0	0	0	0	0	0	0	0	0	0	0	0	0	0	6	0	0	0	0	0	0	0	0	0
41	247	1	1	1	1	1	1	1	1	1	1	1	1	1	1	1	1	1	1	1	1	1	1	1	1	1	1	1	1	1	1	1	1	1	1	13	13	14	9	8	9	10	14	0	11	0	0	15	17
41	248	0	0	0	0	0	0	0	0	0	0	0	0	0	0	0	0	0	0	0	0	0	0	0	0	0	0	0	0	0	0	0	0	0	0	0	0	0	0	7	0	0	0	0	0	0	0	0	0
41	249	0	0	0	0	0	0	0	0	0	0	0	0	0	0	0	0	0	0	0	0	0	0	0	0	0	0	0	0	0	0	0	0	0	0	0	0	0	0	7	0	0	0	0	0	0	0	0	1
41	250	0	0	0	0	0	0	0	0	0	0	0	0	0	0	0	0	0	0	0	0	0	0	0	0	0	0	0	0	0	0	0	0	0	0	0	0	0	0	7	0	0	0	0	0	0	0	0	0
41	251	1	0	1	1	0	1	0	0	1	1	1	1	1	0	1	1	1	1	0	0	0	0	0	1	0	0	0	0	0	0	0	0	0	0	14	11	14	8	7	9	6	15	0	9	2	0	11	13
41	252	1	1	1	1	1	1	1	1	1	1	1	1	1	1	1	1	1	1	1	1	1	1	1	1	1	1	1	1	1	1	1	1	1	1	10	8	10	6	7	11	9	15	0	12	0	0	12	16
41	253	0	1	0	1	0	0	0	0	0	0	0	0	0	0	0	0	0	1	1	0	0	1	1	1	0	0	1	1	1	1	1	0	1	1	6	5	10	8	9	8	4	10	0	9	1	0	7	12
41	254	1	0	0	1	0	1	1	1	1	1	1	1	0	1	1	1	1	1	1	0	0	0	1	0	0	0	0	0	1	1	0	0	0	0	8	6	11	6	9	8	6	8	0	7	2	0	6	9
41	255	0	1	0	0	0	0	1	0	1	0	1	0	0	0	1	1	0	0	1	1	1	1	1	1	1	0	1	1	1	1	1	1	0	1	10	10	14	7	7	9	9	13	0	8	0	0	14	11
41	256	1	0	1	1	0	1	1	0	1	0	1	1	1	1	1	0	1	1	0	0	1	0	1	0	0	1	1	0	0	0	0	0	0	0	6	7	10	6	8	7	6	8	0	8	2	0	5	10
51	1	1	1	1	1	1	1	1	1	1	1	1	1	1	1	1	1	1	1	1	1	1	1	1	1	1	1	1	1	1	1	1	1	1	1	11	8	10	3	9	10	4	4	0	5	0	0	8	11
51	2	1	1	1	1	1	1	1	1	1	1	1	1	1	1	1	1	1	1	1	1	1	1	1	1	1	1	1	1	1	1	1	1	1	1	9	7	10	5	7	9	3	8	0	9	0	0	9	10
51	3	1	1	1	1	1	1	1	1	1	1	1	1	1	1	1	1	1	1	1	1	1	1	1	1	1	1	1	1	1	1	1	1	1	1	7	8	14	8	8	9	9	10	0	11	0	0	10	13
51	4	0	1	0	0	0	0	0	1	0	0	0	1	1	0	0	0	0	0	1	1	1	1	1	1	1	1	1	1	1	1	1	1	0	1	13	9	13	5	8	10	11	12	0	9	1	0	12	13
51	5	1	1	1	1	1	1	1	1	1	1	1	1	1	1	1	1	1	1	1	1	1	1	1	1	1	1	1	1	1	1	1	1	1	1	14	8	16	9	9	12	10	12	0	12	1	0	16	11
51	6	0	0	0	0	0	0	0	0	0	0	0	0	0	0	0	0	0	0	0	0	0	0	0	0	0	0	0	0	0	0	0	0	0	0	0	0	0	0	8	1	0	0	0	0	0	0	0	0
51	7	0	1	0	0	0	0	0	0	1	0	1	1	0	0	1	0	0	0	1	0	1	1	1	0	1	1	1	1	1	1	1	1	1	0	16	13	16	10	11	9	12	12	0	14	1	0	8	15
51	8	0	0	0	0	0	0	0	0	0	0	0	0	0	0	0	0	0	0	0	0	0	0	0	0	0	0	0	0	0	0	0	0	0	0	0	0	0	0	6	0	0	0	0	0	0	0	0	0
51	9	0	0	0	0	0	0	0	0	0	0	0	0	0	0	0	0	0	0	0	0	0	0	0	0	0	0	0	0	0	0	0	0	0	0	0	0	0	0	9	0	0	0	0	0	0	0	0	0
51	10	1	0	1	1	1	1	1	1	0	1	1	1	0	0	1	1	0	1	1	0	1	0	0	0	1	0	1	0	1	0	0	0	0	1	16	12	15	14	9	9	15	9	0	10	3	0	13	14
51	11	0	0	0	0	0	0	0	0	0	0	0	0	0	0	0	0	0	0	0	0	0	0	0	0	0	0	0	0	0	0	0	0	0	0	0	0	0	0	9	0	0	0	0	0	0	0	0	0
51	12	1	1	1	1	1	1	1	1	1	1	1	1	1	1	1	1	1	1	1	1	1	1	1	1	1	1	1	1	1	1	1	1	1	1	9	9	16	13	7	12	11	15	0	11	0	0	12	18
51	13	0	1	0	0	0	0	0	0	1	0	0	0	1	0	1	0	1	1	1	0	1	1	1	1	0	1	1	0	1	0	0	1	1	1	8	7	9	5	6	10	8	7	0	8	1	0	6	11
51	14	0	0	0	0	0	0	0	0	0	0	0	0	0	0	0	0	0	0	0	0	0	0	0	0	0	0	0	0	0	0	0	0	0	0	0	0	0	0	8	0	0	0	0	0	0	0	0	0
51	15	0	0	0	0	0	0	0	0	0	0	0	0	0	0	0	0	0	0	0	0	0	0	0	0	0	0	0	0	0	0	0	0	0	0	0	0	0	0	6	0	0	0	0	0	0	0	0	0
51	16	0	0	0	0	0	0	0	0	0	0	0	0	0	0	0	0	0	0	0	0	0	0	0	0	0	0	0	0	0	0	0	0	0	0	0	0	0	0	4	0	0	0	0	0	0	0	0	0
51	17	1	0	1	1	1	0	0	0	0	0	1	1	1	1	1	0	1	1	0	0	0	0	0	0	1	0	1	0	0	0	0	0	0	1	11	15	13	6	9	12	12	14	0	11	0	0	10	12
51	18	1	0	0	1	0	0	0	0	1	1	1	1	0	1	0	1	0	1	0	0	1	0	0	0	0	0	1	0	0	1	0	0	1	0	7	5	7	5	6	9	3	3	0	9	3	0	7	9
51	19	1	1	1	1	1	1	1	1	1	1	1	1	1	1	1	1	1	1	1	1	1	1	1	1	1	1	1	1	1	1	1	1	1	1	12	8	15	9	9	9	8	14	0	11	0	0	8	15
51	20	0	1	1	0	1	1	1	1	0	0	0	0	0	1	0	1	0	0	1	1	1	1	1	1	1	0	1	1	1	1	1	1	1	1	9	5	14	7	7	10	5	12	1	11	0	0	12	15
51	21	0	1	0	0	0	0	0	0	0	0	0	0	0	0	0	0	0	0	1	1	1	1	0	1	1	0	1	1	1	0	1	1	1	1	9	9	10	6	10	12	9	13	0	9	1	0	10	12
51	22	0	1	0	1	0	1	0	1	1	0	0	1	1	0	0	0	0	0	1	1	1	1	1	0	1	1	0	1	1	1	1	1	0	0	14	11	9	8	7	9	10	15	0	13	1	0	10	12
51	23	0	0	0	0	0	0	0	0	0	0	0	0	0	0	0	0	0	0	0	0	0	0	0	0	0	0	0	0	0	0	0	0	0	0	0	0	0	0	8	0	0	0	0	0	0	0	0	0
51	24	0	1	1	0	0	0	0	0	0	1	0	0	1	0	1	0	1	0	0	1	1	0	1	0	1	0	1	0	0	1	0	0	0	1	8	9	11	7	7	12	4	6	0	12	1	0	9	14
51	25	0	1	1	0	0	0	0	0	0	1	0	0	0	1	0	0	0	0	1	1	1	1	1	1	1	1	1	1	1	0	1	1	1	1	11	12	12	14	8	8	10	10	0	11	1	0	12	17
51	26	0	0	0	0	0	0	0	0	0	0	0	0	0	0	0	0	0	0	0	0	0	0	0	0	0	0	0	0	0	0	0	0	0	0	0	0	0	0	9	0	0	0	0	0	0	0	0	0
51	27	1	1	1	1	1	1	1	1	1	1	1	1	1	1	1	1	1	1	1	1	1	1	1	1	1	1	1	1	1	1	1	1	1	1	17	11	18	13	7	9	11	15	0	9	0	0	12	16
51	28	1	0	0	0	1	1	1	0	1	0	1	1	0	1	1	1	0	0	1	1	0	0	0	0	1	0	1	1	0	0	0	0	0	0	9	2	5	5	7	6	7	6	0	11	2	0	7	7
51	29	1	1	1	1	1	1	1	1	1	1	1	1	1	1	1	1	1	1	1	1	1	1	1	1	1	1	1	1	1	1	1	1	1	1	7	8	13	12	10	12	8	13	0	10	0	0	12	15
51	30	0	1	0	0	0	1	0	0	0	0	1	1	0	1	0	0	0	0	1	1	1	1	1	1	0	1	0	1	0	1	1	1	1	0	8	8	5	5	7	12	5	10	0	8	2	0	12	10
51	31	0	1	0	1	1	0	1	0	0	1	0	0	1	0	1	0	0	0	1	1	1	1	0	1	1	0	0	1	1	0	1	1	0	1	8	7	12	8	5	7	6	10	0	8	3	0	7	13
51	32	0	1	0	0	0	0	0	0	0	1	0	0	0	0	0	0	0	1	1	1	1	1	0	1	1	1	1	0	1	1	1	1	1	1	10	11	7	7	8	10	5	13	0	7	0	0	13	11
51	33	1	1	1	1	1	1	1	1	1	1	1	1	1	1	1	1	1	1	1	1	1	1	1	1	1	1	1	1	1	1	1	1	1	1	13	8	10	12	7	9	9	12	0	12	1	0	12	14
51	34	0	1	0	0	0	0	0	0	0	0	0	0	0	0	0	0	1	0	1	1	1	1	1	1	1	1	1	1	0	1	1	1	0	1	12	3	12	5	6	11	6	10	0	12	1	0	8	9
51	35	1	1	1	1	1	1	1	1	1	1	1	1	1	1	1	1	1	1	1	1	1	1	1	1	1	1	1	1	1	1	1	1	1	1	9	11	11	10	9	9	6	9	0	9	0	0	12	14
51	36	1	1	1	1	1	1	1	1	1	1	1	1	1	1	1	1	1	1	1	1	1	1	1	1	1	1	1	1	1	1	1	1	1	1	8	11	11	6	9	10	11	8	0	11	0	0	10	10
51	37	0	1	0	1	1	0	1	0	1	0	1	0	0	0	1	0	0	0	1	1	0	1	1	1	0	0	1	1	0	1	1	0	1	1	9	8	10	9	9	10	4	8	0	13	0	0	5	15
51	38	1	1	1	1	1	1	1	1	1	1	1	1	1	1	1	1	1	1	1	1	1	1	1	1	1	1	1	1	1	1	1	1	1	1	9	9	12	9	9	10	10	9	0	10	0	0	10	18
51	39	1	1	1	1	1	1	1	1	1	1	1	1	1	1	1	1	1	1	1	1	1	1	1	1	1	1	1	1	1	1	1	1	1	1	12	8	16	8	9	9	6	10	0	9	0	0	9	14
51	40	0	0	0	0	0	0	0	0	0	0	0	0	0	0	0	0	0	0	0	0	0	0	0	0	0	0	0	0	0	0	0	0	0	0	0	0	0	0	7	0	0	0	0	0	0	0	0	0
51	41	1	1	1	1	1	1	1	1	1	1	1	1	1	1	1	1	1	1	1	1	1	1	1	1	1	1	1	1	1	1	1	1	1	1	10	12	14	9	8	10	12	11	0	12	0	0	11	15
51	42	1	1	1	1	1	1	1	1	1	1	1	1	1	1	1	1	1	1	1	1	1	1	1	1	1	1	1	1	1	1	1	1	1	1	6	6	13	11	10	10	7	11	0	11	0	0	10	11
51	43	0	0	0	0	0	0	0	0	0	0	0	0	0	0	0	0	0	0	0	0	0	0	0	0	0	0	0	0	0	0	0	0	0	0	0	0	0	0	9	0	0	0	0	0	0	0	0	0
51	44	1	1	1	1	1	1	1	1	1	1	1	1	1	1	1	1	1	1	1	1	1	1	1	1	1	1	1	1	1	1	1	1	1	1	12	11	15	9	8	12	9	11	0	10	0	0	11	13
51	45	0	0	0	0	0	0	0	0	0	0	0	0	0	0	0	0	0	0	0	0	0	0	0	0	0	0	0	0	0	0	0	0	0	0	0	0	0	0	9	0	0	0	0	0	0	0	0	0
51	46	1	1	1	1	1	1	1	1	1	1	1	1	1	1	1	1	1	1	1	1	1	1	1	1	1	1	1	1	1	1	1	1	1	1	13	12	13	9	8	10	9	13	0	11	0	0	12	12
51	47	0	1	0	1	1	1	0	1	0	0	1	0	0	0	0	0	0	0	0	1	1	1	1	0	1	1	1	0	0	1	0	1	0	1	8	8	8	10	7	8	8	11	0	8	0	0	12	11
51	48	1	0	1	0	1	1	0	1	0	1	1	1	1	0	1	1	1	0	1	0	0	0	0	0	0	0	0	0	1	0	0	0	0	0	8	6	13	5	8	8	5	9	0	9	0	0	7	8
51	49	1	0	1	1	0	1	1	1	1	0	0	1	1	1	1	0	1	1	0	0	0	0	1	0	1	0	0	0	0	0	0	0	0	0	8	4	13	7	4	10	5	11	0	9	2	0	9	16
51	50	1	0	1	1	0	1	1	1	1	0	0	0	1	1	1	0	1	0	0	0	0	0	1	0	1	0	0	1	0	0	0	1	0	0	7	4	11	7	11	12	8	11	0	8	1	0	4	12
51	51	1	1	1	1	1	1	1	1	1	1	1	1	1	1	1	1	1	1	1	1	1	1	1	1	1	1	1	1	1	1	1	1	1	1	13	9	14	10	9	9	9	10	0	7	0	0	9	12
51	52	0	1	0	1	0	1	0	1	0	0	0	0	0	0	0	0	0	0	0	1	1	1	0	1	0	1	1	1	1	1	0	1	1	1	6	7	12	5	8	9	6	14	0	8	0	0	9	7
51	53	0	1	0	0	0	0	1	0	0	0	1	1	0	1	0	0	0	0	0	1	0	1	1	0	0	1	1	1	1	1	1	0	0	1	7	8	10	6	9	9	10	9	0	5	2	0	10	15
51	54	0	0	0	0	0	0	0	0	0	0	0	0	0	0	0	0	0	0	0	0	0	0	0	0	0	0	0	0	0	0	0	0	0	0	0	0	2	0	6	0	0	1	0	0	0	0	0	0
51	55	1	1	1	1	1	1	1	1	1	1	1	1	1	1	1	1	1	1	1	1	1	1	1	1	1	1	1	1	1	1	1	1	1	1	12	11	15	8	11	8	14	11	0	12	0	0	13	15
51	56	0	1	1	0	0	1	0	0	0	0	1	1	0	0	1	0	1	0	0	0	1	1	0	1	1	0	1	1	1	0	1	0	0	1	4	4	11	6	11	8	3	9	0	11	0	0	5	8
51	57	0	1	0	0	0	0	0	0	0	0	0	0	0	0	1	1	1	0	1	1	1	0	1	0	1	1	0	1	1	1	1	1	0	1	6	6	7	5	6	10	5	14	0	11	1	0	9	15
51	58	0	1	0	0	0	1	1	1	0	0	0	0	1	0	0	0	0	0	0	1	0	0	1	1	1	1	0	1	0	1	1	0	1	1	9	6	10	6	9	8	4	13	0	11	2	0	9	12
51	59	0	0	0	0	0	0	0	0	0	0	0	0	0	0	0	0	0	0	0	0	0	0	0	0	0	0	0	0	0	0	0	0	0	0	0	0	0	0	10	0	0	0	0	0	0	0	0	0
51	60	1	1	1	1	1	1	1	1	1	1	1	1	1	1	1	1	1	1	1	1	1	1	1	1	1	1	1	1	1	1	1	1	1	1	11	8	16	12	8	9	11	15	0	14	0	0	10	14
51	61	1	1	1	1	1	1	1	1	1	1	1	1	1	1	1	1	1	1	1	1	1	1	1	1	1	1	1	1	1	1	1	1	1	1	7	6	11	6	10	11	8	9	0	10	0	0	10	10
51	62	0	1	0	0	0	0	0	1	0	1	0	1	0	0	0	1	0	0	1	1	1	1	1	1	1	1	1	1	1	1	1	1	1	0	8	9	8	5	8	9	10	9	0	9	1	0	11	12
51	63	1	1	1	1	1	1	1	1	1	1	1	1	1	1	1	1	1	1	1	1	1	1	1	1	1	1	1	1	1	1	1	1	1	1	7	8	13	9	8	8	5	14	0	13	0	0	11	11
51	64	1	0	1	0	1	1	1	1	1	0	1	1	1	1	0	1	1	1	1	1	0	0	1	0	0	0	0	0	0	0	1	0	1	0	7	7	10	7	8	9	3	8	0	9	2	0	13	10
51	65	1	1	1	1	1	1	1	1	1	1	1	1	1	1	1	1	1	1	1	1	1	1	1	1	1	1	1	1	1	1	1	1	1	1	9	7	11	9	11	9	9	12	0	9	0	0	10	12
51	66	0	1	0	0	1	0	1	0	1	0	0	1	0	1	0	1	1	0	1	1	1	1	0	1	1	0	0	1	1	0	0	1	1	1	10	7	11	5	9	8	2	10	0	8	1	0	10	10
51	67	0	1	1	0	0	0	1	0	0	1	1	1	1	0	1	1	0	0	1	0	1	1	1	1	0	0	1	1	0	1	1	1	1	1	9	10	15	6	10	10	6	9	0	7	2	0	9	8
51	68	0	1	1	0	0	1	0	0	1	0	1	0	0	1	0	0	0	0	1	1	0	1	1	0	1	0	1	1	1	1	1	0	1	1	8	8	13	8	8	9	2	14	0	9	2	0	8	11
51	69	1	1	1	1	1	1	1	1	1	1	1	1	1	1	1	1	1	1	1	1	1	1	1	1	1	1	1	1	1	1	1	1	1	1	9	7	14	6	9	11	8	12	0	10	0	0	10	13
51	70	1	1	1	1	1	1	1	1	1	1	1	1	1	1	1	1	1	1	1	1	1	1	1	1	1	1	1	1	1	1	1	1	1	1	10	7	12	9	8	12	7	12	0	10	0	0	8	9
51	71	1	1	1	1	1	1	1	1	1	1	1	1	1	1	1	1	1	1	1	1	1	1	1	1	1	1	1	1	1	1	1	1	1	1	10	7	11	8	8	8	4	12	0	8	0	0	11	14
51	72	0	1	0	0	1	1	1	0	1	0	0	0	1	0	0	0	0	0	1	0	1	1	1	1	1	1	0	1	1	1	1	1	0	1	8	5	11	5	8	8	6	9	0	9	1	0	8	10
51	73	1	0	1	0	0	0	0	0	1	1	1	1	1	0	1	1	0	1	0	0	0	0	0	1	0	1	1	0	0	0	0	0	0	0	6	3	12	3	8	10	2	8	0	9	2	1	5	7
51	74	1	0	0	1	1	0	1	1	0	1	0	1	1	1	0	0	1	1	0	0	0	0	1	0	0	0	1	1	0	0	1	1	0	0	8	9	10	6	11	9	7	12	0	11	0	0	10	12
51	75	0	1	0	1	0	0	0	0	1	0	0	1	0	1	1	0	0	0	0	1	1	0	1	0	1	1	1	1	1	1	1	1	0	0	8	6	7	9	8	9	5	10	0	10	2	0	8	12
51	76	1	0	1	0	1	1	1	1	1	1	1	0	1	1	1	1	0	1	1	0	1	0	0	0	1	1	0	0	0	0	1	0	0	0	7	7	11	6	8	11	2	8	0	6	4	0	9	7
51	77	0	0	0	0	0	0	0	0	0	0	0	0	0	0	0	0	0	0	0	0	0	0	0	0	0	0	0	0	0	0	0	0	0	0	0	0	0	0	11	0	0	0	0	0	0	0	0	0
51	78	1	1	1	1	1	1	1	1	1	1	1	1	1	1	1	1	1	1	1	1	1	1	1	1	1	1	1	1	1	1	1	1	1	1	9	11	10	17	11	9	9	16	0	12	0	0	11	13
51	79	0	1	0	0	1	1	0	0	0	0	0	0	0	1	0	0	0	0	1	1	1	0	1	1	1	1	1	1	1	1	1	1	0	1	8	4	9	1	10	10	7	7	0	9	1	0	9	10
51	80	1	0	1	0	1	1	1	1	1	1	1	1	0	1	0	1	1	1	0	0	0	0	0	0	1	0	0	0	0	0	0	0	0	0	5	4	11	7	8	8	5	9	0	10	2	0	9	8
51	81	0	0	0	0	0	0	0	0	0	0	0	0	0	0	0	0	0	0	0	0	0	0	0	0	0	0	0	0	0	0	0	0	0	0	0	0	1	0	8	1	0	2	0	0	0	0	0	0
51	82	1	1	1	1	1	1	1	1	1	1	1	1	1	1	1	1	1	1	1	1	1	1	1	1	1	1	1	1	1	1	1	1	1	1	13	12	16	9	8	9	10	12	0	10	0	0	10	15
51	83	0	0	0	0	0	0	0	0	0	0	0	0	0	0	0	0	0	0	0	0	0	0	0	0	0	0	0	0	0	0	0	0	0	0	0	0	0	0	9	0	0	0	0	0	0	0	0	0
51	84	0	1	0	0	1	1	0	0	1	0	0	0	1	1	0	0	0	0	1	1	1	1	1	1	1	1	1	1	1	1	0	1	1	1	10	7	11	8	7	10	7	12	0	8	2	0	11	15
51	85	1	0	0	0	1	1	0	1	0	1	0	1	1	1	1	1	0	1	0	0	0	1	0	0	1	0	1	0	0	0	1	0	1	0	6	3	12	5	7	10	6	9	0	10	0	0	7	13
51	86	0	0	0	0	0	0	0	0	0	0	0	0	0	0	0	0	0	0	0	0	0	0	0	0	0	0	0	0	0	0	0	0	0	0	0	0	0	0	9	0	0	0	0	0	0	0	0	0
51	87	1	1	1	1	1	1	1	1	1	1	1	1	1	1	1	1	1	1	1	1	1	1	1	1	1	1	1	1	1	1	1	1	1	1	12	12	12	12	8	10	9	11	0	12	0	0	17	19
51	88	0	1	1	1	0	0	1	0	0	0	0	0	0	1	0	1	0	0	0	0	1	0	1	0	1	1	1	1	1	1	1	1	0	1	5	5	10	8	7	8	4	9	0	10	3	0	8	13
51	89	1	0	1	1	1	1	1	0	1	1	1	0	1	1	1	0	1	0	1	0	0	0	1	0	0	0	0	0	1	0	1	0	0	0	8	6	11	8	10	8	8	9	0	11	2	0	5	7
51	90	1	0	1	0	1	1	1	1	1	1	1	1	1	0	0	0	1	1	0	0	0	0	0	0	0	0	1	0	0	1	1	1	0	1	5	8	12	5	8	12	9	9	0	9	2	0	5	10
51	91	1	1	1	1	1	1	1	1	1	1	1	1	1	1	1	1	1	1	1	1	1	1	1	1	1	1	1	1	1	1	1	1	1	1	9	10	14	8	8	10	9	13	0	10	0	0	10	14
51	92	0	1	1	0	1	0	0	0	1	1	0	0	1	0	0	1	1	0	1	1	0	1	1	0	1	1	1	1	1	1	1	0	1	1	5	6	13	4	8	10	4	9	0	11	1	0	10	11
51	93	1	0	0	1	1	1	1	1	1	1	0	1	1	1	1	0	1	1	0	0	0	0	0	1	0	0	0	0	0	1	0	0	0	0	6	5	8	3	9	6	6	7	0	8	3	0	8	14
51	94	1	1	1	1	1	1	1	1	1	1	1	1	1	1	1	1	1	1	1	1	1	1	1	1	1	1	1	1	1	1	1	1	1	1	9	12	16	9	7	9	9	11	0	9	0	0	11	15
51	95	1	1	1	1	1	1	1	1	1	1	1	1	1	1	1	1	1	1	1	1	1	1	1	1	1	1	1	1	1	1	1	1	1	1	10	8	11	8	9	9	7	11	0	13	0	0	9	14
51	96	0	0	0	0	0	0	0	0	0	0	0	0	0	0	0	0	0	0	0	0	0	0	0	0	0	0	0	0	0	0	0	0	0	0	0	0	0	0	8	0	0	0	0	0	0	0	0	0
51	97	0	1	0	0	0	0	0	0	0	1	0	1	0	0	0	0	0	0	1	1	1	1	1	1	1	0	1	1	1	1	1	0	1	1	9	12	13	6	9	7	8	12	0	14	3	0	12	12
51	98	1	0	1	0	1	0	1	1	1	1	1	0	1	1	1	1	1	0	1	0	0	0	1	0	0	0	0	1	0	0	0	1	0	0	8	7	10	3	8	11	3	7	0	10	1	0	5	11
51	99	1	0	0	1	1	0	1	1	1	1	1	1	1	1	1	1	1	1	0	1	1	0	0	0	0	0	1	0	0	0	0	0	1	0	6	3	10	7	8	8	6	8	0	12	1	0	11	10
51	100	0	1	1	0	1	0	0	1	1	0	0	1	1	0	1	0	0	0	1	1	1	1	0	1	0	1	1	1	1	1	0	1	0	0	10	11	13	8	8	11	8	12	0	11	0	0	8	12
51	101	0	1	0	1	0	0	1	0	1	0	0	0	0	0	1	0	0	0	1	1	0	1	1	1	0	0	1	1	1	0	1	1	0	1	6	7	9	6	7	9	3	13	0	12	0	0	6	10
51	102	1	0	1	0	1	1	1	1	0	1	1	1	1	1	1	1	0	1	1	0	0	0	1	0	1	0	0	0	1	1	0	1	0	1	10	8	14	7	10	6	5	12	0	7	2	0	10	10
51	103	0	0	0	0	0	0	0	0	0	0	0	0	0	0	0	0	0	0	0	0	0	0	0	0	0	0	0	0	0	0	0	0	0	0	0	0	0	0	9	0	0	0	0	1	0	0	0	0
51	104	0	1	0	0	1	1	0	0	1	1	1	0	0	0	1	0	1	0	1	0	1	1	1	0	1	0	1	1	1	1	0	1	0	1	12	9	13	7	9	12	11	15	0	9	2	0	15	11
51	105	0	0	0	0	0	0	0	0	0	0	0	0	0	0	0	0	0	0	0	0	0	0	0	0	0	0	0	0	0	0	0	0	0	0	0	0	0	0	8	0	0	0	0	0	0	0	0	0
51	106	0	1	0	0	0	1	0	0	0	0	1	1	0	0	0	0	1	0	0	0	1	0	1	1	1	1	1	1	1	1	0	1	0	1	10	10	16	8	8	10	10	8	0	11	2	0	12	12
51	107	1	1	1	1	1	1	1	1	1	1	1	1	1	1	1	1	1	1	1	1	1	1	1	1	1	1	1	1	1	1	1	1	1	1	10	8	11	7	8	11	6	11	0	7	0	0	10	14
51	108	1	1	1	1	1	1	1	1	1	1	1	1	1	1	1	1	1	1	1	1	1	1	1	1	1	1	1	1	1	1	1	1	1	1	8	6	12	6	7	8	8	13	0	10	0	0	11	11
51	109	1	0	0	1	1	0	0	1	1	0	1	1	1	1	0	1	1	1	0	1	0	0	0	0	0	1	0	0	0	1	0	0	1	0	5	8	8	7	9	8	2	9	0	9	0	0	8	12
51	110	1	0	0	1	1	0	1	0	0	1	1	1	1	0	1	0	1	1	1	0	1	0	0	0	1	0	0	0	0	1	0	0	0	0	7	4	13	5	7	9	6	7	0	10	3	0	10	12
51	111	1	1	1	1	1	1	1	1	1	1	1	1	1	1	1	1	1	1	1	1	1	1	1	1	1	1	1	1	1	1	1	1	1	1	11	12	13	10	8	10	9	13	0	12	0	0	8	13
51	112	1	1	1	1	1	1	1	1	1	1	1	1	1	1	1	1	1	1	1	1	1	1	1	1	1	1	1	1	1	1	1	1	1	1	12	4	13	6	8	11	5	12	0	9	0	0	11	16
51	113	0	1	0	0	0	0	0	0	1	0	0	0	1	1	1	0	0	0	0	0	1	1	0	1	1	0	0	0	1	1	1	1	1	1	8	5	10	7	7	10	8	8	0	9	1	0	8	14
51	114	0	0	0	0	0	0	0	0	0	0	0	0	0	0	0	0	0	0	0	0	0	0	0	0	0	0	0	0	0	0	0	0	0	0	0	0	1	0	7	0	0	0	0	0	0	0	0	0
51	115	1	0	1	0	0	1	0	1	1	1	0	0	1	0	1	1	0	1	0	0	0	0	0	1	0	0	0	0	0	0	0	0	0	0	10	7	13	6	8	10	6	7	0	8	3	0	5	12
51	116	1	0	1	1	1	1	0	1	0	0	1	1	0	0	1	0	1	1	0	0	0	0	1	0	0	0	0	0	0	0	0	0	0	0	7	7	10	6	7	8	5	8	0	9	0	0	12	12
51	117	0	1	0	1	1	0	0	0	0	0	0	1	1	0	0	0	0	0	0	1	1	0	1	0	1	0	1	1	0	0	1	1	0	1	7	11	12	10	9	9	7	10	0	14	3	0	11	14
51	118	1	0	1	0	0	1	1	0	1	1	1	0	1	1	1	1	1	1	0	0	0	0	0	0	0	0	1	0	0	0	0	0	0	1	6	4	11	4	7	8	4	8	0	8	2	0	4	8
51	119	1	1	1	1	1	1	1	1	1	1	1	1	1	1	1	1	1	1	1	1	1	1	1	1	1	1	1	1	1	1	1	1	1	1	11	10	13	12	5	8	11	10	0	12	1	0	13	13
51	120	0	1	0	1	1	0	0	0	0	0	0	0	0	1	0	0	0	0	1	1	1	0	1	1	0	1	0	0	1	0	1	0	1	1	8	7	11	5	7	11	4	10	0	12	0	0	6	8
51	121	1	0	0	1	1	1	0	1	1	1	1	1	1	1	0	0	1	0	0	1	0	0	0	0	1	0	1	0	0	0	0	0	0	0	8	7	8	7	9	8	5	7	0	9	2	0	8	10
51	122	0	1	1	1	0	0	0	1	1	0	0	0	0	0	0	0	0	0	1	1	1	0	1	1	1	1	1	1	1	0	0	1	1	1	4	9	12	7	9	8	7	13	0	7	3	0	7	6
51	123	0	0	0	0	0	0	0	0	0	0	0	0	0	0	0	0	0	0	0	0	0	0	0	0	0	0	0	0	0	0	0	0	0	0	0	0	0	0	8	0	0	0	0	0	0	0	0	0
51	124	0	1	0	1	1	1	0	0	0	0	0	1	0	0	0	0	1	0	1	1	1	1	1	1	1	1	1	1	1	1	1	1	1	1	9	11	14	10	6	9	9	11	0	11	1	0	11	14
51	125	0	1	0	1	0	0	1	1	0	0	1	1	0	0	0	0	0	1	0	0	0	1	1	1	1	1	0	1	1	1	1	0	0	1	7	7	9	8	8	8	8	10	0	11	0	0	7	9
51	126	0	0	0	0	0	0	0	0	0	0	0	0	0	0	0	0	0	0	0	0	0	0	0	0	0	0	0	0	0	0	0	0	0	0	0	0	0	0	6	0	0	0	0	0	0	0	0	0
51	127	0	1	0	0	0	0	0	0	0	1	0	0	0	0	0	0	1	1	1	1	0	1	0	1	1	0	1	0	1	1	1	0	0	0	8	8	12	7	7	8	7	11	0	13	0	0	11	16
51	128	0	1	0	0	0	1	1	1	0	0	0	0	0	0	0	0	0	0	1	1	1	1	1	1	1	0	1	1	0	0	1	0	1	1	10	9	11	5	10	9	7	9	0	8	1	0	10	14
51	129	0	0	0	0	0	0	0	0	0	0	0	0	0	0	0	0	0	0	0	0	0	0	0	0	0	0	0	0	0	0	0	0	0	0	0	0	0	0	6	0	0	0	0	0	0	0	0	0
51	130	1	0	0	0	0	1	1	1	1	1	1	0	1	1	1	1	0	1	0	1	1	1	0	0	0	0	0	0	1	0	1	0	0	0	10	9	10	7	9	9	2	10	0	8	2	0	6	14
51	131	1	1	1	1	1	1	1	1	1	1	1	1	1	1	1	1	1	1	1	1	1	1	1	1	1	1	1	1	1	1	1	1	1	1	13	10	14	6	11	10	13	9	0	10	0	0	12	12
51	132	1	1	1	1	1	1	1	1	1	1	1	1	1	1	1	1	1	1	1	1	1	1	1	1	1	1	1	1	1	1	1	1	1	1	9	10	11	13	9	10	7	11	0	13	0	0	9	9
51	133	0	0	0	0	0	0	0	0	0	0	0	0	0	0	0	0	0	0	0	0	0	0	0	0	0	0	0	0	0	0	0	0	0	0	0	0	0	0	8	0	0	0	0	0	0	0	0	0
51	134	0	1	0	0	0	0	0	1	0	0	1	1	0	0	0	1	0	1	1	1	1	1	1	1	1	0	1	1	1	1	1	0	1	1	15	9	10	9	7	10	11	17	0	11	1	0	12	18
51	135	0	0	0	0	0	0	0	0	0	0	0	0	0	0	0	0	0	0	0	0	0	0	0	0	0	0	0	0	0	0	0	0	0	0	0	0	0	0	6	0	0	0	0	0	0	0	0	0
51	136	1	0	1	1	1	0	1	1	1	1	1	1	0	1	1	1	1	1	0	0	1	1	1	1	0	1	1	1	0	0	0	0	0	0	11	13	14	10	9	10	8	9	0	8	0	0	12	13
51	137	1	0	0	0	1	1	1	1	1	0	0	1	1	0	1	1	0	1	0	0	0	1	1	0	0	1	1	0	1	0	0	0	0	0	6	8	7	5	8	9	6	10	0	10	2	0	8	9
51	138	1	1	1	1	1	1	1	1	1	1	1	1	1	1	1	1	1	1	1	1	1	1	1	1	1	1	1	1	1	1	1	1	1	1	10	12	13	8	8	8	5	13	0	12	0	0	13	13
51	139	0	0	0	0	0	0	0	0	0	0	0	0	0	0	0	0	0	0	0	0	0	0	0	0	0	0	0	0	0	0	0	0	0	0	0	0	0	0	6	0	0	0	0	0	0	0	0	0
51	140	0	0	0	0	0	0	0	0	0	0	0	0	0	0	0	0	0	0	0	0	0	0	0	0	0	0	0	0	0	0	0	0	0	0	0	0	0	0	6	0	0	0	0	0	0	0	0	1
51	141	1	1	1	1	1	1	1	1	1	1	1	1	1	1	1	1	1	1	1	1	1	1	1	1	1	1	1	1	1	1	1	1	1	1	15	11	15	11	10	8	12	11	0	9	0	0	10	13
51	142	1	0	0	1	1	1	1	1	1	0	1	1	1	0	1	1	1	0	0	0	0	1	0	0	0	0	0	0	0	1	0	0	0	0	6	4	7	6	7	9	8	8	0	7	1	0	7	10
51	143	0	1	1	1	0	0	0	0	0	1	1	0	0	0	0	0	0	0	0	1	1	1	1	1	1	1	1	1	0	1	0	1	0	0	10	6	10	11	9	8	5	11	0	8	0	1	7	14
51	144	0	1	1	0	0	0	1	0	1	0	1	0	0	0	0	0	0	0	0	1	0	0	1	1	0	1	1	0	1	1	0	1	0	1	9	7	10	7	7	9	5	6	0	10	0	0	6	8
51	145	1	0	1	1	1	1	1	1	1	0	1	1	1	0	1	1	1	1	1	0	0	0	1	0	0	1	0	0	1	1	1	1	0	0	8	10	15	7	7	9	7	12	0	9	1	0	7	10
51	146	0	1	0	0	0	1	0	0	1	1	0	0	1	0	0	0	0	0	0	1	0	0	1	1	1	0	1	1	0	1	1	0	1	1	6	3	11	7	6	7	7	11	0	9	1	0	12	12
51	147	0	1	0	0	0	0	0	1	0	0	1	0	0	0	0	0	0	0	1	1	1	0	0	0	0	1	1	1	1	0	1	1	1	1	10	7	11	6	7	10	7	13	0	6	2	0	9	12
51	148	1	0	1	1	0	1	1	1	1	1	1	1	1	0	1	1	1	0	0	1	0	0	1	1	0	0	0	0	0	0	0	0	0	0	9	5	11	9	8	8	3	10	0	11	2	0	10	13
51	149	0	1	1	0	0	0	0	0	1	1	0	1	0	0	0	1	0	1	1	1	1	0	1	1	1	1	0	1	1	1	1	0	1	1	8	6	12	6	8	8	6	10	0	10	1	0	7	14
51	150	0	1	0	0	0	0	1	0	1	0	0	0	0	0	0	1	0	0	0	1	1	1	0	0	1	0	1	0	0	1	0	1	1	1	7	4	7	6	4	9	3	8	0	10	0	0	7	12
51	151	1	1	1	1	1	1	1	1	1	1	1	1	1	1	1	1	1	1	1	1	1	1	1	1	1	1	1	1	1	1	1	1	1	1	10	11	12	9	9	10	10	18	0	10	0	0	9	9
51	152	1	0	1	1	0	0	1	1	1	1	0	1	0	1	1	1	1	1	0	0	0	0	1	0	0	0	0	0	0	1	0	0	1	1	6	5	14	5	9	7	5	7	0	8	2	0	5	11
51	153	1	1	1	1	1	1	1	1	1	1	1	1	1	1	1	1	1	1	1	1	1	1	1	1	1	1	1	1	1	1	1	1	1	1	13	9	13	9	9	8	12	18	0	9	0	0	10	14
51	154	0	1	0	0	0	1	0	0	1	1	0	0	0	1	0	0	1	0	1	0	1	1	1	1	1	1	0	0	0	1	1	1	1	1	8	4	8	6	6	10	5	10	0	11	4	0	8	12
51	155	1	1	1	1	1	1	1	1	1	1	1	1	1	1	1	1	1	1	1	1	1	1	1	1	1	1	1	1	1	1	1	1	1	1	7	6	11	12	8	9	4	8	0	11	0	0	13	10
51	156	0	1	0	0	0	1	0	1	0	1	0	0	0	0	0	0	1	0	1	1	1	0	1	1	1	0	1	0	1	1	1	1	1	1	9	7	10	5	6	10	8	12	0	8	1	0	6	10
51	157	0	1	1	1	0	0	0	1	0	1	0	0	1	0	1	1	0	0	1	1	1	0	1	1	1	1	1	0	0	0	1	1	1	1	9	9	16	7	9	9	8	13	0	12	1	0	9	10
51	158	0	1	0	1	0	0	1	0	0	1	0	0	0	0	1	0	1	0	1	1	1	0	1	1	1	0	1	0	1	0	1	1	1	0	11	6	10	6	9	9	5	12	0	9	4	0	6	6
51	159	0	1	1	0	0	1	1	0	0	0	0	0	1	0	0	1	1	0	0	1	1	1	1	1	1	0	1	1	1	0	1	1	0	0	8	6	16	7	7	8	5	13	0	9	1	0	11	17
51	160	1	0	1	1	0	1	1	1	1	0	1	1	1	1	1	0	1	1	0	1	0	0	0	0	0	0	0	0	0	1	0	0	0	0	10	4	13	6	8	9	7	9	0	7	2	0	5	12
51	161	0	1	0	0	1	1	0	0	0	1	0	1	0	0	0	1	0	0	1	0	1	1	1	0	1	1	0	1	1	1	1	1	0	1	8	7	12	7	8	9	8	11	0	9	1	0	7	14
51	162	0	0	0	0	0	0	0	0	0	0	0	0	0	0	0	0	0	0	0	0	0	0	0	0	0	0	0	0	0	0	0	0	0	0	0	0	0	0	5	0	0	0	0	0	0	0	0	0
51	163	1	1	1	1	1	1	1	1	1	1	1	1	1	1	1	1	1	1	1	1	1	1	1	1	1	1	1	1	1	1	1	1	1	1	11	10	14	13	9	13	9	11	0	14	0	0	10	18
51	164	0	0	0	0	0	0	0	0	0	0	0	0	0	0	0	0	0	0	0	0	0	0	0	0	0	0	0	0	0	0	0	0	0	0	0	0	0	0	6	0	0	0	0	0	0	0	0	0
51	165	0	1	0	0	1	0	0	0	0	0	1	0	0	0	1	1	1	0	0	1	1	1	1	1	1	1	1	0	0	1	1	0	0	1	9	11	12	6	7	9	6	6	0	9	0	0	13	10
51	166	0	1	0	1	0	0	0	1	0	0	0	1	1	0	1	0	0	0	1	1	1	1	1	1	1	1	1	1	1	1	1	1	1	0	9	8	8	9	6	10	5	13	0	9	1	0	6	9
51	167	0	0	0	0	0	0	0	0	0	0	0	0	0	0	0	0	0	0	0	0	0	0	0	0	0	0	0	0	0	0	0	0	0	0	0	0	1	0	6	0	0	1	0	0	0	0	0	0
51	168	0	0	0	0	0	0	0	0	0	0	0	0	0	0	0	0	0	0	0	0	0	0	0	0	0	0	0	0	0	0	0	0	0	0	0	0	0	0	9	0	0	0	0	1	0	0	0	0
51	169	1	1	1	1	1	1	1	1	1	1	1	1	1	1	1	1	1	1	1	1	1	1	1	1	1	1	1	1	1	1	1	1	1	1	11	11	11	11	9	10	6	8	0	7	0	0	11	16
51	170	0	1	0	0	0	0	0	1	0	1	1	1	0	1	0	0	1	1	1	1	1	1	1	0	0	1	0	1	1	0	0	0	1	1	10	7	10	5	10	10	4	9	0	7	2	0	5	9
51	171	0	0	0	0	0	0	0	0	0	0	0	0	0	0	0	0	0	0	0	0	0	0	0	0	0	0	0	0	0	0	0	0	0	0	0	0	1	0	9	1	0	0	0	3	0	0	0	0
51	172	1	1	1	1	1	1	1	1	1	1	1	1	1	1	1	1	1	1	1	1	1	1	1	1	1	1	1	1	1	1	1	1	1	1	9	10	14	6	9	8	8	12	0	4	0	0	14	13
51	173	1	0	0	1	1	1	0	1	1	1	1	1	0	1	1	1	1	1	0	0	0	1	0	0	0	0	0	0	0	0	0	0	0	1	6	3	9	4	8	8	3	9	0	10	1	0	7	9
51	174	1	0	1	1	1	0	1	1	1	1	1	1	0	1	1	0	1	0	0	0	0	0	0	0	0	0	0	0	0	0	0	1	0	0	7	5	9	4	7	10	7	7	0	10	2	0	7	11
51	175	0	0	0	0	0	0	0	0	0	0	0	0	0	0	0	0	0	0	0	0	0	0	0	0	0	0	0	0	0	0	0	0	0	0	0	0	0	0	7	0	0	0	0	0	0	0	0	0
51	176	1	0	1	1	1	1	0	0	0	1	1	1	1	1	1	0	1	1	0	0	1	0	1	1	1	0	1	0	0	0	0	0	0	0	10	8	10	7	9	6	4	10	0	6	1	0	8	16
51	177	0	1	0	0	1	1	1	1	0	0	0	0	0	0	1	1	0	0	1	1	0	1	1	0	1	1	0	1	1	1	1	1	1	1	11	12	12	7	6	12	8	11	0	8	0	0	14	14
51	178	0	0	0	0	0	0	0	0	0	0	0	0	0	0	0	0	0	0	0	0	0	0	0	0	0	0	0	0	0	0	0	0	0	0	0	0	0	0	7	0	0	0	0	0	0	0	0	0
51	179	1	1	1	1	1	1	1	1	1	1	1	1	1	1	1	1	1	1	1	1	1	1	1	1	1	1	1	1	1	1	1	1	1	1	13	11	10	11	7	12	10	14	0	11	0	0	10	13
51	180	1	1	1	1	1	1	1	1	1	1	1	1	1	1	1	1	1	1	1	1	1	1	1	1	1	1	1	1	1	1	1	1	1	1	8	6	13	8	7	10	1	11	0	8	0	0	11	12
51	181	0	1	0	0	0	0	0	1	1	0	0	1	1	1	0	0	1	0	1	1	1	0	0	1	0	1	1	1	1	1	1	0	1	1	6	8	9	8	9	9	7	13	0	7	1	0	7	15
51	182	1	0	1	0	1	0	0	1	1	1	0	0	1	1	1	0	1	1	0	0	0	0	1	0	0	0	0	1	0	0	0	1	0	0	6	9	7	4	8	7	2	9	0	7	1	0	5	9
51	183	1	0	0	1	1	0	1	1	1	1	1	1	1	1	1	1	0	0	0	0	0	0	0	0	0	0	0	1	0	0	1	0	0	1	11	6	11	7	7	11	8	13	0	8	1	0	9	13
51	184	1	1	1	1	1	1	1	1	1	1	1	1	1	1	1	1	1	1	1	1	1	1	1	1	1	1	1	1	1	1	1	1	1	1	9	12	12	10	10	5	8	16	0	13	1	0	12	16
51	185	1	1	1	1	1	1	1	1	1	1	1	1	1	1	1	1	1	1	1	1	1	1	1	1	1	1	1	1	1	1	1	1	1	1	9	7	15	8	10	9	10	11	0	9	0	0	11	14
51	186	0	0	0	0	0	0	0	0	0	0	0	0	0	0	0	0	0	0	0	0	0	0	0	0	0	0	0	0	0	0	0	0	0	0	0	0	0	0	6	0	0	0	0	0	0	0	0	0
51	187	1	0	1	1	1	1	1	1	1	1	1	0	0	1	1	1	1	1	0	0	0	0	0	0	1	0	1	0	0	1	0	0	0	0	4	3	5	5	9	3	0	5	0	3	2	1	1	8
51	188	1	1	1	1	1	1	1	1	1	1	1	1	1	1	1	1	1	1	1	1	1	1	1	1	1	1	1	1	1	1	1	1	1	1	12	13	14	10	8	11	7	13	0	10	0	0	12	14
51	189	1	0	0	0	1	1	0	1	0	1	0	1	0	1	1	0	0	1	1	0	1	0	1	0	1	0	0	0	1	0	0	0	0	0	7	5	10	7	8	8	5	7	0	8	0	0	6	8
51	190	0	1	0	0	0	0	1	0	0	0	0	0	1	0	0	0	0	0	0	1	1	1	0	1	1	0	1	1	1	0	1	1	0	1	7	5	7	6	9	12	5	8	0	11	2	0	11	10
51	191	1	1	1	1	1	1	1	1	1	1	1	1	1	1	1	1	1	1	1	1	1	1	1	1	1	1	1	1	1	1	1	1	1	1	9	14	15	9	7	7	6	14	0	12	0	0	9	15
51	192	1	1	1	1	1	1	1	1	1	1	1	1	1	1	1	1	1	1	1	1	1	1	1	1	1	1	1	1	1	1	1	1	1	1	9	8	10	7	8	6	5	10	0	14	0	0	9	17
51	193	1	1	1	1	1	1	1	1	1	1	1	1	1	1	1	1	1	1	1	1	1	1	1	1	1	1	1	1	1	1	1	1	1	1	9	6	14	13	9	10	7	10	0	12	0	0	12	12
51	194	0	0	0	0	0	0	0	0	0	0	0	0	0	0	0	0	0	0	0	0	0	0	0	0	0	0	0	0	0	0	0	0	0	0	1	0	0	0	9	0	0	0	0	0	0	0	0	0
51	195	0	1	1	0	0	1	0	0	0	0	0	0	0	0	0	0	0	0	1	0	1	1	0	1	1	1	1	0	1	1	1	1	1	1	12	8	15	7	8	11	8	8	0	9	0	0	10	13
51	196	0	0	0	0	0	0	0	0	0	0	0	0	0	0	0	0	0	0	0	0	0	0	0	0	0	0	0	0	0	0	0	0	0	0	0	0	1	0	7	0	0	0	0	0	0	0	0	0
51	197	0	1	0	1	0	0	0	0	0	0	0	0	0	0	0	1	0	1	1	1	1	0	1	1	0	1	1	0	1	1	1	1	1	1	11	11	9	10	9	10	13	11	0	15	0	0	10	13
51	198	1	0	1	1	1	1	1	1	1	1	0	0	1	1	1	1	1	1	0	0	0	0	1	0	0	0	1	0	0	0	0	0	0	0	7	4	8	6	8	10	2	7	0	8	2	0	7	10
51	199	1	0	1	1	1	1	1	1	0	0	1	0	1	0	1	1	1	1	0	0	0	1	0	0	0	1	0	1	0	0	0	1	0	1	9	7	13	7	9	9	7	12	0	10	2	0	9	9
51	200	1	1	1	1	1	1	1	1	1	1	1	1	1	1	1	1	1	1	1	1	1	1	1	1	1	1	1	1	1	1	1	1	1	1	8	9	13	3	9	9	9	9	0	12	0	0	7	10
51	201	1	0	1	0	1	0	0	0	1	1	0	1	1	1	1	0	1	1	0	0	0	0	1	1	0	1	0	0	0	0	0	0	0	0	9	7	11	4	8	9	5	9	0	8	2	0	7	9
51	202	1	1	1	1	1	1	1	1	1	1	1	1	1	1	1	1	1	1	1	1	1	1	1	1	1	1	1	1	1	1	1	1	1	1	8	9	11	10	10	5	3	9	0	10	0	0	11	14
51	203	0	1	0	0	0	0	0	0	0	0	0	0	0	0	0	0	0	1	1	0	1	1	1	1	1	1	1	1	1	1	1	1	1	1	8	9	8	8	10	7	6	12	0	10	1	0	13	9
51	204	0	1	0	0	1	0	0	0	0	0	0	1	0	0	0	0	0	0	1	1	1	0	1	0	0	1	0	0	1	1	1	0	1	1	6	5	10	9	6	10	6	11	0	9	0	0	8	10
51	205	0	1	0	0	0	0	0	1	0	1	0	0	0	0	0	1	0	0	1	0	1	0	1	0	1	1	1	0	0	1	1	1	1	1	8	5	10	7	6	9	7	13	0	9	1	0	4	11
51	206	0	1	1	1	0	0	0	1	0	0	1	1	0	0	1	0	0	0	0	0	1	1	0	0	1	1	1	1	1	1	1	0	1	1	6	10	10	9	11	10	6	9	0	8	0	0	8	12
51	207	0	0	0	0	0	0	0	0	0	0	0	0	0	0	0	0	0	0	0	0	0	0	0	0	0	0	0	0	0	0	0	0	0	0	0	0	0	0	8	0	0	0	0	0	0	0	0	0
51	208	1	0	1	1	1	0	1	1	1	1	1	1	0	1	0	0	1	0	1	0	0	0	1	0	0	1	1	0	1	0	0	0	0	1	9	6	11	7	7	10	7	10	0	11	3	0	13	13
51	209	1	1	1	1	1	1	1	1	1	1	1	1	1	1	1	1	1	1	1	1	1	1	1	1	1	1	1	1	1	1	1	1	1	1	8	8	10	9	9	10	8	16	0	12	0	0	10	12
51	210	1	0	1	1	0	1	1	1	1	1	0	0	0	1	1	0	1	1	1	0	1	0	0	0	1	1	0	0	0	1	0	0	0	0	4	7	11	7	11	9	5	9	0	10	1	0	8	13
51	211	0	1	0	0	0	0	1	0	0	0	0	1	0	0	1	0	0	1	1	1	1	1	1	1	1	0	0	1	0	0	1	1	1	1	8	9	13	3	8	8	8	12	0	9	2	0	12	14
51	212	0	1	0	0	1	1	1	1	0	1	1	0	0	0	0	0	0	1	0	1	1	1	1	1	0	1	0	1	1	1	1	1	1	1	7	11	11	5	8	8	8	10	0	12	1	0	9	12
51	213	0	0	0	0	0	0	0	0	0	0	0	0	0	0	0	0	0	0	0	0	0	0	0	0	0	0	0	0	0	0	0	0	0	0	0	0	0	0	6	0	0	0	0	0	0	0	0	0
51	214	1	0	1	1	1	0	1	1	1	0	0	1	1	1	0	0	0	1	0	0	0	0	0	0	1	0	0	0	1	0	0	0	0	0	9	9	10	8	8	10	10	12	0	11	1	0	12	15
51	215	0	0	0	0	0	0	0	0	0	0	0	0	0	0	0	0	0	0	0	0	0	0	0	0	0	0	0	0	0	0	0	0	0	0	0	0	0	0	6	0	0	0	0	0	0	0	0	0
51	216	0	0	0	0	0	0	0	0	0	0	0	0	0	0	0	0	0	0	0	0	0	0	0	0	0	0	0	0	0	0	0	0	0	0	0	0	0	0	7	0	0	0	0	0	0	0	0	0
51	217	0	0	0	0	0	0	0	0	0	0	0	0	0	0	0	0	0	0	0	0	0	0	0	0	0	0	0	0	0	0	0	0	0	0	0	0	0	0	7	0	0	0	0	0	0	0	0	0
51	218	1	1	1	1	1	1	1	1	1	1	1	1	1	1	1	1	1	1	1	1	1	1	1	1	1	1	1	1	1	1	1	1	1	1	15	11	15	11	7	11	12	18	0	10	0	0	13	16
51	219	0	0	0	0	0	0	0	0	0	0	0	0	0	0	0	0	0	0	0	0	0	0	0	0	0	0	0	0	0	0	0	0	0	0	0	0	0	0	9	0	0	0	0	0	0	0	0	0
51	220	1	0	1	0	1	1	1	1	0	1	1	0	1	1	1	1	0	1	0	1	0	1	0	0	0	0	1	0	0	1	1	0	0	0	9	10	13	6	9	14	4	9	0	8	2	0	12	14
51	221	1	0	0	1	1	1	0	0	1	0	0	1	1	1	0	1	1	1	1	0	0	1	0	0	0	1	1	0	0	0	1	0	0	0	6	1	8	7	9	9	3	11	0	11	1	0	11	11
51	222	0	0	0	0	0	0	0	0	0	0	0	0	0	0	0	0	0	0	0	0	0	0	0	0	0	0	0	0	0	0	0	0	0	0	0	0	0	0	7	0	0	0	0	0	0	0	0	0
51	223	0	1	0	0	1	0	0	0	0	0	1	0	0	0	0	1	1	0	1	1	1	0	1	0	1	1	0	1	1	1	1	0	1	1	10	13	13	9	7	9	7	7	0	10	3	0	14	19
51	224	0	0	0	0	0	0	0	0	0	0	0	0	0	0	0	0	0	0	0	0	0	0	0	0	0	0	0	0	0	0	0	0	0	0	0	0	0	0	8	0	0	0	0	0	0	0	0	0
51	225	1	1	1	1	1	1	1	1	1	1	1	1	1	1	1	1	1	1	1	1	1	1	1	1	1	1	1	1	1	1	1	1	1	1	13	9	16	11	9	10	9	12	0	11	0	0	12	17
51	226	0	0	0	0	0	0	0	0	0	0	0	0	0	0	0	0	0	0	0	0	0	0	0	0	0	0	0	0	0	0	0	0	0	0	0	0	1	0	5	0	4	1	0	2	0	0	0	0
51	227	1	1	1	1	1	1	1	1	1	1	1	1	1	1	1	1	1	1	1	1	1	1	1	1	1	1	1	1	1	1	1	1	1	1	13	10	14	9	8	9	9	13	0	11	0	0	9	13
51	228	1	1	1	1	1	1	1	1	1	1	1	1	1	1	1	1	1	1	1	1	1	1	1	1	1	1	1	1	1	1	1	1	1	1	7	5	12	8	11	9	8	11	0	8	1	0	8	14
51	229	1	0	0	1	1	1	1	0	1	1	1	1	1	1	1	1	1	0	0	0	0	0	0	1	0	0	0	0	0	0	0	1	1	0	6	9	13	5	5	9	5	12	0	12	2	1	8	18
51	230	0	0	0	0	0	0	0	0	0	0	0	0	0	0	0	0	0	0	0	0	0	0	0	0	0	0	0	0	0	0	0	0	0	0	0	0	0	0	9	0	0	0	0	0	0	0	0	0
51	231	1	1	1	1	1	1	1	1	1	1	1	1	1	1	1	1	1	1	1	1	1	1	1	1	1	1	1	1	1	1	1	1	1	1	9	6	10	8	14	5	10	7	0	9	0	0	9	13
51	232	0	0	0	0	0	0	0	0	0	0	0	0	0	0	0	0	0	0	0	0	0	0	0	0	0	0	0	0	0	0	0	0	0	0	0	0	0	0	8	0	0	0	0	0	0	0	0	0
51	233	1	0	1	1	0	0	1	0	1	0	0	0	0	1	1	1	1	1	1	0	1	0	1	0	0	0	0	1	0	1	0	0	0	0	6	7	10	5	7	11	2	9	0	4	1	0	10	9
51	234	1	1	1	1	1	1	1	1	1	1	1	1	1	1	1	1	1	1	1	1	1	1	1	1	1	1	1	1	1	1	1	1	1	1	12	12	16	11	7	9	7	12	0	12	0	0	11	14
51	235	1	1	1	1	1	1	1	1	1	1	1	1	1	1	1	1	1	1	1	1	1	1	1	1	1	1	1	1	1	1	1	1	1	1	9	6	15	7	9	10	7	10	0	10	0	0	11	10
51	236	1	1	1	1	1	1	1	1	1	1	1	1	1	1	1	1	1	1	1	1	1	1	1	1	1	1	1	1	1	1	1	1	1	1	9	7	10	6	10	7	2	9	0	10	0	0	7	11
51	237	1	0	1	1	1	1	0	1	1	1	0	1	0	0	1	1	0	1	0	0	0	0	1	1	1	0	0	0	1	1	0	0	0	1	5	11	14	7	8	7	3	14	0	10	2	0	9	15
51	238	1	1	1	1	1	1	1	1	1	1	1	1	1	1	1	1	1	1	1	1	1	1	1	1	1	1	1	1	1	1	1	1	1	1	10	9	11	12	9	9	9	13	0	13	0	0	11	15
51	239	1	0	0	1	1	1	1	0	1	0	1	0	1	0	1	1	1	0	0	0	0	1	0	1	0	1	0	1	0	1	1	0	0	0	6	7	11	5	9	11	6	11	0	11	2	0	9	12
51	240	1	1	1	1	1	1	1	1	1	1	1	1	1	1	1	1	1	1	1	1	1	1	1	1	1	1	1	1	1	1	1	1	1	1	11	8	14	6	10	7	8	9	0	10	0	0	9	14
51	241	0	0	0	0	0	0	0	0	0	0	0	0	0	0	0	0	0	0	0	0	0	0	0	0	0	0	0	0	0	0	0	0	0	0	0	0	0	0	8	0	0	0	0	0	0	0	0	0
51	242	1	1	1	1	1	1	1	1	1	1	1	1	1	1	1	1	1	1	1	1	1	1	1	1	1	1	1	1	1	1	1	1	1	1	12	11	16	6	8	12	10	17	0	10	1	0	11	11
51	243	1	0	1	1	1	1	1	1	0	1	1	1	1	1	0	1	1	1	0	0	0	0	0	0	1	0	1	1	1	0	0	0	0	0	6	7	13	7	10	10	3	8	0	12	1	0	6	10
51	244	1	0	1	1	1	1	1	1	1	0	1	1	1	1	0	1	1	0	0	0	1	0	0	0	0	0	0	1	1	0	0	0	0	0	9	8	14	7	9	8	2	13	0	9	1	0	9	10
51	245	1	0	1	0	1	0	0	1	0	1	1	0	1	1	1	0	0	0	0	1	0	1	0	0	0	0	0	0	0	1	1	1	1	0	10	7	12	5	8	9	4	9	0	9	0	0	7	8
51	246	0	0	0	0	0	0	0	0	0	0	0	0	0	0	0	0	0	0	0	0	0	0	0	0	0	0	0	0	0	0	0	0	0	0	0	0	0	0	7	0	0	0	0	0	0	0	0	0
51	247	1	1	1	1	1	1	1	1	1	1	1	1	1	1	1	1	1	1	1	1	1	1	1	1	1	1	1	1	1	1	1	1	1	1	15	9	13	11	10	10	10	16	0	11	0	0	14	16
51	248	0	0	0	0	0	0	0	0	0	0	0	0	0	0	0	0	0	0	0	0	0	0	0	0	0	0	0	0	0	0	0	0	0	0	0	0	0	0	8	0	0	0	0	0	0	0	0	0
51	249	0	0	0	0	0	0	0	0	0	0	0	0	0	0	0	0	0	0	0	0	0	0	0	0	0	0	0	0	0	0	0	0	0	0	0	0	0	0	9	0	0	0	0	0	0	0	0	0
51	250	0	0	0	0	0	0	0	0	0	0	0	0	0	0	0	0	0	0	0	0	0	0	0	0	0	0	0	0	0	0	0	0	0	0	0	0	0	0	7	0	0	0	0	0	0	0	0	0
51	251	1	0	1	1	0	1	0	0	1	1	1	1	1	0	1	1	1	1	0	0	0	0	0	1	0	0	0	0	0	0	0	0	0	0	10	9	14	7	8	8	9	12	0	11	2	0	9	11
51	252	1	1	1	1	1	1	1	1	1	1	1	1	1	1	1	1	1	1	1	1	1	1	1	1	1	1	1	1	1	1	1	1	1	1	10	5	11	12	7	8	7	12	0	13	0	0	16	14
51	253	0	1	0	1	0	0	0	0	0	0	0	0	0	0	0	0	0	1	1	0	0	1	1	1	0	0	1	1	1	1	1	0	1	1	6	7	9	8	7	11	3	10	0	8	2	0	9	11
51	254	1	0	0	1	0	1	1	1	1	1	1	1	0	1	1	1	1	1	1	0	0	0	1	0	0	0	0	0	1	1	0	0	0	0	9	7	10	9	9	12	6	9	0	8	1	0	9	13
51	255	0	1	0	0	0	0	1	0	1	0	1	0	0	0	1	1	0	0	1	1	1	1	1	1	1	0	1	1	1	1	1	1	0	1	8	8	11	7	8	10	8	14	0	9	0	0	9	12
51	256	1	0	1	1	0	1	1	0	1	0	1	1	1	1	1	0	1	1	0	0	1	0	1	0	0	1	1	0	0	0	0	0	0	0	4	5	8	4	10	6	4	9	0	11	1	0	9	11
61	1	1	1	1	1	1	1	1	1	1	1	1	1	1	1	1	1	1	1	1	1	1	1	1	1	1	1	1	1	1	1	1	1	1	1	16	8	13	4	8	11	0	3	0	7	0	0	10	14
61	2	1	1	1	1	1	1	1	1	1	1	1	1	1	1	1	1	1	1	1	1	1	1	1	1	1	1	1	1	1	1	1	1	1	1	10	7	14	6	9	6	7	8	0	6	0	0	9	11
61	3	1	1	1	1	1	1	1	1	1	1	1	1	1	1	1	1	1	1	1	1	1	1	1	1	1	1	1	1	1	1	1	1	1	1	12	6	15	9	10	9	6	11	0	10	0	0	7	15
61	4	0	1	0	0	0	0	0	1	0	0	0	1	1	0	0	0	0	0	1	1	1	1	1	1	1	1	1	1	1	1	1	1	0	1	12	9	13	7	8	7	6	9	0	12	2	0	10	12
61	5	1	1	1	1	1	1	1	1	1	1	1	1	1	1	1	1	1	1	1	1	1	1	1	1	1	1	1	1	1	1	1	1	1	1	11	10	13	9	7	10	12	13	0	9	0	0	15	15
61	6	0	0	0	0	0	0	0	0	0	0	0	0	0	0	0	0	0	0	0	0	0	0	0	0	0	0	0	0	0	0	0	0	0	0	0	0	0	0	8	0	0	0	0	0	0	0	0	0
61	7	0	1	0	0	0	0	0	0	1	0	1	1	0	0	1	0	0	0	1	0	1	1	1	0	1	1	1	1	1	1	1	1	1	0	9	6	7	4	7	6	2	8	0	5	0	0	4	7
61	8	0	0	0	0	0	0	0	0	0	0	0	0	0	0	0	0	0	0	0	0	0	0	0	0	0	0	0	0	0	0	0	0	0	0	0	0	1	0	9	0	0	2	0	0	0	0	0	0
61	9	0	0	0	0	0	0	0	0	0	0	0	0	0	0	0	0	0	0	0	0	0	0	0	0	0	0	0	0	0	0	0	0	0	0	0	0	0	0	8	0	0	0	0	0	0	0	0	0
61	10	1	0	1	1	1	1	1	1	0	1	1	1	0	0	1	1	0	1	1	0	1	0	0	0	1	0	1	0	1	0	0	0	0	1	11	13	10	13	9	10	15	11	0	9	2	0	13	10
61	11	0	0	0	0	0	0	0	0	0	0	0	0	0	0	0	0	0	0	0	0	0	0	0	0	0	0	0	0	0	0	0	0	0	0	0	0	0	0	7	1	0	0	0	0	0	0	0	0
61	12	1	1	1	1	1	1	1	1	1	1	1	1	1	1	1	1	1	1	1	1	1	1	1	1	1	1	1	1	1	1	1	1	1	1	10	8	15	12	7	10	10	13	0	12	0	0	7	18
61	13	0	1	0	0	0	0	0	0	1	0	0	0	1	0	1	0	1	1	1	0	1	1	1	1	0	1	1	0	1	0	0	1	1	1	8	5	9	5	8	8	4	9	0	7	1	0	6	10
61	14	0	0	0	0	0	0	0	0	0	0	0	0	0	0	0	0	0	0	0	0	0	0	0	0	0	0	0	0	0	0	0	0	0	0	0	0	1	0	8	0	0	0	0	0	0	0	0	0
61	15	0	0	0	0	0	0	0	0	0	0	0	0	0	0	0	0	0	0	0	0	0	0	0	0	0	0	0	0	0	0	0	0	0	0	0	0	0	0	9	0	0	0	0	0	0	0	0	0
61	16	0	0	0	0	0	0	0	0	0	0	0	0	0	0	0	0	0	0	0	0	0	0	0	0	0	0	0	0	0	0	0	0	0	0	0	0	0	0	8	0	0	0	0	0	0	0	0	0
61	17	1	0	1	1	1	0	0	0	0	0	1	1	1	1	1	0	1	1	0	0	0	0	0	0	1	0	1	0	0	0	0	0	0	1	14	10	17	9	8	9	6	13	0	12	0	0	15	11
61	18	1	0	0	1	0	0	0	0	1	1	1	1	0	1	0	1	0	1	0	0	1	0	0	0	0	0	1	0	0	1	0	0	1	0	8	4	8	6	5	7	0	8	0	5	3	0	7	5
61	19	1	1	1	1	1	1	1	1	1	1	1	1	1	1	1	1	1	1	1	1	1	1	1	1	1	1	1	1	1	1	1	1	1	1	14	9	12	12	4	11	13	12	0	10	0	0	12	16
61	20	0	1	1	0	1	1	1	1	0	0	0	0	0	1	0	1	0	0	1	1	1	1	1	1	1	0	1	1	1	1	1	1	1	1	10	8	6	5	7	9	7	13	0	11	1	0	11	11
61	21	0	1	0	0	0	0	0	0	0	0	0	0	0	0	0	0	0	0	1	1	1	1	0	1	1	0	1	1	1	0	1	1	1	1	9	4	9	9	8	8	4	10	0	12	0	0	8	12
61	22	0	1	0	1	0	1	0	1	1	0	0	1	1	0	0	0	0	0	1	1	1	1	1	0	1	1	0	1	1	1	1	1	0	0	10	6	12	10	10	9	10	12	0	11	1	0	12	12
61	23	0	0	0	0	0	0	0	0	0	0	0	0	0	0	0	0	0	0	0	0	0	0	0	0	0	0	0	0	0	0	0	0	0	0	0	0	0	0	8	0	0	0	0	0	0	0	0	0
61	24	0	1	1	0	0	0	0	0	0	1	0	0	1	0	1	0	1	0	0	1	1	0	1	0	1	0	1	0	0	1	0	0	0	1	11	12	10	9	9	8	5	8	0	11	2	0	12	14
61	25	0	1	1	0	0	0	0	0	0	1	0	0	0	1	0	0	0	0	1	1	1	1	1	1	1	1	1	1	1	0	1	1	1	1	9	7	11	8	3	12	10	14	0	12	2	0	9	14
61	26	0	0	0	0	0	0	0	0	0	0	0	0	0	0	0	0	0	0	0	0	0	0	0	0	0	0	0	0	0	0	0	0	0	0	0	0	0	0	2	0	0	0	0	0	0	0	0	0
61	27	1	1	1	1	1	1	1	1	1	1	1	1	1	1	1	1	1	1	1	1	1	1	1	1	1	1	1	1	1	1	1	1	1	1	15	13	14	9	8	10	9	15	0	13	0	0	12	19
61	28	1	0	0	0	1	1	1	0	1	0	1	1	0	1	1	1	0	0	1	1	0	0	0	0	1	0	1	1	0	0	0	0	0	0	5	3	6	5	9	8	4	6	0	8	1	0	6	8
61	29	1	1	1	1	1	1	1	1	1	1	1	1	1	1	1	1	1	1	1	1	1	1	1	1	1	1	1	1	1	1	1	1	1	1	12	9	14	9	9	8	8	11	0	8	0	0	11	13
61	30	0	1	0	0	0	1	0	0	0	0	1	1	0	1	0	0	0	0	1	1	1	1	1	1	0	1	0	1	0	1	1	1	1	0	6	8	13	5	7	7	8	13	0	8	3	0	10	10
61	31	0	1	0	1	1	0	1	0	0	1	0	0	1	0	1	0	0	0	1	1	1	1	0	1	1	0	0	1	1	0	1	1	0	1	9	4	12	11	8	8	9	10	0	11	2	0	8	10
61	32	0	1	0	0	0	0	0	0	0	1	0	0	0	0	0	0	0	1	1	1	1	1	0	1	1	1	1	0	1	1	1	1	1	1	9	8	9	6	9	9	10	9	0	9	0	0	13	17
61	33	1	1	1	1	1	1	1	1	1	1	1	1	1	1	1	1	1	1	1	1	1	1	1	1	1	1	1	1	1	1	1	1	1	1	11	10	15	7	8	9	8	12	0	13	0	0	9	14
61	34	0	1	0	0	0	0	0	0	0	0	0	0	0	0	0	0	1	0	1	1	1	1	1	1	1	1	1	1	0	1	1	1	0	1	7	6	11	7	6	8	6	9	0	11	1	0	11	13
61	35	1	1	1	1	1	1	1	1	1	1	1	1	1	1	1	1	1	1	1	1	1	1	1	1	1	1	1	1	1	1	1	1	1	1	11	8	14	9	5	8	10	13	0	15	0	0	13	13
61	36	1	1	1	1	1	1	1	1	1	1	1	1	1	1	1	1	1	1	1	1	1	1	1	1	1	1	1	1	1	1	1	1	1	1	9	6	11	6	8	9	8	11	0	10	0	0	13	12
61	37	0	1	0	1	1	0	1	0	1	0	1	0	0	0	1	0	0	0	1	1	0	1	1	1	0	0	1	1	0	1	1	0	1	1	10	8	8	7	7	8	8	11	0	12	0	0	10	14
61	38	1	1	1	1	1	1	1	1	1	1	1	1	1	1	1	1	1	1	1	1	1	1	1	1	1	1	1	1	1	1	1	1	1	1	7	7	10	9	6	9	6	9	0	12	0	0	8	12
61	39	1	1	1	1	1	1	1	1	1	1	1	1	1	1	1	1	1	1	1	1	1	1	1	1	1	1	1	1	1	1	1	1	1	1	10	8	12	6	10	7	7	12	0	12	0	0	14	10
61	40	0	0	0	0	0	0	0	0	0	0	0	0	0	0	0	0	0	0	0	0	0	0	0	0	0	0	0	0	0	0	0	0	0	0	0	0	0	0	6	0	0	0	0	0	0	0	0	0
61	41	1	1	1	1	1	1	1	1	1	1	1	1	1	1	1	1	1	1	1	1	1	1	1	1	1	1	1	1	1	1	1	1	1	1	13	11	14	10	9	8	12	15	0	9	0	0	15	15
61	42	1	1	1	1	1	1	1	1	1	1	1	1	1	1	1	1	1	1	1	1	1	1	1	1	1	1	1	1	1	1	1	1	1	1	5	6	12	4	8	10	8	8	0	10	0	0	10	13
61	43	0	0	0	0	0	0	0	0	0	0	0	0	0	0	0	0	0	0	0	0	0	0	0	0	0	0	0	0	0	0	0	0	0	0	0	0	0	0	5	0	0	0	0	0	0	0	0	0
61	44	1	1	1	1	1	1	1	1	1	1	1	1	1	1	1	1	1	1	1	1	1	1	1	1	1	1	1	1	1	1	1	1	1	1	13	11	18	13	7	9	8	14	1	12	0	0	11	12
61	45	0	0	0	0	0	0	0	0	0	0	0	0	0	0	0	0	0	0	0	0	0	0	0	0	0	0	0	0	0	0	0	0	0	0	0	0	0	0	6	0	0	0	0	0	0	0	0	0
61	46	1	1	1	1	1	1	1	1	1	1	1	1	1	1	1	1	1	1	1	1	1	1	1	1	1	1	1	1	1	1	1	1	1	1	14	8	14	13	6	12	5	9	0	10	0	0	16	13
61	47	0	1	0	1	1	1	0	1	0	0	1	0	0	0	0	0	0	0	0	1	1	1	1	0	1	1	1	0	0	1	0	1	0	1	5	5	9	6	10	7	5	10	0	9	0	0	9	15
61	48	1	0	1	0	1	1	0	1	0	1	1	1	1	0	1	1	1	0	1	0	0	0	0	0	0	0	0	0	1	0	0	0	0	0	6	5	12	5	7	9	1	10	0	8	0	0	8	8
61	49	1	0	1	1	0	1	1	1	1	0	0	1	1	1	1	0	1	1	0	0	0	0	1	0	1	0	0	0	0	0	0	0	0	0	6	6	13	5	9	8	7	10	0	7	3	0	10	6
61	50	1	0	1	1	0	1	1	1	1	0	0	0	1	1	1	0	1	0	0	0	0	0	1	0	1	0	0	1	0	0	0	1	0	0	12	7	15	5	8	10	5	11	0	9	1	0	6	9
61	51	1	1	1	1	1	1	1	1	1	1	1	1	1	1	1	1	1	1	1	1	1	1	1	1	1	1	1	1	1	1	1	1	1	1	11	14	12	8	10	13	9	13	7	13	1	1	12	13
61	52	0	1	0	1	0	1	0	1	0	0	0	0	0	0	0	0	0	0	0	1	1	1	0	1	0	1	1	1	1	1	0	1	1	1	8	4	8	7	8	10	4	11	0	10	0	0	9	9
61	53	0	1	0	0	0	0	1	0	0	0	1	1	0	1	0	0	0	0	0	1	0	1	1	0	0	1	1	1	1	1	1	0	0	1	8	6	11	6	10	9	9	11	0	11	1	0	8	11
61	54	0	0	0	0	0	0	0	0	0	0	0	0	0	0	0	0	0	0	0	0	0	0	0	0	0	0	0	0	0	0	0	0	0	0	0	0	1	0	6	0	0	0	0	0	0	0	0	0
61	55	1	1	1	1	1	1	1	1	1	1	1	1	1	1	1	1	1	1	1	1	1	1	1	1	1	1	1	1	1	1	1	1	1	1	12	10	11	13	7	9	11	16	0	11	0	0	11	14
61	56	0	1	1	0	0	1	0	0	0	0	1	1	0	0	1	0	1	0	0	0	1	1	0	1	1	0	1	1	1	0	1	0	0	1	6	3	13	6	7	9	5	9	0	10	0	0	6	14
61	57	0	1	0	0	0	0	0	0	0	0	0	0	0	0	1	1	1	0	1	1	1	0	1	0	1	1	0	1	1	1	1	1	0	1	6	4	13	7	9	9	4	11	0	7	2	0	12	14
61	58	0	1	0	0	0	1	1	1	0	0	0	0	1	0	0	0	0	0	0	1	0	0	1	1	1	1	0	1	0	1	1	0	1	1	8	7	10	9	8	7	3	7	0	11	1	0	6	13
61	59	0	0	0	0	0	0	0	0	0	0	0	0	0	0	0	0	0	0	0	0	0	0	0	0	0	0	0	0	0	0	0	0	0	0	0	0	0	0	8	0	0	0	0	0	0	0	0	0
61	60	1	1	1	1	1	1	1	1	1	1	1	1	1	1	1	1	1	1	1	1	1	1	1	1	1	1	1	1	1	1	1	1	1	1	14	11	14	12	10	8	15	13	0	11	0	0	10	13
61	61	1	1	1	1	1	1	1	1	1	1	1	1	1	1	1	1	1	1	1	1	1	1	1	1	1	1	1	1	1	1	1	1	1	1	4	7	11	8	7	7	5	13	0	6	1	0	8	8
61	62	0	1	0	0	0	0	0	1	0	1	0	1	0	0	0	1	0	0	1	1	1	1	1	1	1	1	1	1	1	1	1	1	1	0	7	3	8	7	8	11	7	13	0	11	2	1	9	11
61	63	1	1	1	1	1	1	1	1	1	1	1	1	1	1	1	1	1	1	1	1	1	1	1	1	1	1	1	1	1	1	1	1	1	1	9	9	13	6	8	11	8	13	0	8	0	0	10	14
61	64	1	0	1	0	1	1	1	1	1	0	1	1	1	1	0	1	1	1	1	1	0	0	1	0	0	0	0	0	0	0	1	0	1	0	8	4	10	6	12	11	7	11	0	8	1	0	7	9
61	65	1	1	1	1	1	1	1	1	1	1	1	1	1	1	1	1	1	1	1	1	1	1	1	1	1	1	1	1	1	1	1	1	1	1	9	10	13	7	7	10	6	10	0	9	0	0	9	14
61	66	0	1	0	0	1	0	1	0	1	0	0	1	0	1	0	1	1	0	1	1	1	1	0	1	1	0	0	1	1	0	0	1	1	1	9	6	11	3	7	9	2	7	0	10	3	0	8	11
61	67	0	1	1	0	0	0	1	0	0	1	1	1	1	0	1	1	0	0	1	0	1	1	1	1	0	0	1	1	0	1	1	1	1	1	8	5	11	4	9	9	5	13	0	6	2	0	9	10
61	68	0	1	1	0	0	1	0	0	1	0	1	0	0	1	0	0	0	0	1	1	0	1	1	0	1	0	1	1	1	1	1	0	1	1	9	9	13	3	8	10	4	12	0	9	1	1	7	13
61	69	1	1	1	1	1	1	1	1	1	1	1	1	1	1	1	1	1	1	1	1	1	1	1	1	1	1	1	1	1	1	1	1	1	1	8	7	10	8	10	11	6	10	0	12	1	0	9	12
61	70	1	1	1	1	1	1	1	1	1	1	1	1	1	1	1	1	1	1	1	1	1	1	1	1	1	1	1	1	1	1	1	1	1	1	12	6	15	7	9	11	5	11	0	9	1	0	9	11
61	71	1	1	1	1	1	1	1	1	1	1	1	1	1	1	1	1	1	1	1	1	1	1	1	1	1	1	1	1	1	1	1	1	1	1	10	4	14	5	9	10	8	14	0	10	0	0	11	12
61	72	0	1	0	0	1	1	1	0	1	0	0	0	1	0	0	0	0	0	1	0	1	1	1	1	1	1	0	1	1	1	1	1	0	1	8	5	11	8	10	10	7	9	0	6	0	0	7	10
61	73	1	0	1	0	0	0	0	0	1	1	1	1	1	0	1	1	0	1	0	0	0	0	0	1	0	1	1	0	0	0	0	0	0	0	4	4	12	4	7	9	2	6	0	9	2	0	3	7
61	74	1	0	0	1	1	0	1	1	0	1	0	1	1	1	0	0	1	1	0	0	0	0	1	0	0	0	1	1	0	0	1	1	0	0	8	8	13	9	10	9	8	9	0	10	0	0	8	12
61	75	0	1	0	1	0	0	0	0	1	0	0	1	0	1	1	0	0	0	0	1	1	0	1	0	1	1	1	1	1	1	1	1	0	0	10	6	13	11	9	7	6	10	0	11	3	0	9	11
61	76	1	0	1	0	1	1	1	1	1	1	1	0	1	1	1	1	0	1	1	0	1	0	0	0	1	1	0	0	0	0	1	0	0	0	11	7	12	4	10	8	6	9	0	8	3	0	13	12
61	77	0	0	0	0	0	0	0	0	0	0	0	0	0	0	0	0	0	0	0	0	0	0	0	0	0	0	0	0	0	0	0	0	0	0	0	0	0	0	10	0	0	0	0	0	0	0	0	0
61	78	1	1	1	1	1	1	1	1	1	1	1	1	1	1	1	1	1	1	1	1	1	1	1	1	1	1	1	1	1	1	1	1	1	1	10	10	14	13	7	11	7	11	0	13	0	0	10	11
61	79	0	1	0	0	1	1	0	0	0	0	0	0	0	1	0	0	0	0	1	1	1	0	1	1	1	1	1	1	1	1	1	1	0	1	6	2	8	6	6	10	4	8	0	7	2	0	7	12
61	80	1	0	1	0	1	1	1	1	1	1	1	1	0	1	0	1	1	1	0	0	0	0	0	0	1	0	0	0	0	0	0	0	0	0	6	5	8	7	8	9	3	8	0	6	2	0	8	9
61	81	0	0	0	0	0	0	0	0	0	0	0	0	0	0	0	0	0	0	0	0	0	0	0	0	0	0	0	0	0	0	0	0	0	0	0	0	0	0	7	0	0	0	0	0	0	0	0	0
61	82	1	1	1	1	1	1	1	1	1	1	1	1	1	1	1	1	1	1	1	1	1	1	1	1	1	1	1	1	1	1	1	1	1	1	11	10	14	9	7	14	12	15	0	10	0	0	12	14
61	83	0	0	0	0	0	0	0	0	0	0	0	0	0	0	0	0	0	0	0	0	0	0	0	0	0	0	0	0	0	0	0	0	0	0	0	0	0	0	9	0	0	0	0	0	0	0	0	0
61	84	0	1	0	0	1	1	0	0	1	0	0	0	1	1	0	0	0	0	1	1	1	1	1	1	1	1	1	1	1	1	0	1	1	1	12	8	9	8	8	11	10	10	0	9	3	0	10	17
61	85	1	0	0	0	1	1	0	1	0	1	0	1	1	1	1	1	0	1	0	0	0	1	0	0	1	0	1	0	0	0	1	0	1	0	6	6	10	6	7	12	4	10	0	8	0	0	9	9
61	86	0	0	0	0	0	0	0	0	0	0	0	0	0	0	0	0	0	0	0	0	0	0	0	0	0	0	0	0	0	0	0	0	0	0	0	0	1	0	9	0	0	0	0	0	0	0	0	0
61	87	1	1	1	1	1	1	1	1	1	1	1	1	1	1	1	1	1	1	1	1	1	1	1	1	1	1	1	1	1	1	1	1	1	1	12	11	12	11	10	11	7	14	0	9	0	0	14	15
61	88	0	1	1	1	0	0	1	0	0	0	0	0	0	1	0	1	0	0	0	0	1	0	1	0	1	1	1	1	1	1	1	1	0	1	8	4	9	6	10	9	3	9	0	10	1	0	7	10
61	89	1	0	1	1	1	1	1	0	1	1	1	0	1	1	1	0	1	0	1	0	0	0	1	0	0	0	0	0	1	0	1	0	0	0	10	3	10	5	9	8	2	13	0	9	2	0	8	10
61	90	1	0	1	0	1	1	1	1	1	1	1	1	1	0	0	0	1	1	0	0	0	0	0	0	0	0	1	0	0	1	1	1	0	1	6	6	11	4	8	8	5	10	0	8	3	0	8	11
61	91	1	1	1	1	1	1	1	1	1	1	1	1	1	1	1	1	1	1	1	1	1	1	1	1	1	1	1	1	1	1	1	1	1	1	9	9	15	7	8	11	4	9	0	11	0	0	11	17
61	92	0	1	1	0	1	0	0	0	1	1	0	0	1	0	0	1	1	0	1	1	0	1	1	0	1	1	1	1	1	1	1	0	1	1	7	6	13	9	7	7	8	12	0	13	1	0	8	9
61	93	1	0	0	1	1	1	1	1	1	1	0	1	1	1	1	0	1	1	0	0	0	0	0	1	0	0	0	0	0	1	0	0	0	0	4	4	10	8	8	8	6	9	0	8	2	1	7	11
61	94	1	1	1	1	1	1	1	1	1	1	1	1	1	1	1	1	1	1	1	1	1	1	1	1	1	1	1	1	1	1	1	1	1	1	9	9	14	9	8	10	9	13	0	7	0	0	13	13
61	95	1	1	1	1	1	1	1	1	1	1	1	1	1	1	1	1	1	1	1	1	1	1	1	1	1	1	1	1	1	1	1	1	1	1	6	7	9	10	8	10	5	10	0	8	0	0	9	12
61	96	0	0	0	0	0	0	0	0	0	0	0	0	0	0	0	0	0	0	0	0	0	0	0	0	0	0	0	0	0	0	0	0	0	0	0	0	0	0	11	0	0	0	0	0	0	0	0	0
61	97	0	1	0	0	0	0	0	0	0	1	0	1	0	0	0	0	0	0	1	1	1	1	1	1	1	0	1	1	1	1	1	0	1	1	8	7	10	10	9	12	8	8	0	9	3	0	13	12
61	98	1	0	1	0	1	0	1	1	1	1	1	0	1	1	1	1	1	0	1	0	0	0	1	0	0	0	0	1	0	0	0	1	0	0	5	6	9	4	7	9	5	8	0	10	0	0	7	8
61	99	1	0	0	1	1	0	1	1	1	1	1	1	1	1	1	1	1	1	0	1	1	0	0	0	0	0	1	0	0	0	0	0	1	0	11	7	7	7	8	6	5	9	0	10	2	0	10	12
61	100	0	1	1	0	1	0	0	1	1	0	0	1	1	0	1	0	0	0	1	1	1	1	0	1	0	1	1	1	1	1	0	1	0	0	8	7	9	7	5	11	4	12	0	11	1	0	9	16
61	101	0	1	0	1	0	0	1	0	1	0	0	0	0	0	1	0	0	0	1	1	0	1	1	1	0	0	1	1	1	0	1	1	0	1	7	8	12	7	9	11	6	10	0	9	0	0	8	13
61	102	1	0	1	0	1	1	1	1	0	1	1	1	1	1	1	1	0	1	1	0	0	0	1	0	1	0	0	0	1	1	0	1	0	1	9	9	14	10	9	8	7	12	0	12	4	0	6	8
61	103	0	0	0	0	0	0	0	0	0	0	0	0	0	0	0	0	0	0	0	0	0	0	0	0	0	0	0	0	0	0	0	0	0	0	0	0	0	0	9	0	0	0	0	0	0	0	0	0
61	104	0	1	0	0	1	1	0	0	1	1	1	0	0	0	1	0	1	0	1	0	1	1	1	0	1	0	1	1	1	1	0	1	0	1	7	12	15	11	7	11	11	13	0	13	1	0	10	14
61	105	0	0	0	0	0	0	0	0	0	0	0	0	0	0	0	0	0	0	0	0	0	0	0	0	0	0	0	0	0	0	0	0	0	0	0	0	0	0	10	0	0	0	0	0	0	0	0	0
61	106	0	1	0	0	0	1	0	0	0	0	1	1	0	0	0	0	1	0	0	0	1	0	1	1	1	1	1	1	1	1	0	1	0	1	11	7	12	5	7	9	7	16	0	12	1	0	8	12
61	107	1	1	1	1	1	1	1	1	1	1	1	1	1	1	1	1	1	1	1	1	1	1	1	1	1	1	1	1	1	1	1	1	1	1	8	8	11	7	8	8	5	13	0	11	0	0	13	13
61	108	1	1	1	1	1	1	1	1	1	1	1	1	1	1	1	1	1	1	1	1	1	1	1	1	1	1	1	1	1	1	1	1	1	1	8	8	12	5	9	10	8	10	0	7	0	0	8	12
61	109	1	0	0	1	1	0	0	1	1	0	1	1	1	1	0	1	1	1	0	1	0	0	0	0	0	1	0	0	0	1	0	0	1	0	6	6	9	9	9	9	4	9	0	9	0	1	7	8
61	110	1	0	0	1	1	0	1	0	0	1	1	1	1	0	1	0	1	1	1	0	1	0	0	0	1	0	0	0	0	1	0	0	0	0	10	8	12	7	8	9	4	9	0	10	3	0	10	13
61	111	1	1	1	1	1	1	1	1	1	1	1	1	1	1	1	1	1	1	1	1	1	1	1	1	1	1	1	1	1	1	1	1	1	1	11	11	10	11	8	8	4	13	0	9	0	0	11	11
61	112	1	1	1	1	1	1	1	1	1	1	1	1	1	1	1	1	1	1	1	1	1	1	1	1	1	1	1	1	1	1	1	1	1	1	7	8	13	7	8	7	10	6	0	11	0	0	9	13
61	113	0	1	0	0	0	0	0	0	1	0	0	0	1	1	1	0	0	0	0	0	1	1	0	1	1	0	0	0	1	1	1	1	1	1	7	8	7	7	8	10	4	13	0	11	0	0	7	10
61	114	0	0	0	0	0	0	0	0	0	0	0	0	0	0	0	0	0	0	0	0	0	0	0	0	0	0	0	0	0	0	0	0	0	0	0	0	0	0	12	0	0	0	0	0	0	0	0	0
61	115	1	0	1	0	0	1	0	1	1	1	0	0	1	0	1	1	0	1	0	0	0	0	0	1	0	0	0	0	0	0	0	0	0	0	8	8	11	8	6	10	6	9	0	7	3	0	7	15
61	116	1	0	1	1	1	1	0	1	0	0	1	1	0	0	1	0	1	1	0	0	0	0	1	0	0	0	0	0	0	0	0	0	0	0	6	4	11	7	9	7	8	10	0	10	0	0	12	13
61	117	0	1	0	1	1	0	0	0	0	0	0	1	1	0	0	0	0	0	0	1	1	0	1	0	1	0	1	1	0	0	1	1	0	1	6	7	9	9	10	8	7	8	0	10	1	2	10	11
61	118	1	0	1	0	0	1	1	0	1	1	1	0	1	1	1	1	1	1	0	0	0	0	0	0	0	0	1	0	0	0	0	0	0	1	4	2	8	3	9	7	3	10	0	6	1	0	5	8
61	119	1	1	1	1	1	1	1	1	1	1	1	1	1	1	1	1	1	1	1	1	1	1	1	1	1	1	1	1	1	1	1	1	1	1	12	9	12	8	9	8	14	13	0	11	0	0	14	12
61	120	0	1	0	1	1	0	0	0	0	0	0	0	0	1	0	0	0	0	1	1	1	0	1	1	0	1	0	0	1	0	1	0	1	1	4	5	8	5	7	9	4	9	0	12	0	0	9	7
61	121	1	0	0	1	1	1	0	1	1	1	1	1	1	1	0	0	1	0	0	1	0	0	0	0	1	0	1	0	0	0	0	0	0	0	4	5	6	6	9	11	6	9	0	10	2	0	10	15
61	122	0	1	1	1	0	0	0	1	1	0	0	0	0	0	0	0	0	0	1	1	1	0	1	1	1	1	1	1	1	0	0	1	1	1	8	14	12	9	9	9	5	5	0	10	1	0	11	13
61	123	0	0	0	0	0	0	0	0	0	0	0	0	0	0	0	0	0	0	0	0	0	0	0	0	0	0	0	0	0	0	0	0	0	0	0	0	0	0	9	0	0	0	0	0	0	0	0	0
61	124	0	1	0	1	1	1	0	0	0	0	0	1	0	0	0	0	1	0	1	1	1	1	1	1	1	1	1	1	1	1	1	1	1	1	11	10	13	13	9	11	6	11	0	11	2	0	11	14
61	125	0	1	0	1	0	0	1	1	0	0	1	1	0	0	0	0	0	1	0	0	0	1	1	1	1	1	0	1	1	1	1	0	0	1	7	3	8	6	10	7	7	12	0	9	1	0	7	8
61	126	0	0	0	0	0	0	0	0	0	0	0	0	0	0	0	0	0	0	0	0	0	0	0	0	0	0	0	0	0	0	0	0	0	0	0	0	0	0	6	0	0	0	0	0	0	0	0	0
61	127	0	1	0	0	0	0	0	0	0	1	0	0	0	0	0	0	1	1	1	1	0	1	0	1	1	0	1	0	1	1	1	0	0	0	11	7	10	6	6	7	11	10	0	11	0	0	9	13
61	128	0	1	0	0	0	1	1	1	0	0	0	0	0	0	0	0	0	0	1	1	1	1	1	1	1	0	1	1	0	0	1	0	1	1	12	9	12	8	9	9	6	11	0	9	1	0	8	14
61	129	0	0	0	0	0	0	0	0	0	0	0	0	0	0	0	0	0	0	0	0	0	0	0	0	0	0	0	0	0	0	0	0	0	0	0	0	0	0	9	0	0	0	0	0	0	0	0	0
61	130	1	0	0	0	0	1	1	1	1	1	1	0	1	1	1	1	0	1	0	1	1	1	0	0	0	0	0	0	1	0	1	0	0	0	11	11	9	12	6	8	7	15	0	11	4	0	12	11
61	131	1	1	1	1	1	1	1	1	1	1	1	1	1	1	1	1	1	1	1	1	1	1	1	1	1	1	1	1	1	1	1	1	1	1	11	7	12	9	7	11	5	11	0	11	0	0	13	15
61	132	1	1	1	1	1	1	1	1	1	1	1	1	1	1	1	1	1	1	1	1	1	1	1	1	1	1	1	1	1	1	1	1	1	1	4	7	10	8	8	9	6	11	0	10	0	0	10	13
61	133	0	0	0	0	0	0	0	0	0	0	0	0	0	0	0	0	0	0	0	0	0	0	0	0	0	0	0	0	0	0	0	0	0	0	0	0	0	0	8	0	0	0	0	0	0	0	0	0
61	134	0	1	0	0	0	0	0	1	0	0	1	1	0	0	0	1	0	1	1	1	1	1	1	1	1	0	1	1	1	1	1	0	1	1	7	10	14	9	9	9	7	12	0	8	1	0	12	12
61	135	0	0	0	0	0	0	0	0	0	0	0	0	0	0	0	0	0	0	0	0	0	0	0	0	0	0	0	0	0	0	0	0	0	0	0	0	0	0	7	0	0	1	0	0	0	0	0	0
61	136	1	0	1	1	1	0	1	1	1	1	1	1	0	1	1	1	1	1	0	0	1	1	1	1	0	1	1	1	0	0	0	0	0	0	7	8	11	7	9	9	8	8	0	11	0	0	12	12
61	137	1	0	0	0	1	1	1	1	1	0	0	1	1	0	1	1	0	1	0	0	0	1	1	0	0	1	1	0	1	0	0	0	0	0	6	7	8	5	6	8	5	12	0	7	2	0	7	16
61	138	1	1	1	1	1	1	1	1	1	1	1	1	1	1	1	1	1	1	1	1	1	1	1	1	1	1	1	1	1	1	1	1	1	1	6	7	13	9	8	7	7	13	0	7	0	0	10	12
61	139	0	0	0	0	0	0	0	0	0	0	0	0	0	0	0	0	0	0	0	0	0	0	0	0	0	0	0	0	0	0	0	0	0	0	0	0	0	0	7	0	0	0	0	0	0	0	0	0
61	140	0	0	0	0	0	0	0	0	0	0	0	0	0	0	0	0	0	0	0	0	0	0	0	0	0	0	0	0	0	0	0	0	0	0	0	0	1	0	8	2	0	1	0	0	0	0	0	0
61	141	1	1	1	1	1	1	1	1	1	1	1	1	1	1	1	1	1	1	1	1	1	1	1	1	1	1	1	1	1	1	1	1	1	1	13	9	13	13	10	9	7	14	0	12	0	0	14	15
61	142	1	0	0	1	1	1	1	1	1	0	1	1	1	0	1	1	1	0	0	0	0	1	0	0	0	0	0	0	0	1	0	0	0	0	7	5	9	10	7	8	4	10	0	13	3	0	7	9
61	143	0	1	1	1	0	0	0	0	0	1	1	0	0	0	0	0	0	0	0	1	1	1	1	1	1	1	1	1	0	1	0	1	0	0	9	5	11	10	8	9	7	11	0	9	1	0	8	14
61	144	0	1	1	0	0	0	1	0	1	0	1	0	0	0	0	0	0	0	0	1	0	0	1	1	0	1	1	0	1	1	0	1	0	1	11	8	12	8	9	10	5	13	0	8	1	0	8	14
61	145	1	0	1	1	1	1	1	1	1	0	1	1	1	0	1	1	1	1	1	0	0	0	1	0	0	1	0	0	1	1	1	1	0	0	4	10	13	8	4	7	9	9	0	9	0	0	8	14
61	146	0	1	0	0	0	1	0	0	1	1	0	0	1	0	0	0	0	0	0	1	0	0	1	1	1	0	1	1	0	1	1	0	1	1	6	4	12	8	8	10	5	10	0	8	1	0	12	12
61	147	0	1	0	0	0	0	0	1	0	0	1	0	0	0	0	0	0	0	1	1	1	0	0	0	0	1	1	1	1	0	1	1	1	1	9	6	12	7	10	11	5	12	0	9	1	0	11	12
61	148	1	0	1	1	0	1	1	1	1	1	1	1	1	0	1	1	1	0	0	1	0	0	1	1	0	0	0	0	0	0	0	0	0	0	6	6	9	7	6	10	4	10	0	12	2	1	8	12
61	149	0	1	1	0	0	0	0	0	1	1	0	1	0	0	0	1	0	1	1	1	1	0	1	1	1	1	0	1	1	1	1	0	1	1	8	6	14	9	10	9	7	14	0	8	1	0	10	16
61	150	0	1	0	0	0	0	1	0	1	0	0	0	0	0	0	1	0	0	0	1	1	1	0	0	1	0	1	0	0	1	0	1	1	1	4	5	9	6	8	7	5	8	0	6	3	0	6	12
61	151	1	1	1	1	1	1	1	1	1	1	1	1	1	1	1	1	1	1	1	1	1	1	1	1	1	1	1	1	1	1	1	1	1	1	10	10	11	11	8	12	9	9	0	15	0	0	10	13
61	152	1	0	1	1	0	0	1	1	1	1	0	1	0	1	1	1	1	1	0	0	0	0	1	0	0	0	0	0	0	1	0	0	1	1	6	5	8	8	8	7	3	6	0	7	2	0	7	9
61	153	1	1	1	1	1	1	1	1	1	1	1	1	1	1	1	1	1	1	1	1	1	1	1	1	1	1	1	1	1	1	1	1	1	1	13	9	15	8	9	11	8	10	0	12	0	0	12	9
61	154	0	1	0	0	0	1	0	0	1	1	0	0	0	1	0	0	1	0	1	0	1	1	1	1	1	1	0	0	0	1	1	1	1	1	5	6	9	8	9	11	2	7	0	6	2	0	9	15
61	155	1	1	1	1	1	1	1	1	1	1	1	1	1	1	1	1	1	1	1	1	1	1	1	1	1	1	1	1	1	1	1	1	1	1	7	8	14	11	8	10	8	10	0	10	0	0	14	15
61	156	0	1	0	0	0	1	0	1	0	1	0	0	0	0	0	0	1	0	1	1	1	0	1	1	1	0	1	0	1	1	1	1	1	1	9	9	8	9	6	8	5	13	0	7	0	0	8	14
61	157	0	1	1	1	0	0	0	1	0	1	0	0	1	0	1	1	0	0	1	1	1	0	1	1	1	1	1	0	0	0	1	1	1	1	5	5	11	8	9	8	3	11	0	13	0	0	9	11
61	158	0	1	0	1	0	0	1	0	0	1	0	0	0	0	1	0	1	0	1	1	1	0	1	1	1	0	1	0	1	0	1	1	1	0	6	6	7	8	8	10	4	11	0	8	1	1	11	9
61	159	0	1	1	0	0	1	1	0	0	0	0	0	1	0	0	1	1	0	0	1	1	1	1	1	1	0	1	1	1	0	1	1	0	0	12	10	11	5	8	10	7	9	0	10	1	0	10	13
61	160	1	0	1	1	0	1	1	1	1	0	1	1	1	1	1	0	1	1	0	1	0	0	0	0	0	0	0	0	0	1	0	0	0	0	7	7	10	10	9	12	2	9	0	7	1	0	9	11
61	161	0	1	0	0	1	1	0	0	0	1	0	1	0	0	0	1	0	0	1	0	1	1	1	0	1	1	0	1	1	1	1	1	0	1	10	8	14	8	8	9	12	11	0	13	1	0	11	10
61	162	0	0	0	0	0	0	0	0	0	0	0	0	0	0	0	0	0	0	0	0	0	0	0	0	0	0	0	0	0	0	0	0	0	0	0	0	0	0	8	0	0	0	0	0	0	0	0	0
61	163	1	1	1	1	1	1	1	1	1	1	1	1	1	1	1	1	1	1	1	1	1	1	1	1	1	1	1	1	1	1	1	1	1	1	14	7	11	11	7	10	9	13	0	13	0	0	15	13
61	164	0	0	0	0	0	0	0	0	0	0	0	0	0	0	0	0	0	0	0	0	0	0	0	0	0	0	0	0	0	0	0	0	0	0	0	0	0	0	9	0	0	0	0	0	0	0	0	0
61	165	0	1	0	0	1	0	0	0	0	0	1	0	0	0	1	1	1	0	0	1	1	1	1	1	1	1	1	0	0	1	1	0	0	1	10	8	10	7	9	11	6	10	0	8	0	0	12	15
61	166	0	1	0	1	0	0	0	1	0	0	0	1	1	0	1	0	0	0	1	1	1	1	1	1	1	1	1	1	1	1	1	1	1	0	8	10	12	6	8	11	11	12	0	9	1	0	9	12
61	167	0	0	0	0	0	0	0	0	0	0	0	0	0	0	0	0	0	0	0	0	0	0	0	0	0	0	0	0	0	0	0	0	0	0	0	0	0	0	9	0	0	0	0	0	0	0	0	0
61	168	0	0	0	0	0	0	0	0	0	0	0	0	0	0	0	0	0	0	0	0	0	0	0	0	0	0	0	0	0	0	0	0	0	0	0	0	0	0	7	0	0	0	0	0	0	0	0	0
61	169	1	1	1	1	1	1	1	1	1	1	1	1	1	1	1	1	1	1	1	1	1	1	1	1	1	1	1	1	1	1	1	1	1	1	12	11	13	11	9	12	14	12	0	11	0	0	14	17
61	170	0	1	0	0	0	0	0	1	0	1	1	1	0	1	0	0	1	1	1	1	1	1	1	0	0	1	0	1	1	0	0	0	1	1	7	6	7	4	5	8	2	9	0	10	3	0	6	8
61	171	0	0	0	0	0	0	0	0	0	0	0	0	0	0	0	0	0	0	0	0	0	0	0	0	0	0	0	0	0	0	0	0	0	0	0	0	0	0	6	0	0	0	0	0	0	0	0	0
61	172	1	1	1	1	1	1	1	1	1	1	1	1	1	1	1	1	1	1	1	1	1	1	1	1	1	1	1	1	1	1	1	1	1	1	14	16	11	11	9	11	8	11	0	10	0	0	9	14
61	173	1	0	0	1	1	1	0	1	1	1	1	1	0	1	1	1	1	1	0	0	0	1	0	0	0	0	0	0	0	0	0	0	0	1	6	6	8	5	5	7	7	8	0	10	2	0	10	13
61	174	1	0	1	1	1	0	1	1	1	1	1	1	0	1	1	0	1	0	0	0	0	0	0	0	0	0	0	0	0	0	0	1	0	0	3	5	11	5	8	10	5	6	0	6	0	0	3	14
61	175	0	0	0	0	0	0	0	0	0	0	0	0	0	0	0	0	0	0	0	0	0	0	0	0	0	0	0	0	0	0	0	0	0	0	0	0	0	0	7	0	0	0	0	0	0	0	0	0
61	176	1	0	1	1	1	1	0	0	0	1	1	1	1	1	1	0	1	1	0	0	1	0	1	1	1	0	1	0	0	0	0	0	0	0	11	10	15	9	10	11	7	11	0	10	2	0	14	10
61	177	0	1	0	0	1	1	1	1	0	0	0	0	0	0	1	1	0	0	1	1	0	1	1	0	1	1	0	1	1	1	1	1	1	1	9	9	11	7	7	12	9	9	0	9	1	0	11	15
61	178	0	0	0	0	0	0	0	0	0	0	0	0	0	0	0	0	0	0	0	0	0	0	0	0	0	0	0	0	0	0	0	0	0	0	0	0	0	0	8	0	0	0	0	0	0	0	0	0
61	179	1	1	1	1	1	1	1	1	1	1	1	1	1	1	1	1	1	1	1	1	1	1	1	1	1	1	1	1	1	1	1	1	1	1	15	12	12	8	7	10	13	13	0	8	0	0	12	11
61	180	1	1	1	1	1	1	1	1	1	1	1	1	1	1	1	1	1	1	1	1	1	1	1	1	1	1	1	1	1	1	1	1	1	1	7	11	12	11	8	10	5	13	0	9	0	0	11	9
61	181	0	1	0	0	0	0	0	1	1	0	0	1	1	1	0	0	1	0	1	1	1	0	0	1	0	1	1	1	1	1	1	0	1	1	9	10	10	5	7	9	7	12	0	8	1	0	5	11
61	182	1	0	1	0	1	0	0	1	1	1	0	0	1	1	1	0	1	1	0	0	0	0	1	0	0	0	0	1	0	0	0	1	0	0	3	3	6	4	9	6	0	8	0	6	0	0	7	10
61	183	1	0	0	1	1	0	1	1	1	1	1	1	1	1	1	1	0	0	0	0	0	0	0	0	0	0	0	1	0	0	1	0	0	1	8	9	10	8	9	7	7	11	0	11	0	0	9	14
61	184	1	1	1	1	1	1	1	1	1	1	1	1	1	1	1	1	1	1	1	1	1	1	1	1	1	1	1	1	1	1	1	1	1	1	7	9	13	11	8	8	8	11	0	8	0	0	10	16
61	185	1	1	1	1	1	1	1	1	1	1	1	1	1	1	1	1	1	1	1	1	1	1	1	1	1	1	1	1	1	1	1	1	1	1	7	5	13	7	9	9	5	13	0	10	0	0	10	12
61	186	0	0	0	0	0	0	0	0	0	0	0	0	0	0	0	0	0	0	0	0	0	0	0	0	0	0	0	0	0	0	0	0	0	0	0	0	0	0	9	0	0	0	0	0	0	0	0	0
61	187	1	0	1	1	1	1	1	1	1	1	1	0	0	1	1	1	1	1	0	0	0	0	0	0	1	0	1	0	0	1	0	0	0	0	8	13	13	9	6	9	8	10	0	11	4	0	10	12
61	188	1	1	1	1	1	1	1	1	1	1	1	1	1	1	1	1	1	1	1	1	1	1	1	1	1	1	1	1	1	1	1	1	1	1	8	10	11	9	7	12	7	15	0	12	0	0	11	13
61	189	1	0	0	0	1	1	0	1	0	1	0	1	0	1	1	0	0	1	1	0	1	0	1	0	1	0	0	0	1	0	0	0	0	0	4	3	8	6	7	10	7	9	0	10	1	0	6	11
61	190	0	1	0	0	0	0	1	0	0	0	0	0	1	0	0	0	0	0	0	1	1	1	0	1	1	0	1	1	1	0	1	1	0	1	7	7	6	9	7	8	2	12	0	12	1	0	9	9
61	191	1	1	1	1	1	1	1	1	1	1	1	1	1	1	1	1	1	1	1	1	1	1	1	1	1	1	1	1	1	1	1	1	1	1	9	9	13	10	6	11	9	12	0	13	0	0	12	16
61	192	1	1	1	1	1	1	1	1	1	1	1	1	1	1	1	1	1	1	1	1	1	1	1	1	1	1	1	1	1	1	1	1	1	1	8	9	12	11	7	10	6	14	0	9	0	0	17	9
61	193	1	1	1	1	1	1	1	1	1	1	1	1	1	1	1	1	1	1	1	1	1	1	1	1	1	1	1	1	1	1	1	1	1	1	14	9	9	9	8	10	6	9	0	8	0	0	12	13
61	194	0	0	0	0	0	0	0	0	0	0	0	0	0	0	0	0	0	0	0	0	0	0	0	0	0	0	0	0	0	0	0	0	0	0	0	0	0	0	10	0	0	0	0	0	0	0	0	0
61	195	0	1	1	0	0	1	0	0	0	0	0	0	0	0	0	0	0	0	1	0	1	1	0	1	1	1	1	0	1	1	1	1	1	1	8	10	16	11	8	12	6	9	0	12	0	0	9	14
61	196	0	0	0	0	0	0	0	0	0	0	0	0	0	0	0	0	0	0	0	0	0	0	0	0	0	0	0	0	0	0	0	0	0	0	0	0	0	0	6	0	0	0	0	0	0	0	0	0
61	197	0	1	0	1	0	0	0	0	0	0	0	0	0	0	0	1	0	1	1	1	1	0	1	1	0	1	1	0	1	1	1	1	1	1	8	7	10	13	8	8	7	9	0	10	0	0	10	11
61	198	1	0	1	1	1	1	1	1	1	1	0	0	1	1	1	1	1	1	0	0	0	0	1	0	0	0	1	0	0	0	0	0	0	0	3	4	10	5	9	7	3	8	0	11	2	0	9	11
61	199	1	0	1	1	1	1	1	1	0	0	1	0	1	0	1	1	1	1	0	0	0	1	0	0	0	1	0	1	0	0	0	1	0	1	7	8	12	8	7	9	7	8	0	9	3	0	11	11
61	200	1	1	1	1	1	1	1	1	1	1	1	1	1	1	1	1	1	1	1	1	1	1	1	1	1	1	1	1	1	1	1	1	1	1	8	12	10	9	6	11	10	11	0	13	0	0	12	11
61	201	1	0	1	0	1	0	0	0	1	1	0	1	1	1	1	0	1	1	0	0	0	0	1	1	0	1	0	0	0	0	0	0	0	0	3	2	10	6	7	7	6	8	0	8	4	1	7	12
61	202	1	1	1	1	1	1	1	1	1	1	1	1	1	1	1	1	1	1	1	1	1	1	1	1	1	1	1	1	1	1	1	1	1	1	7	8	10	10	7	12	10	9	0	7	0	0	15	11
61	203	0	1	0	0	0	0	0	0	0	0	0	0	0	0	0	0	0	1	1	0	1	1	1	1	1	1	1	1	1	1	1	1	1	1	7	7	8	7	8	8	3	10	0	7	1	0	10	9
61	204	0	1	0	0	1	0	0	0	0	0	0	1	0	0	0	0	0	0	1	1	1	0	1	0	0	1	0	0	1	1	1	0	1	1	7	7	9	4	5	11	6	9	0	6	0	0	7	10
61	205	0	1	0	0	0	0	0	1	0	1	0	0	0	0	0	1	0	0	1	0	1	0	1	0	1	1	1	0	0	1	1	1	1	1	6	7	10	7	6	8	5	9	0	6	0	0	4	9
61	206	0	1	1	1	0	0	0	1	0	0	1	1	0	0	1	0	0	0	0	0	1	1	0	0	1	1	1	1	1	1	1	0	1	1	8	6	11	9	7	7	7	13	0	12	0	0	10	10
61	207	0	0	0	0	0	0	0	0	0	0	0	0	0	0	0	0	0	0	0	0	0	0	0	0	0	0	0	0	0	0	0	0	0	0	0	0	0	0	5	0	0	0	0	0	0	0	0	0
61	208	1	0	1	1	1	0	1	1	1	1	1	1	0	1	0	0	1	0	1	0	0	0	1	0	0	1	1	0	1	0	0	0	0	1	7	10	12	8	8	10	7	13	0	12	3	1	12	12
61	209	1	1	1	1	1	1	1	1	1	1	1	1	1	1	1	1	1	1	1	1	1	1	1	1	1	1	1	1	1	1	1	1	1	1	11	11	11	7	8	8	8	8	0	10	0	0	14	11
61	210	1	0	1	1	0	1	1	1	1	1	0	0	0	1	1	0	1	1	1	0	1	0	0	0	1	1	0	0	0	1	0	0	0	0	6	3	11	4	7	9	4	10	0	8	2	0	7	11
61	211	0	1	0	0	0	0	1	0	0	0	0	1	0	0	1	0	0	1	1	1	1	1	1	1	1	0	0	1	0	0	1	1	1	1	6	6	8	3	7	10	6	10	0	10	1	0	11	13
61	212	0	1	0	0	1	1	1	1	0	1	1	0	0	0	0	0	0	1	0	1	1	1	1	1	0	1	0	1	1	1	1	1	1	1	8	8	9	8	8	9	7	8	0	10	3	0	11	16
61	213	0	0	0	0	0	0	0	0	0	0	0	0	0	0	0	0	0	0	0	0	0	0	0	0	0	0	0	0	0	0	0	0	0	0	0	0	0	0	8	0	0	0	0	0	0	0	0	0
61	214	1	0	1	1	1	0	1	1	1	0	0	1	1	1	0	0	0	1	0	0	0	0	0	0	1	0	0	0	1	0	0	0	0	0	6	11	13	8	8	8	9	9	0	9	2	0	7	12
61	215	0	0	0	0	0	0	0	0	0	0	0	0	0	0	0	0	0	0	0	0	0	0	0	0	0	0	0	0	0	0	0	0	0	0	0	0	0	0	8	0	0	0	0	0	0	0	0	0
61	216	0	0	0	0	0	0	0	0	0	0	0	0	0	0	0	0	0	0	0	0	0	0	0	0	0	0	0	0	0	0	0	0	0	0	0	0	0	0	6	0	0	0	0	0	0	0	0	0
61	217	0	0	0	0	0	0	0	0	0	0	0	0	0	0	0	0	0	0	0	0	0	0	0	0	0	0	0	0	0	0	0	0	0	0	0	0	0	0	6	0	0	0	0	0	0	0	0	0
61	218	1	1	1	1	1	1	1	1	1	1	1	1	1	1	1	1	1	1	1	1	1	1	1	1	1	1	1	1	1	1	1	1	1	1	19	14	12	13	8	10	11	12	0	12	0	0	16	15
61	219	0	0	0	0	0	0	0	0	0	0	0	0	0	0	0	0	0	0	0	0	0	0	0	0	0	0	0	0	0	0	0	0	0	0	0	0	0	0	7	0	0	0	0	0	0	0	0	0
61	220	1	0	1	0	1	1	1	1	0	1	1	0	1	1	1	1	0	1	0	1	0	1	0	0	0	0	1	0	0	1	1	0	0	0	8	6	11	5	9	9	5	9	0	8	3	0	9	10
61	221	1	0	0	1	1	1	0	0	1	0	0	1	1	1	0	1	1	1	1	0	0	1	0	0	0	1	1	0	0	0	1	0	0	0	9	8	9	5	6	9	5	11	0	12	1	0	11	14
61	222	0	0	0	0	0	0	0	0	0	0	0	0	0	0	0	0	0	0	0	0	0	0	0	0	0	0	0	0	0	0	0	0	0	0	0	0	0	0	7	0	0	0	0	0	0	0	0	0
61	223	0	1	0	0	1	0	0	0	0	0	1	0	0	0	0	1	1	0	1	1	1	0	1	0	1	1	0	1	1	1	1	0	1	1	10	10	11	7	8	8	3	10	0	7	1	0	14	17
61	224	0	0	0	0	0	0	0	0	0	0	0	0	0	0	0	0	0	0	0	0	0	0	0	0	0	0	0	0	0	0	0	0	0	0	0	0	0	0	9	0	0	0	0	0	0	0	0	0
61	225	1	1	1	1	1	1	1	1	1	1	1	1	1	1	1	1	1	1	1	1	1	1	1	1	1	1	1	1	1	1	1	1	1	1	12	10	13	11	6	12	12	13	0	13	0	0	17	18
61	226	0	0	0	0	0	0	0	0	0	0	0	0	0	0	0	0	0	0	0	0	0	0	0	0	0	0	0	0	0	0	0	0	0	0	1	0	0	0	9	0	0	0	0	0	0	0	0	0
61	227	1	1	1	1	1	1	1	1	1	1	1	1	1	1	1	1	1	1	1	1	1	1	1	1	1	1	1	1	1	1	1	1	1	1	10	6	13	9	8	11	7	13	0	10	0	0	11	12
61	228	1	1	1	1	1	1	1	1	1	1	1	1	1	1	1	1	1	1	1	1	1	1	1	1	1	1	1	1	1	1	1	1	1	1	7	5	9	12	8	12	7	10	0	12	0	0	7	10
61	229	1	0	0	1	1	1	1	0	1	1	1	1	1	1	1	1	1	0	0	0	0	0	0	1	0	0	0	0	0	0	0	1	1	0	6	4	11	9	9	8	3	9	0	12	3	0	10	17
61	230	0	0	0	0	0	0	0	0	0	0	0	0	0	0	0	0	0	0	0	0	0	0	0	0	0	0	0	0	0	0	0	0	0	0	0	0	0	0	7	0	0	0	0	0	0	0	0	0
61	231	1	1	1	1	1	1	1	1	1	1	1	1	1	1	1	1	1	1	1	1	1	1	1	1	1	1	1	1	1	1	1	1	1	1	13	14	11	7	4	9	10	9	0	11	0	0	11	18
61	232	0	0	0	0	0	0	0	0	0	0	0	0	0	0	0	0	0	0	0	0	0	0	0	0	0	0	0	0	0	0	0	0	0	0	0	0	0	0	9	0	0	0	0	0	0	0	0	0
61	233	1	0	1	1	0	0	1	0	1	0	0	0	0	1	1	1	1	1	1	0	1	0	1	0	0	0	0	1	0	1	0	0	0	0	8	10	9	5	7	8	5	6	0	6	2	0	5	13
61	234	1	1	1	1	1	1	1	1	1	1	1	1	1	1	1	1	1	1	1	1	1	1	1	1	1	1	1	1	1	1	1	1	1	1	5	11	12	10	7	12	14	13	0	15	0	0	14	12
61	235	1	1	1	1	1	1	1	1	1	1	1	1	1	1	1	1	1	1	1	1	1	1	1	1	1	1	1	1	1	1	1	1	1	1	8	7	12	6	8	11	5	8	0	7	0	0	6	11
61	236	1	1	1	1	1	1	1	1	1	1	1	1	1	1	1	1	1	1	1	1	1	1	1	1	1	1	1	1	1	1	1	1	1	1	12	8	12	8	9	9	6	11	0	9	0	0	12	11
61	237	1	0	1	1	1	1	0	1	1	1	0	1	0	0	1	1	0	1	0	0	0	0	1	1	1	0	0	0	1	1	0	0	0	1	8	8	11	5	8	7	4	11	0	9	3	1	9	10
61	238	1	1	1	1	1	1	1	1	1	1	1	1	1	1	1	1	1	1	1	1	1	1	1	1	1	1	1	1	1	1	1	1	1	1	10	6	16	9	11	7	6	11	0	12	1	0	12	13
61	239	1	0	0	1	1	1	1	0	1	0	1	0	1	0	1	1	1	0	0	0	0	1	0	1	0	1	0	1	0	1	1	0	0	0	4	6	6	9	10	10	7	7	0	9	1	0	12	9
61	240	1	1	1	1	1	1	1	1	1	1	1	1	1	1	1	1	1	1	1	1	1	1	1	1	1	1	1	1	1	1	1	1	1	1	8	5	16	10	5	10	6	11	0	10	1	0	12	15
61	241	0	0	0	0	0	0	0	0	0	0	0	0	0	0	0	0	0	0	0	0	0	0	0	0	0	0	0	0	0	0	0	0	0	0	0	0	1	0	10	0	0	2	0	0	0	0	0	0
61	242	1	1	1	1	1	1	1	1	1	1	1	1	1	1	1	1	1	1	1	1	1	1	1	1	1	1	1	1	1	1	1	1	1	1	11	8	12	11	5	9	11	14	0	10	0	0	11	12
61	243	1	0	1	1	1	1	1	1	0	1	1	1	1	1	0	1	1	1	0	0	0	0	0	0	1	0	1	1	1	0	0	0	0	0	6	7	10	7	8	8	1	12	0	10	2	0	8	9
61	244	1	0	1	1	1	1	1	1	1	0	1	1	1	1	0	1	1	0	0	0	1	0	0	0	0	0	0	1	1	0	0	0	0	0	9	5	12	10	8	8	6	11	0	11	2	0	10	15
61	245	1	0	1	0	1	0	0	1	0	1	1	0	1	1	1	0	0	0	0	1	0	1	0	0	0	0	0	0	0	1	1	1	1	0	7	5	11	5	9	10	8	8	0	7	0	0	8	11
61	246	0	0	0	0	0	0	0	0	0	0	0	0	0	0	0	0	0	0	0	0	0	0	0	0	0	0	0	0	0	0	0	0	0	0	0	0	0	0	7	0	0	0	0	0	0	0	0	0
61	247	1	1	1	1	1	1	1	1	1	1	1	1	1	1	1	1	1	1	1	1	1	1	1	1	1	1	1	1	1	1	1	1	1	1	12	14	13	12	7	7	10	10	0	12	0	0	12	14
61	248	0	0	0	0	0	0	0	0	0	0	0	0	0	0	0	0	0	0	0	0	0	0	0	0	0	0	0	0	0	0	0	0	0	0	0	0	0	0	9	0	0	0	0	0	0	0	0	0
61	249	0	0	0	0	0	0	0	0	0	0	0	0	0	0	0	0	0	0	0	0	0	0	0	0	0	0	0	0	0	0	0	0	0	0	0	0	1	0	8	0	0	0	0	0	0	0	0	0
61	250	0	0	0	0	0	0	0	0	0	0	0	0	0	0	0	0	0	0	0	0	0	0	0	0	0	0	0	0	0	0	0	0	0	0	0	0	0	0	7	0	0	0	0	0	0	0	0	0
61	251	1	0	1	1	0	1	0	0	1	1	1	1	1	0	1	1	1	1	0	0	0	0	0	1	0	0	0	0	0	0	0	0	0	0	11	9	12	7	9	5	4	11	0	7	2	0	8	13
61	252	1	1	1	1	1	1	1	1	1	1	1	1	1	1	1	1	1	1	1	1	1	1	1	1	1	1	1	1	1	1	1	1	1	1	8	11	14	10	10	8	11	12	0	9	1	0	10	12
61	253	0	1	0	1	0	0	0	0	0	0	0	0	0	0	0	0	0	1	1	0	0	1	1	1	0	0	1	1	1	1	1	0	1	1	8	8	11	7	8	9	5	7	0	10	2	0	8	13
61	254	1	0	0	1	0	1	1	1	1	1	1	1	0	1	1	1	1	1	1	0	0	0	1	0	0	0	0	0	1	1	0	0	0	0	6	5	14	4	10	9	7	8	0	6	1	0	8	6
61	255	0	1	0	0	0	0	1	0	1	0	1	0	0	0	1	1	0	0	1	1	1	1	1	1	1	0	1	1	1	1	1	1	0	1	12	9	8	9	9	9	7	10	0	8	0	0	12	15
61	256	1	0	1	1	0	1	1	0	1	0	1	1	1	1	1	0	1	1	0	0	1	0	1	0	0	1	1	0	0	0	0	0	0	0	5	6	13	5	7	8	7	13	0	12	2	0	5	14
71	1	1	1	1	1	1	1	1	1	1	1	1	1	1	1	1	1	1	1	1	1	1	1	1	1	1	1	1	1	1	1	1	1	1	1	13	10	12	4	7	11	7	5	0	5	0	0	9	14
71	2	1	1	1	1	1	1	1	1	1	1	1	1	1	1	1	1	1	1	1	1	1	1	1	1	1	1	1	1	1	1	1	1	1	1	11	8	10	8	7	10	6	8	0	9	0	0	10	8
71	3	1	1	1	1	1	1	1	1	1	1	1	1	1	1	1	1	1	1	1	1	1	1	1	1	1	1	1	1	1	1	1	1	1	1	9	7	14	7	6	9	11	14	0	11	0	0	10	9
71	4	0	1	0	0	0	0	0	1	0	0	0	1	1	0	0	0	0	0	1	1	1	1	1	1	1	1	1	1	1	1	1	1	0	1	7	5	9	5	6	7	8	7	0	10	2	0	8	11
71	5	1	1	1	1	1	1	1	1	1	1	1	1	1	1	1	1	1	1	1	1	1	1	1	1	1	1	1	1	1	1	1	1	1	1	10	10	12	10	9	10	9	13	0	10	0	0	12	12
71	6	0	0	0	0	0	0	0	0	0	0	0	0	0	0	0	0	0	0	0	0	0	0	0	0	0	0	0	0	0	0	0	0	0	0	0	0	0	0	6	0	0	0	0	0	0	0	0	0
71	7	0	1	0	0	0	0	0	0	1	0	1	1	0	0	1	0	0	0	1	0	1	1	1	0	1	1	1	1	1	1	1	1	1	0	14	17	12	13	7	9	14	15	0	11	1	0	16	12
71	8	0	0	0	0	0	0	0	0	0	0	0	0	0	0	0	0	0	0	0	0	0	0	0	0	0	0	0	0	0	0	0	0	0	0	0	0	0	0	6	0	0	0	0	0	0	0	0	0
71	9	0	0	0	0	0	0	0	0	0	0	0	0	0	0	0	0	0	0	0	0	0	0	0	0	0	0	0	0	0	0	0	0	0	0	0	0	0	0	8	0	0	0	0	0	0	0	0	0
71	10	1	0	1	1	1	1	1	1	0	1	1	1	0	0	1	1	0	1	1	0	1	0	0	0	1	0	1	0	1	0	0	0	0	1	16	11	12	12	9	12	11	15	0	12	2	0	11	15
71	11	0	0	0	0	0	0	0	0	0	0	0	0	0	0	0	0	0	0	0	0	0	0	0	0	0	0	0	0	0	0	0	0	0	0	0	0	0	0	9	1	0	0	0	0	0	0	0	0
71	12	1	1	1	1	1	1	1	1	1	1	1	1	1	1	1	1	1	1	1	1	1	1	1	1	1	1	1	1	1	1	1	1	1	1	12	14	14	10	7	11	15	15	0	11	0	0	14	19
71	13	0	1	0	0	0	0	0	0	1	0	0	0	1	0	1	0	1	1	1	0	1	1	1	1	0	1	1	0	1	0	0	1	1	1	6	6	8	3	8	9	8	12	0	8	2	0	7	9
71	14	0	0	0	0	0	0	0	0	0	0	0	0	0	0	0	0	0	0	0	0	0	0	0	0	0	0	0	0	0	0	0	0	0	0	0	0	0	0	7	0	0	0	0	0	0	0	0	0
71	15	0	0	0	0	0	0	0	0	0	0	0	0	0	0	0	0	0	0	0	0	0	0	0	0	0	0	0	0	0	0	0	0	0	0	0	0	0	0	6	0	0	0	0	0	0	0	0	0
71	16	0	0	0	0	0	0	0	0	0	0	0	0	0	0	0	0	0	0	0	0	0	0	0	0	0	0	0	0	0	0	0	0	0	0	0	0	0	0	7	0	0	0	0	0	0	0	0	0
71	17	1	0	1	1	1	0	0	0	0	0	1	1	1	1	1	0	1	1	0	0	0	0	0	0	1	0	1	0	0	0	0	0	0	1	15	12	11	11	8	11	13	12	0	13	0	0	16	17
71	18	1	0	0	1	0	0	0	0	1	1	1	1	0	1	0	1	0	1	0	0	1	0	0	0	0	0	1	0	0	1	0	0	1	0	4	5	7	5	7	9	2	8	0	5	2	0	7	7
71	19	1	1	1	1	1	1	1	1	1	1	1	1	1	1	1	1	1	1	1	1	1	1	1	1	1	1	1	1	1	1	1	1	1	1	8	9	13	9	8	12	10	14	0	9	0	0	11	15
71	20	0	1	1	0	1	1	1	1	0	0	0	0	0	1	0	1	0	0	1	1	1	1	1	1	1	0	1	1	1	1	1	1	1	1	9	8	15	9	6	9	8	12	0	10	4	0	13	15
71	21	0	1	0	0	0	0	0	0	0	0	0	0	0	0	0	0	0	0	1	1	1	1	0	1	1	0	1	1	1	0	1	1	1	1	10	12	10	8	9	9	9	13	0	14	1	0	5	11
71	22	0	1	0	1	0	1	0	1	1	0	0	1	1	0	0	0	0	0	1	1	1	1	1	0	1	1	0	1	1	1	1	1	0	0	14	9	11	12	6	7	9	16	0	12	1	0	10	8
71	23	0	0	0	0	0	0	0	0	0	0	0	0	0	0	0	0	0	0	0	0	0	0	0	0	0	0	0	0	0	0	0	0	0	0	0	0	0	0	9	0	0	0	0	0	0	0	0	0
71	24	0	1	1	0	0	0	0	0	0	1	0	0	1	0	1	0	1	0	0	1	1	0	1	0	1	0	1	0	0	1	0	0	0	1	11	12	11	8	8	10	6	9	0	7	1	0	10	12
71	25	0	1	1	0	0	0	0	0	0	1	0	0	0	1	0	0	0	0	1	1	1	1	1	1	1	1	1	1	1	0	1	1	1	1	12	13	15	10	9	8	12	11	0	10	1	0	11	14
71	26	0	0	0	0	0	0	0	0	0	0	0	0	0	0	0	0	0	0	0	0	0	0	0	0	0	0	0	0	0	0	0	0	0	0	0	0	0	0	8	0	0	0	0	0	0	0	0	0
71	27	1	1	1	1	1	1	1	1	1	1	1	1	1	1	1	1	1	1	1	1	1	1	1	1	1	1	1	1	1	1	1	1	1	1	12	14	15	13	9	8	11	13	0	12	1	0	14	13
71	28	1	0	0	0	1	1	1	0	1	0	1	1	0	1	1	1	0	0	1	1	0	0	0	0	1	0	1	1	0	0	0	0	0	0	3	5	8	7	7	10	3	9	0	8	2	0	8	9
71	29	1	1	1	1	1	1	1	1	1	1	1	1	1	1	1	1	1	1	1	1	1	1	1	1	1	1	1	1	1	1	1	1	1	1	9	9	12	8	10	7	7	15	0	12	0	0	9	16
71	30	0	1	0	0	0	1	0	0	0	0	1	1	0	1	0	0	0	0	1	1	1	1	1	1	0	1	0	1	0	1	1	1	1	0	8	7	9	4	8	8	7	12	0	5	2	0	8	13
71	31	0	1	0	1	1	0	1	0	0	1	0	0	1	0	1	0	0	0	1	1	1	1	0	1	1	0	0	1	1	0	1	1	0	1	5	5	10	10	6	10	9	10	0	9	3	0	11	13
71	32	0	1	0	0	0	0	0	0	0	1	0	0	0	0	0	0	0	1	1	1	1	1	0	1	1	1	1	0	1	1	1	1	1	1	10	4	14	10	6	10	10	9	0	9	0	0	9	11
71	33	1	1	1	1	1	1	1	1	1	1	1	1	1	1	1	1	1	1	1	1	1	1	1	1	1	1	1	1	1	1	1	1	1	1	13	9	13	12	6	10	9	14	0	8	0	0	10	11
71	34	0	1	0	0	0	0	0	0	0	0	0	0	0	0	0	0	1	0	1	1	1	1	1	1	1	1	1	1	0	1	1	1	0	1	5	10	9	7	10	9	8	10	0	12	2	0	7	12
71	35	1	1	1	1	1	1	1	1	1	1	1	1	1	1	1	1	1	1	1	1	1	1	1	1	1	1	1	1	1	1	1	1	1	1	10	10	13	11	8	10	13	10	0	11	0	0	12	17
71	36	1	1	1	1	1	1	1	1	1	1	1	1	1	1	1	1	1	1	1	1	1	1	1	1	1	1	1	1	1	1	1	1	1	1	10	8	9	8	9	9	5	14	0	9	0	0	10	13
71	37	0	1	0	1	1	0	1	0	1	0	1	0	0	0	1	0	0	0	1	1	0	1	1	1	0	0	1	1	0	1	1	0	1	1	8	11	12	9	10	11	5	8	0	12	1	0	8	14
71	38	1	1	1	1	1	1	1	1	1	1	1	1	1	1	1	1	1	1	1	1	1	1	1	1	1	1	1	1	1	1	1	1	1	1	10	9	15	8	5	11	8	12	0	11	0	0	12	13
71	39	1	1	1	1	1	1	1	1	1	1	1	1	1	1	1	1	1	1	1	1	1	1	1	1	1	1	1	1	1	1	1	1	1	1	10	9	15	8	8	8	7	15	0	8	0	0	11	11
71	40	0	0	0	0	0	0	0	0	0	0	0	0	0	0	0	0	0	0	0	0	0	0	0	0	0	0	0	0	0	0	0	0	0	0	0	0	0	0	7	0	0	0	0	0	0	0	0	0
71	41	1	1	1	1	1	1	1	1	1	1	1	1	1	1	1	1	1	1	1	1	1	1	1	1	1	1	1	1	1	1	1	1	1	1	15	12	16	10	6	11	11	12	0	11	0	0	13	17
71	42	1	1	1	1	1	1	1	1	1	1	1	1	1	1	1	1	1	1	1	1	1	1	1	1	1	1	1	1	1	1	1	1	1	1	6	6	13	7	10	7	8	13	0	10	0	0	9	8
71	43	0	0	0	0	0	0	0	0	0	0	0	0	0	0	0	0	0	0	0	0	0	0	0	0	0	0	0	0	0	0	0	0	0	0	0	0	0	0	7	0	0	0	0	0	0	0	0	0
71	44	1	1	1	1	1	1	1	1	1	1	1	1	1	1	1	1	1	1	1	1	1	1	1	1	1	1	1	1	1	1	1	1	1	1	11	11	14	9	11	8	8	11	0	15	0	0	12	15
71	45	0	0	0	0	0	0	0	0	0	0	0	0	0	0	0	0	0	0	0	0	0	0	0	0	0	0	0	0	0	0	0	0	0	0	0	0	0	0	10	0	0	0	0	0	0	0	0	0
71	46	1	1	1	1	1	1	1	1	1	1	1	1	1	1	1	1	1	1	1	1	1	1	1	1	1	1	1	1	1	1	1	1	1	1	9	14	14	12	6	9	7	13	0	16	0	0	15	13
71	47	0	1	0	1	1	1	0	1	0	0	1	0	0	0	0	0	0	0	0	1	1	1	1	0	1	1	1	0	0	1	0	1	0	1	6	6	10	5	8	9	6	8	0	10	0	0	8	12
71	48	1	0	1	0	1	1	0	1	0	1	1	1	1	0	1	1	1	0	1	0	0	0	0	0	0	0	0	0	1	0	0	0	0	0	5	4	11	3	9	11	6	11	0	7	0	0	11	9
71	49	1	0	1	1	0	1	1	1	1	0	0	1	1	1	1	0	1	1	0	0	0	0	1	0	1	0	0	0	0	0	0	0	0	0	8	6	12	8	9	9	5	5	0	10	2	0	10	10
71	50	1	0	1	1	0	1	1	1	1	0	0	0	1	1	1	0	1	0	0	0	0	0	1	0	1	0	0	1	0	0	0	1	0	0	11	12	12	8	8	11	5	12	0	9	1	0	9	10
71	51	1	1	1	1	1	1	1	1	1	1	1	1	1	1	1	1	1	1	1	1	1	1	1	1	1	1	1	1	1	1	1	1	1	1	9	9	16	13	6	10	9	10	0	12	0	0	14	16
71	52	0	1	0	1	0	1	0	1	0	0	0	0	0	0	0	0	0	0	0	1	1	1	0	1	0	1	1	1	1	1	0	1	1	1	6	4	9	7	8	11	7	9	0	9	0	0	9	7
71	53	0	1	0	0	0	0	1	0	0	0	1	1	0	1	0	0	0	0	0	1	0	1	1	0	0	1	1	1	1	1	1	0	0	1	7	7	9	4	7	13	5	12	0	11	1	0	6	8
71	54	0	0	0	0	0	0	0	0	0	0	0	0	0	0	0	0	0	0	0	0	0	0	0	0	0	0	0	0	0	0	0	0	0	0	0	0	0	0	6	0	0	0	0	0	0	0	0	0
71	55	1	1	1	1	1	1	1	1	1	1	1	1	1	1	1	1	1	1	1	1	1	1	1	1	1	1	1	1	1	1	1	1	1	1	10	8	10	11	7	11	8	15	0	13	0	0	11	14
71	56	0	1	1	0	0	1	0	0	0	0	1	1	0	0	1	0	1	0	0	0	1	1	0	1	1	0	1	1	1	0	1	0	0	1	6	6	9	7	8	10	4	8	0	10	0	0	6	10
71	57	0	1	0	0	0	0	0	0	0	0	0	0	0	0	1	1	1	0	1	1	1	0	1	0	1	1	0	1	1	1	1	1	0	1	7	10	13	8	7	10	8	11	0	9	1	0	10	11
71	58	0	1	0	0	0	1	1	1	0	0	0	0	1	0	0	0	0	0	0	1	0	0	1	1	1	1	0	1	0	1	1	0	1	1	7	8	8	6	8	10	5	13	0	12	1	0	6	14
71	59	0	0	0	0	0	0	0	0	0	0	0	0	0	0	0	0	0	0	0	0	0	0	0	0	0	0	0	0	0	0	0	0	0	0	0	0	0	0	6	0	0	0	0	0	0	0	0	0
71	60	1	1	1	1	1	1	1	1	1	1	1	1	1	1	1	1	1	1	1	1	1	1	1	1	1	1	1	1	1	1	1	1	1	1	14	12	13	10	8	12	15	12	0	10	0	0	12	18
71	61	1	1	1	1	1	1	1	1	1	1	1	1	1	1	1	1	1	1	1	1	1	1	1	1	1	1	1	1	1	1	1	1	1	1	5	10	13	6	8	11	9	14	0	9	0	0	9	13
71	62	0	1	0	0	0	0	0	1	0	1	0	1	0	0	0	1	0	0	1	1	1	1	1	1	1	1	1	1	1	1	1	1	1	0	7	8	9	4	9	10	5	12	0	8	1	0	9	13
71	63	1	1	1	1	1	1	1	1	1	1	1	1	1	1	1	1	1	1	1	1	1	1	1	1	1	1	1	1	1	1	1	1	1	1	11	8	12	7	8	10	9	14	0	10	1	0	12	13
71	64	1	0	1	0	1	1	1	1	1	0	1	1	1	1	0	1	1	1	1	1	0	0	1	0	0	0	0	0	0	0	1	0	1	0	7	3	10	5	8	7	9	8	0	10	2	0	9	9
71	65	1	1	1	1	1	1	1	1	1	1	1	1	1	1	1	1	1	1	1	1	1	1	1	1	1	1	1	1	1	1	1	1	1	1	10	11	13	11	7	10	11	13	0	11	0	0	10	13
71	66	0	1	0	0	1	0	1	0	1	0	0	1	0	1	0	1	1	0	1	1	1	1	0	1	1	0	0	1	1	0	0	1	1	1	8	8	9	9	8	10	7	11	0	8	2	0	9	14
71	67	0	1	1	0	0	0	1	0	0	1	1	1	1	0	1	1	0	0	1	0	1	1	1	1	0	0	1	1	0	1	1	1	1	1	8	9	12	4	8	10	5	9	0	6	1	0	8	10
71	68	0	1	1	0	0	1	0	0	1	0	1	0	0	1	0	0	0	0	1	1	0	1	1	0	1	0	1	1	1	1	1	0	1	1	7	8	13	4	7	9	7	10	0	7	3	1	8	13
71	69	1	1	1	1	1	1	1	1	1	1	1	1	1	1	1	1	1	1	1	1	1	1	1	1	1	1	1	1	1	1	1	1	1	1	9	10	14	7	8	10	11	17	0	11	0	0	8	11
71	70	1	1	1	1	1	1	1	1	1	1	1	1	1	1	1	1	1	1	1	1	1	1	1	1	1	1	1	1	1	1	1	1	1	1	10	7	11	10	13	8	6	11	0	12	0	0	12	13
71	71	1	1	1	1	1	1	1	1	1	1	1	1	1	1	1	1	1	1	1	1	1	1	1	1	1	1	1	1	1	1	1	1	1	1	5	11	12	9	7	12	7	10	0	9	0	0	9	12
71	72	0	1	0	0	1	1	1	0	1	0	0	0	1	0	0	0	0	0	1	0	1	1	1	1	1	1	0	1	1	1	1	1	0	1	8	5	9	7	7	9	5	13	0	13	0	0	12	15
71	73	1	0	1	0	0	0	0	0	1	1	1	1	1	0	1	1	0	1	0	0	0	0	0	1	0	1	1	0	0	0	0	0	0	0	6	6	6	9	9	7	6	8	0	9	1	0	6	10
71	74	1	0	0	1	1	0	1	1	0	1	0	1	1	1	0	0	1	1	0	0	0	0	1	0	0	0	1	1	0	0	1	1	0	0	7	8	7	6	9	9	6	11	0	13	1	0	6	16
71	75	0	1	0	1	0	0	0	0	1	0	0	1	0	1	1	0	0	0	0	1	1	0	1	0	1	1	1	1	1	1	1	1	0	0	8	8	7	9	8	10	7	9	0	11	1	0	11	11
71	76	1	0	1	0	1	1	1	1	1	1	1	0	1	1	1	1	0	1	1	0	1	0	0	0	1	1	0	0	0	0	1	0	0	0	7	5	12	4	10	11	7	11	0	9	2	0	12	10
71	77	0	0	0	0	0	0	0	0	0	0	0	0	0	0	0	0	0	0	0	0	0	0	0	0	0	0	0	0	0	0	0	0	0	0	0	0	1	0	8	0	0	0	0	0	0	0	0	0
71	78	1	1	1	1	1	1	1	1	1	1	1	1	1	1	1	1	1	1	1	1	1	1	1	1	1	1	1	1	1	1	1	1	1	1	11	11	13	12	8	11	9	14	0	10	0	0	13	15
71	79	0	1	0	0	1	1	0	0	0	0	0	0	0	1	0	0	0	0	1	1	1	0	1	1	1	1	1	1	1	1	1	1	0	1	11	5	11	5	9	9	9	11	0	10	4	0	9	8
71	80	1	0	1	0	1	1	1	1	1	1	1	1	0	1	0	1	1	1	0	0	0	0	0	0	1	0	0	0	0	0	0	0	0	0	2	6	14	4	10	10	4	6	0	9	2	0	8	11
71	81	0	0	0	0	0	0	0	0	0	0	0	0	0	0	0	0	0	0	0	0	0	0	0	0	0	0	0	0	0	0	0	0	0	0	0	0	0	0	9	0	0	0	0	0	0	0	0	0
71	82	1	1	1	1	1	1	1	1	1	1	1	1	1	1	1	1	1	1	1	1	1	1	1	1	1	1	1	1	1	1	1	1	1	1	11	10	17	11	7	12	11	15	0	9	0	0	14	13
71	83	0	0	0	0	0	0	0	0	0	0	0	0	0	0	0	0	0	0	0	0	0	0	0	0	0	0	0	0	0	0	0	0	0	0	0	0	0	0	7	0	0	0	0	0	0	0	0	0
71	84	0	1	0	0	1	1	0	0	1	0	0	0	1	1	0	0	0	0	1	1	1	1	1	1	1	1	1	1	1	1	0	1	1	1	11	9	11	7	6	11	7	12	0	8	2	0	13	11
71	85	1	0	0	0	1	1	0	1	0	1	0	1	1	1	1	1	0	1	0	0	0	1	0	0	1	0	1	0	0	0	1	0	1	0	8	5	7	2	6	8	5	10	0	12	0	0	7	13
71	86	0	0	0	0	0	0	0	0	0	0	0	0	0	0	0	0	0	0	0	0	0	0	0	0	0	0	0	0	0	0	0	0	0	0	0	0	0	0	6	0	0	0	0	0	0	0	0	0
71	87	1	1	1	1	1	1	1	1	1	1	1	1	1	1	1	1	1	1	1	1	1	1	1	1	1	1	1	1	1	1	1	1	1	1	12	11	16	6	6	11	12	12	0	9	0	0	14	14
71	88	0	1	1	1	0	0	1	0	0	0	0	0	0	1	0	1	0	0	0	0	1	0	1	0	1	1	1	1	1	1	1	1	0	1	8	7	12	9	8	9	6	12	0	10	1	0	11	10
71	89	1	0	1	1	1	1	1	0	1	1	1	0	1	1	1	0	1	0	1	0	0	0	1	0	0	0	0	0	1	0	1	0	0	0	5	6	11	6	8	10	6	10	0	7	2	0	7	11
71	90	1	0	1	0	1	1	1	1	1	1	1	1	1	0	0	0	1	1	0	0	0	0	0	0	0	0	1	0	0	1	1	1	0	1	5	6	11	2	8	7	9	13	0	4	3	0	6	11
71	91	1	1	1	1	1	1	1	1	1	1	1	1	1	1	1	1	1	1	1	1	1	1	1	1	1	1	1	1	1	1	1	1	1	1	8	9	16	9	8	11	12	13	0	12	0	0	12	13
71	92	0	1	1	0	1	0	0	0	1	1	0	0	1	0	0	1	1	0	1	1	0	1	1	0	1	1	1	1	1	1	1	0	1	1	7	7	11	6	9	10	6	7	0	11	2	0	12	11
71	93	1	0	0	1	1	1	1	1	1	1	0	1	1	1	1	0	1	1	0	0	0	0	0	1	0	0	0	0	0	1	0	0	0	0	5	7	9	5	7	7	7	11	0	10	3	0	14	12
71	94	1	1	1	1	1	1	1	1	1	1	1	1	1	1	1	1	1	1	1	1	1	1	1	1	1	1	1	1	1	1	1	1	1	1	9	10	11	8	8	11	11	16	0	12	0	0	8	14
71	95	1	1	1	1	1	1	1	1	1	1	1	1	1	1	1	1	1	1	1	1	1	1	1	1	1	1	1	1	1	1	1	1	1	1	9	6	12	4	7	10	7	18	0	8	0	0	14	11
71	96	0	0	0	0	0	0	0	0	0	0	0	0	0	0	0	0	0	0	0	0	0	0	0	0	0	0	0	0	0	0	0	0	0	0	0	0	0	0	11	0	0	0	0	0	0	0	0	0
71	97	0	1	0	0	0	0	0	0	0	1	0	1	0	0	0	0	0	0	1	1	1	1	1	1	1	0	1	1	1	1	1	0	1	1	11	9	15	7	10	7	11	8	0	13	2	0	12	12
71	98	1	0	1	0	1	0	1	1	1	1	1	0	1	1	1	1	1	0	1	0	0	0	1	0	0	0	0	1	0	0	0	1	0	0	4	4	10	2	8	9	10	9	0	10	1	0	5	7
71	99	1	0	0	1	1	0	1	1	1	1	1	1	1	1	1	1	1	1	0	1	1	0	0	0	0	0	1	0	0	0	0	0	1	0	8	9	11	8	8	8	5	10	0	10	3	0	10	10
71	100	0	1	1	0	1	0	0	1	1	0	0	1	1	0	1	0	0	0	1	1	1	1	0	1	0	1	1	1	1	1	0	1	0	0	10	10	12	4	8	11	10	9	0	8	2	0	11	14
71	101	0	1	0	1	0	0	1	0	1	0	0	0	0	0	1	0	0	0	1	1	0	1	1	1	0	0	1	1	1	0	1	1	0	1	4	6	9	10	11	10	6	7	0	12	0	0	9	12
71	102	1	0	1	0	1	1	1	1	0	1	1	1	1	1	1	1	0	1	1	0	0	0	1	0	1	0	0	0	1	1	0	1	0	1	8	7	12	7	9	9	6	12	0	8	2	0	9	14
71	103	0	0	0	0	0	0	0	0	0	0	0	0	0	0	0	0	0	0	0	0	0	0	0	0	0	0	0	0	0	0	0	0	0	0	0	0	0	0	8	0	0	0	0	0	0	0	0	0
71	104	0	1	0	0	1	1	0	0	1	1	1	0	0	0	1	0	1	0	1	0	1	1	1	0	1	0	1	1	1	1	0	1	0	1	14	7	13	7	8	11	14	11	0	10	1	0	10	17
71	105	0	0	0	0	0	0	0	0	0	0	0	0	0	0	0	0	0	0	0	0	0	0	0	0	0	0	0	0	0	0	0	0	0	0	0	0	0	0	10	1	0	0	0	0	0	0	0	0
71	106	0	1	0	0	0	1	0	0	0	0	1	1	0	0	0	0	1	0	0	0	1	0	1	1	1	1	1	1	1	1	0	1	0	1	10	8	11	8	9	9	10	11	0	7	1	0	13	13
71	107	1	1	1	1	1	1	1	1	1	1	1	1	1	1	1	1	1	1	1	1	1	1	1	1	1	1	1	1	1	1	1	1	1	1	8	8	14	10	7	10	7	11	0	12	0	0	11	13
71	108	1	1	1	1	1	1	1	1	1	1	1	1	1	1	1	1	1	1	1	1	1	1	1	1	1	1	1	1	1	1	1	1	1	1	10	11	11	10	7	10	5	5	0	8	0	0	13	12
71	109	1	0	0	1	1	0	0	1	1	0	1	1	1	1	0	1	1	1	0	1	0	0	0	0	0	1	0	0	0	1	0	0	1	0	12	5	11	10	8	8	7	12	0	10	1	0	9	10
71	110	1	0	0	1	1	0	1	0	0	1	1	1	1	0	1	0	1	1	1	0	1	0	0	0	1	0	0	0	0	1	0	0	0	0	7	4	9	8	7	11	8	10	0	10	3	0	10	11
71	111	1	1	1	1	1	1	1	1	1	1	1	1	1	1	1	1	1	1	1	1	1	1	1	1	1	1	1	1	1	1	1	1	1	1	9	10	6	9	9	9	9	14	0	9	0	0	8	11
71	112	1	1	1	1	1	1	1	1	1	1	1	1	1	1	1	1	1	1	1	1	1	1	1	1	1	1	1	1	1	1	1	1	1	1	5	5	14	7	9	10	7	9	0	10	0	0	7	12
71	113	0	1	0	0	0	0	0	0	1	0	0	0	1	1	1	0	0	0	0	0	1	1	0	1	1	0	0	0	1	1	1	1	1	1	6	6	6	6	6	9	4	11	0	8	1	0	6	11
71	114	0	0	0	0	0	0	0	0	0	0	0	0	0	0	0	0	0	0	0	0	0	0	0	0	0	0	0	0	0	0	0	0	0	0	1	0	0	0	9	0	0	0	0	0	0	0	0	0
71	115	1	0	1	0	0	1	0	1	1	1	0	0	1	0	1	1	0	1	0	0	0	0	0	1	0	0	0	0	0	0	0	0	0	0	6	8	12	7	9	9	4	11	0	9	2	0	6	12
71	116	1	0	1	1	1	1	0	1	0	0	1	1	0	0	1	0	1	1	0	0	0	0	1	0	0	0	0	0	0	0	0	0	0	0	10	7	12	7	9	9	11	9	0	12	0	0	8	14
71	117	0	1	0	1	1	0	0	0	0	0	0	1	1	0	0	0	0	0	0	1	1	0	1	0	1	0	1	1	0	0	1	1	0	1	9	8	8	11	8	8	7	10	0	10	2	0	12	13
71	118	1	0	1	0	0	1	1	0	1	1	1	0	1	1	1	1	1	1	0	0	0	0	0	0	0	0	1	0	0	0	0	0	0	1	4	2	11	5	8	8	3	8	0	6	3	0	8	9
71	119	1	1	1	1	1	1	1	1	1	1	1	1	1	1	1	1	1	1	1	1	1	1	1	1	1	1	1	1	1	1	1	1	1	1	8	12	15	10	8	8	10	14	0	13	0	0	12	15
71	120	0	1	0	1	1	0	0	0	0	0	0	0	0	1	0	0	0	0	1	1	1	0	1	1	0	1	0	0	1	0	1	0	1	1	10	4	12	7	6	8	10	11	0	11	0	0	9	15
71	121	1	0	0	1	1	1	0	1	1	1	1	1	1	1	0	0	1	0	0	1	0	0	0	0	1	0	1	0	0	0	0	0	0	0	9	10	8	7	6	8	8	11	0	9	1	0	9	10
71	122	0	1	1	1	0	0	0	1	1	0	0	0	0	0	0	0	0	0	1	1	1	0	1	1	1	1	1	1	1	0	0	1	1	1	10	11	13	5	8	8	10	10	0	12	1	0	11	12
71	123	0	0	0	0	0	0	0	0	0	0	0	0	0	0	0	0	0	0	0	0	0	0	0	0	0	0	0	0	0	0	0	0	0	0	0	0	0	0	6	0	0	0	0	0	0	0	0	0
71	124	0	1	0	1	1	1	0	0	0	0	0	1	0	0	0	0	1	0	1	1	1	1	1	1	1	1	1	1	1	1	1	1	1	1	11	13	13	10	8	13	9	13	0	15	2	0	11	16
71	125	0	1	0	1	0	0	1	1	0	0	1	1	0	0	0	0	0	1	0	0	0	1	1	1	1	1	0	1	1	1	1	0	0	1	5	4	8	8	9	10	5	10	0	9	1	0	6	6
71	126	0	0	0	0	0	0	0	0	0	0	0	0	0	0	0	0	0	0	0	0	0	0	0	0	0	0	0	0	0	0	0	0	0	0	0	0	0	0	7	0	0	0	0	0	0	0	0	0
71	127	0	1	0	0	0	0	0	0	0	1	0	0	0	0	0	0	1	1	1	1	0	1	0	1	1	0	1	0	1	1	1	0	0	0	12	10	10	6	6	11	11	10	0	8	0	0	8	14
71	128	0	1	0	0	0	1	1	1	0	0	0	0	0	0	0	0	0	0	1	1	1	1	1	1	1	0	1	1	0	0	1	0	1	1	10	9	11	7	9	11	4	13	0	9	1	0	9	9
71	129	0	0	0	0	0	0	0	0	0	0	0	0	0	0	0	0	0	0	0	0	0	0	0	0	0	0	0	0	0	0	0	0	0	0	0	0	0	0	9	0	0	0	0	0	0	0	0	0
71	130	1	0	0	0	0	1	1	1	1	1	1	0	1	1	1	1	0	1	0	1	1	1	0	0	0	0	0	0	1	0	1	0	0	0	9	8	14	7	9	13	7	16	0	11	2	0	9	16
71	131	1	1	1	1	1	1	1	1	1	1	1	1	1	1	1	1	1	1	1	1	1	1	1	1	1	1	1	1	1	1	1	1	1	1	14	10	10	9	9	8	11	15	0	10	0	0	13	12
71	132	1	1	1	1	1	1	1	1	1	1	1	1	1	1	1	1	1	1	1	1	1	1	1	1	1	1	1	1	1	1	1	1	1	1	9	6	11	8	7	9	13	15	0	15	0	0	9	12
71	133	0	0	0	0	0	0	0	0	0	0	0	0	0	0	0	0	0	0	0	0	0	0	0	0	0	0	0	0	0	0	0	0	0	0	0	0	0	0	6	0	0	0	0	0	0	0	0	0
71	134	0	1	0	0	0	0	0	1	0	0	1	1	0	0	0	1	0	1	1	1	1	1	1	1	1	0	1	1	1	1	1	0	1	1	11	16	13	7	6	9	11	13	0	12	2	0	9	8
71	135	0	0	0	0	0	0	0	0	0	0	0	0	0	0	0	0	0	0	0	0	0	0	0	0	0	0	0	0	0	0	0	0	0	0	0	0	0	0	8	0	0	0	0	0	0	0	0	0
71	136	1	0	1	1	1	0	1	1	1	1	1	1	0	1	1	1	1	1	0	0	1	1	1	1	0	1	1	1	0	0	0	0	0	0	11	9	12	8	8	9	7	14	0	12	0	0	10	13
71	137	1	0	0	0	1	1	1	1	1	0	0	1	1	0	1	1	0	1	0	0	0	1	1	0	0	1	1	0	1	0	0	0	0	0	7	4	9	6	8	9	6	9	0	8	1	0	8	11
71	138	1	1	1	1	1	1	1	1	1	1	1	1	1	1	1	1	1	1	1	1	1	1	1	1	1	1	1	1	1	1	1	1	1	1	8	7	13	12	7	11	9	14	0	6	0	0	14	12
71	139	0	0	0	0	0	0	0	0	0	0	0	0	0	0	0	0	0	0	0	0	0	0	0	0	0	0	0	0	0	0	0	0	0	0	0	0	0	0	7	0	0	0	0	0	0	0	0	0
71	140	0	0	0	0	0	0	0	0	0	0	0	0	0	0	0	0	0	0	0	0	0	0	0	0	0	0	0	0	0	0	0	0	0	0	0	0	1	0	5	0	0	0	0	0	0	0	0	0
71	141	1	1	1	1	1	1	1	1	1	1	1	1	1	1	1	1	1	1	1	1	1	1	1	1	1	1	1	1	1	1	1	1	1	1	12	17	17	16	7	8	13	15	0	13	0	0	12	13
71	142	1	0	0	1	1	1	1	1	1	0	1	1	1	0	1	1	1	0	0	0	0	1	0	0	0	0	0	0	0	1	0	0	0	0	7	3	7	5	6	8	4	11	0	9	2	0	5	10
71	143	0	1	1	1	0	0	0	0	0	1	1	0	0	0	0	0	0	0	0	1	1	1	1	1	1	1	1	1	0	1	0	1	0	0	9	6	10	3	9	11	6	10	0	7	2	1	7	10
71	144	0	1	1	0	0	0	1	0	1	0	1	0	0	0	0	0	0	0	0	1	0	0	1	1	0	1	1	0	1	1	0	1	0	1	9	7	14	7	7	10	4	12	0	7	0	0	10	13
71	145	1	0	1	1	1	1	1	1	1	0	1	1	1	0	1	1	1	1	1	0	0	0	1	0	0	1	0	0	1	1	1	1	0	0	8	7	11	8	6	8	7	15	0	10	1	0	10	13
71	146	0	1	0	0	0	1	0	0	1	1	0	0	1	0	0	0	0	0	0	1	0	0	1	1	1	0	1	1	0	1	1	0	1	1	7	8	9	5	6	12	8	9	0	7	0	0	10	14
71	147	0	1	0	0	0	0	0	1	0	0	1	0	0	0	0	0	0	0	1	1	1	0	0	0	0	1	1	1	1	0	1	1	1	1	11	11	11	6	9	8	11	10	0	9	0	0	7	12
71	148	1	0	1	1	0	1	1	1	1	1	1	1	1	0	1	1	1	0	0	1	0	0	1	1	0	0	0	0	0	0	0	0	0	0	7	3	12	6	7	9	3	9	0	7	3	0	8	8
71	149	0	1	1	0	0	0	0	0	1	1	0	1	0	0	0	1	0	1	1	1	1	0	1	1	1	1	0	1	1	1	1	0	1	1	11	11	13	8	6	9	9	10	0	12	3	0	16	15
71	150	0	1	0	0	0	0	1	0	1	0	0	0	0	0	0	1	0	0	0	1	1	1	0	0	1	0	1	0	0	1	0	1	1	1	7	6	8	5	5	8	1	9	0	9	1	0	5	11
71	151	1	1	1	1	1	1	1	1	1	1	1	1	1	1	1	1	1	1	1	1	1	1	1	1	1	1	1	1	1	1	1	1	1	1	10	9	10	11	7	7	9	11	0	14	0	0	12	13
71	152	1	0	1	1	0	0	1	1	1	1	0	1	0	1	1	1	1	1	0	0	0	0	1	0	0	0	0	0	0	1	0	0	1	1	4	5	11	4	5	8	7	7	0	6	2	0	8	9
71	153	1	1	1	1	1	1	1	1	1	1	1	1	1	1	1	1	1	1	1	1	1	1	1	1	1	1	1	1	1	1	1	1	1	1	10	9	14	12	5	12	10	11	0	12	0	0	15	13
71	154	0	1	0	0	0	1	0	0	1	1	0	0	0	1	0	0	1	0	1	0	1	1	1	1	1	1	0	0	0	1	1	1	1	1	6	4	10	4	9	9	4	11	0	8	2	0	8	13
71	155	1	1	1	1	1	1	1	1	1	1	1	1	1	1	1	1	1	1	1	1	1	1	1	1	1	1	1	1	1	1	1	1	1	1	11	7	13	7	7	11	5	9	0	9	0	0	13	13
71	156	0	1	0	0	0	1	0	1	0	1	0	0	0	0	0	0	1	0	1	1	1	0	1	1	1	0	1	0	1	1	1	1	1	1	7	5	9	5	7	11	8	12	0	9	0	0	13	12
71	157	0	1	1	1	0	0	0	1	0	1	0	0	1	0	1	1	0	0	1	1	1	0	1	1	1	1	1	0	0	0	1	1	1	1	8	9	12	10	5	10	9	12	0	12	0	0	10	10
71	158	0	1	0	1	0	0	1	0	0	1	0	0	0	0	1	0	1	0	1	1	1	0	1	1	1	0	1	0	1	0	1	1	1	0	7	6	9	7	6	10	7	10	0	11	2	0	8	9
71	159	0	1	1	0	0	1	1	0	0	0	0	0	1	0	0	1	1	0	0	1	1	1	1	1	1	0	1	1	1	0	1	1	0	0	9	6	14	7	6	9	5	12	0	7	1	0	9	12
71	160	1	0	1	1	0	1	1	1	1	0	1	1	1	1	1	0	1	1	0	1	0	0	0	0	0	0	0	0	0	1	0	0	0	0	5	9	11	6	6	9	9	9	0	10	1	0	11	12
71	161	0	1	0	0	1	1	0	0	0	1	0	1	0	0	0	1	0	0	1	0	1	1	1	0	1	1	0	1	1	1	1	1	0	1	11	5	12	11	6	13	9	8	0	9	1	0	14	16
71	162	0	0	0	0	0	0	0	0	0	0	0	0	0	0	0	0	0	0	0	0	0	0	0	0	0	0	0	0	0	0	0	0	0	0	0	0	0	0	3	0	0	0	0	0	0	0	0	0
71	163	1	1	1	1	1	1	1	1	1	1	1	1	1	1	1	1	1	1	1	1	1	1	1	1	1	1	1	1	1	1	1	1	1	1	14	15	11	10	6	8	13	14	0	11	0	0	15	15
71	164	0	0	0	0	0	0	0	0	0	0	0	0	0	0	0	0	0	0	0	0	0	0	0	0	0	0	0	0	0	0	0	0	0	0	0	0	0	0	8	0	0	0	0	0	0	0	0	0
71	165	0	1	0	0	1	0	0	0	0	0	1	0	0	0	1	1	1	0	0	1	1	1	1	1	1	1	1	0	0	1	1	0	0	1	12	6	11	7	6	8	4	11	0	10	0	0	13	13
71	166	0	1	0	1	0	0	0	1	0	0	0	1	1	0	1	0	0	0	1	1	1	1	1	1	1	1	1	1	1	1	1	1	1	0	8	8	8	8	5	6	8	10	0	11	2	0	9	10
71	167	0	0	0	0	0	0	0	0	0	0	0	0	0	0	0	0	0	0	0	0	0	0	0	0	0	0	0	0	0	0	0	0	0	0	0	0	0	0	4	0	0	0	0	0	0	0	0	0
71	168	0	0	0	0	0	0	0	0	0	0	0	0	0	0	0	0	0	0	0	0	0	0	0	0	0	0	0	0	0	0	0	0	0	0	0	0	0	0	5	0	0	0	0	0	0	0	0	0
71	169	1	1	1	1	1	1	1	1	1	1	1	1	1	1	1	1	1	1	1	1	1	1	1	1	1	1	1	1	1	1	1	1	1	1	16	13	14	8	6	11	13	12	0	11	0	0	11	16
71	170	0	1	0	0	0	0	0	1	0	1	1	1	0	1	0	0	1	1	1	1	1	1	1	0	0	1	0	1	1	0	0	0	1	1	6	7	9	3	7	8	3	10	0	6	2	0	6	7
71	171	0	0	0	0	0	0	0	0	0	0	0	0	0	0	0	0	0	0	0	0	0	0	0	0	0	0	0	0	0	0	0	0	0	0	0	0	0	0	6	0	0	0	0	0	0	0	0	0
71	172	1	1	1	1	1	1	1	1	1	1	1	1	1	1	1	1	1	1	1	1	1	1	1	1	1	1	1	1	1	1	1	1	1	1	7	13	15	12	6	9	9	15	0	12	0	0	14	12
71	173	1	0	0	1	1	1	0	1	1	1	1	1	0	1	1	1	1	1	0	0	0	1	0	0	0	0	0	0	0	0	0	0	0	1	7	4	9	4	4	8	5	6	0	8	2	0	5	10
71	174	1	0	1	1	1	0	1	1	1	1	1	1	0	1	1	0	1	0	0	0	0	0	0	0	0	0	0	0	0	0	0	1	0	0	3	5	11	4	6	6	3	7	0	8	2	0	6	8
71	175	0	0	0	0	0	0	0	0	0	0	0	0	0	0	0	0	0	0	0	0	0	0	0	0	0	0	0	0	0	0	0	0	0	0	0	0	0	0	7	0	0	0	0	0	0	0	0	0
71	176	1	0	1	1	1	1	0	0	0	1	1	1	1	1	1	0	1	1	0	0	1	0	1	1	1	0	1	0	0	0	0	0	0	0	12	13	11	10	7	7	11	13	0	12	1	0	14	13
71	177	0	1	0	0	1	1	1	1	0	0	0	0	0	0	1	1	0	0	1	1	0	1	1	0	1	1	0	1	1	1	1	1	1	1	11	8	7	6	8	7	7	8	0	10	2	0	12	14
71	178	0	0	0	0	0	0	0	0	0	0	0	0	0	0	0	0	0	0	0	0	0	0	0	0	0	0	0	0	0	0	0	0	0	0	0	0	0	0	5	0	0	0	0	0	0	0	0	0
71	179	1	1	1	1	1	1	1	1	1	1	1	1	1	1	1	1	1	1	1	1	1	1	1	1	1	1	1	1	1	1	1	1	1	1	13	10	15	11	9	9	15	13	0	13	0	0	12	14
71	180	1	1	1	1	1	1	1	1	1	1	1	1	1	1	1	1	1	1	1	1	1	1	1	1	1	1	1	1	1	1	1	1	1	1	8	7	8	8	8	12	5	14	0	8	0	0	8	13
71	181	0	1	0	0	0	0	0	1	1	0	0	1	1	1	0	0	1	0	1	1	1	0	0	1	0	1	1	1	1	1	1	0	1	1	10	6	10	5	7	10	10	8	0	9	2	0	7	14
71	182	1	0	1	0	1	0	0	1	1	1	0	0	1	1	1	0	1	1	0	0	0	0	1	0	0	0	0	1	0	0	0	1	0	0	3	2	10	6	6	7	6	8	0	6	1	0	5	9
71	183	1	0	0	1	1	0	1	1	1	1	1	1	1	1	1	1	0	0	0	0	0	0	0	0	0	0	0	1	0	0	1	0	0	1	8	8	14	8	8	11	11	11	0	8	1	0	10	14
71	184	1	1	1	1	1	1	1	1	1	1	1	1	1	1	1	1	1	1	1	1	1	1	1	1	1	1	1	1	1	1	1	1	1	1	10	10	14	9	4	7	8	11	0	11	0	0	9	13
71	185	1	1	1	1	1	1	1	1	1	1	1	1	1	1	1	1	1	1	1	1	1	1	1	1	1	1	1	1	1	1	1	1	1	1	9	6	13	10	9	10	7	12	0	11	0	0	7	13
71	186	0	0	0	0	0	0	0	0	0	0	0	0	0	0	0	0	0	0	0	0	0	0	0	0	0	0	0	0	0	0	0	0	0	0	0	0	0	0	6	0	0	0	0	0	0	0	0	0
71	187	1	0	1	1	1	1	1	1	1	1	1	0	0	1	1	1	1	1	0	0	0	0	0	0	1	0	1	0	0	1	0	0	0	0	6	10	11	6	7	10	7	12	0	10	4	0	10	13
71	188	1	1	1	1	1	1	1	1	1	1	1	1	1	1	1	1	1	1	1	1	1	1	1	1	1	1	1	1	1	1	1	1	1	1	15	9	15	10	6	10	11	11	0	9	0	0	11	12
71	189	1	0	0	0	1	1	0	1	0	1	0	1	0	1	1	0	0	1	1	0	1	0	1	0	1	0	0	0	1	0	0	0	0	0	8	4	6	3	7	9	6	4	0	7	1	0	11	9
71	190	0	1	0	0	0	0	1	0	0	0	0	0	1	0	0	0	0	0	0	1	1	1	0	1	1	0	1	1	1	0	1	1	0	1	7	7	7	4	8	10	6	11	0	8	1	0	9	14
71	191	1	1	1	1	1	1	1	1	1	1	1	1	1	1	1	1	1	1	1	1	1	1	1	1	1	1	1	1	1	1	1	1	1	1	8	11	13	10	8	10	11	12	0	11	0	0	9	13
71	192	1	1	1	1	1	1	1	1	1	1	1	1	1	1	1	1	1	1	1	1	1	1	1	1	1	1	1	1	1	1	1	1	1	1	8	10	14	9	6	10	7	12	0	9	0	0	9	11
71	193	1	1	1	1	1	1	1	1	1	1	1	1	1	1	1	1	1	1	1	1	1	1	1	1	1	1	1	1	1	1	1	1	1	1	11	8	12	10	8	11	6	15	0	9	0	0	13	15
71	194	0	0	0	0	0	0	0	0	0	0	0	0	0	0	0	0	0	0	0	0	0	0	0	0	0	0	0	0	0	0	0	0	0	0	0	0	0	0	6	0	0	0	0	0	0	0	0	0
71	195	0	1	1	0	0	1	0	0	0	0	0	0	0	0	0	0	0	0	1	0	1	1	0	1	1	1	1	0	1	1	1	1	1	1	11	10	14	11	4	8	9	13	0	10	0	0	14	11
71	196	0	0	0	0	0	0	0	0	0	0	0	0	0	0	0	0	0	0	0	0	0	0	0	0	0	0	0	0	0	0	0	0	0	0	0	0	0	0	4	0	0	0	0	0	0	0	0	0
71	197	0	1	0	1	0	0	0	0	0	0	0	0	0	0	0	1	0	1	1	1	1	0	1	1	0	1	1	0	1	1	1	1	1	1	10	11	13	10	6	8	13	14	0	11	0	0	13	10
71	198	1	0	1	1	1	1	1	1	1	1	0	0	1	1	1	1	1	1	0	0	0	0	1	0	0	0	1	0	0	0	0	0	0	0	7	2	11	4	6	8	7	14	0	8	2	0	7	7
71	199	1	0	1	1	1	1	1	1	0	0	1	0	1	0	1	1	1	1	0	0	0	1	0	0	0	1	0	1	0	0	0	1	0	1	9	6	11	10	6	9	11	10	0	10	2	0	10	14
71	200	1	1	1	1	1	1	1	1	1	1	1	1	1	1	1	1	1	1	1	1	1	1	1	1	1	1	1	1	1	1	1	1	1	1	9	9	10	12	7	12	11	12	0	12	0	0	12	15
71	201	1	0	1	0	1	0	0	0	1	1	0	1	1	1	1	0	1	1	0	0	0	0	1	1	0	1	0	0	0	0	0	0	0	0	5	8	7	5	6	9	4	6	0	8	1	0	8	11
71	202	1	1	1	1	1	1	1	1	1	1	1	1	1	1	1	1	1	1	1	1	1	1	1	1	1	1	1	1	1	1	1	1	1	1	12	15	14	10	7	10	8	14	0	15	0	0	13	13
71	203	0	1	0	0	0	0	0	0	0	0	0	0	0	0	0	0	0	1	1	0	1	1	1	1	1	1	1	1	1	1	1	1	1	1	12	8	8	8	6	11	5	11	0	11	1	0	9	12
71	204	0	1	0	0	1	0	0	0	0	0	0	1	0	0	0	0	0	0	1	1	1	0	1	0	0	1	0	0	1	1	1	0	1	1	8	10	13	7	4	10	6	12	0	11	0	0	10	7
71	205	0	1	0	0	0	0	0	1	0	1	0	0	0	0	0	1	0	0	1	0	1	0	1	0	1	1	1	0	0	1	1	1	1	1	10	4	14	6	6	10	5	10	0	9	1	0	11	13
71	206	0	1	1	1	0	0	0	1	0	0	1	1	0	0	1	0	0	0	0	0	1	1	0	0	1	1	1	1	1	1	1	0	1	1	9	7	15	5	6	7	6	10	0	11	1	0	12	11
71	207	0	0	0	0	0	0	0	0	0	0	0	0	0	0	0	0	0	0	0	0	0	0	0	0	0	0	0	0	0	0	0	0	0	0	0	0	0	0	7	0	0	0	0	0	0	0	0	0
[truncated: 561 more rows]
[truncated: 51 more columns]
