# Supplementary material for: Cultured Cortical Neurons Can Perform Blind Source Separation According to the Free-Energy Principle
Source: PLoS Comput Biol. 2015 Dec 21;11(12):e1004643. doi: 10.1371/journal.pcbi.1004643 (PMC4686348; doi:10.1371/journal.pcbi.1004643)
Supplement: S1 Dataset — Data are composed of conditional expectation transients for each condition (x_u_trn.csv, …, x_u_alt4.csv), Kullback-Leibler divergence transients for each condition (kld_trn.csv, …, kld_alt4.csv), and trains of evoked spike number at trial 1, 11, …, 91 in each culture in the TRN group (x(t)_trn_1.csv, …, x(t)_trn_23.csv). In file names, alt1, alt2, alt3, and alt4 indicate data under the alternative conditions where (a, ρ) = (1/2, 1/2), (3/4, 1/4), (3/4, 3/4), and (1, 1/2), respectively. (ZIP) [file pcbi.1004643.s004.zip › SupplementaryDataset1/x(t)_trn_15.csv]

trial	t	u1	u2	s1	s2	s3	s4	s5	s6	s7	s8	s9	s10	s11	s12	s13	s14	s15	s16	s17	s18	s19	s20	s21	s22	s23	s24	s25	s26	s27	s28	s29	s30	s31	s32	x1	x2	x3	x4	x5	x6	x7	x8	x9	x10	x11	x12	x13	x14
1	1	1	1	1	1	1	1	1	1	1	1	1	1	1	1	1	1	1	1	1	1	1	1	1	1	1	1	1	1	1	1	1	1	1	1	2	0	0	7	8	0	10	0	8	0	6	6	0	7
1	2	0	1	1	0	0	1	0	0	0	0	0	0	0	0	0	0	0	0	1	1	1	1	1	1	1	1	1	1	0	1	0	1	1	1	12	7	10	3	7	7	11	3	11	1	9	7	2	8
1	3	0	1	0	1	1	0	0	0	0	0	0	0	1	1	0	0	0	0	0	0	1	1	0	1	1	1	1	1	0	1	1	1	1	1	15	4	10	4	8	8	11	9	9	0	7	9	1	8
1	4	0	1	1	0	0	0	0	0	0	0	0	0	0	0	0	1	0	0	0	0	0	1	1	1	1	0	1	0	1	0	1	0	0	1	9	5	7	2	3	4	8	4	10	1	2	8	2	3
1	5	0	1	0	0	1	0	0	0	1	0	0	0	1	0	0	0	0	0	1	1	1	0	0	1	0	1	1	1	0	1	1	0	0	1	12	3	9	6	3	8	10	9	10	0	6	8	1	10
1	6	1	0	1	1	1	1	1	1	1	0	1	1	1	1	1	1	0	1	0	0	0	1	0	0	0	1	0	0	0	1	1	0	0	0	6	4	10	3	6	8	13	5	8	0	5	7	0	8
1	7	0	1	0	0	0	1	1	0	0	0	0	0	1	1	0	0	0	1	1	0	0	1	1	1	1	0	1	1	1	0	0	1	1	0	5	2	7	2	1	2	4	4	6	0	0	3	1	3
1	8	1	1	1	1	1	1	1	1	1	1	1	1	1	1	1	1	1	1	1	1	1	1	1	1	1	1	1	1	1	1	1	1	1	1	11	7	12	6	8	6	10	7	10	0	5	8	0	8
1	9	1	0	0	1	1	1	1	1	0	1	1	1	0	1	0	1	0	0	0	1	0	0	1	0	0	0	0	1	0	0	0	0	1	0	4	2	6	4	2	2	5	1	7	0	3	4	0	4
1	10	0	1	0	1	0	0	0	0	0	0	0	0	1	0	0	1	1	1	1	1	1	0	1	1	1	1	1	0	1	1	1	1	1	1	5	2	6	1	2	4	5	6	6	0	0	2	0	3
1	11	1	1	1	1	1	1	1	1	1	1	1	1	1	1	1	1	1	1	1	1	1	1	1	1	1	1	1	1	1	1	1	1	1	1	8	5	10	6	5	2	8	8	7	0	3	2	0	3
1	12	1	0	0	0	1	0	1	1	1	0	1	1	0	1	1	1	1	1	1	0	0	0	0	0	1	1	0	0	1	1	0	0	0	0	7	0	9	4	3	1	4	6	4	1	3	2	0	4
1	13	0	1	1	0	0	0	0	1	0	0	0	1	0	0	0	1	0	0	1	1	1	0	0	0	0	1	1	1	1	1	0	1	0	0	7	4	6	2	3	2	7	8	5	0	4	6	0	3
1	14	0	0	0	0	0	0	0	0	0	0	0	0	0	0	0	0	0	0	0	0	0	0	0	0	0	0	0	0	0	0	0	0	0	0	0	0	0	0	0	0	0	0	0	0	0	0	0	0
1	15	0	0	0	0	0	0	0	0	0	0	0	0	0	0	0	0	0	0	0	0	0	0	0	0	0	0	0	0	0	0	0	0	0	0	0	0	0	0	0	0	0	0	0	0	0	0	0	0
1	16	0	1	1	0	1	0	1	0	0	0	1	1	1	0	0	0	0	0	0	1	1	1	1	1	0	1	1	0	0	1	1	1	0	1	13	6	13	6	8	8	12	9	5	2	5	9	0	8
1	17	0	1	0	0	0	0	0	0	0	0	0	1	0	0	0	1	0	0	1	1	0	0	1	0	0	1	0	0	1	0	0	0	0	0	1	1	1	2	1	0	1	0	1	0	0	0	0	0
1	18	1	0	1	1	1	0	1	1	1	1	1	1	1	1	0	1	0	1	1	0	0	1	1	0	0	0	0	0	0	0	0	0	0	1	6	1	10	5	4	3	7	6	7	0	2	8	1	6
1	19	0	0	0	0	0	0	0	0	0	0	0	0	0	0	0	0	0	0	0	0	0	0	0	0	0	0	0	0	0	0	0	0	0	0	0	0	0	0	0	0	0	0	0	0	0	0	0	0
1	20	1	1	1	1	1	1	1	1	1	1	1	1	1	1	1	1	1	1	1	1	1	1	1	1	1	1	1	1	1	1	1	1	1	1	12	6	15	4	9	8	11	6	8	0	7	5	0	6
1	21	0	0	0	0	0	0	0	0	0	0	0	0	0	0	0	0	0	0	0	0	0	0	0	0	0	0	0	0	0	0	0	0	0	0	0	0	0	0	0	0	0	0	0	0	0	0	0	0
1	22	1	0	1	1	1	1	1	1	1	1	1	1	0	0	1	1	0	1	1	0	0	0	0	0	0	0	0	0	1	0	1	0	0	0	9	4	12	6	6	3	9	6	7	0	7	7	0	8
1	23	1	1	1	1	1	1	1	1	1	1	1	1	1	1	1	1	1	1	1	1	1	1	1	1	1	1	1	1	1	1	1	1	1	1	10	4	13	6	7	6	9	8	8	0	2	9	0	5
1	24	0	1	0	0	0	0	0	0	1	1	1	0	0	1	0	1	1	0	0	0	1	0	0	0	1	1	1	1	1	1	0	1	1	1	3	1	7	4	1	2	7	10	10	0	2	1	1	6
1	25	1	0	1	1	0	1	1	0	1	1	1	1	1	1	1	1	0	1	0	0	0	0	0	1	1	1	0	0	0	0	1	1	0	0	8	3	13	3	5	2	6	6	5	0	2	4	0	5
1	26	1	0	1	1	1	0	1	1	1	0	0	1	1	0	0	1	1	1	0	0	0	1	0	0	1	1	0	0	0	0	1	0	1	0	8	1	8	4	1	6	9	7	6	0	5	5	1	6
1	27	1	0	0	1	1	1	1	0	1	1	1	1	1	1	1	1	1	1	0	0	0	0	0	0	0	1	0	0	0	1	1	0	0	0	5	2	9	3	5	4	8	9	5	0	2	7	1	5
1	28	0	0	0	0	0	0	0	0	0	0	0	0	0	0	0	0	0	0	0	0	0	0	0	0	0	0	0	0	0	0	0	0	0	0	0	0	0	0	0	0	0	0	0	0	0	0	0	0
1	29	1	1	1	1	1	1	1	1	1	1	1	1	1	1	1	1	1	1	1	1	1	1	1	1	1	1	1	1	1	1	1	1	1	1	10	5	13	6	8	6	13	9	10	0	5	6	0	10
1	30	1	0	1	1	1	1	1	1	0	1	1	1	1	1	0	1	1	1	1	0	0	0	1	1	0	0	1	1	0	1	0	1	0	0	7	7	8	3	3	6	12	6	4	0	4	5	0	9
1	31	1	0	0	0	1	1	1	1	1	0	1	1	1	1	1	1	0	1	1	0	0	0	0	0	0	0	0	0	0	0	0	1	0	0	4	0	5	1	1	2	1	4	4	0	1	2	1	4
1	32	0	1	0	1	1	0	1	0	0	0	0	0	1	1	0	1	0	0	1	1	1	1	1	1	0	0	0	0	1	1	1	1	1	1	5	2	9	2	6	4	6	8	9	0	4	1	0	4
1	33	1	0	1	1	0	1	1	1	0	1	1	0	1	1	1	1	1	1	1	0	0	0	0	0	0	0	0	0	0	0	1	0	0	0	7	3	10	4	2	5	8	8	6	0	4	5	0	2
1	34	1	0	1	1	1	1	1	1	0	1	0	1	1	1	1	1	1	1	1	0	1	0	0	0	0	1	0	1	0	0	0	1	1	0	8	0	7	4	1	4	6	9	8	0	4	5	1	8
1	35	1	0	1	1	1	0	1	1	1	1	1	1	0	0	0	1	1	1	0	0	0	0	1	0	0	0	0	0	0	1	1	1	1	0	12	4	8	1	4	4	8	6	6	0	0	5	0	6
1	36	1	1	1	1	1	1	1	1	1	1	1	1	1	1	1	1	1	1	1	1	1	1	1	1	1	1	1	1	1	1	1	1	1	1	8	6	9	6	1	6	9	6	8	0	2	7	0	7
1	37	1	1	1	1	1	1	1	1	1	1	1	1	1	1	1	1	1	1	1	1	1	1	1	1	1	1	1	1	1	1	1	1	1	1	14	5	11	6	3	4	6	9	7	0	5	5	0	6
1	38	0	0	0	0	0	0	0	0	0	0	0	0	0	0	0	0	0	0	0	0	0	0	0	0	0	0	0	0	0	0	0	0	0	0	0	0	0	0	0	0	0	0	0	0	0	0	0	0
1	39	0	0	0	0	0	0	0	0	0	0	0	0	0	0	0	0	0	0	0	0	0	0	0	0	0	0	0	0	0	0	0	0	0	0	0	0	1	0	0	0	0	0	0	0	0	0	0	0
1	40	0	1	0	0	0	0	0	0	0	1	1	1	0	0	1	0	0	0	1	1	0	1	0	1	1	0	1	1	1	1	1	1	1	0	7	3	10	3	5	2	6	8	3	0	1	7	0	9
1	41	1	1	1	1	1	1	1	1	1	1	1	1	1	1	1	1	1	1	1	1	1	1	1	1	1	1	1	1	1	1	1	1	1	1	10	6	14	6	6	5	9	10	5	0	4	6	0	9
1	42	0	0	0	0	0	0	0	0	0	0	0	0	0	0	0	0	0	0	0	0	0	0	0	0	0	0	0	0	0	0	0	0	0	0	0	0	0	0	0	0	0	0	0	0	0	0	0	0
1	43	0	1	0	1	0	0	0	0	0	0	0	1	0	0	0	1	0	0	0	0	1	1	0	1	1	1	1	0	1	0	1	1	1	1	4	2	8	3	2	4	2	6	8	0	0	5	1	7
1	44	1	0	1	1	1	1	1	1	0	1	1	1	0	0	1	1	1	1	1	0	0	1	0	0	0	0	0	0	0	0	0	1	1	0	7	3	10	4	3	3	7	2	5	0	2	3	0	8
1	45	0	0	0	0	0	0	0	0	0	0	0	0	0	0	0	0	0	0	0	0	0	0	0	0	0	0	0	0	0	0	0	0	0	0	0	0	0	0	0	0	0	0	0	0	0	0	0	0
1	46	0	1	0	1	1	1	1	1	0	0	0	0	0	1	1	1	1	0	1	1	1	1	1	0	1	1	0	1	0	1	1	0	1	1	11	2	10	0	2	5	11	8	13	0	7	2	0	5
1	47	0	1	0	0	0	1	0	1	1	1	1	0	0	1	0	0	0	0	0	1	1	1	0	1	0	1	0	0	1	1	1	0	1	1	4	0	7	2	2	3	5	6	8	0	3	2	1	6
1	48	1	0	1	0	1	1	1	1	1	1	0	1	1	1	0	1	1	0	0	0	0	0	0	0	0	0	0	0	0	1	0	1	0	1	8	3	8	1	1	2	7	7	7	1	4	3	1	9
1	49	0	0	0	0	0	0	0	0	0	0	0	0	0	0	0	0	0	0	0	0	0	0	0	0	0	0	0	0	0	0	0	0	0	0	0	0	0	0	0	0	0	0	0	0	0	0	0	0
1	50	0	1	1	0	0	0	1	1	0	0	0	0	0	1	0	0	1	0	0	1	0	1	1	1	1	1	1	1	1	0	1	1	1	0	10	3	9	4	6	5	8	5	6	0	4	6	0	5
1	51	1	1	1	1	1	1	1	1	1	1	1	1	1	1	1	1	1	1	1	1	1	1	1	1	1	1	1	1	1	1	1	1	1	1	8	7	14	6	7	5	9	9	9	0	3	4	0	8
1	52	0	0	0	0	0	0	0	0	0	0	0	0	0	0	0	0	0	0	0	0	0	0	0	0	0	0	0	0	0	0	0	0	0	0	0	0	0	0	0	0	0	0	0	0	0	0	0	0
1	53	0	0	0	0	0	0	0	0	0	0	0	0	0	0	0	0	0	0	0	0	0	0	0	0	0	0	0	0	0	0	0	0	0	0	0	0	0	0	0	0	0	0	0	0	0	0	0	0
1	54	1	0	0	1	1	1	1	1	1	1	1	1	1	1	0	1	1	1	1	0	1	0	0	0	0	0	0	0	0	0	0	0	0	0	9	1	13	4	4	3	6	11	9	0	4	4	1	10
1	55	0	1	0	0	0	1	1	1	0	1	0	1	0	1	0	0	0	0	0	1	1	1	1	0	0	1	1	1	1	1	0	1	1	1	4	1	9	3	2	5	6	7	5	0	1	3	1	7
1	56	0	1	1	0	0	0	0	0	0	0	1	1	0	0	0	0	0	0	1	0	1	1	1	1	0	1	1	1	1	1	0	1	1	1	7	5	11	4	4	3	7	6	9	0	1	4	2	9
1	57	1	0	1	1	1	1	1	1	0	1	1	0	1	1	1	1	1	1	0	0	0	0	0	0	0	0	1	0	0	1	1	1	0	0	6	4	13	5	6	4	11	4	4	0	2	8	0	5
1	58	0	1	0	0	0	0	0	0	0	0	1	0	0	0	0	0	1	0	1	0	1	0	1	1	1	1	1	1	1	1	1	1	1	1	5	5	9	5	4	3	5	4	7	0	1	3	0	3
1	59	0	0	0	0	0	0	0	0	0	0	0	0	0	0	0	0	0	0	0	0	0	0	0	0	0	0	0	0	0	0	0	0	0	0	0	0	0	0	0	0	0	0	0	0	0	0	0	0
1	60	1	0	1	1	1	1	0	1	0	0	1	1	1	1	1	0	1	0	1	0	0	0	0	0	1	0	0	0	1	1	1	1	0	0	8	4	13	6	8	3	9	7	7	0	8	5	0	7
1	61	0	0	0	0	0	0	0	0	0	0	0	0	0	0	0	0	0	0	0	0	0	0	0	0	0	0	0	0	0	0	0	0	0	0	0	0	0	0	0	0	0	0	0	0	0	0	0	0
1	62	0	1	0	0	1	1	0	1	1	0	0	0	1	0	0	0	0	1	1	1	0	0	1	1	1	1	1	0	1	0	0	1	1	1	1	1	3	0	2	0	0	4	4	0	1	0	1	1
1	63	0	0	0	0	0	0	0	0	0	0	0	0	0	0	0	0	0	0	0	0	0	0	0	0	0	0	0	0	0	0	0	0	0	0	0	0	0	0	0	0	0	0	0	0	0	0	0	0
1	64	1	0	0	1	1	1	1	1	1	1	1	1	0	1	1	1	0	0	0	1	0	1	0	0	0	0	1	0	0	0	0	0	0	0	5	3	7	3	1	5	5	1	5	0	2	2	0	8
1	65	0	1	1	0	0	0	0	0	0	0	0	0	1	0	0	1	0	1	1	1	1	1	1	1	1	1	1	0	1	1	0	1	0	0	6	4	9	1	3	6	10	7	8	1	5	5	1	6
1	66	1	0	1	0	1	0	1	0	1	1	1	1	1	1	1	1	1	0	0	0	0	1	1	0	0	1	0	0	0	0	0	1	0	0	10	4	11	2	5	5	8	6	8	0	5	5	0	5
1	67	0	0	0	0	0	0	0	0	0	0	0	0	0	0	0	0	0	0	0	0	0	0	0	0	0	0	0	0	0	0	0	0	0	0	0	0	0	0	0	0	0	0	0	0	0	0	0	0
1	68	0	0	0	0	0	0	0	0	0	0	0	0	0	0	0	0	0	0	0	0	0	0	0	0	0	0	0	0	0	0	0	0	0	0	0	0	0	0	0	0	0	0	0	0	0	0	0	0
1	69	1	1	1	1	1	1	1	1	1	1	1	1	1	1	1	1	1	1	1	1	1	1	1	1	1	1	1	1	1	1	1	1	1	1	11	3	15	6	10	6	12	13	9	0	5	8	0	11
1	70	1	0	0	1	0	1	1	0	1	0	0	1	1	0	1	1	1	1	0	1	0	0	0	0	0	0	1	0	0	0	0	0	0	1	1	0	2	0	2	1	1	4	3	0	2	0	0	6
1	71	1	1	1	1	1	1	1	1	1	1	1	1	1	1	1	1	1	1	1	1	1	1	1	1	1	1	1	1	1	1	1	1	1	1	10	4	14	5	6	7	9	9	10	0	4	5	0	5
1	72	1	0	1	1	1	0	1	1	1	1	1	1	1	0	0	0	1	0	0	0	0	0	0	0	0	0	0	0	0	0	1	0	0	0	7	1	8	3	3	3	9	8	6	0	4	4	0	6
1	73	0	0	0	0	0	0	0	0	0	0	0	0	0	0	0	0	0	0	0	0	0	0	0	0	0	0	0	0	0	0	0	0	0	0	0	0	0	0	0	0	0	0	0	0	0	0	0	0
1	74	0	1	0	0	0	0	0	1	1	0	0	0	0	0	1	0	0	1	1	1	1	1	1	1	1	1	1	1	1	1	1	1	0	0	8	4	14	5	6	5	7	7	9	1	3	8	0	3
1	75	0	1	0	0	0	0	0	0	0	1	0	0	0	0	1	0	0	0	1	1	0	0	1	1	1	0	1	1	1	1	1	0	0	1	4	1	7	1	2	0	3	3	4	0	2	3	0	5
1	76	1	1	1	1	1	1	1	1	1	1	1	1	1	1	1	1	1	1	1	1	1	1	1	1	1	1	1	1	1	1	1	1	1	1	8	6	11	8	8	4	11	11	12	0	3	5	0	6
1	77	0	0	0	0	0	0	0	0	0	0	0	0	0	0	0	0	0	0	0	0	0	0	0	0	0	0	0	0	0	0	0	0	0	0	0	0	0	0	0	0	0	0	0	0	0	0	0	0
1	78	1	0	1	0	0	1	1	0	0	1	1	0	1	1	1	0	1	1	0	0	0	0	0	0	0	1	1	1	0	0	1	0	0	0	10	3	8	3	5	4	9	9	7	0	4	7	0	9
1	79	0	0	0	0	0	0	0	0	0	0	0	0	0	0	0	0	0	0	0	0	0	0	0	0	0	0	0	0	0	0	0	0	0	0	0	0	0	0	0	0	0	0	0	0	0	0	0	0
1	80	1	1	1	1	1	1	1	1	1	1	1	1	1	1	1	1	1	1	1	1	1	1	1	1	1	1	1	1	1	1	1	1	1	1	10	8	13	4	6	7	7	8	9	0	4	8	0	7
1	81	0	1	1	0	0	0	0	0	1	0	0	0	0	1	0	1	0	0	1	1	1	1	1	0	1	0	1	1	1	1	1	1	1	0	9	2	10	4	5	2	10	5	6	0	3	2	2	5
1	82	1	0	1	1	1	1	1	1	1	1	0	1	1	1	1	1	1	1	0	0	0	1	0	1	1	0	1	0	0	0	0	0	0	0	9	1	12	3	10	4	12	8	8	0	5	6	0	6
1	83	1	1	1	1	1	1	1	1	1	1	1	1	1	1	1	1	1	1	1	1	1	1	1	1	1	1	1	1	1	1	1	1	1	1	12	8	14	8	8	7	11	9	9	0	6	9	0	9
1	84	1	0	1	1	1	1	1	0	0	1	1	1	0	0	1	0	1	1	0	0	0	0	0	1	0	0	0	0	1	0	0	0	0	0	8	4	10	5	5	3	10	4	6	0	4	4	0	5
1	85	1	0	1	1	1	1	0	0	0	1	1	1	1	1	1	1	1	1	0	1	0	0	0	1	1	0	0	1	0	0	0	0	0	1	10	3	11	6	4	6	12	7	9	0	3	3	0	7
1	86	1	1	1	1	1	1	1	1	1	1	1	1	1	1	1	1	1	1	1	1	1	1	1	1	1	1	1	1	1	1	1	1	1	1	13	6	13	7	5	2	10	10	9	0	3	7	0	6
1	87	0	1	1	0	0	0	0	0	0	1	1	0	1	1	0	1	0	0	1	1	0	1	1	0	1	0	1	1	1	1	1	1	1	1	9	4	14	6	4	7	10	7	6	0	2	6	1	2
1	88	1	1	1	1	1	1	1	1	1	1	1	1	1	1	1	1	1	1	1	1	1	1	1	1	1	1	1	1	1	1	1	1	1	1	10	4	11	8	6	5	9	7	7	0	3	8	0	6
1	89	1	1	1	1	1	1	1	1	1	1	1	1	1	1	1	1	1	1	1	1	1	1	1	1	1	1	1	1	1	1	1	1	1	1	8	3	13	5	8	6	10	12	8	0	4	5	0	3
1	90	0	0	0	0	0	0	0	0	0	0	0	0	0	0	0	0	0	0	0	0	0	0	0	0	0	0	0	0	0	0	0	0	0	0	0	0	0	0	0	0	0	0	0	0	0	0	0	0
1	91	1	0	1	0	0	1	0	1	1	1	1	0	0	1	1	1	1	1	0	0	0	0	0	0	0	0	0	0	0	1	0	0	1	1	8	3	12	4	4	6	10	5	8	0	2	5	1	5
1	92	0	1	1	1	0	1	0	1	0	0	1	0	0	0	0	1	1	0	1	1	0	1	1	1	0	0	1	1	0	1	1	1	1	1	10	4	9	2	6	5	8	5	6	0	3	3	1	1
1	93	1	1	1	1	1	1	1	1	1	1	1	1	1	1	1	1	1	1	1	1	1	1	1	1	1	1	1	1	1	1	1	1	1	1	10	7	11	4	7	5	10	8	8	0	6	8	0	4
1	94	0	1	0	1	0	1	0	1	0	0	1	1	0	0	0	1	1	0	1	1	1	1	1	0	1	1	1	1	1	1	0	0	1	1	6	4	12	4	1	2	6	7	8	0	5	3	1	5
1	95	0	1	0	1	0	0	0	0	0	0	0	0	0	1	0	0	0	0	0	1	1	1	1	1	1	1	1	1	1	1	0	0	0	1	3	2	5	2	0	3	3	5	6	0	1	1	1	1
1	96	1	0	1	1	0	0	1	1	1	1	1	0	1	1	1	1	1	1	0	0	0	0	0	0	0	0	0	1	1	0	1	1	0	0	5	3	9	5	6	6	9	6	9	0	6	9	0	7
1	97	0	0	0	0	0	0	0	0	0	0	0	0	0	0	0	0	0	0	0	0	0	0	0	0	0	0	0	0	0	0	0	0	0	0	0	0	0	0	0	0	0	0	0	0	0	0	0	0
1	98	1	0	0	1	0	0	1	1	1	0	1	0	1	1	1	1	1	0	0	1	0	0	0	0	0	1	0	0	0	0	1	0	0	1	5	3	9	3	7	1	6	7	6	0	2	2	0	5
1	99	0	0	0	0	0	0	0	0	0	0	0	0	0	0	0	0	0	0	0	0	0	0	0	0	0	0	0	0	0	0	0	0	0	0	0	0	0	0	0	0	0	0	0	0	0	0	0	0
1	100	1	0	0	1	1	0	1	1	0	1	1	1	0	1	0	0	1	1	0	0	1	1	0	0	0	0	0	0	0	0	0	0	0	0	8	1	14	3	5	6	10	8	6	0	3	5	0	7
1	101	1	0	1	1	1	1	1	1	1	1	1	0	1	1	1	0	0	1	1	1	0	0	0	0	0	1	0	0	0	1	0	1	0	0	5	4	13	2	3	1	9	3	7	0	4	3	0	4
1	102	1	1	1	1	1	1	1	1	1	1	1	1	1	1	1	1	1	1	1	1	1	1	1	1	1	1	1	1	1	1	1	1	1	1	10	4	11	2	7	3	11	8	8	0	5	7	0	7
1	103	1	1	1	1	1	1	1	1	1	1	1	1	1	1	1	1	1	1	1	1	1	1	1	1	1	1	1	1	1	1	1	1	1	1	9	4	14	6	9	6	12	11	6	0	2	6	0	8
1	104	1	1	1	1	1	1	1	1	1	1	1	1	1	1	1	1	1	1	1	1	1	1	1	1	1	1	1	1	1	1	1	1	1	1	10	5	11	6	7	4	11	10	9	0	4	8	0	6
1	105	1	1	1	1	1	1	1	1	1	1	1	1	1	1	1	1	1	1	1	1	1	1	1	1	1	1	1	1	1	1	1	1	1	1	11	3	11	6	8	6	7	10	5	0	4	8	0	4
1	106	0	0	0	0	0	0	0	0	0	0	0	0	0	0	0	0	0	0	0	0	0	0	0	0	0	0	0	0	0	0	0	0	0	0	0	0	0	0	0	0	0	0	0	0	0	0	0	0
1	107	1	0	0	1	1	0	1	0	1	1	1	0	1	0	1	1	1	1	0	0	0	0	1	0	0	0	1	0	1	0	0	1	1	0	4	1	8	3	0	2	3	4	4	0	4	2	0	3
1	108	0	0	0	0	0	0	0	0	0	0	0	0	0	0	0	0	0	0	0	0	0	0	0	0	0	0	0	0	0	0	0	0	0	0	0	0	0	0	0	0	0	0	0	0	0	0	0	0
1	109	0	1	1	0	1	0	0	1	0	0	0	0	0	0	0	1	0	0	0	1	1	1	1	0	1	1	1	1	1	1	1	1	1	1	12	5	13	6	3	5	12	9	7	0	7	7	1	8
1	110	0	0	0	0	0	0	0	0	0	0	0	0	0	0	0	0	0	0	0	0	0	0	0	0	0	0	0	0	0	0	0	0	0	0	0	0	0	0	0	0	0	0	0	0	0	0	0	0
1	111	0	0	0	0	0	0	0	0	0	0	0	0	0	0	0	0	0	0	0	0	0	0	0	0	0	0	0	0	0	0	0	0	0	0	0	0	0	0	0	0	0	0	0	0	0	0	0	0
1	112	1	1	1	1	1	1	1	1	1	1	1	1	1	1	1	1	1	1	1	1	1	1	1	1	1	1	1	1	1	1	1	1	1	1	11	5	12	6	8	7	10	8	8	0	5	7	0	5
1	113	1	0	1	1	0	1	1	0	1	1	1	1	1	1	1	1	1	0	0	1	0	1	0	0	0	0	0	0	0	0	0	1	0	1	7	0	13	9	3	2	6	4	4	0	5	6	1	10
1	114	0	1	0	1	0	1	1	0	0	1	0	0	0	1	1	0	1	0	1	1	1	1	0	1	0	1	1	1	1	1	1	1	1	1	7	2	9	2	5	7	6	6	9	0	3	5	0	2
1	115	0	0	0	0	0	0	0	0	0	0	0	0	0	0	0	0	0	0	0	0	0	0	0	0	0	0	0	0	0	0	0	0	0	0	0	0	0	0	0	0	0	0	0	0	0	0	0	0
1	116	0	0	0	0	0	0	0	0	0	0	0	0	0	0	0	0	0	0	0	0	0	0	0	0	0	0	0	0	0	0	0	0	0	0	0	0	0	0	0	0	0	0	0	0	0	0	0	0
1	117	0	0	0	0	0	0	0	0	0	0	0	0	0	0	0	0	0	0	0	0	0	0	0	0	0	0	0	0	0	0	0	0	0	0	0	0	0	0	0	0	0	0	0	0	0	0	0	0
1	118	0	0	0	0	0	0	0	0	0	0	0	0	0	0	0	0	0	0	0	0	0	0	0	0	0	0	0	0	0	0	0	0	0	0	0	0	0	0	0	0	0	0	0	0	0	0	0	0
1	119	1	1	1	1	1	1	1	1	1	1	1	1	1	1	1	1	1	1	1	1	1	1	1	1	1	1	1	1	1	1	1	1	1	1	9	4	12	6	9	8	10	13	10	0	5	8	0	6
1	120	0	1	0	0	0	0	0	0	0	1	0	1	0	0	0	1	1	0	1	1	1	1	1	1	1	0	1	1	0	0	1	1	0	1	7	4	11	1	6	4	8	7	7	1	5	4	1	4
1	121	1	0	1	1	0	1	1	1	1	1	1	1	1	0	1	1	1	0	0	1	0	1	0	1	0	0	1	0	0	0	0	1	1	1	13	3	11	3	3	3	11	6	7	0	2	7	0	5
1	122	1	0	1	0	1	1	1	1	1	1	0	1	1	1	1	1	1	1	0	0	0	0	0	0	1	0	1	1	0	1	1	0	1	0	6	4	11	2	3	4	8	8	7	0	6	8	0	8
1	123	1	0	1	1	1	1	1	0	1	1	1	1	0	0	1	1	1	0	0	0	0	0	1	0	0	0	0	0	0	0	1	0	1	1	10	3	11	4	3	3	13	5	7	0	2	5	0	7
1	124	1	0	1	0	1	1	0	1	1	1	0	1	0	1	1	0	0	1	0	0	0	0	0	0	1	0	1	0	0	1	1	1	0	0	10	5	10	2	3	7	9	7	9	0	3	8	1	2
1	125	1	0	0	1	1	1	0	1	1	1	1	1	1	1	1	1	1	1	0	0	0	0	1	0	1	1	0	0	0	0	0	0	1	0	8	2	9	5	2	4	8	5	5	0	3	3	0	3
1	126	1	0	1	1	1	1	0	1	1	1	1	1	0	1	0	1	1	0	1	0	0	1	0	0	0	0	0	0	0	0	0	0	0	0	7	5	10	6	4	4	10	5	6	0	3	6	1	8
1	127	0	0	0	0	0	0	0	0	0	0	0	0	0	0	0	0	0	0	0	0	0	0	0	0	0	0	0	0	0	0	0	0	0	0	0	0	0	0	0	0	0	0	0	0	0	0	0	0
1	128	0	1	0	0	0	0	0	0	1	0	0	1	0	0	0	0	0	0	1	1	0	1	1	0	1	0	1	0	1	0	1	1	0	0	6	1	8	4	2	2	6	3	5	0	3	0	1	6
1	129	0	0	0	0	0	0	0	0	0	0	0	0	0	0	0	0	0	0	0	0	0	0	0	0	0	0	0	0	0	0	0	0	0	0	0	0	0	0	0	0	0	0	0	0	0	0	0	0
1	130	1	1	1	1	1	1	1	1	1	1	1	1	1	1	1	1	1	1	1	1	1	1	1	1	1	1	1	1	1	1	1	1	1	1	12	8	13	4	7	8	8	8	5	0	4	8	0	6
1	131	0	0	0	0	0	0	0	0	0	0	0	0	0	0	0	0	0	0	0	0	0	0	0	0	0	0	0	0	0	0	0	0	0	0	0	0	0	0	0	0	0	0	0	0	0	0	0	0
1	132	1	1	1	1	1	1	1	1	1	1	1	1	1	1	1	1	1	1	1	1	1	1	1	1	1	1	1	1	1	1	1	1	1	1	8	2	11	5	5	4	8	7	9	0	4	4	0	6
1	133	0	0	0	0	0	0	0	0	0	0	0	0	0	0	0	0	0	0	0	0	0	0	0	0	0	0	0	0	0	0	0	0	0	0	0	0	0	0	0	0	0	0	0	0	0	0	0	0
1	134	0	0	0	0	0	0	0	0	0	0	0	0	0	0	0	0	0	0	0	0	0	0	0	0	0	0	0	0	0	0	0	0	0	0	0	0	0	0	0	0	0	0	0	0	0	0	0	0
1	135	1	0	1	1	1	1	0	1	0	0	1	1	1	1	1	1	1	0	0	0	0	0	1	1	0	0	0	1	0	0	0	0	1	0	13	5	17	10	9	8	12	6	6	0	6	7	0	6
1	136	1	0	0	0	1	0	0	1	1	1	1	1	1	0	1	1	1	0	0	0	0	0	1	0	0	0	1	0	0	0	1	0	0	1	7	0	11	4	2	4	6	6	7	0	4	4	1	7
1	137	1	1	1	1	1	1	1	1	1	1	1	1	1	1	1	1	1	1	1	1	1	1	1	1	1	1	1	1	1	1	1	1	1	1	10	5	10	6	10	7	9	8	10	0	9	7	0	6
1	138	1	0	1	1	1	1	1	0	1	1	0	1	1	1	1	0	1	0	0	1	0	0	0	1	0	1	0	0	1	0	0	0	1	0	12	2	8	2	3	4	8	9	7	0	1	5	0	4
1	139	1	1	1	1	1	1	1	1	1	1	1	1	1	1	1	1	1	1	1	1	1	1	1	1	1	1	1	1	1	1	1	1	1	1	7	4	11	10	10	3	8	6	10	0	7	7	0	7
1	140	1	1	1	1	1	1	1	1	1	1	1	1	1	1	1	1	1	1	1	1	1	1	1	1	1	1	1	1	1	1	1	1	1	1	11	6	11	6	8	6	9	9	9	0	5	4	0	1
1	141	1	0	1	1	1	1	0	1	1	1	1	0	1	0	1	0	1	1	0	0	0	0	0	1	0	0	1	1	0	1	0	0	0	0	6	1	13	3	5	1	8	7	7	0	6	8	0	5
1	142	0	1	0	1	0	0	0	1	0	1	0	0	0	0	0	1	1	0	1	0	1	1	0	1	0	1	1	1	1	1	1	1	1	1	6	5	10	1	7	4	8	8	9	0	2	7	0	6
1	143	0	0	0	0	0	0	0	0	0	0	0	0	0	0	0	0	0	0	0	0	0	0	0	0	0	0	0	0	0	0	0	0	0	0	0	0	0	0	0	0	0	0	0	0	0	0	0	0
1	144	1	1	1	1	1	1	1	1	1	1	1	1	1	1	1	1	1	1	1	1	1	1	1	1	1	1	1	1	1	1	1	1	1	1	16	5	12	6	9	7	10	7	11	0	5	8	0	6
1	145	1	1	1	1	1	1	1	1	1	1	1	1	1	1	1	1	1	1	1	1	1	1	1	1	1	1	1	1	1	1	1	1	1	1	12	6	15	7	6	6	9	9	11	0	2	5	0	4
1	146	1	0	1	0	1	0	1	1	1	0	1	1	1	1	1	1	1	0	0	0	0	0	0	0	0	1	1	0	1	1	1	0	1	1	10	2	12	5	3	6	13	11	7	0	4	7	0	12
1	147	1	0	1	1	0	0	1	1	1	0	0	0	1	1	1	0	1	0	0	1	0	0	0	1	0	0	1	0	0	1	0	0	1	0	6	2	6	2	1	3	6	4	4	0	4	2	0	2
1	148	0	1	0	0	0	0	0	0	0	0	0	0	0	0	0	0	0	0	0	1	1	1	1	1	1	1	0	1	1	1	1	0	1	0	7	1	8	2	2	5	2	6	7	0	2	6	0	4
1	149	0	0	0	0	0	0	0	0	0	0	0	0	0	0	0	0	0	0	0	0	0	0	0	0	0	0	0	0	0	0	0	0	0	0	0	0	0	0	0	0	0	0	0	0	0	0	0	0
1	150	0	0	0	0	0	0	0	0	0	0	0	0	0	0	0	0	0	0	0	0	0	0	0	0	0	0	0	0	0	0	0	0	0	0	0	0	0	0	0	0	0	0	0	0	0	0	0	0
1	151	1	1	1	1	1	1	1	1	1	1	1	1	1	1	1	1	1	1	1	1	1	1	1	1	1	1	1	1	1	1	1	1	1	1	15	5	13	5	11	9	10	9	8	0	11	9	0	8
1	152	1	0	1	1	1	1	1	1	1	1	1	0	0	1	1	1	1	0	1	1	0	1	0	0	1	0	0	0	0	0	0	0	0	0	11	6	12	4	4	3	6	7	8	0	3	8	0	8
1	153	0	0	0	0	0	0	0	0	0	0	0	0	0	0	0	0	0	0	0	0	0	0	0	0	0	0	0	0	0	0	0	0	0	0	0	0	0	0	0	0	0	0	0	0	0	0	0	0
1	154	1	0	0	0	1	0	0	1	1	1	1	1	1	0	0	1	0	0	0	0	1	0	0	0	1	0	1	0	0	0	1	0	0	0	10	2	15	1	3	6	7	9	9	0	8	5	0	7
1	155	1	0	1	1	0	1	1	1	1	0	1	1	0	1	0	1	1	1	0	0	1	1	0	0	0	0	0	1	1	0	0	0	0	0	9	2	12	5	6	4	7	7	6	0	3	5	1	6
1	156	1	1	1	1	1	1	1	1	1	1	1	1	1	1	1	1	1	1	1	1	1	1	1	1	1	1	1	1	1	1	1	1	1	1	8	5	13	7	8	5	11	10	10	0	7	4	0	7
1	157	0	1	0	1	0	0	0	0	0	0	1	0	0	0	0	0	0	0	1	1	0	1	0	1	1	0	1	1	1	1	1	1	1	1	8	1	9	3	6	3	4	7	7	0	1	5	1	2
1	158	0	1	0	0	0	0	0	0	0	0	0	0	0	0	0	1	1	0	0	1	1	0	1	0	1	1	1	0	1	1	1	1	1	1	8	1	9	2	4	4	4	7	10	0	3	3	0	2
1	159	0	0	0	0	0	0	0	0	0	0	0	0	0	0	0	0	0	0	0	0	0	0	0	0	0	0	0	0	0	0	0	0	0	0	0	0	0	0	0	0	0	0	0	0	0	0	0	0
1	160	1	0	0	1	0	0	1	1	1	1	0	1	1	1	1	1	1	1	0	0	0	0	0	0	0	0	0	0	1	1	1	0	1	0	7	1	10	6	1	6	7	6	10	0	1	10	0	7
1	161	1	0	0	1	1	1	1	1	1	1	1	1	1	1	1	1	0	1	0	0	0	0	0	0	1	0	0	1	0	0	0	0	0	0	3	1	7	3	5	3	4	5	8	0	2	5	0	5
1	162	1	1	1	1	1	1	1	1	1	1	1	1	1	1	1	1	1	1	1	1	1	1	1	1	1	1	1	1	1	1	1	1	1	1	10	6	11	7	7	3	11	5	11	0	4	8	0	7
1	163	1	1	1	1	1	1	1	1	1	1	1	1	1	1	1	1	1	1	1	1	1	1	1	1	1	1	1	1	1	1	1	1	1	1	9	5	14	6	8	5	8	7	7	0	8	6	0	3
1	164	0	0	0	0	0	0	0	0	0	0	0	0	0	0	0	0	0	0	0	0	0	0	0	0	0	0	0	0	0	0	0	0	0	0	0	0	0	0	0	0	0	0	0	0	0	0	0	0
1	165	1	0	1	1	1	0	1	1	0	1	1	1	0	1	1	0	1	1	0	1	0	0	0	0	0	0	0	1	0	0	0	0	0	0	12	5	13	4	5	5	12	6	8	0	8	3	0	8
1	166	0	1	0	0	0	0	0	0	1	0	0	1	0	0	1	1	1	0	1	1	1	1	1	1	1	1	0	1	1	1	1	1	0	1	5	2	11	1	4	6	12	10	10	0	4	7	1	3
1	167	0	1	1	0	1	0	0	1	1	1	0	0	0	0	1	0	0	1	1	1	1	1	1	1	1	1	0	1	1	1	1	1	1	0	12	6	12	3	5	9	13	9	9	0	2	5	0	5
1	168	1	0	0	1	1	1	1	0	1	1	0	1	0	0	0	1	0	1	0	1	0	0	1	0	0	1	0	1	0	0	0	0	1	0	8	2	5	0	1	0	3	2	3	0	2	0	0	7
1	169	0	0	0	0	0	0	0	0	0	0	0	0	0	0	0	0	0	0	0	0	0	0	0	0	0	0	0	0	0	0	0	0	0	0	0	0	0	0	0	0	0	0	0	0	0	0	0	0
1	170	0	1	0	0	0	0	0	0	0	0	0	0	0	0	0	1	1	0	0	1	1	0	0	0	1	0	1	0	0	1	1	0	1	1	7	1	10	3	6	7	4	6	9	0	5	6	0	6
1	171	1	0	1	1	1	0	1	1	1	1	0	0	1	0	0	1	0	1	0	0	1	0	0	0	1	0	0	0	1	0	0	0	1	0	6	1	8	1	1	3	3	5	7	0	0	6	0	1
1	172	0	0	0	0	0	0	0	0	0	0	0	0	0	0	0	0	0	0	0	0	0	0	0	0	0	0	0	0	0	0	0	0	0	0	0	0	0	0	0	0	0	0	0	0	0	0	0	0
1	173	0	1	1	1	1	0	1	0	1	0	0	0	0	0	0	0	0	0	0	0	1	0	1	1	1	1	1	1	1	1	0	1	1	0	9	2	15	6	6	7	10	5	11	0	2	7	0	9
1	174	1	1	1	1	1	1	1	1	1	1	1	1	1	1	1	1	1	1	1	1	1	1	1	1	1	1	1	1	1	1	1	1	1	1	8	3	14	5	6	6	14	8	8	0	4	8	0	6
1	175	0	1	0	1	0	1	1	0	0	0	0	0	0	0	0	0	1	0	1	1	1	0	1	0	1	1	1	0	0	1	1	1	1	0	6	1	9	2	3	3	7	6	10	0	5	8	0	2
1	176	1	0	0	0	0	0	1	1	1	1	1	1	1	1	1	1	1	1	0	0	1	1	0	0	0	0	0	0	0	0	0	0	0	0	7	3	9	4	3	3	5	6	8	0	3	6	2	5
1	177	1	0	1	1	1	1	0	1	0	1	1	1	0	1	1	1	1	1	0	0	0	0	1	0	0	0	0	0	1	1	0	0	0	1	10	1	10	3	4	3	11	4	4	0	1	8	0	6
1	178	1	0	1	0	1	1	1	0	1	1	1	1	1	1	1	1	1	1	0	0	0	0	0	1	0	1	0	0	1	0	1	0	0	1	9	3	11	5	8	2	9	8	7	1	4	4	1	7
1	179	1	1	1	1	1	1	1	1	1	1	1	1	1	1	1	1	1	1	1	1	1	1	1	1	1	1	1	1	1	1	1	1	1	1	10	5	9	6	9	6	8	8	7	0	5	6	0	5
1	180	0	1	0	0	0	0	0	0	0	0	0	0	1	0	0	0	1	1	1	1	0	1	0	0	1	1	1	1	1	1	0	1	1	1	6	1	7	1	3	2	5	6	6	1	2	1	2	4
1	181	0	1	0	0	1	0	1	0	0	0	0	0	0	0	1	0	0	0	1	1	1	0	1	1	1	1	0	1	1	0	1	1	1	1	5	1	9	3	4	5	9	8	9	0	2	6	1	5
1	182	0	0	0	0	0	0	0	0	0	0	0	0	0	0	0	0	0	0	0	0	0	0	0	0	0	0	0	0	0	0	0	0	0	0	0	0	0	0	0	0	0	0	0	0	0	0	0	0
1	183	1	0	1	0	1	1	1	0	0	1	1	0	1	1	1	0	1	1	0	1	0	0	0	0	1	0	0	0	0	0	0	0	1	0	11	4	9	5	6	5	10	6	7	0	4	5	0	7
1	184	1	1	1	1	1	1	1	1	1	1	1	1	1	1	1	1	1	1	1	1	1	1	1	1	1	1	1	1	1	1	1	1	1	1	10	5	11	8	11	5	12	5	8	0	3	10	0	9
1	185	1	1	1	1	1	1	1	1	1	1	1	1	1	1	1	1	1	1	1	1	1	1	1	1	1	1	1	1	1	1	1	1	1	1	9	7	14	7	8	3	12	12	8	0	7	9	0	9
1	186	1	0	1	0	1	1	0	1	1	1	1	1	1	1	1	0	1	0	0	0	0	0	0	0	1	0	0	0	1	0	0	0	0	0	7	0	10	4	2	2	7	6	8	1	5	7	2	8
1	187	0	0	0	0	0	0	0	0	0	0	0	0	0	0	0	0	0	0	0	0	0	0	0	0	0	0	0	0	0	0	0	0	0	0	0	0	0	0	0	0	0	0	0	0	0	0	0	0
1	188	0	0	0	0	0	0	0	0	0	0	0	0	0	0	0	0	0	0	0	0	0	0	0	0	0	0	0	0	0	0	0	0	0	0	0	0	0	0	0	0	0	0	0	0	0	0	0	0
1	189	0	0	0	0	0	0	0	0	0	0	0	0	0	0	0	0	0	0	0	0	0	0	0	0	0	0	0	0	0	0	0	0	0	0	0	0	0	0	0	0	0	0	1	0	0	0	0	0
1	190	1	0	0	0	1	0	1	1	1	1	1	1	1	1	1	0	0	0	0	0	0	1	0	0	0	0	1	0	1	0	1	1	0	1	7	3	11	5	8	4	8	6	6	0	1	7	1	4
1	191	1	1	1	1	1	1	1	1	1	1	1	1	1	1	1	1	1	1	1	1	1	1	1	1	1	1	1	1	1	1	1	1	1	1	8	3	12	4	5	5	5	6	9	0	6	9	0	5
1	192	0	1	0	0	0	0	0	0	1	0	0	0	0	0	0	1	1	0	1	1	1	0	0	1	1	1	1	1	1	0	1	1	1	1	4	2	9	3	4	2	7	6	10	0	2	2	0	6
1	193	0	1	0	0	1	1	0	1	0	0	0	0	0	0	1	0	0	0	0	1	1	1	0	1	0	1	1	0	0	1	0	1	1	0	3	2	8	1	4	3	7	3	7	1	1	2	1	4
1	194	0	0	0	0	0	0	0	0	0	0	0	0	0	0	0	0	0	0	0	0	0	0	0	0	0	0	0	0	0	0	0	0	0	0	0	0	0	0	0	0	0	0	0	0	0	0	0	0
1	195	1	0	0	1	1	1	1	0	0	1	1	1	1	0	1	1	1	1	0	1	0	0	1	0	0	0	0	0	0	1	1	0	1	1	9	5	12	5	4	2	10	9	8	0	6	11	0	6
1	196	1	0	1	0	1	0	0	1	1	1	1	1	1	1	1	1	1	1	0	0	1	0	0	0	0	0	0	0	0	0	0	1	0	0	8	3	14	6	6	8	13	6	7	0	5	6	0	7
1	197	0	0	0	0	0	0	0	0	0	0	0	0	0	0	0	0	0	0	0	0	0	0	0	0	0	0	0	0	0	0	0	0	0	0	0	0	1	0	1	0	0	0	0	0	0	0	0	0
1	198	1	1	1	1	1	1	1	1	1	1	1	1	1	1	1	1	1	1	1	1	1	1	1	1	1	1	1	1	1	1	1	1	1	1	11	6	10	6	8	8	8	9	10	0	10	4	0	7
1	199	1	0	0	1	1	0	1	1	1	0	1	1	1	0	1	1	1	1	0	1	1	0	1	0	1	0	1	0	1	0	1	0	1	1	8	1	6	4	2	3	11	12	9	0	6	4	0	7
1	200	1	0	1	1	0	1	0	1	1	0	1	1	1	1	0	1	0	0	1	1	1	1	1	1	1	1	0	1	0	1	0	0	1	0	9	4	12	3	4	5	9	10	8	0	4	6	1	4
1	201	0	0	0	0	0	0	0	0	0	0	0	0	0	0	0	0	0	0	0	0	0	0	0	0	0	0	0	0	0	0	0	0	0	0	0	0	1	0	1	0	0	0	0	0	0	0	0	0
1	202	1	0	1	0	1	0	1	1	1	0	0	1	0	1	0	0	1	0	1	0	0	0	0	1	0	0	1	0	0	1	1	0	0	1	10	0	9	2	6	5	9	9	9	0	9	5	0	7
1	203	1	0	1	0	1	1	1	1	1	1	1	1	0	1	1	1	1	1	0	0	0	0	0	0	0	0	0	0	0	0	0	0	0	1	9	1	7	4	1	4	8	7	11	0	5	6	0	8
1	204	1	1	1	1	1	1	1	1	1	1	1	1	1	1	1	1	1	1	1	1	1	1	1	1	1	1	1	1	1	1	1	1	1	1	10	7	11	7	4	7	6	12	9	0	7	7	0	5
1	205	1	1	1	1	1	1	1	1	1	1	1	1	1	1	1	1	1	1	1	1	1	1	1	1	1	1	1	1	1	1	1	1	1	1	13	10	9	4	5	6	8	8	8	0	5	8	0	6
1	206	0	0	0	0	0	0	0	0	0	0	0	0	0	0	0	0	0	0	0	0	0	0	0	0	0	0	0	0	0	0	0	0	0	0	0	0	0	0	0	0	0	0	0	0	0	0	0	0
1	207	0	0	0	0	0	0	0	0	0	0	0	0	0	0	0	0	0	0	0	0	0	0	0	0	0	0	0	0	0	0	0	0	0	0	0	0	0	0	0	0	0	0	0	0	0	0	0	0
1	208	0	0	0	0	0	0	0	0	0	0	0	0	0	0	0	0	0	0	0	0	0	0	0	0	0	0	0	0	0	0	0	0	0	0	0	0	0	0	0	0	0	0	0	0	0	0	0	0
1	209	0	0	0	0	0	0	0	0	0	0	0	0	0	0	0	0	0	0	0	0	0	0	0	0	0	0	0	0	0	0	0	0	0	0	0	0	0	0	0	0	0	0	0	0	0	0	0	0
1	210	1	0	1	1	1	1	1	1	1	0	1	1	0	1	1	1	1	0	0	1	0	0	0	0	0	0	0	0	0	0	0	1	0	0	16	3	12	6	10	6	16	5	7	0	10	7	0	10
1	211	1	1	1	1	1	1	1	1	1	1	1	1	1	1	1	1	1	1	1	1	1	1	1	1	1	1	1	1	1	1	1	1	1	1	11	8	12	7	7	7	9	7	8	0	7	3	0	8
1	212	0	1	0	0	0	1	0	1	1	0	1	0	0	0	0	1	0	0	0	1	1	0	0	1	1	0	1	0	0	1	0	1	1	1	5	1	7	4	2	2	3	3	6	0	3	5	0	5
1	213	1	1	1	1	1	1	1	1	1	1	1	1	1	1	1	1	1	1	1	1	1	1	1	1	1	1	1	1	1	1	1	1	1	1	10	8	12	8	9	6	10	6	12	0	7	7	0	9
1	214	1	1	1	1	1	1	1	1	1	1	1	1	1	1	1	1	1	1	1	1	1	1	1	1	1	1	1	1	1	1	1	1	1	1	11	6	12	6	6	6	7	10	12	0	6	4	0	7
1	215	0	1	0	0	1	1	1	0	0	0	0	0	0	0	0	1	0	0	1	1	1	0	1	0	1	0	1	1	1	1	1	0	0	1	8	4	7	3	4	3	8	7	11	0	4	6	2	7
1	216	0	0	0	0	0	0	0	0	0	0	0	0	0	0	0	0	0	0	0	0	0	0	0	0	0	0	0	0	0	0	0	0	0	0	0	0	0	0	0	0	0	0	0	0	0	0	0	0
1	217	0	1	0	1	1	0	1	0	0	1	0	0	1	0	0	0	0	0	1	0	1	1	0	1	1	1	1	1	1	1	1	1	0	1	6	2	10	4	6	5	8	7	11	0	9	6	0	9
1	218	1	1	1	1	1	1	1	1	1	1	1	1	1	1	1	1	1	1	1	1	1	1	1	1	1	1	1	1	1	1	1	1	1	1	7	7	9	5	7	4	9	9	8	0	6	8	0	6
1	219	1	0	1	0	1	0	1	1	1	0	1	0	1	1	0	1	1	1	0	0	0	0	0	1	0	0	0	1	0	1	0	0	0	0	9	1	13	4	4	5	6	8	7	1	5	6	1	5
1	220	0	0	0	0	0	0	0	0	0	0	0	0	0	0	0	0	0	0	0	0	0	0	0	0	0	0	0	0	0	0	0	0	0	0	0	0	0	0	0	0	0	0	0	0	0	0	0	0
1	221	1	0	1	0	0	1	1	1	1	1	1	1	0	0	1	1	1	1	0	0	1	0	0	0	1	0	0	0	0	0	0	0	0	0	9	5	14	3	10	3	10	7	7	0	6	4	0	6
1	222	1	0	1	1	1	1	1	0	1	1	1	1	1	1	1	1	1	1	0	0	0	0	0	0	0	0	0	1	1	0	0	0	0	0	9	2	10	3	4	3	10	8	8	0	5	4	0	10
1	223	1	0	0	0	1	1	1	1	1	0	1	1	1	1	1	1	1	0	0	0	0	0	1	0	0	0	0	0	0	0	0	0	1	1	8	2	11	4	3	5	8	5	9	0	7	8	1	7
1	224	1	0	1	0	1	1	1	1	1	1	1	1	0	0	1	1	0	0	0	0	0	0	0	0	0	0	0	1	0	0	0	0	0	0	10	1	10	4	7	4	10	4	7	0	4	2	1	6
1	225	0	0	0	0	0	0	0	0	0	0	0	0	0	0	0	0	0	0	0	0	0	0	0	0	0	0	0	0	0	0	0	0	0	0	0	0	0	0	0	0	0	0	0	0	0	0	0	0
1	226	0	1	0	0	1	0	1	0	0	0	0	0	0	1	0	0	0	0	1	0	1	1	1	1	1	1	1	1	1	1	1	0	1	1	10	5	14	6	6	6	10	11	10	0	7	5	1	6
1	227	1	1	1	1	1	1	1	1	1	1	1	1	1	1	1	1	1	1	1	1	1	1	1	1	1	1	1	1	1	1	1	1	1	1	8	7	10	4	8	6	12	7	8	0	4	7	0	7
1	228	1	1	1	1	1	1	1	1	1	1	1	1	1	1	1	1	1	1	1	1	1	1	1	1	1	1	1	1	1	1	1	1	1	1	9	6	11	6	11	9	11	9	7	0	5	5	0	8
1	229	0	1	0	1	0	0	0	0	0	0	0	1	0	1	1	0	0	0	1	1	0	1	0	1	1	1	1	1	1	1	1	1	1	1	7	1	9	3	3	4	7	8	6	0	4	3	0	4
1	230	0	1	0	0	0	0	1	0	0	0	0	0	0	1	0	1	1	0	0	0	1	0	1	0	1	1	1	1	0	1	0	1	1	1	5	0	10	1	4	4	7	6	7	0	2	2	1	3
1	231	0	1	1	1	0	0	0	0	0	0	0	0	0	0	0	1	0	0	1	0	1	1	0	0	1	0	1	1	1	1	1	0	1	0	7	1	8	0	5	5	6	6	8	0	4	7	0	5
1	232	1	0	1	1	0	1	1	0	1	1	1	1	0	1	1	1	1	1	1	0	1	0	0	0	0	1	0	1	0	1	0	0	0	0	9	4	12	4	5	2	8	8	10	0	6	6	0	6
1	233	0	0	0	0	0	0	0	0	0	0	0	0	0	0	0	0	0	0	0	0	0	0	0	0	0	0	0	0	0	0	0	0	0	0	0	0	0	0	0	0	0	0	0	0	0	0	0	0
1	234	0	0	0	0	0	0	0	0	0	0	0	0	0	0	0	0	0	0	0	0	0	0	0	0	0	0	0	0	0	0	0	0	0	0	0	0	0	0	0	0	0	0	0	0	0	0	0	0
1	235	1	0	1	1	1	1	1	1	1	0	1	1	1	1	1	1	1	0	0	0	0	0	0	1	0	0	0	0	1	0	0	0	0	1	13	4	12	4	6	9	9	8	10	0	5	8	0	8
1	236	1	0	1	1	1	1	0	1	1	1	1	1	1	1	1	1	1	1	1	0	0	0	1	0	0	0	1	0	1	0	0	0	0	0	11	2	11	3	5	5	11	6	9	0	3	6	0	10
1	237	1	1	1	1	1	1	1	1	1	1	1	1	1	1	1	1	1	1	1	1	1	1	1	1	1	1	1	1	1	1	1	1	1	1	12	8	14	5	6	4	12	8	8	0	8	7	0	7
1	238	1	1	1	1	1	1	1	1	1	1	1	1	1	1	1	1	1	1	1	1	1	1	1	1	1	1	1	1	1	1	1	1	1	1	11	8	13	8	9	5	10	9	9	0	6	7	0	8
1	239	1	0	1	1	1	1	1	1	1	0	1	0	1	1	0	1	1	1	0	0	0	0	0	1	1	0	0	0	0	1	1	0	0	0	9	3	10	4	4	4	10	9	10	0	3	6	0	6
1	240	1	1	1	1	1	1	1	1	1	1	1	1	1	1	1	1	1	1	1	1	1	1	1	1	1	1	1	1	1	1	1	1	1	1	10	4	14	6	6	5	10	7	9	0	3	7	0	8
1	241	0	0	0	0	0	0	0	0	0	0	0	0	0	0	0	0	0	0	0	0	0	0	0	0	0	0	0	0	0	0	0	0	0	0	0	0	0	0	0	0	0	0	0	0	0	0	0	0
1	242	1	0	1	0	1	1	0	0	1	1	0	0	1	0	1	1	1	0	0	1	1	0	1	0	1	0	0	0	1	0	0	0	0	0	8	3	11	7	5	8	11	7	9	0	5	7	1	7
1	243	1	0	1	0	1	1	1	0	1	1	0	1	1	1	0	1	1	1	0	0	1	0	1	0	0	0	0	0	0	0	0	0	0	0	11	1	12	5	5	4	12	7	7	0	7	7	1	7
1	244	1	0	1	1	1	1	1	0	0	1	1	1	1	0	1	1	1	1	0	0	1	0	1	0	0	1	0	0	0	0	1	0	0	0	10	4	12	4	5	3	11	5	13	0	3	5	0	6
1	245	1	0	1	1	1	1	1	1	1	1	1	1	1	1	1	1	1	0	1	0	0	0	1	1	0	0	0	1	0	0	1	0	0	0	5	4	10	5	6	1	8	6	5	0	6	4	0	6
1	246	1	0	1	1	1	1	1	1	1	0	1	0	1	1	1	0	1	1	0	0	0	0	0	1	0	0	1	1	0	0	0	0	0	0	10	0	14	4	3	6	8	6	6	0	3	1	0	4
1	247	1	1	1	1	1	1	1	1	1	1	1	1	1	1	1	1	1	1	1	1	1	1	1	1	1	1	1	1	1	1	1	1	1	1	9	5	16	5	4	3	10	8	7	0	3	6	0	10
1	248	0	0	0	0	0	0	0	0	0	0	0	0	0	0	0	0	0	0	0	0	0	0	0	0	0	0	0	0	0	0	0	0	0	0	0	0	0	0	0	0	0	0	0	0	0	0	0	0
1	249	1	0	1	1	0	1	1	1	1	0	0	1	0	1	1	1	0	0	1	0	0	0	0	0	0	0	1	0	1	0	0	0	1	0	9	1	16	3	4	4	8	5	10	0	3	7	0	3
1	250	0	0	0	0	0	0	0	0	0	0	0	0	0	0	0	0	0	0	0	0	0	0	0	0	0	0	0	0	0	0	0	0	0	0	0	0	0	0	0	0	0	0	0	0	0	0	0	0
1	251	1	1	1	1	1	1	1	1	1	1	1	1	1	1	1	1	1	1	1	1	1	1	1	1	1	1	1	1	1	1	1	1	1	1	15	5	14	8	9	6	10	11	11	0	7	6	0	7
1	252	1	1	1	1	1	1	1	1	1	1	1	1	1	1	1	1	1	1	1	1	1	1	1	1	1	1	1	1	1	1	1	1	1	1	9	6	11	4	7	3	9	8	7	0	4	5	0	6
1	253	1	0	0	1	0	1	1	0	1	1	1	0	1	1	1	0	1	0	1	0	0	0	0	0	1	1	0	0	0	0	1	0	0	1	5	0	9	6	5	5	9	6	5	0	2	5	0	5
1	254	1	0	1	1	1	1	1	1	0	1	1	0	1	1	1	1	1	0	1	0	1	0	0	1	0	0	1	1	0	1	0	0	0	0	6	1	12	4	6	5	8	7	9	0	4	5	0	4
1	255	0	1	1	0	0	0	0	0	0	0	1	0	0	0	0	1	0	1	1	1	1	1	1	1	1	1	0	1	1	1	0	0	1	1	9	3	10	4	7	1	11	8	8	0	3	5	0	7
1	256	1	1	1	1	1	1	1	1	1	1	1	1	1	1	1	1	1	1	1	1	1	1	1	1	1	1	1	1	1	1	1	1	1	1	6	6	10	6	6	5	14	8	9	0	6	3	0	4
11	1	1	1	1	1	1	1	1	1	1	1	1	1	1	1	1	1	1	1	1	1	1	1	1	1	1	1	1	1	1	1	1	1	1	1	6	0	0	0	9	0	13	0	0	0	9	5	0	5
11	2	0	1	1	0	0	1	0	0	0	0	0	0	0	0	0	0	0	0	1	1	1	1	1	1	1	1	1	1	0	1	0	1	1	1	12	5	6	4	7	4	12	10	11	0	4	4	0	9
11	3	0	1	0	1	1	0	0	0	0	0	0	0	1	1	0	0	0	0	0	0	1	1	0	1	1	1	1	1	0	1	1	1	1	1	1	1	3	0	1	4	4	4	4	0	1	5	1	0
11	4	0	1	1	0	0	0	0	0	0	0	0	0	0	0	0	1	0	0	0	0	0	1	1	1	1	0	1	0	1	0	1	0	0	1	1	0	0	0	0	0	0	1	1	0	0	0	2	0
11	5	0	1	0	0	1	0	0	0	1	0	0	0	1	0	0	0	0	0	1	1	1	0	0	1	0	1	1	1	0	1	1	0	0	1	1	0	0	0	0	0	0	1	0	0	0	0	1	0
11	6	1	0	1	1	1	1	1	1	1	0	1	1	1	1	1	1	0	1	0	0	0	1	0	0	0	1	0	0	0	1	1	0	0	0	1	0	0	0	0	0	0	1	1	0	0	0	0	0
11	7	0	1	0	0	0	1	1	0	0	0	0	0	1	1	0	0	0	1	1	0	0	1	1	1	1	0	1	1	1	0	0	1	1	0	0	0	0	0	0	0	1	1	0	0	0	0	2	2
11	8	1	1	1	1	1	1	1	1	1	1	1	1	1	1	1	1	1	1	1	1	1	1	1	1	1	1	1	1	1	1	1	1	1	1	1	0	1	1	1	0	0	1	1	0	0	0	0	0
11	9	1	0	0	1	1	1	1	1	0	1	1	1	0	1	0	1	0	0	0	1	0	0	1	0	0	0	0	1	0	0	0	0	1	0	1	0	2	0	0	0	1	0	0	0	0	0	0	0
11	10	0	1	0	1	0	0	0	0	0	0	0	0	1	0	0	1	1	1	1	1	1	0	1	1	1	1	1	0	1	1	1	1	1	1	0	0	3	0	0	0	1	3	2	0	0	1	0	0
11	11	1	1	1	1	1	1	1	1	1	1	1	1	1	1	1	1	1	1	1	1	1	1	1	1	1	1	1	1	1	1	1	1	1	1	4	1	5	3	4	0	3	6	4	0	0	2	0	1
11	12	1	0	0	0	1	0	1	1	1	0	1	1	0	1	1	1	1	1	1	0	0	0	0	0	1	1	0	0	1	1	0	0	0	0	4	1	6	3	2	0	3	5	7	0	2	3	1	4
11	13	0	1	1	0	0	0	0	1	0	0	0	1	0	0	0	1	0	0	1	1	1	0	0	0	0	1	1	1	1	1	0	1	0	0	3	1	5	0	1	0	3	4	5	0	1	3	0	2
11	14	0	0	0	0	0	0	0	0	0	0	0	0	0	0	0	0	0	0	0	0	0	0	0	0	0	0	0	0	0	0	0	0	0	0	0	0	0	0	0	0	0	0	0	0	0	0	0	0
11	15	0	0	0	0	0	0	0	0	0	0	0	0	0	0	0	0	0	0	0	0	0	0	0	0	0	0	0	0	0	0	0	0	0	0	0	0	0	0	0	0	0	0	0	0	0	0	0	0
11	16	0	1	1	0	1	0	1	0	0	0	1	1	1	0	0	0	0	0	0	1	1	1	1	1	0	1	1	0	0	1	1	1	0	1	12	4	6	4	9	4	5	11	9	0	5	7	0	9
11	17	0	1	0	0	0	0	0	0	0	0	0	1	0	0	0	1	0	0	1	1	0	0	1	0	0	1	0	0	1	0	0	0	0	0	2	0	3	0	2	0	2	3	5	0	2	5	0	1
11	18	1	0	1	1	1	0	1	1	1	1	1	1	1	1	0	1	0	1	1	0	0	1	1	0	0	0	0	0	0	0	0	0	0	1	7	2	10	1	2	1	9	6	5	0	5	8	0	6
11	19	0	0	0	0	0	0	0	0	0	0	0	0	0	0	0	0	0	0	0	0	0	0	0	0	0	0	0	0	0	0	0	0	0	0	0	0	0	0	0	0	0	0	0	0	0	0	0	0
11	20	1	1	1	1	1	1	1	1	1	1	1	1	1	1	1	1	1	1	1	1	1	1	1	1	1	1	1	1	1	1	1	1	1	1	9	4	11	4	9	12	14	10	11	0	7	6	0	10
11	21	0	0	0	0	0	0	0	0	0	0	0	0	0	0	0	0	0	0	0	0	0	0	0	0	0	0	0	0	0	0	0	0	0	0	0	0	0	0	0	0	0	0	0	0	0	0	0	0
11	22	1	0	1	1	1	1	1	1	1	1	1	1	0	0	1	1	0	1	1	0	0	0	0	0	0	0	0	0	1	0	1	0	0	0	12	3	14	3	8	2	8	4	10	0	5	6	0	9
11	23	1	1	1	1	1	1	1	1	1	1	1	1	1	1	1	1	1	1	1	1	1	1	1	1	1	1	1	1	1	1	1	1	1	1	13	5	13	4	8	5	13	9	11	0	3	5	0	9
11	24	0	1	0	0	0	0	0	0	1	1	1	0	0	1	0	1	1	0	0	0	1	0	0	0	1	1	1	1	1	1	0	1	1	1	9	1	9	3	0	3	5	6	7	0	4	5	1	5
11	25	1	0	1	1	0	1	1	0	1	1	1	1	1	1	1	1	0	1	0	0	0	0	0	1	1	1	0	0	0	0	1	1	0	0	11	1	10	3	7	2	6	9	8	0	3	7	0	7
11	26	1	0	1	1	1	0	1	1	1	0	0	1	1	0	0	1	1	1	0	0	0	1	0	0	1	1	0	0	0	0	1	0	1	0	9	2	9	2	3	4	7	5	10	0	4	7	0	8
11	27	1	0	0	1	1	1	1	0	1	1	1	1	1	1	1	1	1	1	0	0	0	0	0	0	0	1	0	0	0	1	1	0	0	0	10	2	8	2	7	5	8	7	9	0	4	8	0	9
11	28	0	0	0	0	0	0	0	0	0	0	0	0	0	0	0	0	0	0	0	0	0	0	0	0	0	0	0	0	0	0	0	0	0	0	0	0	0	0	0	0	0	0	0	0	0	0	0	0
11	29	1	1	1	1	1	1	1	1	1	1	1	1	1	1	1	1	1	1	1	1	1	1	1	1	1	1	1	1	1	1	1	1	1	1	11	4	12	6	7	9	12	10	12	0	9	11	0	9
11	30	1	0	1	1	1	1	1	1	0	1	1	1	1	1	0	1	1	1	1	0	0	0	1	1	0	0	1	1	0	1	0	1	0	0	12	4	13	5	8	7	11	9	8	0	4	6	0	8
11	31	1	0	0	0	1	1	1	1	1	0	1	1	1	1	1	1	0	1	1	0	0	0	0	0	0	0	0	0	0	0	0	1	0	0	8	2	13	4	7	1	12	7	7	0	2	4	1	6
11	32	0	1	0	1	1	0	1	0	0	0	0	0	1	1	0	1	0	0	1	1	1	1	1	1	0	0	0	0	1	1	1	1	1	1	7	1	12	2	7	3	9	7	11	0	8	5	0	4
11	33	1	0	1	1	0	1	1	1	0	1	1	0	1	1	1	1	1	1	1	0	0	0	0	0	0	0	0	0	0	0	1	0	0	0	8	1	12	4	7	5	5	7	8	0	2	8	0	4
11	34	1	0	1	1	1	1	1	1	0	1	0	1	1	1	1	1	1	1	1	0	1	0	0	0	0	1	0	1	0	0	0	1	1	0	7	4	12	3	5	4	10	8	9	0	5	6	0	6
11	35	1	0	1	1	1	0	1	1	1	1	1	1	0	0	0	1	1	1	0	0	0	0	1	0	0	0	0	0	0	1	1	1	1	0	9	3	9	1	5	6	9	5	8	0	9	9	0	8
11	36	1	1	1	1	1	1	1	1	1	1	1	1	1	1	1	1	1	1	1	1	1	1	1	1	1	1	1	1	1	1	1	1	1	1	9	6	16	5	5	5	6	10	9	0	4	6	0	11
11	37	1	1	1	1	1	1	1	1	1	1	1	1	1	1	1	1	1	1	1	1	1	1	1	1	1	1	1	1	1	1	1	1	1	1	12	3	11	5	8	3	8	9	6	0	4	5	0	4
11	38	0	0	0	0	0	0	0	0	0	0	0	0	0	0	0	0	0	0	0	0	0	0	0	0	0	0	0	0	0	0	0	0	0	0	0	0	0	0	0	0	0	0	0	0	0	0	0	0
11	39	0	0	0	0	0	0	0	0	0	0	0	0	0	0	0	0	0	0	0	0	0	0	0	0	0	0	0	0	0	0	0	0	0	0	0	0	0	0	0	0	0	0	0	0	0	0	0	0
11	40	0	1	0	0	0	0	0	0	0	1	1	1	0	0	1	0	0	0	1	1	0	1	0	1	1	0	1	1	1	1	1	1	1	0	15	3	13	3	11	7	8	12	9	0	5	7	1	7
11	41	1	1	1	1	1	1	1	1	1	1	1	1	1	1	1	1	1	1	1	1	1	1	1	1	1	1	1	1	1	1	1	1	1	1	12	3	13	5	4	7	12	9	8	0	9	4	0	9
11	42	0	0	0	0	0	0	0	0	0	0	0	0	0	0	0	0	0	0	0	0	0	0	0	0	0	0	0	0	0	0	0	0	0	0	0	0	0	0	0	0	0	0	0	0	0	0	0	0
11	43	0	1	0	1	0	0	0	0	0	0	0	1	0	0	0	1	0	0	0	0	1	1	0	1	1	1	1	0	1	0	1	1	1	1	8	1	10	3	8	6	8	9	10	0	8	7	0	7
11	44	1	0	1	1	1	1	1	1	0	1	1	1	0	0	1	1	1	1	1	0	0	1	0	0	0	0	0	0	0	0	0	1	1	0	12	4	11	4	6	4	11	9	8	0	7	3	0	5
11	45	0	0	0	0	0	0	0	0	0	0	0	0	0	0	0	0	0	0	0	0	0	0	0	0	0	0	0	0	0	0	0	0	0	0	0	0	0	0	0	0	0	0	0	0	0	0	0	0
11	46	0	1	0	1	1	1	1	1	0	0	0	0	0	1	1	1	1	0	1	1	1	1	1	0	1	1	0	1	0	1	1	0	1	1	11	4	8	1	5	8	10	9	14	0	5	5	0	7
11	47	0	1	0	0	0	1	0	1	1	1	1	0	0	1	0	0	0	0	0	1	1	1	0	1	0	1	0	0	1	1	1	0	1	1	12	1	8	4	4	6	10	10	7	0	6	3	2	12
11	48	1	0	1	0	1	1	1	1	1	1	0	1	1	1	0	1	1	0	0	0	0	0	0	0	0	0	0	0	0	1	0	1	0	1	12	3	14	3	4	3	11	5	11	0	7	7	1	6
11	49	0	0	0	0	0	0	0	0	0	0	0	0	0	0	0	0	0	0	0	0	0	0	0	0	0	0	0	0	0	0	0	0	0	0	0	0	0	0	0	0	0	0	0	0	0	0	0	0
11	50	0	1	1	0	0	0	1	1	0	0	0	0	0	1	0	0	1	0	0	1	0	1	1	1	1	1	1	1	1	0	1	1	1	0	12	2	9	4	9	4	14	11	8	0	9	7	0	11
11	51	1	1	1	1	1	1	1	1	1	1	1	1	1	1	1	1	1	1	1	1	1	1	1	1	1	1	1	1	1	1	1	1	1	1	13	4	16	2	10	6	14	12	11	0	6	5	0	12
11	52	0	0	0	0	0	0	0	0	0	0	0	0	0	0	0	0	0	0	0	0	0	0	0	0	0	0	0	0	0	0	0	0	0	0	0	0	0	0	0	0	0	0	0	0	0	0	0	0
11	53	0	0	0	0	0	0	0	0	0	0	0	0	0	0	0	0	0	0	0	0	0	0	0	0	0	0	0	0	0	0	0	0	0	0	0	0	0	0	0	0	0	0	0	0	0	0	0	0
11	54	1	0	0	1	1	1	1	1	1	1	1	1	1	1	0	1	1	1	1	0	1	0	0	0	0	0	0	0	0	0	0	0	0	0	13	4	18	7	8	5	16	13	10	0	7	8	0	8
11	55	0	1	0	0	0	1	1	1	0	1	0	1	0	1	0	0	0	0	0	1	1	1	1	0	0	1	1	1	1	1	0	1	1	1	9	0	11	1	5	6	10	8	6	1	7	11	0	7
11	56	0	1	1	0	0	0	0	0	0	0	1	1	0	0	0	0	0	0	1	0	1	1	1	1	0	1	1	1	1	1	0	1	1	1	13	2	11	5	9	3	12	6	8	2	3	4	1	9
11	57	1	0	1	1	1	1	1	1	0	1	1	0	1	1	1	1	1	1	0	0	0	0	0	0	0	0	1	0	0	1	1	1	0	0	17	2	14	2	7	4	11	9	12	0	7	7	0	7
11	58	0	1	0	0	0	0	0	0	0	0	1	0	0	0	0	0	1	0	1	0	1	0	1	1	1	1	1	1	1	1	1	1	1	1	12	3	12	3	11	7	10	8	8	0	2	6	0	8
11	59	0	0	0	0	0	0	0	0	0	0	0	0	0	0	0	0	0	0	0	0	0	0	0	0	0	0	0	0	0	0	0	0	0	0	0	0	0	0	0	0	0	0	0	0	0	0	0	0
11	60	1	0	1	1	1	1	0	1	0	0	1	1	1	1	1	0	1	0	1	0	0	0	0	0	1	0	0	0	1	1	1	1	0	0	7	4	13	3	8	7	12	9	8	0	9	6	0	9
11	61	0	0	0	0	0	0	0	0	0	0	0	0	0	0	0	0	0	0	0	0	0	0	0	0	0	0	0	0	0	0	0	0	0	0	0	0	0	0	0	0	0	0	0	0	0	0	0	0
11	62	0	1	0	0	1	1	0	1	1	0	0	0	1	0	0	0	0	1	1	1	0	0	1	1	1	1	1	0	1	0	0	1	1	1	12	2	9	2	6	7	12	6	10	0	1	5	1	8
11	63	0	0	0	0	0	0	0	0	0	0	0	0	0	0	0	0	0	0	0	0	0	0	0	0	0	0	0	0	0	0	0	0	0	0	0	0	0	0	0	0	0	0	0	0	0	0	0	0
11	64	1	0	0	1	1	1	1	1	1	1	1	1	0	1	1	1	0	0	0	1	0	1	0	0	0	0	1	0	0	0	0	0	0	0	11	4	9	5	9	6	12	8	10	0	6	7	0	10
11	65	0	1	1	0	0	0	0	0	0	0	0	0	1	0	0	1	0	1	1	1	1	1	1	1	1	1	1	0	1	1	0	1	0	0	10	5	9	4	4	7	11	8	13	1	4	8	3	6
11	66	1	0	1	0	1	0	1	0	1	1	1	1	1	1	1	1	1	0	0	0	0	1	1	0	0	1	0	0	0	0	0	1	0	0	13	1	11	3	5	3	9	8	5	1	5	8	0	7
11	67	0	0	0	0	0	0	0	0	0	0	0	0	0	0	0	0	0	0	0	0	0	0	0	0	0	0	0	0	0	0	0	0	0	0	0	0	0	0	0	0	0	0	0	0	0	0	0	0
11	68	0	0	0	0	0	0	0	0	0	0	0	0	0	0	0	0	0	0	0	0	0	0	0	0	0	0	0	0	0	0	0	0	0	0	0	0	0	0	0	0	0	0	0	0	0	0	0	0
11	69	1	1	1	1	1	1	1	1	1	1	1	1	1	1	1	1	1	1	1	1	1	1	1	1	1	1	1	1	1	1	1	1	1	1	9	4	14	6	11	7	12	11	9	0	9	8	0	12
11	70	1	0	0	1	0	1	1	0	1	0	0	1	1	0	1	1	1	1	0	1	0	0	0	0	0	0	1	0	0	0	0	0	0	1	4	0	4	0	2	3	5	4	6	0	3	4	0	3
11	71	1	1	1	1	1	1	1	1	1	1	1	1	1	1	1	1	1	1	1	1	1	1	1	1	1	1	1	1	1	1	1	1	1	1	12	3	16	4	8	7	11	8	9	0	5	6	0	10
11	72	1	0	1	1	1	0	1	1	1	1	1	1	1	0	0	0	1	0	0	0	0	0	0	0	0	0	0	0	0	0	1	0	0	0	8	1	13	5	1	3	13	7	10	0	3	5	0	9
11	73	0	0	0	0	0	0	0	0	0	0	0	0	0	0	0	0	0	0	0	0	0	0	0	0	0	0	0	0	0	0	0	0	0	0	0	0	0	0	0	0	0	0	0	0	0	0	0	0
11	74	0	1	0	0	0	0	0	1	1	0	0	0	0	0	1	0	0	1	1	1	1	1	1	1	1	1	1	1	1	1	1	1	0	0	12	6	12	4	4	9	10	8	11	1	4	8	1	8
11	75	0	1	0	0	0	0	0	0	0	1	0	0	0	0	1	0	0	0	1	1	0	0	1	1	1	0	1	1	1	1	1	0	0	1	8	3	9	1	6	2	5	7	10	0	3	5	0	7
11	76	1	1	1	1	1	1	1	1	1	1	1	1	1	1	1	1	1	1	1	1	1	1	1	1	1	1	1	1	1	1	1	1	1	1	11	4	12	4	7	2	12	9	7	0	7	5	0	7
11	77	0	0	0	0	0	0	0	0	0	0	0	0	0	0	0	0	0	0	0	0	0	0	0	0	0	0	0	0	0	0	0	0	0	0	0	0	0	0	0	0	0	0	0	0	0	0	0	0
11	78	1	0	1	0	0	1	1	0	0	1	1	0	1	1	1	0	1	1	0	0	0	0	0	0	0	1	1	1	0	0	1	0	0	0	12	3	14	6	5	8	11	10	9	0	9	7	0	10
11	79	0	0	0	0	0	0	0	0	0	0	0	0	0	0	0	0	0	0	0	0	0	0	0	0	0	0	0	0	0	0	0	0	0	0	0	0	0	0	0	0	0	0	0	0	0	0	0	0
11	80	1	1	1	1	1	1	1	1	1	1	1	1	1	1	1	1	1	1	1	1	1	1	1	1	1	1	1	1	1	1	1	1	1	1	13	3	11	2	11	7	14	13	11	0	9	8	0	9
11	81	0	1	1	0	0	0	0	0	1	0	0	0	0	1	0	1	0	0	1	1	1	1	1	0	1	0	1	1	1	1	1	1	1	0	11	4	15	2	6	9	10	12	9	0	4	5	1	4
11	82	1	0	1	1	1	1	1	1	1	1	0	1	1	1	1	1	1	1	0	0	0	1	0	1	1	0	1	0	0	0	0	0	0	0	14	2	9	3	6	3	9	9	9	0	4	5	0	6
11	83	1	1	1	1	1	1	1	1	1	1	1	1	1	1	1	1	1	1	1	1	1	1	1	1	1	1	1	1	1	1	1	1	1	1	9	7	11	7	7	6	10	9	12	0	6	4	0	6
11	84	1	0	1	1	1	1	1	0	0	1	1	1	0	0	1	0	1	1	0	0	0	0	0	1	0	0	0	0	1	0	0	0	0	0	9	1	8	1	7	3	11	10	12	0	4	6	0	8
11	85	1	0	1	1	1	1	0	0	0	1	1	1	1	1	1	1	1	1	0	1	0	0	0	1	1	0	0	1	0	0	0	0	0	1	11	3	10	2	5	4	12	9	12	0	4	4	0	6
11	86	1	1	1	1	1	1	1	1	1	1	1	1	1	1	1	1	1	1	1	1	1	1	1	1	1	1	1	1	1	1	1	1	1	1	13	4	15	6	8	6	11	10	9	0	4	5	0	10
11	87	0	1	1	0	0	0	0	0	0	1	1	0	1	1	0	1	0	0	1	1	0	1	1	0	1	0	1	1	1	1	1	1	1	1	9	3	11	4	6	3	10	8	8	0	2	4	1	5
11	88	1	1	1	1	1	1	1	1	1	1	1	1	1	1	1	1	1	1	1	1	1	1	1	1	1	1	1	1	1	1	1	1	1	1	10	3	13	3	7	4	12	8	11	0	4	5	0	8
11	89	1	1	1	1	1	1	1	1	1	1	1	1	1	1	1	1	1	1	1	1	1	1	1	1	1	1	1	1	1	1	1	1	1	1	13	4	11	6	7	6	14	12	7	0	7	4	0	12
11	90	0	0	0	0	0	0	0	0	0	0	0	0	0	0	0	0	0	0	0	0	0	0	0	0	0	0	0	0	0	0	0	0	0	0	0	0	0	0	0	0	0	0	0	0	0	0	0	0
11	91	1	0	1	0	0	1	0	1	1	1	1	0	0	1	1	1	1	1	0	0	0	0	0	0	0	0	0	0	0	1	0	0	1	1	13	5	15	1	9	7	11	11	10	0	3	8	0	6
11	92	0	1	1	1	0	1	0	1	0	0	1	0	0	0	0	1	1	0	1	1	0	1	1	1	0	0	1	1	0	1	1	1	1	1	13	6	14	5	11	2	10	6	8	0	2	9	1	6
11	93	1	1	1	1	1	1	1	1	1	1	1	1	1	1	1	1	1	1	1	1	1	1	1	1	1	1	1	1	1	1	1	1	1	1	13	3	17	2	12	6	11	10	10	0	4	8	0	8
11	94	0	1	0	1	0	1	0	1	0	0	1	1	0	0	0	1	1	0	1	1	1	1	1	0	1	1	1	1	1	1	0	0	1	1	9	3	12	3	6	6	13	12	10	0	3	8	0	5
11	95	0	1	0	1	0	0	0	0	0	0	0	0	0	1	0	0	0	0	0	1	1	1	1	1	1	1	1	1	1	1	0	0	0	1	7	1	8	2	6	5	9	6	12	0	5	3	0	7
11	96	1	0	1	1	0	0	1	1	1	1	1	0	1	1	1	1	1	1	0	0	0	0	0	0	0	0	0	1	1	0	1	1	0	0	10	2	13	2	3	4	8	9	8	0	1	8	0	7
11	97	0	0	0	0	0	0	0	0	0	0	0	0	0	0	0	0	0	0	0	0	0	0	0	0	0	0	0	0	0	0	0	0	0	0	0	0	0	0	0	0	0	0	0	0	0	0	0	0
11	98	1	0	0	1	0	0	1	1	1	0	1	0	1	1	1	1	1	0	0	1	0	0	0	0	0	1	0	0	0	0	1	0	0	1	9	3	12	5	8	3	11	11	10	0	4	4	0	5
11	99	0	0	0	0	0	0	0	0	0	0	0	0	0	0	0	0	0	0	0	0	0	0	0	0	0	0	0	0	0	0	0	0	0	0	0	0	0	0	0	0	0	0	0	0	0	0	0	0
11	100	1	0	0	1	1	0	1	1	0	1	1	1	0	1	0	0	1	1	0	0	1	1	0	0	0	0	0	0	0	0	0	0	0	0	13	3	14	5	6	5	12	11	9	0	6	6	0	8
11	101	1	0	1	1	1	1	1	1	1	1	1	0	1	1	1	0	0	1	1	1	0	0	0	0	0	1	0	0	0	1	0	1	0	0	14	2	11	4	4	7	10	8	10	0	8	3	0	6
11	102	1	1	1	1	1	1	1	1	1	1	1	1	1	1	1	1	1	1	1	1	1	1	1	1	1	1	1	1	1	1	1	1	1	1	11	4	12	5	9	9	9	10	11	0	6	7	0	6
11	103	1	1	1	1	1	1	1	1	1	1	1	1	1	1	1	1	1	1	1	1	1	1	1	1	1	1	1	1	1	1	1	1	1	1	9	1	13	5	9	6	10	9	10	0	8	10	0	8
11	104	1	1	1	1	1	1	1	1	1	1	1	1	1	1	1	1	1	1	1	1	1	1	1	1	1	1	1	1	1	1	1	1	1	1	7	4	14	5	11	7	13	10	9	0	8	3	0	6
11	105	1	1	1	1	1	1	1	1	1	1	1	1	1	1	1	1	1	1	1	1	1	1	1	1	1	1	1	1	1	1	1	1	1	1	12	4	12	6	5	4	11	11	10	0	6	5	0	11
11	106	0	0	0	0	0	0	0	0	0	0	0	0	0	0	0	0	0	0	0	0	0	0	0	0	0	0	0	0	0	0	0	0	0	0	0	0	0	0	0	0	0	0	0	0	0	0	0	0
11	107	1	0	0	1	1	0	1	0	1	1	1	0	1	0	1	1	1	1	0	0	0	0	1	0	0	0	1	0	1	0	0	1	1	0	10	2	13	4	8	5	8	8	10	0	6	8	0	11
11	108	0	0	0	0	0	0	0	0	0	0	0	0	0	0	0	0	0	0	0	0	0	0	0	0	0	0	0	0	0	0	0	0	0	0	0	0	0	0	0	0	0	0	0	0	0	0	0	0
11	109	0	1	1	0	1	0	0	1	0	0	0	0	0	0	0	1	0	0	0	1	1	1	1	0	1	1	1	1	1	1	1	1	1	1	14	3	15	3	5	8	12	10	9	0	6	9	2	8
11	110	0	0	0	0	0	0	0	0	0	0	0	0	0	0	0	0	0	0	0	0	0	0	0	0	0	0	0	0	0	0	0	0	0	0	0	0	0	0	0	0	0	0	0	0	0	0	0	0
11	111	0	0	0	0	0	0	0	0	0	0	0	0	0	0	0	0	0	0	0	0	0	0	0	0	0	0	0	0	0	0	0	0	0	0	0	0	0	0	0	0	0	0	0	0	0	0	0	0
11	112	1	1	1	1	1	1	1	1	1	1	1	1	1	1	1	1	1	1	1	1	1	1	1	1	1	1	1	1	1	1	1	1	1	1	14	9	12	4	9	10	13	11	10	0	11	6	0	11
11	113	1	0	1	1	0	1	1	0	1	1	1	1	1	1	1	1	1	0	0	1	0	1	0	0	0	0	0	0	0	0	0	1	0	1	14	4	11	5	5	5	8	10	8	0	4	4	0	8
11	114	0	1	0	1	0	1	1	0	0	1	0	0	0	1	1	0	1	0	1	1	1	1	0	1	0	1	1	1	1	1	1	1	1	1	14	2	11	2	8	1	11	9	9	0	3	4	0	10
11	115	0	0	0	0	0	0	0	0	0	0	0	0	0	0	0	0	0	0	0	0	0	0	0	0	0	0	0	0	0	0	0	0	0	0	0	0	0	0	0	0	0	0	0	0	0	0	0	0
11	116	0	0	0	0	0	0	0	0	0	0	0	0	0	0	0	0	0	0	0	0	0	0	0	0	0	0	0	0	0	0	0	0	0	0	0	0	0	0	0	0	0	0	0	0	0	0	0	0
11	117	0	0	0	0	0	0	0	0	0	0	0	0	0	0	0	0	0	0	0	0	0	0	0	0	0	0	0	0	0	0	0	0	0	0	0	0	0	0	0	0	0	0	0	0	0	0	0	0
11	118	0	0	0	0	0	0	0	0	0	0	0	0	0	0	0	0	0	0	0	0	0	0	0	0	0	0	0	0	0	0	0	0	0	0	0	0	0	0	0	0	0	0	0	0	0	0	0	0
11	119	1	1	1	1	1	1	1	1	1	1	1	1	1	1	1	1	1	1	1	1	1	1	1	1	1	1	1	1	1	1	1	1	1	1	14	4	12	5	6	10	13	15	11	0	12	8	0	13
11	120	0	1	0	0	0	0	0	0	0	1	0	1	0	0	0	1	1	0	1	1	1	1	1	1	1	0	1	1	0	0	1	1	0	1	8	1	13	3	6	4	13	9	9	0	4	5	2	7
11	121	1	0	1	1	0	1	1	1	1	1	1	1	1	0	1	1	1	0	0	1	0	1	0	1	0	0	1	0	0	0	0	1	1	1	13	1	13	4	6	1	9	10	10	0	6	4	0	8
11	122	1	0	1	0	1	1	1	1	1	1	0	1	1	1	1	1	1	1	0	0	0	0	0	0	1	0	1	1	0	1	1	0	1	0	9	4	10	3	5	6	15	10	10	0	5	7	0	7
11	123	1	0	1	1	1	1	1	0	1	1	1	1	0	0	1	1	1	0	0	0	0	0	1	0	0	0	0	0	0	0	1	0	1	1	12	6	12	5	6	5	10	8	9	0	6	7	0	9
11	124	1	0	1	0	1	1	0	1	1	1	0	1	0	1	1	0	0	1	0	0	0	0	0	0	1	0	1	0	0	1	1	1	0	0	7	2	11	1	7	6	12	9	9	0	6	7	0	7
11	125	1	0	0	1	1	1	0	1	1	1	1	1	1	1	1	1	1	1	0	0	0	0	1	0	1	1	0	0	0	0	0	0	1	0	11	4	13	9	5	7	11	12	9	0	5	6	0	10
11	126	1	0	1	1	1	1	0	1	1	1	1	1	0	1	0	1	1	0	1	0	0	1	0	0	0	0	0	0	0	0	0	0	0	0	10	4	12	5	6	1	9	9	9	0	6	10	0	8
11	127	0	0	0	0	0	0	0	0	0	0	0	0	0	0	0	0	0	0	0	0	0	0	0	0	0	0	0	0	0	0	0	0	0	0	0	0	0	0	0	0	0	0	0	0	0	0	0	0
11	128	0	1	0	0	0	0	0	0	1	0	0	1	0	0	0	0	0	0	1	1	0	1	1	0	1	0	1	0	1	0	1	1	0	0	10	3	11	3	8	7	13	9	10	1	6	8	1	4
11	129	0	0	0	0	0	0	0	0	0	0	0	0	0	0	0	0	0	0	0	0	0	0	0	0	0	0	0	0	0	0	0	0	0	0	0	0	0	0	0	0	0	0	0	0	0	0	0	0
11	130	1	1	1	1	1	1	1	1	1	1	1	1	1	1	1	1	1	1	1	1	1	1	1	1	1	1	1	1	1	1	1	1	1	1	14	6	16	5	10	7	14	13	10	0	10	7	0	12
11	131	0	0	0	0	0	0	0	0	0	0	0	0	0	0	0	0	0	0	0	0	0	0	0	0	0	0	0	0	0	0	0	0	0	0	0	0	0	0	0	0	0	0	0	0	0	0	0	0
11	132	1	1	1	1	1	1	1	1	1	1	1	1	1	1	1	1	1	1	1	1	1	1	1	1	1	1	1	1	1	1	1	1	1	1	14	4	10	6	6	7	11	10	7	0	5	8	0	8
11	133	0	0	0	0	0	0	0	0	0	0	0	0	0	0	0	0	0	0	0	0	0	0	0	0	0	0	0	0	0	0	0	0	0	0	0	0	0	0	0	0	0	0	0	0	0	0	0	0
11	134	0	0	0	0	0	0	0	0	0	0	0	0	0	0	0	0	0	0	0	0	0	0	0	0	0	0	0	0	0	0	0	0	0	0	0	0	0	0	0	0	0	0	0	0	0	0	0	0
11	135	1	0	1	1	1	1	0	1	0	0	1	1	1	1	1	1	1	0	0	0	0	0	1	1	0	0	0	1	0	0	0	0	1	0	14	9	15	6	9	8	14	12	10	0	7	9	0	12
11	136	1	0	0	0	1	0	0	1	1	1	1	1	1	0	1	1	1	0	0	0	0	0	1	0	0	0	1	0	0	0	1	0	0	1	9	3	12	3	6	4	10	9	9	0	4	4	0	9
11	137	1	1	1	1	1	1	1	1	1	1	1	1	1	1	1	1	1	1	1	1	1	1	1	1	1	1	1	1	1	1	1	1	1	1	15	5	11	2	5	3	11	10	11	0	7	3	0	10
11	138	1	0	1	1	1	1	1	0	1	1	0	1	1	1	1	0	1	0	0	1	0	0	0	1	0	1	0	0	1	0	0	0	1	0	11	0	9	2	9	8	10	7	8	0	5	6	0	8
11	139	1	1	1	1	1	1	1	1	1	1	1	1	1	1	1	1	1	1	1	1	1	1	1	1	1	1	1	1	1	1	1	1	1	1	13	7	15	3	7	2	15	11	10	0	5	7	0	11
11	140	1	1	1	1	1	1	1	1	1	1	1	1	1	1	1	1	1	1	1	1	1	1	1	1	1	1	1	1	1	1	1	1	1	1	11	4	16	3	7	8	10	9	10	0	4	6	0	5
11	141	1	0	1	1	1	1	0	1	1	1	1	0	1	0	1	0	1	1	0	0	0	0	0	1	0	0	1	1	0	1	0	0	0	0	14	4	14	4	6	3	12	7	10	0	3	5	0	5
11	142	0	1	0	1	0	0	0	1	0	1	0	0	0	0	0	1	1	0	1	0	1	1	0	1	0	1	1	1	1	1	1	1	1	1	12	1	10	2	8	5	8	8	9	0	3	6	0	9
11	143	0	0	0	0	0	0	0	0	0	0	0	0	0	0	0	0	0	0	0	0	0	0	0	0	0	0	0	0	0	0	0	0	0	0	0	0	0	0	0	0	0	0	0	0	0	0	0	0
11	144	1	1	1	1	1	1	1	1	1	1	1	1	1	1	1	1	1	1	1	1	1	1	1	1	1	1	1	1	1	1	1	1	1	1	14	4	14	6	14	9	12	8	12	0	8	6	0	11
11	145	1	1	1	1	1	1	1	1	1	1	1	1	1	1	1	1	1	1	1	1	1	1	1	1	1	1	1	1	1	1	1	1	1	1	12	4	15	5	12	6	12	9	10	0	6	12	0	6
11	146	1	0	1	0	1	0	1	1	1	0	1	1	1	1	1	1	1	0	0	0	0	0	0	0	0	1	1	0	1	1	1	0	1	1	12	2	12	7	5	6	11	10	9	0	7	7	0	4
11	147	1	0	1	1	0	0	1	1	1	0	0	0	1	1	1	0	1	0	0	1	0	0	0	1	0	0	1	0	0	1	0	0	1	0	9	2	9	4	4	2	9	5	11	0	3	4	0	5
11	148	0	1	0	0	0	0	0	0	0	0	0	0	0	0	0	0	0	0	0	1	1	1	1	1	1	1	0	1	1	1	1	0	1	0	11	2	10	2	6	5	8	8	12	0	4	5	1	10
11	149	0	0	0	0	0	0	0	0	0	0	0	0	0	0	0	0	0	0	0	0	0	0	0	0	0	0	0	0	0	0	0	0	0	0	0	0	0	0	0	0	0	0	0	0	0	0	0	0
11	150	0	0	0	0	0	0	0	0	0	0	0	0	0	0	0	0	0	0	0	0	0	0	0	0	0	0	0	0	0	0	0	0	0	0	0	0	0	0	0	0	0	0	0	0	0	0	0	0
11	151	1	1	1	1	1	1	1	1	1	1	1	1	1	1	1	1	1	1	1	1	1	1	1	1	1	1	1	1	1	1	1	1	1	1	14	8	12	6	7	11	14	13	11	0	10	11	0	12
11	152	1	0	1	1	1	1	1	1	1	1	1	0	0	1	1	1	1	0	1	1	0	1	0	0	1	0	0	0	0	0	0	0	0	0	9	4	12	7	7	4	10	10	10	0	2	9	0	5
11	153	0	0	0	0	0	0	0	0	0	0	0	0	0	0	0	0	0	0	0	0	0	0	0	0	0	0	0	0	0	0	0	0	0	0	0	0	0	0	0	0	0	0	0	0	0	0	0	0
11	154	1	0	0	0	1	0	0	1	1	1	1	1	1	0	0	1	0	0	0	0	1	0	0	0	1	0	1	0	0	0	1	0	0	0	11	5	12	3	6	7	12	11	15	1	4	9	2	14
11	155	1	0	1	1	0	1	1	1	1	0	1	1	0	1	0	1	1	1	0	0	1	1	0	0	0	0	0	1	1	0	0	0	0	0	11	5	11	5	5	5	8	10	10	0	6	10	0	6
11	156	1	1	1	1	1	1	1	1	1	1	1	1	1	1	1	1	1	1	1	1	1	1	1	1	1	1	1	1	1	1	1	1	1	1	12	5	15	6	9	9	14	7	13	0	9	10	0	11
11	157	0	1	0	1	0	0	0	0	0	0	1	0	0	0	0	0	0	0	1	1	0	1	0	1	1	0	1	1	1	1	1	1	1	1	7	2	12	3	8	0	8	9	8	0	3	3	1	7
11	158	0	1	0	0	0	0	0	0	0	0	0	0	0	0	0	1	1	0	0	1	1	0	1	0	1	1	1	0	1	1	1	1	1	1	12	4	8	2	6	0	9	6	10	0	5	4	0	8
11	159	0	0	0	0	0	0	0	0	0	0	0	0	0	0	0	0	0	0	0	0	0	0	0	0	0	0	0	0	0	0	0	0	0	0	0	0	0	0	0	0	0	0	0	0	0	0	0	0
11	160	1	0	0	1	0	0	1	1	1	1	0	1	1	1	1	1	1	1	0	0	0	0	0	0	0	0	0	0	1	1	1	0	1	0	12	2	12	1	6	6	14	11	9	0	8	5	0	9
11	161	1	0	0	1	1	1	1	1	1	1	1	1	1	1	1	1	0	1	0	0	0	0	0	0	1	0	0	1	0	0	0	0	0	0	9	0	12	3	6	2	12	7	10	0	5	5	0	8
11	162	1	1	1	1	1	1	1	1	1	1	1	1	1	1	1	1	1	1	1	1	1	1	1	1	1	1	1	1	1	1	1	1	1	1	12	4	11	3	7	8	11	9	9	0	5	6	0	6
11	163	1	1	1	1	1	1	1	1	1	1	1	1	1	1	1	1	1	1	1	1	1	1	1	1	1	1	1	1	1	1	1	1	1	1	13	6	14	4	7	10	11	9	9	0	9	6	0	4
11	164	0	0	0	0	0	0	0	0	0	0	0	0	0	0	0	0	0	0	0	0	0	0	0	0	0	0	0	0	0	0	0	0	0	0	0	0	0	0	0	0	0	0	0	0	0	0	0	0
11	165	1	0	1	1	1	0	1	1	0	1	1	1	0	1	1	0	1	1	0	1	0	0	0	0	0	0	0	1	0	0	0	0	0	0	11	2	11	4	10	4	14	8	8	0	6	5	0	8
11	166	0	1	0	0	0	0	0	0	1	0	0	1	0	0	1	1	1	0	1	1	1	1	1	1	1	1	0	1	1	1	1	1	0	1	13	2	11	2	7	6	9	10	9	1	5	8	2	8
11	167	0	1	1	0	1	0	0	1	1	1	0	0	0	0	1	0	0	1	1	1	1	1	1	1	1	1	0	1	1	1	1	1	1	0	11	4	10	3	6	7	9	8	11	0	7	6	1	7
11	168	1	0	0	1	1	1	1	0	1	1	0	1	0	0	0	1	0	1	0	1	0	0	1	0	0	1	0	1	0	0	0	0	1	0	11	1	9	2	2	3	6	5	8	0	2	4	0	8
11	169	0	0	0	0	0	0	0	0	0	0	0	0	0	0	0	0	0	0	0	0	0	0	0	0	0	0	0	0	0	0	0	0	0	0	0	0	0	0	0	0	0	0	0	0	0	0	0	0
11	170	0	1	0	0	0	0	0	0	0	0	0	0	0	0	0	1	1	0	0	1	1	0	0	0	1	0	1	0	0	1	1	0	1	1	11	5	11	5	9	9	13	11	11	0	7	7	0	2
11	171	1	0	1	1	1	0	1	1	1	1	0	0	1	0	0	1	0	1	0	0	1	0	0	0	1	0	0	0	1	0	0	0	1	0	8	0	8	4	5	2	11	6	10	0	4	4	0	5
11	172	0	0	0	0	0	0	0	0	0	0	0	0	0	0	0	0	0	0	0	0	0	0	0	0	0	0	0	0	0	0	0	0	0	0	0	0	0	0	0	0	0	0	0	0	0	0	0	0
11	173	0	1	1	1	1	0	1	0	1	0	0	0	0	0	0	0	0	0	0	0	1	0	1	1	1	1	1	1	1	1	0	1	1	0	13	3	11	4	8	8	7	10	12	0	8	6	0	6
11	174	1	1	1	1	1	1	1	1	1	1	1	1	1	1	1	1	1	1	1	1	1	1	1	1	1	1	1	1	1	1	1	1	1	1	11	2	12	3	5	8	13	11	10	0	8	5	0	8
11	175	0	1	0	1	0	1	1	0	0	0	0	0	0	0	0	0	1	0	1	1	1	0	1	0	1	1	1	0	0	1	1	1	1	0	11	4	10	2	8	2	8	10	10	0	4	8	0	8
11	176	1	0	0	0	0	0	1	1	1	1	1	1	1	1	1	1	1	1	0	0	1	1	0	0	0	0	0	0	0	0	0	0	0	0	8	0	13	1	8	7	8	7	10	0	3	4	1	7
11	177	1	0	1	1	1	1	0	1	0	1	1	1	0	1	1	1	1	1	0	0	0	0	1	0	0	0	0	0	1	1	0	0	0	1	10	3	10	2	4	6	10	7	11	0	4	7	0	9
11	178	1	0	1	0	1	1	1	0	1	1	1	1	1	1	1	1	1	1	0	0	0	0	0	1	0	1	0	0	1	0	1	0	0	1	7	2	14	3	7	3	8	7	9	0	4	5	1	7
11	179	1	1	1	1	1	1	1	1	1	1	1	1	1	1	1	1	1	1	1	1	1	1	1	1	1	1	1	1	1	1	1	1	1	1	9	4	13	5	11	6	14	9	10	0	8	8	0	11
11	180	0	1	0	0	0	0	0	0	0	0	0	0	1	0	0	0	1	1	1	1	0	1	0	0	1	1	1	1	1	1	0	1	1	1	7	2	7	0	5	2	9	6	9	2	2	4	1	4
11	181	0	1	0	0	1	0	1	0	0	0	0	0	0	0	1	0	0	0	1	1	1	0	1	1	1	1	0	1	1	0	1	1	1	1	13	2	11	3	5	4	14	8	11	0	4	3	1	9
11	182	0	0	0	0	0	0	0	0	0	0	0	0	0	0	0	0	0	0	0	0	0	0	0	0	0	0	0	0	0	0	0	0	0	0	0	0	0	0	0	0	0	0	0	0	0	0	0	0
11	183	1	0	1	0	1	1	1	0	0	1	1	0	1	1	1	0	1	1	0	1	0	0	0	0	1	0	0	0	0	0	0	0	1	0	12	5	9	3	10	5	12	11	11	0	7	6	1	8
11	184	1	1	1	1	1	1	1	1	1	1	1	1	1	1	1	1	1	1	1	1	1	1	1	1	1	1	1	1	1	1	1	1	1	1	11	5	14	5	7	4	9	9	8	0	4	5	0	8
11	185	1	1	1	1	1	1	1	1	1	1	1	1	1	1	1	1	1	1	1	1	1	1	1	1	1	1	1	1	1	1	1	1	1	1	13	6	11	6	9	4	10	8	8	0	4	7	0	7
11	186	1	0	1	0	1	1	0	1	1	1	1	1	1	1	1	0	1	0	0	0	0	0	0	0	1	0	0	0	1	0	0	0	0	0	10	3	12	6	6	7	13	8	7	0	5	2	1	10
11	187	0	0	0	0	0	0	0	0	0	0	0	0	0	0	0	0	0	0	0	0	0	0	0	0	0	0	0	0	0	0	0	0	0	0	0	0	0	0	0	0	0	0	0	0	0	0	0	0
11	188	0	0	0	0	0	0	0	0	0	0	0	0	0	0	0	0	0	0	0	0	0	0	0	0	0	0	0	0	0	0	0	0	0	0	0	0	0	0	0	0	0	0	0	0	0	0	0	0
11	189	0	0	0	0	0	0	0	0	0	0	0	0	0	0	0	0	0	0	0	0	0	0	0	0	0	0	0	0	0	0	0	0	0	0	0	0	0	0	0	0	0	0	0	0	0	0	0	0
11	190	1	0	0	0	1	0	1	1	1	1	1	1	1	1	1	0	0	0	0	0	0	1	0	0	0	0	1	0	1	0	1	1	0	1	7	1	12	2	5	0	9	6	5	0	2	7	0	8
11	191	1	1	1	1	1	1	1	1	1	1	1	1	1	1	1	1	1	1	1	1	1	1	1	1	1	1	1	1	1	1	1	1	1	1	15	8	11	4	8	11	12	10	9	0	6	6	0	9
11	192	0	1	0	0	0	0	0	0	1	0	0	0	0	0	0	1	1	0	1	1	1	0	0	1	1	1	1	1	1	0	1	1	1	1	7	4	12	3	8	4	6	7	11	0	3	5	0	6
11	193	0	1	0	0	1	1	0	1	0	0	0	0	0	0	1	0	0	0	0	1	1	1	0	1	0	1	1	0	0	1	0	1	1	0	9	1	10	2	2	4	13	8	11	1	5	7	0	6
11	194	0	0	0	0	0	0	0	0	0	0	0	0	0	0	0	0	0	0	0	0	0	0	0	0	0	0	0	0	0	0	0	0	0	0	0	0	0	0	0	0	0	0	0	0	0	0	0	0
11	195	1	0	0	1	1	1	1	0	0	1	1	1	1	0	1	1	1	1	0	1	0	0	1	0	0	0	0	0	0	1	1	0	1	1	14	5	13	5	9	7	11	10	10	0	7	8	0	11
11	196	1	0	1	0	1	0	0	1	1	1	1	1	1	1	1	1	1	1	0	0	1	0	0	0	0	0	0	0	0	0	0	1	0	0	14	1	12	5	4	5	8	11	12	0	4	7	0	7
11	197	0	0	0	0	0	0	0	0	0	0	0	0	0	0	0	0	0	0	0	0	0	0	0	0	0	0	0	0	0	0	0	0	0	0	0	0	0	0	0	0	0	0	0	0	0	0	0	0
11	198	1	1	1	1	1	1	1	1	1	1	1	1	1	1	1	1	1	1	1	1	1	1	1	1	1	1	1	1	1	1	1	1	1	1	15	8	18	6	11	4	12	13	11	0	8	7	0	5
11	199	1	0	0	1	1	0	1	1	1	0	1	1	1	0	1	1	1	1	0	1	1	0	1	0	1	0	1	0	1	0	1	0	1	1	10	4	12	3	6	5	10	9	9	0	8	6	0	9
11	200	1	0	1	1	0	1	0	1	1	0	1	1	1	1	0	1	0	0	1	1	1	1	1	1	1	1	0	1	0	1	0	0	1	0	10	2	12	3	11	3	8	9	10	0	7	5	1	10
11	201	0	0	0	0	0	0	0	0	0	0	0	0	0	0	0	0	0	0	0	0	0	0	0	0	0	0	0	0	0	0	0	0	0	0	0	0	0	0	0	0	0	0	0	0	0	0	0	0
11	202	1	0	1	0	1	0	1	1	1	0	0	1	0	1	0	0	1	0	1	0	0	0	0	1	0	0	1	0	0	1	1	0	0	1	12	5	15	5	5	7	11	13	11	0	12	8	0	11
11	203	1	0	1	0	1	1	1	1	1	1	1	1	0	1	1	1	1	1	0	0	0	0	0	0	0	0	0	0	0	0	0	0	0	1	11	3	14	6	7	3	11	11	8	1	8	5	0	6
11	204	1	1	1	1	1	1	1	1	1	1	1	1	1	1	1	1	1	1	1	1	1	1	1	1	1	1	1	1	1	1	1	1	1	1	10	4	12	5	9	8	10	10	10	0	7	6	0	7
11	205	1	1	1	1	1	1	1	1	1	1	1	1	1	1	1	1	1	1	1	1	1	1	1	1	1	1	1	1	1	1	1	1	1	1	13	2	12	4	6	8	11	8	8	0	7	7	0	7
11	206	0	0	0	0	0	0	0	0	0	0	0	0	0	0	0	0	0	0	0	0	0	0	0	0	0	0	0	0	0	0	0	0	0	0	0	0	0	0	0	0	0	0	0	0	0	0	0	0
11	207	0	0	0	0	0	0	0	0	0	0	0	0	0	0	0	0	0	0	0	0	0	0	0	0	0	0	0	0	0	0	0	0	0	0	0	0	0	0	0	0	0	0	0	0	0	0	0	0
11	208	0	0	0	0	0	0	0	0	0	0	0	0	0	0	0	0	0	0	0	0	0	0	0	0	0	0	0	0	0	0	0	0	0	0	0	0	0	0	0	0	0	0	0	0	0	0	0	0
11	209	0	0	0	0	0	0	0	0	0	0	0	0	0	0	0	0	0	0	0	0	0	0	0	0	0	0	0	0	0	0	0	0	0	0	0	0	0	0	0	0	0	0	0	0	0	0	0	0
11	210	1	0	1	1	1	1	1	1	1	0	1	1	0	1	1	1	1	0	0	1	0	0	0	0	0	0	0	0	0	0	0	1	0	0	16	4	13	6	9	8	12	12	11	0	6	6	0	9
11	211	1	1	1	1	1	1	1	1	1	1	1	1	1	1	1	1	1	1	1	1	1	1	1	1	1	1	1	1	1	1	1	1	1	1	8	4	14	6	14	8	10	10	11	0	5	6	0	11
11	212	0	1	0	0	0	1	0	1	1	0	1	0	0	0	0	1	0	0	0	1	1	0	0	1	1	0	1	0	0	1	0	1	1	1	6	1	13	3	4	3	9	8	7	0	6	6	1	3
11	213	1	1	1	1	1	1	1	1	1	1	1	1	1	1	1	1	1	1	1	1	1	1	1	1	1	1	1	1	1	1	1	1	1	1	15	7	15	7	8	4	12	8	10	0	5	8	0	9
11	214	1	1	1	1	1	1	1	1	1	1	1	1	1	1	1	1	1	1	1	1	1	1	1	1	1	1	1	1	1	1	1	1	1	1	11	1	12	6	6	6	9	8	8	0	5	4	0	7
11	215	0	1	0	0	1	1	1	0	0	0	0	0	0	0	0	1	0	0	1	1	1	0	1	0	1	0	1	1	1	1	1	0	0	1	8	3	10	3	6	6	11	8	9	1	6	7	0	10
11	216	0	0	0	0	0	0	0	0	0	0	0	0	0	0	0	0	0	0	0	0	0	0	0	0	0	0	0	0	0	0	0	0	0	0	0	0	0	0	0	0	0	0	0	0	0	0	0	0
11	217	0	1	0	1	1	0	1	0	0	1	0	0	1	0	0	0	0	0	1	0	1	1	0	1	1	1	1	1	1	1	1	1	0	1	16	4	14	2	6	8	9	9	8	0	6	5	0	10
11	218	1	1	1	1	1	1	1	1	1	1	1	1	1	1	1	1	1	1	1	1	1	1	1	1	1	1	1	1	1	1	1	1	1	1	10	7	12	5	7	3	9	9	8	0	6	8	0	6
11	219	1	0	1	0	1	0	1	1	1	0	1	0	1	1	0	1	1	1	0	0	0	0	0	1	0	0	0	1	0	1	0	0	0	0	10	6	10	4	9	2	11	10	12	0	4	9	2	3
11	220	0	0	0	0	0	0	0	0	0	0	0	0	0	0	0	0	0	0	0	0	0	0	0	0	0	0	0	0	0	0	0	0	0	0	0	0	0	0	0	0	0	0	0	0	0	0	0	0
11	221	1	0	1	0	0	1	1	1	1	1	1	1	0	0	1	1	1	1	0	0	1	0	0	0	1	0	0	0	0	0	0	0	0	0	13	2	11	4	5	10	13	6	10	1	9	8	0	12
11	222	1	0	1	1	1	1	1	0	1	1	1	1	1	1	1	1	1	1	0	0	0	0	0	0	0	0	0	1	1	0	0	0	0	0	8	2	12	5	1	5	11	9	10	0	5	4	0	8
11	223	1	0	0	0	1	1	1	1	1	0	1	1	1	1	1	1	1	0	0	0	0	0	1	0	0	0	0	0	0	0	0	0	1	1	11	2	14	3	7	4	10	9	9	0	3	6	1	5
11	224	1	0	1	0	1	1	1	1	1	1	1	1	0	0	1	1	0	0	0	0	0	0	0	0	0	0	0	1	0	0	0	0	0	0	8	1	9	3	7	4	11	4	8	1	3	7	0	6
11	225	0	0	0	0	0	0	0	0	0	0	0	0	0	0	0	0	0	0	0	0	0	0	0	0	0	0	0	0	0	0	0	0	0	0	0	0	0	0	0	0	0	0	0	0	0	0	0	0
11	226	0	1	0	0	1	0	1	0	0	0	0	0	0	1	0	0	0	0	1	0	1	1	1	1	1	1	1	1	1	1	1	0	1	1	12	3	12	3	10	8	15	10	12	0	6	7	2	7
11	227	1	1	1	1	1	1	1	1	1	1	1	1	1	1	1	1	1	1	1	1	1	1	1	1	1	1	1	1	1	1	1	1	1	1	8	4	12	4	11	6	11	11	11	0	11	7	0	6
11	228	1	1	1	1	1	1	1	1	1	1	1	1	1	1	1	1	1	1	1	1	1	1	1	1	1	1	1	1	1	1	1	1	1	1	11	2	13	3	9	6	12	9	11	0	4	11	0	5
11	229	0	1	0	1	0	0	0	0	0	0	0	1	0	1	1	0	0	0	1	1	0	1	0	1	1	1	1	1	1	1	1	1	1	1	10	2	11	4	4	5	9	7	7	0	3	4	1	5
11	230	0	1	0	0	0	0	1	0	0	0	0	0	0	1	0	1	1	0	0	0	1	0	1	0	1	1	1	1	0	1	0	1	1	1	12	2	11	4	4	1	12	8	11	0	4	4	3	7
11	231	0	1	1	1	0	0	0	0	0	0	0	0	0	0	0	1	0	0	1	0	1	1	0	0	1	0	1	1	1	1	1	0	1	0	10	3	10	4	7	4	10	6	9	0	3	8	0	8
11	232	1	0	1	1	0	1	1	0	1	1	1	1	0	1	1	1	1	1	1	0	1	0	0	0	0	1	0	1	0	1	0	0	0	0	8	3	11	4	8	3	10	7	8	0	6	7	0	8
11	233	0	0	0	0	0	0	0	0	0	0	0	0	0	0	0	0	0	0	0	0	0	0	0	0	0	0	0	0	0	0	0	0	0	0	0	0	0	0	0	0	0	0	0	0	0	0	0	0
11	234	0	0	0	0	0	0	0	0	0	0	0	0	0	0	0	0	0	0	0	0	0	0	0	0	0	0	0	0	0	0	0	0	0	0	0	0	0	0	0	0	0	0	0	0	0	0	0	0
11	235	1	0	1	1	1	1	1	1	1	0	1	1	1	1	1	1	1	0	0	0	0	0	0	1	0	0	0	0	1	0	0	0	0	1	10	5	12	4	8	6	10	9	11	0	10	10	0	11
11	236	1	0	1	1	1	1	0	1	1	1	1	1	1	1	1	1	1	1	1	0	0	0	1	0	0	0	1	0	1	0	0	0	0	0	10	3	14	5	9	3	13	9	7	0	4	6	0	6
11	237	1	1	1	1	1	1	1	1	1	1	1	1	1	1	1	1	1	1	1	1	1	1	1	1	1	1	1	1	1	1	1	1	1	1	13	5	11	7	11	4	13	9	8	0	7	8	0	7
11	238	1	1	1	1	1	1	1	1	1	1	1	1	1	1	1	1	1	1	1	1	1	1	1	1	1	1	1	1	1	1	1	1	1	1	11	4	11	6	9	5	13	9	11	0	6	5	0	5
11	239	1	0	1	1	1	1	1	1	1	0	1	0	1	1	0	1	1	1	0	0	0	0	0	1	1	0	0	0	0	1	1	0	0	0	14	2	13	3	7	4	11	11	11	0	4	5	0	10
11	240	1	1	1	1	1	1	1	1	1	1	1	1	1	1	1	1	1	1	1	1	1	1	1	1	1	1	1	1	1	1	1	1	1	1	11	6	11	4	9	7	13	10	10	0	8	7	0	8
11	241	0	0	0	0	0	0	0	0	0	0	0	0	0	0	0	0	0	0	0	0	0	0	0	0	0	0	0	0	0	0	0	0	0	0	0	0	0	0	0	0	0	0	0	0	0	0	0	0
11	242	1	0	1	0	1	1	0	0	1	1	0	0	1	0	1	1	1	0	0	1	1	0	1	0	1	0	0	0	1	0	0	0	0	0	11	5	12	1	5	4	10	11	10	0	7	6	0	9
11	243	1	0	1	0	1	1	1	0	1	1	0	1	1	1	0	1	1	1	0	0	1	0	1	0	0	0	0	0	0	0	0	0	0	0	15	2	14	3	6	4	13	7	8	1	5	8	1	6
11	244	1	0	1	1	1	1	1	0	0	1	1	1	1	0	1	1	1	1	0	0	1	0	1	0	0	1	0	0	0	0	1	0	0	0	12	2	13	3	10	4	11	8	8	0	1	5	0	6
11	245	1	0	1	1	1	1	1	1	1	1	1	1	1	1	1	1	1	0	1	0	0	0	1	1	0	0	0	1	0	0	1	0	0	0	12	5	11	3	8	4	11	7	9	0	6	6	0	7
11	246	1	0	1	1	1	1	1	1	1	0	1	0	1	1	1	0	1	1	0	0	0	0	0	1	0	0	1	1	0	0	0	0	0	0	8	0	9	2	6	3	9	9	8	0	3	8	0	5
11	247	1	1	1	1	1	1	1	1	1	1	1	1	1	1	1	1	1	1	1	1	1	1	1	1	1	1	1	1	1	1	1	1	1	1	11	4	12	5	11	6	8	11	9	0	9	7	0	9
11	248	0	0	0	0	0	0	0	0	0	0	0	0	0	0	0	0	0	0	0	0	0	0	0	0	0	0	0	0	0	0	0	0	0	0	0	0	0	0	0	0	0	0	0	0	0	0	0	0
11	249	1	0	1	1	0	1	1	1	1	0	0	1	0	1	1	1	0	0	1	0	0	0	0	0	0	0	1	0	1	0	0	0	1	0	10	1	13	1	9	4	7	7	9	0	9	5	0	11
11	250	0	0	0	0	0	0	0	0	0	0	0	0	0	0	0	0	0	0	0	0	0	0	0	0	0	0	0	0	0	0	0	0	0	0	0	0	0	0	0	0	0	0	0	0	0	0	0	0
11	251	1	1	1	1	1	1	1	1	1	1	1	1	1	1	1	1	1	1	1	1	1	1	1	1	1	1	1	1	1	1	1	1	1	1	15	3	12	3	6	11	11	14	9	0	7	7	0	12
11	252	1	1	1	1	1	1	1	1	1	1	1	1	1	1	1	1	1	1	1	1	1	1	1	1	1	1	1	1	1	1	1	1	1	1	11	3	13	7	5	6	10	5	8	0	9	9	0	5
11	253	1	0	0	1	0	1	1	0	1	1	1	0	1	1	1	0	1	0	1	0	0	0	0	0	1	1	0	0	0	0	1	0	0	1	10	0	11	2	5	4	7	8	9	0	4	2	0	5
11	254	1	0	1	1	1	1	1	1	0	1	1	0	1	1	1	1	1	0	1	0	1	0	0	1	0	0	1	1	0	1	0	0	0	0	11	3	15	5	7	6	8	8	9	0	6	6	0	6
11	255	0	1	1	0	0	0	0	0	0	0	1	0	0	0	0	1	0	1	1	1	1	1	1	1	1	1	0	1	1	1	0	0	1	1	11	2	13	3	4	2	9	7	12	0	5	7	1	8
11	256	1	1	1	1	1	1	1	1	1	1	1	1	1	1	1	1	1	1	1	1	1	1	1	1	1	1	1	1	1	1	1	1	1	1	9	3	14	5	4	3	10	9	9	0	6	7	0	7
21	1	1	1	1	1	1	1	1	1	1	1	1	1	1	1	1	1	1	1	1	1	1	1	1	1	1	1	1	1	1	1	1	1	1	1	8	2	6	0	0	1	13	1	0	0	9	9	0	8
21	2	0	1	1	0	0	1	0	0	0	0	0	0	0	0	0	0	0	0	1	1	1	1	1	1	1	1	1	1	0	1	0	1	1	1	15	5	14	5	7	7	14	12	6	0	8	6	0	7
21	3	0	1	0	1	1	0	0	0	0	0	0	0	1	1	0	0	0	0	0	0	1	1	0	1	1	1	1	1	0	1	1	1	1	1	14	8	8	3	8	9	9	12	10	0	9	5	0	13
21	4	0	1	1	0	0	0	0	0	0	0	0	0	0	0	0	1	0	0	0	0	0	1	1	1	1	0	1	0	1	0	1	0	0	1	11	6	10	1	5	7	10	10	14	2	5	7	1	7
21	5	0	1	0	0	1	0	0	0	1	0	0	0	1	0	0	0	0	0	1	1	1	0	0	1	0	1	1	1	0	1	1	0	0	1	11	6	12	2	5	9	7	11	12	0	9	8	1	8
21	6	1	0	1	1	1	1	1	1	1	0	1	1	1	1	1	1	0	1	0	0	0	1	0	0	0	1	0	0	0	1	1	0	0	0	6	1	6	3	0	3	5	10	8	0	4	7	0	5
21	7	0	1	0	0	0	1	1	0	0	0	0	0	1	1	0	0	0	1	1	0	0	1	1	1	1	0	1	1	1	0	0	1	1	0	8	4	7	2	7	7	8	7	9	0	5	5	1	8
21	8	1	1	1	1	1	1	1	1	1	1	1	1	1	1	1	1	1	1	1	1	1	1	1	1	1	1	1	1	1	1	1	1	1	1	0	0	0	0	0	0	0	1	0	0	0	0	0	1
21	9	1	0	0	1	1	1	1	1	0	1	1	1	0	1	0	1	0	0	0	1	0	0	1	0	0	0	0	1	0	0	0	0	1	0	0	0	0	1	0	0	1	0	0	0	0	0	1	2
21	10	0	1	0	1	0	0	0	0	0	0	0	0	1	0	0	1	1	1	1	1	1	0	1	1	1	1	1	0	1	1	1	1	1	1	0	0	0	0	0	0	0	1	0	0	0	1	0	1
21	11	1	1	1	1	1	1	1	1	1	1	1	1	1	1	1	1	1	1	1	1	1	1	1	1	1	1	1	1	1	1	1	1	1	1	1	0	0	0	0	0	0	0	2	0	0	0	0	1
21	12	1	0	0	0	1	0	1	1	1	0	1	1	0	1	1	1	1	1	1	0	0	0	0	0	1	1	0	0	1	1	0	0	0	0	1	0	0	0	0	0	1	0	0	1	0	1	0	0
21	13	0	1	1	0	0	0	0	1	0	0	0	1	0	0	0	1	0	0	1	1	1	0	0	0	0	1	1	1	1	1	0	1	0	0	1	1	0	0	0	0	0	1	1	0	0	0	0	0
21	14	0	0	0	0	0	0	0	0	0	0	0	0	0	0	0	0	0	0	0	0	0	0	0	0	0	0	0	0	0	0	0	0	0	0	0	1	0	0	0	0	2	0	1	0	0	0	0	0
21	15	0	0	0	0	0	0	0	0	0	0	0	0	0	0	0	0	0	0	0	0	0	0	0	0	0	0	0	0	0	0	0	0	0	0	1	0	0	0	0	0	1	0	1	0	0	0	0	0
21	16	0	1	1	0	1	0	1	0	0	0	1	1	1	0	0	0	0	0	0	1	1	1	1	1	0	1	1	0	0	1	1	1	0	1	9	3	11	2	9	4	9	9	8	0	4	7	1	7
21	17	0	1	0	0	0	0	0	0	0	0	0	1	0	0	0	1	0	0	1	1	0	0	1	0	0	1	0	0	1	0	0	0	0	0	1	0	0	0	0	0	0	0	3	0	0	0	0	0
21	18	1	0	1	1	1	0	1	1	1	1	1	1	1	1	0	1	0	1	1	0	0	1	1	0	0	0	0	0	0	0	0	0	0	1	6	2	9	4	8	1	7	4	9	0	2	6	0	5
21	19	0	0	0	0	0	0	0	0	0	0	0	0	0	0	0	0	0	0	0	0	0	0	0	0	0	0	0	0	0	0	0	0	0	0	0	0	0	0	0	0	0	0	0	0	0	0	0	0
21	20	1	1	1	1	1	1	1	1	1	1	1	1	1	1	1	1	1	1	1	1	1	1	1	1	1	1	1	1	1	1	1	1	1	1	13	3	14	3	6	6	13	18	10	0	5	6	1	5
21	21	0	0	0	0	0	0	0	0	0	0	0	0	0	0	0	0	0	0	0	0	0	0	0	0	0	0	0	0	0	0	0	0	0	0	0	0	0	0	0	0	0	0	0	0	0	0	0	0
21	22	1	0	1	1	1	1	1	1	1	1	1	1	0	0	1	1	0	1	1	0	0	0	0	0	0	0	0	0	1	0	1	0	0	0	9	2	13	3	6	4	6	9	8	0	6	9	0	7
21	23	1	1	1	1	1	1	1	1	1	1	1	1	1	1	1	1	1	1	1	1	1	1	1	1	1	1	1	1	1	1	1	1	1	1	13	4	12	4	7	4	8	7	7	0	5	8	0	6
21	24	0	1	0	0	0	0	0	0	1	1	1	0	0	1	0	1	1	0	0	0	1	0	0	0	1	1	1	1	1	1	0	1	1	1	7	0	5	2	3	0	4	10	9	0	2	5	1	7
21	25	1	0	1	1	0	1	1	0	1	1	1	1	1	1	1	1	0	1	0	0	0	0	0	1	1	1	0	0	0	0	1	1	0	0	11	3	12	1	7	1	8	10	12	0	3	4	0	8
21	26	1	0	1	1	1	0	1	1	1	0	0	1	1	0	0	1	1	1	0	0	0	1	0	0	1	1	0	0	0	0	1	0	1	0	8	2	10	0	4	3	9	9	8	0	4	7	1	7
21	27	1	0	0	1	1	1	1	0	1	1	1	1	1	1	1	1	1	1	0	0	0	0	0	0	0	1	0	0	0	1	1	0	0	0	11	5	9	1	5	3	6	12	7	0	5	5	1	6
21	28	0	0	0	0	0	0	0	0	0	0	0	0	0	0	0	0	0	0	0	0	0	0	0	0	0	0	0	0	0	0	0	0	0	0	0	0	0	0	0	0	0	0	0	0	0	0	0	0
21	29	1	1	1	1	1	1	1	1	1	1	1	1	1	1	1	1	1	1	1	1	1	1	1	1	1	1	1	1	1	1	1	1	1	1	16	3	11	3	8	7	15	13	11	0	6	6	0	14
21	30	1	0	1	1	1	1	1	1	0	1	1	1	1	1	0	1	1	1	1	0	0	0	1	1	0	0	1	1	0	1	0	1	0	0	9	3	10	3	7	4	8	11	11	0	8	7	0	7
21	31	1	0	0	0	1	1	1	1	1	0	1	1	1	1	1	1	0	1	1	0	0	0	0	0	0	0	0	0	0	0	0	1	0	0	8	3	13	6	5	2	8	9	10	0	6	8	2	7
21	32	0	1	0	1	1	0	1	0	0	0	0	0	1	1	0	1	0	0	1	1	1	1	1	1	0	0	0	0	1	1	1	1	1	1	10	5	12	5	9	4	11	10	12	0	7	8	0	10
21	33	1	0	1	1	0	1	1	1	0	1	1	0	1	1	1	1	1	1	1	0	0	0	0	0	0	0	0	0	0	0	1	0	0	0	13	2	9	3	7	3	9	9	9	0	4	6	0	6
21	34	1	0	1	1	1	1	1	1	0	1	0	1	1	1	1	1	1	1	1	0	1	0	0	0	0	1	0	1	0	0	0	1	1	0	13	5	9	0	7	6	11	10	12	0	7	10	0	11
21	35	1	0	1	1	1	0	1	1	1	1	1	1	0	0	0	1	1	1	0	0	0	0	1	0	0	0	0	0	0	1	1	1	1	0	14	3	11	2	6	3	14	5	9	0	4	5	1	7
21	36	1	1	1	1	1	1	1	1	1	1	1	1	1	1	1	1	1	1	1	1	1	1	1	1	1	1	1	1	1	1	1	1	1	1	14	4	14	4	2	1	12	7	8	0	4	6	0	10
21	37	1	1	1	1	1	1	1	1	1	1	1	1	1	1	1	1	1	1	1	1	1	1	1	1	1	1	1	1	1	1	1	1	1	1	11	4	10	5	6	3	12	11	8	0	6	10	0	9
21	38	0	0	0	0	0	0	0	0	0	0	0	0	0	0	0	0	0	0	0	0	0	0	0	0	0	0	0	0	0	0	0	0	0	0	0	0	0	0	0	0	0	0	0	0	0	0	0	0
21	39	0	0	0	0	0	0	0	0	0	0	0	0	0	0	0	0	0	0	0	0	0	0	0	0	0	0	0	0	0	0	0	0	0	0	0	0	0	0	0	0	0	0	0	0	0	0	0	0
21	40	0	1	0	0	0	0	0	0	0	1	1	1	0	0	1	0	0	0	1	1	0	1	0	1	1	0	1	1	1	1	1	1	1	0	12	4	11	4	8	6	15	11	11	0	5	7	0	9
21	41	1	1	1	1	1	1	1	1	1	1	1	1	1	1	1	1	1	1	1	1	1	1	1	1	1	1	1	1	1	1	1	1	1	1	11	5	12	6	5	3	12	12	8	0	7	8	0	8
21	42	0	0	0	0	0	0	0	0	0	0	0	0	0	0	0	0	0	0	0	0	0	0	0	0	0	0	0	0	0	0	0	0	0	0	0	0	0	0	0	0	0	0	0	0	0	0	0	0
21	43	0	1	0	1	0	0	0	0	0	0	0	1	0	0	0	1	0	0	0	0	1	1	0	1	1	1	1	0	1	0	1	1	1	1	12	6	14	2	5	6	11	9	9	0	6	5	1	10
21	44	1	0	1	1	1	1	1	1	0	1	1	1	0	0	1	1	1	1	1	0	0	1	0	0	0	0	0	0	0	0	0	1	1	0	12	4	15	3	7	6	13	12	9	0	4	6	0	7
21	45	0	0	0	0	0	0	0	0	0	0	0	0	0	0	0	0	0	0	0	0	0	0	0	0	0	0	0	0	0	0	0	0	0	0	0	0	0	0	0	0	0	0	0	0	0	0	0	0
21	46	0	1	0	1	1	1	1	1	0	0	0	0	0	1	1	1	1	0	1	1	1	1	1	0	1	1	0	1	0	1	1	0	1	1	13	4	12	2	5	9	14	13	13	0	3	9	0	11
21	47	0	1	0	0	0	1	0	1	1	1	1	0	0	1	0	0	0	0	0	1	1	1	0	1	0	1	0	0	1	1	1	0	1	1	10	1	13	3	5	3	10	13	10	0	5	5	2	4
21	48	1	0	1	0	1	1	1	1	1	1	0	1	1	1	0	1	1	0	0	0	0	0	0	0	0	0	0	0	0	1	0	1	0	1	13	4	12	3	7	5	9	9	8	1	7	7	1	8
21	49	0	0	0	0	0	0	0	0	0	0	0	0	0	0	0	0	0	0	0	0	0	0	0	0	0	0	0	0	0	0	0	0	0	0	0	0	0	0	0	0	0	0	0	0	0	0	0	0
21	50	0	1	1	0	0	0	1	1	0	0	0	0	0	1	0	0	1	0	0	1	0	1	1	1	1	1	1	1	1	0	1	1	1	0	12	2	12	4	8	6	11	12	12	0	6	6	1	10
21	51	1	1	1	1	1	1	1	1	1	1	1	1	1	1	1	1	1	1	1	1	1	1	1	1	1	1	1	1	1	1	1	1	1	1	13	5	13	4	8	3	11	8	8	0	7	8	0	11
21	52	0	0	0	0	0	0	0	0	0	0	0	0	0	0	0	0	0	0	0	0	0	0	0	0	0	0	0	0	0	0	0	0	0	0	0	0	0	0	0	0	0	0	0	0	0	0	0	0
21	53	0	0	0	0	0	0	0	0	0	0	0	0	0	0	0	0	0	0	0	0	0	0	0	0	0	0	0	0	0	0	0	0	0	0	0	0	0	0	0	0	0	0	0	0	0	0	0	0
21	54	1	0	0	1	1	1	1	1	1	1	1	1	1	1	0	1	1	1	1	0	1	0	0	0	0	0	0	0	0	0	0	0	0	0	12	8	12	6	8	9	15	13	10	0	6	6	0	13
21	55	0	1	0	0	0	1	1	1	0	1	0	1	0	1	0	0	0	0	0	1	1	1	1	0	0	1	1	1	1	1	0	1	1	1	10	2	12	3	2	5	9	10	8	1	3	6	1	8
21	56	0	1	1	0	0	0	0	0	0	0	1	1	0	0	0	0	0	0	1	0	1	1	1	1	0	1	1	1	1	1	0	1	1	1	13	7	7	4	4	4	11	10	8	0	4	6	0	9
21	57	1	0	1	1	1	1	1	1	0	1	1	0	1	1	1	1	1	1	0	0	0	0	0	0	0	0	1	0	0	1	1	1	0	0	9	2	17	4	6	7	12	10	10	0	4	6	0	6
21	58	0	1	0	0	0	0	0	0	0	0	1	0	0	0	0	0	1	0	1	0	1	0	1	1	1	1	1	1	1	1	1	1	1	1	12	3	9	3	7	4	8	12	9	0	4	7	0	7
21	59	0	0	0	0	0	0	0	0	0	0	0	0	0	0	0	0	0	0	0	0	0	0	0	0	0	0	0	0	0	0	0	0	0	0	0	0	0	0	0	0	0	0	0	0	0	0	0	0
21	60	1	0	1	1	1	1	0	1	0	0	1	1	1	1	1	0	1	0	1	0	0	0	0	0	1	0	0	0	1	1	1	1	0	0	12	4	13	7	8	7	12	14	10	0	8	7	0	8
21	61	0	0	0	0	0	0	0	0	0	0	0	0	0	0	0	0	0	0	0	0	0	0	0	0	0	0	0	0	0	0	0	0	0	0	0	0	0	0	0	0	0	0	0	0	0	0	0	0
21	62	0	1	0	0	1	1	0	1	1	0	0	0	1	0	0	0	0	1	1	1	0	0	1	1	1	1	1	0	1	0	0	1	1	1	13	4	12	1	6	4	13	14	10	0	8	3	0	6
21	63	0	0	0	0	0	0	0	0	0	0	0	0	0	0	0	0	0	0	0	0	0	0	0	0	0	0	0	0	0	0	0	0	0	0	0	0	0	0	0	0	0	0	0	0	0	0	0	0
21	64	1	0	0	1	1	1	1	1	1	1	1	1	0	1	1	1	0	0	0	1	0	1	0	0	0	0	1	0	0	0	0	0	0	0	11	4	10	2	4	6	13	9	9	0	7	8	0	10
21	65	0	1	1	0	0	0	0	0	0	0	0	0	1	0	0	1	0	1	1	1	1	1	1	1	1	1	1	0	1	1	0	1	0	0	11	3	14	0	5	6	11	6	10	1	5	9	2	6
21	66	1	0	1	0	1	0	1	0	1	1	1	1	1	1	1	1	1	0	0	0	0	1	1	0	0	1	0	0	0	0	0	1	0	0	10	2	8	3	4	7	11	13	9	0	5	7	1	9
21	67	0	0	0	0	0	0	0	0	0	0	0	0	0	0	0	0	0	0	0	0	0	0	0	0	0	0	0	0	0	0	0	0	0	0	0	0	0	0	0	0	0	0	0	0	0	0	0	0
21	68	0	0	0	0	0	0	0	0	0	0	0	0	0	0	0	0	0	0	0	0	0	0	0	0	0	0	0	0	0	0	0	0	0	0	0	0	0	0	0	0	0	0	0	0	0	0	0	0
21	69	1	1	1	1	1	1	1	1	1	1	1	1	1	1	1	1	1	1	1	1	1	1	1	1	1	1	1	1	1	1	1	1	1	1	16	7	13	5	8	7	13	12	8	0	8	6	0	9
21	70	1	0	0	1	0	1	1	0	1	0	0	1	1	0	1	1	1	1	0	1	0	0	0	0	0	0	1	0	0	0	0	0	0	1	6	3	6	2	1	1	9	5	11	0	1	5	0	6
21	71	1	1	1	1	1	1	1	1	1	1	1	1	1	1	1	1	1	1	1	1	1	1	1	1	1	1	1	1	1	1	1	1	1	1	15	5	11	3	8	5	9	14	7	0	8	7	1	10
21	72	1	0	1	1	1	0	1	1	1	1	1	1	1	0	0	0	1	0	0	0	0	0	0	0	0	0	0	0	0	0	1	0	0	0	10	1	9	3	6	2	10	13	6	0	6	8	1	6
21	73	0	0	0	0	0	0	0	0	0	0	0	0	0	0	0	0	0	0	0	0	0	0	0	0	0	0	0	0	0	0	0	0	0	0	0	0	0	0	0	0	0	0	0	0	0	0	0	0
21	74	0	1	0	0	0	0	0	1	1	0	0	0	0	0	1	0	0	1	1	1	1	1	1	1	1	1	1	1	1	1	1	1	0	0	10	4	12	3	11	4	11	9	10	0	7	8	0	9
21	75	0	1	0	0	0	0	0	0	0	1	0	0	0	0	1	0	0	0	1	1	0	0	1	1	1	0	1	1	1	1	1	0	0	1	12	9	10	1	3	2	11	10	8	0	3	10	1	7
21	76	1	1	1	1	1	1	1	1	1	1	1	1	1	1	1	1	1	1	1	1	1	1	1	1	1	1	1	1	1	1	1	1	1	1	12	4	11	5	4	4	11	12	10	0	9	7	0	7
21	77	0	0	0	0	0	0	0	0	0	0	0	0	0	0	0	0	0	0	0	0	0	0	0	0	0	0	0	0	0	0	0	0	0	0	0	0	0	0	0	0	0	0	0	0	0	0	0	0
21	78	1	0	1	0	0	1	1	0	0	1	1	0	1	1	1	0	1	1	0	0	0	0	0	0	0	1	1	1	0	0	1	0	0	0	10	6	12	4	9	6	14	12	11	1	7	7	0	13
21	79	0	0	0	0	0	0	0	0	0	0	0	0	0	0	0	0	0	0	0	0	0	0	0	0	0	0	0	0	0	0	0	0	0	0	0	0	0	0	0	0	0	0	0	0	0	0	0	0
21	80	1	1	1	1	1	1	1	1	1	1	1	1	1	1	1	1	1	1	1	1	1	1	1	1	1	1	1	1	1	1	1	1	1	1	18	4	13	5	8	7	12	13	9	0	12	11	0	11
21	81	0	1	1	0	0	0	0	0	1	0	0	0	0	1	0	1	0	0	1	1	1	1	1	0	1	0	1	1	1	1	1	1	1	0	13	5	9	4	3	3	15	10	12	0	6	6	1	8
21	82	1	0	1	1	1	1	1	1	1	1	0	1	1	1	1	1	1	1	0	0	0	1	0	1	1	0	1	0	0	0	0	0	0	0	12	3	14	2	3	4	9	13	11	0	7	3	0	8
21	83	1	1	1	1	1	1	1	1	1	1	1	1	1	1	1	1	1	1	1	1	1	1	1	1	1	1	1	1	1	1	1	1	1	1	11	3	13	5	7	6	12	13	7	0	4	6	0	9
21	84	1	0	1	1	1	1	1	0	0	1	1	1	0	0	1	0	1	1	0	0	0	0	0	1	0	0	0	0	1	0	0	0	0	0	9	1	10	1	5	5	8	9	10	0	6	8	0	9
21	85	1	0	1	1	1	1	0	0	0	1	1	1	1	1	1	1	1	1	0	1	0	0	0	1	1	0	0	1	0	0	0	0	0	1	11	2	11	5	5	6	9	13	10	0	4	9	0	7
21	86	1	1	1	1	1	1	1	1	1	1	1	1	1	1	1	1	1	1	1	1	1	1	1	1	1	1	1	1	1	1	1	1	1	1	10	4	14	5	8	6	9	14	9	0	9	6	0	6
21	87	0	1	1	0	0	0	0	0	0	1	1	0	1	1	0	1	0	0	1	1	0	1	1	0	1	0	1	1	1	1	1	1	1	1	12	6	12	2	7	4	11	10	8	1	7	4	1	8
21	88	1	1	1	1	1	1	1	1	1	1	1	1	1	1	1	1	1	1	1	1	1	1	1	1	1	1	1	1	1	1	1	1	1	1	9	3	13	2	6	4	9	11	8	0	9	6	0	10
21	89	1	1	1	1	1	1	1	1	1	1	1	1	1	1	1	1	1	1	1	1	1	1	1	1	1	1	1	1	1	1	1	1	1	1	10	2	12	3	8	5	10	11	12	0	7	7	0	8
21	90	0	0	0	0	0	0	0	0	0	0	0	0	0	0	0	0	0	0	0	0	0	0	0	0	0	0	0	0	0	0	0	0	0	0	0	0	0	0	0	0	0	0	0	0	0	0	0	0
21	91	1	0	1	0	0	1	0	1	1	1	1	0	0	1	1	1	1	1	0	0	0	0	0	0	0	0	0	0	0	1	0	0	1	1	16	2	13	4	9	5	11	7	10	1	4	8	1	8
21	92	0	1	1	1	0	1	0	1	0	0	1	0	0	0	0	1	1	0	1	1	0	1	1	1	0	0	1	1	0	1	1	1	1	1	13	7	14	5	4	2	12	12	7	0	6	7	0	9
21	93	1	1	1	1	1	1	1	1	1	1	1	1	1	1	1	1	1	1	1	1	1	1	1	1	1	1	1	1	1	1	1	1	1	1	12	5	13	4	7	5	14	10	7	0	10	7	0	10
21	94	0	1	0	1	0	1	0	1	0	0	1	1	0	0	0	1	1	0	1	1	1	1	1	0	1	1	1	1	1	1	0	0	1	1	10	2	14	2	5	7	11	9	8	0	6	9	0	8
21	95	0	1	0	1	0	0	0	0	0	0	0	0	0	1	0	0	0	0	0	1	1	1	1	1	1	1	1	1	1	1	0	0	0	1	9	3	9	1	3	3	11	8	10	0	4	6	0	7
21	96	1	0	1	1	0	0	1	1	1	1	1	0	1	1	1	1	1	1	0	0	0	0	0	0	0	0	0	1	1	0	1	1	0	0	12	3	12	2	5	4	9	8	12	0	5	6	0	9
21	97	0	0	0	0	0	0	0	0	0	0	0	0	0	0	0	0	0	0	0	0	0	0	0	0	0	0	0	0	0	0	0	0	0	0	0	0	0	0	0	0	0	0	0	0	0	0	0	0
21	98	1	0	0	1	0	0	1	1	1	0	1	0	1	1	1	1	1	0	0	1	0	0	0	0	0	1	0	0	0	0	1	0	0	1	13	2	11	3	6	6	9	13	9	0	7	7	0	10
21	99	0	0	0	0	0	0	0	0	0	0	0	0	0	0	0	0	0	0	0	0	0	0	0	0	0	0	0	0	0	0	0	0	0	0	0	0	0	0	0	0	0	0	0	0	0	0	0	0
21	100	1	0	0	1	1	0	1	1	0	1	1	1	0	1	0	0	1	1	0	0	1	1	0	0	0	0	0	0	0	0	0	0	0	0	14	5	11	4	7	6	12	14	11	0	5	5	0	9
21	101	1	0	1	1	1	1	1	1	1	1	1	0	1	1	1	0	0	1	1	1	0	0	0	0	0	1	0	0	0	1	0	1	0	0	11	3	13	5	5	6	11	10	10	0	6	6	0	9
21	102	1	1	1	1	1	1	1	1	1	1	1	1	1	1	1	1	1	1	1	1	1	1	1	1	1	1	1	1	1	1	1	1	1	1	11	6	11	4	9	7	10	14	8	0	7	3	0	9
21	103	1	1	1	1	1	1	1	1	1	1	1	1	1	1	1	1	1	1	1	1	1	1	1	1	1	1	1	1	1	1	1	1	1	1	12	4	15	3	10	5	12	13	7	0	8	7	0	9
21	104	1	1	1	1	1	1	1	1	1	1	1	1	1	1	1	1	1	1	1	1	1	1	1	1	1	1	1	1	1	1	1	1	1	1	14	1	14	2	1	4	9	9	9	0	4	5	0	10
21	105	1	1	1	1	1	1	1	1	1	1	1	1	1	1	1	1	1	1	1	1	1	1	1	1	1	1	1	1	1	1	1	1	1	1	13	4	11	4	8	5	10	10	9	0	8	3	0	8
21	106	0	0	0	0	0	0	0	0	0	0	0	0	0	0	0	0	0	0	0	0	0	0	0	0	0	0	0	0	0	0	0	0	0	0	0	0	0	0	0	0	0	0	0	0	0	0	0	0
21	107	1	0	0	1	1	0	1	0	1	1	1	0	1	0	1	1	1	1	0	0	0	0	1	0	0	0	1	0	1	0	0	1	1	0	10	7	13	3	5	5	13	7	10	0	7	6	0	11
21	108	0	0	0	0	0	0	0	0	0	0	0	0	0	0	0	0	0	0	0	0	0	0	0	0	0	0	0	0	0	0	0	0	0	0	0	0	0	0	0	0	0	0	0	0	0	1	0	0
21	109	0	1	1	0	1	0	0	1	0	0	0	0	0	0	0	1	0	0	0	1	1	1	1	0	1	1	1	1	1	1	1	1	1	1	15	4	12	3	10	7	11	11	11	1	8	12	1	9
21	110	0	0	0	0	0	0	0	0	0	0	0	0	0	0	0	0	0	0	0	0	0	0	0	0	0	0	0	0	0	0	0	0	0	0	0	0	0	0	0	0	0	0	0	0	0	0	0	0
21	111	0	0	0	0	0	0	0	0	0	0	0	0	0	0	0	0	0	0	0	0	0	0	0	0	0	0	0	0	0	0	0	0	0	0	0	0	0	0	0	0	0	0	0	0	0	0	0	0
21	112	1	1	1	1	1	1	1	1	1	1	1	1	1	1	1	1	1	1	1	1	1	1	1	1	1	1	1	1	1	1	1	1	1	1	14	5	11	5	8	10	11	11	11	0	9	10	0	7
21	113	1	0	1	1	0	1	1	0	1	1	1	1	1	1	1	1	1	0	0	1	0	1	0	0	0	0	0	0	0	0	0	1	0	1	14	0	13	2	7	3	8	8	10	0	6	6	0	10
21	114	0	1	0	1	0	1	1	0	0	1	0	0	0	1	1	0	1	0	1	1	1	1	0	1	0	1	1	1	1	1	1	1	1	1	10	0	12	2	5	5	12	11	10	0	3	10	0	7
21	115	0	0	0	0	0	0	0	0	0	0	0	0	0	0	0	0	0	0	0	0	0	0	0	0	0	0	0	0	0	0	0	0	0	0	0	0	0	0	0	0	0	0	0	0	0	0	0	0
21	116	0	0	0	0	0	0	0	0	0	0	0	0	0	0	0	0	0	0	0	0	0	0	0	0	0	0	0	0	0	0	0	0	0	0	0	0	0	0	0	0	0	0	0	0	0	0	0	0
21	117	0	0	0	0	0	0	0	0	0	0	0	0	0	0	0	0	0	0	0	0	0	0	0	0	0	0	0	0	0	0	0	0	0	0	0	0	0	0	0	0	0	0	0	0	0	0	0	0
21	118	0	0	0	0	0	0	0	0	0	0	0	0	0	0	0	0	0	0	0	0	0	0	0	0	0	0	0	0	0	0	0	0	0	0	0	0	0	0	0	0	0	0	0	0	0	0	0	0
21	119	1	1	1	1	1	1	1	1	1	1	1	1	1	1	1	1	1	1	1	1	1	1	1	1	1	1	1	1	1	1	1	1	1	1	18	9	13	5	10	10	12	10	10	0	10	6	0	10
21	120	0	1	0	0	0	0	0	0	0	1	0	1	0	0	0	1	1	0	1	1	1	1	1	1	1	0	1	1	0	0	1	1	0	1	10	3	11	2	7	5	9	11	10	1	2	7	2	7
21	121	1	0	1	1	0	1	1	1	1	1	1	1	1	0	1	1	1	0	0	1	0	1	0	1	0	0	1	0	0	0	0	1	1	1	12	3	11	2	4	4	14	13	9	0	6	3	0	6
21	122	1	0	1	0	1	1	1	1	1	1	0	1	1	1	1	1	1	1	0	0	0	0	0	0	1	0	1	1	0	1	1	0	1	0	11	6	12	1	5	8	10	8	8	0	4	8	0	7
21	123	1	0	1	1	1	1	1	0	1	1	1	1	0	0	1	1	1	0	0	0	0	0	1	0	0	0	0	0	0	0	1	0	1	1	12	4	14	2	4	5	12	9	11	0	4	9	0	9
21	124	1	0	1	0	1	1	0	1	1	1	0	1	0	1	1	0	0	1	0	0	0	0	0	0	1	0	1	0	0	1	1	1	0	0	12	3	13	0	9	7	10	7	10	0	7	8	0	6
21	125	1	0	0	1	1	1	0	1	1	1	1	1	1	1	1	1	1	1	0	0	0	0	1	0	1	1	0	0	0	0	0	0	1	0	12	5	13	5	7	6	10	9	8	0	6	8	0	7
21	126	1	0	1	1	1	1	0	1	1	1	1	1	0	1	0	1	1	0	1	0	0	1	0	0	0	0	0	0	0	0	0	0	0	0	12	5	16	2	6	3	13	11	10	0	6	6	0	9
21	127	0	0	0	0	0	0	0	0	0	0	0	0	0	0	0	0	0	0	0	0	0	0	0	0	0	0	0	0	0	0	0	0	0	0	0	0	0	0	0	0	0	0	0	0	0	0	0	0
21	128	0	1	0	0	0	0	0	0	1	0	0	1	0	0	0	0	0	0	1	1	0	1	1	0	1	0	1	0	1	0	1	1	0	0	11	5	12	1	9	5	12	10	10	0	7	12	0	7
21	129	0	0	0	0	0	0	0	0	0	0	0	0	0	0	0	0	0	0	0	0	0	0	0	0	0	0	0	0	0	0	0	0	0	0	0	0	0	0	0	0	0	0	0	0	0	0	0	0
21	130	1	1	1	1	1	1	1	1	1	1	1	1	1	1	1	1	1	1	1	1	1	1	1	1	1	1	1	1	1	1	1	1	1	1	13	4	13	0	8	8	12	12	9	0	5	10	0	10
21	131	0	0	0	0	0	0	0	0	0	0	0	0	0	0	0	0	0	0	0	0	0	0	0	0	0	0	0	0	0	0	0	0	0	0	0	0	0	0	0	0	0	0	0	0	0	0	0	0
21	132	1	1	1	1	1	1	1	1	1	1	1	1	1	1	1	1	1	1	1	1	1	1	1	1	1	1	1	1	1	1	1	1	1	1	15	2	12	1	6	7	10	11	4	0	7	6	0	10
21	133	0	0	0	0	0	0	0	0	0	0	0	0	0	0	0	0	0	0	0	0	0	0	0	0	0	0	0	0	0	0	0	0	0	0	0	0	0	0	0	0	0	0	0	0	0	0	0	0
21	134	0	0	0	0	0	0	0	0	0	0	0	0	0	0	0	0	0	0	0	0	0	0	0	0	0	0	0	0	0	0	0	0	0	0	0	0	0	0	0	0	0	0	0	0	0	0	0	0
21	135	1	0	1	1	1	1	0	1	0	0	1	1	1	1	1	1	1	0	0	0	0	0	1	1	0	0	0	1	0	0	0	0	1	0	14	7	15	3	8	9	11	12	10	0	9	6	0	10
21	136	1	0	0	0	1	0	0	1	1	1	1	1	1	0	1	1	1	0	0	0	0	0	1	0	0	0	1	0	0	0	1	0	0	1	10	7	9	4	4	2	10	10	9	1	6	5	0	6
21	137	1	1	1	1	1	1	1	1	1	1	1	1	1	1	1	1	1	1	1	1	1	1	1	1	1	1	1	1	1	1	1	1	1	1	13	3	11	4	7	8	14	14	9	0	6	6	0	6
21	138	1	0	1	1	1	1	1	0	1	1	0	1	1	1	1	0	1	0	0	1	0	0	0	1	0	1	0	0	1	0	0	0	1	0	14	4	12	1	5	5	10	8	6	0	4	9	0	10
21	139	1	1	1	1	1	1	1	1	1	1	1	1	1	1	1	1	1	1	1	1	1	1	1	1	1	1	1	1	1	1	1	1	1	1	12	4	17	3	8	4	11	10	9	0	6	10	0	9
21	140	1	1	1	1	1	1	1	1	1	1	1	1	1	1	1	1	1	1	1	1	1	1	1	1	1	1	1	1	1	1	1	1	1	1	14	7	14	4	4	8	8	12	11	0	8	6	0	10
21	141	1	0	1	1	1	1	0	1	1	1	1	0	1	0	1	0	1	1	0	0	0	0	0	1	0	0	1	1	0	1	0	0	0	0	11	3	10	1	8	7	8	10	10	0	5	10	0	6
21	142	0	1	0	1	0	0	0	1	0	1	0	0	0	0	0	1	1	0	1	0	1	1	0	1	0	1	1	1	1	1	1	1	1	1	10	1	10	4	7	4	7	9	9	0	5	5	0	6
21	143	0	0	0	0	0	0	0	0	0	0	0	0	0	0	0	0	0	0	0	0	0	0	0	0	0	0	0	0	0	0	0	0	0	0	0	0	0	0	0	0	0	0	0	0	0	0	0	0
21	144	1	1	1	1	1	1	1	1	1	1	1	1	1	1	1	1	1	1	1	1	1	1	1	1	1	1	1	1	1	1	1	1	1	1	10	6	12	5	7	6	12	11	8	0	6	10	0	11
21	145	1	1	1	1	1	1	1	1	1	1	1	1	1	1	1	1	1	1	1	1	1	1	1	1	1	1	1	1	1	1	1	1	1	1	12	4	13	4	8	8	9	12	7	0	6	7	0	12
21	146	1	0	1	0	1	0	1	1	1	0	1	1	1	1	1	1	1	0	0	0	0	0	0	0	0	1	1	0	1	1	1	0	1	1	14	3	12	4	2	4	13	9	7	0	1	4	0	9
21	147	1	0	1	1	0	0	1	1	1	0	0	0	1	1	1	0	1	0	0	1	0	0	0	1	0	0	1	0	0	1	0	0	1	0	10	2	13	4	7	2	9	12	10	0	4	7	0	7
21	148	0	1	0	0	0	0	0	0	0	0	0	0	0	0	0	0	0	0	0	1	1	1	1	1	1	1	0	1	1	1	1	0	1	0	8	0	7	0	3	3	5	9	7	0	2	4	0	2
21	149	0	0	0	0	0	0	0	0	0	0	0	0	0	0	0	0	0	0	0	0	0	0	0	0	0	0	0	0	0	0	0	0	0	0	0	0	0	0	0	0	0	0	0	0	0	0	0	0
21	150	0	0	0	0	0	0	0	0	0	0	0	0	0	0	0	0	0	0	0	0	0	0	0	0	0	0	0	0	0	0	0	0	0	0	0	0	0	0	0	0	0	0	0	0	0	0	0	0
21	151	1	1	1	1	1	1	1	1	1	1	1	1	1	1	1	1	1	1	1	1	1	1	1	1	1	1	1	1	1	1	1	1	1	1	12	8	12	4	7	10	11	10	7	0	8	3	0	10
21	152	1	0	1	1	1	1	1	1	1	1	1	0	0	1	1	1	1	0	1	1	0	1	0	0	1	0	0	0	0	0	0	0	0	0	12	3	11	5	12	1	10	12	9	0	7	6	0	4
21	153	0	0	0	0	0	0	0	0	0	0	0	0	0	0	0	0	0	0	0	0	0	0	0	0	0	0	0	0	0	0	0	0	0	0	0	0	0	0	0	0	0	0	0	0	0	0	0	0
21	154	1	0	0	0	1	0	0	1	1	1	1	1	1	0	0	1	0	0	0	0	1	0	0	0	1	0	1	0	0	0	1	0	0	0	13	5	12	4	7	7	14	11	13	1	6	8	1	7
21	155	1	0	1	1	0	1	1	1	1	0	1	1	0	1	0	1	1	1	0	0	1	1	0	0	0	0	0	1	1	0	0	0	0	0	11	5	15	3	7	8	10	7	9	0	5	8	0	4
21	156	1	1	1	1	1	1	1	1	1	1	1	1	1	1	1	1	1	1	1	1	1	1	1	1	1	1	1	1	1	1	1	1	1	1	11	6	13	2	6	7	13	11	10	0	4	6	0	8
21	157	0	1	0	1	0	0	0	0	0	0	1	0	0	0	0	0	0	0	1	1	0	1	0	1	1	0	1	1	1	1	1	1	1	1	10	6	15	5	6	3	13	11	8	0	7	6	0	8
21	158	0	1	0	0	0	0	0	0	0	0	0	0	0	0	0	1	1	0	0	1	1	0	1	0	1	1	1	0	1	1	1	1	1	1	13	5	11	3	5	6	13	9	10	0	3	4	0	9
21	159	0	0	0	0	0	0	0	0	0	0	0	0	0	0	0	0	0	0	0	0	0	0	0	0	0	0	0	0	0	0	0	0	0	0	0	0	0	0	0	0	0	0	0	0	0	0	0	0
21	160	1	0	0	1	0	0	1	1	1	1	0	1	1	1	1	1	1	1	0	0	0	0	0	0	0	0	0	0	1	1	1	0	1	0	14	2	10	1	4	5	11	10	10	0	12	8	0	8
21	161	1	0	0	1	1	1	1	1	1	1	1	1	1	1	1	1	0	1	0	0	0	0	0	0	1	0	0	1	0	0	0	0	0	0	8	4	10	2	6	4	8	4	10	0	2	5	0	8
21	162	1	1	1	1	1	1	1	1	1	1	1	1	1	1	1	1	1	1	1	1	1	1	1	1	1	1	1	1	1	1	1	1	1	1	14	4	10	2	10	5	10	12	8	0	5	5	0	7
21	163	1	1	1	1	1	1	1	1	1	1	1	1	1	1	1	1	1	1	1	1	1	1	1	1	1	1	1	1	1	1	1	1	1	1	15	3	13	3	8	6	7	12	8	0	7	6	0	9
21	164	0	0	0	0	0	0	0	0	0	0	0	0	0	0	0	0	0	0	0	0	0	0	0	0	0	0	0	0	0	0	0	0	0	0	0	0	0	0	0	0	0	0	0	0	0	0	0	0
21	165	1	0	1	1	1	0	1	1	0	1	1	1	0	1	1	0	1	1	0	1	0	0	0	0	0	0	0	1	0	0	0	0	0	0	14	4	12	4	10	9	15	10	9	0	10	9	0	9
21	166	0	1	0	0	0	0	0	0	1	0	0	1	0	0	1	1	1	0	1	1	1	1	1	1	1	1	0	1	1	1	1	1	0	1	13	2	12	2	5	6	11	12	11	1	5	7	1	11
21	167	0	1	1	0	1	0	0	1	1	1	0	0	0	0	1	0	0	1	1	1	1	1	1	1	1	1	0	1	1	1	1	1	1	0	14	4	13	4	10	7	11	14	9	0	6	6	0	12
21	168	1	0	0	1	1	1	1	0	1	1	0	1	0	0	0	1	0	1	0	1	0	0	1	0	0	1	0	1	0	0	0	0	1	0	13	3	10	0	4	5	10	4	8	0	5	4	0	8
21	169	0	0	0	0	0	0	0	0	0	0	0	0	0	0	0	0	0	0	0	0	0	0	0	0	0	0	0	0	0	0	0	0	0	0	0	0	0	0	0	0	0	0	0	0	0	0	0	0
21	170	0	1	0	0	0	0	0	0	0	0	0	0	0	0	0	1	1	0	0	1	1	0	0	0	1	0	1	0	0	1	1	0	1	1	11	3	13	3	10	5	12	10	11	0	9	8	1	8
21	171	1	0	1	1	1	0	1	1	1	1	0	0	1	0	0	1	0	1	0	0	1	0	0	0	1	0	0	0	1	0	0	0	1	0	10	0	8	2	3	4	10	9	5	0	0	3	0	8
21	172	0	0	0	0	0	0	0	0	0	0	0	0	0	0	0	0	0	0	0	0	0	0	0	0	0	0	0	0	0	0	0	0	0	0	0	0	0	0	0	0	0	0	0	0	0	0	0	0
21	173	0	1	1	1	1	0	1	0	1	0	0	0	0	0	0	0	0	0	0	0	1	0	1	1	1	1	1	1	1	1	0	1	1	0	12	2	14	3	9	5	12	10	9	0	5	7	0	8
21	174	1	1	1	1	1	1	1	1	1	1	1	1	1	1	1	1	1	1	1	1	1	1	1	1	1	1	1	1	1	1	1	1	1	1	13	4	11	6	7	4	10	12	10	0	5	4	0	8
21	175	0	1	0	1	0	1	1	0	0	0	0	0	0	0	0	0	1	0	1	1	1	0	1	0	1	1	1	0	0	1	1	1	1	0	9	1	11	2	7	5	11	8	9	0	4	7	0	8
21	176	1	0	0	0	0	0	1	1	1	1	1	1	1	1	1	1	1	1	0	0	1	1	0	0	0	0	0	0	0	0	0	0	0	0	11	1	13	1	4	2	7	7	12	1	4	6	1	8
21	177	1	0	1	1	1	1	0	1	0	1	1	1	0	1	1	1	1	1	0	0	0	0	1	0	0	0	0	0	1	1	0	0	0	1	8	4	15	5	7	2	11	7	10	0	5	8	0	4
21	178	1	0	1	0	1	1	1	0	1	1	1	1	1	1	1	1	1	1	0	0	0	0	0	1	0	1	0	0	1	0	1	0	0	1	12	3	10	2	7	5	9	10	11	0	3	5	1	8
21	179	1	1	1	1	1	1	1	1	1	1	1	1	1	1	1	1	1	1	1	1	1	1	1	1	1	1	1	1	1	1	1	1	1	1	9	3	13	4	9	3	11	12	11	0	6	11	0	7
21	180	0	1	0	0	0	0	0	0	0	0	0	0	1	0	0	0	1	1	1	1	0	1	0	0	1	1	1	1	1	1	0	1	1	1	13	3	8	2	5	4	10	8	10	2	5	7	2	8
21	181	0	1	0	0	1	0	1	0	0	0	0	0	0	0	1	0	0	0	1	1	1	0	1	1	1	1	0	1	1	0	1	1	1	1	10	3	11	2	4	6	9	8	9	0	5	9	1	9
21	182	0	0	0	0	0	0	0	0	0	0	0	0	0	0	0	0	0	0	0	0	0	0	0	0	0	0	0	0	0	0	0	0	0	0	0	0	0	0	0	0	0	0	0	0	0	0	0	0
21	183	1	0	1	0	1	1	1	0	0	1	1	0	1	1	1	0	1	1	0	1	0	0	0	0	1	0	0	0	0	0	0	0	1	0	14	6	13	5	7	6	11	14	8	0	6	6	1	8
21	184	1	1	1	1	1	1	1	1	1	1	1	1	1	1	1	1	1	1	1	1	1	1	1	1	1	1	1	1	1	1	1	1	1	1	11	3	12	5	6	2	9	10	12	0	5	6	0	10
21	185	1	1	1	1	1	1	1	1	1	1	1	1	1	1	1	1	1	1	1	1	1	1	1	1	1	1	1	1	1	1	1	1	1	1	10	4	14	5	3	5	9	12	9	0	8	4	0	9
21	186	1	0	1	0	1	1	0	1	1	1	1	1	1	1	1	0	1	0	0	0	0	0	0	0	1	0	0	0	1	0	0	0	0	0	11	2	10	5	8	4	12	8	10	0	7	5	1	11
21	187	0	0	0	0	0	0	0	0	0	0	0	0	0	0	0	0	0	0	0	0	0	0	0	0	0	0	0	0	0	0	0	0	0	0	0	0	0	0	0	0	0	0	0	0	0	0	0	0
21	188	0	0	0	0	0	0	0	0	0	0	0	0	0	0	0	0	0	0	0	0	0	0	0	0	0	0	0	0	0	0	0	0	0	0	0	0	0	0	0	0	0	0	0	0	0	0	0	0
21	189	0	0	0	0	0	0	0	0	0	0	0	0	0	0	0	0	0	0	0	0	0	0	0	0	0	0	0	0	0	0	0	0	0	0	0	0	0	0	0	0	0	0	0	0	0	0	0	0
21	190	1	0	0	0	1	0	1	1	1	1	1	1	1	1	1	0	0	0	0	0	0	1	0	0	0	0	1	0	1	0	1	1	0	1	7	0	5	3	1	3	5	7	8	0	3	4	0	3
21	191	1	1	1	1	1	1	1	1	1	1	1	1	1	1	1	1	1	1	1	1	1	1	1	1	1	1	1	1	1	1	1	1	1	1	11	5	13	5	10	10	13	14	9	0	4	9	0	5
21	192	0	1	0	0	0	0	0	0	1	0	0	0	0	0	0	1	1	0	1	1	1	0	0	1	1	1	1	1	1	0	1	1	1	1	11	3	10	3	5	3	11	9	11	0	5	10	1	7
21	193	0	1	0	0	1	1	0	1	0	0	0	0	0	0	1	0	0	0	0	1	1	1	0	1	0	1	1	0	0	1	0	1	1	0	11	0	11	3	8	4	11	8	11	1	5	8	1	11
21	194	0	0	0	0	0	0	0	0	0	0	0	0	0	0	0	0	0	0	0	0	0	0	0	0	0	0	0	0	0	0	0	0	0	0	0	0	0	0	0	0	0	0	0	0	0	0	0	0
21	195	1	0	0	1	1	1	1	0	0	1	1	1	1	0	1	1	1	1	0	1	0	0	1	0	0	0	0	0	0	1	1	0	1	1	12	8	14	6	9	8	10	14	10	0	8	9	0	10
21	196	1	0	1	0	1	0	0	1	1	1	1	1	1	1	1	1	1	1	0	0	1	0	0	0	0	0	0	0	0	0	0	1	0	0	13	4	12	5	9	6	12	9	11	0	8	5	1	3
21	197	0	0	0	0	0	0	0	0	0	0	0	0	0	0	0	0	0	0	0	0	0	0	0	0	0	0	0	0	0	0	0	0	0	0	0	0	0	0	0	0	0	0	0	0	0	0	0	0
21	198	1	1	1	1	1	1	1	1	1	1	1	1	1	1	1	1	1	1	1	1	1	1	1	1	1	1	1	1	1	1	1	1	1	1	12	11	14	7	8	10	12	10	8	0	10	9	0	8
21	199	1	0	0	1	1	0	1	1	1	0	1	1	1	0	1	1	1	1	0	1	1	0	1	0	1	0	1	0	1	0	1	0	1	1	10	7	12	5	6	7	9	11	12	0	9	5	0	7
21	200	1	0	1	1	0	1	0	1	1	0	1	1	1	1	0	1	0	0	1	1	1	1	1	1	1	1	0	1	0	1	0	0	1	0	12	3	14	5	7	4	13	11	10	0	7	8	0	8
21	201	0	0	0	0	0	0	0	0	0	0	0	0	0	0	0	0	0	0	0	0	0	0	0	0	0	0	0	0	0	0	0	0	0	0	0	0	0	0	0	0	0	0	0	0	0	0	0	0
21	202	1	0	1	0	1	0	1	1	1	0	0	1	0	1	0	0	1	0	1	0	0	0	0	1	0	0	1	0	0	1	1	0	0	1	13	9	12	2	8	8	13	9	7	0	9	7	0	8
21	203	1	0	1	0	1	1	1	1	1	1	1	1	0	1	1	1	1	1	0	0	0	0	0	0	0	0	0	0	0	0	0	0	0	1	11	2	13	3	7	6	12	11	9	1	6	6	1	9
21	204	1	1	1	1	1	1	1	1	1	1	1	1	1	1	1	1	1	1	1	1	1	1	1	1	1	1	1	1	1	1	1	1	1	1	12	6	16	3	8	5	9	13	10	0	8	4	0	8
21	205	1	1	1	1	1	1	1	1	1	1	1	1	1	1	1	1	1	1	1	1	1	1	1	1	1	1	1	1	1	1	1	1	1	1	19	3	17	5	7	7	9	15	12	0	8	6	0	8
21	206	0	0	0	0	0	0	0	0	0	0	0	0	0	0	0	0	0	0	0	0	0	0	0	0	0	0	0	0	0	0	0	0	0	0	0	0	0	0	0	0	0	0	0	0	0	0	0	0
21	207	0	0	0	0	0	0	0	0	0	0	0	0	0	0	0	0	0	0	0	0	0	0	0	0	0	0	0	0	0	0	0	0	0	0	0	0	0	0	0	0	0	0	0	0	0	0	0	0
21	208	0	0	0	0	0	0	0	0	0	0	0	0	0	0	0	0	0	0	0	0	0	0	0	0	0	0	0	0	0	0	0	0	0	0	0	0	0	0	0	0	0	0	0	0	0	0	0	0
21	209	0	0	0	0	0	0	0	0	0	0	0	0	0	0	0	0	0	0	0	0	0	0	0	0	0	0	0	0	0	0	0	0	0	0	0	0	0	0	0	0	0	0	0	0	0	0	0	0
21	210	1	0	1	1	1	1	1	1	1	0	1	1	0	1	1	1	1	0	0	1	0	0	0	0	0	0	0	0	0	0	0	1	0	0	17	9	10	3	7	8	11	11	11	0	10	8	0	8
21	211	1	1	1	1	1	1	1	1	1	1	1	1	1	1	1	1	1	1	1	1	1	1	1	1	1	1	1	1	1	1	1	1	1	1	12	2	10	1	8	6	11	11	10	0	7	6	0	6
21	212	0	1	0	0	0	1	0	1	1	0	1	0	0	0	0	1	0	0	0	1	1	0	0	1	1	0	1	0	0	1	0	1	1	1	12	2	11	5	8	5	9	9	9	0	8	10	2	6
21	213	1	1	1	1	1	1	1	1	1	1	1	1	1	1	1	1	1	1	1	1	1	1	1	1	1	1	1	1	1	1	1	1	1	1	11	4	13	5	8	8	11	10	8	0	9	10	0	7
21	214	1	1	1	1	1	1	1	1	1	1	1	1	1	1	1	1	1	1	1	1	1	1	1	1	1	1	1	1	1	1	1	1	1	1	11	4	12	4	7	3	12	12	10	0	5	5	0	9
21	215	0	1	0	0	1	1	1	0	0	0	0	0	0	0	0	1	0	0	1	1	1	0	1	0	1	0	1	1	1	1	1	0	0	1	11	2	9	1	6	5	11	9	11	0	8	4	0	7
21	216	0	0	0	0	0	0	0	0	0	0	0	0	0	0	0	0	0	0	0	0	0	0	0	0	0	0	0	0	0	0	0	0	0	0	0	0	0	0	0	0	0	0	0	0	0	0	0	0
21	217	0	1	0	1	1	0	1	0	0	1	0	0	1	0	0	0	0	0	1	0	1	1	0	1	1	1	1	1	1	1	1	1	0	1	13	4	11	3	11	6	14	7	11	0	6	6	0	7
21	218	1	1	1	1	1	1	1	1	1	1	1	1	1	1	1	1	1	1	1	1	1	1	1	1	1	1	1	1	1	1	1	1	1	1	11	8	14	3	7	5	14	10	9	0	7	4	0	10
21	219	1	0	1	0	1	0	1	1	1	0	1	0	1	1	0	1	1	1	0	0	0	0	0	1	0	0	0	1	0	1	0	0	0	0	11	3	13	2	6	4	9	11	7	0	5	6	2	4
21	220	0	0	0	0	0	0	0	0	0	0	0	0	0	0	0	0	0	0	0	0	0	0	0	0	0	0	0	0	0	0	0	0	0	0	0	0	0	0	0	0	0	0	0	0	0	0	0	0
21	221	1	0	1	0	0	1	1	1	1	1	1	1	0	0	1	1	1	1	0	0	1	0	0	0	1	0	0	0	0	0	0	0	0	0	17	6	9	4	8	9	13	11	11	0	4	10	1	9
21	222	1	0	1	1	1	1	1	0	1	1	1	1	1	1	1	1	1	1	0	0	0	0	0	0	0	0	0	1	1	0	0	0	0	0	12	4	10	5	7	8	10	11	7	0	6	5	0	9
21	223	1	0	0	0	1	1	1	1	1	0	1	1	1	1	1	1	1	0	0	0	0	0	1	0	0	0	0	0	0	0	0	0	1	1	8	1	11	4	7	3	12	9	9	0	7	7	0	10
21	224	1	0	1	0	1	1	1	1	1	1	1	1	0	0	1	1	0	0	0	0	0	0	0	0	0	0	0	1	0	0	0	0	0	0	11	3	12	3	8	5	10	5	9	0	4	9	1	8
21	225	0	0	0	0	0	0	0	0	0	0	0	0	0	0	0	0	0	0	0	0	0	0	0	0	0	0	0	0	0	0	0	0	0	0	0	0	0	0	0	0	0	0	0	0	0	0	0	0
21	226	0	1	0	0	1	0	1	0	0	0	0	0	0	1	0	0	0	0	1	0	1	1	1	1	1	1	1	1	1	1	1	0	1	1	13	7	12	4	8	11	14	8	11	0	6	6	1	10
21	227	1	1	1	1	1	1	1	1	1	1	1	1	1	1	1	1	1	1	1	1	1	1	1	1	1	1	1	1	1	1	1	1	1	1	9	4	12	7	10	5	13	14	8	0	3	8	0	9
21	228	1	1	1	1	1	1	1	1	1	1	1	1	1	1	1	1	1	1	1	1	1	1	1	1	1	1	1	1	1	1	1	1	1	1	11	3	11	4	6	6	11	12	9	0	5	6	0	7
21	229	0	1	0	1	0	0	0	0	0	0	0	1	0	1	1	0	0	0	1	1	0	1	0	1	1	1	1	1	1	1	1	1	1	1	15	1	9	3	4	2	8	9	8	0	6	4	2	5
21	230	0	1	0	0	0	0	1	0	0	0	0	0	0	1	0	1	1	0	0	0	1	0	1	0	1	1	1	1	0	1	0	1	1	1	7	3	10	3	5	6	10	12	10	0	2	7	1	7
21	231	0	1	1	1	0	0	0	0	0	0	0	0	0	0	0	1	0	0	1	0	1	1	0	0	1	0	1	1	1	1	1	0	1	0	8	5	13	2	6	4	10	9	10	0	7	8	1	6
21	232	1	0	1	1	0	1	1	0	1	1	1	1	0	1	1	1	1	1	1	0	1	0	0	0	0	1	0	1	0	1	0	0	0	0	11	2	12	3	9	5	10	11	8	0	5	5	1	9
21	233	0	0	0	0	0	0	0	0	0	0	0	0	0	0	0	0	0	0	0	0	0	0	0	0	0	0	0	0	0	0	0	0	0	0	0	0	0	0	0	0	0	0	0	0	0	0	0	0
21	234	0	0	0	0	0	0	0	0	0	0	0	0	0	0	0	0	0	0	0	0	0	0	0	0	0	0	0	0	0	0	0	0	0	0	0	0	0	0	0	0	0	0	0	0	0	0	0	0
21	235	1	0	1	1	1	1	1	1	1	0	1	1	1	1	1	1	1	0	0	0	0	0	0	1	0	0	0	0	1	0	0	0	0	1	14	6	10	3	10	5	9	12	9	0	12	8	0	7
21	236	1	0	1	1	1	1	0	1	1	1	1	1	1	1	1	1	1	1	1	0	0	0	1	0	0	0	1	0	1	0	0	0	0	0	12	6	9	6	8	4	11	9	10	0	4	5	0	9
21	237	1	1	1	1	1	1	1	1	1	1	1	1	1	1	1	1	1	1	1	1	1	1	1	1	1	1	1	1	1	1	1	1	1	1	13	6	13	4	6	6	10	10	7	0	7	9	0	11
21	238	1	1	1	1	1	1	1	1	1	1	1	1	1	1	1	1	1	1	1	1	1	1	1	1	1	1	1	1	1	1	1	1	1	1	13	1	14	6	6	9	13	11	11	0	5	8	0	9
21	239	1	0	1	1	1	1	1	1	1	0	1	0	1	1	0	1	1	1	0	0	0	0	0	1	1	0	0	0	0	1	1	0	0	0	11	5	13	2	6	3	9	9	5	0	6	6	0	8
21	240	1	1	1	1	1	1	1	1	1	1	1	1	1	1	1	1	1	1	1	1	1	1	1	1	1	1	1	1	1	1	1	1	1	1	11	2	14	7	4	4	12	12	10	0	7	7	0	11
21	241	0	0	0	0	0	0	0	0	0	0	0	0	0	0	0	0	0	0	0	0	0	0	0	0	0	0	0	0	0	0	0	0	0	0	0	0	0	0	0	0	0	0	0	0	0	0	0	0
21	242	1	0	1	0	1	1	0	0	1	1	0	0	1	0	1	1	1	0	0	1	1	0	1	0	1	0	0	0	1	0	0	0	0	0	15	6	12	2	5	8	14	9	9	1	6	8	0	12
21	243	1	0	1	0	1	1	1	0	1	1	0	1	1	1	0	1	1	1	0	0	1	0	1	0	0	0	0	0	0	0	0	0	0	0	10	1	11	2	5	6	11	9	13	1	5	6	1	5
21	244	1	0	1	1	1	1	1	0	0	1	1	1	1	0	1	1	1	1	0	0	1	0	1	0	0	1	0	0	0	0	1	0	0	0	12	4	13	2	8	8	9	12	10	0	3	6	0	7
21	245	1	0	1	1	1	1	1	1	1	1	1	1	1	1	1	1	1	0	1	0	0	0	1	1	0	0	0	1	0	0	1	0	0	0	14	2	10	5	5	5	11	11	10	0	7	8	0	7
21	246	1	0	1	1	1	1	1	1	1	0	1	0	1	1	1	0	1	1	0	0	0	0	0	1	0	0	1	1	0	0	0	0	0	0	11	1	14	4	4	6	9	11	10	0	4	5	0	8
21	247	1	1	1	1	1	1	1	1	1	1	1	1	1	1	1	1	1	1	1	1	1	1	1	1	1	1	1	1	1	1	1	1	1	1	10	6	13	4	6	7	10	7	8	0	4	10	0	10
21	248	0	0	0	0	0	0	0	0	0	0	0	0	0	0	0	0	0	0	0	0	0	0	0	0	0	0	0	0	0	0	0	0	0	0	0	0	0	0	0	0	0	0	0	0	0	0	0	0
21	249	1	0	1	1	0	1	1	1	1	0	0	1	0	1	1	1	0	0	1	0	0	0	0	0	0	0	1	0	1	0	0	0	1	0	13	3	13	3	5	6	10	10	8	0	6	9	0	9
21	250	0	0	0	0	0	0	0	0	0	0	0	0	0	0	0	0	0	0	0	0	0	0	0	0	0	0	0	0	0	0	0	0	0	0	0	0	0	0	0	0	0	0	0	0	0	0	0	0
21	251	1	1	1	1	1	1	1	1	1	1	1	1	1	1	1	1	1	1	1	1	1	1	1	1	1	1	1	1	1	1	1	1	1	1	10	7	15	6	8	8	11	12	8	0	11	9	0	9
21	252	1	1	1	1	1	1	1	1	1	1	1	1	1	1	1	1	1	1	1	1	1	1	1	1	1	1	1	1	1	1	1	1	1	1	12	2	11	2	9	4	10	12	7	0	3	7	0	8
21	253	1	0	0	1	0	1	1	0	1	1	1	0	1	1	1	0	1	0	1	0	0	0	0	0	1	1	0	0	0	0	1	0	0	1	9	2	11	5	6	2	9	13	10	0	5	6	0	8
21	254	1	0	1	1	1	1	1	1	0	1	1	0	1	1	1	1	1	0	1	0	1	0	0	1	0	0	1	1	0	1	0	0	0	0	9	4	10	5	11	2	10	9	9	0	7	5	0	10
21	255	0	1	1	0	0	0	0	0	0	0	1	0	0	0	0	1	0	1	1	1	1	1	1	1	1	1	0	1	1	1	0	0	1	1	12	4	8	2	5	5	9	9	10	0	4	8	0	9
21	256	1	1	1	1	1	1	1	1	1	1	1	1	1	1	1	1	1	1	1	1	1	1	1	1	1	1	1	1	1	1	1	1	1	1	16	6	15	4	7	10	13	11	9	0	5	7	0	10
31	1	1	1	1	1	1	1	1	1	1	1	1	1	1	1	1	1	1	1	1	1	1	1	1	1	1	1	1	1	1	1	1	1	1	1	8	0	3	0	0	0	11	0	3	0	5	9	0	6
31	2	0	1	1	0	0	1	0	0	0	0	0	0	0	0	0	0	0	0	1	1	1	1	1	1	1	1	1	1	0	1	0	1	1	1	14	7	10	2	4	8	11	9	10	1	6	7	2	6
31	3	0	1	0	1	1	0	0	0	0	0	0	0	1	1	0	0	0	0	0	0	1	1	0	1	1	1	1	1	0	1	1	1	1	1	14	7	7	1	9	9	10	11	13	0	9	5	1	9
31	4	0	1	1	0	0	0	0	0	0	0	0	0	0	0	0	1	0	0	0	0	0	1	1	1	1	0	1	0	1	0	1	0	0	1	13	7	11	2	4	6	10	10	11	1	10	9	2	9
31	5	0	1	0	0	1	0	0	0	1	0	0	0	1	0	0	0	0	0	1	1	1	0	0	1	0	1	1	1	0	1	1	0	0	1	15	5	9	1	6	7	11	9	9	1	10	8	2	6
31	6	1	0	1	1	1	1	1	1	1	0	1	1	1	1	1	1	0	1	0	0	0	1	0	0	0	1	0	0	0	1	1	0	0	0	12	7	11	2	9	9	16	12	10	0	9	7	0	6
31	7	0	1	0	0	0	1	1	0	0	0	0	0	1	1	0	0	0	1	1	0	0	1	1	1	1	0	1	1	1	0	0	1	1	0	5	2	5	0	4	2	2	5	9	0	0	4	1	1
31	8	1	1	1	1	1	1	1	1	1	1	1	1	1	1	1	1	1	1	1	1	1	1	1	1	1	1	1	1	1	1	1	1	1	1	4	3	2	2	2	1	3	5	6	0	4	2	0	0
31	9	1	0	0	1	1	1	1	1	0	1	1	1	0	1	0	1	0	0	0	1	0	0	1	0	0	0	0	1	0	0	0	0	1	0	10	7	12	2	6	4	9	5	9	0	6	8	0	6
31	10	0	1	0	1	0	0	0	0	0	0	0	0	1	0	0	1	1	1	1	1	1	0	1	1	1	1	1	0	1	1	1	1	1	1	14	4	12	1	10	6	9	10	10	0	8	8	0	10
31	11	1	1	1	1	1	1	1	1	1	1	1	1	1	1	1	1	1	1	1	1	1	1	1	1	1	1	1	1	1	1	1	1	1	1	11	5	10	3	9	3	12	12	12	0	12	6	0	8
31	12	1	0	0	0	1	0	1	1	1	0	1	1	0	1	1	1	1	1	1	0	0	0	0	0	1	1	0	0	1	1	0	0	0	0	2	2	6	2	9	1	3	5	4	0	4	7	1	1
31	13	0	1	1	0	0	0	0	1	0	0	0	1	0	0	0	1	0	0	1	1	1	0	0	0	0	1	1	1	1	1	0	1	0	0	1	1	1	0	0	2	2	0	1	0	0	0	1	2
31	14	0	0	0	0	0	0	0	0	0	0	0	0	0	0	0	0	0	0	0	0	0	0	0	0	0	0	0	0	0	0	0	0	0	0	1	0	0	0	0	0	0	0	2	0	0	0	0	0
31	15	0	0	0	0	0	0	0	0	0	0	0	0	0	0	0	0	0	0	0	0	0	0	0	0	0	0	0	0	0	0	0	0	0	0	1	0	0	0	0	0	1	0	1	0	0	0	0	0
31	16	0	1	1	0	1	0	1	0	0	0	1	1	1	0	0	0	0	0	0	1	1	1	1	1	0	1	1	0	0	1	1	1	0	1	1	0	2	0	1	0	1	2	3	0	0	1	1	0
31	17	0	1	0	0	0	0	0	0	0	0	0	1	0	0	0	1	0	0	1	1	0	0	1	0	0	1	0	0	1	0	0	0	0	0	0	0	0	0	2	0	1	1	1	0	0	1	0	0
31	18	1	0	1	1	1	0	1	1	1	1	1	1	1	1	0	1	0	1	1	0	0	1	1	0	0	0	0	0	0	0	0	0	0	1	0	0	0	0	1	0	1	1	2	0	2	1	0	1
31	19	0	0	0	0	0	0	0	0	0	0	0	0	0	0	0	0	0	0	0	0	0	0	0	0	0	0	0	0	0	0	0	0	0	0	0	0	0	0	0	0	1	1	1	0	0	0	0	0
31	20	1	1	1	1	1	1	1	1	1	1	1	1	1	1	1	1	1	1	1	1	1	1	1	1	1	1	1	1	1	1	1	1	1	1	2	3	5	0	3	1	3	4	4	0	1	2	0	2
31	21	0	0	0	0	0	0	0	0	0	0	0	0	0	0	0	0	0	0	0	0	0	0	0	0	0	0	0	0	0	0	0	0	0	0	0	0	0	0	0	0	0	0	0	0	0	0	0	0
31	22	1	0	1	1	1	1	1	1	1	1	1	1	0	0	1	1	0	1	1	0	0	0	0	0	0	0	0	0	1	0	1	0	0	0	14	3	13	2	9	5	11	9	8	0	6	7	0	9
31	23	1	1	1	1	1	1	1	1	1	1	1	1	1	1	1	1	1	1	1	1	1	1	1	1	1	1	1	1	1	1	1	1	1	1	12	3	11	2	5	2	10	12	11	0	7	5	0	9
31	24	0	1	0	0	0	0	0	0	1	1	1	0	0	1	0	1	1	0	0	0	1	0	0	0	1	1	1	1	1	1	0	1	1	1	11	0	10	1	5	2	6	12	8	1	5	6	1	9
31	25	1	0	1	1	0	1	1	0	1	1	1	1	1	1	1	1	0	1	0	0	0	0	0	1	1	1	0	0	0	0	1	1	0	0	10	1	10	1	8	2	8	10	11	0	3	6	0	9
31	26	1	0	1	1	1	0	1	1	1	0	0	1	1	0	0	1	1	1	0	0	0	1	0	0	1	1	0	0	0	0	1	0	1	0	10	1	7	0	4	6	6	10	11	0	4	5	0	5
31	27	1	0	0	1	1	1	1	0	1	1	1	1	1	1	1	1	1	1	0	0	0	0	0	0	0	1	0	0	0	1	1	0	0	0	12	2	13	4	3	4	8	8	11	0	5	6	0	5
31	28	0	0	0	0	0	0	0	0	0	0	0	0	0	0	0	0	0	0	0	0	0	0	0	0	0	0	0	0	0	0	0	0	0	0	0	0	0	0	0	0	0	0	0	0	0	0	0	0
31	29	1	1	1	1	1	1	1	1	1	1	1	1	1	1	1	1	1	1	1	1	1	1	1	1	1	1	1	1	1	1	1	1	1	1	14	5	17	4	8	7	9	10	10	0	10	12	1	11
31	30	1	0	1	1	1	1	1	1	0	1	1	1	1	1	0	1	1	1	1	0	0	0	1	1	0	0	1	1	0	1	0	1	0	0	12	2	11	2	5	4	11	14	12	0	3	6	0	7
31	31	1	0	0	0	1	1	1	1	1	0	1	1	1	1	1	1	0	1	1	0	0	0	0	0	0	0	0	0	0	0	0	1	0	0	11	2	12	1	4	2	8	5	11	0	5	6	1	6
31	32	0	1	0	1	1	0	1	0	0	0	0	0	1	1	0	1	0	0	1	1	1	1	1	1	0	0	0	0	1	1	1	1	1	1	14	1	11	3	6	4	9	13	10	0	1	6	0	8
31	33	1	0	1	1	0	1	1	1	0	1	1	0	1	1	1	1	1	1	1	0	0	0	0	0	0	0	0	0	0	0	1	0	0	0	12	2	15	5	7	3	11	9	10	0	6	6	0	5
31	34	1	0	1	1	1	1	1	1	0	1	0	1	1	1	1	1	1	1	1	0	1	0	0	0	0	1	0	1	0	0	0	1	1	0	14	2	12	1	7	4	8	10	10	0	4	9	0	9
31	35	1	0	1	1	1	0	1	1	1	1	1	1	0	0	0	1	1	1	0	0	0	0	1	0	0	0	0	0	0	1	1	1	1	0	8	5	13	1	7	5	13	10	9	0	4	8	0	8
31	36	1	1	1	1	1	1	1	1	1	1	1	1	1	1	1	1	1	1	1	1	1	1	1	1	1	1	1	1	1	1	1	1	1	1	14	8	16	3	7	6	11	13	9	0	4	10	0	7
31	37	1	1	1	1	1	1	1	1	1	1	1	1	1	1	1	1	1	1	1	1	1	1	1	1	1	1	1	1	1	1	1	1	1	1	12	3	7	2	10	6	9	13	12	0	5	8	0	10
31	38	0	0	0	0	0	0	0	0	0	0	0	0	0	0	0	0	0	0	0	0	0	0	0	0	0	0	0	0	0	0	0	0	0	0	0	0	0	0	0	0	0	0	0	0	0	0	0	0
31	39	0	0	0	0	0	0	0	0	0	0	0	0	0	0	0	0	0	0	0	0	0	0	0	0	0	0	0	0	0	0	0	0	0	0	0	0	0	0	0	0	0	0	0	0	0	0	0	0
31	40	0	1	0	0	0	0	0	0	0	1	1	1	0	0	1	0	0	0	1	1	0	1	0	1	1	0	1	1	1	1	1	1	1	0	12	6	13	6	10	8	12	7	9	0	7	10	1	11
31	41	1	1	1	1	1	1	1	1	1	1	1	1	1	1	1	1	1	1	1	1	1	1	1	1	1	1	1	1	1	1	1	1	1	1	11	2	14	3	5	5	9	12	12	0	8	6	0	6
31	42	0	0	0	0	0	0	0	0	0	0	0	0	0	0	0	0	0	0	0	0	0	0	0	0	0	0	0	0	0	0	0	0	0	0	0	0	0	0	0	0	0	0	0	0	0	0	0	0
31	43	0	1	0	1	0	0	0	0	0	0	0	1	0	0	0	1	0	0	0	0	1	1	0	1	1	1	1	0	1	0	1	1	1	1	10	3	13	3	7	2	10	5	8	0	5	8	1	8
31	44	1	0	1	1	1	1	1	1	0	1	1	1	0	0	1	1	1	1	1	0	0	1	0	0	0	0	0	0	0	0	0	1	1	0	13	3	11	2	9	2	12	5	7	0	2	5	0	8
31	45	0	0	0	0	0	0	0	0	0	0	0	0	0	0	0	0	0	0	0	0	0	0	0	0	0	0	0	0	0	0	0	0	0	0	0	0	0	0	0	0	0	0	0	0	0	0	0	0
31	46	0	1	0	1	1	1	1	1	0	0	0	0	0	1	1	1	1	0	1	1	1	1	1	0	1	1	0	1	0	1	1	0	1	1	9	4	9	4	7	9	14	16	15	0	12	10	1	7
31	47	0	1	0	0	0	1	0	1	1	1	1	0	0	1	0	0	0	0	0	1	1	1	0	1	0	1	0	0	1	1	1	0	1	1	6	0	9	0	8	4	6	6	8	0	7	4	1	10
31	48	1	0	1	0	1	1	1	1	1	1	0	1	1	1	0	1	1	0	0	0	0	0	0	0	0	0	0	0	0	1	0	1	0	1	14	3	10	0	8	6	11	9	12	1	6	9	1	5
31	49	0	0	0	0	0	0	0	0	0	0	0	0	0	0	0	0	0	0	0	0	0	0	0	0	0	0	0	0	0	0	0	0	0	0	0	0	0	0	0	0	0	0	0	0	0	0	0	0
31	50	0	1	1	0	0	0	1	1	0	0	0	0	0	1	0	0	1	0	0	1	0	1	1	1	1	1	1	1	1	0	1	1	1	0	15	6	14	1	9	4	14	11	13	0	7	5	0	6
31	51	1	1	1	1	1	1	1	1	1	1	1	1	1	1	1	1	1	1	1	1	1	1	1	1	1	1	1	1	1	1	1	1	1	1	13	3	15	3	8	2	10	12	12	0	3	6	0	7
31	52	0	0	0	0	0	0	0	0	0	0	0	0	0	0	0	0	0	0	0	0	0	0	0	0	0	0	0	0	0	0	0	0	0	0	0	0	0	0	0	0	0	0	0	0	0	0	0	0
31	53	0	0	0	0	0	0	0	0	0	0	0	0	0	0	0	0	0	0	0	0	0	0	0	0	0	0	0	0	0	0	0	0	0	0	0	0	0	0	0	0	0	0	0	0	0	0	0	0
31	54	1	0	0	1	1	1	1	1	1	1	1	1	1	1	0	1	1	1	1	0	1	0	0	0	0	0	0	0	0	0	0	0	0	0	11	7	14	3	9	6	12	11	12	0	9	12	0	12
31	55	0	1	0	0	0	1	1	1	0	1	0	1	0	1	0	0	0	0	0	1	1	1	1	0	0	1	1	1	1	1	0	1	1	1	8	1	9	2	2	3	7	11	9	0	4	8	1	9
31	56	0	1	1	0	0	0	0	0	0	0	1	1	0	0	0	0	0	0	1	0	1	1	1	1	0	1	1	1	1	1	0	1	1	1	13	5	11	1	9	7	10	10	10	0	6	11	1	12
31	57	1	0	1	1	1	1	1	1	0	1	1	0	1	1	1	1	1	1	0	0	0	0	0	0	0	0	1	0	0	1	1	1	0	0	10	5	11	2	2	5	16	8	9	0	7	5	0	6
31	58	0	1	0	0	0	0	0	0	0	0	1	0	0	0	0	0	1	0	1	0	1	0	1	1	1	1	1	1	1	1	1	1	1	1	9	2	14	2	9	6	13	10	9	1	7	4	0	9
31	59	0	0	0	0	0	0	0	0	0	0	0	0	0	0	0	0	0	0	0	0	0	0	0	0	0	0	0	0	0	0	0	0	0	0	0	0	0	0	0	0	0	0	0	0	0	0	0	0
31	60	1	0	1	1	1	1	0	1	0	0	1	1	1	1	1	0	1	0	1	0	0	0	0	0	1	0	0	0	1	1	1	1	0	0	13	4	11	4	10	6	13	12	15	0	3	8	0	10
31	61	0	0	0	0	0	0	0	0	0	0	0	0	0	0	0	0	0	0	0	0	0	0	0	0	0	0	0	0	0	0	0	0	0	0	0	0	0	0	0	0	0	0	0	0	0	0	0	0
31	62	0	1	0	0	1	1	0	1	1	0	0	0	1	0	0	0	0	1	1	1	0	0	1	1	1	1	1	0	1	0	0	1	1	1	11	5	12	5	7	3	12	11	10	0	3	5	1	10
31	63	0	0	0	0	0	0	0	0	0	0	0	0	0	0	0	0	0	0	0	0	0	0	0	0	0	0	0	0	0	0	0	0	0	0	0	0	0	0	0	0	0	0	0	0	0	0	0	0
31	64	1	0	0	1	1	1	1	1	1	1	1	1	0	1	1	1	0	0	0	1	0	1	0	0	0	0	1	0	0	0	0	0	0	0	11	4	11	2	6	9	8	9	9	0	5	8	0	11
31	65	0	1	1	0	0	0	0	0	0	0	0	0	1	0	0	1	0	1	1	1	1	1	1	1	1	1	1	0	1	1	0	1	0	0	9	3	10	1	8	5	10	13	11	0	6	6	1	7
31	66	1	0	1	0	1	0	1	0	1	1	1	1	1	1	1	1	1	0	0	0	0	1	1	0	0	1	0	0	0	0	0	1	0	0	9	2	11	3	8	3	11	7	11	0	5	8	2	10
31	67	0	0	0	0	0	0	0	0	0	0	0	0	0	0	0	0	0	0	0	0	0	0	0	0	0	0	0	0	0	0	0	0	0	0	0	0	0	0	0	0	0	0	0	0	0	0	0	0
31	68	0	0	0	0	0	0	0	0	0	0	0	0	0	0	0	0	0	0	0	0	0	0	0	0	0	0	0	0	0	0	0	0	0	0	0	0	0	0	0	0	0	0	0	0	0	0	0	0
31	69	1	1	1	1	1	1	1	1	1	1	1	1	1	1	1	1	1	1	1	1	1	1	1	1	1	1	1	1	1	1	1	1	1	1	16	6	14	3	9	6	15	9	10	0	6	8	0	7
31	70	1	0	0	1	0	1	1	0	1	0	0	1	1	0	1	1	1	1	0	1	0	0	0	0	0	0	1	0	0	0	0	0	0	1	6	0	4	1	6	1	4	5	7	0	3	5	0	3
31	71	1	1	1	1	1	1	1	1	1	1	1	1	1	1	1	1	1	1	1	1	1	1	1	1	1	1	1	1	1	1	1	1	1	1	11	4	14	2	6	4	14	14	10	0	5	4	0	9
31	72	1	0	1	1	1	0	1	1	1	1	1	1	1	0	0	0	1	0	0	0	0	0	0	0	0	0	0	0	0	0	1	0	0	0	11	2	10	4	7	4	9	9	9	0	6	7	0	6
31	73	0	0	0	0	0	0	0	0	0	0	0	0	0	0	0	0	0	0	0	0	0	0	0	0	0	0	0	0	0	0	0	0	0	0	0	0	0	0	0	0	0	0	0	0	0	0	0	0
31	74	0	1	0	0	0	0	0	1	1	0	0	0	0	0	1	0	0	1	1	1	1	1	1	1	1	1	1	1	1	1	1	1	0	0	13	4	8	2	4	4	13	13	10	0	9	7	1	8
31	75	0	1	0	0	0	0	0	0	0	1	0	0	0	0	1	0	0	0	1	1	0	0	1	1	1	0	1	1	1	1	1	0	0	1	10	4	12	0	4	6	12	10	10	0	1	9	0	7
31	76	1	1	1	1	1	1	1	1	1	1	1	1	1	1	1	1	1	1	1	1	1	1	1	1	1	1	1	1	1	1	1	1	1	1	13	7	10	1	5	7	8	15	13	0	6	9	0	10
31	77	0	0	0	0	0	0	0	0	0	0	0	0	0	0	0	0	0	0	0	0	0	0	0	0	0	0	0	0	0	0	0	0	0	0	0	0	0	0	0	0	0	0	0	0	0	0	0	0
31	78	1	0	1	0	0	1	1	0	0	1	1	0	1	1	1	0	1	1	0	0	0	0	0	0	0	1	1	1	0	0	1	0	0	0	13	3	10	3	7	4	9	12	12	0	6	7	1	7
31	79	0	0	0	0	0	0	0	0	0	0	0	0	0	0	0	0	0	0	0	0	0	0	0	0	0	0	0	0	0	0	0	0	0	0	0	0	0	0	0	0	0	0	0	0	0	0	0	0
31	80	1	1	1	1	1	1	1	1	1	1	1	1	1	1	1	1	1	1	1	1	1	1	1	1	1	1	1	1	1	1	1	1	1	1	14	4	16	4	4	6	15	10	12	0	6	6	0	9
31	81	0	1	1	0	0	0	0	0	1	0	0	0	0	1	0	1	0	0	1	1	1	1	1	0	1	0	1	1	1	1	1	1	1	0	13	8	11	2	8	5	11	9	9	1	2	5	0	8
31	82	1	0	1	1	1	1	1	1	1	1	0	1	1	1	1	1	1	1	0	0	0	1	0	1	1	0	1	0	0	0	0	0	0	0	10	3	10	3	5	3	10	7	10	0	6	9	0	7
31	83	1	1	1	1	1	1	1	1	1	1	1	1	1	1	1	1	1	1	1	1	1	1	1	1	1	1	1	1	1	1	1	1	1	1	16	8	14	3	8	6	12	12	9	0	10	7	0	7
31	84	1	0	1	1	1	1	1	0	0	1	1	1	0	0	1	0	1	1	0	0	0	0	0	1	0	0	0	0	1	0	0	0	0	0	12	4	10	0	6	2	10	9	8	0	3	6	0	8
31	85	1	0	1	1	1	1	0	0	0	1	1	1	1	1	1	1	1	1	0	1	0	0	0	1	1	0	0	1	0	0	0	0	0	1	9	6	11	2	6	6	13	11	8	0	6	6	0	7
31	86	1	1	1	1	1	1	1	1	1	1	1	1	1	1	1	1	1	1	1	1	1	1	1	1	1	1	1	1	1	1	1	1	1	1	14	4	14	2	5	6	11	10	10	0	5	6	0	8
31	87	0	1	1	0	0	0	0	0	0	1	1	0	1	1	0	1	0	0	1	1	0	1	1	0	1	0	1	1	1	1	1	1	1	1	11	7	10	1	2	2	11	8	8	0	4	7	1	5
31	88	1	1	1	1	1	1	1	1	1	1	1	1	1	1	1	1	1	1	1	1	1	1	1	1	1	1	1	1	1	1	1	1	1	1	14	4	18	3	7	7	11	12	10	0	8	7	0	4
31	89	1	1	1	1	1	1	1	1	1	1	1	1	1	1	1	1	1	1	1	1	1	1	1	1	1	1	1	1	1	1	1	1	1	1	10	9	11	2	3	4	11	13	10	0	3	6	0	10
31	90	0	0	0	0	0	0	0	0	0	0	0	0	0	0	0	0	0	0	0	0	0	0	0	0	0	0	0	0	0	0	0	0	0	0	0	0	0	0	0	0	0	0	0	0	0	0	0	0
31	91	1	0	1	0	0	1	0	1	1	1	1	0	0	1	1	1	1	1	0	0	0	0	0	0	0	0	0	0	0	1	0	0	1	1	15	5	12	3	10	0	12	10	8	0	7	6	0	10
31	92	0	1	1	1	0	1	0	1	0	0	1	0	0	0	0	1	1	0	1	1	0	1	1	1	0	0	1	1	0	1	1	1	1	1	13	6	12	6	6	7	13	11	11	0	4	10	1	7
31	93	1	1	1	1	1	1	1	1	1	1	1	1	1	1	1	1	1	1	1	1	1	1	1	1	1	1	1	1	1	1	1	1	1	1	18	5	13	3	5	4	13	15	8	0	2	5	0	9
31	94	0	1	0	1	0	1	0	1	0	0	1	1	0	0	0	1	1	0	1	1	1	1	1	0	1	1	1	1	1	1	0	0	1	1	11	6	10	4	6	2	6	8	10	0	5	7	1	9
31	95	0	1	0	1	0	0	0	0	0	0	0	0	0	1	0	0	0	0	0	1	1	1	1	1	1	1	1	1	1	1	0	0	0	1	11	3	6	1	5	3	9	9	10	0	6	5	1	9
31	96	1	0	1	1	0	0	1	1	1	1	1	0	1	1	1	1	1	1	0	0	0	0	0	0	0	0	0	1	1	0	1	1	0	0	12	7	11	2	8	2	8	12	11	0	4	7	0	5
31	97	0	0	0	0	0	0	0	0	0	0	0	0	0	0	0	0	0	0	0	0	0	0	0	0	0	0	0	0	0	0	0	0	0	0	0	0	0	0	0	0	0	0	0	0	0	0	0	0
31	98	1	0	0	1	0	0	1	1	1	0	1	0	1	1	1	1	1	0	0	1	0	0	0	0	0	1	0	0	0	0	1	0	0	1	10	0	12	2	4	3	10	11	11	0	5	7	0	7
31	99	0	0	0	0	0	0	0	0	0	0	0	0	0	0	0	0	0	0	0	0	0	0	0	0	0	0	0	0	0	0	0	0	0	0	0	0	0	0	0	0	0	0	0	0	0	0	0	0
31	100	1	0	0	1	1	0	1	1	0	1	1	1	0	1	0	0	1	1	0	0	1	1	0	0	0	0	0	0	0	0	0	0	0	0	11	5	12	2	10	4	13	13	11	0	8	9	1	10
31	101	1	0	1	1	1	1	1	1	1	1	1	0	1	1	1	0	0	1	1	1	0	0	0	0	0	1	0	0	0	1	0	1	0	0	13	1	9	2	5	3	10	9	9	0	6	7	0	7
31	102	1	1	1	1	1	1	1	1	1	1	1	1	1	1	1	1	1	1	1	1	1	1	1	1	1	1	1	1	1	1	1	1	1	1	11	5	13	3	5	5	14	10	12	0	7	4	0	8
31	103	1	1	1	1	1	1	1	1	1	1	1	1	1	1	1	1	1	1	1	1	1	1	1	1	1	1	1	1	1	1	1	1	1	1	11	5	13	5	10	5	10	11	10	0	6	8	0	10
31	104	1	1	1	1	1	1	1	1	1	1	1	1	1	1	1	1	1	1	1	1	1	1	1	1	1	1	1	1	1	1	1	1	1	1	14	4	14	0	4	5	13	11	9	0	8	7	0	10
31	105	1	1	1	1	1	1	1	1	1	1	1	1	1	1	1	1	1	1	1	1	1	1	1	1	1	1	1	1	1	1	1	1	1	1	11	3	13	1	9	3	11	11	10	0	8	8	0	8
31	106	0	0	0	0	0	0	0	0	0	0	0	0	0	0	0	0	0	0	0	0	0	0	0	0	0	0	0	0	0	0	0	0	0	0	0	0	0	0	0	0	0	0	0	0	0	0	0	0
31	107	1	0	0	1	1	0	1	0	1	1	1	0	1	0	1	1	1	1	0	0	0	0	1	0	0	0	1	0	1	0	0	1	1	0	13	4	12	1	9	4	10	7	10	0	6	3	1	9
31	108	0	0	0	0	0	0	0	0	0	0	0	0	0	0	0	0	0	0	0	0	0	0	0	0	0	0	0	0	0	0	0	0	0	0	0	0	0	0	0	0	0	0	0	0	0	0	0	0
31	109	0	1	1	0	1	0	0	1	0	0	0	0	0	0	0	1	0	0	0	1	1	1	1	0	1	1	1	1	1	1	1	1	1	1	14	5	9	1	7	7	10	11	15	1	8	9	1	6
31	110	0	0	0	0	0	0	0	0	0	0	0	0	0	0	0	0	0	0	0	0	0	0	0	0	0	0	0	0	0	0	0	0	0	0	0	0	0	0	0	0	0	0	0	0	0	0	0	0
31	111	0	0	0	0	0	0	0	0	0	0	0	0	0	0	0	0	0	0	0	0	0	0	0	0	0	0	0	0	0	0	0	0	0	0	0	0	0	0	0	0	0	0	0	0	0	0	0	0
31	112	1	1	1	1	1	1	1	1	1	1	1	1	1	1	1	1	1	1	1	1	1	1	1	1	1	1	1	1	1	1	1	1	1	1	13	6	14	3	7	7	13	10	9	0	9	7	0	13
31	113	1	0	1	1	0	1	1	0	1	1	1	1	1	1	1	1	1	0	0	1	0	1	0	0	0	0	0	0	0	0	0	1	0	1	10	1	12	2	4	4	10	5	6	0	9	5	0	8
31	114	0	1	0	1	0	1	1	0	0	1	0	0	0	1	1	0	1	0	1	1	1	1	0	1	0	1	1	1	1	1	1	1	1	1	10	2	8	0	7	5	10	12	12	0	9	6	0	11
31	115	0	0	0	0	0	0	0	0	0	0	0	0	0	0	0	0	0	0	0	0	0	0	0	0	0	0	0	0	0	0	0	0	0	0	0	0	0	0	0	0	0	0	0	0	0	0	0	0
31	116	0	0	0	0	0	0	0	0	0	0	0	0	0	0	0	0	0	0	0	0	0	0	0	0	0	0	0	0	0	0	0	0	0	0	0	0	0	0	0	0	0	0	0	0	0	0	0	0
31	117	0	0	0	0	0	0	0	0	0	0	0	0	0	0	0	0	0	0	0	0	0	0	0	0	0	0	0	0	0	0	0	0	0	0	0	0	0	0	0	0	0	0	0	0	0	0	0	0
31	118	0	0	0	0	0	0	0	0	0	0	0	0	0	0	0	0	0	0	0	0	0	0	0	0	0	0	0	0	0	0	0	0	0	0	0	0	0	0	0	0	0	0	0	0	0	0	0	0
31	119	1	1	1	1	1	1	1	1	1	1	1	1	1	1	1	1	1	1	1	1	1	1	1	1	1	1	1	1	1	1	1	1	1	1	13	6	13	1	6	5	12	12	12	0	8	9	0	10
31	120	0	1	0	0	0	0	0	0	0	1	0	1	0	0	0	1	1	0	1	1	1	1	1	1	1	0	1	1	0	0	1	1	0	1	13	4	9	1	7	4	10	11	12	1	5	5	0	11
31	121	1	0	1	1	0	1	1	1	1	1	1	1	1	0	1	1	1	0	0	1	0	1	0	1	0	0	1	0	0	0	0	1	1	1	11	2	12	1	4	4	8	8	9	0	6	4	0	6
31	122	1	0	1	0	1	1	1	1	1	1	0	1	1	1	1	1	1	1	0	0	0	0	0	0	1	0	1	1	0	1	1	0	1	0	12	2	12	4	6	7	11	11	7	0	9	7	0	5
31	123	1	0	1	1	1	1	1	0	1	1	1	1	0	0	1	1	1	0	0	0	0	0	1	0	0	0	0	0	0	0	1	0	1	1	10	3	11	3	7	5	11	8	11	0	5	8	0	9
31	124	1	0	1	0	1	1	0	1	1	1	0	1	0	1	1	0	0	1	0	0	0	0	0	0	1	0	1	0	0	1	1	1	0	0	10	7	8	3	5	7	14	8	8	0	5	6	2	8
31	125	1	0	0	1	1	1	0	1	1	1	1	1	1	1	1	1	1	1	0	0	0	0	1	0	1	1	0	0	0	0	0	0	1	0	12	3	16	4	5	6	13	11	10	0	6	7	0	6
31	126	1	0	1	1	1	1	0	1	1	1	1	1	0	1	0	1	1	0	1	0	0	1	0	0	0	0	0	0	0	0	0	0	0	0	11	3	9	4	8	3	11	11	7	0	6	6	1	9
31	127	0	0	0	0	0	0	0	0	0	0	0	0	0	0	0	0	0	0	0	0	0	0	0	0	0	0	0	0	0	0	0	0	0	0	0	0	0	0	0	0	0	0	0	0	0	0	0	0
31	128	0	1	0	0	0	0	0	0	1	0	0	1	0	0	0	0	0	0	1	1	0	1	1	0	1	0	1	0	1	0	1	1	0	0	12	2	12	4	9	9	12	12	11	1	3	6	1	7
31	129	0	0	0	0	0	0	0	0	0	0	0	0	0	0	0	0	0	0	0	0	0	0	0	0	0	0	0	0	0	0	0	0	0	0	0	0	0	0	0	0	0	0	0	0	0	0	0	0
31	130	1	1	1	1	1	1	1	1	1	1	1	1	1	1	1	1	1	1	1	1	1	1	1	1	1	1	1	1	1	1	1	1	1	1	14	5	15	1	6	8	12	9	9	0	7	9	0	11
31	131	0	0	0	0	0	0	0	0	0	0	0	0	0	0	0	0	0	0	0	0	0	0	0	0	0	0	0	0	0	0	0	0	0	0	0	0	0	0	0	0	0	0	0	0	0	0	0	0
31	132	1	1	1	1	1	1	1	1	1	1	1	1	1	1	1	1	1	1	1	1	1	1	1	1	1	1	1	1	1	1	1	1	1	1	13	7	11	4	9	9	14	14	12	0	5	8	0	11
31	133	0	0	0	0	0	0	0	0	0	0	0	0	0	0	0	0	0	0	0	0	0	0	0	0	0	0	0	0	0	0	0	0	0	0	0	0	0	0	0	0	0	0	0	0	0	0	0	0
31	134	0	0	0	0	0	0	0	0	0	0	0	0	0	0	0	0	0	0	0	0	0	0	0	0	0	0	0	0	0	0	0	0	0	0	1	0	0	0	0	0	0	0	0	0	0	0	0	0
31	135	1	0	1	1	1	1	0	1	0	0	1	1	1	1	1	1	1	0	0	0	0	0	1	1	0	0	0	1	0	0	0	0	1	0	13	9	13	4	9	10	11	15	9	0	9	6	0	10
31	136	1	0	0	0	1	0	0	1	1	1	1	1	1	0	1	1	1	0	0	0	0	0	1	0	0	0	1	0	0	0	1	0	0	1	11	3	12	3	7	5	11	9	9	0	6	8	0	8
31	137	1	1	1	1	1	1	1	1	1	1	1	1	1	1	1	1	1	1	1	1	1	1	1	1	1	1	1	1	1	1	1	1	1	1	17	7	11	3	11	3	12	10	12	0	7	5	0	9
31	138	1	0	1	1	1	1	1	0	1	1	0	1	1	1	1	0	1	0	0	1	0	0	0	1	0	1	0	0	1	0	0	0	1	0	15	3	13	1	3	4	12	10	11	0	8	9	0	8
31	139	1	1	1	1	1	1	1	1	1	1	1	1	1	1	1	1	1	1	1	1	1	1	1	1	1	1	1	1	1	1	1	1	1	1	11	7	11	2	6	5	11	8	12	0	7	7	0	10
31	140	1	1	1	1	1	1	1	1	1	1	1	1	1	1	1	1	1	1	1	1	1	1	1	1	1	1	1	1	1	1	1	1	1	1	14	5	11	4	6	6	11	12	12	0	3	5	0	8
31	141	1	0	1	1	1	1	0	1	1	1	1	0	1	0	1	0	1	1	0	0	0	0	0	1	0	0	1	1	0	1	0	0	0	0	11	3	11	2	8	3	8	8	11	0	8	5	0	6
31	142	0	1	0	1	0	0	0	1	0	1	0	0	0	0	0	1	1	0	1	0	1	1	0	1	0	1	1	1	1	1	1	1	1	1	13	1	7	2	10	1	11	8	9	0	6	7	0	8
31	143	0	0	0	0	0	0	0	0	0	0	0	0	0	0	0	0	0	0	0	0	0	0	0	0	0	0	0	0	0	0	0	0	0	0	0	0	0	0	0	0	0	0	0	0	0	0	0	0
31	144	1	1	1	1	1	1	1	1	1	1	1	1	1	1	1	1	1	1	1	1	1	1	1	1	1	1	1	1	1	1	1	1	1	1	13	4	13	4	9	6	14	7	12	0	7	6	0	9
31	145	1	1	1	1	1	1	1	1	1	1	1	1	1	1	1	1	1	1	1	1	1	1	1	1	1	1	1	1	1	1	1	1	1	1	13	4	11	1	8	5	11	13	9	0	5	5	0	8
31	146	1	0	1	0	1	0	1	1	1	0	1	1	1	1	1	1	1	0	0	0	0	0	0	0	0	1	1	0	1	1	1	0	1	1	10	2	13	8	5	3	10	11	10	0	2	7	0	7
31	147	1	0	1	1	0	0	1	1	1	0	0	0	1	1	1	0	1	0	0	1	0	0	0	1	0	0	1	0	0	1	0	0	1	0	13	4	11	2	6	4	12	8	10	0	7	5	0	6
31	148	0	1	0	0	0	0	0	0	0	0	0	0	0	0	0	0	0	0	0	1	1	1	1	1	1	1	0	1	1	1	1	0	1	0	9	2	11	3	7	4	11	6	7	0	3	4	0	7
31	149	0	0	0	0	0	0	0	0	0	0	0	0	0	0	0	0	0	0	0	0	0	0	0	0	0	0	0	0	0	0	0	0	0	0	0	0	0	0	0	0	0	0	0	0	0	0	0	0
31	150	0	0	0	0	0	0	0	0	0	0	0	0	0	0	0	0	0	0	0	0	0	0	0	0	0	0	0	0	0	0	0	0	0	0	0	0	0	0	0	0	0	0	0	0	0	0	0	0
31	151	1	1	1	1	1	1	1	1	1	1	1	1	1	1	1	1	1	1	1	1	1	1	1	1	1	1	1	1	1	1	1	1	1	1	13	6	14	5	6	8	13	14	10	0	7	8	0	8
31	152	1	0	1	1	1	1	1	1	1	1	1	0	0	1	1	1	1	0	1	1	0	1	0	0	1	0	0	0	0	0	0	0	0	0	11	6	10	2	6	5	11	9	10	0	2	6	1	7
31	153	0	0	0	0	0	0	0	0	0	0	0	0	0	0	0	0	0	0	0	0	0	0	0	0	0	0	0	0	0	0	0	0	0	0	0	0	0	0	0	0	0	0	0	0	0	0	0	0
31	154	1	0	0	0	1	0	0	1	1	1	1	1	1	0	0	1	0	0	0	0	1	0	0	0	1	0	1	0	0	0	1	0	0	0	14	5	16	4	8	6	11	11	11	1	8	8	1	7
31	155	1	0	1	1	0	1	1	1	1	0	1	1	0	1	0	1	1	1	0	0	1	1	0	0	0	0	0	1	1	0	0	0	0	0	8	6	10	3	5	3	7	9	9	0	4	7	0	7
31	156	1	1	1	1	1	1	1	1	1	1	1	1	1	1	1	1	1	1	1	1	1	1	1	1	1	1	1	1	1	1	1	1	1	1	14	7	14	3	7	3	13	12	9	0	4	6	0	8
31	157	0	1	0	1	0	0	0	0	0	0	1	0	0	0	0	0	0	0	1	1	0	1	0	1	1	0	1	1	1	1	1	1	1	1	10	1	13	3	7	2	6	8	11	0	5	4	1	7
31	158	0	1	0	0	0	0	0	0	0	0	0	0	0	0	0	1	1	0	0	1	1	0	1	0	1	1	1	0	1	1	1	1	1	1	10	3	11	1	5	2	6	11	11	0	8	6	2	9
31	159	0	0	0	0	0	0	0	0	0	0	0	0	0	0	0	0	0	0	0	0	0	0	0	0	0	0	0	0	0	0	0	0	0	0	0	1	0	0	0	0	0	0	0	0	0	0	1	0
31	160	1	0	0	1	0	0	1	1	1	1	0	1	1	1	1	1	1	1	0	0	0	0	0	0	0	0	0	0	1	1	1	0	1	0	10	6	12	2	7	6	8	11	10	0	7	9	0	10
31	161	1	0	0	1	1	1	1	1	1	1	1	1	1	1	1	1	0	1	0	0	0	0	0	0	1	0	0	1	0	0	0	0	0	0	5	0	13	2	5	4	9	8	9	0	3	5	0	7
31	162	1	1	1	1	1	1	1	1	1	1	1	1	1	1	1	1	1	1	1	1	1	1	1	1	1	1	1	1	1	1	1	1	1	1	14	4	11	4	5	4	13	9	9	0	6	5	0	10
31	163	1	1	1	1	1	1	1	1	1	1	1	1	1	1	1	1	1	1	1	1	1	1	1	1	1	1	1	1	1	1	1	1	1	1	14	8	16	1	5	3	12	12	9	0	8	8	0	9
31	164	0	0	0	0	0	0	0	0	0	0	0	0	0	0	0	0	0	0	0	0	0	0	0	0	0	0	0	0	0	0	0	0	0	0	0	0	0	0	0	0	0	0	0	0	0	0	0	0
31	165	1	0	1	1	1	0	1	1	0	1	1	1	0	1	1	0	1	1	0	1	0	0	0	0	0	0	0	1	0	0	0	0	0	0	13	7	14	5	9	5	12	11	10	0	10	7	0	10
31	166	0	1	0	0	0	0	0	0	1	0	0	1	0	0	1	1	1	0	1	1	1	1	1	1	1	1	0	1	1	1	1	1	0	1	11	1	13	1	8	4	9	12	12	0	7	7	1	8
31	167	0	1	1	0	1	0	0	1	1	1	0	0	0	0	1	0	0	1	1	1	1	1	1	1	1	1	0	1	1	1	1	1	1	0	10	5	9	1	7	6	12	11	10	0	5	8	1	9
31	168	1	0	0	1	1	1	1	0	1	1	0	1	0	0	0	1	0	1	0	1	0	0	1	0	0	1	0	1	0	0	0	0	1	0	6	1	9	1	3	2	6	8	8	0	3	4	0	9
31	169	0	0	0	0	0	0	0	0	0	0	0	0	0	0	0	0	0	0	0	0	0	0	0	0	0	0	0	0	0	0	0	0	0	0	0	0	0	0	0	0	0	0	0	0	0	0	0	0
31	170	0	1	0	0	0	0	0	0	0	0	0	0	0	0	0	1	1	0	0	1	1	0	0	0	1	0	1	0	0	1	1	0	1	1	13	1	12	2	5	6	13	11	10	0	6	8	0	10
31	171	1	0	1	1	1	0	1	1	1	1	0	0	1	0	0	1	0	1	0	0	1	0	0	0	1	0	0	0	1	0	0	0	1	0	8	3	8	3	2	5	11	8	8	0	3	5	1	6
31	172	0	0	0	0	0	0	0	0	0	0	0	0	0	0	0	0	0	0	0	0	0	0	0	0	0	0	0	0	0	0	0	0	0	0	0	0	0	0	0	0	0	0	0	0	0	0	0	0
31	173	0	1	1	1	1	0	1	0	1	0	0	0	0	0	0	0	0	0	0	0	1	0	1	1	1	1	1	1	1	1	0	1	1	0	12	1	8	2	8	6	12	12	15	0	6	6	0	11
31	174	1	1	1	1	1	1	1	1	1	1	1	1	1	1	1	1	1	1	1	1	1	1	1	1	1	1	1	1	1	1	1	1	1	1	15	5	12	4	6	5	11	11	9	0	6	6	0	8
31	175	0	1	0	1	0	1	1	0	0	0	0	0	0	0	0	0	1	0	1	1	1	0	1	0	1	1	1	0	0	1	1	1	1	0	11	2	10	2	9	3	10	10	9	0	3	6	0	8
31	176	1	0	0	0	0	0	1	1	1	1	1	1	1	1	1	1	1	1	0	0	1	1	0	0	0	0	0	0	0	0	0	0	0	0	10	0	8	1	5	3	8	5	9	0	7	5	1	5
31	177	1	0	1	1	1	1	0	1	0	1	1	1	0	1	1	1	1	1	0	0	0	0	1	0	0	0	0	0	1	1	0	0	0	1	12	6	10	2	8	3	10	9	10	0	8	8	0	7
31	178	1	0	1	0	1	1	1	0	1	1	1	1	1	1	1	1	1	1	0	0	0	0	0	1	0	1	0	0	1	0	1	0	0	1	13	3	9	5	6	4	11	11	8	2	10	4	2	7
31	179	1	1	1	1	1	1	1	1	1	1	1	1	1	1	1	1	1	1	1	1	1	1	1	1	1	1	1	1	1	1	1	1	1	1	10	4	13	6	4	1	11	11	13	0	5	8	0	9
31	180	0	1	0	0	0	0	0	0	0	0	0	0	1	0	0	0	1	1	1	1	0	1	0	0	1	1	1	1	1	1	0	1	1	1	7	2	7	3	4	2	7	11	8	0	5	4	1	7
31	181	0	1	0	0	1	0	1	0	0	0	0	0	0	0	1	0	0	0	1	1	1	0	1	1	1	1	0	1	1	0	1	1	1	1	12	3	11	2	6	8	11	9	8	1	6	5	1	7
31	182	0	0	0	0	0	0	0	0	0	0	0	0	0	0	0	0	0	0	0	0	0	0	0	0	0	0	0	0	0	0	0	0	0	0	0	0	0	0	0	0	0	0	0	0	0	0	0	0
31	183	1	0	1	0	1	1	1	0	0	1	1	0	1	1	1	0	1	1	0	1	0	0	0	0	1	0	0	0	0	0	0	0	1	0	11	8	11	3	9	2	11	12	9	1	8	9	0	11
31	184	1	1	1	1	1	1	1	1	1	1	1	1	1	1	1	1	1	1	1	1	1	1	1	1	1	1	1	1	1	1	1	1	1	1	14	4	12	6	8	11	12	14	10	0	5	8	0	8
31	185	1	1	1	1	1	1	1	1	1	1	1	1	1	1	1	1	1	1	1	1	1	1	1	1	1	1	1	1	1	1	1	1	1	1	13	5	14	5	6	5	11	11	7	0	7	7	0	7
31	186	1	0	1	0	1	1	0	1	1	1	1	1	1	1	1	0	1	0	0	0	0	0	0	0	1	0	0	0	1	0	0	0	0	0	9	3	11	2	8	3	11	12	11	1	5	5	1	6
31	187	0	0	0	0	0	0	0	0	0	0	0	0	0	0	0	0	0	0	0	0	0	0	0	0	0	0	0	0	0	0	0	0	0	0	0	0	0	0	0	0	0	0	0	0	0	0	0	0
31	188	0	0	0	0	0	0	0	0	0	0	0	0	0	0	0	0	0	0	0	0	0	0	0	0	0	0	0	0	0	0	0	0	0	0	0	0	0	0	0	0	0	0	0	0	0	0	0	0
31	189	0	0	0	0	0	0	0	0	0	0	0	0	0	0	0	0	0	0	0	0	0	0	0	0	0	0	0	0	0	0	0	0	0	0	0	0	0	0	0	0	0	0	0	0	0	0	0	0
31	190	1	0	0	0	1	0	1	1	1	1	1	1	1	1	1	0	0	0	0	0	0	1	0	0	0	0	1	0	1	0	1	1	0	1	17	6	9	5	11	7	14	7	8	0	8	6	1	10
31	191	1	1	1	1	1	1	1	1	1	1	1	1	1	1	1	1	1	1	1	1	1	1	1	1	1	1	1	1	1	1	1	1	1	1	10	2	13	6	5	9	11	12	8	0	5	8	0	8
31	192	0	1	0	0	0	0	0	0	1	0	0	0	0	0	0	1	1	0	1	1	1	0	0	1	1	1	1	1	1	0	1	1	1	1	9	0	10	2	7	5	11	10	11	0	4	4	1	8
31	193	0	1	0	0	1	1	0	1	0	0	0	0	0	0	1	0	0	0	0	1	1	1	0	1	0	1	1	0	0	1	0	1	1	0	15	4	12	2	5	6	12	4	11	1	4	6	1	6
31	194	0	0	0	0	0	0	0	0	0	0	0	0	0	0	0	0	0	0	0	0	0	0	0	0	0	0	0	0	0	0	0	0	0	0	0	0	0	0	0	0	0	0	0	0	0	0	0	0
31	195	1	0	0	1	1	1	1	0	0	1	1	1	1	0	1	1	1	1	0	1	0	0	1	0	0	0	0	0	0	1	1	0	1	1	13	4	12	2	5	5	13	6	12	0	6	8	0	4
31	196	1	0	1	0	1	0	0	1	1	1	1	1	1	1	1	1	1	1	0	0	1	0	0	0	0	0	0	0	0	0	0	1	0	0	9	6	11	1	6	5	9	9	6	0	3	8	2	4
31	197	0	0	0	0	0	0	0	0	0	0	0	0	0	0	0	0	0	0	0	0	0	0	0	0	0	0	0	0	0	0	0	0	0	0	0	0	0	0	0	0	0	0	0	0	0	0	0	0
31	198	1	1	1	1	1	1	1	1	1	1	1	1	1	1	1	1	1	1	1	1	1	1	1	1	1	1	1	1	1	1	1	1	1	1	11	4	17	1	9	5	13	15	11	0	11	7	0	11
31	199	1	0	0	1	1	0	1	1	1	0	1	1	1	0	1	1	1	1	0	1	1	0	1	0	1	0	1	0	1	0	1	0	1	1	10	0	11	2	6	2	10	12	9	0	3	5	0	9
31	200	1	0	1	1	0	1	0	1	1	0	1	1	1	1	0	1	0	0	1	1	1	1	1	1	1	1	0	1	0	1	0	0	1	0	15	3	17	2	7	5	13	11	11	0	7	5	1	10
31	201	0	0	0	0	0	0	0	0	0	0	0	0	0	0	0	0	0	0	0	0	0	0	0	0	0	0	0	0	0	0	0	0	0	0	0	0	0	0	0	0	0	0	0	0	0	0	0	0
31	202	1	0	1	0	1	0	1	1	1	0	0	1	0	1	0	0	1	0	1	0	0	0	0	1	0	0	1	0	0	1	1	0	0	1	14	4	9	2	7	6	15	12	12	0	8	9	0	9
31	203	1	0	1	0	1	1	1	1	1	1	1	1	0	1	1	1	1	1	0	0	0	0	0	0	0	0	0	0	0	0	0	0	0	1	10	3	12	3	7	5	13	8	11	0	4	7	1	8
31	204	1	1	1	1	1	1	1	1	1	1	1	1	1	1	1	1	1	1	1	1	1	1	1	1	1	1	1	1	1	1	1	1	1	1	13	5	13	4	5	7	15	13	9	0	4	6	0	9
31	205	1	1	1	1	1	1	1	1	1	1	1	1	1	1	1	1	1	1	1	1	1	1	1	1	1	1	1	1	1	1	1	1	1	1	12	5	12	5	4	5	10	11	10	0	5	4	0	7
31	206	0	0	0	0	0	0	0	0	0	0	0	0	0	0	0	0	0	0	0	0	0	0	0	0	0	0	0	0	0	0	0	0	0	0	0	0	0	0	0	0	0	0	0	0	0	0	0	0
31	207	0	0	0	0	0	0	0	0	0	0	0	0	0	0	0	0	0	0	0	0	0	0	0	0	0	0	0	0	0	0	0	0	0	0	0	0	0	0	0	0	0	0	0	0	0	0	0	0
31	208	0	0	0	0	0	0	0	0	0	0	0	0	0	0	0	0	0	0	0	0	0	0	0	0	0	0	0	0	0	0	0	0	0	0	0	0	0	0	0	0	0	0	0	0	0	0	0	0
31	209	0	0	0	0	0	0	0	0	0	0	0	0	0	0	0	0	0	0	0	0	0	0	0	0	0	0	0	0	0	0	0	0	0	0	0	0	0	0	0	0	0	0	0	0	0	0	0	0
31	210	1	0	1	1	1	1	1	1	1	0	1	1	0	1	1	1	1	0	0	1	0	0	0	0	0	0	0	0	0	0	0	1	0	0	11	4	11	2	10	4	13	12	10	0	9	10	0	11
31	211	1	1	1	1	1	1	1	1	1	1	1	1	1	1	1	1	1	1	1	1	1	1	1	1	1	1	1	1	1	1	1	1	1	1	8	8	12	3	6	6	13	10	10	0	5	11	0	9
31	212	0	1	0	0	0	1	0	1	1	0	1	0	0	0	0	1	0	0	0	1	1	0	0	1	1	0	1	0	0	1	0	1	1	1	11	3	11	2	7	3	6	6	10	0	5	4	1	8
31	213	1	1	1	1	1	1	1	1	1	1	1	1	1	1	1	1	1	1	1	1	1	1	1	1	1	1	1	1	1	1	1	1	1	1	14	3	12	1	9	4	12	6	11	0	6	8	0	10
31	214	1	1	1	1	1	1	1	1	1	1	1	1	1	1	1	1	1	1	1	1	1	1	1	1	1	1	1	1	1	1	1	1	1	1	10	7	11	3	6	5	11	12	11	0	7	7	0	10
31	215	0	1	0	0	1	1	1	0	0	0	0	0	0	0	0	1	0	0	1	1	1	0	1	0	1	0	1	1	1	1	1	0	0	1	11	3	7	1	8	5	13	10	11	0	3	5	1	8
31	216	0	0	0	0	0	0	0	0	0	0	0	0	0	0	0	0	0	0	0	0	0	0	0	0	0	0	0	0	0	0	0	0	0	0	0	0	0	0	0	0	0	0	0	0	0	0	0	0
31	217	0	1	0	1	1	0	1	0	0	1	0	0	1	0	0	0	0	0	1	0	1	1	0	1	1	1	1	1	1	1	1	1	0	1	15	4	11	3	8	3	10	13	11	0	10	8	0	8
31	218	1	1	1	1	1	1	1	1	1	1	1	1	1	1	1	1	1	1	1	1	1	1	1	1	1	1	1	1	1	1	1	1	1	1	11	4	8	2	6	6	13	13	9	0	4	7	0	11
31	219	1	0	1	0	1	0	1	1	1	0	1	0	1	1	0	1	1	1	0	0	0	0	0	1	0	0	0	1	0	1	0	0	0	0	10	2	11	2	7	2	11	11	12	1	7	9	1	5
31	220	0	0	0	0	0	0	0	0	0	0	0	0	0	0	0	0	0	0	0	0	0	0	0	0	0	0	0	0	0	0	0	0	0	0	0	0	0	0	0	0	0	0	0	0	0	0	0	0
31	221	1	0	1	0	0	1	1	1	1	1	1	1	0	0	1	1	1	1	0	0	1	0	0	0	1	0	0	0	0	0	0	0	0	0	13	5	8	2	9	6	12	10	13	0	7	6	0	11
31	222	1	0	1	1	1	1	1	0	1	1	1	1	1	1	1	1	1	1	0	0	0	0	0	0	0	0	0	1	1	0	0	0	0	0	11	5	13	2	7	8	15	10	10	0	7	9	0	11
31	223	1	0	0	0	1	1	1	1	1	0	1	1	1	1	1	1	1	0	0	0	0	0	1	0	0	0	0	0	0	0	0	0	1	1	8	2	11	2	7	2	9	11	11	0	6	8	1	8
31	224	1	0	1	0	1	1	1	1	1	1	1	1	0	0	1	1	0	0	0	0	0	0	0	0	0	0	0	1	0	0	0	0	0	0	6	1	7	2	3	2	9	7	9	0	1	8	0	8
31	225	0	0	0	0	0	0	0	0	0	0	0	0	0	0	0	0	0	0	0	0	0	0	0	0	0	0	0	0	0	0	0	0	0	0	0	0	0	0	0	0	0	0	0	0	0	0	0	0
31	226	0	1	0	0	1	0	1	0	0	0	0	0	0	1	0	0	0	0	1	0	1	1	1	1	1	1	1	1	1	1	1	0	1	1	11	7	15	1	4	7	10	9	10	0	10	7	1	7
31	227	1	1	1	1	1	1	1	1	1	1	1	1	1	1	1	1	1	1	1	1	1	1	1	1	1	1	1	1	1	1	1	1	1	1	11	6	13	5	7	4	12	11	12	0	3	9	0	7
31	228	1	1	1	1	1	1	1	1	1	1	1	1	1	1	1	1	1	1	1	1	1	1	1	1	1	1	1	1	1	1	1	1	1	1	11	7	13	5	10	6	9	14	11	0	3	5	0	7
31	229	0	1	0	1	0	0	0	0	0	0	0	1	0	1	1	0	0	0	1	1	0	1	0	1	1	1	1	1	1	1	1	1	1	1	13	2	12	1	6	4	10	6	10	0	5	5	1	7
31	230	0	1	0	0	0	0	1	0	0	0	0	0	0	1	0	1	1	0	0	0	1	0	1	0	1	1	1	1	0	1	0	1	1	1	6	2	11	3	6	4	7	9	8	0	4	4	1	8
31	231	0	1	1	1	0	0	0	0	0	0	0	0	0	0	0	1	0	0	1	0	1	1	0	0	1	0	1	1	1	1	1	0	1	0	7	1	7	1	4	2	6	9	11	0	3	5	1	6
31	232	1	0	1	1	0	1	1	0	1	1	1	1	0	1	1	1	1	1	1	0	1	0	0	0	0	1	0	1	0	1	0	0	0	0	11	4	10	4	6	4	13	9	9	0	7	7	0	7
31	233	0	0	0	0	0	0	0	0	0	0	0	0	0	0	0	0	0	0	0	0	0	0	0	0	0	0	0	0	0	0	0	0	0	0	0	0	0	0	0	0	0	0	0	0	0	0	0	0
31	234	0	0	0	0	0	0	0	0	0	0	0	0	0	0	0	0	0	0	0	0	0	0	0	0	0	0	0	0	0	0	0	0	0	0	0	0	0	0	0	0	0	0	0	0	0	0	0	0
31	235	1	0	1	1	1	1	1	1	1	0	1	1	1	1	1	1	1	0	0	0	0	0	0	1	0	0	0	0	1	0	0	0	0	1	14	4	15	3	7	9	12	10	8	0	9	6	0	9
31	236	1	0	1	1	1	1	0	1	1	1	1	1	1	1	1	1	1	1	1	0	0	0	1	0	0	0	1	0	1	0	0	0	0	0	13	4	15	1	5	4	9	11	9	0	9	6	0	10
31	237	1	1	1	1	1	1	1	1	1	1	1	1	1	1	1	1	1	1	1	1	1	1	1	1	1	1	1	1	1	1	1	1	1	1	13	5	12	0	10	6	12	12	9	0	5	13	0	9
31	238	1	1	1	1	1	1	1	1	1	1	1	1	1	1	1	1	1	1	1	1	1	1	1	1	1	1	1	1	1	1	1	1	1	1	10	6	13	3	2	8	11	12	9	0	7	6	0	8
31	239	1	0	1	1	1	1	1	1	1	0	1	0	1	1	0	1	1	1	0	0	0	0	0	1	1	0	0	0	0	1	1	0	0	0	12	4	10	2	4	2	10	9	9	0	6	3	0	8
31	240	1	1	1	1	1	1	1	1	1	1	1	1	1	1	1	1	1	1	1	1	1	1	1	1	1	1	1	1	1	1	1	1	1	1	13	5	11	4	6	6	10	12	11	0	10	9	0	9
31	241	0	0	0	0	0	0	0	0	0	0	0	0	0	0	0	0	0	0	0	0	0	0	0	0	0	0	0	0	0	0	0	0	0	0	0	0	0	0	0	0	0	0	0	0	0	0	0	0
31	242	1	0	1	0	1	1	0	0	1	1	0	0	1	0	1	1	1	0	0	1	1	0	1	0	1	0	0	0	1	0	0	0	0	0	16	8	11	1	8	8	11	9	13	1	8	9	0	8
31	243	1	0	1	0	1	1	1	0	1	1	0	1	1	1	0	1	1	1	0	0	1	0	1	0	0	0	0	0	0	0	0	0	0	0	10	3	12	4	4	3	13	9	8	1	4	7	1	6
31	244	1	0	1	1	1	1	1	0	0	1	1	1	1	0	1	1	1	1	0	0	1	0	1	0	0	1	0	0	0	0	1	0	0	0	12	6	9	3	9	3	13	9	11	0	5	8	0	7
31	245	1	0	1	1	1	1	1	1	1	1	1	1	1	1	1	1	1	0	1	0	0	0	1	1	0	0	0	1	0	0	1	0	0	0	13	4	12	5	8	3	10	14	9	0	4	7	0	8
31	246	1	0	1	1	1	1	1	1	1	0	1	0	1	1	1	0	1	1	0	0	0	0	0	1	0	0	1	1	0	0	0	0	0	0	11	7	10	1	4	3	9	8	10	0	4	6	0	11
31	247	1	1	1	1	1	1	1	1	1	1	1	1	1	1	1	1	1	1	1	1	1	1	1	1	1	1	1	1	1	1	1	1	1	1	12	3	13	4	8	7	10	8	9	0	7	6	0	12
31	248	0	0	0	0	0	0	0	0	0	0	0	0	0	0	0	0	0	0	0	0	0	0	0	0	0	0	0	0	0	0	0	0	0	0	0	0	0	0	0	0	0	0	0	0	0	0	0	0
31	249	1	0	1	1	0	1	1	1	1	0	0	1	0	1	1	1	0	0	1	0	0	0	0	0	0	0	1	0	1	0	0	0	1	0	13	2	9	0	5	3	14	13	8	0	7	3	0	7
31	250	0	0	0	0	0	0	0	0	0	0	0	0	0	0	0	0	0	0	0	0	0	0	0	0	0	0	0	0	0	0	0	0	0	0	0	0	0	0	0	0	0	0	0	0	0	0	0	0
31	251	1	1	1	1	1	1	1	1	1	1	1	1	1	1	1	1	1	1	1	1	1	1	1	1	1	1	1	1	1	1	1	1	1	1	13	5	13	1	7	8	13	13	12	0	8	7	0	10
31	252	1	1	1	1	1	1	1	1	1	1	1	1	1	1	1	1	1	1	1	1	1	1	1	1	1	1	1	1	1	1	1	1	1	1	13	4	12	3	6	4	10	10	7	0	9	11	0	8
31	253	1	0	0	1	0	1	1	0	1	1	1	0	1	1	1	0	1	0	1	0	0	0	0	0	1	1	0	0	0	0	1	0	0	1	10	1	10	6	2	6	7	6	9	0	1	6	1	8
31	254	1	0	1	1	1	1	1	1	0	1	1	0	1	1	1	1	1	0	1	0	1	0	0	1	0	0	1	1	0	1	0	0	0	0	12	3	11	1	6	2	12	8	9	0	4	6	0	5
31	255	0	1	1	0	0	0	0	0	0	0	1	0	0	0	0	1	0	1	1	1	1	1	1	1	1	1	0	1	1	1	0	0	1	1	12	3	11	1	10	3	11	7	9	1	7	5	0	6
31	256	1	1	1	1	1	1	1	1	1	1	1	1	1	1	1	1	1	1	1	1	1	1	1	1	1	1	1	1	1	1	1	1	1	1	10	5	11	3	5	6	7	9	11	0	3	7	0	7
41	1	1	1	1	1	1	1	1	1	1	1	1	1	1	1	1	1	1	1	1	1	1	1	1	1	1	1	1	1	1	1	1	1	1	1	10	4	2	0	0	2	14	0	2	0	10	10	0	8
41	2	0	1	1	0	0	1	0	0	0	0	0	0	0	0	0	0	0	0	1	1	1	1	1	1	1	1	1	1	0	1	0	1	1	1	13	6	7	1	5	9	11	8	9	2	9	9	2	7
41	3	0	1	0	1	1	0	0	0	0	0	0	0	1	1	0	0	0	0	0	0	1	1	0	1	1	1	1	1	0	1	1	1	1	1	3	1	4	2	2	2	4	6	4	1	1	7	1	1
41	4	0	1	1	0	0	0	0	0	0	0	0	0	0	0	0	1	0	0	0	0	0	1	1	1	1	0	1	0	1	0	1	0	0	1	4	1	6	0	4	1	8	6	4	2	3	2	2	5
41	5	0	1	0	0	1	0	0	0	1	0	0	0	1	0	0	0	0	0	1	1	1	0	0	1	0	1	1	1	0	1	1	0	0	1	9	7	14	3	8	8	10	9	12	0	8	4	1	6
41	6	1	0	1	1	1	1	1	1	1	0	1	1	1	1	1	1	0	1	0	0	0	1	0	0	0	1	0	0	0	1	1	0	0	0	9	2	13	2	6	6	11	10	9	0	8	7	1	8
41	7	0	1	0	0	0	1	1	0	0	0	0	0	1	1	0	0	0	1	1	0	0	1	1	1	1	0	1	1	1	0	0	1	1	0	10	3	8	1	7	4	9	9	9	0	4	7	1	9
41	8	1	1	1	1	1	1	1	1	1	1	1	1	1	1	1	1	1	1	1	1	1	1	1	1	1	1	1	1	1	1	1	1	1	1	12	6	11	7	4	5	8	9	11	0	5	7	0	8
41	9	1	0	0	1	1	1	1	1	0	1	1	1	0	1	0	1	0	0	0	1	0	0	1	0	0	0	0	1	0	0	0	0	1	0	13	7	11	4	4	6	11	9	9	0	8	5	0	6
41	10	0	1	0	1	0	0	0	0	0	0	0	0	1	0	0	1	1	1	1	1	1	0	1	1	1	1	1	0	1	1	1	1	1	1	13	6	8	0	9	8	8	10	11	0	10	6	0	11
41	11	1	1	1	1	1	1	1	1	1	1	1	1	1	1	1	1	1	1	1	1	1	1	1	1	1	1	1	1	1	1	1	1	1	1	10	4	12	5	7	3	8	13	11	0	4	6	0	9
41	12	1	0	0	0	1	0	1	1	1	0	1	1	0	1	1	1	1	1	1	0	0	0	0	0	1	1	0	0	1	1	0	0	0	0	8	0	8	3	8	4	13	9	11	0	8	7	1	11
41	13	0	1	1	0	0	0	0	1	0	0	0	1	0	0	0	1	0	0	1	1	1	0	0	0	0	1	1	1	1	1	0	1	0	0	10	6	13	1	5	4	8	11	8	0	7	6	0	10
41	14	0	0	0	0	0	0	0	0	0	0	0	0	0	0	0	0	0	0	0	0	0	0	0	0	0	0	0	0	0	0	0	0	0	0	0	0	0	0	0	0	0	0	0	0	0	0	0	0
41	15	0	0	0	0	0	0	0	0	0	0	0	0	0	0	0	0	0	0	0	0	0	0	0	0	0	0	0	0	0	0	0	0	0	0	0	0	0	0	0	0	0	0	0	0	0	0	0	0
41	16	0	1	1	0	1	0	1	0	0	0	1	1	1	0	0	0	0	0	0	1	1	1	1	1	0	1	1	0	0	1	1	1	0	1	11	9	18	2	8	10	15	10	15	0	8	6	1	9
41	17	0	1	0	0	0	0	0	0	0	0	0	1	0	0	0	1	0	0	1	1	0	0	1	0	0	1	0	0	1	0	0	0	0	0	11	1	6	1	6	6	9	7	12	0	5	4	0	7
41	18	1	0	1	1	1	0	1	1	1	1	1	1	1	1	0	1	0	1	1	0	0	1	1	0	0	0	0	0	0	0	0	0	0	1	11	2	13	4	2	7	12	11	9	0	6	5	0	7
41	19	0	0	0	0	0	0	0	0	0	0	0	0	0	0	0	0	0	0	0	0	0	0	0	0	0	0	0	0	0	0	0	0	0	0	0	0	0	0	0	0	0	0	0	0	0	0	0	0
41	20	1	1	1	1	1	1	1	1	1	1	1	1	1	1	1	1	1	1	1	1	1	1	1	1	1	1	1	1	1	1	1	1	1	1	14	6	9	2	6	8	14	11	9	0	10	8	0	9
41	21	0	0	0	0	0	0	0	0	0	0	0	0	0	0	0	0	0	0	0	0	0	0	0	0	0	0	0	0	0	0	0	0	0	0	0	0	0	0	0	0	0	0	0	0	0	0	0	0
41	22	1	0	1	1	1	1	1	1	1	1	1	1	0	0	1	1	0	1	1	0	0	0	0	0	0	0	0	0	1	0	1	0	0	0	13	7	16	6	8	6	13	9	10	0	9	5	0	11
41	23	1	1	1	1	1	1	1	1	1	1	1	1	1	1	1	1	1	1	1	1	1	1	1	1	1	1	1	1	1	1	1	1	1	1	14	4	11	5	5	8	11	9	9	0	7	5	0	7
41	24	0	1	0	0	0	0	0	0	1	1	1	0	0	1	0	1	1	0	0	0	1	0	0	0	1	1	1	1	1	1	0	1	1	1	12	3	10	3	7	2	10	6	11	1	6	4	1	10
41	25	1	0	1	1	0	1	1	0	1	1	1	1	1	1	1	1	0	1	0	0	0	0	0	1	1	1	0	0	0	0	1	1	0	0	13	2	12	3	9	7	7	13	12	0	4	6	0	9
41	26	1	0	1	1	1	0	1	1	1	0	0	1	1	0	0	1	1	1	0	0	0	1	0	0	1	1	0	0	0	0	1	0	1	0	12	4	11	0	7	2	12	13	9	0	3	8	0	7
41	27	1	0	0	1	1	1	1	0	1	1	1	1	1	1	1	1	1	1	0	0	0	0	0	0	0	1	0	0	0	1	1	0	0	0	12	5	12	3	4	4	8	13	12	0	7	4	0	7
41	28	0	0	0	0	0	0	0	0	0	0	0	0	0	0	0	0	0	0	0	0	0	0	0	0	0	0	0	0	0	0	0	0	0	0	0	0	0	0	0	0	0	0	0	0	0	0	0	0
41	29	1	1	1	1	1	1	1	1	1	1	1	1	1	1	1	1	1	1	1	1	1	1	1	1	1	1	1	1	1	1	1	1	1	1	11	2	12	3	11	4	18	18	9	0	9	9	0	11
41	30	1	0	1	1	1	1	1	1	0	1	1	1	1	1	0	1	1	1	1	0	0	0	1	1	0	0	1	1	0	1	0	1	0	0	11	5	13	3	5	4	14	8	10	0	4	8	0	8
41	31	1	0	0	0	1	1	1	1	1	0	1	1	1	1	1	1	0	1	1	0	0	0	0	0	0	0	0	0	0	0	0	1	0	0	9	1	9	2	6	2	10	10	11	0	4	4	2	7
41	32	0	1	0	1	1	0	1	0	0	0	0	0	1	1	0	1	0	0	1	1	1	1	1	1	0	0	0	0	1	1	1	1	1	1	10	1	9	1	8	5	11	12	12	0	6	7	0	8
41	33	1	0	1	1	0	1	1	1	0	1	1	0	1	1	1	1	1	1	1	0	0	0	0	0	0	0	0	0	0	0	1	0	0	0	11	3	10	4	8	5	9	9	8	0	4	8	0	11
41	34	1	0	1	1	1	1	1	1	0	1	0	1	1	1	1	1	1	1	1	0	1	0	0	0	0	1	0	1	0	0	0	1	1	0	9	4	15	1	4	5	12	13	11	0	5	7	0	9
41	35	1	0	1	1	1	0	1	1	1	1	1	1	0	0	0	1	1	1	0	0	0	0	1	0	0	0	0	0	0	1	1	1	1	0	8	2	10	3	3	5	10	8	12	0	5	7	0	11
41	36	1	1	1	1	1	1	1	1	1	1	1	1	1	1	1	1	1	1	1	1	1	1	1	1	1	1	1	1	1	1	1	1	1	1	13	5	10	4	7	6	9	8	11	0	7	7	0	7
41	37	1	1	1	1	1	1	1	1	1	1	1	1	1	1	1	1	1	1	1	1	1	1	1	1	1	1	1	1	1	1	1	1	1	1	14	3	13	4	5	6	11	10	11	0	9	8	0	8
41	38	0	0	0	0	0	0	0	0	0	0	0	0	0	0	0	0	0	0	0	0	0	0	0	0	0	0	0	0	0	0	0	0	0	0	0	0	0	0	0	0	0	0	0	0	0	0	0	0
41	39	0	0	0	0	0	0	0	0	0	0	0	0	0	0	0	0	0	0	0	0	0	0	0	0	0	0	0	0	0	0	0	0	0	0	0	0	0	0	0	0	0	0	0	0	0	0	0	0
41	40	0	1	0	0	0	0	0	0	0	1	1	1	0	0	1	0	0	0	1	1	0	1	0	1	1	0	1	1	1	1	1	1	1	0	12	4	16	6	7	2	12	11	9	0	7	7	1	9
41	41	1	1	1	1	1	1	1	1	1	1	1	1	1	1	1	1	1	1	1	1	1	1	1	1	1	1	1	1	1	1	1	1	1	1	11	4	13	4	2	4	14	10	10	0	6	3	0	7
41	42	0	0	0	0	0	0	0	0	0	0	0	0	0	0	0	0	0	0	0	0	0	0	0	0	0	0	0	0	0	0	0	0	0	0	0	0	0	0	0	0	0	0	0	0	0	0	0	0
41	43	0	1	0	1	0	0	0	0	0	0	0	1	0	0	0	1	0	0	0	0	1	1	0	1	1	1	1	0	1	0	1	1	1	1	13	3	6	1	6	6	12	11	11	0	10	7	0	12
41	44	1	0	1	1	1	1	1	1	0	1	1	1	0	0	1	1	1	1	1	0	0	1	0	0	0	0	0	0	0	0	0	1	1	0	10	2	10	1	8	3	9	8	11	0	7	4	0	6
41	45	0	0	0	0	0	0	0	0	0	0	0	0	0	0	0	0	0	0	0	0	0	0	0	0	0	0	0	0	0	0	0	0	0	0	0	0	0	0	0	0	0	0	0	0	0	0	0	0
41	46	0	1	0	1	1	1	1	1	0	0	0	0	0	1	1	1	1	0	1	1	1	1	1	0	1	1	0	1	0	1	1	0	1	1	13	7	12	0	6	4	13	11	8	0	12	8	1	10
41	47	0	1	0	0	0	1	0	1	1	1	1	0	0	1	0	0	0	0	0	1	1	1	0	1	0	1	0	0	1	1	1	0	1	1	9	0	12	3	6	3	11	9	9	0	7	5	1	7
41	48	1	0	1	0	1	1	1	1	1	1	0	1	1	1	0	1	1	0	0	0	0	0	0	0	0	0	0	0	0	1	0	1	0	1	13	3	9	2	7	2	11	8	8	1	5	4	1	7
41	49	0	0	0	0	0	0	0	0	0	0	0	0	0	0	0	0	0	0	0	0	0	0	0	0	0	0	0	0	0	0	0	0	0	0	0	0	0	0	0	0	0	0	0	0	0	0	0	0
41	50	0	1	1	0	0	0	1	1	0	0	0	0	0	1	0	0	1	0	0	1	0	1	1	1	1	1	1	1	1	0	1	1	1	0	12	4	8	3	5	5	10	10	11	1	11	9	1	8
41	51	1	1	1	1	1	1	1	1	1	1	1	1	1	1	1	1	1	1	1	1	1	1	1	1	1	1	1	1	1	1	1	1	1	1	14	5	12	4	7	5	9	11	8	0	7	7	0	9
41	52	0	0	0	0	0	0	0	0	0	0	0	0	0	0	0	0	0	0	0	0	0	0	0	0	0	0	0	0	0	0	0	0	0	0	0	0	0	0	0	0	0	0	0	0	0	0	0	0
41	53	0	0	0	0	0	0	0	0	0	0	0	0	0	0	0	0	0	0	0	0	0	0	0	0	0	0	0	0	0	0	0	0	0	0	0	0	0	0	0	0	0	0	0	0	0	0	0	0
41	54	1	0	0	1	1	1	1	1	1	1	1	1	1	1	0	1	1	1	1	0	1	0	0	0	0	0	0	0	0	0	0	0	0	0	14	4	9	3	9	8	11	12	11	0	8	7	0	7
41	55	0	1	0	0	0	1	1	1	0	1	0	1	0	1	0	0	0	0	0	1	1	1	1	0	0	1	1	1	1	1	0	1	1	1	9	2	11	0	6	3	10	11	11	1	4	8	1	10
41	56	0	1	1	0	0	0	0	0	0	0	1	1	0	0	0	0	0	0	1	0	1	1	1	1	0	1	1	1	1	1	0	1	1	1	9	5	12	2	5	4	12	9	15	1	5	8	3	11
41	57	1	0	1	1	1	1	1	1	0	1	1	0	1	1	1	1	1	1	0	0	0	0	0	0	0	0	1	0	0	1	1	1	0	0	11	2	11	1	6	4	9	11	11	0	2	10	0	4
41	58	0	1	0	0	0	0	0	0	0	0	1	0	0	0	0	0	1	0	1	0	1	0	1	1	1	1	1	1	1	1	1	1	1	1	11	1	13	3	9	2	10	12	10	0	7	8	0	8
41	59	0	0	0	0	0	0	0	0	0	0	0	0	0	0	0	0	0	0	0	0	0	0	0	0	0	0	0	0	0	0	0	0	0	0	0	0	0	0	0	0	0	0	0	0	0	0	0	0
41	60	1	0	1	1	1	1	0	1	0	0	1	1	1	1	1	0	1	0	1	0	0	0	0	0	1	0	0	0	1	1	1	1	0	0	10	5	10	4	8	8	12	14	10	0	8	7	0	10
41	61	0	0	0	0	0	0	0	0	0	0	0	0	0	0	0	0	0	0	0	0	0	0	0	0	0	0	0	0	0	0	0	0	0	0	0	0	0	0	0	0	0	0	0	0	0	0	0	0
41	62	0	1	0	0	1	1	0	1	1	0	0	0	1	0	0	0	0	1	1	1	0	0	1	1	1	1	1	0	1	0	0	1	1	1	7	2	11	0	6	2	8	8	8	0	2	6	1	6
41	63	0	0	0	0	0	0	0	0	0	0	0	0	0	0	0	0	0	0	0	0	0	0	0	0	0	0	0	0	0	0	0	0	0	0	0	0	0	0	0	0	0	0	0	0	0	0	0	0
41	64	1	0	0	1	1	1	1	1	1	1	1	1	0	1	1	1	0	0	0	1	0	1	0	0	0	0	1	0	0	0	0	0	0	0	9	2	12	4	5	5	12	8	9	0	6	7	0	10
41	65	0	1	1	0	0	0	0	0	0	0	0	0	1	0	0	1	0	1	1	1	1	1	1	1	1	1	1	0	1	1	0	1	0	0	11	3	10	1	7	3	9	10	10	1	3	7	1	10
41	66	1	0	1	0	1	0	1	0	1	1	1	1	1	1	1	1	1	0	0	0	0	1	1	0	0	1	0	0	0	0	0	1	0	0	10	2	11	4	6	3	8	10	10	0	2	6	1	11
41	67	0	0	0	0	0	0	0	0	0	0	0	0	0	0	0	0	0	0	0	0	0	0	0	0	0	0	0	0	0	0	0	0	0	0	0	0	0	0	0	0	0	0	0	0	0	0	0	0
41	68	0	0	0	0	0	0	0	0	0	0	0	0	0	0	0	0	0	0	0	0	0	0	0	0	0	0	0	0	0	0	0	0	0	0	0	0	0	0	0	0	0	0	0	0	0	0	0	0
41	69	1	1	1	1	1	1	1	1	1	1	1	1	1	1	1	1	1	1	1	1	1	1	1	1	1	1	1	1	1	1	1	1	1	1	12	7	12	5	6	9	13	16	13	0	8	10	0	14
41	70	1	0	0	1	0	1	1	0	1	0	0	1	1	0	1	1	1	1	0	1	0	0	0	0	0	0	1	0	0	0	0	0	0	1	6	3	7	1	4	1	5	6	6	3	2	3	2	7
41	71	1	1	1	1	1	1	1	1	1	1	1	1	1	1	1	1	1	1	1	1	1	1	1	1	1	1	1	1	1	1	1	1	1	1	12	4	10	4	5	6	12	10	12	0	6	8	0	5
41	72	1	0	1	1	1	0	1	1	1	1	1	1	1	0	0	0	1	0	0	0	0	0	0	0	0	0	0	0	0	0	1	0	0	0	8	4	12	6	5	1	10	10	9	0	7	11	0	5
41	73	0	0	0	0	0	0	0	0	0	0	0	0	0	0	0	0	0	0	0	0	0	0	0	0	0	0	0	0	0	0	0	0	0	0	0	0	0	0	0	0	0	0	0	0	0	0	0	0
41	74	0	1	0	0	0	0	0	1	1	0	0	0	0	0	1	0	0	1	1	1	1	1	1	1	1	1	1	1	1	1	1	1	0	0	14	5	10	1	7	4	14	15	14	0	5	6	0	10
41	75	0	1	0	0	0	0	0	0	0	1	0	0	0	0	1	0	0	0	1	1	0	0	1	1	1	0	1	1	1	1	1	0	0	1	9	2	6	1	7	4	9	12	9	0	4	5	1	7
41	76	1	1	1	1	1	1	1	1	1	1	1	1	1	1	1	1	1	1	1	1	1	1	1	1	1	1	1	1	1	1	1	1	1	1	12	5	13	0	4	5	10	16	9	0	6	8	0	9
41	77	0	0	0	0	0	0	0	0	0	0	0	0	0	0	0	0	0	0	0	0	0	0	0	0	0	0	0	0	0	0	0	0	0	0	0	0	0	0	0	0	0	0	0	0	0	0	0	0
41	78	1	0	1	0	0	1	1	0	0	1	1	0	1	1	1	0	1	1	0	0	0	0	0	0	0	1	1	1	0	0	1	0	0	0	8	6	12	2	9	6	9	15	10	0	10	6	1	11
41	79	0	0	0	0	0	0	0	0	0	0	0	0	0	0	0	0	0	0	0	0	0	0	0	0	0	0	0	0	0	0	0	0	0	0	0	0	0	0	0	0	0	0	0	0	0	0	0	0
41	80	1	1	1	1	1	1	1	1	1	1	1	1	1	1	1	1	1	1	1	1	1	1	1	1	1	1	1	1	1	1	1	1	1	1	15	3	14	3	9	5	14	15	9	0	7	7	0	10
41	81	0	1	1	0	0	0	0	0	1	0	0	0	0	1	0	1	0	0	1	1	1	1	1	0	1	0	1	1	1	1	1	1	1	0	6	3	12	2	6	2	9	12	10	0	1	6	2	10
41	82	1	0	1	1	1	1	1	1	1	1	0	1	1	1	1	1	1	1	0	0	0	1	0	1	1	0	1	0	0	0	0	0	0	0	9	2	12	0	8	1	11	12	10	0	6	10	0	8
41	83	1	1	1	1	1	1	1	1	1	1	1	1	1	1	1	1	1	1	1	1	1	1	1	1	1	1	1	1	1	1	1	1	1	1	13	4	11	3	6	4	11	15	10	0	6	8	0	9
41	84	1	0	1	1	1	1	1	0	0	1	1	1	0	0	1	0	1	1	0	0	0	0	0	1	0	0	0	0	1	0	0	0	0	0	11	5	14	4	7	4	8	10	8	0	1	7	0	8
41	85	1	0	1	1	1	1	0	0	0	1	1	1	1	1	1	1	1	1	0	1	0	0	0	1	1	0	0	1	0	0	0	0	0	1	12	3	10	1	7	5	11	9	10	0	8	10	0	9
41	86	1	1	1	1	1	1	1	1	1	1	1	1	1	1	1	1	1	1	1	1	1	1	1	1	1	1	1	1	1	1	1	1	1	1	13	5	13	5	8	5	11	10	15	0	6	10	0	8
41	87	0	1	1	0	0	0	0	0	0	1	1	0	1	1	0	1	0	0	1	1	0	1	1	0	1	0	1	1	1	1	1	1	1	1	11	3	11	4	7	5	9	6	9	0	6	7	1	9
41	88	1	1	1	1	1	1	1	1	1	1	1	1	1	1	1	1	1	1	1	1	1	1	1	1	1	1	1	1	1	1	1	1	1	1	11	5	13	3	7	6	11	12	13	0	6	7	0	6
41	89	1	1	1	1	1	1	1	1	1	1	1	1	1	1	1	1	1	1	1	1	1	1	1	1	1	1	1	1	1	1	1	1	1	1	9	5	13	3	5	4	14	12	12	0	4	10	0	11
41	90	0	0	0	0	0	0	0	0	0	0	0	0	0	0	0	0	0	0	0	0	0	0	0	0	0	0	0	0	0	0	0	0	0	0	0	0	0	0	0	0	0	0	0	0	0	0	0	0
41	91	1	0	1	0	0	1	0	1	1	1	1	0	0	1	1	1	1	1	0	0	0	0	0	0	0	0	0	0	0	1	0	0	1	1	12	1	11	3	6	7	9	7	11	0	4	10	1	9
41	92	0	1	1	1	0	1	0	1	0	0	1	0	0	0	0	1	1	0	1	1	0	1	1	1	0	0	1	1	0	1	1	1	1	1	12	2	16	4	6	4	9	10	9	0	2	9	2	5
41	93	1	1	1	1	1	1	1	1	1	1	1	1	1	1	1	1	1	1	1	1	1	1	1	1	1	1	1	1	1	1	1	1	1	1	12	2	16	4	7	2	10	12	10	0	7	5	0	7
41	94	0	1	0	1	0	1	0	1	0	0	1	1	0	0	0	1	1	0	1	1	1	1	1	0	1	1	1	1	1	1	0	0	1	1	13	1	10	3	8	4	12	8	9	0	5	9	0	10
41	95	0	1	0	1	0	0	0	0	0	0	0	0	0	1	0	0	0	0	0	1	1	1	1	1	1	1	1	1	1	1	0	0	0	1	8	0	10	1	6	2	9	10	8	0	5	5	0	7
41	96	1	0	1	1	0	0	1	1	1	1	1	0	1	1	1	1	1	1	0	0	0	0	0	0	0	0	0	1	1	0	1	1	0	0	12	5	10	1	5	2	8	8	11	0	3	3	0	7
41	97	0	0	0	0	0	0	0	0	0	0	0	0	0	0	0	0	0	0	0	0	0	0	0	0	0	0	0	0	0	0	0	0	0	0	0	0	0	0	0	0	0	0	0	0	0	0	0	0
41	98	1	0	0	1	0	0	1	1	1	0	1	0	1	1	1	1	1	0	0	1	0	0	0	0	0	1	0	0	0	0	1	0	0	1	15	2	13	2	5	8	11	10	10	0	6	8	0	9
41	99	0	0	0	0	0	0	0	0	0	0	0	0	0	0	0	0	0	0	0	0	0	0	0	0	0	0	0	0	0	0	0	0	0	0	0	0	0	0	0	0	0	0	0	0	0	0	0	0
41	100	1	0	0	1	1	0	1	1	0	1	1	1	0	1	0	0	1	1	0	0	1	1	0	0	0	0	0	0	0	0	0	0	0	0	10	4	15	1	12	7	12	9	12	0	5	6	0	8
41	101	1	0	1	1	1	1	1	1	1	1	1	0	1	1	1	0	0	1	1	1	0	0	0	0	0	1	0	0	0	1	0	1	0	0	15	2	16	5	5	3	11	9	12	0	5	4	0	5
41	102	1	1	1	1	1	1	1	1	1	1	1	1	1	1	1	1	1	1	1	1	1	1	1	1	1	1	1	1	1	1	1	1	1	1	14	7	12	4	5	4	11	11	11	0	8	4	0	12
41	103	1	1	1	1	1	1	1	1	1	1	1	1	1	1	1	1	1	1	1	1	1	1	1	1	1	1	1	1	1	1	1	1	1	1	10	1	11	4	5	7	12	11	8	0	6	7	0	9
41	104	1	1	1	1	1	1	1	1	1	1	1	1	1	1	1	1	1	1	1	1	1	1	1	1	1	1	1	1	1	1	1	1	1	1	12	2	8	4	8	5	8	12	12	0	7	5	0	12
41	105	1	1	1	1	1	1	1	1	1	1	1	1	1	1	1	1	1	1	1	1	1	1	1	1	1	1	1	1	1	1	1	1	1	1	12	6	13	3	8	6	10	14	10	0	8	1	0	7
41	106	0	0	0	0	0	0	0	0	0	0	0	0	0	0	0	0	0	0	0	0	0	0	0	0	0	0	0	0	0	0	0	0	0	0	0	0	0	0	0	0	0	0	0	0	0	0	0	0
41	107	1	0	0	1	1	0	1	0	1	1	1	0	1	0	1	1	1	1	0	0	0	0	1	0	0	0	1	0	1	0	0	1	1	0	15	3	13	3	7	4	12	6	10	0	5	5	0	11
41	108	0	0	0	0	0	0	0	0	0	0	0	0	0	0	0	0	0	0	0	0	0	0	0	0	0	0	0	0	0	0	0	0	0	0	0	0	0	0	0	0	0	0	0	0	0	0	0	0
41	109	0	1	1	0	1	0	0	1	0	0	0	0	0	0	0	1	0	0	0	1	1	1	1	0	1	1	1	1	1	1	1	1	1	1	15	8	9	0	6	6	13	12	9	1	9	9	2	9
41	110	0	0	0	0	0	0	0	0	0	0	0	0	0	0	0	0	0	0	0	0	0	0	0	0	0	0	0	0	0	0	0	0	0	0	0	0	0	0	0	0	0	0	0	0	0	0	0	0
41	111	0	0	0	0	0	0	0	0	0	0	0	0	0	0	0	0	0	0	0	0	0	0	0	0	0	0	0	0	0	0	0	0	0	0	0	0	0	0	0	0	0	0	0	0	0	0	0	0
41	112	1	1	1	1	1	1	1	1	1	1	1	1	1	1	1	1	1	1	1	1	1	1	1	1	1	1	1	1	1	1	1	1	1	1	16	6	14	5	8	5	12	17	11	0	8	11	0	12
41	113	1	0	1	1	0	1	1	0	1	1	1	1	1	1	1	1	1	0	0	1	0	1	0	0	0	0	0	0	0	0	0	1	0	1	8	1	6	3	4	1	8	8	9	0	2	3	0	8
41	114	0	1	0	1	0	1	1	0	0	1	0	0	0	1	1	0	1	0	1	1	1	1	0	1	0	1	1	1	1	1	1	1	1	1	11	2	8	0	5	3	10	9	9	1	4	5	1	8
41	115	0	0	0	0	0	0	0	0	0	0	0	0	0	0	0	0	0	0	0	0	0	0	0	0	0	0	0	0	0	0	0	0	0	0	0	0	0	0	0	0	0	0	0	0	0	0	0	0
41	116	0	0	0	0	0	0	0	0	0	0	0	0	0	0	0	0	0	0	0	0	0	0	0	0	0	0	0	0	0	0	0	0	0	0	0	0	0	0	0	0	0	0	0	0	0	0	0	0
41	117	0	0	0	0	0	0	0	0	0	0	0	0	0	0	0	0	0	0	0	0	0	0	0	0	0	0	0	0	0	0	0	0	0	0	0	0	0	0	0	0	0	0	0	0	0	0	0	0
41	118	0	0	0	0	0	0	0	0	0	0	0	0	0	0	0	0	0	0	0	0	0	0	0	0	0	0	0	0	0	0	0	0	0	0	0	0	0	0	0	0	0	0	0	0	0	0	0	0
41	119	1	1	1	1	1	1	1	1	1	1	1	1	1	1	1	1	1	1	1	1	1	1	1	1	1	1	1	1	1	1	1	1	1	1	14	9	13	3	6	6	12	11	11	0	12	8	0	14
41	120	0	1	0	0	0	0	0	0	0	1	0	1	0	0	0	1	1	0	1	1	1	1	1	1	1	0	1	1	0	0	1	1	0	1	18	3	11	1	6	0	14	9	12	0	7	5	0	6
41	121	1	0	1	1	0	1	1	1	1	1	1	1	1	0	1	1	1	0	0	1	0	1	0	1	0	0	1	0	0	0	0	1	1	1	10	5	10	4	5	4	11	8	10	0	9	7	0	4
41	122	1	0	1	0	1	1	1	1	1	1	0	1	1	1	1	1	1	1	0	0	0	0	0	0	1	0	1	1	0	1	1	0	1	0	9	3	15	3	8	7	10	7	9	0	4	7	0	10
41	123	1	0	1	1	1	1	1	0	1	1	1	1	0	0	1	1	1	0	0	0	0	0	1	0	0	0	0	0	0	0	1	0	1	1	16	5	14	1	5	4	14	9	8	0	6	5	0	10
41	124	1	0	1	0	1	1	0	1	1	1	0	1	0	1	1	0	0	1	0	0	0	0	0	0	1	0	1	0	0	1	1	1	0	0	12	7	12	0	4	9	10	11	6	0	7	6	0	10
41	125	1	0	0	1	1	1	0	1	1	1	1	1	1	1	1	1	1	1	0	0	0	0	1	0	1	1	0	0	0	0	0	0	1	0	12	3	10	2	4	3	7	12	9	0	2	8	0	12
41	126	1	0	1	1	1	1	0	1	1	1	1	1	0	1	0	1	1	0	1	0	0	1	0	0	0	0	0	0	0	0	0	0	0	0	12	4	12	5	7	5	12	9	12	0	9	5	1	5
41	127	0	0	0	0	0	0	0	0	0	0	0	0	0	0	0	0	0	0	0	0	0	0	0	0	0	0	0	0	0	0	0	0	0	0	0	0	0	0	0	0	0	0	0	0	0	0	0	0
41	128	0	1	0	0	0	0	0	0	1	0	0	1	0	0	0	0	0	0	1	1	0	1	1	0	1	0	1	0	1	0	1	1	0	0	9	4	13	1	6	5	12	14	9	0	9	9	1	9
41	129	0	0	0	0	0	0	0	0	0	0	0	0	0	0	0	0	0	0	0	0	0	0	0	0	0	0	0	0	0	0	0	0	0	0	0	0	0	0	0	0	0	0	0	0	0	0	0	1
41	130	1	1	1	1	1	1	1	1	1	1	1	1	1	1	1	1	1	1	1	1	1	1	1	1	1	1	1	1	1	1	1	1	1	1	12	9	13	4	13	5	13	11	10	0	9	9	0	11
41	131	0	0	0	0	0	0	0	0	0	0	0	0	0	0	0	0	0	0	0	0	0	0	0	0	0	0	0	0	0	0	0	0	0	0	0	0	0	0	0	0	0	0	0	0	0	0	0	0
41	132	1	1	1	1	1	1	1	1	1	1	1	1	1	1	1	1	1	1	1	1	1	1	1	1	1	1	1	1	1	1	1	1	1	1	11	5	13	4	9	4	11	15	11	0	7	4	0	12
41	133	0	0	0	0	0	0	0	0	0	0	0	0	0	0	0	0	0	0	0	0	0	0	0	0	0	0	0	0	0	0	0	0	0	0	0	0	0	0	0	0	0	0	0	0	0	0	0	0
41	134	0	0	0	0	0	0	0	0	0	0	0	0	0	0	0	0	0	0	0	0	0	0	0	0	0	0	0	0	0	0	0	0	0	0	0	0	0	0	0	0	0	0	0	0	0	0	0	0
41	135	1	0	1	1	1	1	0	1	0	0	1	1	1	1	1	1	1	0	0	0	0	0	1	1	0	0	0	1	0	0	0	0	1	0	15	5	15	5	8	10	12	13	10	0	10	10	0	12
41	136	1	0	0	0	1	0	0	1	1	1	1	1	1	0	1	1	1	0	0	0	0	0	1	0	0	0	1	0	0	0	1	0	0	1	8	3	11	4	3	2	9	11	10	0	6	6	0	10
41	137	1	1	1	1	1	1	1	1	1	1	1	1	1	1	1	1	1	1	1	1	1	1	1	1	1	1	1	1	1	1	1	1	1	1	10	4	9	4	5	3	8	11	11	0	8	10	0	9
41	138	1	0	1	1	1	1	1	0	1	1	0	1	1	1	1	0	1	0	0	1	0	0	0	1	0	1	0	0	1	0	0	0	1	0	8	5	13	2	6	5	9	7	8	0	8	3	0	9
41	139	1	1	1	1	1	1	1	1	1	1	1	1	1	1	1	1	1	1	1	1	1	1	1	1	1	1	1	1	1	1	1	1	1	1	11	4	5	1	7	4	11	11	8	0	7	6	0	9
41	140	1	1	1	1	1	1	1	1	1	1	1	1	1	1	1	1	1	1	1	1	1	1	1	1	1	1	1	1	1	1	1	1	1	1	11	5	12	4	6	5	9	13	11	0	6	8	0	7
41	141	1	0	1	1	1	1	0	1	1	1	1	0	1	0	1	0	1	1	0	0	0	0	0	1	0	0	1	1	0	1	0	0	0	0	10	4	12	1	4	7	7	6	9	0	6	5	0	5
41	142	0	1	0	1	0	0	0	1	0	1	0	0	0	0	0	1	1	0	1	0	1	1	0	1	0	1	1	1	1	1	1	1	1	1	11	2	13	0	4	5	7	9	10	0	4	6	0	4
41	143	0	0	0	0	0	0	0	0	0	0	0	0	0	0	0	0	0	0	0	0	0	0	0	0	0	0	0	0	0	0	0	0	0	0	0	0	0	0	0	0	0	0	0	0	0	0	0	0
41	144	1	1	1	1	1	1	1	1	1	1	1	1	1	1	1	1	1	1	1	1	1	1	1	1	1	1	1	1	1	1	1	1	1	1	13	4	15	1	9	7	10	16	10	0	10	8	0	10
41	145	1	1	1	1	1	1	1	1	1	1	1	1	1	1	1	1	1	1	1	1	1	1	1	1	1	1	1	1	1	1	1	1	1	1	11	3	12	2	6	6	11	10	10	0	6	4	0	8
41	146	1	0	1	0	1	0	1	1	1	0	1	1	1	1	1	1	1	0	0	0	0	0	0	0	0	1	1	0	1	1	1	0	1	1	11	8	13	2	7	4	10	14	11	0	10	6	0	10
41	147	1	0	1	1	0	0	1	1	1	0	0	0	1	1	1	0	1	0	0	1	0	0	0	1	0	0	1	0	0	1	0	0	1	0	11	0	9	2	6	0	10	10	10	0	3	4	0	5
41	148	0	1	0	0	0	0	0	0	0	0	0	0	0	0	0	0	0	0	0	1	1	1	1	1	1	1	0	1	1	1	1	0	1	0	14	4	13	2	5	9	9	9	9	1	6	6	0	7
41	149	0	0	0	0	0	0	0	0	0	0	0	0	0	0	0	0	0	0	0	0	0	0	0	0	0	0	0	0	0	0	0	0	0	0	0	0	0	0	0	0	0	0	0	0	0	0	0	0
41	150	0	0	0	0	0	0	0	0	0	0	0	0	0	0	0	0	0	0	0	0	0	0	0	0	0	0	0	0	0	0	0	0	0	0	0	0	0	0	0	0	0	0	0	0	0	0	0	0
41	151	1	1	1	1	1	1	1	1	1	1	1	1	1	1	1	1	1	1	1	1	1	1	1	1	1	1	1	1	1	1	1	1	1	1	12	7	11	2	6	4	10	13	9	0	9	9	0	9
41	152	1	0	1	1	1	1	1	1	1	1	1	0	0	1	1	1	1	0	1	1	0	1	0	0	1	0	0	0	0	0	0	0	0	0	10	1	13	2	6	0	10	8	9	0	2	3	1	7
41	153	0	0	0	0	0	0	0	0	0	0	0	0	0	0	0	0	0	0	0	0	0	0	0	0	0	0	0	0	0	0	0	0	0	0	0	0	0	0	0	0	0	0	0	0	0	0	0	0
41	154	1	0	0	0	1	0	0	1	1	1	1	1	1	0	0	1	0	0	0	0	1	0	0	0	1	0	1	0	0	0	1	0	0	0	16	5	15	5	9	6	10	11	13	0	4	8	2	10
41	155	1	0	1	1	0	1	1	1	1	0	1	1	0	1	0	1	1	1	0	0	1	1	0	0	0	0	0	1	1	0	0	0	0	0	6	3	9	3	5	0	9	10	13	0	5	8	1	6
41	156	1	1	1	1	1	1	1	1	1	1	1	1	1	1	1	1	1	1	1	1	1	1	1	1	1	1	1	1	1	1	1	1	1	1	12	3	13	3	6	6	7	12	7	0	4	8	0	6
41	157	0	1	0	1	0	0	0	0	0	0	1	0	0	0	0	0	0	0	1	1	0	1	0	1	1	0	1	1	1	1	1	1	1	1	10	1	12	3	5	2	7	8	10	0	2	7	1	9
41	158	0	1	0	0	0	0	0	0	0	0	0	0	0	0	0	1	1	0	0	1	1	0	1	0	1	1	1	0	1	1	1	1	1	1	9	4	11	1	5	3	11	7	10	0	5	5	0	6
41	159	0	0	0	0	0	0	0	0	0	0	0	0	0	0	0	0	0	0	0	0	0	0	0	0	0	0	0	0	0	0	0	0	0	0	1	1	0	0	0	0	0	0	0	1	0	0	3	0
41	160	1	0	0	1	0	0	1	1	1	1	0	1	1	1	1	1	1	1	0	0	0	0	0	0	0	0	0	0	1	1	1	0	1	0	10	3	11	2	7	3	11	11	15	0	4	6	1	5
41	161	1	0	0	1	1	1	1	1	1	1	1	1	1	1	1	1	0	1	0	0	0	0	0	0	1	0	0	1	0	0	0	0	0	0	7	3	12	2	4	1	5	8	8	0	2	2	0	12
41	162	1	1	1	1	1	1	1	1	1	1	1	1	1	1	1	1	1	1	1	1	1	1	1	1	1	1	1	1	1	1	1	1	1	1	14	6	12	1	3	5	16	13	9	0	7	4	0	8
41	163	1	1	1	1	1	1	1	1	1	1	1	1	1	1	1	1	1	1	1	1	1	1	1	1	1	1	1	1	1	1	1	1	1	1	12	5	14	5	7	3	13	13	10	0	8	7	0	7
41	164	0	0	0	0	0	0	0	0	0	0	0	0	0	0	0	0	0	0	0	0	0	0	0	0	0	0	0	0	0	0	0	0	0	0	0	0	0	0	0	0	0	0	0	0	0	0	0	0
41	165	1	0	1	1	1	0	1	1	0	1	1	1	0	1	1	0	1	1	0	1	0	0	0	0	0	0	0	1	0	0	0	0	0	0	16	6	10	1	6	6	10	10	8	0	8	5	0	12
41	166	0	1	0	0	0	0	0	0	1	0	0	1	0	0	1	1	1	0	1	1	1	1	1	1	1	1	0	1	1	1	1	1	0	1	10	5	14	2	10	4	11	8	9	0	6	6	2	10
41	167	0	1	1	0	1	0	0	1	1	1	0	0	0	0	1	0	0	1	1	1	1	1	1	1	1	1	0	1	1	1	1	1	1	0	8	4	11	2	7	8	13	9	10	0	8	7	1	10
41	168	1	0	0	1	1	1	1	0	1	1	0	1	0	0	0	1	0	1	0	1	0	0	1	0	0	1	0	1	0	0	0	0	1	0	10	1	8	2	2	3	6	6	7	0	4	2	1	6
41	169	0	0	0	0	0	0	0	0	0	0	0	0	0	0	0	0	0	0	0	0	0	0	0	0	0	0	0	0	0	0	0	0	0	0	0	0	0	0	0	0	0	0	0	0	0	0	0	0
41	170	0	1	0	0	0	0	0	0	0	0	0	0	0	0	0	1	1	0	0	1	1	0	0	0	1	0	1	0	0	1	1	0	1	1	14	3	12	1	5	5	11	11	11	0	5	6	0	7
41	171	1	0	1	1	1	0	1	1	1	1	0	0	1	0	0	1	0	1	0	0	1	0	0	0	1	0	0	0	1	0	0	0	1	0	9	0	8	2	1	4	8	7	9	0	2	1	1	5
41	172	0	0	0	0	0	0	0	0	0	0	0	0	0	0	0	0	0	0	0	0	0	0	0	0	0	0	0	0	0	0	0	0	0	0	0	0	0	0	0	0	0	0	0	0	0	0	0	0
41	173	0	1	1	1	1	0	1	0	1	0	0	0	0	0	0	0	0	0	0	0	1	0	1	1	1	1	1	1	1	1	0	1	1	0	15	4	13	1	7	6	10	9	11	0	6	6	0	8
41	174	1	1	1	1	1	1	1	1	1	1	1	1	1	1	1	1	1	1	1	1	1	1	1	1	1	1	1	1	1	1	1	1	1	1	11	5	10	3	6	6	11	16	11	0	8	2	0	7
41	175	0	1	0	1	0	1	1	0	0	0	0	0	0	0	0	0	1	0	1	1	1	0	1	0	1	1	1	0	0	1	1	1	1	0	11	1	7	2	3	1	8	8	11	0	4	6	0	6
41	176	1	0	0	0	0	0	1	1	1	1	1	1	1	1	1	1	1	1	0	0	1	1	0	0	0	0	0	0	0	0	0	0	0	0	7	0	8	2	6	2	7	7	7	0	4	3	0	9
41	177	1	0	1	1	1	1	0	1	0	1	1	1	0	1	1	1	1	1	0	0	0	0	1	0	0	0	0	0	1	1	0	0	0	1	10	3	13	4	7	7	12	12	8	0	6	7	0	8
41	178	1	0	1	0	1	1	1	0	1	1	1	1	1	1	1	1	1	1	0	0	0	0	0	1	0	1	0	0	1	0	1	0	0	1	10	4	10	2	6	3	8	9	8	0	6	7	1	9
41	179	1	1	1	1	1	1	1	1	1	1	1	1	1	1	1	1	1	1	1	1	1	1	1	1	1	1	1	1	1	1	1	1	1	1	10	5	12	4	6	4	13	10	9	0	8	7	0	10
41	180	0	1	0	0	0	0	0	0	0	0	0	0	1	0	0	0	1	1	1	1	0	1	0	0	1	1	1	1	1	1	0	1	1	1	8	1	12	1	5	3	6	11	10	1	3	5	2	13
41	181	0	1	0	0	1	0	1	0	0	0	0	0	0	0	1	0	0	0	1	1	1	0	1	1	1	1	0	1	1	0	1	1	1	1	11	1	12	5	7	5	10	8	8	1	5	6	1	8
41	182	0	0	0	0	0	0	0	0	0	0	0	0	0	0	0	0	0	0	0	0	0	0	0	0	0	0	0	0	0	0	0	0	0	0	0	0	0	0	0	0	0	0	0	0	0	0	0	0
41	183	1	0	1	0	1	1	1	0	0	1	1	0	1	1	1	0	1	1	0	1	0	0	0	0	1	0	0	0	0	0	0	0	1	0	10	3	14	4	5	4	13	11	10	0	4	6	1	8
41	184	1	1	1	1	1	1	1	1	1	1	1	1	1	1	1	1	1	1	1	1	1	1	1	1	1	1	1	1	1	1	1	1	1	1	8	2	12	3	5	5	11	12	9	0	8	6	0	8
41	185	1	1	1	1	1	1	1	1	1	1	1	1	1	1	1	1	1	1	1	1	1	1	1	1	1	1	1	1	1	1	1	1	1	1	12	4	10	6	10	3	12	13	14	0	8	6	0	10
41	186	1	0	1	0	1	1	0	1	1	1	1	1	1	1	1	0	1	0	0	0	0	0	0	0	1	0	0	0	1	0	0	0	0	0	14	3	13	3	6	1	12	10	8	0	7	0	0	8
41	187	0	0	0	0	0	0	0	0	0	0	0	0	0	0	0	0	0	0	0	0	0	0	0	0	0	0	0	0	0	0	0	0	0	0	0	0	0	0	0	0	0	0	0	0	0	0	0	0
41	188	0	0	0	0	0	0	0	0	0	0	0	0	0	0	0	0	0	0	0	0	0	0	0	0	0	0	0	0	0	0	0	0	0	0	0	0	0	0	0	0	0	0	0	0	0	0	0	0
41	189	0	0	0	0	0	0	0	0	0	0	0	0	0	0	0	0	0	0	0	0	0	0	0	0	0	0	0	0	0	0	0	0	0	0	0	0	0	0	0	0	0	0	0	0	0	0	0	0
41	190	1	0	0	0	1	0	1	1	1	1	1	1	1	1	1	0	0	0	0	0	0	1	0	0	0	0	1	0	1	0	1	1	0	1	10	6	9	4	4	8	11	14	13	0	10	9	0	7
41	191	1	1	1	1	1	1	1	1	1	1	1	1	1	1	1	1	1	1	1	1	1	1	1	1	1	1	1	1	1	1	1	1	1	1	14	2	11	2	5	3	9	13	11	0	4	6	0	13
41	192	0	1	0	0	0	0	0	0	1	0	0	0	0	0	0	1	1	0	1	1	1	0	0	1	1	1	1	1	1	0	1	1	1	1	10	1	6	3	3	1	7	6	7	0	1	3	0	6
41	193	0	1	0	0	1	1	0	1	0	0	0	0	0	0	1	0	0	0	0	1	1	1	0	1	0	1	1	0	0	1	0	1	1	0	9	3	7	2	4	3	8	7	10	0	1	4	1	5
41	194	0	0	0	0	0	0	0	0	0	0	0	0	0	0	0	0	0	0	0	0	0	0	0	0	0	0	0	0	0	0	0	0	0	0	0	0	0	0	0	0	0	0	0	0	0	0	0	0
41	195	1	0	0	1	1	1	1	0	0	1	1	1	1	0	1	1	1	1	0	1	0	0	1	0	0	0	0	0	0	1	1	0	1	1	9	7	13	0	7	8	10	11	11	0	5	6	0	7
41	196	1	0	1	0	1	0	0	1	1	1	1	1	1	1	1	1	1	1	0	0	1	0	0	0	0	0	0	0	0	0	0	1	0	0	11	3	14	2	8	1	12	8	9	1	6	8	1	10
41	197	0	0	0	0	0	0	0	0	0	0	0	0	0	0	0	0	0	0	0	0	0	0	0	0	0	0	0	0	0	0	0	0	0	0	0	0	0	0	0	0	0	0	0	0	0	0	0	0
41	198	1	1	1	1	1	1	1	1	1	1	1	1	1	1	1	1	1	1	1	1	1	1	1	1	1	1	1	1	1	1	1	1	1	1	15	6	12	3	9	6	12	13	10	0	9	8	0	11
41	199	1	0	0	1	1	0	1	1	1	0	1	1	1	0	1	1	1	1	0	1	1	0	1	0	1	0	1	0	1	0	1	0	1	1	9	4	11	3	3	0	7	13	11	0	6	5	0	8
41	200	1	0	1	1	0	1	0	1	1	0	1	1	1	1	0	1	0	0	1	1	1	1	1	1	1	1	0	1	0	1	0	0	1	0	11	3	13	2	10	5	14	7	9	0	9	8	1	11
41	201	0	0	0	0	0	0	0	0	0	0	0	0	0	0	0	0	0	0	0	0	0	0	0	0	0	0	0	0	0	0	0	0	0	0	0	0	0	0	0	0	0	0	0	0	0	0	0	0
41	202	1	0	1	0	1	0	1	1	1	0	0	1	0	1	0	0	1	0	1	0	0	0	0	1	0	0	1	0	0	1	1	0	0	1	12	5	10	0	9	3	11	9	12	1	8	8	1	8
41	203	1	0	1	0	1	1	1	1	1	1	1	1	0	1	1	1	1	1	0	0	0	0	0	0	0	0	0	0	0	0	0	0	0	1	9	3	11	1	4	6	10	12	10	1	2	4	1	9
41	204	1	1	1	1	1	1	1	1	1	1	1	1	1	1	1	1	1	1	1	1	1	1	1	1	1	1	1	1	1	1	1	1	1	1	13	6	10	4	6	5	11	11	9	0	7	7	0	14
41	205	1	1	1	1	1	1	1	1	1	1	1	1	1	1	1	1	1	1	1	1	1	1	1	1	1	1	1	1	1	1	1	1	1	1	11	6	12	0	8	4	12	7	11	0	8	7	0	9
41	206	0	0	0	0	0	0	0	0	0	0	0	0	0	0	0	0	0	0	0	0	0	0	0	0	0	0	0	0	0	0	0	0	0	0	0	0	0	0	0	0	0	0	0	0	0	0	0	0
41	207	0	0	0	0	0	0	0	0	0	0	0	0	0	0	0	0	0	0	0	0	0	0	0	0	0	0	0	0	0	0	0	0	0	0	0	0	0	0	0	0	0	0	0	0	0	0	0	0
41	208	0	0	0	0	0	0	0	0	0	0	0	0	0	0	0	0	0	0	0	0	0	0	0	0	0	0	0	0	0	0	0	0	0	0	0	0	0	0	0	0	0	0	0	0	0	0	0	0
41	209	0	0	0	0	0	0	0	0	0	0	0	0	0	0	0	0	0	0	0	0	0	0	0	0	0	0	0	0	0	0	0	0	0	0	0	0	0	0	0	0	0	0	0	0	0	0	0	0
41	210	1	0	1	1	1	1	1	1	1	0	1	1	0	1	1	1	1	0	0	1	0	0	0	0	0	0	0	0	0	0	0	1	0	0	16	5	12	4	8	5	13	10	10	0	11	8	0	10
41	211	1	1	1	1	1	1	1	1	1	1	1	1	1	1	1	1	1	1	1	1	1	1	1	1	1	1	1	1	1	1	1	1	1	1	12	4	14	3	6	4	12	9	11	0	5	8	0	7
41	212	0	1	0	0	0	1	0	1	1	0	1	0	0	0	0	1	0	0	0	1	1	0	0	1	1	0	1	0	0	1	0	1	1	1	6	4	11	3	4	4	7	5	9	0	5	3	0	10
41	213	1	1	1	1	1	1	1	1	1	1	1	1	1	1	1	1	1	1	1	1	1	1	1	1	1	1	1	1	1	1	1	1	1	1	16	5	14	2	8	4	10	13	10	0	6	7	0	10
41	214	1	1	1	1	1	1	1	1	1	1	1	1	1	1	1	1	1	1	1	1	1	1	1	1	1	1	1	1	1	1	1	1	1	1	9	8	13	2	13	5	12	11	10	0	7	5	0	10
41	215	0	1	0	0	1	1	1	0	0	0	0	0	0	0	0	1	0	0	1	1	1	0	1	0	1	0	1	1	1	1	1	0	0	1	10	2	9	2	7	5	9	12	9	0	4	6	0	6
41	216	0	0	0	0	0	0	0	0	0	0	0	0	0	0	0	0	0	0	0	0	0	0	0	0	0	0	0	0	0	0	0	0	0	0	0	0	0	0	0	0	0	0	0	0	0	0	0	0
41	217	0	1	0	1	1	0	1	0	0	1	0	0	1	0	0	0	0	0	1	0	1	1	0	1	1	1	1	1	1	1	1	1	0	1	13	3	14	1	7	4	14	10	9	0	6	8	0	9
41	218	1	1	1	1	1	1	1	1	1	1	1	1	1	1	1	1	1	1	1	1	1	1	1	1	1	1	1	1	1	1	1	1	1	1	9	5	10	1	5	6	9	11	12	0	6	7	0	9
41	219	1	0	1	0	1	0	1	1	1	0	1	0	1	1	0	1	1	1	0	0	0	0	0	1	0	0	0	1	0	1	0	0	0	0	10	5	10	1	6	3	10	11	10	1	5	7	0	5
41	220	0	0	0	0	0	0	0	0	0	0	0	0	0	0	0	0	0	0	0	0	0	0	0	0	0	0	0	0	0	0	0	0	0	0	0	0	0	0	0	0	0	0	0	0	0	0	0	0
41	221	1	0	1	0	0	1	1	1	1	1	1	1	0	0	1	1	1	1	0	0	1	0	0	0	1	0	0	0	0	0	0	0	0	0	12	4	9	5	3	4	11	9	10	0	3	6	1	8
41	222	1	0	1	1	1	1	1	0	1	1	1	1	1	1	1	1	1	1	0	0	0	0	0	0	0	0	0	1	1	0	0	0	0	0	12	5	9	1	4	5	8	9	11	0	2	4	0	5
41	223	1	0	0	0	1	1	1	1	1	0	1	1	1	1	1	1	1	0	0	0	0	0	1	0	0	0	0	0	0	0	0	0	1	1	12	2	10	4	6	4	9	6	11	0	6	11	0	9
41	224	1	0	1	0	1	1	1	1	1	1	1	1	0	0	1	1	0	0	0	0	0	0	0	0	0	0	0	1	0	0	0	0	0	0	10	4	11	1	5	1	8	7	8	2	4	5	0	9
41	225	0	0	0	0	0	0	0	0	0	0	0	0	0	0	0	0	0	0	0	0	0	0	0	0	0	0	0	0	0	0	0	0	0	0	0	0	0	0	0	0	0	0	0	0	0	0	0	0
41	226	0	1	0	0	1	0	1	0	0	0	0	0	0	1	0	0	0	0	1	0	1	1	1	1	1	1	1	1	1	1	1	0	1	1	14	6	11	0	9	4	12	11	9	0	6	8	1	9
41	227	1	1	1	1	1	1	1	1	1	1	1	1	1	1	1	1	1	1	1	1	1	1	1	1	1	1	1	1	1	1	1	1	1	1	10	4	11	4	8	7	8	9	11	0	4	6	0	5
41	228	1	1	1	1	1	1	1	1	1	1	1	1	1	1	1	1	1	1	1	1	1	1	1	1	1	1	1	1	1	1	1	1	1	1	13	4	13	3	3	4	12	14	10	0	6	7	0	5
41	229	0	1	0	1	0	0	0	0	0	0	0	1	0	1	1	0	0	0	1	1	0	1	0	1	1	1	1	1	1	1	1	1	1	1	7	1	10	1	5	4	10	9	11	0	6	6	0	6
41	230	0	1	0	0	0	0	1	0	0	0	0	0	0	1	0	1	1	0	0	0	1	0	1	0	1	1	1	1	0	1	0	1	1	1	7	2	8	2	3	2	9	5	9	0	3	5	1	4
41	231	0	1	1	1	0	0	0	0	0	0	0	0	0	0	0	1	0	0	1	0	1	1	0	0	1	0	1	1	1	1	1	0	1	0	9	1	9	1	3	3	8	7	11	0	1	7	1	5
41	232	1	0	1	1	0	1	1	0	1	1	1	1	0	1	1	1	1	1	1	0	1	0	0	0	0	1	0	1	0	1	0	0	0	0	8	1	14	3	7	3	9	11	8	0	6	6	0	5
41	233	0	0	0	0	0	0	0	0	0	0	0	0	0	0	0	0	0	0	0	0	0	0	0	0	0	0	0	0	0	0	0	0	0	0	0	0	0	0	0	0	0	0	0	0	0	0	0	0
41	234	0	0	0	0	0	0	0	0	0	0	0	0	0	0	0	0	0	0	0	0	0	0	0	0	0	0	0	0	0	0	0	0	0	0	0	0	0	0	0	0	0	0	0	0	0	0	0	0
41	235	1	0	1	1	1	1	1	1	1	0	1	1	1	1	1	1	1	0	0	0	0	0	0	1	0	0	0	0	1	0	0	0	0	1	17	5	11	4	9	5	15	11	10	0	6	7	0	8
41	236	1	0	1	1	1	1	0	1	1	1	1	1	1	1	1	1	1	1	1	0	0	0	1	0	0	0	1	0	1	0	0	0	0	0	15	4	12	4	6	4	11	11	9	0	5	4	0	7
41	237	1	1	1	1	1	1	1	1	1	1	1	1	1	1	1	1	1	1	1	1	1	1	1	1	1	1	1	1	1	1	1	1	1	1	13	2	11	1	6	4	15	12	11	0	6	12	0	8
41	238	1	1	1	1	1	1	1	1	1	1	1	1	1	1	1	1	1	1	1	1	1	1	1	1	1	1	1	1	1	1	1	1	1	1	14	8	15	3	6	4	8	10	9	0	9	9	0	11
41	239	1	0	1	1	1	1	1	1	1	0	1	0	1	1	0	1	1	1	0	0	0	0	0	1	1	0	0	0	0	1	1	0	0	0	13	4	10	3	4	2	6	10	10	0	3	4	0	6
41	240	1	1	1	1	1	1	1	1	1	1	1	1	1	1	1	1	1	1	1	1	1	1	1	1	1	1	1	1	1	1	1	1	1	1	11	2	16	1	10	2	11	13	10	0	3	9	0	5
41	241	0	0	0	0	0	0	0	0	0	0	0	0	0	0	0	0	0	0	0	0	0	0	0	0	0	0	0	0	0	0	0	0	0	0	0	0	0	0	0	0	0	0	0	0	0	0	0	0
41	242	1	0	1	0	1	1	0	0	1	1	0	0	1	0	1	1	1	0	0	1	1	0	1	0	1	0	0	0	1	0	0	0	0	0	8	3	9	3	7	4	8	9	8	0	6	3	1	6
41	243	1	0	1	0	1	1	1	0	1	1	0	1	1	1	0	1	1	1	0	0	1	0	1	0	0	0	0	0	0	0	0	0	0	0	8	0	6	0	0	1	8	7	6	1	3	4	1	3
41	244	1	0	1	1	1	1	1	0	0	1	1	1	1	0	1	1	1	1	0	0	1	0	1	0	0	1	0	0	0	0	1	0	0	0	12	3	13	1	8	7	14	9	10	0	6	6	0	8
41	245	1	0	1	1	1	1	1	1	1	1	1	1	1	1	1	1	1	0	1	0	0	0	1	1	0	0	0	1	0	0	1	0	0	0	12	3	10	4	4	5	13	12	10	0	3	6	0	8
41	246	1	0	1	1	1	1	1	1	1	0	1	0	1	1	1	0	1	1	0	0	0	0	0	1	0	0	1	1	0	0	0	0	0	0	10	1	11	2	7	4	8	9	7	0	3	7	0	7
41	247	1	1	1	1	1	1	1	1	1	1	1	1	1	1	1	1	1	1	1	1	1	1	1	1	1	1	1	1	1	1	1	1	1	1	14	5	11	1	7	4	12	7	9	0	6	7	0	10
41	248	0	0	0	0	0	0	0	0	0	0	0	0	0	0	0	0	0	0	0	0	0	0	0	0	0	0	0	0	0	0	0	0	0	0	0	0	0	0	0	0	0	0	0	0	0	0	0	0
41	249	1	0	1	1	0	1	1	1	1	0	0	1	0	1	1	1	0	0	1	0	0	0	0	0	0	0	1	0	1	0	0	0	1	0	13	4	11	1	7	6	12	8	12	0	10	4	0	9
41	250	0	0	0	0	0	0	0	0	0	0	0	0	0	0	0	0	0	0	0	0	0	0	0	0	0	0	0	0	0	0	0	0	0	0	0	0	0	0	0	0	0	0	0	0	0	0	0	0
41	251	1	1	1	1	1	1	1	1	1	1	1	1	1	1	1	1	1	1	1	1	1	1	1	1	1	1	1	1	1	1	1	1	1	1	14	6	14	2	7	3	13	10	10	0	7	10	0	8
41	252	1	1	1	1	1	1	1	1	1	1	1	1	1	1	1	1	1	1	1	1	1	1	1	1	1	1	1	1	1	1	1	1	1	1	11	7	8	3	6	8	10	8	10	0	5	7	0	5
41	253	1	0	0	1	0	1	1	0	1	1	1	0	1	1	1	0	1	0	1	0	0	0	0	0	1	1	0	0	0	0	1	0	0	1	7	1	11	2	1	2	11	10	9	0	1	4	0	6
41	254	1	0	1	1	1	1	1	1	0	1	1	0	1	1	1	1	1	0	1	0	1	0	0	1	0	0	1	1	0	1	0	0	0	0	10	1	10	2	5	2	11	11	10	0	4	8	0	7
41	255	0	1	1	0	0	0	0	0	0	0	1	0	0	0	0	1	0	1	1	1	1	1	1	1	1	1	0	1	1	1	0	0	1	1	9	4	11	2	3	3	12	6	8	0	2	8	0	6
41	256	1	1	1	1	1	1	1	1	1	1	1	1	1	1	1	1	1	1	1	1	1	1	1	1	1	1	1	1	1	1	1	1	1	1	14	4	9	3	5	6	12	10	11	0	7	7	0	10
51	1	1	1	1	1	1	1	1	1	1	1	1	1	1	1	1	1	1	1	1	1	1	1	1	1	1	1	1	1	1	1	1	1	1	1	7	0	3	0	1	1	10	1	2	0	7	7	0	8
51	2	0	1	1	0	0	1	0	0	0	0	0	0	0	0	0	0	0	0	1	1	1	1	1	1	1	1	1	1	0	1	0	1	1	1	6	3	6	1	5	7	8	4	9	1	5	4	3	7
51	3	0	1	0	1	1	0	0	0	0	0	0	0	1	1	0	0	0	0	0	0	1	1	0	1	1	1	1	1	0	1	1	1	1	1	3	0	2	0	0	0	2	3	5	0	1	1	0	1
51	4	0	1	1	0	0	0	0	0	0	0	0	0	0	0	0	1	0	0	0	0	0	1	1	1	1	0	1	0	1	0	1	0	0	1	6	3	5	1	6	2	5	9	8	2	5	4	2	4
51	5	0	1	0	0	1	0	0	0	1	0	0	0	1	0	0	0	0	0	1	1	1	0	0	1	0	1	1	1	0	1	1	0	0	1	0	1	0	0	0	0	1	0	0	0	0	1	2	1
51	6	1	0	1	1	1	1	1	1	1	0	1	1	1	1	1	1	0	1	0	0	0	1	0	0	0	1	0	0	0	1	1	0	0	0	0	0	0	0	0	0	1	0	0	0	0	1	1	0
51	7	0	1	0	0	0	1	1	0	0	0	0	0	1	1	0	0	0	1	1	0	0	1	1	1	1	0	1	1	1	0	0	1	1	0	0	0	0	0	1	0	0	0	0	1	0	0	1	1
51	8	1	1	1	1	1	1	1	1	1	1	1	1	1	1	1	1	1	1	1	1	1	1	1	1	1	1	1	1	1	1	1	1	1	1	0	0	0	0	0	0	0	0	0	0	0	0	0	2
51	9	1	0	0	1	1	1	1	1	0	1	1	1	0	1	0	1	0	0	0	1	0	0	1	0	0	0	0	1	0	0	0	0	1	0	1	0	0	0	0	0	0	0	0	0	0	0	0	1
51	10	0	1	0	1	0	0	0	0	0	0	0	0	1	0	0	1	1	1	1	1	1	0	1	1	1	1	1	0	1	1	1	1	1	1	1	0	0	0	0	0	2	0	2	0	0	1	0	1
51	11	1	1	1	1	1	1	1	1	1	1	1	1	1	1	1	1	1	1	1	1	1	1	1	1	1	1	1	1	1	1	1	1	1	1	2	0	1	0	0	0	4	1	2	0	0	0	0	0
51	12	1	0	0	0	1	0	1	1	1	0	1	1	0	1	1	1	1	1	1	0	0	0	0	0	1	1	0	0	1	1	0	0	0	0	1	0	1	0	0	0	4	2	3	0	0	1	1	0
51	13	0	1	1	0	0	0	0	1	0	0	0	1	0	0	0	1	0	0	1	1	1	0	0	0	0	1	1	1	1	1	0	1	0	0	4	0	2	1	0	1	4	7	5	0	2	2	0	3
51	14	0	0	0	0	0	0	0	0	0	0	0	0	0	0	0	0	0	0	0	0	0	0	0	0	0	0	0	0	0	0	0	0	0	0	0	0	0	0	0	0	2	0	0	0	0	0	0	0
51	15	0	0	0	0	0	0	0	0	0	0	0	0	0	0	0	0	0	0	0	0	0	0	0	0	0	0	0	0	0	0	0	0	0	0	0	0	0	0	0	0	0	0	0	0	0	0	0	0
51	16	0	1	1	0	1	0	1	0	0	0	1	1	1	0	0	0	0	0	0	1	1	1	1	1	0	1	1	0	0	1	1	1	0	1	11	1	11	1	6	3	10	8	11	0	5	8	0	9
51	17	0	1	0	0	0	0	0	0	0	0	0	1	0	0	0	1	0	0	1	1	0	0	1	0	0	1	0	0	1	0	0	0	0	0	3	0	1	0	2	0	1	2	2	0	2	0	0	2
51	18	1	0	1	1	1	0	1	1	1	1	1	1	1	1	0	1	0	1	1	0	0	1	1	0	0	0	0	0	0	0	0	0	0	1	6	1	6	1	5	3	4	11	9	0	2	6	1	3
51	19	0	0	0	0	0	0	0	0	0	0	0	0	0	0	0	0	0	0	0	0	0	0	0	0	0	0	0	0	0	0	0	0	0	0	0	0	0	0	0	0	0	0	0	0	0	0	0	0
51	20	1	1	1	1	1	1	1	1	1	1	1	1	1	1	1	1	1	1	1	1	1	1	1	1	1	1	1	1	1	1	1	1	1	1	11	4	11	3	7	6	8	11	12	0	4	14	0	7
51	21	0	0	0	0	0	0	0	0	0	0	0	0	0	0	0	0	0	0	0	0	0	0	0	0	0	0	0	0	0	0	0	0	0	0	0	0	0	0	0	0	0	0	0	0	0	0	0	0
51	22	1	0	1	1	1	1	1	1	1	1	1	1	0	0	1	1	0	1	1	0	0	0	0	0	0	0	0	0	1	0	1	0	0	0	12	0	9	0	4	2	8	7	8	0	3	8	0	7
51	23	1	1	1	1	1	1	1	1	1	1	1	1	1	1	1	1	1	1	1	1	1	1	1	1	1	1	1	1	1	1	1	1	1	1	12	1	10	4	7	2	9	9	7	0	3	7	0	8
51	24	0	1	0	0	0	0	0	0	1	1	1	0	0	1	0	1	1	0	0	0	1	0	0	0	1	1	1	1	1	1	0	1	1	1	7	2	7	0	3	1	8	9	6	0	5	4	0	4
51	25	1	0	1	1	0	1	1	0	1	1	1	1	1	1	1	1	0	1	0	0	0	0	0	1	1	1	0	0	0	0	1	1	0	0	8	2	7	0	3	3	5	9	6	0	3	3	1	6
51	26	1	0	1	1	1	0	1	1	1	0	0	1	1	0	0	1	1	1	0	0	0	1	0	0	1	1	0	0	0	0	1	0	1	0	8	1	9	0	3	5	3	9	6	0	4	5	0	6
51	27	1	0	0	1	1	1	1	0	1	1	1	1	1	1	1	1	1	1	0	0	0	0	0	0	0	1	0	0	0	1	1	0	0	0	6	1	8	0	8	5	5	11	7	0	4	7	0	10
51	28	0	0	0	0	0	0	0	0	0	0	0	0	0	0	0	0	0	0	0	0	0	0	0	0	0	0	0	0	0	0	0	0	0	0	0	0	0	0	0	0	0	0	0	0	0	0	0	0
51	29	1	1	1	1	1	1	1	1	1	1	1	1	1	1	1	1	1	1	1	1	1	1	1	1	1	1	1	1	1	1	1	1	1	1	11	5	13	1	8	5	10	8	14	0	7	8	0	7
51	30	1	0	1	1	1	1	1	1	0	1	1	1	1	1	0	1	1	1	1	0	0	0	1	1	0	0	1	1	0	1	0	1	0	0	10	4	11	1	6	2	10	8	10	0	4	5	0	5
51	31	1	0	0	0	1	1	1	1	1	0	1	1	1	1	1	1	0	1	1	0	0	0	0	0	0	0	0	0	0	0	0	1	0	0	8	1	6	1	2	1	5	7	5	0	2	5	0	5
51	32	0	1	0	1	1	0	1	0	0	0	0	0	1	1	0	1	0	0	1	1	1	1	1	1	0	0	0	0	1	1	1	1	1	1	15	5	10	1	8	3	9	11	11	0	4	7	0	8
51	33	1	0	1	1	0	1	1	1	0	1	1	0	1	1	1	1	1	1	1	0	0	0	0	0	0	0	0	0	0	0	1	0	0	0	9	0	11	1	3	1	6	10	10	0	3	5	0	4
51	34	1	0	1	1	1	1	1	1	0	1	0	1	1	1	1	1	1	1	1	0	1	0	0	0	0	1	0	1	0	0	0	1	1	0	13	6	9	2	5	3	11	8	8	0	4	8	0	5
51	35	1	0	1	1	1	0	1	1	1	1	1	1	0	0	0	1	1	1	0	0	0	0	1	0	0	0	0	0	0	1	1	1	1	0	12	1	6	0	3	4	6	7	8	0	5	10	0	7
51	36	1	1	1	1	1	1	1	1	1	1	1	1	1	1	1	1	1	1	1	1	1	1	1	1	1	1	1	1	1	1	1	1	1	1	12	3	12	1	4	2	6	10	13	0	4	4	0	12
51	37	1	1	1	1	1	1	1	1	1	1	1	1	1	1	1	1	1	1	1	1	1	1	1	1	1	1	1	1	1	1	1	1	1	1	10	4	13	5	4	6	9	12	8	0	4	8	0	7
51	38	0	0	0	0	0	0	0	0	0	0	0	0	0	0	0	0	0	0	0	0	0	0	0	0	0	0	0	0	0	0	0	0	0	0	0	0	0	0	0	0	0	0	0	0	0	0	0	0
51	39	0	0	0	0	0	0	0	0	0	0	0	0	0	0	0	0	0	0	0	0	0	0	0	0	0	0	0	0	0	0	0	0	0	0	0	0	0	0	0	0	0	0	0	0	0	0	0	0
51	40	0	1	0	0	0	0	0	0	0	1	1	1	0	0	1	0	0	0	1	1	0	1	0	1	1	0	1	1	1	1	1	1	1	0	12	1	11	2	6	4	10	11	8	0	4	8	0	9
51	41	1	1	1	1	1	1	1	1	1	1	1	1	1	1	1	1	1	1	1	1	1	1	1	1	1	1	1	1	1	1	1	1	1	1	14	3	11	2	4	6	11	10	9	0	6	7	0	10
51	42	0	0	0	0	0	0	0	0	0	0	0	0	0	0	0	0	0	0	0	0	0	0	0	0	0	0	0	0	0	0	0	0	0	0	0	0	0	0	0	0	0	0	0	0	0	0	0	0
51	43	0	1	0	1	0	0	0	0	0	0	0	1	0	0	0	1	0	0	0	0	1	1	0	1	1	1	1	0	1	0	1	1	1	1	10	1	11	2	7	2	8	8	10	0	4	6	0	8
51	44	1	0	1	1	1	1	1	1	0	1	1	1	0	0	1	1	1	1	1	0	0	1	0	0	0	0	0	0	0	0	0	1	1	0	9	1	8	4	7	4	9	6	9	0	4	7	0	5
51	45	0	0	0	0	0	0	0	0	0	0	0	0	0	0	0	0	0	0	0	0	0	0	0	0	0	0	0	0	0	0	0	0	0	0	0	0	0	0	0	0	0	0	0	0	0	0	0	0
51	46	0	1	0	1	1	1	1	1	0	0	0	0	0	1	1	1	1	0	1	1	1	1	1	0	1	1	0	1	0	1	1	0	1	1	15	4	11	1	9	6	8	9	11	0	6	10	0	10
51	47	0	1	0	0	0	1	0	1	1	1	1	0	0	1	0	0	0	0	0	1	1	1	0	1	0	1	0	0	1	1	1	0	1	1	8	0	6	2	2	4	7	8	9	0	4	7	2	4
51	48	1	0	1	0	1	1	1	1	1	1	0	1	1	1	0	1	1	0	0	0	0	0	0	0	0	0	0	0	0	1	0	1	0	1	11	3	9	2	4	1	10	8	12	1	6	8	2	4
51	49	0	0	0	0	0	0	0	0	0	0	0	0	0	0	0	0	0	0	0	0	0	0	0	0	0	0	0	0	0	0	0	0	0	0	0	0	0	0	0	0	0	0	0	0	0	0	0	0
51	50	0	1	1	0	0	0	1	1	0	0	0	0	0	1	0	0	1	0	0	1	0	1	1	1	1	1	1	1	1	0	1	1	1	0	10	1	11	5	7	6	10	11	10	1	9	6	0	10
51	51	1	1	1	1	1	1	1	1	1	1	1	1	1	1	1	1	1	1	1	1	1	1	1	1	1	1	1	1	1	1	1	1	1	1	13	8	11	4	5	4	14	12	13	0	9	8	0	9
51	52	0	0	0	0	0	0	0	0	0	0	0	0	0	0	0	0	0	0	0	0	0	0	0	0	0	0	0	0	0	0	0	0	0	0	0	0	0	0	0	0	0	0	0	0	0	0	0	0
51	53	0	0	0	0	0	0	0	0	0	0	0	0	0	0	0	0	0	0	0	0	0	0	0	0	0	0	0	0	0	0	0	0	0	0	0	0	0	0	0	0	0	0	0	0	0	0	0	0
51	54	1	0	0	1	1	1	1	1	1	1	1	1	1	1	0	1	1	1	1	0	1	0	0	0	0	0	0	0	0	0	0	0	0	0	12	5	11	3	4	5	13	11	9	0	6	7	1	8
51	55	0	1	0	0	0	1	1	1	0	1	0	1	0	1	0	0	0	0	0	1	1	1	1	0	0	1	1	1	1	1	0	1	1	1	6	0	10	2	7	3	11	10	10	0	4	8	1	12
51	56	0	1	1	0	0	0	0	0	0	0	1	1	0	0	0	0	0	0	1	0	1	1	1	1	0	1	1	1	1	1	0	1	1	1	9	3	10	3	9	4	10	8	9	1	5	8	2	8
51	57	1	0	1	1	1	1	1	1	0	1	1	0	1	1	1	1	1	1	0	0	0	0	0	0	0	0	1	0	0	1	1	1	0	0	10	4	11	0	5	5	7	8	13	0	5	7	0	8
51	58	0	1	0	0	0	0	0	0	0	0	1	0	0	0	0	0	1	0	1	0	1	0	1	1	1	1	1	1	1	1	1	1	1	1	11	2	12	2	3	2	10	8	8	1	7	6	0	7
51	59	0	0	0	0	0	0	0	0	0	0	0	0	0	0	0	0	0	0	0	0	0	0	0	0	0	0	0	0	0	0	0	0	0	0	0	0	0	0	0	0	0	0	0	0	0	0	0	0
51	60	1	0	1	1	1	1	0	1	0	0	1	1	1	1	1	0	1	0	1	0	0	0	0	0	1	0	0	0	1	1	1	1	0	0	14	6	15	6	10	6	12	15	12	0	8	7	0	11
51	61	0	0	0	0	0	0	0	0	0	0	0	0	0	0	0	0	0	0	0	0	0	0	0	0	0	0	0	0	0	0	0	0	0	0	0	0	0	0	0	0	0	0	0	0	0	0	0	0
51	62	0	1	0	0	1	1	0	1	1	0	0	0	1	0	0	0	0	1	1	1	0	0	1	1	1	1	1	0	1	0	0	1	1	1	12	2	12	1	8	9	12	10	10	0	4	8	1	10
51	63	0	0	0	0	0	0	0	0	0	0	0	0	0	0	0	0	0	0	0	0	0	0	0	0	0	0	0	0	0	0	0	0	0	0	0	0	0	0	0	0	0	0	0	0	0	0	0	0
51	64	1	0	0	1	1	1	1	1	1	1	1	1	0	1	1	1	0	0	0	1	0	1	0	0	0	0	1	0	0	0	0	0	0	0	12	1	11	0	5	1	6	8	10	0	6	8	0	10
51	65	0	1	1	0	0	0	0	0	0	0	0	0	1	0	0	1	0	1	1	1	1	1	1	1	1	1	1	0	1	1	0	1	0	0	10	2	10	0	8	6	10	10	11	2	5	7	1	5
51	66	1	0	1	0	1	0	1	0	1	1	1	1	1	1	1	1	1	0	0	0	0	1	1	0	0	1	0	0	0	0	0	1	0	0	12	5	13	1	6	6	9	11	10	0	4	4	1	11
51	67	0	0	0	0	0	0	0	0	0	0	0	0	0	0	0	0	0	0	0	0	0	0	0	0	0	0	0	0	0	0	0	0	0	0	0	0	0	0	0	0	0	0	0	0	0	0	0	0
51	68	0	0	0	0	0	0	0	0	0	0	0	0	0	0	0	0	0	0	0	0	0	0	0	0	0	0	0	0	0	0	0	0	0	0	0	0	0	0	0	0	0	0	0	0	0	0	0	0
51	69	1	1	1	1	1	1	1	1	1	1	1	1	1	1	1	1	1	1	1	1	1	1	1	1	1	1	1	1	1	1	1	1	1	1	12	7	11	3	11	10	13	8	11	0	8	8	0	8
51	70	1	0	0	1	0	1	1	0	1	0	0	1	1	0	1	1	1	1	0	1	0	0	0	0	0	0	1	0	0	0	0	0	0	1	5	1	4	1	0	2	3	6	6	0	3	4	0	5
51	71	1	1	1	1	1	1	1	1	1	1	1	1	1	1	1	1	1	1	1	1	1	1	1	1	1	1	1	1	1	1	1	1	1	1	10	5	11	1	8	4	13	13	11	0	8	9	0	7
51	72	1	0	1	1	1	0	1	1	1	1	1	1	1	0	0	0	1	0	0	0	0	0	0	0	0	0	0	0	0	0	1	0	0	0	10	4	12	1	4	4	9	10	9	0	6	5	0	6
51	73	0	0	0	0	0	0	0	0	0	0	0	0	0	0	0	0	0	0	0	0	0	0	0	0	0	0	0	0	0	0	0	0	0	0	0	0	0	0	0	0	0	0	0	0	0	0	0	0
51	74	0	1	0	0	0	0	0	1	1	0	0	0	0	0	1	0	0	1	1	1	1	1	1	1	1	1	1	1	1	1	1	1	0	0	12	2	11	2	7	4	10	14	9	0	9	9	0	9
51	75	0	1	0	0	0	0	0	0	0	1	0	0	0	0	1	0	0	0	1	1	0	0	1	1	1	0	1	1	1	1	1	0	0	1	8	2	11	1	7	4	7	7	9	0	3	6	1	5
51	76	1	1	1	1	1	1	1	1	1	1	1	1	1	1	1	1	1	1	1	1	1	1	1	1	1	1	1	1	1	1	1	1	1	1	11	2	16	2	6	6	10	11	12	0	6	7	1	10
51	77	0	0	0	0	0	0	0	0	0	0	0	0	0	0	0	0	0	0	0	0	0	0	0	0	0	0	0	0	0	0	0	0	0	0	0	0	0	0	0	0	0	0	0	0	0	0	0	0
51	78	1	0	1	0	0	1	1	0	0	1	1	0	1	1	1	0	1	1	0	0	0	0	0	0	0	1	1	1	0	0	1	0	0	0	14	4	11	4	4	7	11	9	12	0	10	9	0	10
51	79	0	0	0	0	0	0	0	0	0	0	0	0	0	0	0	0	0	0	0	0	0	0	0	0	0	0	0	0	0	0	0	0	0	0	0	0	0	0	0	0	0	0	0	0	0	0	0	0
51	80	1	1	1	1	1	1	1	1	1	1	1	1	1	1	1	1	1	1	1	1	1	1	1	1	1	1	1	1	1	1	1	1	1	1	14	8	14	3	7	8	14	13	10	0	10	10	0	9
51	81	0	1	1	0	0	0	0	0	1	0	0	0	0	1	0	1	0	0	1	1	1	1	1	0	1	0	1	1	1	1	1	1	1	0	13	4	11	0	4	2	12	12	9	0	2	8	0	9
51	82	1	0	1	1	1	1	1	1	1	1	0	1	1	1	1	1	1	1	0	0	0	1	0	1	1	0	1	0	0	0	0	0	0	0	11	3	11	0	5	3	12	9	9	0	8	4	0	6
51	83	1	1	1	1	1	1	1	1	1	1	1	1	1	1	1	1	1	1	1	1	1	1	1	1	1	1	1	1	1	1	1	1	1	1	14	4	16	1	4	4	12	12	10	0	4	6	0	9
51	84	1	0	1	1	1	1	1	0	0	1	1	1	0	0	1	0	1	1	0	0	0	0	0	1	0	0	0	0	1	0	0	0	0	0	9	0	13	2	2	5	11	11	8	0	6	6	0	6
51	85	1	0	1	1	1	1	0	0	0	1	1	1	1	1	1	1	1	1	0	1	0	0	0	1	1	0	0	1	0	0	0	0	0	1	11	4	10	2	5	5	10	11	9	0	8	4	0	8
51	86	1	1	1	1	1	1	1	1	1	1	1	1	1	1	1	1	1	1	1	1	1	1	1	1	1	1	1	1	1	1	1	1	1	1	15	1	10	3	5	4	9	11	9	0	9	7	0	10
51	87	0	1	1	0	0	0	0	0	0	1	1	0	1	1	0	1	0	0	1	1	0	1	1	0	1	0	1	1	1	1	1	1	1	1	14	5	9	0	5	4	11	10	9	0	4	2	1	7
51	88	1	1	1	1	1	1	1	1	1	1	1	1	1	1	1	1	1	1	1	1	1	1	1	1	1	1	1	1	1	1	1	1	1	1	14	3	12	2	7	7	9	11	9	0	5	7	0	8
51	89	1	1	1	1	1	1	1	1	1	1	1	1	1	1	1	1	1	1	1	1	1	1	1	1	1	1	1	1	1	1	1	1	1	1	9	7	12	2	7	3	8	11	11	0	4	8	0	11
51	90	0	0	0	0	0	0	0	0	0	0	0	0	0	0	0	0	0	0	0	0	0	0	0	0	0	0	0	0	0	0	0	0	0	0	0	0	0	0	0	0	0	0	0	0	0	0	0	0
51	91	1	0	1	0	0	1	0	1	1	1	1	0	0	1	1	1	1	1	0	0	0	0	0	0	0	0	0	0	0	1	0	0	1	1	10	3	12	1	6	0	9	8	9	1	4	7	2	5
51	92	0	1	1	1	0	1	0	1	0	0	1	0	0	0	0	1	1	0	1	1	0	1	1	1	0	0	1	1	0	1	1	1	1	1	9	5	12	1	5	6	8	11	7	0	5	7	0	12
51	93	1	1	1	1	1	1	1	1	1	1	1	1	1	1	1	1	1	1	1	1	1	1	1	1	1	1	1	1	1	1	1	1	1	1	11	2	12	3	6	3	11	11	10	0	3	10	0	7
51	94	0	1	0	1	0	1	0	1	0	0	1	1	0	0	0	1	1	0	1	1	1	1	1	0	1	1	1	1	1	1	0	0	1	1	10	4	10	1	7	6	9	10	10	0	5	5	1	9
51	95	0	1	0	1	0	0	0	0	0	0	0	0	0	1	0	0	0	0	0	1	1	1	1	1	1	1	1	1	1	1	0	0	0	1	7	1	9	2	2	2	10	6	8	0	2	5	1	6
51	96	1	0	1	1	0	0	1	1	1	1	1	0	1	1	1	1	1	1	0	0	0	0	0	0	0	0	0	1	1	0	1	1	0	0	11	2	10	2	8	1	8	9	8	0	3	5	0	10
51	97	0	0	0	0	0	0	0	0	0	0	0	0	0	0	0	0	0	0	0	0	0	0	0	0	0	0	0	0	0	0	0	0	0	0	0	0	0	0	0	0	0	0	0	0	0	0	0	0
51	98	1	0	0	1	0	0	1	1	1	0	1	0	1	1	1	1	1	0	0	1	0	0	0	0	0	1	0	0	0	0	1	0	0	1	10	0	12	1	3	4	8	9	9	0	5	5	0	4
51	99	0	0	0	0	0	0	0	0	0	0	0	0	0	0	0	0	0	0	0	0	0	0	0	0	0	0	0	0	0	0	0	0	0	0	0	0	0	0	0	0	0	0	0	0	0	0	0	0
51	100	1	0	0	1	1	0	1	1	0	1	1	1	0	1	0	0	1	1	0	0	1	1	0	0	0	0	0	0	0	0	0	0	0	0	12	2	13	5	8	5	11	10	12	0	5	9	1	9
51	101	1	0	1	1	1	1	1	1	1	1	1	0	1	1	1	0	0	1	1	1	0	0	0	0	0	1	0	0	0	1	0	1	0	0	12	3	11	1	7	4	9	7	9	0	6	8	0	6
51	102	1	1	1	1	1	1	1	1	1	1	1	1	1	1	1	1	1	1	1	1	1	1	1	1	1	1	1	1	1	1	1	1	1	1	14	3	12	3	10	5	10	11	12	0	3	7	0	12
51	103	1	1	1	1	1	1	1	1	1	1	1	1	1	1	1	1	1	1	1	1	1	1	1	1	1	1	1	1	1	1	1	1	1	1	11	4	11	3	6	9	9	11	9	0	4	5	0	4
51	104	1	1	1	1	1	1	1	1	1	1	1	1	1	1	1	1	1	1	1	1	1	1	1	1	1	1	1	1	1	1	1	1	1	1	11	3	11	3	6	5	10	12	11	0	4	7	0	4
51	105	1	1	1	1	1	1	1	1	1	1	1	1	1	1	1	1	1	1	1	1	1	1	1	1	1	1	1	1	1	1	1	1	1	1	11	6	12	3	8	5	11	14	10	0	7	7	0	9
51	106	0	0	0	0	0	0	0	0	0	0	0	0	0	0	0	0	0	0	0	0	0	0	0	0	0	0	0	0	0	0	0	0	0	0	0	0	0	0	0	0	0	0	0	0	0	0	0	0
51	107	1	0	0	1	1	0	1	0	1	1	1	0	1	0	1	1	1	1	0	0	0	0	1	0	0	0	1	0	1	0	0	1	1	0	8	2	13	2	5	2	10	7	8	0	1	9	0	9
51	108	0	0	0	0	0	0	0	0	0	0	0	0	0	0	0	0	0	0	0	0	0	0	0	0	0	0	0	0	0	0	0	0	0	0	0	0	0	0	0	0	0	0	0	0	0	0	0	0
51	109	0	1	1	0	1	0	0	1	0	0	0	0	0	0	0	1	0	0	0	1	1	1	1	0	1	1	1	1	1	1	1	1	1	1	13	4	7	2	6	8	11	9	9	0	6	7	2	14
51	110	0	0	0	0	0	0	0	0	0	0	0	0	0	0	0	0	0	0	0	0	0	0	0	0	0	0	0	0	0	0	0	0	0	0	0	0	0	0	0	0	0	0	0	0	0	0	0	0
51	111	0	0	0	0	0	0	0	0	0	0	0	0	0	0	0	0	0	0	0	0	0	0	0	0	0	0	0	0	0	0	0	0	0	0	0	0	0	0	0	0	0	0	0	0	0	0	0	0
51	112	1	1	1	1	1	1	1	1	1	1	1	1	1	1	1	1	1	1	1	1	1	1	1	1	1	1	1	1	1	1	1	1	1	1	18	8	13	8	8	10	14	11	9	0	10	9	0	12
51	113	1	0	1	1	0	1	1	0	1	1	1	1	1	1	1	1	1	0	0	1	0	1	0	0	0	0	0	0	0	0	0	1	0	1	7	1	11	1	7	1	10	4	7	0	3	7	0	9
51	114	0	1	0	1	0	1	1	0	0	1	0	0	0	1	1	0	1	0	1	1	1	1	0	1	0	1	1	1	1	1	1	1	1	1	9	1	9	0	5	1	7	12	8	0	3	8	1	5
51	115	0	0	0	0	0	0	0	0	0	0	0	0	0	0	0	0	0	0	0	0	0	0	0	0	0	0	0	0	0	0	0	0	0	0	0	0	0	0	0	0	0	0	0	0	0	0	0	0
51	116	0	0	0	0	0	0	0	0	0	0	0	0	0	0	0	0	0	0	0	0	0	0	0	0	0	0	0	0	0	0	0	0	0	0	0	0	0	0	0	0	0	0	0	0	0	0	0	0
51	117	0	0	0	0	0	0	0	0	0	0	0	0	0	0	0	0	0	0	0	0	0	0	0	0	0	0	0	0	0	0	0	0	0	0	0	0	0	0	0	0	0	0	0	0	0	0	0	0
51	118	0	0	0	0	0	0	0	0	0	0	0	0	0	0	0	0	0	0	0	0	0	0	0	0	0	0	0	0	0	0	0	0	0	0	0	0	0	0	0	0	0	0	0	0	0	0	0	0
51	119	1	1	1	1	1	1	1	1	1	1	1	1	1	1	1	1	1	1	1	1	1	1	1	1	1	1	1	1	1	1	1	1	1	1	10	5	8	2	6	3	9	12	8	0	3	5	0	5
51	120	0	1	0	0	0	0	0	0	0	1	0	1	0	0	0	1	1	0	1	1	1	1	1	1	1	0	1	1	0	0	1	1	0	1	10	3	14	0	3	4	10	10	10	1	2	9	0	5
51	121	1	0	1	1	0	1	1	1	1	1	1	1	1	0	1	1	1	0	0	1	0	1	0	1	0	0	1	0	0	0	0	1	1	1	8	2	10	2	4	2	7	4	9	0	6	6	0	8
51	122	1	0	1	0	1	1	1	1	1	1	0	1	1	1	1	1	1	1	0	0	0	0	0	0	1	0	1	1	0	1	1	0	1	0	11	6	11	2	6	4	10	11	12	0	6	6	0	11
51	123	1	0	1	1	1	1	1	0	1	1	1	1	0	0	1	1	1	0	0	0	0	0	1	0	0	0	0	0	0	0	1	0	1	1	11	4	12	0	3	5	9	9	8	0	6	5	0	7
51	124	1	0	1	0	1	1	0	1	1	1	0	1	0	1	1	0	0	1	0	0	0	0	0	0	1	0	1	0	0	1	1	1	0	0	7	1	11	2	6	4	12	11	7	0	7	5	0	5
51	125	1	0	0	1	1	1	0	1	1	1	1	1	1	1	1	1	1	1	0	0	0	0	1	0	1	1	0	0	0	0	0	0	1	0	13	1	11	2	4	5	11	10	8	0	4	10	0	12
51	126	1	0	1	1	1	1	0	1	1	1	1	1	0	1	0	1	1	0	1	0	0	1	0	0	0	0	0	0	0	0	0	0	0	0	13	2	13	4	5	5	10	11	8	0	8	8	0	9
51	127	0	0	0	0	0	0	0	0	0	0	0	0	0	0	0	0	0	0	0	0	0	0	0	0	0	0	0	0	0	0	0	0	0	0	0	0	0	0	0	0	0	0	0	0	0	0	0	0
51	128	0	1	0	0	0	0	0	0	1	0	0	1	0	0	0	0	0	0	1	1	0	1	1	0	1	0	1	0	1	0	1	1	0	0	10	4	6	1	3	5	8	9	12	0	8	6	1	8
51	129	0	0	0	0	0	0	0	0	0	0	0	0	0	0	0	0	0	0	0	0	0	0	0	0	0	0	0	0	0	0	0	0	0	0	0	0	0	0	0	0	0	0	0	0	0	0	0	0
51	130	1	1	1	1	1	1	1	1	1	1	1	1	1	1	1	1	1	1	1	1	1	1	1	1	1	1	1	1	1	1	1	1	1	1	15	3	13	2	8	10	10	15	9	0	7	10	0	7
51	131	0	0	0	0	0	0	0	0	0	0	0	0	0	0	0	0	0	0	0	0	0	0	0	0	0	0	0	0	0	0	0	0	0	0	0	0	0	0	0	0	0	0	0	0	0	0	0	0
51	132	1	1	1	1	1	1	1	1	1	1	1	1	1	1	1	1	1	1	1	1	1	1	1	1	1	1	1	1	1	1	1	1	1	1	18	4	12	0	8	7	10	13	11	0	7	6	0	11
51	133	0	0	0	0	0	0	0	0	0	0	0	0	0	0	0	0	0	0	0	0	0	0	0	0	0	0	0	0	0	0	0	0	0	0	0	0	0	0	0	0	0	0	0	0	0	0	0	0
51	134	0	0	0	0	0	0	0	0	0	0	0	0	0	0	0	0	0	0	0	0	0	0	0	0	0	0	0	0	0	0	0	0	0	0	0	0	0	0	0	0	0	0	0	0	0	0	0	0
51	135	1	0	1	1	1	1	0	1	0	0	1	1	1	1	1	1	1	0	0	0	0	0	1	1	0	0	0	1	0	0	0	0	1	0	16	7	13	3	5	10	12	14	7	0	8	7	0	6
51	136	1	0	0	0	1	0	0	1	1	1	1	1	1	0	1	1	1	0	0	0	0	0	1	0	0	0	1	0	0	0	1	0	0	1	8	5	12	3	3	2	7	10	9	0	4	4	0	6
51	137	1	1	1	1	1	1	1	1	1	1	1	1	1	1	1	1	1	1	1	1	1	1	1	1	1	1	1	1	1	1	1	1	1	1	11	5	13	2	3	2	12	12	11	0	8	7	0	9
51	138	1	0	1	1	1	1	1	0	1	1	0	1	1	1	1	0	1	0	0	1	0	0	0	1	0	1	0	0	1	0	0	0	1	0	11	3	10	1	5	3	9	10	8	0	5	3	0	10
51	139	1	1	1	1	1	1	1	1	1	1	1	1	1	1	1	1	1	1	1	1	1	1	1	1	1	1	1	1	1	1	1	1	1	1	7	4	11	3	8	6	8	11	9	0	8	8	0	7
51	140	1	1	1	1	1	1	1	1	1	1	1	1	1	1	1	1	1	1	1	1	1	1	1	1	1	1	1	1	1	1	1	1	1	1	10	7	11	5	4	7	12	9	9	0	7	9	0	10
51	141	1	0	1	1	1	1	0	1	1	1	1	0	1	0	1	0	1	1	0	0	0	0	0	1	0	0	1	1	0	1	0	0	0	0	10	1	9	1	5	5	10	9	8	0	3	8	0	12
51	142	0	1	0	1	0	0	0	1	0	1	0	0	0	0	0	1	1	0	1	0	1	1	0	1	0	1	1	1	1	1	1	1	1	1	9	2	11	1	7	3	6	7	10	0	2	6	0	8
51	143	0	0	0	0	0	0	0	0	0	0	0	0	0	0	0	0	0	0	0	0	0	0	0	0	0	0	0	0	0	0	0	0	0	0	0	0	1	0	0	0	0	0	0	0	0	0	0	0
51	144	1	1	1	1	1	1	1	1	1	1	1	1	1	1	1	1	1	1	1	1	1	1	1	1	1	1	1	1	1	1	1	1	1	1	14	8	12	4	11	5	10	12	9	0	7	6	0	6
51	145	1	1	1	1	1	1	1	1	1	1	1	1	1	1	1	1	1	1	1	1	1	1	1	1	1	1	1	1	1	1	1	1	1	1	14	1	10	7	5	5	11	10	13	0	7	9	0	11
51	146	1	0	1	0	1	0	1	1	1	0	1	1	1	1	1	1	1	0	0	0	0	0	0	0	0	1	1	0	1	1	1	0	1	1	8	1	9	1	5	7	7	14	11	0	6	6	0	10
51	147	1	0	1	1	0	0	1	1	1	0	0	0	1	1	1	0	1	0	0	1	0	0	0	1	0	0	1	0	0	1	0	0	1	0	7	2	8	1	4	5	5	8	8	0	2	6	0	5
51	148	0	1	0	0	0	0	0	0	0	0	0	0	0	0	0	0	0	0	0	1	1	1	1	1	1	1	0	1	1	1	1	0	1	0	12	4	7	2	5	3	9	7	8	0	3	5	0	8
51	149	0	0	0	0	0	0	0	0	0	0	0	0	0	0	0	0	0	0	0	0	0	0	0	0	0	0	0	0	0	0	0	0	0	0	0	0	0	0	0	0	0	0	0	0	0	0	0	0
51	150	0	0	0	0	0	0	0	0	0	0	0	0	0	0	0	0	0	0	0	0	0	0	0	0	0	0	0	0	0	0	0	0	0	0	0	0	0	0	0	0	0	0	0	0	0	0	0	0
51	151	1	1	1	1	1	1	1	1	1	1	1	1	1	1	1	1	1	1	1	1	1	1	1	1	1	1	1	1	1	1	1	1	1	1	14	8	12	2	7	7	10	14	9	0	7	11	0	8
51	152	1	0	1	1	1	1	1	1	1	1	1	0	0	1	1	1	1	0	1	1	0	1	0	0	1	0	0	0	0	0	0	0	0	0	7	1	9	3	4	2	8	7	8	0	2	3	0	10
51	153	0	0	0	0	0	0	0	0	0	0	0	0	0	0	0	0	0	0	0	0	0	0	0	0	0	0	0	0	0	0	0	0	0	0	0	0	0	0	0	0	0	0	0	0	0	0	0	0
51	154	1	0	0	0	1	0	0	1	1	1	1	1	1	0	0	1	0	0	0	0	1	0	0	0	1	0	1	0	0	0	1	0	0	0	10	2	9	4	4	5	11	10	13	0	6	8	1	8
51	155	1	0	1	1	0	1	1	1	1	0	1	1	0	1	0	1	1	1	0	0	1	1	0	0	0	0	0	1	1	0	0	0	0	0	10	2	13	3	6	1	9	7	10	0	3	6	0	5
51	156	1	1	1	1	1	1	1	1	1	1	1	1	1	1	1	1	1	1	1	1	1	1	1	1	1	1	1	1	1	1	1	1	1	1	9	3	14	1	7	7	10	12	13	0	5	8	0	7
51	157	0	1	0	1	0	0	0	0	0	0	1	0	0	0	0	0	0	0	1	1	0	1	0	1	1	0	1	1	1	1	1	1	1	1	7	2	12	1	4	3	6	4	10	0	2	5	1	7
51	158	0	1	0	0	0	0	0	0	0	0	0	0	0	0	0	1	1	0	0	1	1	0	1	0	1	1	1	0	1	1	1	1	1	1	6	2	11	1	8	3	10	8	10	0	4	8	0	9
51	159	0	0	0	0	0	0	0	0	0	0	0	0	0	0	0	0	0	0	0	0	0	0	0	0	0	0	0	0	0	0	0	0	0	0	0	0	0	0	0	0	0	0	0	0	0	0	0	0
51	160	1	0	0	1	0	0	1	1	1	1	0	1	1	1	1	1	1	1	0	0	0	0	0	0	0	0	0	0	1	1	1	0	1	0	11	5	10	1	9	5	5	14	12	0	7	8	0	10
51	161	1	0	0	1	1	1	1	1	1	1	1	1	1	1	1	1	0	1	0	0	0	0	0	0	1	0	0	1	0	0	0	0	0	0	6	1	9	0	5	4	10	5	6	0	3	3	0	12
51	162	1	1	1	1	1	1	1	1	1	1	1	1	1	1	1	1	1	1	1	1	1	1	1	1	1	1	1	1	1	1	1	1	1	1	14	2	13	2	7	7	9	13	9	0	4	6	0	12
51	163	1	1	1	1	1	1	1	1	1	1	1	1	1	1	1	1	1	1	1	1	1	1	1	1	1	1	1	1	1	1	1	1	1	1	14	4	12	2	4	4	9	12	8	0	6	6	0	7
51	164	0	0	0	0	0	0	0	0	0	0	0	0	0	0	0	0	0	0	0	0	0	0	0	0	0	0	0	0	0	0	0	0	0	0	0	0	0	0	0	0	0	0	0	0	0	0	0	0
51	165	1	0	1	1	1	0	1	1	0	1	1	1	0	1	1	0	1	1	0	1	0	0	0	0	0	0	0	1	0	0	0	0	0	0	14	4	11	2	6	3	11	7	12	0	7	5	0	9
51	166	0	1	0	0	0	0	0	0	1	0	0	1	0	0	1	1	1	0	1	1	1	1	1	1	1	1	0	1	1	1	1	1	0	1	10	5	10	1	7	4	12	8	8	1	4	6	1	7
51	167	0	1	1	0	1	0	0	1	1	1	0	0	0	0	1	0	0	1	1	1	1	1	1	1	1	1	0	1	1	1	1	1	1	0	10	5	12	0	6	4	8	12	10	0	4	8	1	5
51	168	1	0	0	1	1	1	1	0	1	1	0	1	0	0	0	1	0	1	0	1	0	0	1	0	0	1	0	1	0	0	0	0	1	0	8	1	7	0	2	2	4	4	9	0	3	2	1	6
51	169	0	0	0	0	0	0	0	0	0	0	0	0	0	0	0	0	0	0	0	0	0	0	0	0	0	0	0	0	0	0	0	0	0	0	0	0	0	0	0	0	0	0	0	0	0	0	0	0
51	170	0	1	0	0	0	0	0	0	0	0	0	0	0	0	0	1	1	0	0	1	1	0	0	0	1	0	1	0	0	1	1	0	1	1	11	2	9	3	6	4	9	11	9	0	4	9	1	11
51	171	1	0	1	1	1	0	1	1	1	1	0	0	1	0	0	1	0	1	0	0	1	0	0	0	1	0	0	0	1	0	0	0	1	0	7	1	6	0	2	2	5	7	11	0	2	1	1	3
51	172	0	0	0	0	0	0	0	0	0	0	0	0	0	0	0	0	0	0	0	0	0	0	0	0	0	0	0	0	0	0	0	0	0	0	0	0	0	0	0	0	0	0	0	0	0	0	0	0
51	173	0	1	1	1	1	0	1	0	1	0	0	0	0	0	0	0	0	0	0	0	1	0	1	1	1	1	1	1	1	1	0	1	1	0	15	3	10	1	11	7	9	12	12	0	6	8	0	7
51	174	1	1	1	1	1	1	1	1	1	1	1	1	1	1	1	1	1	1	1	1	1	1	1	1	1	1	1	1	1	1	1	1	1	1	13	6	10	4	7	5	10	14	8	0	7	7	0	9
51	175	0	1	0	1	0	1	1	0	0	0	0	0	0	0	0	0	1	0	1	1	1	0	1	0	1	1	1	0	0	1	1	1	1	0	7	6	12	1	3	1	8	10	10	0	1	7	0	10
51	176	1	0	0	0	0	0	1	1	1	1	1	1	1	1	1	1	1	1	0	0	1	1	0	0	0	0	0	0	0	0	0	0	0	0	9	1	6	1	5	1	7	9	8	0	0	4	1	7
51	177	1	0	1	1	1	1	0	1	0	1	1	1	0	1	1	1	1	1	0	0	0	0	1	0	0	0	0	0	1	1	0	0	0	1	10	6	6	1	6	6	10	11	8	0	8	8	0	7
51	178	1	0	1	0	1	1	1	0	1	1	1	1	1	1	1	1	1	1	0	0	0	0	0	1	0	1	0	0	1	0	1	0	0	1	12	3	9	2	5	0	11	10	8	0	4	4	0	7
51	179	1	1	1	1	1	1	1	1	1	1	1	1	1	1	1	1	1	1	1	1	1	1	1	1	1	1	1	1	1	1	1	1	1	1	12	5	9	3	1	8	8	13	9	0	7	9	0	12
51	180	0	1	0	0	0	0	0	0	0	0	0	0	1	0	0	0	1	1	1	1	0	1	0	0	1	1	1	1	1	1	0	1	1	1	6	0	8	0	6	0	7	6	11	1	4	2	2	6
51	181	0	1	0	0	1	0	1	0	0	0	0	0	0	0	1	0	0	0	1	1	1	0	1	1	1	1	0	1	1	0	1	1	1	1	8	1	9	0	5	4	10	11	8	1	4	6	1	8
51	182	0	0	0	0	0	0	0	0	0	0	0	0	0	0	0	0	0	0	0	0	0	0	0	0	0	0	0	0	0	0	0	0	0	0	0	0	0	0	0	0	0	0	0	0	0	0	0	0
51	183	1	0	1	0	1	1	1	0	0	1	1	0	1	1	1	0	1	1	0	1	0	0	0	0	1	0	0	0	0	0	0	0	1	0	13	2	13	2	8	7	10	9	9	0	4	8	1	11
51	184	1	1	1	1	1	1	1	1	1	1	1	1	1	1	1	1	1	1	1	1	1	1	1	1	1	1	1	1	1	1	1	1	1	1	10	3	11	3	5	5	9	13	12	0	10	7	0	6
51	185	1	1	1	1	1	1	1	1	1	1	1	1	1	1	1	1	1	1	1	1	1	1	1	1	1	1	1	1	1	1	1	1	1	1	10	4	13	4	8	5	11	14	12	0	6	9	0	11
51	186	1	0	1	0	1	1	0	1	1	1	1	1	1	1	1	0	1	0	0	0	0	0	0	0	1	0	0	0	1	0	0	0	0	0	10	0	9	1	4	2	11	9	11	0	5	8	0	8
51	187	0	0	0	0	0	0	0	0	0	0	0	0	0	0	0	0	0	0	0	0	0	0	0	0	0	0	0	0	0	0	0	0	0	0	0	0	0	0	0	0	0	0	0	0	0	0	0	0
51	188	0	0	0	0	0	0	0	0	0	0	0	0	0	0	0	0	0	0	0	0	0	0	0	0	0	0	0	0	0	0	0	0	0	0	0	0	0	0	0	0	0	0	0	0	0	0	0	0
51	189	0	0	0	0	0	0	0	0	0	0	0	0	0	0	0	0	0	0	0	0	0	0	0	0	0	0	0	0	0	0	0	0	0	0	0	0	0	0	0	0	0	0	0	0	0	0	0	0
51	190	1	0	0	0	1	0	1	1	1	1	1	1	1	1	1	0	0	0	0	0	0	1	0	0	0	0	1	0	1	0	1	1	0	1	13	5	10	3	10	3	10	11	12	0	8	9	1	10
51	191	1	1	1	1	1	1	1	1	1	1	1	1	1	1	1	1	1	1	1	1	1	1	1	1	1	1	1	1	1	1	1	1	1	1	14	4	11	3	6	8	10	12	13	0	6	8	0	8
51	192	0	1	0	0	0	0	0	0	1	0	0	0	0	0	0	1	1	0	1	1	1	0	0	1	1	1	1	1	1	0	1	1	1	1	8	1	10	0	3	2	7	11	8	0	3	5	1	8
51	193	0	1	0	0	1	1	0	1	0	0	0	0	0	0	1	0	0	0	0	1	1	1	0	1	0	1	1	0	0	1	0	1	1	0	10	1	6	1	4	2	9	4	9	0	2	2	0	6
51	194	0	0	0	0	0	0	0	0	0	0	0	0	0	0	0	0	0	0	0	0	0	0	0	0	0	0	0	0	0	0	0	0	0	0	0	0	0	0	0	0	0	0	0	0	0	0	0	0
51	195	1	0	0	1	1	1	1	0	0	1	1	1	1	0	1	1	1	1	0	1	0	0	1	0	0	0	0	0	0	1	1	0	1	1	2	0	3	1	0	0	1	2	2	0	0	0	0	1
51	196	1	0	1	0	1	0	0	1	1	1	1	1	1	1	1	1	1	1	0	0	1	0	0	0	0	0	0	0	0	0	0	1	0	0	11	1	10	3	6	2	13	12	10	0	6	9	1	7
51	197	0	0	0	0	0	0	0	0	0	0	0	0	0	0	0	0	0	0	0	0	0	0	0	0	0	0	0	0	0	0	0	0	0	0	0	0	0	0	0	0	0	0	0	0	0	0	0	0
51	198	1	1	1	1	1	1	1	1	1	1	1	1	1	1	1	1	1	1	1	1	1	1	1	1	1	1	1	1	1	1	1	1	1	1	17	11	13	3	5	11	10	14	10	0	14	4	0	11
51	199	1	0	0	1	1	0	1	1	1	0	1	1	1	0	1	1	1	1	0	1	1	0	1	0	1	0	1	0	1	0	1	0	1	1	11	3	8	2	5	3	8	8	12	0	2	6	0	6
51	200	1	0	1	1	0	1	0	1	1	0	1	1	1	1	0	1	0	0	1	1	1	1	1	1	1	1	0	1	0	1	0	0	1	0	12	4	12	3	7	4	9	10	7	0	5	7	1	8
51	201	0	0	0	0	0	0	0	0	0	0	0	0	0	0	0	0	0	0	0	0	0	0	0	0	0	0	0	0	0	0	0	0	0	0	0	0	0	0	0	0	0	0	0	0	0	0	0	0
51	202	1	0	1	0	1	0	1	1	1	0	0	1	0	1	0	0	1	0	1	0	0	0	0	1	0	0	1	0	0	1	1	0	0	1	13	7	8	1	9	5	12	11	12	0	7	10	0	5
51	203	1	0	1	0	1	1	1	1	1	1	1	1	0	1	1	1	1	1	0	0	0	0	0	0	0	0	0	0	0	0	0	0	0	1	8	1	11	1	4	4	9	11	9	0	3	7	1	7
51	204	1	1	1	1	1	1	1	1	1	1	1	1	1	1	1	1	1	1	1	1	1	1	1	1	1	1	1	1	1	1	1	1	1	1	11	5	11	3	5	5	10	14	12	0	7	5	0	7
51	205	1	1	1	1	1	1	1	1	1	1	1	1	1	1	1	1	1	1	1	1	1	1	1	1	1	1	1	1	1	1	1	1	1	1	9	7	14	1	6	7	13	11	8	0	7	7	0	6
51	206	0	0	0	0	0	0	0	0	0	0	0	0	0	0	0	0	0	0	0	0	0	0	0	0	0	0	0	0	0	0	0	0	0	0	0	0	0	0	0	0	0	0	0	0	0	0	0	0
51	207	0	0	0	0	0	0	0	0	0	0	0	0	0	0	0	0	0	0	0	0	0	0	0	0	0	0	0	0	0	0	0	0	0	0	0	0	0	0	0	0	0	0	0	0	0	0	0	0
51	208	0	0	0	0	0	0	0	0	0	0	0	0	0	0	0	0	0	0	0	0	0	0	0	0	0	0	0	0	0	0	0	0	0	0	0	0	0	0	0	0	0	0	0	0	0	0	0	0
51	209	0	0	0	0	0	0	0	0	0	0	0	0	0	0	0	0	0	0	0	0	0	0	0	0	0	0	0	0	0	0	0	0	0	0	0	0	0	0	0	0	0	0	0	0	0	0	0	0
51	210	1	0	1	1	1	1	1	1	1	0	1	1	0	1	1	1	1	0	0	1	0	0	0	0	0	0	0	0	0	0	0	1	0	0	20	8	14	1	8	9	12	13	11	0	9	9	0	10
51	211	1	1	1	1	1	1	1	1	1	1	1	1	1	1	1	1	1	1	1	1	1	1	1	1	1	1	1	1	1	1	1	1	1	1	10	2	13	0	6	3	10	14	9	0	5	10	1	7
51	212	0	1	0	0	0	1	0	1	1	0	1	0	0	0	0	1	0	0	0	1	1	0	0	1	1	0	1	0	0	1	0	1	1	1	7	1	8	2	5	1	9	6	8	0	2	4	2	5
51	213	1	1	1	1	1	1	1	1	1	1	1	1	1	1	1	1	1	1	1	1	1	1	1	1	1	1	1	1	1	1	1	1	1	1	7	4	6	2	5	4	11	9	9	0	5	8	0	5
51	214	1	1	1	1	1	1	1	1	1	1	1	1	1	1	1	1	1	1	1	1	1	1	1	1	1	1	1	1	1	1	1	1	1	1	10	2	14	3	7	5	11	10	12	0	5	4	0	10
51	215	0	1	0	0	1	1	1	0	0	0	0	0	0	0	0	1	0	0	1	1	1	0	1	0	1	0	1	1	1	1	1	0	0	1	8	4	12	1	5	2	9	7	9	0	0	6	1	6
51	216	0	0	0	0	0	0	0	0	0	0	0	0	0	0	0	0	0	0	0	0	0	0	0	0	0	0	0	0	0	0	0	0	0	0	0	0	0	0	0	0	0	0	0	0	0	0	0	0
51	217	0	1	0	1	1	0	1	0	0	1	0	0	1	0	0	0	0	0	1	0	1	1	0	1	1	1	1	1	1	1	1	1	0	1	15	5	12	0	8	9	12	12	10	0	8	8	0	12
51	218	1	1	1	1	1	1	1	1	1	1	1	1	1	1	1	1	1	1	1	1	1	1	1	1	1	1	1	1	1	1	1	1	1	1	12	5	11	4	10	7	14	13	12	0	6	5	0	9
51	219	1	0	1	0	1	0	1	1	1	0	1	0	1	1	0	1	1	1	0	0	0	0	0	1	0	0	0	1	0	1	0	0	0	0	8	3	12	3	5	4	10	11	6	0	4	4	1	8
51	220	0	0	0	0	0	0	0	0	0	0	0	0	0	0	0	0	0	0	0	0	0	0	0	0	0	0	0	0	0	0	0	0	0	0	0	0	0	0	0	0	0	0	0	0	0	0	0	0
51	221	1	0	1	0	0	1	1	1	1	1	1	1	0	0	1	1	1	1	0	0	1	0	0	0	1	0	0	0	0	0	0	0	0	0	9	6	12	0	5	3	9	9	10	0	3	7	0	8
51	222	1	0	1	1	1	1	1	0	1	1	1	1	1	1	1	1	1	1	0	0	0	0	0	0	0	0	0	1	1	0	0	0	0	0	7	4	8	1	6	3	9	11	10	0	3	6	0	5
51	223	1	0	0	0	1	1	1	1	1	0	1	1	1	1	1	1	1	0	0	0	0	0	1	0	0	0	0	0	0	0	0	0	1	1	10	4	12	1	0	1	10	7	11	0	4	3	1	8
51	224	1	0	1	0	1	1	1	1	1	1	1	1	0	0	1	1	0	0	0	0	0	0	0	0	0	0	0	1	0	0	0	0	0	0	9	1	8	2	3	2	7	5	7	0	2	5	0	6
51	225	0	0	0	0	0	0	0	0	0	0	0	0	0	0	0	0	0	0	0	0	0	0	0	0	0	0	0	0	0	0	0	0	0	0	0	0	0	0	0	0	0	0	0	0	0	0	0	0
51	226	0	1	0	0	1	0	1	0	0	0	0	0	0	1	0	0	0	0	1	0	1	1	1	1	1	1	1	1	1	1	1	0	1	1	14	2	8	1	9	5	9	16	12	0	7	7	1	10
51	227	1	1	1	1	1	1	1	1	1	1	1	1	1	1	1	1	1	1	1	1	1	1	1	1	1	1	1	1	1	1	1	1	1	1	12	2	9	4	9	5	13	11	9	0	5	6	0	10
51	228	1	1	1	1	1	1	1	1	1	1	1	1	1	1	1	1	1	1	1	1	1	1	1	1	1	1	1	1	1	1	1	1	1	1	10	4	13	1	1	3	12	12	11	0	5	7	0	9
51	229	0	1	0	1	0	0	0	0	0	0	0	1	0	1	1	0	0	0	1	1	0	1	0	1	1	1	1	1	1	1	1	1	1	1	10	3	11	2	4	4	11	14	11	0	4	10	0	7
51	230	0	1	0	0	0	0	1	0	0	0	0	0	0	1	0	1	1	0	0	0	1	0	1	0	1	1	1	1	0	1	0	1	1	1	9	2	10	1	3	1	10	6	9	1	3	7	0	6
51	231	0	1	1	1	0	0	0	0	0	0	0	0	0	0	0	1	0	0	1	0	1	1	0	0	1	0	1	1	1	1	1	0	1	0	8	3	11	2	6	3	11	9	8	0	2	6	1	8
51	232	1	0	1	1	0	1	1	0	1	1	1	1	0	1	1	1	1	1	1	0	1	0	0	0	0	1	0	1	0	1	0	0	0	0	9	3	11	3	6	5	10	9	11	0	4	9	0	7
51	233	0	0	0	0	0	0	0	0	0	0	0	0	0	0	0	0	0	0	0	0	0	0	0	0	0	0	0	0	0	0	0	0	0	0	0	0	0	0	0	0	0	0	0	0	0	0	0	0
51	234	0	0	0	0	0	0	0	0	0	0	0	0	0	0	0	0	0	0	0	0	0	0	0	0	0	0	0	0	0	0	0	0	0	0	0	0	0	0	0	0	0	0	0	0	0	0	0	0
51	235	1	0	1	1	1	1	1	1	1	0	1	1	1	1	1	1	1	0	0	0	0	0	0	1	0	0	0	0	1	0	0	0	0	1	13	7	11	3	9	7	11	12	10	0	8	10	0	14
51	236	1	0	1	1	1	1	0	1	1	1	1	1	1	1	1	1	1	1	1	0	0	0	1	0	0	0	1	0	1	0	0	0	0	0	13	3	15	3	7	4	10	7	9	0	6	4	0	7
51	237	1	1	1	1	1	1	1	1	1	1	1	1	1	1	1	1	1	1	1	1	1	1	1	1	1	1	1	1	1	1	1	1	1	1	10	1	12	2	6	6	11	11	10	0	6	7	0	8
51	238	1	1	1	1	1	1	1	1	1	1	1	1	1	1	1	1	1	1	1	1	1	1	1	1	1	1	1	1	1	1	1	1	1	1	8	8	12	2	5	7	8	11	12	0	2	11	0	9
51	239	1	0	1	1	1	1	1	1	1	0	1	0	1	1	0	1	1	1	0	0	0	0	0	1	1	0	0	0	0	1	1	0	0	0	12	1	8	2	6	3	11	7	11	0	6	4	0	7
51	240	1	1	1	1	1	1	1	1	1	1	1	1	1	1	1	1	1	1	1	1	1	1	1	1	1	1	1	1	1	1	1	1	1	1	12	2	12	1	8	3	11	12	10	0	4	8	1	6
51	241	0	0	0	0	0	0	0	0	0	0	0	0	0	0	0	0	0	0	0	0	0	0	0	0	0	0	0	0	0	0	0	0	0	0	0	0	0	0	0	0	0	0	0	0	0	0	0	0
51	242	1	0	1	0	1	1	0	0	1	1	0	0	1	0	1	1	1	0	0	1	1	0	1	0	1	0	0	0	1	0	0	0	0	0	11	5	10	0	8	2	13	9	10	0	4	5	2	8
51	243	1	0	1	0	1	1	1	0	1	1	0	1	1	1	0	1	1	1	0	0	1	0	1	0	0	0	0	0	0	0	0	0	0	0	11	1	11	0	5	2	11	7	9	1	8	7	1	7
51	244	1	0	1	1	1	1	1	0	0	1	1	1	1	0	1	1	1	1	0	0	1	0	1	0	0	1	0	0	0	0	1	0	0	0	18	5	13	1	5	5	11	10	13	0	4	9	0	8
51	245	1	0	1	1	1	1	1	1	1	1	1	1	1	1	1	1	1	0	1	0	0	0	1	1	0	0	0	1	0	0	1	0	0	0	10	3	10	4	11	4	13	12	9	0	7	5	0	8
51	246	1	0	1	1	1	1	1	1	1	0	1	0	1	1	1	0	1	1	0	0	0	0	0	1	0	0	1	1	0	0	0	0	0	0	8	3	10	1	6	0	9	6	10	0	3	5	0	5
51	247	1	1	1	1	1	1	1	1	1	1	1	1	1	1	1	1	1	1	1	1	1	1	1	1	1	1	1	1	1	1	1	1	1	1	12	3	11	4	8	7	12	9	9	0	5	5	1	9
51	248	0	0	0	0	0	0	0	0	0	0	0	0	0	0	0	0	0	0	0	0	0	0	0	0	0	0	0	0	0	0	0	0	0	0	0	0	0	0	0	0	0	0	0	0	0	0	0	0
51	249	1	0	1	1	0	1	1	1	1	0	0	1	0	1	1	1	0	0	1	0	0	0	0	0	0	0	1	0	1	0	0	0	1	0	13	3	11	1	7	3	8	9	9	0	6	5	0	9
51	250	0	0	0	0	0	0	0	0	0	0	0	0	0	0	0	0	0	0	0	0	0	0	0	0	0	0	0	0	0	0	0	0	0	0	0	0	0	0	0	0	0	0	0	0	0	0	0	0
51	251	1	1	1	1	1	1	1	1	1	1	1	1	1	1	1	1	1	1	1	1	1	1	1	1	1	1	1	1	1	1	1	1	1	1	13	7	15	3	8	6	12	13	15	0	8	8	0	11
51	252	1	1	1	1	1	1	1	1	1	1	1	1	1	1	1	1	1	1	1	1	1	1	1	1	1	1	1	1	1	1	1	1	1	1	16	6	16	5	6	7	10	12	11	0	5	7	0	5
51	253	1	0	0	1	0	1	1	0	1	1	1	0	1	1	1	0	1	0	1	0	0	0	0	0	1	1	0	0	0	0	1	0	0	1	7	0	8	1	5	4	9	11	9	0	6	5	0	4
51	254	1	0	1	1	1	1	1	1	0	1	1	0	1	1	1	1	1	0	1	0	1	0	0	1	0	0	1	1	0	1	0	0	0	0	9	3	12	3	7	5	10	13	10	0	9	6	0	6
51	255	0	1	1	0	0	0	0	0	0	0	1	0	0	0	0	1	0	1	1	1	1	1	1	1	1	1	0	1	1	1	0	0	1	1	10	3	9	3	4	2	10	7	9	0	5	8	0	7
51	256	1	1	1	1	1	1	1	1	1	1	1	1	1	1	1	1	1	1	1	1	1	1	1	1	1	1	1	1	1	1	1	1	1	1	10	3	13	2	7	5	12	13	10	0	5	8	0	8
61	1	1	1	1	1	1	1	1	1	1	1	1	1	1	1	1	1	1	1	1	1	1	1	1	1	1	1	1	1	1	1	1	1	1	1	9	1	2	0	0	1	14	0	9	0	8	11	0	8
61	2	0	1	1	0	0	1	0	0	0	0	0	0	0	0	0	0	0	0	1	1	1	1	1	1	1	1	1	1	0	1	0	1	1	1	11	8	13	1	5	7	14	8	9	0	8	5	2	9
61	3	0	1	0	1	1	0	0	0	0	0	0	0	1	1	0	0	0	0	0	0	1	1	0	1	1	1	1	1	0	1	1	1	1	1	4	0	1	0	0	0	1	4	5	0	2	1	1	1
61	4	0	1	1	0	0	0	0	0	0	0	0	0	0	0	0	1	0	0	0	0	0	1	1	1	1	0	1	0	1	0	1	0	0	1	6	2	11	0	7	4	9	7	9	2	4	6	3	9
61	5	0	1	0	0	1	0	0	0	1	0	0	0	1	0	0	0	0	0	1	1	1	0	0	1	0	1	1	1	0	1	1	0	0	1	12	3	11	3	9	3	11	10	9	0	8	6	1	10
61	6	1	0	1	1	1	1	1	1	1	0	1	1	1	1	1	1	0	1	0	0	0	1	0	0	0	1	0	0	0	1	1	0	0	0	13	5	12	2	6	6	10	10	12	0	7	7	0	12
61	7	0	1	0	0	0	1	1	0	0	0	0	0	1	1	0	0	0	1	1	0	0	1	1	1	1	0	1	1	1	0	0	1	1	0	6	1	9	0	2	2	7	6	6	0	3	6	2	5
61	8	1	1	1	1	1	1	1	1	1	1	1	1	1	1	1	1	1	1	1	1	1	1	1	1	1	1	1	1	1	1	1	1	1	1	10	6	11	4	4	8	10	9	10	0	10	4	0	8
61	9	1	0	0	1	1	1	1	1	0	1	1	1	0	1	0	1	0	0	0	1	0	0	1	0	0	0	0	1	0	0	0	0	1	0	9	3	8	0	4	5	8	6	8	0	5	5	0	9
61	10	0	1	0	1	0	0	0	0	0	0	0	0	1	0	0	1	1	1	1	1	1	0	1	1	1	1	1	0	1	1	1	1	1	1	12	1	11	0	8	6	8	11	9	0	6	5	0	8
61	11	1	1	1	1	1	1	1	1	1	1	1	1	1	1	1	1	1	1	1	1	1	1	1	1	1	1	1	1	1	1	1	1	1	1	12	5	10	2	7	8	10	11	10	0	6	10	0	13
61	12	1	0	0	0	1	0	1	1	1	0	1	1	0	1	1	1	1	1	1	0	0	0	0	0	1	1	0	0	1	1	0	0	0	0	11	2	10	2	6	3	6	10	10	0	7	8	2	8
61	13	0	1	1	0	0	0	0	1	0	0	0	1	0	0	0	1	0	0	1	1	1	0	0	0	0	1	1	1	1	1	0	1	0	0	8	4	10	1	4	5	9	8	10	0	5	8	0	7
61	14	0	0	0	0	0	0	0	0	0	0	0	0	0	0	0	0	0	0	0	0	0	0	0	0	0	0	0	0	0	0	0	0	0	0	0	0	0	0	0	0	0	0	0	0	0	0	0	0
61	15	0	0	0	0	0	0	0	0	0	0	0	0	0	0	0	0	0	0	0	0	0	0	0	0	0	0	0	0	0	0	0	0	0	0	0	0	0	0	0	0	0	0	0	0	0	0	0	0
61	16	0	1	1	0	1	0	1	0	0	0	1	1	1	0	0	0	0	0	0	1	1	1	1	1	0	1	1	0	0	1	1	1	0	1	14	9	13	5	9	4	14	13	13	0	9	9	3	10
61	17	0	1	0	0	0	0	0	0	0	0	0	1	0	0	0	1	0	0	1	1	0	0	1	0	0	1	0	0	1	0	0	0	0	0	9	1	7	0	4	2	7	5	8	0	3	4	0	3
61	18	1	0	1	1	1	0	1	1	1	1	1	1	1	1	0	1	0	1	1	0	0	1	1	0	0	0	0	0	0	0	0	0	0	1	10	4	11	3	6	0	5	9	10	0	2	4	0	6
61	19	0	0	0	0	0	0	0	0	0	0	0	0	0	0	0	0	0	0	0	0	0	0	0	0	0	0	0	0	0	0	0	0	0	0	0	0	0	0	0	0	0	0	0	0	0	0	0	0
61	20	1	1	1	1	1	1	1	1	1	1	1	1	1	1	1	1	1	1	1	1	1	1	1	1	1	1	1	1	1	1	1	1	1	1	12	5	12	2	7	8	11	14	13	0	9	6	1	11
61	21	0	0	0	0	0	0	0	0	0	0	0	0	0	0	0	0	0	0	0	0	0	0	0	0	0	0	0	0	0	0	0	0	0	0	0	0	0	0	0	0	0	0	0	0	0	0	0	0
61	22	1	0	1	1	1	1	1	1	1	1	1	1	0	0	1	1	0	1	1	0	0	0	0	0	0	0	0	0	1	0	1	0	0	0	10	6	13	1	5	7	11	13	11	0	6	10	0	7
61	23	1	1	1	1	1	1	1	1	1	1	1	1	1	1	1	1	1	1	1	1	1	1	1	1	1	1	1	1	1	1	1	1	1	1	10	7	13	3	9	8	14	10	10	0	7	8	0	13
61	24	0	1	0	0	0	0	0	0	1	1	1	0	0	1	0	1	1	0	0	0	1	0	0	0	1	1	1	1	1	1	0	1	1	1	8	3	12	1	3	3	5	6	8	0	5	6	1	9
61	25	1	0	1	1	0	1	1	0	1	1	1	1	1	1	1	1	0	1	0	0	0	0	0	1	1	1	0	0	0	0	1	1	0	0	10	1	8	2	6	4	7	9	11	0	5	5	1	7
61	26	1	0	1	1	1	0	1	1	1	0	0	1	1	0	0	1	1	1	0	0	0	1	0	0	1	1	0	0	0	0	1	0	1	0	8	2	13	0	6	4	9	11	11	0	5	7	0	6
61	27	1	0	0	1	1	1	1	0	1	1	1	1	1	1	1	1	1	1	0	0	0	0	0	0	0	1	0	0	0	1	1	0	0	0	11	1	10	1	6	4	9	13	11	0	4	5	0	7
61	28	0	0	0	0	0	0	0	0	0	0	0	0	0	0	0	0	0	0	0	0	0	0	0	0	0	0	0	0	0	0	0	0	0	0	0	0	0	0	0	0	0	0	0	0	0	0	0	0
61	29	1	1	1	1	1	1	1	1	1	1	1	1	1	1	1	1	1	1	1	1	1	1	1	1	1	1	1	1	1	1	1	1	1	1	16	9	10	4	7	6	12	13	11	0	9	9	0	10
61	30	1	0	1	1	1	1	1	1	0	1	1	1	1	1	0	1	1	1	1	0	0	0	1	1	0	0	1	1	0	1	0	1	0	0	12	2	10	4	7	3	12	7	8	0	8	9	0	7
61	31	1	0	0	0	1	1	1	1	1	0	1	1	1	1	1	1	0	1	1	0	0	0	0	0	0	0	0	0	0	0	0	1	0	0	6	1	9	0	1	1	7	5	8	0	3	8	0	10
61	32	0	1	0	1	1	0	1	0	0	0	0	0	1	1	0	1	0	0	1	1	1	1	1	1	0	0	0	0	1	1	1	1	1	1	10	6	10	1	5	5	9	14	9	0	4	5	0	9
61	33	1	0	1	1	0	1	1	1	0	1	1	0	1	1	1	1	1	1	1	0	0	0	0	0	0	0	0	0	0	0	1	0	0	0	6	3	9	2	7	0	6	10	8	0	3	4	0	7
61	34	1	0	1	1	1	1	1	1	0	1	0	1	1	1	1	1	1	1	1	0	1	0	0	0	0	1	0	1	0	0	0	1	1	0	15	1	10	0	5	3	10	9	10	0	5	6	0	6
61	35	1	0	1	1	1	0	1	1	1	1	1	1	0	0	0	1	1	1	0	0	0	0	1	0	0	0	0	0	0	1	1	1	1	0	11	4	11	1	4	6	8	8	12	0	3	8	0	11
61	36	1	1	1	1	1	1	1	1	1	1	1	1	1	1	1	1	1	1	1	1	1	1	1	1	1	1	1	1	1	1	1	1	1	1	13	7	10	3	5	4	13	11	9	0	7	6	0	10
61	37	1	1	1	1	1	1	1	1	1	1	1	1	1	1	1	1	1	1	1	1	1	1	1	1	1	1	1	1	1	1	1	1	1	1	12	2	14	4	11	5	7	15	8	0	6	6	0	7
61	38	0	0	0	0	0	0	0	0	0	0	0	0	0	0	0	0	0	0	0	0	0	0	0	0	0	0	0	0	0	0	0	0	0	0	0	0	0	0	0	0	0	0	0	0	0	0	0	0
61	39	0	0	0	0	0	0	0	0	0	0	0	0	0	0	0	0	0	0	0	0	0	0	0	0	0	0	0	0	0	0	0	0	0	0	0	0	0	0	0	0	0	0	0	0	0	0	0	0
61	40	0	1	0	0	0	0	0	0	0	1	1	1	0	0	1	0	0	0	1	1	0	1	0	1	1	0	1	1	1	1	1	1	1	0	13	4	11	4	8	5	10	11	8	0	7	7	1	12
61	41	1	1	1	1	1	1	1	1	1	1	1	1	1	1	1	1	1	1	1	1	1	1	1	1	1	1	1	1	1	1	1	1	1	1	14	4	12	5	5	8	11	15	11	0	7	9	0	9
61	42	0	0	0	0	0	0	0	0	0	0	0	0	0	0	0	0	0	0	0	0	0	0	0	0	0	0	0	0	0	0	0	0	0	0	0	0	0	0	0	0	0	0	0	0	0	0	0	0
61	43	0	1	0	1	0	0	0	0	0	0	0	1	0	0	0	1	0	0	0	0	1	1	0	1	1	1	1	0	1	0	1	1	1	1	9	6	13	0	5	5	9	11	12	0	5	7	2	6
61	44	1	0	1	1	1	1	1	1	0	1	1	1	0	0	1	1	1	1	1	0	0	1	0	0	0	0	0	0	0	0	0	1	1	0	9	2	13	2	7	3	10	6	14	0	3	5	1	8
61	45	0	0	0	0	0	0	0	0	0	0	0	0	0	0	0	0	0	0	0	0	0	0	0	0	0	0	0	0	0	0	0	0	0	0	0	0	0	0	0	0	0	0	0	0	0	0	0	0
61	46	0	1	0	1	1	1	1	1	0	0	0	0	0	1	1	1	1	0	1	1	1	1	1	0	1	1	0	1	0	1	1	0	1	1	10	3	12	3	9	6	9	11	11	0	10	6	0	12
61	47	0	1	0	0	0	1	0	1	1	1	1	0	0	1	0	0	0	0	0	1	1	1	0	1	0	1	0	0	1	1	1	0	1	1	8	2	9	1	5	5	9	11	11	1	2	4	1	8
61	48	1	0	1	0	1	1	1	1	1	1	0	1	1	1	0	1	1	0	0	0	0	0	0	0	0	0	0	0	0	1	0	1	0	1	8	2	8	0	6	5	10	9	7	0	4	4	1	5
61	49	0	0	0	0	0	0	0	0	0	0	0	0	0	0	0	0	0	0	0	0	0	0	0	0	0	0	0	0	0	0	0	0	0	0	0	0	0	0	0	0	0	0	0	0	0	0	0	0
61	50	0	1	1	0	0	0	1	1	0	0	0	0	0	1	0	0	1	0	0	1	0	1	1	1	1	1	1	1	1	0	1	1	1	0	11	4	12	0	8	7	10	10	9	0	8	8	3	6
61	51	1	1	1	1	1	1	1	1	1	1	1	1	1	1	1	1	1	1	1	1	1	1	1	1	1	1	1	1	1	1	1	1	1	1	12	7	12	1	7	3	9	10	9	0	4	4	0	8
61	52	0	0	0	0	0	0	0	0	0	0	0	0	0	0	0	0	0	0	0	0	0	0	0	0	0	0	0	0	0	0	0	0	0	0	0	0	0	0	0	0	0	0	0	0	0	0	0	0
61	53	0	0	0	0	0	0	0	0	0	0	0	0	0	0	0	0	0	0	0	0	0	0	0	0	0	0	0	0	0	0	0	0	0	0	0	0	0	0	0	0	0	0	0	0	0	0	0	0
61	54	1	0	0	1	1	1	1	1	1	1	1	1	1	1	0	1	1	1	1	0	1	0	0	0	0	0	0	0	0	0	0	0	0	0	13	6	13	1	6	6	12	11	11	0	8	7	1	11
61	55	0	1	0	0	0	1	1	1	0	1	0	1	0	1	0	0	0	0	0	1	1	1	1	0	0	1	1	1	1	1	0	1	1	1	9	1	8	1	3	3	8	10	9	0	3	7	1	9
61	56	0	1	1	0	0	0	0	0	0	0	1	1	0	0	0	0	0	0	1	0	1	1	1	1	0	1	1	1	1	1	0	1	1	1	10	3	14	0	5	4	7	9	9	0	8	8	3	10
61	57	1	0	1	1	1	1	1	1	0	1	1	0	1	1	1	1	1	1	0	0	0	0	0	0	0	0	1	0	0	1	1	1	0	0	9	4	13	2	6	3	11	9	9	0	3	8	0	10
61	58	0	1	0	0	0	0	0	0	0	0	1	0	0	0	0	0	1	0	1	0	1	0	1	1	1	1	1	1	1	1	1	1	1	1	11	0	10	2	6	6	10	11	10	0	4	4	1	7
61	59	0	0	0	0	0	0	0	0	0	0	0	0	0	0	0	0	0	0	0	0	0	0	0	0	0	0	0	0	0	0	0	0	0	0	0	0	0	0	0	0	0	0	0	0	0	0	0	0
61	60	1	0	1	1	1	1	0	1	0	0	1	1	1	1	1	0	1	0	1	0	0	0	0	0	1	0	0	0	1	1	1	1	0	0	18	4	15	3	10	6	11	14	14	0	8	6	0	10
61	61	0	0	0	0	0	0	0	0	0	0	0	0	0	0	0	0	0	0	0	0	0	0	0	0	0	0	0	0	0	0	0	0	0	0	0	0	0	0	0	0	0	0	0	0	0	0	0	0
61	62	0	1	0	0	1	1	0	1	1	0	0	0	1	0	0	0	0	1	1	1	0	0	1	1	1	1	1	0	1	0	0	1	1	1	10	5	10	1	11	5	14	12	11	0	4	6	2	9
61	63	0	0	0	0	0	0	0	0	0	0	0	0	0	0	0	0	0	0	0	0	0	0	0	0	0	0	0	0	0	0	0	0	0	0	0	0	0	0	0	0	0	0	0	0	0	0	0	0
61	64	1	0	0	1	1	1	1	1	1	1	1	1	0	1	1	1	0	0	0	1	0	1	0	0	0	0	1	0	0	0	0	0	0	0	11	4	12	3	6	5	9	11	10	0	6	6	0	9
61	65	0	1	1	0	0	0	0	0	0	0	0	0	1	0	0	1	0	1	1	1	1	1	1	1	1	1	1	0	1	1	0	1	0	0	12	4	7	4	8	1	8	8	9	1	3	7	2	7
61	66	1	0	1	0	1	0	1	0	1	1	1	1	1	1	1	1	1	0	0	0	0	1	1	0	0	1	0	0	0	0	0	1	0	0	11	2	12	3	7	4	7	6	9	0	6	6	2	6
61	67	0	0	0	0	0	0	0	0	0	0	0	0	0	0	0	0	0	0	0	0	0	0	0	0	0	0	0	0	0	0	0	0	0	0	0	0	0	0	0	0	0	0	0	0	0	0	0	0
61	68	0	0	0	0	0	0	0	0	0	0	0	0	0	0	0	0	0	0	0	0	0	0	0	0	0	0	0	0	0	0	0	0	0	0	0	0	0	0	0	0	0	0	0	0	0	0	0	0
61	69	1	1	1	1	1	1	1	1	1	1	1	1	1	1	1	1	1	1	1	1	1	1	1	1	1	1	1	1	1	1	1	1	1	1	14	6	10	4	8	9	13	14	11	0	11	9	0	13
61	70	1	0	0	1	0	1	1	0	1	0	0	1	1	0	1	1	1	1	0	1	0	0	0	0	0	0	1	0	0	0	0	0	0	1	5	1	4	0	2	2	3	4	7	0	2	1	0	7
61	71	1	1	1	1	1	1	1	1	1	1	1	1	1	1	1	1	1	1	1	1	1	1	1	1	1	1	1	1	1	1	1	1	1	1	10	5	13	3	8	6	7	14	13	0	5	10	0	8
61	72	1	0	1	1	1	0	1	1	1	1	1	1	1	0	0	0	1	0	0	0	0	0	0	0	0	0	0	0	0	0	1	0	0	0	9	3	7	2	7	3	9	7	11	0	5	5	0	9
61	73	0	0	0	0	0	0	0	0	0	0	0	0	0	0	0	0	0	0	0	0	0	0	0	0	0	0	0	0	0	0	0	0	0	0	0	0	0	0	0	0	0	0	0	0	0	0	0	0
61	74	0	1	0	0	0	0	0	1	1	0	0	0	0	0	1	0	0	1	1	1	1	1	1	1	1	1	1	1	1	1	1	1	0	0	12	4	13	2	10	8	11	10	10	0	8	10	0	11
61	75	0	1	0	0	0	0	0	0	0	1	0	0	0	0	1	0	0	0	1	1	0	0	1	1	1	0	1	1	1	1	1	0	0	1	9	2	10	2	5	2	9	7	9	0	1	5	1	7
61	76	1	1	1	1	1	1	1	1	1	1	1	1	1	1	1	1	1	1	1	1	1	1	1	1	1	1	1	1	1	1	1	1	1	1	11	3	11	4	7	8	9	13	13	0	6	5	0	8
61	77	0	0	0	0	0	0	0	0	0	0	0	0	0	0	0	0	0	0	0	0	0	0	0	0	0	0	0	0	0	0	0	0	0	0	0	0	0	0	0	0	0	0	0	0	0	0	0	0
61	78	1	0	1	0	0	1	1	0	0	1	1	0	1	1	1	0	1	1	0	0	0	0	0	0	0	1	1	1	0	0	1	0	0	0	12	6	11	4	5	4	9	10	10	0	3	6	0	10
61	79	0	0	0	0	0	0	0	0	0	0	0	0	0	0	0	0	0	0	0	0	0	0	0	0	0	0	0	0	0	0	0	0	0	0	0	0	0	0	0	0	0	0	0	0	0	0	0	0
61	80	1	1	1	1	1	1	1	1	1	1	1	1	1	1	1	1	1	1	1	1	1	1	1	1	1	1	1	1	1	1	1	1	1	1	12	6	15	3	7	4	13	10	10	0	8	8	0	8
61	81	0	1	1	0	0	0	0	0	1	0	0	0	0	1	0	1	0	0	1	1	1	1	1	0	1	0	1	1	1	1	1	1	1	0	13	4	9	0	6	4	9	12	11	0	2	5	1	7
61	82	1	0	1	1	1	1	1	1	1	1	0	1	1	1	1	1	1	1	0	0	0	1	0	1	1	0	1	0	0	0	0	0	0	0	11	3	9	1	4	3	10	7	7	0	4	4	0	6
61	83	1	1	1	1	1	1	1	1	1	1	1	1	1	1	1	1	1	1	1	1	1	1	1	1	1	1	1	1	1	1	1	1	1	1	15	3	14	5	8	5	12	8	12	0	7	5	0	8
61	84	1	0	1	1	1	1	1	0	0	1	1	1	0	0	1	0	1	1	0	0	0	0	0	1	0	0	0	0	1	0	0	0	0	0	10	1	8	3	4	6	11	8	9	0	6	3	0	6
61	85	1	0	1	1	1	1	0	0	0	1	1	1	1	1	1	1	1	1	0	1	0	0	0	1	1	0	0	1	0	0	0	0	0	1	12	4	10	2	7	5	12	8	9	0	3	9	0	6
61	86	1	1	1	1	1	1	1	1	1	1	1	1	1	1	1	1	1	1	1	1	1	1	1	1	1	1	1	1	1	1	1	1	1	1	15	3	16	2	7	6	8	13	12	0	8	5	0	8
61	87	0	1	1	0	0	0	0	0	0	1	1	0	1	1	0	1	0	0	1	1	0	1	1	0	1	0	1	1	1	1	1	1	1	1	10	2	13	2	6	2	12	11	8	1	8	8	2	7
61	88	1	1	1	1	1	1	1	1	1	1	1	1	1	1	1	1	1	1	1	1	1	1	1	1	1	1	1	1	1	1	1	1	1	1	9	4	10	3	4	4	12	11	14	0	7	9	0	8
61	89	1	1	1	1	1	1	1	1	1	1	1	1	1	1	1	1	1	1	1	1	1	1	1	1	1	1	1	1	1	1	1	1	1	1	14	3	13	3	7	6	10	11	14	0	4	6	0	7
61	90	0	0	0	0	0	0	0	0	0	0	0	0	0	0	0	0	0	0	0	0	0	0	0	0	0	0	0	0	0	0	0	0	0	0	0	0	0	0	0	0	0	0	0	0	0	0	0	0
61	91	1	0	1	0	0	1	0	1	1	1	1	0	0	1	1	1	1	1	0	0	0	0	0	0	0	0	0	0	0	1	0	0	1	1	11	6	13	2	5	3	9	11	10	0	2	6	2	7
61	92	0	1	1	1	0	1	0	1	0	0	1	0	0	0	0	1	1	0	1	1	0	1	1	1	0	0	1	1	0	1	1	1	1	1	8	5	12	2	3	6	10	6	12	0	5	3	1	7
61	93	1	1	1	1	1	1	1	1	1	1	1	1	1	1	1	1	1	1	1	1	1	1	1	1	1	1	1	1	1	1	1	1	1	1	11	3	12	3	7	6	10	11	10	0	5	7	0	10
61	94	0	1	0	1	0	1	0	1	0	0	1	1	0	0	0	1	1	0	1	1	1	1	1	0	1	1	1	1	1	1	0	0	1	1	8	1	11	0	9	3	9	10	11	0	6	5	1	10
61	95	0	1	0	1	0	0	0	0	0	0	0	0	0	1	0	0	0	0	0	1	1	1	1	1	1	1	1	1	1	1	0	0	0	1	8	1	9	0	5	4	6	8	10	0	3	3	1	8
61	96	1	0	1	1	0	0	1	1	1	1	1	0	1	1	1	1	1	1	0	0	0	0	0	0	0	0	0	1	1	0	1	1	0	0	5	2	9	1	5	2	6	9	7	0	2	5	0	10
61	97	0	0	0	0	0	0	0	0	0	0	0	0	0	0	0	0	0	0	0	0	0	0	0	0	0	0	0	0	0	0	0	0	0	0	0	0	0	0	0	0	0	0	0	0	0	0	0	0
61	98	1	0	0	1	0	0	1	1	1	0	1	0	1	1	1	1	1	0	0	1	0	0	0	0	0	1	0	0	0	0	1	0	0	1	6	2	9	2	4	3	9	12	9	0	2	7	1	9
61	99	0	0	0	0	0	0	0	0	0	0	0	0	0	0	0	0	0	0	0	0	0	0	0	0	0	0	0	0	0	0	0	0	0	0	0	0	0	0	0	0	0	0	0	0	0	0	0	0
61	100	1	0	0	1	1	0	1	1	0	1	1	1	0	1	0	0	1	1	0	0	1	1	0	0	0	0	0	0	0	0	0	0	0	0	12	4	10	2	8	5	10	11	13	0	4	5	0	8
61	101	1	0	1	1	1	1	1	1	1	1	1	0	1	1	1	0	0	1	1	1	0	0	0	0	0	1	0	0	0	1	0	1	0	0	10	3	11	4	4	0	8	10	12	0	4	3	1	4
61	102	1	1	1	1	1	1	1	1	1	1	1	1	1	1	1	1	1	1	1	1	1	1	1	1	1	1	1	1	1	1	1	1	1	1	12	5	13	2	7	5	10	13	12	0	7	6	0	7
61	103	1	1	1	1	1	1	1	1	1	1	1	1	1	1	1	1	1	1	1	1	1	1	1	1	1	1	1	1	1	1	1	1	1	1	11	4	11	2	6	5	10	11	12	0	9	8	0	10
61	104	1	1	1	1	1	1	1	1	1	1	1	1	1	1	1	1	1	1	1	1	1	1	1	1	1	1	1	1	1	1	1	1	1	1	10	3	14	3	3	5	10	12	12	0	6	5	0	6
61	105	1	1	1	1	1	1	1	1	1	1	1	1	1	1	1	1	1	1	1	1	1	1	1	1	1	1	1	1	1	1	1	1	1	1	14	5	12	5	6	5	15	10	9	0	6	8	0	7
61	106	0	0	0	0	0	0	0	0	0	0	0	0	0	0	0	0	0	0	0	0	0	0	0	0	0	0	0	0	0	0	0	0	0	0	0	0	0	0	0	0	0	0	0	0	0	0	0	0
61	107	1	0	0	1	1	0	1	0	1	1	1	0	1	0	1	1	1	1	0	0	0	0	1	0	0	0	1	0	1	0	0	1	1	0	9	2	9	1	9	5	6	9	9	0	3	11	0	4
61	108	0	0	0	0	0	0	0	0	0	0	0	0	0	0	0	0	0	0	0	0	0	0	0	0	0	0	0	0	0	0	0	0	0	0	0	0	0	0	0	0	0	0	0	0	0	0	0	0
61	109	0	1	1	0	1	0	0	1	0	0	0	0	0	0	0	1	0	0	0	1	1	1	1	0	1	1	1	1	1	1	1	1	1	1	15	5	10	0	6	5	9	13	12	1	7	6	2	6
61	110	0	0	0	0	0	0	0	0	0	0	0	0	0	0	0	0	0	0	0	0	0	0	0	0	0	0	0	0	0	0	0	0	0	0	0	0	0	0	0	0	0	0	0	0	0	0	0	0
61	111	0	0	0	0	0	0	0	0	0	0	0	0	0	0	0	0	0	0	0	0	0	0	0	0	0	0	0	0	0	0	0	0	0	0	0	0	0	0	0	0	0	0	0	0	0	0	0	0
61	112	1	1	1	1	1	1	1	1	1	1	1	1	1	1	1	1	1	1	1	1	1	1	1	1	1	1	1	1	1	1	1	1	1	1	15	8	15	4	5	10	13	9	9	0	8	5	0	9
61	113	1	0	1	1	0	1	1	0	1	1	1	1	1	1	1	1	1	0	0	1	0	1	0	0	0	0	0	0	0	0	0	1	0	1	6	2	14	0	5	1	6	8	10	0	5	3	1	7
61	114	0	1	0	1	0	1	1	0	0	1	0	0	0	1	1	0	1	0	1	1	1	1	0	1	0	1	1	1	1	1	1	1	1	1	10	2	10	0	6	4	5	10	11	0	5	5	0	8
61	115	0	0	0	0	0	0	0	0	0	0	0	0	0	0	0	0	0	0	0	0	0	0	0	0	0	0	0	0	0	0	0	0	0	0	0	0	0	0	0	0	0	0	0	0	0	0	0	0
61	116	0	0	0	0	0	0	0	0	0	0	0	0	0	0	0	0	0	0	0	0	0	0	0	0	0	0	0	0	0	0	0	0	0	0	0	0	0	0	0	0	0	0	0	0	0	0	0	0
61	117	0	0	0	0	0	0	0	0	0	0	0	0	0	0	0	0	0	0	0	0	0	0	0	0	0	0	0	0	0	0	0	0	0	0	0	0	0	0	0	0	0	0	0	0	0	0	0	0
61	118	0	0	0	0	0	0	0	0	0	0	0	0	0	0	0	0	0	0	0	0	0	0	0	0	0	0	0	0	0	0	0	0	0	0	0	0	0	0	0	0	0	0	0	0	0	0	0	0
61	119	1	1	1	1	1	1	1	1	1	1	1	1	1	1	1	1	1	1	1	1	1	1	1	1	1	1	1	1	1	1	1	1	1	1	16	9	13	6	10	9	13	8	12	0	7	8	0	11
61	120	0	1	0	0	0	0	0	0	0	1	0	1	0	0	0	1	1	0	1	1	1	1	1	1	1	0	1	1	0	0	1	1	0	1	10	2	7	1	3	2	5	8	6	0	2	3	0	4
61	121	1	0	1	1	0	1	1	1	1	1	1	1	1	0	1	1	1	0	0	1	0	1	0	1	0	0	1	0	0	0	0	1	1	1	6	1	6	0	2	2	5	5	7	0	3	10	0	4
61	122	1	0	1	0	1	1	1	1	1	1	0	1	1	1	1	1	1	1	0	0	0	0	0	0	1	0	1	1	0	1	1	0	1	0	9	2	8	1	5	2	8	7	10	0	6	6	2	9
61	123	1	0	1	1	1	1	1	0	1	1	1	1	0	0	1	1	1	0	0	0	0	0	1	0	0	0	0	0	0	0	1	0	1	1	12	4	11	2	8	3	7	5	12	0	3	6	0	7
61	124	1	0	1	0	1	1	0	1	1	1	0	1	0	1	1	0	0	1	0	0	0	0	0	0	1	0	1	0	0	1	1	1	0	0	9	4	6	1	4	7	7	8	8	0	5	5	0	10
61	125	1	0	0	1	1	1	0	1	1	1	1	1	1	1	1	1	1	1	0	0	0	0	1	0	1	1	0	0	0	0	0	0	1	0	9	4	7	5	5	3	8	7	12	0	3	4	0	7
61	126	1	0	1	1	1	1	0	1	1	1	1	1	0	1	0	1	1	0	1	0	0	1	0	0	0	0	0	0	0	0	0	0	0	0	11	6	12	4	3	4	12	10	11	0	2	5	0	7
61	127	0	0	0	0	0	0	0	0	0	0	0	0	0	0	0	0	0	0	0	0	0	0	0	0	0	0	0	0	0	0	0	0	0	0	0	0	0	0	0	0	0	0	0	0	0	0	0	0
61	128	0	1	0	0	0	0	0	0	1	0	0	1	0	0	0	0	0	0	1	1	0	1	1	0	1	0	1	0	1	0	1	1	0	0	6	3	11	3	6	5	9	8	8	0	1	5	0	11
61	129	0	0	0	0	0	0	0	0	0	0	0	0	0	0	0	0	0	0	0	0	0	0	0	0	0	0	0	0	0	0	0	0	0	0	0	0	0	0	0	0	0	0	0	0	0	0	0	0
61	130	1	1	1	1	1	1	1	1	1	1	1	1	1	1	1	1	1	1	1	1	1	1	1	1	1	1	1	1	1	1	1	1	1	1	11	7	13	3	7	8	11	14	11	0	6	8	0	5
61	131	0	0	0	0	0	0	0	0	0	0	0	0	0	0	0	0	0	0	0	0	0	0	0	0	0	0	0	0	0	0	0	0	0	0	0	0	0	0	0	0	0	0	0	0	0	0	0	0
61	132	1	1	1	1	1	1	1	1	1	1	1	1	1	1	1	1	1	1	1	1	1	1	1	1	1	1	1	1	1	1	1	1	1	1	11	6	13	3	9	8	12	12	9	0	5	10	0	8
61	133	0	0	0	0	0	0	0	0	0	0	0	0	0	0	0	0	0	0	0	0	0	0	0	0	0	0	0	0	0	0	0	0	0	0	0	0	0	0	0	0	0	0	0	0	0	0	0	0
61	134	0	0	0	0	0	0	0	0	0	0	0	0	0	0	0	0	0	0	0	0	0	0	0	0	0	0	0	0	0	0	0	0	0	0	0	0	0	0	0	0	0	0	0	0	0	0	0	0
61	135	1	0	1	1	1	1	0	1	0	0	1	1	1	1	1	1	1	0	0	0	0	0	1	1	0	0	0	1	0	0	0	0	1	0	14	6	9	3	12	4	11	8	9	0	7	7	0	9
61	136	1	0	0	0	1	0	0	1	1	1	1	1	1	0	1	1	1	0	0	0	0	0	1	0	0	0	1	0	0	0	1	0	0	1	11	3	8	1	8	2	10	12	10	0	4	4	1	8
61	137	1	1	1	1	1	1	1	1	1	1	1	1	1	1	1	1	1	1	1	1	1	1	1	1	1	1	1	1	1	1	1	1	1	1	12	5	9	2	6	2	11	10	10	0	6	10	0	11
61	138	1	0	1	1	1	1	1	0	1	1	0	1	1	1	1	0	1	0	0	1	0	0	0	1	0	1	0	0	1	0	0	0	1	0	10	3	10	3	7	4	10	13	9	0	2	3	0	7
61	139	1	1	1	1	1	1	1	1	1	1	1	1	1	1	1	1	1	1	1	1	1	1	1	1	1	1	1	1	1	1	1	1	1	1	14	6	15	4	7	6	15	9	12	0	5	8	1	10
61	140	1	1	1	1	1	1	1	1	1	1	1	1	1	1	1	1	1	1	1	1	1	1	1	1	1	1	1	1	1	1	1	1	1	1	11	3	12	4	6	9	11	10	9	0	3	6	0	8
61	141	1	0	1	1	1	1	0	1	1	1	1	0	1	0	1	0	1	1	0	0	0	0	0	1	0	0	1	1	0	1	0	0	0	0	11	4	11	3	4	3	7	10	11	0	3	9	0	3
61	142	0	1	0	1	0	0	0	1	0	1	0	0	0	0	0	1	1	0	1	0	1	1	0	1	0	1	1	1	1	1	1	1	1	1	6	1	7	2	3	2	4	8	9	0	4	4	0	6
61	143	0	0	0	0	0	0	0	0	0	0	0	0	0	0	0	0	0	0	0	0	0	0	0	0	0	0	0	0	0	0	0	0	0	0	0	0	0	0	0	0	0	0	0	0	0	0	0	0
61	144	1	1	1	1	1	1	1	1	1	1	1	1	1	1	1	1	1	1	1	1	1	1	1	1	1	1	1	1	1	1	1	1	1	1	12	5	12	3	6	8	14	12	9	0	8	8	0	11
61	145	1	1	1	1	1	1	1	1	1	1	1	1	1	1	1	1	1	1	1	1	1	1	1	1	1	1	1	1	1	1	1	1	1	1	10	6	12	5	8	3	11	12	11	0	2	7	0	8
61	146	1	0	1	0	1	0	1	1	1	0	1	1	1	1	1	1	1	0	0	0	0	0	0	0	0	1	1	0	1	1	1	0	1	1	10	1	8	1	6	2	9	8	11	0	3	6	0	8
61	147	1	0	1	1	0	0	1	1	1	0	0	0	1	1	1	0	1	0	0	1	0	0	0	1	0	0	1	0	0	1	0	0	1	0	7	0	4	0	5	3	8	8	7	0	2	3	0	6
61	148	0	1	0	0	0	0	0	0	0	0	0	0	0	0	0	0	0	0	0	1	1	1	1	1	1	1	0	1	1	1	1	0	1	0	11	1	7	1	7	3	5	7	12	0	3	5	0	9
61	149	0	0	0	0	0	0	0	0	0	0	0	0	0	0	0	0	0	0	0	0	0	0	0	0	0	0	0	0	0	0	0	0	0	0	0	0	0	0	0	0	0	0	0	0	0	0	0	0
61	150	0	0	0	0	0	0	0	0	0	0	0	0	0	0	0	0	0	0	0	0	0	0	0	0	0	0	0	0	0	0	0	0	0	0	0	0	0	0	0	0	0	0	0	0	0	0	0	0
61	151	1	1	1	1	1	1	1	1	1	1	1	1	1	1	1	1	1	1	1	1	1	1	1	1	1	1	1	1	1	1	1	1	1	1	14	7	14	5	9	9	11	12	12	0	8	5	0	8
61	152	1	0	1	1	1	1	1	1	1	1	1	0	0	1	1	1	1	0	1	1	0	1	0	0	1	0	0	0	0	0	0	0	0	0	8	0	7	1	3	3	8	8	9	0	1	3	0	7
61	153	0	0	0	0	0	0	0	0	0	0	0	0	0	0	0	0	0	0	0	0	0	0	0	0	0	0	0	0	0	0	0	0	0	0	0	0	0	0	0	0	0	0	0	0	0	0	0	0
61	154	1	0	0	0	1	0	0	1	1	1	1	1	1	0	0	1	0	0	0	0	1	0	0	0	1	0	1	0	0	0	1	0	0	0	10	7	10	4	4	7	12	11	10	0	5	8	2	12
61	155	1	0	1	1	0	1	1	1	1	0	1	1	0	1	0	1	1	1	0	0	1	1	0	0	0	0	0	1	1	0	0	0	0	0	6	2	10	2	5	2	5	10	12	0	1	7	0	8
61	156	1	1	1	1	1	1	1	1	1	1	1	1	1	1	1	1	1	1	1	1	1	1	1	1	1	1	1	1	1	1	1	1	1	1	11	2	14	2	7	5	8	10	11	0	6	10	0	9
61	157	0	1	0	1	0	0	0	0	0	0	1	0	0	0	0	0	0	0	1	1	0	1	0	1	1	0	1	1	1	1	1	1	1	1	5	0	8	2	5	1	5	8	6	0	3	4	1	7
61	158	0	1	0	0	0	0	0	0	0	0	0	0	0	0	0	1	1	0	0	1	1	0	1	0	1	1	1	0	1	1	1	1	1	1	9	3	9	1	8	2	10	10	10	0	5	3	0	9
61	159	0	0	0	0	0	0	0	0	0	0	0	0	0	0	0	0	0	0	0	0	0	0	0	0	0	0	0	0	0	0	0	0	0	0	0	0	0	0	0	0	0	0	0	0	0	0	0	0
61	160	1	0	0	1	0	0	1	1	1	1	0	1	1	1	1	1	1	1	0	0	0	0	0	0	0	0	0	0	1	1	1	0	1	0	6	1	11	1	5	3	8	7	7	0	2	6	0	4
61	161	1	0	0	1	1	1	1	1	1	1	1	1	1	1	1	1	0	1	0	0	0	0	0	0	1	0	0	1	0	0	0	0	0	0	10	2	8	3	3	2	6	10	8	0	4	4	0	6
61	162	1	1	1	1	1	1	1	1	1	1	1	1	1	1	1	1	1	1	1	1	1	1	1	1	1	1	1	1	1	1	1	1	1	1	12	3	11	1	6	6	14	11	9	0	4	4	0	8
61	163	1	1	1	1	1	1	1	1	1	1	1	1	1	1	1	1	1	1	1	1	1	1	1	1	1	1	1	1	1	1	1	1	1	1	15	3	13	3	4	7	12	9	10	0	4	8	0	8
61	164	0	0	0	0	0	0	0	0	0	0	0	0	0	0	0	0	0	0	0	0	0	0	0	0	0	0	0	0	0	0	0	0	0	0	0	0	0	0	0	0	0	0	0	0	0	0	0	0
61	165	1	0	1	1	1	0	1	1	0	1	1	1	0	1	1	0	1	1	0	1	0	0	0	0	0	0	0	1	0	0	0	0	0	0	14	6	9	2	9	4	12	10	9	0	4	10	0	10
61	166	0	1	0	0	0	0	0	0	1	0	0	1	0	0	1	1	1	0	1	1	1	1	1	1	1	1	0	1	1	1	1	1	0	1	10	4	9	1	5	1	9	10	9	0	3	7	1	11
61	167	0	1	1	0	1	0	0	1	1	1	0	0	0	0	1	0	0	1	1	1	1	1	1	1	1	1	0	1	1	1	1	1	1	0	10	4	10	1	6	7	9	10	9	0	5	7	0	7
61	168	1	0	0	1	1	1	1	0	1	1	0	1	0	0	0	1	0	1	0	1	0	0	1	0	0	1	0	1	0	0	0	0	1	0	10	3	8	0	3	1	7	7	7	0	3	4	1	6
61	169	0	0	0	0	0	0	0	0	0	0	0	0	0	0	0	0	0	0	0	0	0	0	0	0	0	0	0	0	0	0	0	0	0	0	0	0	0	0	0	0	0	0	0	0	0	0	0	0
61	170	0	1	0	0	0	0	0	0	0	0	0	0	0	0	0	1	1	0	0	1	1	0	0	0	1	0	1	0	0	1	1	0	1	1	7	3	8	2	4	3	7	10	11	0	3	5	0	8
61	171	1	0	1	1	1	0	1	1	1	1	0	0	1	0	0	1	0	1	0	0	1	0	0	0	1	0	0	0	1	0	0	0	1	0	6	1	9	0	3	1	7	5	9	0	1	3	1	5
61	172	0	0	0	0	0	0	0	0	0	0	0	0	0	0	0	0	0	0	0	0	0	0	0	0	0	0	0	0	0	0	0	0	0	0	0	0	0	0	0	0	0	0	0	0	0	0	0	0
61	173	0	1	1	1	1	0	1	0	1	0	0	0	0	0	0	0	0	0	0	0	1	0	1	1	1	1	1	1	1	1	0	1	1	0	4	0	5	0	1	0	2	3	4	0	1	0	0	0
61	174	1	1	1	1	1	1	1	1	1	1	1	1	1	1	1	1	1	1	1	1	1	1	1	1	1	1	1	1	1	1	1	1	1	1	13	3	14	5	8	5	9	14	14	0	8	8	0	9
61	175	0	1	0	1	0	1	1	0	0	0	0	0	0	0	0	0	1	0	1	1	1	0	1	0	1	1	1	0	0	1	1	1	1	0	8	0	9	0	8	1	9	7	14	0	6	7	0	12
61	176	1	0	0	0	0	0	1	1	1	1	1	1	1	1	1	1	1	1	0	0	1	1	0	0	0	0	0	0	0	0	0	0	0	0	7	0	7	1	2	2	5	9	7	0	4	2	0	7
61	177	1	0	1	1	1	1	0	1	0	1	1	1	0	1	1	1	1	1	0	0	0	0	1	0	0	0	0	0	1	1	0	0	0	1	10	5	11	3	6	4	14	9	12	0	5	8	0	11
61	178	1	0	1	0	1	1	1	0	1	1	1	1	1	1	1	1	1	1	0	0	0	0	0	1	0	1	0	0	1	0	1	0	0	1	11	2	8	1	10	3	11	11	10	0	10	7	1	8
61	179	1	1	1	1	1	1	1	1	1	1	1	1	1	1	1	1	1	1	1	1	1	1	1	1	1	1	1	1	1	1	1	1	1	1	12	3	11	3	6	7	11	11	10	0	5	5	0	7
61	180	0	1	0	0	0	0	0	0	0	0	0	0	1	0	0	0	1	1	1	1	0	1	0	0	1	1	1	1	1	1	0	1	1	1	8	2	7	1	2	0	7	6	9	1	6	5	2	8
61	181	0	1	0	0	1	0	1	0	0	0	0	0	0	0	1	0	0	0	1	1	1	0	1	1	1	1	0	1	1	0	1	1	1	1	11	3	10	2	8	0	6	11	10	0	2	4	1	4
61	182	0	0	0	0	0	0	0	0	0	0	0	0	0	0	0	0	0	0	0	0	0	0	0	0	0	0	0	0	0	0	0	0	0	0	0	0	0	0	0	0	0	0	0	0	0	0	0	0
61	183	1	0	1	0	1	1	1	0	0	1	1	0	1	1	1	0	1	1	0	1	0	0	0	0	1	0	0	0	0	0	0	0	1	0	12	5	11	6	6	5	12	9	12	1	6	3	1	8
61	184	1	1	1	1	1	1	1	1	1	1	1	1	1	1	1	1	1	1	1	1	1	1	1	1	1	1	1	1	1	1	1	1	1	1	11	5	10	2	10	4	7	7	11	0	7	10	0	6
61	185	1	1	1	1	1	1	1	1	1	1	1	1	1	1	1	1	1	1	1	1	1	1	1	1	1	1	1	1	1	1	1	1	1	1	12	1	11	1	7	3	9	15	9	0	4	6	0	9
61	186	1	0	1	0	1	1	0	1	1	1	1	1	1	1	1	0	1	0	0	0	0	0	0	0	1	0	0	0	1	0	0	0	0	0	7	2	9	2	3	2	6	11	9	1	3	2	1	7
61	187	0	0	0	0	0	0	0	0	0	0	0	0	0	0	0	0	0	0	0	0	0	0	0	0	0	0	0	0	0	0	0	0	0	0	0	0	0	0	0	0	0	0	0	0	0	0	0	0
61	188	0	0	0	0	0	0	0	0	0	0	0	0	0	0	0	0	0	0	0	0	0	0	0	0	0	0	0	0	0	0	0	0	0	0	0	0	0	0	0	0	0	0	0	0	0	0	0	0
61	189	0	0	0	0	0	0	0	0	0	0	0	0	0	0	0	0	0	0	0	0	0	0	0	0	0	0	0	0	0	0	0	0	0	0	0	0	0	0	0	0	0	0	0	0	0	0	0	0
61	190	1	0	0	0	1	0	1	1	1	1	1	1	1	1	1	0	0	0	0	0	0	1	0	0	0	0	1	0	1	0	1	1	0	1	12	1	11	4	6	7	9	7	12	0	5	5	0	8
61	191	1	1	1	1	1	1	1	1	1	1	1	1	1	1	1	1	1	1	1	1	1	1	1	1	1	1	1	1	1	1	1	1	1	1	11	5	13	3	8	5	11	12	11	0	6	8	0	9
61	192	0	1	0	0	0	0	0	0	1	0	0	0	0	0	0	1	1	0	1	1	1	0	0	1	1	1	1	1	1	0	1	1	1	1	6	1	10	1	6	4	5	7	9	1	4	4	0	7
61	193	0	1	0	0	1	1	0	1	0	0	0	0	0	0	1	0	0	0	0	1	1	1	0	1	0	1	1	0	0	1	0	1	1	0	10	1	7	0	3	3	9	3	10	1	3	3	1	5
61	194	0	0	0	0	0	0	0	0	0	0	0	0	0	0	0	0	0	0	0	0	0	0	0	0	0	0	0	0	0	0	0	0	0	0	0	0	0	0	0	0	0	0	0	0	0	0	0	0
61	195	1	0	0	1	1	1	1	0	0	1	1	1	1	0	1	1	1	1	0	1	0	0	1	0	0	0	0	0	0	1	1	0	1	1	11	4	13	0	5	5	15	10	14	0	7	5	1	5
61	196	1	0	1	0	1	0	0	1	1	1	1	1	1	1	1	1	1	1	0	0	1	0	0	0	0	0	0	0	0	0	0	1	0	0	8	2	9	2	5	3	7	13	9	0	5	6	2	8
61	197	0	0	0	0	0	0	0	0	0	0	0	0	0	0	0	0	0	0	0	0	0	0	0	0	0	0	0	0	0	0	0	0	0	0	0	0	0	0	0	0	0	0	0	0	0	0	0	0
61	198	1	1	1	1	1	1	1	1	1	1	1	1	1	1	1	1	1	1	1	1	1	1	1	1	1	1	1	1	1	1	1	1	1	1	14	7	14	4	7	3	11	12	10	0	7	7	0	11
61	199	1	0	0	1	1	0	1	1	1	0	1	1	1	0	1	1	1	1	0	1	1	0	1	0	1	0	1	0	1	0	1	0	1	1	11	1	11	3	4	5	7	10	12	0	2	6	0	10
61	200	1	0	1	1	0	1	0	1	1	0	1	1	1	1	0	1	0	0	1	1	1	1	1	1	1	1	0	1	0	1	0	0	1	0	8	6	15	2	7	3	11	10	11	0	7	6	0	8
61	201	0	0	0	0	0	0	0	0	0	0	0	0	0	0	0	0	0	0	0	0	0	0	0	0	0	0	0	0	0	0	0	0	0	0	0	0	0	0	0	0	0	0	0	0	0	0	0	0
61	202	1	0	1	0	1	0	1	1	1	0	0	1	0	1	0	0	1	0	1	0	0	0	0	1	0	0	1	0	0	1	1	0	0	1	16	4	13	2	5	6	10	11	11	0	10	7	0	9
61	203	1	0	1	0	1	1	1	1	1	1	1	1	0	1	1	1	1	1	0	0	0	0	0	0	0	0	0	0	0	0	0	0	0	1	10	2	8	2	3	4	8	9	7	1	3	6	1	6
61	204	1	1	1	1	1	1	1	1	1	1	1	1	1	1	1	1	1	1	1	1	1	1	1	1	1	1	1	1	1	1	1	1	1	1	10	1	15	3	4	7	13	12	10	0	3	10	0	9
61	205	1	1	1	1	1	1	1	1	1	1	1	1	1	1	1	1	1	1	1	1	1	1	1	1	1	1	1	1	1	1	1	1	1	1	14	3	13	3	6	4	9	10	11	0	8	6	0	8
61	206	0	0	0	0	0	0	0	0	0	0	0	0	0	0	0	0	0	0	0	0	0	0	0	0	0	0	0	0	0	0	0	0	0	0	0	0	0	0	0	0	0	0	0	0	0	0	0	0
61	207	0	0	0	0	0	0	0	0	0	0	0	0	0	0	0	0	0	0	0	0	0	0	0	0	0	0	0	0	0	0	0	0	0	0	0	0	0	0	0	0	0	0	0	0	0	0	0	0
61	208	0	0	0	0	0	0	0	0	0	0	0	0	0	0	0	0	0	0	0	0	0	0	0	0	0	0	0	0	0	0	0	0	0	0	0	0	0	0	0	0	0	0	0	0	0	0	0	0
61	209	0	0	0	0	0	0	0	0	0	0	0	0	0	0	0	0	0	0	0	0	0	0	0	0	0	0	0	0	0	0	0	0	0	0	0	0	0	0	0	0	0	0	0	0	0	0	0	0
61	210	1	0	1	1	1	1	1	1	1	0	1	1	0	1	1	1	1	0	0	1	0	0	0	0	0	0	0	0	0	0	0	1	0	0	12	5	9	1	10	6	12	9	11	0	9	7	0	10
61	211	1	1	1	1	1	1	1	1	1	1	1	1	1	1	1	1	1	1	1	1	1	1	1	1	1	1	1	1	1	1	1	1	1	1	11	5	12	2	6	4	9	9	13	0	5	5	0	5
61	212	0	1	0	0	0	1	0	1	1	0	1	0	0	0	0	1	0	0	0	1	1	0	0	1	1	0	1	0	0	1	0	1	1	1	5	0	9	1	2	0	6	5	8	0	4	1	0	4
61	213	1	1	1	1	1	1	1	1	1	1	1	1	1	1	1	1	1	1	1	1	1	1	1	1	1	1	1	1	1	1	1	1	1	1	10	2	14	4	5	6	9	10	9	0	10	5	0	7
61	214	1	1	1	1	1	1	1	1	1	1	1	1	1	1	1	1	1	1	1	1	1	1	1	1	1	1	1	1	1	1	1	1	1	1	13	5	14	3	9	6	9	13	10	0	8	4	0	7
61	215	0	1	0	0	1	1	1	0	0	0	0	0	0	0	0	1	0	0	1	1	1	0	1	0	1	0	1	1	1	1	1	0	0	1	11	2	7	1	3	8	6	8	11	1	0	5	0	9
61	216	0	0	0	0	0	0	0	0	0	0	0	0	0	0	0	0	0	0	0	0	0	0	0	0	0	0	0	0	0	0	0	0	0	0	0	0	0	0	0	0	0	0	0	0	0	0	0	0
61	217	0	1	0	1	1	0	1	0	0	1	0	0	1	0	0	0	0	0	1	0	1	1	0	1	1	1	1	1	1	1	1	1	0	1	11	4	10	1	8	7	13	12	11	0	3	8	0	11
61	218	1	1	1	1	1	1	1	1	1	1	1	1	1	1	1	1	1	1	1	1	1	1	1	1	1	1	1	1	1	1	1	1	1	1	13	6	8	3	8	4	13	12	13	0	6	6	0	11
61	219	1	0	1	0	1	0	1	1	1	0	1	0	1	1	0	1	1	1	0	0	0	0	0	1	0	0	0	1	0	1	0	0	0	0	11	3	12	3	3	4	9	8	9	1	1	5	1	5
61	220	0	0	0	0	0	0	0	0	0	0	0	0	0	0	0	0	0	0	0	0	0	0	0	0	0	0	0	0	0	0	0	0	0	0	0	0	0	0	0	0	0	0	0	0	0	0	0	0
61	221	1	0	1	0	0	1	1	1	1	1	1	1	0	0	1	1	1	1	0	0	1	0	0	0	1	0	0	0	0	0	0	0	0	0	11	3	10	2	7	6	12	12	13	0	4	7	1	9
61	222	1	0	1	1	1	1	1	0	1	1	1	1	1	1	1	1	1	1	0	0	0	0	0	0	0	0	0	1	1	0	0	0	0	0	10	4	11	1	5	3	11	9	11	0	5	6	0	9
61	223	1	0	0	0	1	1	1	1	1	0	1	1	1	1	1	1	1	0	0	0	0	0	1	0	0	0	0	0	0	0	0	0	1	1	11	2	11	1	6	4	11	6	8	0	6	6	0	9
61	224	1	0	1	0	1	1	1	1	1	1	1	1	0	0	1	1	0	0	0	0	0	0	0	0	0	0	0	1	0	0	0	0	0	0	5	0	11	3	3	1	4	5	7	0	3	5	2	4
61	225	0	0	0	0	0	0	0	0	0	0	0	0	0	0	0	0	0	0	0	0	0	0	0	0	0	0	0	0	0	0	0	0	0	0	0	0	0	0	0	0	0	0	0	0	0	0	0	0
61	226	0	1	0	0	1	0	1	0	0	0	0	0	0	1	0	0	0	0	1	0	1	1	1	1	1	1	1	1	1	1	1	0	1	1	10	6	10	2	9	9	13	8	13	0	7	8	0	4
61	227	1	1	1	1	1	1	1	1	1	1	1	1	1	1	1	1	1	1	1	1	1	1	1	1	1	1	1	1	1	1	1	1	1	1	11	4	14	2	4	1	11	8	13	0	5	5	0	9
61	228	1	1	1	1	1	1	1	1	1	1	1	1	1	1	1	1	1	1	1	1	1	1	1	1	1	1	1	1	1	1	1	1	1	1	12	2	7	2	8	4	9	11	11	0	6	9	0	8
61	229	0	1	0	1	0	0	0	0	0	0	0	1	0	1	1	0	0	0	1	1	0	1	0	1	1	1	1	1	1	1	1	1	1	1	8	0	8	2	2	2	7	8	10	0	5	6	0	7
61	230	0	1	0	0	0	0	1	0	0	0	0	0	0	1	0	1	1	0	0	0	1	0	1	0	1	1	1	1	0	1	0	1	1	1	9	1	7	2	5	3	7	10	9	0	6	4	2	6
61	231	0	1	1	1	0	0	0	0	0	0	0	0	0	0	0	1	0	0	1	0	1	1	0	0	1	0	1	1	1	1	1	0	1	0	7	2	8	0	6	2	6	6	9	0	4	1	2	7
61	232	1	0	1	1	0	1	1	0	1	1	1	1	0	1	1	1	1	1	1	0	1	0	0	0	0	1	0	1	0	1	0	0	0	0	9	1	13	5	6	6	12	10	8	0	7	9	0	12
61	233	0	0	0	0	0	0	0	0	0	0	0	0	0	0	0	0	0	0	0	0	0	0	0	0	0	0	0	0	0	0	0	0	0	0	0	0	0	0	0	0	0	0	0	0	0	0	0	0
61	234	0	0	0	0	0	0	0	0	0	0	0	0	0	0	0	0	0	0	0	0	0	0	0	0	0	0	0	0	0	0	0	0	0	0	0	0	0	0	0	0	0	0	0	0	0	0	0	0
61	235	1	0	1	1	1	1	1	1	1	0	1	1	1	1	1	1	1	0	0	0	0	0	0	1	0	0	0	0	1	0	0	0	0	1	14	5	12	4	6	5	14	9	13	0	6	7	0	11
61	236	1	0	1	1	1	1	0	1	1	1	1	1	1	1	1	1	1	1	1	0	0	0	1	0	0	0	1	0	1	0	0	0	0	0	9	2	12	5	1	4	9	7	8	0	3	6	0	11
61	237	1	1	1	1	1	1	1	1	1	1	1	1	1	1	1	1	1	1	1	1	1	1	1	1	1	1	1	1	1	1	1	1	1	1	12	3	14	4	3	7	9	11	11	0	3	7	0	4
61	238	1	1	1	1	1	1	1	1	1	1	1	1	1	1	1	1	1	1	1	1	1	1	1	1	1	1	1	1	1	1	1	1	1	1	12	4	14	2	7	2	9	12	10	0	8	8	0	9
61	239	1	0	1	1	1	1	1	1	1	0	1	0	1	1	0	1	1	1	0	0	0	0	0	1	1	0	0	0	0	1	1	0	0	0	10	1	9	2	5	3	12	11	8	0	3	3	0	4
61	240	1	1	1	1	1	1	1	1	1	1	1	1	1	1	1	1	1	1	1	1	1	1	1	1	1	1	1	1	1	1	1	1	1	1	11	2	12	3	7	5	10	12	13	0	6	9	0	7
61	241	0	0	0	0	0	0	0	0	0	0	0	0	0	0	0	0	0	0	0	0	0	0	0	0	0	0	0	0	0	0	0	0	0	0	0	0	0	0	0	0	0	0	0	0	0	0	0	0
61	242	1	0	1	0	1	1	0	0	1	1	0	0	1	0	1	1	1	0	0	1	1	0	1	0	1	0	0	0	1	0	0	0	0	0	10	3	9	2	12	6	8	10	10	0	4	7	0	11
61	243	1	0	1	0	1	1	1	0	1	1	0	1	1	1	0	1	1	1	0	0	1	0	1	0	0	0	0	0	0	0	0	0	0	0	8	4	8	0	3	7	11	8	8	0	3	9	1	7
61	244	1	0	1	1	1	1	1	0	0	1	1	1	1	0	1	1	1	1	0	0	1	0	1	0	0	1	0	0	0	0	1	0	0	0	10	2	11	1	5	3	8	10	12	0	6	8	1	10
61	245	1	0	1	1	1	1	1	1	1	1	1	1	1	1	1	1	1	0	1	0	0	0	1	1	0	0	0	1	0	0	1	0	0	0	9	5	11	4	4	3	11	10	11	0	7	6	1	10
61	246	1	0	1	1	1	1	1	1	1	0	1	0	1	1	1	0	1	1	0	0	0	0	0	1	0	0	1	1	0	0	0	0	0	0	6	0	9	0	4	1	8	10	9	0	1	3	0	6
61	247	1	1	1	1	1	1	1	1	1	1	1	1	1	1	1	1	1	1	1	1	1	1	1	1	1	1	1	1	1	1	1	1	1	1	13	4	14	1	7	7	9	11	12	0	4	4	0	11
61	248	0	0	0	0	0	0	0	0	0	0	0	0	0	0	0	0	0	0	0	0	0	0	0	0	0	0	0	0	0	0	0	0	0	0	0	0	0	0	0	0	0	0	0	0	0	0	0	0
61	249	1	0	1	1	0	1	1	1	1	0	0	1	0	1	1	1	0	0	1	0	0	0	0	0	0	0	1	0	1	0	0	0	1	0	12	2	10	1	0	4	8	11	9	0	3	1	0	6
61	250	0	0	0	0	0	0	0	0	0	0	0	0	0	0	0	0	0	0	0	0	0	0	0	0	0	0	0	0	0	0	0	0	0	0	0	0	0	0	0	0	0	0	0	0	0	0	0	0
61	251	1	1	1	1	1	1	1	1	1	1	1	1	1	1	1	1	1	1	1	1	1	1	1	1	1	1	1	1	1	1	1	1	1	1	11	5	12	3	10	5	14	15	11	0	9	4	0	11
61	252	1	1	1	1	1	1	1	1	1	1	1	1	1	1	1	1	1	1	1	1	1	1	1	1	1	1	1	1	1	1	1	1	1	1	13	5	10	4	6	6	10	11	8	0	7	9	0	6
61	253	1	0	0	1	0	1	1	0	1	1	1	0	1	1	1	0	1	0	1	0	0	0	0	0	1	1	0	0	0	0	1	0	0	1	6	1	11	2	2	1	4	9	6	0	1	2	0	5
61	254	1	0	1	1	1	1	1	1	0	1	1	0	1	1	1	1	1	0	1	0	1	0	0	1	0	0	1	1	0	1	0	0	0	0	13	1	7	1	3	3	9	12	8	0	5	3	0	7
61	255	0	1	1	0	0	0	0	0	0	0	1	0	0	0	0	1	0	1	1	1	1	1	1	1	1	1	0	1	1	1	0	0	1	1	7	2	9	3	5	5	8	8	9	0	3	8	0	5
61	256	1	1	1	1	1	1	1	1	1	1	1	1	1	1	1	1	1	1	1	1	1	1	1	1	1	1	1	1	1	1	1	1	1	1	11	5	11	2	4	6	8	10	10	0	5	6	0	7
71	1	1	1	1	1	1	1	1	1	1	1	1	1	1	1	1	1	1	1	1	1	1	1	1	1	1	1	1	1	1	1	1	1	1	1	11	8	10	4	6	7	10	13	10	0	13	7	0	11
71	2	0	1	1	0	0	1	0	0	0	0	0	0	0	0	0	0	0	0	1	1	1	1	1	1	1	1	1	1	0	1	0	1	1	1	8	4	12	2	4	5	9	8	8	1	10	9	2	6
71	3	0	1	0	1	1	0	0	0	0	0	0	0	1	1	0	0	0	0	0	0	1	1	0	1	1	1	1	1	0	1	1	1	1	1	8	3	15	2	5	9	11	13	12	0	8	6	1	10
71	4	0	1	1	0	0	0	0	0	0	0	0	0	0	0	0	1	0	0	0	0	0	1	1	1	1	0	1	0	1	0	1	0	0	1	6	1	9	2	4	2	7	4	10	1	6	4	2	7
71	5	0	1	0	0	1	0	0	0	1	0	0	0	1	0	0	0	0	0	1	1	1	0	0	1	0	1	1	1	0	1	1	0	0	1	11	3	15	3	6	6	7	9	10	0	6	7	1	9
71	6	1	0	1	1	1	1	1	1	1	0	1	1	1	1	1	1	0	1	0	0	0	1	0	0	0	1	0	0	0	1	1	0	0	0	9	5	12	4	7	5	14	11	12	0	4	4	0	5
71	7	0	1	0	0	0	1	1	0	0	0	0	0	1	1	0	0	0	1	1	0	0	1	1	1	1	0	1	1	1	0	0	1	1	0	5	2	5	3	1	1	7	8	8	0	2	4	0	4
71	8	1	1	1	1	1	1	1	1	1	1	1	1	1	1	1	1	1	1	1	1	1	1	1	1	1	1	1	1	1	1	1	1	1	1	11	5	15	3	7	6	9	12	10	0	9	9	0	10
71	9	1	0	0	1	1	1	1	1	0	1	1	1	0	1	0	1	0	0	0	1	0	0	1	0	0	0	0	1	0	0	0	0	1	0	8	3	13	1	4	3	10	7	11	0	5	5	0	6
71	10	0	1	0	1	0	0	0	0	0	0	0	0	1	0	0	1	1	1	1	1	1	0	1	1	1	1	1	0	1	1	1	1	1	1	7	2	8	1	8	9	9	8	10	0	4	4	0	9
71	11	1	1	1	1	1	1	1	1	1	1	1	1	1	1	1	1	1	1	1	1	1	1	1	1	1	1	1	1	1	1	1	1	1	1	12	4	9	4	10	6	10	10	14	0	6	6	0	12
71	12	1	0	0	0	1	0	1	1	1	0	1	1	0	1	1	1	1	1	1	0	0	0	0	0	1	1	0	0	1	1	0	0	0	0	10	1	10	1	2	5	10	10	9	1	3	7	3	8
71	13	0	1	1	0	0	0	0	1	0	0	0	1	0	0	0	1	0	0	1	1	1	0	0	0	0	1	1	1	1	1	0	1	0	0	9	1	10	0	2	8	9	10	11	0	6	6	0	8
71	14	0	0	0	0	0	0	0	0	0	0	0	0	0	0	0	0	0	0	0	0	0	0	0	0	0	0	0	0	0	0	0	0	0	0	0	0	0	0	0	0	0	0	0	0	0	0	0	0
71	15	0	0	0	0	0	0	0	0	0	0	0	0	0	0	0	0	0	0	0	0	0	0	0	0	0	0	0	0	0	0	0	0	0	0	0	0	0	0	0	0	0	0	0	0	0	0	0	0
71	16	0	1	1	0	1	0	1	0	0	0	1	1	1	0	0	0	0	0	0	1	1	1	1	1	0	1	1	0	0	1	1	1	0	1	12	9	11	3	9	11	13	13	14	1	12	10	1	9
71	17	0	1	0	0	0	0	0	0	0	0	0	1	0	0	0	1	0	0	1	1	0	0	1	0	0	1	0	0	1	0	0	0	0	0	7	2	7	1	1	1	6	4	7	0	4	3	0	4
71	18	1	0	1	1	1	0	1	1	1	1	1	1	1	1	0	1	0	1	1	0	0	1	1	0	0	0	0	0	0	0	0	0	0	1	11	7	13	5	4	4	10	10	9	0	5	7	0	5
71	19	0	0	0	0	0	0	0	0	0	0	0	0	0	0	0	0	0	0	0	0	0	0	0	0	0	0	0	0	0	0	0	0	0	0	0	0	0	0	0	0	0	0	0	0	0	0	0	0
71	20	1	1	1	1	1	1	1	1	1	1	1	1	1	1	1	1	1	1	1	1	1	1	1	1	1	1	1	1	1	1	1	1	1	1	12	8	11	5	6	10	11	12	9	0	9	7	0	10
71	21	0	0	0	0	0	0	0	0	0	0	0	0	0	0	0	0	0	0	0	0	0	0	0	0	0	0	0	0	0	0	0	0	0	0	0	0	0	0	0	0	0	0	0	0	0	0	0	0
71	22	1	0	1	1	1	1	1	1	1	1	1	1	0	0	1	1	0	1	1	0	0	0	0	0	0	0	0	0	1	0	1	0	0	0	11	5	11	1	5	7	12	10	11	0	6	6	0	9
71	23	1	1	1	1	1	1	1	1	1	1	1	1	1	1	1	1	1	1	1	1	1	1	1	1	1	1	1	1	1	1	1	1	1	1	11	8	10	3	6	4	11	11	10	0	6	8	0	10
71	24	0	1	0	0	0	0	0	0	1	1	1	0	0	1	0	1	1	0	0	0	1	0	0	0	1	1	1	1	1	1	0	1	1	1	5	0	9	2	6	6	9	8	10	0	4	6	0	9
71	25	1	0	1	1	0	1	1	0	1	1	1	1	1	1	1	1	0	1	0	0	0	0	0	1	1	1	0	0	0	0	1	1	0	0	8	2	8	3	3	2	9	14	10	0	3	5	0	11
71	26	1	0	1	1	1	0	1	1	1	0	0	1	1	0	0	1	1	1	0	0	0	1	0	0	1	1	0	0	0	0	1	0	1	0	10	4	10	1	6	5	10	7	14	0	5	8	0	7
71	27	1	0	0	1	1	1	1	0	1	1	1	1	1	1	1	1	1	1	0	0	0	0	0	0	0	1	0	0	0	1	1	0	0	0	9	4	8	2	3	3	9	7	9	0	1	3	0	8
71	28	0	0	0	0	0	0	0	0	0	0	0	0	0	0	0	0	0	0	0	0	0	0	0	0	0	0	0	0	0	0	0	0	0	0	0	0	0	0	0	0	0	0	0	0	0	0	0	0
71	29	1	1	1	1	1	1	1	1	1	1	1	1	1	1	1	1	1	1	1	1	1	1	1	1	1	1	1	1	1	1	1	1	1	1	13	3	10	2	7	7	13	12	10	0	9	8	0	10
71	30	1	0	1	1	1	1	1	1	0	1	1	1	1	1	0	1	1	1	1	0	0	0	1	1	0	0	1	1	0	1	0	1	0	0	11	3	11	3	5	6	13	11	10	0	7	9	1	8
71	31	1	0	0	0	1	1	1	1	1	0	1	1	1	1	1	1	0	1	1	0	0	0	0	0	0	0	0	0	0	0	0	1	0	0	5	2	11	1	3	2	9	9	7	0	3	5	3	9
71	32	0	1	0	1	1	0	1	0	0	0	0	0	1	1	0	1	0	0	1	1	1	1	1	1	0	0	0	0	1	1	1	1	1	1	13	5	14	1	7	6	11	9	14	0	7	7	0	10
71	33	1	0	1	1	0	1	1	1	0	1	1	0	1	1	1	1	1	1	1	0	0	0	0	0	0	0	0	0	0	0	1	0	0	0	10	5	12	1	2	3	9	7	10	0	5	7	0	6
71	34	1	0	1	1	1	1	1	1	0	1	0	1	1	1	1	1	1	1	1	0	1	0	0	0	0	1	0	1	0	0	0	1	1	0	9	2	11	1	4	5	9	9	11	0	3	6	0	10
71	35	1	0	1	1	1	0	1	1	1	1	1	1	0	0	0	1	1	1	0	0	0	0	1	0	0	0	0	0	0	1	1	1	1	0	10	1	14	5	6	7	15	9	10	0	4	6	0	8
71	36	1	1	1	1	1	1	1	1	1	1	1	1	1	1	1	1	1	1	1	1	1	1	1	1	1	1	1	1	1	1	1	1	1	1	12	7	13	3	8	5	8	11	10	0	6	7	0	8
71	37	1	1	1	1	1	1	1	1	1	1	1	1	1	1	1	1	1	1	1	1	1	1	1	1	1	1	1	1	1	1	1	1	1	1	13	3	13	3	4	5	8	10	8	0	4	9	0	7
71	38	0	0	0	0	0	0	0	0	0	0	0	0	0	0	0	0	0	0	0	0	0	0	0	0	0	0	0	0	0	0	0	0	0	0	0	0	0	0	0	0	0	0	0	0	0	0	0	0
71	39	0	0	0	0	0	0	0	0	0	0	0	0	0	0	0	0	0	0	0	0	0	0	0	0	0	0	0	0	0	0	0	0	0	0	4	0	1	0	0	1	1	2	3	0	1	0	0	1
71	40	0	1	0	0	0	0	0	0	0	1	1	1	0	0	1	0	0	0	1	1	0	1	0	1	1	0	1	1	1	1	1	1	1	0	10	5	12	3	4	6	12	11	11	0	6	4	0	11
71	41	1	1	1	1	1	1	1	1	1	1	1	1	1	1	1	1	1	1	1	1	1	1	1	1	1	1	1	1	1	1	1	1	1	1	13	4	14	5	5	6	11	13	9	0	5	8	0	9
71	42	0	0	0	0	0	0	0	0	0	0	0	0	0	0	0	0	0	0	0	0	0	0	0	0	0	0	0	0	0	0	0	0	0	0	0	0	0	0	0	0	0	0	0	0	0	0	0	0
71	43	0	1	0	1	0	0	0	0	0	0	0	1	0	0	0	1	0	0	0	0	1	1	0	1	1	1	1	0	1	0	1	1	1	1	9	1	7	0	8	2	11	10	13	0	7	5	0	9
71	44	1	0	1	1	1	1	1	1	0	1	1	1	0	0	1	1	1	1	1	0	0	1	0	0	0	0	0	0	0	0	0	1	1	0	6	7	12	2	6	6	12	9	9	0	7	6	0	7
71	45	0	0	0	0	0	0	0	0	0	0	0	0	0	0	0	0	0	0	0	0	0	0	0	0	0	0	0	0	0	0	0	0	0	0	0	0	0	0	0	0	0	0	0	0	0	0	0	0
71	46	0	1	0	1	1	1	1	1	0	0	0	0	0	1	1	1	1	0	1	1	1	1	1	0	1	1	0	1	0	1	1	0	1	1	11	5	12	1	6	8	9	12	9	0	6	7	0	7
71	47	0	1	0	0	0	1	0	1	1	1	1	0	0	1	0	0	0	0	0	1	1	1	0	1	0	1	0	0	1	1	1	0	1	1	7	0	11	3	7	4	8	11	8	0	3	6	2	6
71	48	1	0	1	0	1	1	1	1	1	1	0	1	1	1	0	1	1	0	0	0	0	0	0	0	0	0	0	0	0	1	0	1	0	1	10	3	11	0	3	2	6	10	12	0	6	4	1	5
71	49	0	0	0	0	0	0	0	0	0	0	0	0	0	0	0	0	0	0	0	0	0	0	0	0	0	0	0	0	0	0	0	0	0	0	0	0	0	0	0	0	0	0	0	0	0	0	0	0
71	50	0	1	1	0	0	0	1	1	0	0	0	0	0	1	0	0	1	0	0	1	0	1	1	1	1	1	1	1	1	0	1	1	1	0	9	10	12	0	7	6	9	11	13	1	6	5	1	10
71	51	1	1	1	1	1	1	1	1	1	1	1	1	1	1	1	1	1	1	1	1	1	1	1	1	1	1	1	1	1	1	1	1	1	1	10	2	14	1	4	6	13	15	12	0	5	6	1	8
71	52	0	0	0	0	0	0	0	0	0	0	0	0	0	0	0	0	0	0	0	0	0	0	0	0	0	0	0	0	0	0	0	0	0	0	0	0	0	0	0	0	0	0	0	0	0	0	0	0
71	53	0	0	0	0	0	0	0	0	0	0	0	0	0	0	0	0	0	0	0	0	0	0	0	0	0	0	0	0	0	0	0	0	0	0	0	0	0	0	0	0	0	0	0	0	0	0	0	0
71	54	1	0	0	1	1	1	1	1	1	1	1	1	1	1	0	1	1	1	1	0	1	0	0	0	0	0	0	0	0	0	0	0	0	0	13	8	10	1	8	8	10	17	11	0	10	8	1	6
71	55	0	1	0	0	0	1	1	1	0	1	0	1	0	1	0	0	0	0	0	1	1	1	1	0	0	1	1	1	1	1	0	1	1	1	6	1	8	0	2	5	8	10	9	0	6	4	0	6
71	56	0	1	1	0	0	0	0	0	0	0	1	1	0	0	0	0	0	0	1	0	1	1	1	1	0	1	1	1	1	1	0	1	1	1	10	4	11	2	6	7	11	10	12	2	8	6	2	10
71	57	1	0	1	1	1	1	1	1	0	1	1	0	1	1	1	1	1	1	0	0	0	0	0	0	0	0	1	0	0	1	1	1	0	0	8	3	11	2	6	3	10	9	10	0	2	4	0	9
71	58	0	1	0	0	0	0	0	0	0	0	1	0	0	0	0	0	1	0	1	0	1	0	1	1	1	1	1	1	1	1	1	1	1	1	8	3	13	2	8	5	8	8	10	0	6	7	0	7
71	59	0	0	0	0	0	0	0	0	0	0	0	0	0	0	0	0	0	0	0	0	0	0	0	0	0	0	0	0	0	0	0	0	0	0	0	0	0	0	0	0	0	0	0	0	0	0	0	0
71	60	1	0	1	1	1	1	0	1	0	0	1	1	1	1	1	0	1	0	1	0	0	0	0	0	1	0	0	0	1	1	1	1	0	0	9	6	9	6	6	7	11	11	10	0	9	8	0	6
71	61	0	0	0	0	0	0	0	0	0	0	0	0	0	0	0	0	0	0	0	0	0	0	0	0	0	0	0	0	0	0	0	0	0	0	0	0	0	0	0	0	0	0	0	0	0	0	0	0
71	62	0	1	0	0	1	1	0	1	1	0	0	0	1	0	0	0	0	1	1	1	0	0	1	1	1	1	1	0	1	0	0	1	1	1	10	3	14	0	6	5	15	11	11	1	5	8	1	6
71	63	0	0	0	0	0	0	0	0	0	0	0	0	0	0	0	0	0	0	0	0	0	0	0	0	0	0	0	0	0	0	0	0	0	0	0	0	0	0	0	0	0	0	0	0	0	0	0	0
71	64	1	0	0	1	1	1	1	1	1	1	1	1	0	1	1	1	0	0	0	1	0	1	0	0	0	0	1	0	0	0	0	0	0	0	12	6	10	2	4	6	9	7	9	0	5	7	0	10
71	65	0	1	1	0	0	0	0	0	0	0	0	0	1	0	0	1	0	1	1	1	1	1	1	1	1	1	1	0	1	1	0	1	0	0	10	5	11	1	5	4	8	11	8	1	4	10	2	9
71	66	1	0	1	0	1	0	1	0	1	1	1	1	1	1	1	1	1	0	0	0	0	1	1	0	0	1	0	0	0	0	0	1	0	0	12	5	13	6	7	5	13	8	11	1	5	8	1	8
71	67	0	0	0	0	0	0	0	0	0	0	0	0	0	0	0	0	0	0	0	0	0	0	0	0	0	0	0	0	0	0	0	0	0	0	0	0	0	0	0	0	0	0	0	0	0	0	0	0
71	68	0	0	0	0	0	0	0	0	0	0	0	0	0	0	0	0	0	0	0	0	0	0	0	0	0	0	0	0	0	0	0	0	0	0	0	0	0	0	0	0	0	0	0	1	0	0	0	0
71	69	1	1	1	1	1	1	1	1	1	1	1	1	1	1	1	1	1	1	1	1	1	1	1	1	1	1	1	1	1	1	1	1	1	1	18	4	14	5	9	6	16	14	11	0	10	7	0	11
71	70	1	0	0	1	0	1	1	0	1	0	0	1	1	0	1	1	1	1	0	1	0	0	0	0	0	0	1	0	0	0	0	0	0	1	7	0	4	0	3	1	2	4	7	0	1	3	0	5
71	71	1	1	1	1	1	1	1	1	1	1	1	1	1	1	1	1	1	1	1	1	1	1	1	1	1	1	1	1	1	1	1	1	1	1	14	6	15	4	7	5	12	11	10	0	3	7	0	7
71	72	1	0	1	1	1	0	1	1	1	1	1	1	1	0	0	0	1	0	0	0	0	0	0	0	0	0	0	0	0	0	1	0	0	0	8	2	10	2	5	5	6	5	7	0	6	4	0	6
71	73	0	0	0	0	0	0	0	0	0	0	0	0	0	0	0	0	0	0	0	0	0	0	0	0	0	0	0	0	0	0	0	0	0	0	0	0	0	0	0	0	0	0	0	0	0	0	0	0
71	74	0	1	0	0	0	0	0	1	1	0	0	0	0	0	1	0	0	1	1	1	1	1	1	1	1	1	1	1	1	1	1	1	0	0	14	3	14	1	6	8	13	9	11	0	4	12	0	8
71	75	0	1	0	0	0	0	0	0	0	1	0	0	0	0	1	0	0	0	1	1	0	0	1	1	1	0	1	1	1	1	1	0	0	1	6	0	10	1	4	1	8	5	12	0	0	6	1	4
71	76	1	1	1	1	1	1	1	1	1	1	1	1	1	1	1	1	1	1	1	1	1	1	1	1	1	1	1	1	1	1	1	1	1	1	10	3	13	0	6	8	13	13	11	0	3	9	0	6
71	77	0	0	0	0	0	0	0	0	0	0	0	0	0	0	0	0	0	0	0	0	0	0	0	0	0	0	0	0	0	0	0	0	0	0	0	0	0	0	0	0	0	0	0	0	0	0	0	0
71	78	1	0	1	0	0	1	1	0	0	1	1	0	1	1	1	0	1	1	0	0	0	0	0	0	0	1	1	1	0	0	1	0	0	0	6	3	14	3	12	5	11	8	9	0	4	8	0	6
71	79	0	0	0	0	0	0	0	0	0	0	0	0	0	0	0	0	0	0	0	0	0	0	0	0	0	0	0	0	0	0	0	0	0	0	0	0	0	0	0	0	0	0	0	0	0	0	0	0
71	80	1	1	1	1	1	1	1	1	1	1	1	1	1	1	1	1	1	1	1	1	1	1	1	1	1	1	1	1	1	1	1	1	1	1	14	8	17	5	9	5	11	13	8	0	11	12	0	11
71	81	0	1	1	0	0	0	0	0	1	0	0	0	0	1	0	1	0	0	1	1	1	1	1	0	1	0	1	1	1	1	1	1	1	0	7	3	10	0	7	1	8	12	12	0	6	6	1	4
71	82	1	0	1	1	1	1	1	1	1	1	0	1	1	1	1	1	1	1	0	0	0	1	0	1	1	0	1	0	0	0	0	0	0	0	9	3	10	2	4	3	7	9	11	0	5	7	0	7
71	83	1	1	1	1	1	1	1	1	1	1	1	1	1	1	1	1	1	1	1	1	1	1	1	1	1	1	1	1	1	1	1	1	1	1	9	5	13	2	9	2	13	13	10	0	6	5	0	6
71	84	1	0	1	1	1	1	1	0	0	1	1	1	0	0	1	0	1	1	0	0	0	0	0	1	0	0	0	0	1	0	0	0	0	0	9	3	10	3	9	4	11	6	10	0	5	6	0	7
71	85	1	0	1	1	1	1	0	0	0	1	1	1	1	1	1	1	1	1	0	1	0	0	0	1	1	0	0	1	0	0	0	0	0	1	9	5	12	0	5	4	7	8	10	0	4	7	1	10
71	86	1	1	1	1	1	1	1	1	1	1	1	1	1	1	1	1	1	1	1	1	1	1	1	1	1	1	1	1	1	1	1	1	1	1	8	4	12	4	6	2	6	12	9	0	5	7	0	7
71	87	0	1	1	0	0	0	0	0	0	1	1	0	1	1	0	1	0	0	1	1	0	1	1	0	1	0	1	1	1	1	1	1	1	1	8	4	10	1	7	8	8	10	12	1	6	8	3	6
71	88	1	1	1	1	1	1	1	1	1	1	1	1	1	1	1	1	1	1	1	1	1	1	1	1	1	1	1	1	1	1	1	1	1	1	11	3	14	3	6	2	9	13	10	0	7	8	0	7
71	89	1	1	1	1	1	1	1	1	1	1	1	1	1	1	1	1	1	1	1	1	1	1	1	1	1	1	1	1	1	1	1	1	1	1	11	4	9	3	6	6	9	11	9	0	3	9	0	7
71	90	0	0	0	0	0	0	0	0	0	0	0	0	0	0	0	0	0	0	0	0	0	0	0	0	0	0	0	0	0	0	0	0	0	0	0	0	0	0	0	0	0	0	0	0	0	0	0	0
71	91	1	0	1	0	0	1	0	1	1	1	1	0	0	1	1	1	1	1	0	0	0	0	0	0	0	0	0	0	0	1	0	0	1	1	10	3	12	2	3	4	7	8	7	0	4	4	1	8
71	92	0	1	1	1	0	1	0	1	0	0	1	0	0	0	0	1	1	0	1	1	0	1	1	1	0	0	1	1	0	1	1	1	1	1	11	5	12	4	5	5	7	13	8	0	7	11	1	5
71	93	1	1	1	1	1	1	1	1	1	1	1	1	1	1	1	1	1	1	1	1	1	1	1	1	1	1	1	1	1	1	1	1	1	1	10	3	9	2	4	5	13	8	12	0	4	8	0	8
71	94	0	1	0	1	0	1	0	1	0	0	1	1	0	0	0	1	1	0	1	1	1	1	1	0	1	1	1	1	1	1	0	0	1	1	10	1	12	1	4	1	11	7	8	0	5	5	1	8
71	95	0	1	0	1	0	0	0	0	0	0	0	0	0	1	0	0	0	0	0	1	1	1	1	1	1	1	1	1	1	1	0	0	0	1	7	1	12	0	2	4	6	6	7	0	3	4	1	3
71	96	1	0	1	1	0	0	1	1	1	1	1	0	1	1	1	1	1	1	0	0	0	0	0	0	0	0	0	1	1	0	1	1	0	0	8	2	8	0	3	3	5	7	7	0	2	8	0	7
71	97	0	0	0	0	0	0	0	0	0	0	0	0	0	0	0	0	0	0	0	0	0	0	0	0	0	0	0	0	0	0	0	0	0	0	0	0	0	0	0	0	0	0	0	0	0	0	0	0
71	98	1	0	0	1	0	0	1	1	1	0	1	0	1	1	1	1	1	0	0	1	0	0	0	0	0	1	0	0	0	0	1	0	0	1	9	2	10	2	4	7	9	13	9	0	4	5	0	6
71	99	0	0	0	0	0	0	0	0	0	0	0	0	0	0	0	0	0	0	0	0	0	0	0	0	0	0	0	0	0	0	0	0	0	0	0	0	0	0	0	0	0	0	0	0	0	0	0	0
71	100	1	0	0	1	1	0	1	1	0	1	1	1	0	1	0	0	1	1	0	0	1	1	0	0	0	0	0	0	0	0	0	0	0	0	14	3	13	4	6	3	10	11	8	0	4	6	0	14
71	101	1	0	1	1	1	1	1	1	1	1	1	0	1	1	1	0	0	1	1	1	0	0	0	0	0	1	0	0	0	1	0	1	0	0	7	2	8	2	4	6	6	7	10	0	1	5	0	8
71	102	1	1	1	1	1	1	1	1	1	1	1	1	1	1	1	1	1	1	1	1	1	1	1	1	1	1	1	1	1	1	1	1	1	1	13	4	14	2	6	5	11	12	9	0	7	6	0	8
71	103	1	1	1	1	1	1	1	1	1	1	1	1	1	1	1	1	1	1	1	1	1	1	1	1	1	1	1	1	1	1	1	1	1	1	10	7	13	1	9	5	10	13	13	0	6	8	0	10
71	104	1	1	1	1	1	1	1	1	1	1	1	1	1	1	1	1	1	1	1	1	1	1	1	1	1	1	1	1	1	1	1	1	1	1	9	5	11	4	10	5	10	12	10	0	6	7	0	8
71	105	1	1	1	1	1	1	1	1	1	1	1	1	1	1	1	1	1	1	1	1	1	1	1	1	1	1	1	1	1	1	1	1	1	1	10	4	13	1	7	6	11	12	11	0	7	10	0	7
71	106	0	0	0	0	0	0	0	0	0	0	0	0	0	0	0	0	0	0	0	0	0	0	0	0	0	0	0	0	0	0	0	0	0	0	0	0	0	0	0	0	0	0	0	0	0	0	0	0
71	107	1	0	0	1	1	0	1	0	1	1	1	0	1	0	1	1	1	1	0	0	0	0	1	0	0	0	1	0	1	0	0	1	1	0	5	0	4	0	0	0	1	5	4	0	0	0	0	1
71	108	0	0	0	0	0	0	0	0	0	0	0	0	0	0	0	0	0	0	0	0	0	0	0	0	0	0	0	0	0	0	0	0	0	0	0	0	0	0	0	0	0	0	0	0	0	0	0	0
71	109	0	1	1	0	1	0	0	1	0	0	0	0	0	0	0	1	0	0	0	1	1	1	1	0	1	1	1	1	1	1	1	1	1	1	13	6	10	1	5	8	13	12	12	1	4	4	1	8
71	110	0	0	0	0	0	0	0	0	0	0	0	0	0	0	0	0	0	0	0	0	0	0	0	0	0	0	0	0	0	0	0	0	0	0	0	0	0	0	0	0	0	0	0	0	0	0	0	0
71	111	0	0	0	0	0	0	0	0	0	0	0	0	0	0	0	0	0	0	0	0	0	0	0	0	0	0	0	0	0	0	0	0	0	0	0	0	0	0	0	0	0	0	0	0	0	0	0	0
71	112	1	1	1	1	1	1	1	1	1	1	1	1	1	1	1	1	1	1	1	1	1	1	1	1	1	1	1	1	1	1	1	1	1	1	13	6	15	1	7	6	15	9	13	0	10	6	0	10
71	113	1	0	1	1	0	1	1	0	1	1	1	1	1	1	1	1	1	0	0	1	0	1	0	0	0	0	0	0	0	0	0	1	0	1	8	2	7	4	5	2	7	5	9	0	1	6	0	7
71	114	0	1	0	1	0	1	1	0	0	1	0	0	0	1	1	0	1	0	1	1	1	1	0	1	0	1	1	1	1	1	1	1	1	1	9	2	14	1	5	7	8	9	11	0	4	4	1	7
71	115	0	0	0	0	0	0	0	0	0	0	0	0	0	0	0	0	0	0	0	0	0	0	0	0	0	0	0	0	0	0	0	0	0	0	0	0	0	0	0	0	0	0	0	0	0	0	0	0
71	116	0	0	0	0	0	0	0	0	0	0	0	0	0	0	0	0	0	0	0	0	0	0	0	0	0	0	0	0	0	0	0	0	0	0	0	0	0	0	0	0	0	0	0	0	0	0	0	0
71	117	0	0	0	0	0	0	0	0	0	0	0	0	0	0	0	0	0	0	0	0	0	0	0	0	0	0	0	0	0	0	0	0	0	0	0	0	0	0	0	0	0	0	0	0	0	0	0	0
71	118	0	0	0	0	0	0	0	0	0	0	0	0	0	0	0	0	0	0	0	0	0	0	0	0	0	0	0	0	0	0	0	0	0	0	0	0	0	0	0	0	0	0	0	0	0	0	0	0
71	119	1	1	1	1	1	1	1	1	1	1	1	1	1	1	1	1	1	1	1	1	1	1	1	1	1	1	1	1	1	1	1	1	1	1	9	10	12	5	8	7	13	13	12	0	6	9	0	11
71	120	0	1	0	0	0	0	0	0	0	1	0	1	0	0	0	1	1	0	1	1	1	1	1	1	1	0	1	1	0	0	1	1	0	1	8	2	13	0	3	3	6	4	10	0	5	3	2	7
71	121	1	0	1	1	0	1	1	1	1	1	1	1	1	0	1	1	1	0	0	1	0	1	0	1	0	0	1	0	0	0	0	1	1	1	3	2	7	1	3	5	5	6	7	0	6	6	0	3
71	122	1	0	1	0	1	1	1	1	1	1	0	1	1	1	1	1	1	1	0	0	0	0	0	0	1	0	1	1	0	1	1	0	1	0	9	5	9	1	6	6	12	12	11	0	4	8	0	7
71	123	1	0	1	1	1	1	1	0	1	1	1	1	0	0	1	1	1	0	0	0	0	0	1	0	0	0	0	0	0	0	1	0	1	1	8	2	9	1	9	6	8	8	12	0	4	7	0	9
71	124	1	0	1	0	1	1	0	1	1	1	0	1	0	1	1	0	0	1	0	0	0	0	0	0	1	0	1	0	0	1	1	1	0	0	6	3	12	1	4	4	10	11	10	0	7	7	1	9
71	125	1	0	0	1	1	1	0	1	1	1	1	1	1	1	1	1	1	1	0	0	0	0	1	0	1	1	0	0	0	0	0	0	1	0	8	3	9	2	3	4	9	8	11	0	5	3	0	6
71	126	1	0	1	1	1	1	0	1	1	1	1	1	0	1	0	1	1	0	1	0	0	1	0	0	0	0	0	0	0	0	0	0	0	0	12	4	12	1	5	5	7	9	9	0	5	3	0	7
71	127	0	0	0	0	0	0	0	0	0	0	0	0	0	0	0	0	0	0	0	0	0	0	0	0	0	0	0	0	0	0	0	0	0	0	0	0	0	0	0	0	0	0	0	0	0	0	0	0
71	128	0	1	0	0	0	0	0	0	1	0	0	1	0	0	0	0	0	0	1	1	0	1	1	0	1	0	1	0	1	0	1	1	0	0	12	1	8	1	2	5	10	6	10	0	7	6	0	8
71	129	0	0	0	0	0	0	0	0	0	0	0	0	0	0	0	0	0	0	0	0	0	0	0	0	0	0	0	0	0	0	0	0	0	0	0	0	0	0	0	0	0	0	0	0	0	0	0	0
71	130	1	1	1	1	1	1	1	1	1	1	1	1	1	1	1	1	1	1	1	1	1	1	1	1	1	1	1	1	1	1	1	1	1	1	15	11	15	4	7	6	11	14	13	0	10	7	0	12
71	131	0	0	0	0	0	0	0	0	0	0	0	0	0	0	0	0	0	0	0	0	0	0	0	0	0	0	0	0	0	0	0	0	0	0	0	0	0	0	0	0	0	0	0	0	0	0	0	0
71	132	1	1	1	1	1	1	1	1	1	1	1	1	1	1	1	1	1	1	1	1	1	1	1	1	1	1	1	1	1	1	1	1	1	1	9	3	12	2	10	9	11	11	12	0	8	9	0	7
71	133	0	0	0	0	0	0	0	0	0	0	0	0	0	0	0	0	0	0	0	0	0	0	0	0	0	0	0	0	0	0	0	0	0	0	0	0	0	0	0	0	0	0	0	0	0	0	0	0
71	134	0	0	0	0	0	0	0	0	0	0	0	0	0	0	0	0	0	0	0	0	0	0	0	0	0	0	0	0	0	0	0	0	0	0	0	0	0	0	0	0	0	0	0	0	0	0	0	0
71	135	1	0	1	1	1	1	0	1	0	0	1	1	1	1	1	1	1	0	0	0	0	0	1	1	0	0	0	1	0	0	0	0	1	0	7	2	8	2	1	1	6	5	10	0	0	2	0	6
71	136	1	0	0	0	1	0	0	1	1	1	1	1	1	0	1	1	1	0	0	0	0	0	1	0	0	0	1	0	0	0	1	0	0	1	13	4	13	3	8	4	10	8	11	0	6	4	1	8
71	137	1	1	1	1	1	1	1	1	1	1	1	1	1	1	1	1	1	1	1	1	1	1	1	1	1	1	1	1	1	1	1	1	1	1	13	7	14	4	8	6	11	13	10	0	7	6	0	10
71	138	1	0	1	1	1	1	1	0	1	1	0	1	1	1	1	0	1	0	0	1	0	0	0	1	0	1	0	0	1	0	0	0	1	0	7	5	8	1	4	3	11	7	12	0	7	2	0	6
71	139	1	1	1	1	1	1	1	1	1	1	1	1	1	1	1	1	1	1	1	1	1	1	1	1	1	1	1	1	1	1	1	1	1	1	11	7	15	4	5	3	9	12	10	0	5	8	0	9
71	140	1	1	1	1	1	1	1	1	1	1	1	1	1	1	1	1	1	1	1	1	1	1	1	1	1	1	1	1	1	1	1	1	1	1	10	4	9	2	6	6	9	12	9	0	3	10	0	5
71	141	1	0	1	1	1	1	0	1	1	1	1	0	1	0	1	0	1	1	0	0	0	0	0	1	0	0	1	1	0	1	0	0	0	0	11	1	10	1	5	2	8	10	9	0	3	4	0	7
71	142	0	1	0	1	0	0	0	1	0	1	0	0	0	0	0	1	1	0	1	0	1	1	0	1	0	1	1	1	1	1	1	1	1	1	8	3	10	1	8	5	5	10	8	0	4	7	1	7
71	143	0	0	0	0	0	0	0	0	0	0	0	0	0	0	0	0	0	0	0	0	0	0	0	0	0	0	0	0	0	0	0	0	0	0	0	0	0	0	0	0	0	0	0	0	0	0	0	0
71	144	1	1	1	1	1	1	1	1	1	1	1	1	1	1	1	1	1	1	1	1	1	1	1	1	1	1	1	1	1	1	1	1	1	1	15	8	11	4	7	6	10	14	11	0	12	7	0	12
71	145	1	1	1	1	1	1	1	1	1	1	1	1	1	1	1	1	1	1	1	1	1	1	1	1	1	1	1	1	1	1	1	1	1	1	12	5	9	4	7	5	13	12	9	0	6	5	1	6
71	146	1	0	1	0	1	0	1	1	1	0	1	1	1	1	1	1	1	0	0	0	0	0	0	0	0	1	1	0	1	1	1	0	1	1	10	1	10	3	5	4	8	9	8	0	3	8	1	6
71	147	1	0	1	1	0	0	1	1	1	0	0	0	1	1	1	0	1	0	0	1	0	0	0	1	0	0	1	0	0	1	0	0	1	0	8	3	9	0	3	5	5	6	8	0	3	4	0	5
71	148	0	1	0	0	0	0	0	0	0	0	0	0	0	0	0	0	0	0	0	1	1	1	1	1	1	1	0	1	1	1	1	0	1	0	9	4	7	0	6	1	9	8	12	0	2	5	0	9
71	149	0	0	0	0	0	0	0	0	0	0	0	0	0	0	0	0	0	0	0	0	0	0	0	0	0	0	0	0	0	0	0	0	0	0	0	0	0	0	0	0	0	0	0	0	0	0	0	0
71	150	0	0	0	0	0	0	0	0	0	0	0	0	0	0	0	0	0	0	0	0	0	0	0	0	0	0	0	0	0	0	0	0	0	0	0	0	0	0	0	0	0	0	0	0	0	0	0	0
71	151	1	1	1	1	1	1	1	1	1	1	1	1	1	1	1	1	1	1	1	1	1	1	1	1	1	1	1	1	1	1	1	1	1	1	15	8	13	5	6	4	12	14	9	0	6	5	0	11
71	152	1	0	1	1	1	1	1	1	1	1	1	0	0	1	1	1	1	0	1	1	0	1	0	0	1	0	0	0	0	0	0	0	0	0	8	3	10	0	2	3	8	8	8	0	3	1	1	6
71	153	0	0	0	0	0	0	0	0	0	0	0	0	0	0	0	0	0	0	0	0	0	0	0	0	0	0	0	0	0	0	0	0	0	0	0	0	0	0	0	0	0	0	0	0	0	0	0	0
71	154	1	0	0	0	1	0	0	1	1	1	1	1	1	0	0	1	0	0	0	0	1	0	0	0	1	0	1	0	0	0	1	0	0	0	10	4	11	4	6	4	13	13	13	0	7	7	1	6
71	155	1	0	1	1	0	1	1	1	1	0	1	1	0	1	0	1	1	1	0	0	1	1	0	0	0	0	0	1	1	0	0	0	0	0	6	2	11	1	4	4	11	12	7	0	5	5	1	8
71	156	1	1	1	1	1	1	1	1	1	1	1	1	1	1	1	1	1	1	1	1	1	1	1	1	1	1	1	1	1	1	1	1	1	1	11	4	15	3	7	7	11	9	8	0	6	9	0	9
71	157	0	1	0	1	0	0	0	0	0	0	1	0	0	0	0	0	0	0	1	1	0	1	0	1	1	0	1	1	1	1	1	1	1	1	6	3	12	3	6	2	8	10	8	0	3	3	1	10
71	158	0	1	0	0	0	0	0	0	0	0	0	0	0	0	0	1	1	0	0	1	1	0	1	0	1	1	1	0	1	1	1	1	1	1	13	2	9	1	3	2	10	10	8	0	6	8	1	7
71	159	0	0	0	0	0	0	0	0	0	0	0	0	0	0	0	0	0	0	0	0	0	0	0	0	0	0	0	0	0	0	0	0	0	0	0	0	0	0	0	0	0	0	0	0	0	0	0	0
71	160	1	0	0	1	0	0	1	1	1	1	0	1	1	1	1	1	1	1	0	0	0	0	0	0	0	0	0	0	1	1	1	0	1	0	8	1	14	3	7	4	11	12	12	0	3	9	0	10
71	161	1	0	0	1	1	1	1	1	1	1	1	1	1	1	1	1	0	1	0	0	0	0	0	0	1	0	0	1	0	0	0	0	0	0	7	2	12	2	7	2	8	7	8	0	2	4	0	5
71	162	1	1	1	1	1	1	1	1	1	1	1	1	1	1	1	1	1	1	1	1	1	1	1	1	1	1	1	1	1	1	1	1	1	1	12	7	12	3	6	6	11	10	10	0	10	5	0	10
71	163	1	1	1	1	1	1	1	1	1	1	1	1	1	1	1	1	1	1	1	1	1	1	1	1	1	1	1	1	1	1	1	1	1	1	11	6	11	1	5	6	8	9	9	0	6	8	0	8
71	164	0	0	0	0	0	0	0	0	0	0	0	0	0	0	0	0	0	0	0	0	0	0	0	0	0	0	0	0	0	0	0	0	0	0	0	0	0	0	0	0	0	0	0	0	0	0	0	0
71	165	1	0	1	1	1	0	1	1	0	1	1	1	0	1	1	0	1	1	0	1	0	0	0	0	0	0	0	1	0	0	0	0	0	0	12	4	14	2	4	3	12	11	11	0	4	6	0	7
71	166	0	1	0	0	0	0	0	0	1	0	0	1	0	0	1	1	1	0	1	1	1	1	1	1	1	1	0	1	1	1	1	1	0	1	6	1	10	2	7	2	9	6	9	1	3	9	1	7
71	167	0	1	1	0	1	0	0	1	1	1	0	0	0	0	1	0	0	1	1	1	1	1	1	1	1	1	0	1	1	1	1	1	1	0	10	2	13	1	7	8	7	10	9	1	4	7	1	7
71	168	1	0	0	1	1	1	1	0	1	1	0	1	0	0	0	1	0	1	0	1	0	0	1	0	0	1	0	1	0	0	0	0	1	0	8	0	7	0	2	2	7	5	6	0	4	3	0	7
71	169	0	0	0	0	0	0	0	0	0	0	0	0	0	0	0	0	0	0	0	0	0	0	0	0	0	0	0	0	0	0	0	0	0	0	0	0	0	0	0	0	0	0	0	0	0	0	0	0
71	170	0	1	0	0	0	0	0	0	0	0	0	0	0	0	0	1	1	0	0	1	1	0	0	0	1	0	1	0	0	1	1	0	1	1	7	2	11	2	7	6	6	9	10	0	5	7	0	8
71	171	1	0	1	1	1	0	1	1	1	1	0	0	1	0	0	1	0	1	0	0	1	0	0	0	1	0	0	0	1	0	0	0	1	0	6	1	5	1	5	1	7	4	10	0	2	1	0	4
71	172	0	0	0	0	0	0	0	0	0	0	0	0	0	0	0	0	0	0	0	0	0	0	0	0	0	0	0	0	0	0	0	0	0	0	0	0	0	0	0	0	0	0	0	0	0	0	0	0
71	173	0	1	1	1	1	0	1	0	1	0	0	0	0	0	0	0	0	0	0	0	1	0	1	1	1	1	1	1	1	1	0	1	1	0	12	7	11	1	7	8	13	8	11	0	3	7	0	12
71	174	1	1	1	1	1	1	1	1	1	1	1	1	1	1	1	1	1	1	1	1	1	1	1	1	1	1	1	1	1	1	1	1	1	1	13	3	12	5	9	11	11	9	9	0	8	5	0	5
71	175	0	1	0	1	0	1	1	0	0	0	0	0	0	0	0	0	1	0	1	1	1	0	1	0	1	1	1	0	0	1	1	1	1	0	8	2	12	2	7	5	9	12	11	0	5	1	0	5
71	176	1	0	0	0	0	0	1	1	1	1	1	1	1	1	1	1	1	1	0	0	1	1	0	0	0	0	0	0	0	0	0	0	0	0	7	0	10	4	5	3	6	7	9	1	5	5	0	9
71	177	1	0	1	1	1	1	0	1	0	1	1	1	0	1	1	1	1	1	0	0	0	0	1	0	0	0	0	0	1	1	0	0	0	1	12	5	9	3	6	3	9	5	11	0	5	8	0	9
71	178	1	0	1	0	1	1	1	0	1	1	1	1	1	1	1	1	1	1	0	0	0	0	0	1	0	1	0	0	1	0	1	0	0	1	7	4	11	3	8	6	8	9	11	1	2	9	1	6
71	179	1	1	1	1	1	1	1	1	1	1	1	1	1	1	1	1	1	1	1	1	1	1	1	1	1	1	1	1	1	1	1	1	1	1	12	4	11	2	5	5	10	14	11	0	4	9	0	6
71	180	0	1	0	0	0	0	0	0	0	0	0	0	1	0	0	0	1	1	1	1	0	1	0	0	1	1	1	1	1	1	0	1	1	1	6	0	7	1	5	3	5	9	7	1	1	4	1	3
71	181	0	1	0	0	1	0	1	0	0	0	0	0	0	0	1	0	0	0	1	1	1	0	1	1	1	1	0	1	1	0	1	1	1	1	10	0	12	3	5	4	7	9	11	0	5	6	1	10
71	182	0	0	0	0	0	0	0	0	0	0	0	0	0	0	0	0	0	0	0	0	0	0	0	0	0	0	0	0	0	0	0	0	0	0	0	0	0	0	0	0	0	0	0	0	0	0	0	0
71	183	1	0	1	0	1	1	1	0	0	1	1	0	1	1	1	0	1	1	0	1	0	0	0	0	1	0	0	0	0	0	0	0	1	0	14	7	11	4	9	5	12	9	9	1	4	7	0	7
71	184	1	1	1	1	1	1	1	1	1	1	1	1	1	1	1	1	1	1	1	1	1	1	1	1	1	1	1	1	1	1	1	1	1	1	12	6	13	3	7	4	8	10	11	0	4	7	0	7
71	185	1	1	1	1	1	1	1	1	1	1	1	1	1	1	1	1	1	1	1	1	1	1	1	1	1	1	1	1	1	1	1	1	1	1	13	7	12	3	5	5	12	10	11	0	4	7	0	11
71	186	1	0	1	0	1	1	0	1	1	1	1	1	1	1	1	0	1	0	0	0	0	0	0	0	1	0	0	0	1	0	0	0	0	0	9	1	11	3	4	1	9	9	9	0	3	7	3	7
71	187	0	0	0	0	0	0	0	0	0	0	0	0	0	0	0	0	0	0	0	0	0	0	0	0	0	0	0	0	0	0	0	0	0	0	0	0	0	0	0	0	0	0	0	0	0	0	0	0
71	188	0	0	0	0	0	0	0	0	0	0	0	0	0	0	0	0	0	0	0	0	0	0	0	0	0	0	0	0	0	0	0	0	0	0	0	0	0	0	0	0	0	0	0	0	0	0	0	0
71	189	0	0	0	0	0	0	0	0	0	0	0	0	0	0	0	0	0	0	0	0	0	0	0	0	0	0	0	0	0	0	0	0	0	0	0	0	0	0	0	0	0	0	0	0	0	0	0	0
71	190	1	0	0	0	1	0	1	1	1	1	1	1	1	1	1	0	0	0	0	0	0	1	0	0	0	0	1	0	1	0	1	1	0	1	13	6	12	1	10	7	10	11	12	0	8	6	0	11
71	191	1	1	1	1	1	1	1	1	1	1	1	1	1	1	1	1	1	1	1	1	1	1	1	1	1	1	1	1	1	1	1	1	1	1	12	5	11	2	6	4	7	13	11	0	8	6	0	3
71	192	0	1	0	0	0	0	0	0	1	0	0	0	0	0	0	1	1	0	1	1	1	0	0	1	1	1	1	1	1	0	1	1	1	1	6	2	8	3	8	3	5	9	7	0	1	3	0	5
71	193	0	1	0	0	1	1	0	1	0	0	0	0	0	0	1	0	0	0	0	1	1	1	0	1	0	1	1	0	0	1	0	1	1	0	9	0	7	0	2	4	6	5	9	0	6	4	0	8
71	194	0	0	0	0	0	0	0	0	0	0	0	0	0	0	0	0	0	0	0	0	0	0	0	0	0	0	0	0	0	0	0	0	0	0	0	0	0	0	0	0	0	0	0	0	0	0	0	0
71	195	1	0	0	1	1	1	1	0	0	1	1	1	1	0	1	1	1	1	0	1	0	0	1	0	0	0	0	0	0	1	1	0	1	1	16	5	8	3	7	8	14	11	14	0	6	4	1	9
71	196	1	0	1	0	1	0	0	1	1	1	1	1	1	1	1	1	1	1	0	0	1	0	0	0	0	0	0	0	0	0	0	1	0	0	6	3	10	4	6	3	8	7	8	0	2	7	1	5
71	197	0	0	0	0	0	0	0	0	0	0	0	0	0	0	0	0	0	0	0	0	0	0	0	0	0	0	0	0	0	0	0	0	0	0	0	0	0	0	0	0	0	0	0	0	0	0	0	0
71	198	1	1	1	1	1	1	1	1	1	1	1	1	1	1	1	1	1	1	1	1	1	1	1	1	1	1	1	1	1	1	1	1	1	1	13	8	11	4	10	8	9	14	11	0	9	7	0	10
71	199	1	0	0	1	1	0	1	1	1	0	1	1	1	0	1	1	1	1	0	1	1	0	1	0	1	0	1	0	1	0	1	0	1	1	8	2	14	1	6	4	8	10	9	0	4	6	0	7
71	200	1	0	1	1	0	1	0	1	1	0	1	1	1	1	0	1	0	0	1	1	1	1	1	1	1	1	0	1	0	1	0	0	1	0	9	6	13	4	7	3	10	12	8	0	2	6	1	7
71	201	0	0	0	0	0	0	0	0	0	0	0	0	0	0	0	0	0	0	0	0	0	0	0	0	0	0	0	0	0	0	0	0	0	0	0	0	0	0	0	0	0	0	0	0	0	0	0	0
71	202	1	0	1	0	1	0	1	1	1	0	0	1	0	1	0	0	1	0	1	0	0	0	0	1	0	0	1	0	0	1	1	0	0	1	12	4	11	2	11	5	9	13	12	0	9	9	1	9
71	203	1	0	1	0	1	1	1	1	1	1	1	1	0	1	1	1	1	1	0	0	0	0	0	0	0	0	0	0	0	0	0	0	0	1	10	2	9	2	2	5	9	6	11	0	4	3	1	7
71	204	1	1	1	1	1	1	1	1	1	1	1	1	1	1	1	1	1	1	1	1	1	1	1	1	1	1	1	1	1	1	1	1	1	1	11	6	13	4	6	5	12	15	12	0	5	9	0	11
71	205	1	1	1	1	1	1	1	1	1	1	1	1	1	1	1	1	1	1	1	1	1	1	1	1	1	1	1	1	1	1	1	1	1	1	12	8	12	3	6	6	12	9	9	0	5	8	0	8
71	206	0	0	0	0	0	0	0	0	0	0	0	0	0	0	0	0	0	0	0	0	0	0	0	0	0	0	0	0	0	0	0	0	0	0	0	0	0	0	0	0	0	0	0	0	0	0	0	0
71	207	0	0	0	0	0	0	0	0	0	0	0	0	0	0	0	0	0	0	0	0	0	0	0	0	0	0	0	0	0	0	0	0	0	0	0	0	0	0	0	0	0	0	0	0	0	0	0	0
[truncated: 561 more rows]
[truncated: 51 more columns]
