# Supplementary material for: Cultured Cortical Neurons Can Perform Blind Source Separation According to the Free-Energy Principle
Source: PLoS Comput Biol. 2015 Dec 21;11(12):e1004643. doi: 10.1371/journal.pcbi.1004643 (PMC4686348; doi:10.1371/journal.pcbi.1004643)
Supplement: S1 Dataset — Data are composed of conditional expectation transients for each condition (x_u_trn.csv, …, x_u_alt4.csv), Kullback-Leibler divergence transients for each condition (kld_trn.csv, …, kld_alt4.csv), and trains of evoked spike number at trial 1, 11, …, 91 in each culture in the TRN group (x(t)_trn_1.csv, …, x(t)_trn_23.csv). In file names, alt1, alt2, alt3, and alt4 indicate data under the alternative conditions where (a, ρ) = (1/2, 1/2), (3/4, 1/4), (3/4, 3/4), and (1, 1/2), respectively. (ZIP) [file pcbi.1004643.s004.zip › SupplementaryDataset1/x(t)_trn_19.csv]

trial	t	u1	u2	s1	s2	s3	s4	s5	s6	s7	s8	s9	s10	s11	s12	s13	s14	s15	s16	s17	s18	s19	s20	s21	s22	s23	s24	s25	s26	s27	s28	s29	s30	s31	s32	x1	x2	x3	x4	x5	x6	x7	x8	x9	x10	x11	x12	x13	x14
1	1	1	1	1	1	1	1	1	1	1	1	1	1	1	1	1	1	1	1	1	1	1	1	1	1	1	1	1	1	1	1	1	1	1	1	0	0	3	9	2	0	0	0	0	0	0	0	0	5
1	2	0	0	0	0	0	0	0	0	0	0	0	0	0	0	0	0	0	0	0	0	0	0	0	0	0	0	0	0	0	0	0	0	0	0	0	0	0	0	0	0	0	0	0	0	0	0	0	0
1	3	1	1	1	1	1	1	1	1	1	1	1	1	1	1	1	1	1	1	1	1	1	1	1	1	1	1	1	1	1	1	1	1	1	1	1	0	5	7	0	1	1	0	0	1	0	0	0	5
1	4	1	1	1	1	1	1	1	1	1	1	1	1	1	1	1	1	1	1	1	1	1	1	1	1	1	1	1	1	1	1	1	1	1	1	0	0	6	7	2	0	1	0	0	0	0	0	0	6
1	5	1	0	1	1	1	1	0	1	1	1	1	1	1	1	0	1	1	1	0	1	0	1	0	1	0	1	0	0	1	0	0	0	0	0	0	0	3	6	0	0	0	0	0	0	0	0	0	6
1	6	0	1	0	0	1	0	0	0	0	0	0	0	0	0	0	0	1	0	1	1	1	1	0	0	0	1	1	0	0	1	1	1	1	0	1	0	4	4	0	0	1	0	0	0	0	0	0	4
1	7	1	0	0	1	0	0	1	1	0	1	1	0	1	1	1	1	1	1	0	1	0	0	0	0	0	0	0	0	0	0	0	0	0	1	2	1	3	6	2	0	1	0	0	0	0	0	0	5
1	8	1	0	0	1	0	1	0	1	0	1	1	1	0	0	1	1	1	0	0	0	0	1	0	0	0	0	0	1	0	1	0	1	0	1	1	0	3	5	2	0	0	0	0	0	0	0	0	6
1	9	0	1	0	0	0	0	1	0	1	0	0	0	0	0	0	0	0	1	1	1	1	1	1	0	1	1	1	1	1	1	1	0	1	0	0	0	5	5	3	0	0	0	0	0	0	0	0	5
1	10	1	0	1	1	1	1	1	1	1	0	1	1	1	1	1	1	1	0	0	0	0	0	1	0	1	0	0	0	1	1	0	0	0	1	0	0	5	7	1	0	2	0	0	0	0	0	0	5
1	11	1	1	1	1	1	1	1	1	1	1	1	1	1	1	1	1	1	1	1	1	1	1	1	1	1	1	1	1	1	1	1	1	1	1	0	0	3	7	2	0	2	0	0	0	0	0	0	8
1	12	1	1	1	1	1	1	1	1	1	1	1	1	1	1	1	1	1	1	1	1	1	1	1	1	1	1	1	1	1	1	1	1	1	1	0	2	6	5	1	0	1	0	0	0	0	0	0	10
1	13	1	0	0	1	1	0	1	1	1	1	0	1	1	1	1	1	1	1	1	0	1	0	1	0	0	1	1	1	1	0	0	0	0	0	0	0	3	7	3	0	0	0	1	0	1	0	0	8
1	14	0	1	0	0	0	1	0	0	0	1	1	1	0	0	0	0	0	0	0	1	1	0	0	1	1	1	1	1	1	1	1	1	1	1	2	1	6	7	3	0	2	0	0	0	0	0	0	5
1	15	1	1	1	1	1	1	1	1	1	1	1	1	1	1	1	1	1	1	1	1	1	1	1	1	1	1	1	1	1	1	1	1	1	1	2	0	5	7	0	0	1	0	0	0	0	0	0	5
1	16	1	1	1	1	1	1	1	1	1	1	1	1	1	1	1	1	1	1	1	1	1	1	1	1	1	1	1	1	1	1	1	1	1	1	0	0	6	9	1	0	0	0	0	0	0	0	0	7
1	17	0	0	0	0	0	0	0	0	0	0	0	0	0	0	0	0	0	0	0	0	0	0	0	0	0	0	0	0	0	0	0	0	0	0	0	0	0	0	0	0	0	0	0	0	0	0	0	0
1	18	0	0	0	0	0	0	0	0	0	0	0	0	0	0	0	0	0	0	0	0	0	0	0	0	0	0	0	0	0	0	0	0	0	0	0	0	0	0	0	0	0	0	0	0	0	0	0	0
1	19	1	1	1	1	1	1	1	1	1	1	1	1	1	1	1	1	1	1	1	1	1	1	1	1	1	1	1	1	1	1	1	1	1	1	0	0	5	8	1	0	3	0	0	2	0	0	0	6
1	20	1	1	1	1	1	1	1	1	1	1	1	1	1	1	1	1	1	1	1	1	1	1	1	1	1	1	1	1	1	1	1	1	1	1	1	0	8	5	1	0	1	0	0	0	0	0	0	9
1	21	0	1	0	1	0	0	1	0	0	0	1	0	0	1	0	0	0	0	1	1	1	1	0	1	0	1	1	1	1	1	1	1	0	1	0	0	3	4	0	0	1	0	0	0	0	0	0	4
1	22	0	1	0	0	0	0	1	1	0	0	1	0	0	1	1	0	0	0	1	1	0	1	0	1	1	1	1	1	1	1	0	1	0	1	1	0	5	6	1	0	0	0	0	0	0	0	0	6
1	23	0	0	0	0	0	0	0	0	0	0	0	0	0	0	0	0	0	0	0	0	0	0	0	0	0	0	0	0	0	0	0	0	0	0	0	0	0	0	0	0	0	0	0	0	0	0	0	0
1	24	1	0	1	1	0	1	0	0	1	0	1	1	0	1	0	1	1	1	0	0	0	1	0	0	0	0	0	0	0	0	0	0	1	1	0	0	3	5	0	0	1	0	0	0	0	0	0	3
1	25	1	1	1	1	1	1	1	1	1	1	1	1	1	1	1	1	1	1	1	1	1	1	1	1	1	1	1	1	1	1	1	1	1	1	0	1	6	7	2	0	1	0	0	0	0	0	0	6
1	26	0	0	0	0	0	0	0	0	0	0	0	0	0	0	0	0	0	0	0	0	0	0	0	0	0	0	0	0	0	0	0	0	0	0	0	0	0	0	0	0	0	0	0	0	0	0	0	0
1	27	0	0	0	0	0	0	0	0	0	0	0	0	0	0	0	0	0	0	0	0	0	0	0	0	0	0	0	0	0	0	0	0	0	0	0	0	0	0	0	0	0	0	0	0	0	0	0	0
1	28	0	0	0	0	0	0	0	0	0	0	0	0	0	0	0	0	0	0	0	0	0	0	0	0	0	0	0	0	0	0	0	0	0	0	0	0	0	0	0	0	0	0	0	0	0	0	0	0
1	29	0	1	1	1	1	1	0	1	0	0	0	0	0	1	0	1	0	0	1	1	1	0	1	1	1	1	1	1	1	1	1	0	1	1	0	1	4	11	3	0	2	0	1	0	0	0	0	4
1	30	1	0	1	1	1	1	1	1	1	1	1	1	1	1	1	0	1	1	0	0	0	0	0	1	0	1	0	0	1	0	0	0	1	0	0	0	1	3	0	0	0	0	0	0	0	0	0	5
1	31	0	1	0	0	0	0	0	0	0	0	0	0	0	1	0	0	0	1	1	1	1	1	1	1	1	0	1	1	1	0	1	1	0	1	0	0	2	4	0	0	0	0	0	0	0	0	0	2
1	32	1	1	1	1	1	1	1	1	1	1	1	1	1	1	1	1	1	1	1	1	1	1	1	1	1	1	1	1	1	1	1	1	1	1	0	0	4	3	2	0	1	0	0	0	0	0	0	8
1	33	1	1	1	1	1	1	1	1	1	1	1	1	1	1	1	1	1	1	1	1	1	1	1	1	1	1	1	1	1	1	1	1	1	1	0	1	0	5	2	0	0	0	0	0	0	0	0	5
1	34	1	0	1	1	1	1	1	1	1	1	1	1	0	1	1	1	1	1	0	0	0	0	0	1	1	0	1	0	0	0	0	0	0	0	0	0	1	6	0	0	0	0	0	0	0	0	0	3
1	35	1	0	1	0	1	1	1	1	1	1	1	0	0	1	1	0	0	1	0	0	0	0	0	0	0	0	0	0	0	0	0	1	0	0	0	0	3	4	3	0	0	1	0	2	0	0	0	4
1	36	1	1	1	1	1	1	1	1	1	1	1	1	1	1	1	1	1	1	1	1	1	1	1	1	1	1	1	1	1	1	1	1	1	1	1	0	5	5	0	0	1	0	1	0	0	0	0	4
1	37	1	0	1	1	1	0	1	1	1	1	1	0	1	1	1	0	1	0	1	0	0	0	1	0	0	1	0	0	0	0	0	0	0	1	0	0	7	5	0	0	0	0	0	0	0	0	0	4
1	38	0	0	0	0	0	0	0	0	0	0	0	0	0	0	0	0	0	0	0	0	0	0	0	0	0	0	0	0	0	0	0	0	0	0	0	0	0	0	0	0	0	0	0	0	0	0	0	0
1	39	0	0	0	0	0	0	0	0	0	0	0	0	0	0	0	0	0	0	0	0	0	0	0	0	0	0	0	0	0	0	0	0	0	0	0	0	0	0	0	0	0	0	0	0	0	0	0	0
1	40	0	0	0	0	0	0	0	0	0	0	0	0	0	0	0	0	0	0	0	0	0	0	0	0	0	0	0	0	0	0	0	0	0	0	0	0	0	0	0	0	0	0	0	0	0	0	0	0
1	41	0	1	0	0	1	0	0	0	0	0	0	0	0	0	0	0	0	0	1	1	1	1	1	1	0	1	1	0	1	1	1	1	1	1	0	1	5	4	2	0	2	0	0	0	0	0	0	3
1	42	1	0	1	1	1	1	1	1	0	1	1	1	1	1	1	1	1	1	0	1	0	0	0	0	0	0	1	0	1	0	0	0	0	0	0	1	2	8	0	0	1	0	0	0	0	0	0	6
1	43	1	1	1	1	1	1	1	1	1	1	1	1	1	1	1	1	1	1	1	1	1	1	1	1	1	1	1	1	1	1	1	1	1	1	0	0	2	5	2	0	0	0	0	0	0	0	0	8
1	44	0	1	0	0	0	0	1	0	0	0	0	0	0	0	0	0	1	0	1	0	1	0	1	0	1	1	1	1	1	1	1	1	1	1	0	0	4	5	0	0	0	0	0	0	0	0	0	4
1	45	1	0	1	0	1	1	1	0	1	1	1	1	0	0	1	0	1	1	0	0	1	0	1	0	1	0	0	0	0	0	0	0	0	0	0	0	1	4	1	0	0	0	1	1	0	0	0	3
1	46	1	1	1	1	1	1	1	1	1	1	1	1	1	1	1	1	1	1	1	1	1	1	1	1	1	1	1	1	1	1	1	1	1	1	0	0	3	7	0	0	0	0	0	0	0	0	0	7
1	47	1	1	1	1	1	1	1	1	1	1	1	1	1	1	1	1	1	1	1	1	1	1	1	1	1	1	1	1	1	1	1	1	1	1	0	0	4	6	1	0	0	0	0	0	0	0	0	3
1	48	0	0	0	0	0	0	0	0	0	0	0	0	0	0	0	0	0	0	0	0	0	0	0	0	0	0	0	0	0	0	0	0	0	0	0	0	0	0	0	0	0	0	0	1	0	0	0	0
1	49	0	1	0	0	0	0	0	0	0	0	1	0	0	0	0	0	0	0	0	1	1	0	1	1	1	1	1	1	1	1	1	1	1	1	0	0	2	6	1	0	1	0	0	1	0	0	0	2
1	50	1	1	1	1	1	1	1	1	1	1	1	1	1	1	1	1	1	1	1	1	1	1	1	1	1	1	1	1	1	1	1	1	1	1	1	0	5	4	1	0	1	0	0	0	0	0	0	6
1	51	0	1	0	0	1	0	1	0	1	0	0	0	0	0	1	0	0	0	1	1	1	1	1	0	1	1	1	0	0	1	1	0	1	1	0	0	4	5	1	0	0	0	0	0	0	0	0	0
1	52	1	0	1	1	1	1	1	1	1	0	0	0	1	0	1	0	0	1	0	0	1	1	0	0	0	0	0	1	0	0	1	0	0	0	0	0	2	5	0	0	0	0	0	0	0	0	0	2
1	53	1	0	1	1	1	1	1	1	1	1	1	1	1	1	1	1	0	0	1	1	1	1	0	0	0	1	0	1	0	1	0	0	0	0	0	1	7	5	1	0	0	0	0	0	0	0	0	5
1	54	0	0	0	0	0	0	0	0	0	0	0	0	0	0	0	0	0	0	0	0	0	0	0	0	0	0	0	0	0	0	0	0	0	0	0	0	0	0	0	0	0	0	0	0	0	0	0	0
1	55	1	0	1	0	0	1	1	1	1	1	1	1	1	1	1	1	1	1	0	0	1	0	0	0	0	0	0	0	0	0	0	0	0	0	0	0	4	5	1	0	1	0	0	0	0	0	0	3
1	56	1	1	1	1	1	1	1	1	1	1	1	1	1	1	1	1	1	1	1	1	1	1	1	1	1	1	1	1	1	1	1	1	1	1	0	0	3	3	2	0	0	0	0	0	0	0	0	2
1	57	0	0	0	0	0	0	0	0	0	0	0	0	0	0	0	0	0	0	0	0	0	0	0	0	0	0	0	0	0	0	0	0	0	0	0	0	0	0	0	0	0	0	0	1	0	0	0	0
1	58	1	1	1	1	1	1	1	1	1	1	1	1	1	1	1	1	1	1	1	1	1	1	1	1	1	1	1	1	1	1	1	1	1	1	1	0	5	8	0	0	0	0	0	0	0	0	0	5
1	59	0	0	0	0	0	0	0	0	0	0	0	0	0	0	0	0	0	0	0	0	0	0	0	0	0	0	0	0	0	0	0	0	0	0	0	0	0	0	0	0	0	0	0	0	0	0	0	0
1	60	1	1	1	1	1	1	1	1	1	1	1	1	1	1	1	1	1	1	1	1	1	1	1	1	1	1	1	1	1	1	1	1	1	1	1	2	4	8	2	0	0	0	0	0	0	0	0	7
1	61	1	0	1	1	0	1	1	1	1	0	1	1	1	0	1	1	1	0	0	1	1	0	0	0	1	0	0	0	0	0	0	0	0	0	0	1	2	6	1	0	0	0	0	0	0	0	0	2
1	62	1	0	0	0	0	1	1	1	1	1	1	1	0	0	1	1	1	1	0	0	0	0	1	0	1	1	0	0	0	0	0	0	1	0	0	0	2	4	0	0	0	1	0	0	0	0	0	0
1	63	0	1	0	0	0	0	0	0	0	0	1	1	0	0	0	1	0	0	1	0	1	1	1	1	1	1	1	1	0	1	1	1	0	1	1	0	1	5	0	0	0	0	0	1	0	0	0	6
1	64	1	0	1	1	1	1	1	1	1	0	1	1	1	0	1	1	1	0	0	0	0	0	0	0	1	0	0	1	0	0	0	0	0	1	1	0	4	7	1	0	0	0	0	0	0	0	0	2
1	65	1	0	1	1	1	1	1	1	0	1	0	1	1	0	0	0	0	1	0	0	0	0	1	0	0	0	0	1	1	0	0	0	0	1	0	0	3	4	1	0	0	0	0	0	0	0	0	3
1	66	0	1	0	0	0	0	1	0	1	0	0	0	0	0	0	0	1	1	0	0	1	1	1	1	0	0	1	0	1	1	0	1	1	1	0	0	1	4	0	0	0	0	0	0	0	0	0	3
1	67	0	1	0	1	0	0	0	0	0	0	1	1	1	0	0	0	1	0	1	1	1	1	1	1	1	1	0	0	1	0	1	0	1	1	0	0	3	5	1	0	1	0	0	0	0	0	0	2
1	68	1	0	1	1	0	1	1	0	1	1	0	1	1	1	1	1	1	0	1	0	1	1	1	0	0	0	0	1	0	0	1	0	0	0	0	0	2	4	1	0	0	0	0	0	0	0	0	2
1	69	0	0	0	0	0	0	0	0	0	0	0	0	0	0	0	0	0	0	0	0	0	0	0	0	0	0	0	0	0	0	0	0	0	0	0	0	0	0	0	0	0	0	0	0	0	0	0	0
1	70	0	1	0	1	0	0	0	0	1	1	0	1	0	0	0	0	0	0	0	1	1	1	1	0	1	1	0	1	1	0	1	0	1	1	0	0	1	4	1	0	0	0	0	0	0	0	0	4
1	71	1	0	1	1	0	1	1	0	1	0	1	0	0	0	1	1	1	1	0	1	0	0	0	0	0	0	0	0	0	0	0	0	0	0	0	0	5	6	0	0	1	0	0	0	0	0	0	3
1	72	0	1	1	0	1	1	0	1	0	0	1	0	1	0	0	0	0	0	1	1	1	1	1	0	1	1	1	1	0	1	0	1	1	0	1	0	2	7	1	0	0	0	0	0	0	0	0	4
1	73	0	0	0	0	0	0	0	0	0	0	0	0	0	0	0	0	0	0	0	0	0	0	0	0	0	0	0	0	0	0	0	0	0	0	0	0	0	0	0	0	0	0	0	0	0	0	0	0
1	74	0	1	0	0	0	1	0	0	1	0	0	1	0	0	0	0	0	0	1	1	0	1	1	1	1	1	1	1	1	1	1	1	1	0	0	0	1	4	2	0	0	0	0	1	0	0	0	3
1	75	1	1	1	1	1	1	1	1	1	1	1	1	1	1	1	1	1	1	1	1	1	1	1	1	1	1	1	1	1	1	1	1	1	1	1	1	2	5	2	0	0	0	0	1	0	0	0	6
1	76	0	0	0	0	0	0	0	0	0	0	0	0	0	0	0	0	0	0	0	0	0	0	0	0	0	0	0	0	0	0	0	0	0	0	0	0	0	0	0	0	0	0	0	0	0	0	0	0
1	77	0	1	0	0	0	0	1	1	0	0	0	0	0	0	0	0	1	0	1	1	1	1	1	1	1	1	0	1	1	1	1	0	0	0	2	0	5	6	0	0	0	0	0	0	0	0	0	5
1	78	0	0	0	0	0	0	0	0	0	0	0	0	0	0	0	0	0	0	0	0	0	0	0	0	0	0	0	0	0	0	0	0	0	0	0	0	0	0	0	0	0	0	0	0	0	0	0	0
1	79	1	1	1	1	1	1	1	1	1	1	1	1	1	1	1	1	1	1	1	1	1	1	1	1	1	1	1	1	1	1	1	1	1	1	1	0	2	6	0	0	1	0	0	0	0	0	0	5
1	80	1	1	1	1	1	1	1	1	1	1	1	1	1	1	1	1	1	1	1	1	1	1	1	1	1	1	1	1	1	1	1	1	1	1	1	1	5	5	1	0	0	0	0	0	0	0	0	3
1	81	0	0	0	0	0	0	0	0	0	0	0	0	0	0	0	0	0	0	0	0	0	0	0	0	0	0	0	0	0	0	0	0	0	0	0	0	0	0	0	0	0	0	0	0	0	0	0	0
1	82	1	1	1	1	1	1	1	1	1	1	1	1	1	1	1	1	1	1	1	1	1	1	1	1	1	1	1	1	1	1	1	1	1	1	2	0	7	4	1	0	1	0	0	0	0	0	0	5
1	83	0	0	0	0	0	0	0	0	0	0	0	0	0	0	0	0	0	0	0	0	0	0	0	0	0	0	0	0	0	0	0	0	0	0	0	0	0	0	0	0	0	0	0	0	0	0	0	0
1	84	1	0	1	1	1	0	1	0	1	0	1	0	1	0	1	1	1	1	0	0	0	0	1	1	0	0	0	0	0	0	0	1	1	0	1	0	5	6	1	0	0	0	0	0	1	0	1	2
1	85	1	0	1	1	1	1	0	1	1	1	1	0	1	1	1	1	1	1	0	0	0	0	0	0	0	0	0	0	1	1	0	1	0	0	0	0	2	8	2	0	0	0	0	0	0	0	0	4
1	86	1	0	1	1	1	1	0	0	0	0	0	1	1	1	1	0	1	1	0	0	1	0	0	0	0	1	1	1	1	0	1	0	0	0	0	0	3	7	2	0	0	0	0	0	0	0	0	4
1	87	0	0	0	0	0	0	0	0	0	0	0	0	0	0	0	0	0	0	0	0	0	0	0	0	0	0	0	0	0	0	0	0	0	0	0	0	0	0	0	0	0	0	0	0	0	0	0	0
1	88	1	0	1	1	0	1	0	1	1	0	1	1	1	1	0	1	1	1	1	0	0	0	0	0	0	1	0	1	0	0	1	0	0	0	0	0	4	8	2	0	0	0	0	0	0	0	1	5
1	89	0	0	0	0	0	0	0	0	0	0	0	0	0	0	0	0	0	0	0	0	0	0	0	0	0	0	0	0	0	0	0	0	0	0	0	0	0	0	0	0	0	0	0	0	0	0	0	0
1	90	0	1	1	0	0	1	0	0	0	0	0	1	0	0	0	1	0	0	0	1	0	1	1	1	1	0	1	1	1	1	0	1	0	0	0	0	1	6	0	0	0	0	0	1	0	0	0	5
1	91	0	0	0	0	0	0	0	0	0	0	0	0	0	0	0	0	0	0	0	0	0	0	0	0	0	0	0	0	0	0	0	0	0	0	0	0	0	0	0	0	0	0	0	0	0	0	0	0
1	92	1	1	1	1	1	1	1	1	1	1	1	1	1	1	1	1	1	1	1	1	1	1	1	1	1	1	1	1	1	1	1	1	1	1	1	0	6	3	3	0	1	0	0	0	0	0	0	6
1	93	0	0	0	0	0	0	0	0	0	0	0	0	0	0	0	0	0	0	0	0	0	0	0	0	0	0	0	0	0	0	0	0	0	0	0	0	0	0	0	0	0	0	0	0	0	0	0	0
1	94	1	0	0	0	1	1	1	1	1	0	0	1	1	1	1	1	1	1	0	0	0	0	0	0	0	0	0	1	0	1	0	0	0	0	0	0	3	7	2	0	0	0	0	0	1	1	1	7
1	95	0	1	0	0	0	0	0	1	0	0	0	0	1	0	0	0	0	0	1	1	1	1	1	1	1	1	1	1	1	1	1	0	1	1	1	1	3	7	0	0	0	0	0	0	0	0	1	5
1	96	1	0	1	1	1	0	1	0	1	1	1	1	1	1	1	1	1	1	0	1	0	0	1	0	0	1	0	0	0	0	0	0	0	0	0	1	0	6	1	0	1	0	0	1	0	0	0	3
1	97	1	0	0	1	1	1	1	1	0	1	1	1	1	0	1	1	1	1	0	1	0	0	1	0	0	0	0	0	0	1	0	0	0	0	0	0	4	6	0	0	0	0	0	0	0	0	0	4
1	98	1	0	1	1	0	1	1	0	1	1	1	1	1	0	0	0	1	1	1	0	0	1	1	0	0	0	0	0	0	0	0	0	1	0	0	0	3	5	2	0	1	0	0	0	0	0	0	4
1	99	1	1	1	1	1	1	1	1	1	1	1	1	1	1	1	1	1	1	1	1	1	1	1	1	1	1	1	1	1	1	1	1	1	1	1	0	2	7	0	0	2	0	0	1	0	0	0	3
1	100	0	0	0	0	0	0	0	0	0	0	0	0	0	0	0	0	0	0	0	0	0	0	0	0	0	0	0	0	0	0	0	0	0	0	0	0	0	0	0	0	0	0	0	0	0	0	0	0
1	101	1	0	1	0	1	1	1	1	1	1	1	1	1	1	1	1	1	1	0	0	0	1	0	1	1	0	0	0	1	0	0	0	0	0	0	0	4	6	1	0	0	0	0	1	0	0	0	3
1	102	0	1	0	0	0	0	0	0	0	1	0	1	0	1	1	0	0	0	0	1	1	1	1	1	1	0	1	1	0	0	1	1	0	1	0	0	0	3	1	0	1	0	0	0	0	0	0	3
1	103	0	0	0	0	0	0	0	0	0	0	0	0	0	0	0	0	0	0	0	0	0	0	0	0	0	0	0	0	0	0	0	0	0	0	0	0	0	0	0	0	0	0	0	0	0	0	0	0
1	104	0	0	0	0	0	0	0	0	0	0	0	0	0	0	0	0	0	0	0	0	0	0	0	0	0	0	0	0	0	0	0	0	0	0	0	0	0	0	0	0	0	0	0	0	0	0	0	0
1	105	0	0	0	0	0	0	0	0	0	0	0	0	0	0	0	0	0	0	0	0	0	0	0	0	0	0	0	0	0	0	0	0	0	0	0	0	0	1	0	0	0	0	0	2	0	0	0	1
1	106	0	0	0	0	0	0	0	0	0	0	0	0	0	0	0	0	0	0	0	0	0	0	0	0	0	0	0	0	0	0	0	0	0	0	0	0	0	0	0	0	0	0	0	0	0	0	0	0
1	107	1	0	1	0	1	1	1	1	1	1	1	1	1	1	1	1	1	0	0	0	1	0	0	0	1	0	1	0	1	1	1	1	0	0	0	0	5	8	1	0	1	0	0	1	0	0	0	6
1	108	1	0	1	1	1	1	1	1	1	0	1	1	0	1	1	1	1	1	0	0	0	0	1	1	0	0	0	0	0	0	1	1	0	1	1	0	4	6	1	0	0	0	0	0	0	0	0	5
1	109	0	1	0	1	0	1	0	0	0	0	0	0	0	1	1	0	0	0	1	1	1	0	0	0	1	1	0	1	1	0	1	1	0	0	0	0	4	7	0	0	0	0	0	0	0	0	0	3
1	110	0	0	0	0	0	0	0	0	0	0	0	0	0	0	0	0	0	0	0	0	0	0	0	0	0	0	0	0	0	0	0	0	0	0	0	0	0	0	0	0	0	0	0	0	0	0	0	0
1	111	1	1	1	1	1	1	1	1	1	1	1	1	1	1	1	1	1	1	1	1	1	1	1	1	1	1	1	1	1	1	1	1	1	1	0	0	6	6	1	0	2	0	0	0	0	0	0	8
1	112	1	1	1	1	1	1	1	1	1	1	1	1	1	1	1	1	1	1	1	1	1	1	1	1	1	1	1	1	1	1	1	1	1	1	4	2	7	10	2	0	0	3	0	1	1	0	2	7
1	113	0	0	0	0	0	0	0	0	0	0	0	0	0	0	0	0	0	0	0	0	0	0	0	0	0	0	0	0	0	0	0	0	0	0	0	0	0	0	1	0	0	0	0	0	0	0	0	0
1	114	1	1	1	1	1	1	1	1	1	1	1	1	1	1	1	1	1	1	1	1	1	1	1	1	1	1	1	1	1	1	1	1	1	1	0	0	6	5	1	0	0	0	0	1	0	0	0	8
1	115	0	1	1	0	0	1	0	0	1	1	0	0	0	0	0	0	0	1	1	0	1	1	1	1	1	1	1	1	1	0	1	1	1	1	0	0	3	5	1	1	0	0	0	0	0	0	0	7
1	116	0	1	0	0	0	0	0	0	0	1	0	0	0	1	1	0	0	1	1	1	0	0	0	1	1	1	1	1	1	1	1	1	1	1	2	0	4	8	1	0	0	0	0	0	0	0	0	3
1	117	0	1	0	0	0	1	0	0	1	0	0	1	0	1	0	1	0	1	1	1	1	1	1	1	1	0	1	1	1	0	0	1	1	1	0	0	1	3	1	0	1	0	0	1	0	0	0	3
1	118	0	0	0	0	0	0	0	0	0	0	0	0	0	0	0	0	0	0	0	0	0	0	0	0	0	0	0	0	0	0	0	0	0	0	1	0	0	0	0	0	0	0	0	0	0	0	0	0
1	119	1	1	1	1	1	1	1	1	1	1	1	1	1	1	1	1	1	1	1	1	1	1	1	1	1	1	1	1	1	1	1	1	1	1	0	0	7	6	1	0	1	0	0	0	0	0	0	7
1	120	1	0	1	0	1	1	0	1	1	1	1	1	1	1	1	1	1	1	1	0	1	1	1	1	0	0	0	0	0	0	0	0	0	0	0	0	2	5	2	0	0	0	0	0	0	0	0	2
1	121	0	1	0	0	1	0	0	0	0	0	1	0	1	0	0	0	0	0	0	1	1	1	1	1	1	1	0	1	1	1	0	1	0	1	0	0	2	6	0	0	0	0	0	0	0	0	0	5
1	122	1	1	1	1	1	1	1	1	1	1	1	1	1	1	1	1	1	1	1	1	1	1	1	1	1	1	1	1	1	1	1	1	1	1	1	0	4	5	1	0	0	0	0	0	0	0	0	5
1	123	1	1	1	1	1	1	1	1	1	1	1	1	1	1	1	1	1	1	1	1	1	1	1	1	1	1	1	1	1	1	1	1	1	1	0	0	4	6	1	0	0	0	0	0	0	0	0	3
1	124	1	0	1	0	1	0	1	1	1	1	1	1	0	1	0	0	1	0	1	0	0	0	1	1	1	0	1	0	1	0	0	0	0	0	0	0	2	5	1	0	0	0	0	1	0	0	0	6
1	125	1	0	1	0	0	0	1	1	1	1	0	1	1	0	1	1	0	1	1	0	0	0	0	0	1	0	0	1	0	0	1	0	0	0	0	0	3	6	1	0	0	0	0	0	0	0	0	4
1	126	0	0	0	0	0	0	0	0	0	0	0	0	0	0	0	0	0	0	0	0	0	0	0	0	0	0	0	0	0	0	0	0	0	0	0	0	0	0	0	0	0	0	0	0	0	0	0	0
1	127	1	1	1	1	1	1	1	1	1	1	1	1	1	1	1	1	1	1	1	1	1	1	1	1	1	1	1	1	1	1	1	1	1	1	0	0	2	6	3	0	0	0	0	0	0	0	0	5
1	128	1	0	1	0	1	1	0	1	1	0	1	1	1	1	0	1	1	1	1	0	0	0	0	0	0	0	0	1	0	0	0	1	0	0	0	0	1	6	0	0	0	0	0	1	0	0	0	5
1	129	0	0	0	0	0	0	0	0	0	0	0	0	0	0	0	0	0	0	0	0	0	0	0	0	0	0	0	0	0	0	0	0	0	0	0	0	0	0	0	0	0	0	0	1	0	0	0	0
1	130	0	0	0	0	0	0	0	0	0	0	0	0	0	0	0	0	0	0	0	0	0	0	0	0	0	0	0	0	0	0	0	0	0	0	0	0	0	0	0	0	0	0	0	0	0	0	0	0
1	131	0	1	0	0	0	1	0	1	0	0	0	0	0	0	1	0	0	0	1	1	0	1	0	1	1	1	0	1	1	1	1	1	1	0	1	1	6	6	1	0	0	0	0	0	0	0	0	6
1	132	1	0	1	1	1	1	1	1	1	1	1	1	0	1	0	1	0	1	0	0	1	0	0	0	0	0	1	0	0	1	1	1	1	0	0	0	3	6	2	0	1	0	0	0	0	0	0	6
1	133	0	0	0	0	0	0	0	0	0	0	0	0	0	0	0	0	0	0	0	0	0	0	0	0	0	0	0	0	0	0	0	0	0	0	0	0	0	0	0	0	0	0	0	0	0	0	0	0
1	134	1	0	0	0	1	1	0	1	0	0	0	0	0	1	1	1	0	1	0	0	0	1	0	0	0	1	1	1	0	0	0	1	0	0	0	0	3	6	0	0	1	0	0	0	0	0	0	7
1	135	0	0	0	0	0	0	0	0	0	0	0	0	0	0	0	0	0	0	0	0	0	0	0	0	0	0	0	0	0	0	0	0	0	0	0	0	0	0	0	0	0	0	0	0	0	0	0	0
1	136	1	0	1	1	1	1	1	1	1	1	1	0	1	0	1	1	1	1	0	0	0	0	0	1	0	1	0	0	0	0	0	0	0	0	0	0	3	8	1	0	0	0	0	0	0	0	1	3
1	137	0	0	0	0	0	0	0	0	0	0	0	0	0	0	0	0	0	0	0	0	0	0	0	0	0	0	0	0	0	0	0	0	0	0	0	0	0	0	0	0	0	0	0	0	0	0	0	0
1	138	1	0	1	1	0	1	1	1	1	1	1	0	1	0	1	0	0	1	0	0	0	1	1	0	0	1	0	0	1	0	0	1	0	0	0	0	5	6	0	0	0	0	0	0	0	0	0	4
1	139	0	1	0	0	1	1	1	1	0	0	0	0	1	0	0	1	0	0	0	1	1	1	1	1	1	1	0	1	1	1	1	0	1	0	0	0	1	6	1	0	0	0	0	0	0	0	0	3
1	140	0	0	0	0	0	0	0	0	0	0	0	0	0	0	0	0	0	0	0	0	0	0	0	0	0	0	0	0	0	0	0	0	0	0	0	0	0	0	0	0	0	0	0	0	0	0	0	0
1	141	1	0	1	1	1	1	0	0	1	1	1	1	1	1	1	1	1	1	0	0	0	0	0	0	0	0	1	1	0	1	0	1	0	0	0	0	5	8	3	0	0	0	0	0	0	0	0	1
1	142	0	1	1	1	0	1	1	0	0	0	0	0	0	0	0	0	0	1	1	1	1	0	1	1	1	1	1	1	0	0	0	1	1	1	1	0	3	4	0	0	0	0	0	0	0	0	0	3
1	143	0	0	0	0	0	0	0	0	0	0	0	0	0	0	0	0	0	0	0	0	0	0	0	0	0	0	0	0	0	0	0	0	0	0	0	0	0	0	0	0	0	0	0	0	0	0	0	0
1	144	1	0	1	1	1	1	0	1	1	1	1	1	1	1	1	1	1	1	1	1	1	1	1	0	0	0	0	1	0	1	0	0	0	0	1	0	5	6	1	0	0	0	1	0	0	0	0	5
1	145	1	0	1	1	1	1	0	0	1	1	1	1	1	0	1	1	1	1	0	0	0	0	0	0	0	0	0	0	1	1	0	0	0	1	1	0	3	7	1	0	0	0	0	0	0	0	0	5
1	146	0	1	0	0	0	0	1	0	0	0	0	1	1	0	0	0	0	0	1	1	0	1	1	1	1	0	1	1	0	1	1	1	0	1	0	0	2	5	0	0	0	0	0	0	0	0	0	0
1	147	1	0	0	1	1	0	0	1	0	1	1	1	0	0	1	1	1	1	0	0	0	0	0	0	0	1	0	0	1	0	0	1	0	0	1	0	5	7	0	0	0	0	0	0	0	0	0	6
1	148	0	1	0	0	0	0	0	1	0	1	0	0	0	0	0	0	1	0	0	0	0	1	0	1	1	1	1	1	0	1	1	1	1	1	0	0	1	6	1	0	0	0	0	0	0	0	0	5
1	149	0	1	0	0	1	0	0	0	0	0	0	0	1	1	0	0	0	0	1	1	0	1	0	1	1	1	1	1	0	1	1	1	1	1	1	0	1	5	2	0	0	0	0	1	0	0	0	0
1	150	0	0	0	0	0	0	0	0	0	0	0	0	0	0	0	0	0	0	0	0	0	0	0	0	0	0	0	0	0	0	0	0	0	0	0	0	0	0	0	0	0	0	0	0	0	0	0	0
1	151	1	1	1	1	1	1	1	1	1	1	1	1	1	1	1	1	1	1	1	1	1	1	1	1	1	1	1	1	1	1	1	1	1	1	1	0	3	7	1	0	1	0	0	0	0	0	0	7
1	152	0	0	0	0	0	0	0	0	0	0	0	0	0	0	0	0	0	0	0	0	0	0	0	0	0	0	0	0	0	0	0	0	0	0	0	0	0	1	0	0	0	0	0	0	0	0	0	0
1	153	0	0	0	0	0	0	0	0	0	0	0	0	0	0	0	0	0	0	0	0	0	0	0	0	0	0	0	0	0	0	0	0	0	0	0	0	0	0	0	0	0	0	0	0	0	0	0	0
1	154	0	1	0	0	0	0	0	0	0	1	1	0	0	0	1	0	0	0	1	1	0	1	1	1	1	1	1	0	1	0	1	0	1	0	0	0	0	1	0	0	0	0	0	0	0	0	0	1
1	155	0	1	0	0	1	1	0	1	1	0	0	0	0	1	0	0	0	0	0	1	1	1	1	1	0	1	0	1	0	1	1	1	1	1	1	0	5	3	1	0	0	0	0	0	0	0	0	3
1	156	1	1	1	1	1	1	1	1	1	1	1	1	1	1	1	1	1	1	1	1	1	1	1	1	1	1	1	1	1	1	1	1	1	1	0	0	2	5	0	0	0	0	0	0	0	0	0	5
1	157	0	1	0	0	0	1	0	0	0	0	0	0	0	0	1	0	0	0	1	1	0	1	1	1	1	0	1	1	0	0	1	1	1	1	0	0	1	4	0	0	0	0	0	0	0	0	0	2
1	158	1	0	0	1	1	1	1	1	0	1	0	1	1	1	0	0	0	1	0	0	0	0	0	0	0	0	1	0	0	1	0	0	0	0	0	0	1	4	0	0	0	0	0	2	0	0	0	2
1	159	0	1	1	0	0	0	0	0	0	0	1	0	0	1	1	0	0	0	0	0	1	1	1	1	1	1	1	0	1	1	1	1	0	1	0	0	1	5	1	0	0	0	0	0	0	0	0	1
1	160	0	1	0	1	0	0	0	0	0	0	0	1	0	0	0	1	1	0	1	1	0	1	0	1	1	1	1	1	1	1	0	1	0	1	0	1	3	4	0	0	0	0	0	1	0	0	0	3
1	161	1	1	1	1	1	1	1	1	1	1	1	1	1	1	1	1	1	1	1	1	1	1	1	1	1	1	1	1	1	1	1	1	1	1	0	1	6	5	0	0	0	0	0	0	0	0	0	4
1	162	0	0	0	0	0	0	0	0	0	0	0	0	0	0	0	0	0	0	0	0	0	0	0	0	0	0	0	0	0	0	0	0	0	0	0	0	0	0	0	0	0	0	0	0	0	0	0	0
1	163	1	1	1	1	1	1	1	1	1	1	1	1	1	1	1	1	1	1	1	1	1	1	1	1	1	1	1	1	1	1	1	1	1	1	0	0	3	3	0	0	0	0	0	0	0	0	0	2
1	164	0	1	0	0	1	0	0	1	1	0	0	0	0	0	0	0	0	0	1	1	1	1	0	0	1	1	1	1	0	1	0	1	1	1	1	0	3	4	2	0	1	0	0	1	0	0	0	3
1	165	0	0	0	0	0	0	0	0	0	0	0	0	0	0	0	0	0	0	0	0	0	0	0	0	0	0	0	0	0	0	0	0	0	0	0	0	0	0	0	0	0	0	0	0	0	0	0	0
1	166	0	1	1	0	0	0	0	0	0	0	0	0	0	0	0	0	1	0	1	0	1	1	1	1	1	0	1	0	1	1	1	1	0	1	0	0	2	5	0	0	0	0	1	0	1	0	0	4
1	167	0	0	0	0	0	0	0	0	0	0	0	0	0	0	0	0	0	0	0	0	0	0	0	0	0	0	0	0	0	0	0	0	0	0	0	0	0	0	0	0	0	0	0	0	0	0	0	0
1	168	0	1	0	0	0	0	0	0	1	0	0	0	0	0	0	0	0	0	0	1	1	1	1	0	0	1	1	1	1	1	1	1	1	1	1	0	3	6	1	0	0	0	0	0	0	0	0	3
1	169	1	1	1	1	1	1	1	1	1	1	1	1	1	1	1	1	1	1	1	1	1	1	1	1	1	1	1	1	1	1	1	1	1	1	0	1	4	5	1	0	1	0	0	1	0	0	0	6
1	170	0	1	0	1	1	1	1	0	0	0	0	0	0	0	0	0	0	0	0	1	1	1	1	0	1	0	0	1	1	1	1	1	1	1	1	0	2	3	0	0	1	0	0	0	0	0	0	5
1	171	0	1	0	0	0	0	0	1	0	0	0	0	1	0	0	0	0	0	0	0	1	1	1	0	1	1	1	1	1	0	1	1	1	1	0	0	3	4	1	0	0	0	0	0	0	0	0	2
1	172	1	0	1	1	0	1	1	1	0	1	0	0	1	1	1	1	1	1	0	1	0	0	0	1	0	0	0	0	0	1	1	0	0	0	0	0	1	4	1	0	0	0	0	0	0	0	0	2
1	173	1	1	1	1	1	1	1	1	1	1	1	1	1	1	1	1	1	1	1	1	1	1	1	1	1	1	1	1	1	1	1	1	1	1	1	1	5	5	2	0	2	0	0	1	0	0	0	5
1	174	1	1	1	1	1	1	1	1	1	1	1	1	1	1	1	1	1	1	1	1	1	1	1	1	1	1	1	1	1	1	1	1	1	1	2	1	2	8	2	0	1	0	0	0	0	0	0	3
1	175	0	1	1	0	0	0	0	0	0	0	1	0	1	1	1	0	0	0	1	1	1	1	1	1	1	1	0	0	1	1	1	1	0	1	1	1	2	4	0	0	0	0	0	0	0	0	0	1
1	176	0	0	0	0	0	0	0	0	0	0	0	0	0	0	0	0	0	0	0	0	0	0	0	0	0	0	0	0	0	0	0	0	0	0	0	0	0	0	0	0	0	0	0	0	0	0	0	0
1	177	0	1	0	0	0	1	0	0	0	0	0	0	0	0	0	0	1	0	1	1	1	0	1	1	1	1	1	1	1	1	1	1	1	1	0	0	5	5	1	1	1	0	0	0	0	0	0	8
1	178	1	0	0	1	0	0	1	1	1	0	0	1	1	1	1	0	1	1	0	0	0	0	0	0	0	0	0	0	1	0	1	0	0	0	0	0	0	3	1	1	0	0	0	0	1	0	1	5
1	179	0	1	1	0	0	0	0	0	0	0	1	0	1	0	0	0	1	1	1	1	1	0	1	1	1	1	1	0	1	1	1	1	1	1	0	1	5	6	3	0	0	0	0	0	0	0	1	10
1	180	1	0	0	0	0	1	1	1	1	1	1	1	0	1	1	1	1	1	1	0	0	0	0	0	0	0	0	0	0	0	0	1	0	0	1	0	2	9	1	0	1	0	0	2	0	0	0	8
1	181	0	1	1	0	1	0	1	0	0	0	0	0	1	0	0	0	1	0	1	1	0	1	1	1	1	1	0	1	1	1	1	1	1	1	0	2	3	8	1	0	0	0	0	1	0	0	0	6
1	182	0	1	0	0	1	0	0	0	0	0	0	0	0	0	1	0	1	0	1	0	1	1	1	1	1	1	0	0	1	1	1	0	1	0	0	0	4	8	1	0	0	0	0	1	0	0	0	6
1	183	0	0	0	0	0	0	0	0	0	0	0	0	0	0	0	0	0	0	0	0	0	0	0	0	0	0	0	0	0	0	0	0	0	0	0	0	0	0	0	0	0	0	0	0	0	0	0	0
1	184	0	0	0	0	0	0	0	0	0	0	0	0	0	0	0	0	0	0	0	0	0	0	0	0	0	0	0	0	0	0	0	0	0	0	0	0	0	0	0	0	0	0	0	0	0	0	0	0
1	185	1	0	1	0	1	1	1	1	0	1	1	0	0	1	1	0	1	0	0	0	0	1	0	0	1	0	1	0	1	1	1	1	0	0	0	0	1	7	0	0	1	0	0	1	0	0	0	9
1	186	0	0	0	0	0	0	0	0	0	0	0	0	0	0	0	0	0	0	0	0	0	0	0	0	0	0	0	0	0	0	0	0	0	0	0	0	0	0	0	0	1	0	0	0	0	0	0	0
1	187	1	0	1	1	1	1	1	1	0	0	1	1	1	0	1	1	1	1	0	0	0	0	1	1	0	0	0	0	0	0	0	1	1	1	1	0	6	6	3	0	2	0	0	0	0	0	0	7
1	188	1	0	1	1	1	1	1	1	1	0	1	1	0	1	1	1	0	1	0	0	0	0	1	0	1	0	1	1	1	0	1	0	0	0	0	0	3	7	2	0	1	0	0	0	0	0	0	4
1	189	1	0	1	1	1	1	0	1	1	1	1	1	1	0	1	1	1	0	1	0	0	1	1	0	1	0	0	1	0	0	0	0	1	1	1	0	3	6	3	0	0	0	0	0	0	0	0	5
1	190	0	0	0	0	0	0	0	0	0	0	0	0	0	0	0	0	0	0	0	0	0	0	0	0	0	0	0	0	0	0	0	0	0	0	0	0	0	0	0	0	0	0	0	0	0	0	0	0
1	191	0	0	0	0	0	0	0	0	0	0	0	0	0	0	0	0	0	0	0	0	0	0	0	0	0	0	0	0	0	0	0	0	0	0	0	0	0	0	0	0	0	0	0	0	0	0	0	0
1	192	0	1	0	1	0	0	1	0	0	0	0	0	0	0	0	1	0	1	1	1	1	1	1	0	1	1	1	1	0	1	1	1	1	1	0	0	3	8	1	0	1	0	0	0	0	0	0	3
1	193	0	1	1	0	0	0	0	0	0	0	0	0	0	0	0	0	0	0	0	0	1	1	0	1	1	0	0	1	1	1	1	1	1	1	0	0	2	1	0	0	0	0	0	0	0	0	0	2
1	194	1	0	1	1	1	1	1	1	0	0	1	1	1	0	0	0	1	0	0	0	0	1	0	0	0	0	0	1	0	0	0	1	0	0	0	0	6	6	3	0	0	0	0	0	0	0	0	5
1	195	1	1	1	1	1	1	1	1	1	1	1	1	1	1	1	1	1	1	1	1	1	1	1	1	1	1	1	1	1	1	1	1	1	1	0	0	7	7	2	0	1	0	0	0	0	0	0	4
1	196	1	0	1	1	0	1	1	1	1	1	0	1	1	1	1	1	1	1	1	0	0	0	0	0	0	1	0	0	0	0	0	0	0	1	0	0	4	6	2	0	1	0	0	1	0	0	0	6
1	197	0	1	1	0	0	0	0	0	0	1	1	1	1	1	0	0	0	0	1	1	1	1	1	1	0	1	1	1	1	1	0	1	1	1	0	0	4	6	0	0	0	0	0	0	0	0	0	2
1	198	1	1	1	1	1	1	1	1	1	1	1	1	1	1	1	1	1	1	1	1	1	1	1	1	1	1	1	1	1	1	1	1	1	1	0	1	4	6	2	0	1	0	0	0	0	0	0	6
1	199	0	1	0	0	0	0	0	0	0	0	1	1	0	1	0	0	0	1	1	1	1	1	1	1	0	1	1	0	1	1	1	1	1	1	0	0	5	7	1	0	1	0	0	0	0	0	0	3
1	200	0	0	0	0	0	0	0	0	0	0	0	0	0	0	0	0	0	0	0	0	0	0	0	0	0	0	0	0	0	0	0	0	0	0	0	0	0	0	0	0	0	0	0	0	0	0	0	0
1	201	1	0	1	1	1	1	0	1	0	1	0	1	1	0	1	1	1	1	0	0	0	1	0	1	0	0	0	0	1	1	1	0	1	0	1	0	6	7	3	0	1	0	0	0	0	0	0	7
1	202	1	1	1	1	1	1	1	1	1	1	1	1	1	1	1	1	1	1	1	1	1	1	1	1	1	1	1	1	1	1	1	1	1	1	1	1	6	8	2	0	1	0	0	1	0	0	0	7
1	203	0	0	0	0	0	0	0	0	0	0	0	0	0	0	0	0	0	0	0	0	0	0	0	0	0	0	0	0	0	0	0	0	0	0	0	0	0	0	0	0	0	0	0	0	0	0	0	0
1	204	0	0	0	0	0	0	0	0	0	0	0	0	0	0	0	0	0	0	0	0	0	0	0	0	0	0	0	0	0	0	0	0	0	0	0	0	0	0	0	0	0	0	0	0	0	0	0	0
1	205	1	0	0	1	1	1	1	1	1	1	1	1	0	1	0	1	1	1	0	0	0	0	0	0	0	0	0	0	0	0	0	1	0	0	0	0	7	6	3	0	0	0	0	0	1	0	1	6
1	206	0	1	0	0	0	1	0	1	0	0	0	0	0	0	0	0	0	0	1	1	1	1	1	1	1	1	1	1	1	1	1	0	1	1	0	0	6	5	1	0	1	0	0	0	0	0	0	4
1	207	1	1	1	1	1	1	1	1	1	1	1	1	1	1	1	1	1	1	1	1	1	1	1	1	1	1	1	1	1	1	1	1	1	1	0	1	4	9	1	0	1	0	0	0	0	0	0	6
1	208	1	1	1	1	1	1	1	1	1	1	1	1	1	1	1	1	1	1	1	1	1	1	1	1	1	1	1	1	1	1	1	1	1	1	1	0	5	7	3	0	1	0	0	0	0	0	0	5
1	209	0	0	0	0	0	0	0	0	0	0	0	0	0	0	0	0	0	0	0	0	0	0	0	0	0	0	0	0	0	0	0	0	0	0	0	0	0	0	0	0	0	0	0	0	0	0	0	0
1	210	0	1	0	1	1	0	0	0	0	0	0	1	0	1	0	1	0	1	1	1	0	1	1	0	1	0	1	1	1	1	1	1	1	1	1	1	3	4	2	0	0	0	0	0	0	0	0	3
1	211	1	1	1	1	1	1	1	1	1	1	1	1	1	1	1	1	1	1	1	1	1	1	1	1	1	1	1	1	1	1	1	1	1	1	0	1	1	4	1	0	1	0	0	1	0	0	0	2
1	212	0	0	0	0	0	0	0	0	0	0	0	0	0	0	0	0	0	0	0	0	0	0	0	0	0	0	0	0	0	0	0	0	0	0	0	0	0	0	0	0	0	0	0	0	0	0	0	0
1	213	1	1	1	1	1	1	1	1	1	1	1	1	1	1	1	1	1	1	1	1	1	1	1	1	1	1	1	1	1	1	1	1	1	1	4	0	6	7	3	0	2	0	0	0	0	0	0	7
1	214	0	0	0	0	0	0	0	0	0	0	0	0	0	0	0	0	0	0	0	0	0	0	0	0	0	0	0	0	0	0	0	0	0	0	0	0	0	0	0	0	0	0	0	0	0	0	0	0
1	215	0	0	0	0	0	0	0	0	0	0	0	0	0	0	0	0	0	0	0	0	0	0	0	0	0	0	0	0	0	0	0	0	0	0	0	0	0	0	0	0	0	0	0	0	0	0	0	0
1	216	0	0	0	0	0	0	0	0	0	0	0	0	0	0	0	0	0	0	0	0	0	0	0	0	0	0	0	0	0	0	0	0	0	0	0	0	0	0	0	0	0	0	0	0	0	0	0	0
1	217	0	0	0	0	0	0	0	0	0	0	0	0	0	0	0	0	0	0	0	0	0	0	0	0	0	0	0	0	0	0	0	0	0	0	0	0	0	0	0	0	0	0	0	0	0	0	0	0
1	218	0	1	0	0	0	1	0	0	0	1	1	1	0	0	0	1	0	0	1	1	1	1	0	1	1	1	1	1	0	1	1	1	1	1	0	0	2	6	0	0	2	0	0	0	0	0	0	2
1	219	0	1	0	1	0	0	0	1	0	0	0	1	0	0	0	0	0	0	1	1	1	1	1	0	0	1	1	1	1	1	0	1	1	1	0	1	2	5	1	0	0	0	0	0	0	0	0	4
1	220	1	1	1	1	1	1	1	1	1	1	1	1	1	1	1	1	1	1	1	1	1	1	1	1	1	1	1	1	1	1	1	1	1	1	0	1	4	5	0	0	1	0	0	0	0	0	0	5
1	221	1	0	1	1	0	1	0	1	1	1	0	1	1	0	0	1	0	0	1	0	1	1	0	0	0	0	0	0	0	0	0	0	0	0	0	0	4	6	0	0	0	0	0	1	0	0	0	6
1	222	1	1	1	1	1	1	1	1	1	1	1	1	1	1	1	1	1	1	1	1	1	1	1	1	1	1	1	1	1	1	1	1	1	1	0	1	6	5	1	0	0	0	0	0	0	0	0	3
1	223	1	0	1	0	1	1	1	1	1	1	1	0	1	1	1	1	1	1	0	1	1	0	0	0	0	0	0	0	0	0	0	0	0	0	0	0	2	7	0	1	2	1	0	1	1	1	1	5
1	224	0	1	0	1	0	1	1	0	0	0	0	0	0	0	0	0	0	1	0	1	0	1	1	1	0	1	1	1	1	1	1	1	1	0	0	1	4	6	0	0	0	0	0	0	0	0	0	4
1	225	0	0	0	0	0	0	0	0	0	0	0	0	0	0	0	0	0	0	0	0	0	0	0	0	0	0	0	0	0	0	0	0	0	0	0	0	0	0	0	0	0	0	0	0	0	0	0	0
1	226	1	0	1	1	0	1	1	0	0	1	1	1	1	1	1	0	1	1	0	0	0	0	0	1	0	1	0	1	0	0	0	0	1	0	0	0	2	6	2	0	0	1	0	0	0	0	0	5
1	227	0	1	1	1	1	0	1	1	0	0	0	1	0	0	0	0	1	0	1	1	1	1	0	1	0	1	1	0	1	1	1	1	0	1	0	1	6	4	2	0	1	0	0	0	0	0	0	5
1	228	0	1	0	0	0	0	1	0	0	0	1	1	0	0	0	0	0	1	1	0	1	1	1	1	0	1	1	1	0	1	1	1	1	1	0	0	3	4	2	0	0	0	0	1	0	0	0	3
1	229	1	0	1	1	0	1	1	1	1	1	1	1	0	1	1	0	1	1	1	1	0	0	0	1	0	0	0	0	0	1	1	0	0	0	0	0	2	5	0	0	0	0	0	0	0	0	0	4
1	230	0	0	0	0	0	0	0	0	0	0	0	0	0	0	0	0	0	0	0	0	0	0	0	0	0	0	0	0	0	0	0	0	0	0	0	0	0	0	0	0	0	0	0	0	0	0	0	0
1	231	1	0	1	1	1	0	0	0	1	1	0	1	1	0	1	1	0	1	0	0	0	1	1	0	1	0	1	0	0	0	0	0	0	0	0	0	3	8	2	0	0	0	0	1	0	0	0	4
1	232	0	1	0	0	0	0	0	0	0	0	0	0	0	1	0	0	0	0	0	0	1	1	1	1	1	1	1	1	0	0	0	0	1	0	0	0	2	2	0	0	0	0	0	1	0	0	0	1
1	233	1	1	1	1	1	1	1	1	1	1	1	1	1	1	1	1	1	1	1	1	1	1	1	1	1	1	1	1	1	1	1	1	1	1	0	0	6	5	1	0	4	0	0	0	0	0	0	4
1	234	1	1	1	1	1	1	1	1	1	1	1	1	1	1	1	1	1	1	1	1	1	1	1	1	1	1	1	1	1	1	1	1	1	1	0	0	3	4	1	0	0	0	0	0	0	0	0	4
1	235	0	0	0	0	0	0	0	0	0	0	0	0	0	0	0	0	0	0	0	0	0	0	0	0	0	0	0	0	0	0	0	0	0	0	0	0	0	0	0	0	0	0	1	0	0	0	0	0
1	236	1	1	1	1	1	1	1	1	1	1	1	1	1	1	1	1	1	1	1	1	1	1	1	1	1	1	1	1	1	1	1	1	1	1	0	0	2	4	1	0	0	0	0	0	0	0	0	6
1	237	1	0	1	1	1	1	1	1	1	1	0	1	1	1	1	0	1	1	0	0	0	0	0	0	0	0	0	0	0	0	0	1	0	0	0	0	1	7	3	0	0	0	0	0	1	1	1	4
1	238	1	0	1	1	1	1	1	1	1	1	0	1	0	0	1	1	1	1	0	0	0	0	0	0	0	0	0	0	1	1	1	0	0	0	0	0	6	7	0	0	0	1	0	0	0	1	0	7
1	239	1	1	1	1	1	1	1	1	1	1	1	1	1	1	1	1	1	1	1	1	1	1	1	1	1	1	1	1	1	1	1	1	1	1	1	1	2	8	0	0	0	0	0	0	0	0	0	3
1	240	0	0	0	0	0	0	0	0	0	0	0	0	0	0	0	0	0	0	0	0	0	0	0	0	0	0	0	0	0	0	0	0	0	0	0	0	0	0	0	0	0	0	0	0	0	0	0	0
1	241	0	0	0	0	0	0	0	0	0	0	0	0	0	0	0	0	0	0	0	0	0	0	0	0	0	0	0	0	0	0	0	0	0	0	0	0	0	0	0	0	0	0	0	0	0	0	0	0
1	242	0	0	0	0	0	0	0	0	0	0	0	0	0	0	0	0	0	0	0	0	0	0	0	0	0	0	0	0	0	0	0	0	0	0	0	0	0	0	0	0	0	0	0	0	0	0	0	0
1	243	0	1	1	0	0	0	0	0	1	0	0	0	0	1	0	0	1	0	1	1	1	1	1	1	0	1	1	1	1	1	1	0	1	0	2	0	5	4	0	0	0	0	0	1	0	0	0	5
1	244	0	1	0	0	0	0	1	0	1	0	1	0	0	0	0	0	0	0	1	1	1	0	0	0	1	1	0	1	1	1	1	1	1	1	0	0	1	7	1	0	0	0	0	0	0	0	0	6
1	245	0	0	0	0	0	0	0	0	0	0	0	0	0	0	0	0	0	0	0	0	0	0	0	0	0	0	0	0	0	0	0	0	0	0	0	0	0	0	0	0	0	0	0	0	0	0	0	0
1	246	1	1	1	1	1	1	1	1	1	1	1	1	1	1	1	1	1	1	1	1	1	1	1	1	1	1	1	1	1	1	1	1	1	1	1	0	3	6	1	0	2	0	0	1	0	0	0	3
1	247	1	0	1	1	1	0	1	0	1	1	1	1	0	1	1	1	1	1	0	0	0	1	1	0	0	0	0	0	1	0	0	1	0	1	1	0	4	7	1	0	0	0	0	0	0	0	0	3
1	248	1	0	1	0	0	1	0	1	0	0	1	1	1	1	1	1	0	1	0	0	1	0	1	0	1	1	0	0	0	0	0	0	0	1	0	0	1	5	1	0	0	0	0	1	0	0	0	3
1	249	1	0	0	1	1	1	0	1	1	1	1	0	1	1	1	1	1	1	1	0	1	1	0	0	1	0	0	0	0	0	0	1	0	0	0	0	2	6	1	0	1	0	0	0	0	0	0	2
1	250	0	1	0	0	0	0	0	1	1	0	1	0	0	0	0	0	0	1	0	1	1	1	0	0	0	1	0	1	0	1	0	1	1	1	0	0	1	4	3	0	0	0	0	1	0	0	1	4
1	251	1	1	1	1	1	1	1	1	1	1	1	1	1	1	1	1	1	1	1	1	1	1	1	1	1	1	1	1	1	1	1	1	1	1	2	0	3	5	1	0	0	0	0	0	0	0	0	5
1	252	1	0	1	1	1	1	1	1	1	1	1	1	1	0	1	0	1	1	0	0	0	0	1	0	1	0	0	0	0	1	0	0	0	0	0	0	1	5	1	0	0	0	0	0	0	0	0	3
1	253	0	0	0	0	0	0	0	0	0	0	0	0	0	0	0	0	0	0	0	0	0	0	0	0	0	0	0	0	0	0	0	0	0	0	0	0	1	0	0	0	0	0	0	0	0	0	0	0
1	254	1	1	1	1	1	1	1	1	1	1	1	1	1	1	1	1	1	1	1	1	1	1	1	1	1	1	1	1	1	1	1	1	1	1	1	0	8	6	2	0	1	0	0	0	0	0	0	12
1	255	0	1	0	0	1	0	0	1	1	0	0	0	0	1	0	1	1	0	1	1	0	1	1	1	1	1	1	1	1	1	1	1	1	1	1	0	5	6	1	0	0	0	0	1	0	0	0	4
1	256	0	1	0	0	0	0	0	1	0	0	0	0	0	0	0	0	1	0	1	1	0	1	0	1	1	1	0	1	0	1	0	1	1	0	1	1	3	5	2	0	0	0	0	0	0	0	0	4
11	1	1	1	1	1	1	1	1	1	1	1	1	1	1	1	1	1	1	1	1	1	1	1	1	1	1	1	1	1	1	1	1	1	1	1	0	0	0	0	1	0	0	0	0	0	0	0	0	4
11	2	0	0	0	0	0	0	0	0	0	0	0	0	0	0	0	0	0	0	0	0	0	0	0	0	0	0	0	0	0	0	0	0	0	0	0	0	0	0	0	0	0	0	0	0	0	0	0	0
11	3	1	1	1	1	1	1	1	1	1	1	1	1	1	1	1	1	1	1	1	1	1	1	1	1	1	1	1	1	1	1	1	1	1	1	1	1	5	9	1	0	2	0	0	0	0	0	0	9
11	4	1	1	1	1	1	1	1	1	1	1	1	1	1	1	1	1	1	1	1	1	1	1	1	1	1	1	1	1	1	1	1	1	1	1	1	1	7	5	2	0	0	0	1	0	0	1	0	4
11	5	1	0	1	1	1	1	0	1	1	1	1	1	1	1	0	1	1	1	0	1	0	1	0	1	0	1	0	0	1	0	0	0	0	0	0	0	5	5	0	0	1	0	0	0	0	0	0	4
11	6	0	1	0	0	1	0	0	0	0	0	0	0	0	0	0	0	1	0	1	1	1	1	0	0	0	1	1	0	0	1	1	1	1	0	0	1	4	6	1	1	0	0	0	0	0	0	0	5
11	7	1	0	0	1	0	0	1	1	0	1	1	0	1	1	1	1	1	1	0	1	0	0	0	0	0	0	0	0	0	0	0	0	0	1	0	2	2	7	2	0	0	0	0	1	0	0	0	5
11	8	1	0	0	1	0	1	0	1	0	1	1	1	0	0	1	1	1	0	0	0	0	1	0	0	0	0	0	1	0	1	0	1	0	1	0	0	2	4	0	0	0	0	0	0	0	0	0	6
11	9	0	1	0	0	0	0	1	0	1	0	0	0	0	0	0	0	0	1	1	1	1	1	1	0	1	1	1	1	1	1	1	0	1	0	1	0	0	6	0	0	0	0	0	1	0	0	0	3
11	10	1	0	1	1	1	1	1	1	1	0	1	1	1	1	1	1	1	0	0	0	0	0	1	0	1	0	0	0	1	1	0	0	0	1	1	0	1	7	3	1	1	0	0	1	1	0	0	7
11	11	1	1	1	1	1	1	1	1	1	1	1	1	1	1	1	1	1	1	1	1	1	1	1	1	1	1	1	1	1	1	1	1	1	1	0	0	6	6	1	0	0	0	0	1	0	0	0	6
11	12	1	1	1	1	1	1	1	1	1	1	1	1	1	1	1	1	1	1	1	1	1	1	1	1	1	1	1	1	1	1	1	1	1	1	1	0	6	7	1	0	1	0	0	1	0	0	0	3
11	13	1	0	0	1	1	0	1	1	1	1	0	1	1	1	1	1	1	1	1	0	1	0	1	0	0	1	1	1	1	0	0	0	0	0	1	0	4	7	0	0	0	0	0	0	1	0	0	7
11	14	0	1	0	0	0	1	0	0	0	1	1	1	0	0	0	0	0	0	0	1	1	0	0	1	1	1	1	1	1	1	1	1	1	1	1	0	3	4	0	0	0	0	1	0	0	0	0	1
11	15	1	1	1	1	1	1	1	1	1	1	1	1	1	1	1	1	1	1	1	1	1	1	1	1	1	1	1	1	1	1	1	1	1	1	0	0	7	9	1	1	0	1	0	0	0	0	0	5
11	16	1	1	1	1	1	1	1	1	1	1	1	1	1	1	1	1	1	1	1	1	1	1	1	1	1	1	1	1	1	1	1	1	1	1	2	0	7	10	0	0	2	0	0	0	0	0	0	6
11	17	0	0	0	0	0	0	0	0	0	0	0	0	0	0	0	0	0	0	0	0	0	0	0	0	0	0	0	0	0	0	0	0	0	0	0	0	0	0	0	0	0	0	0	0	0	0	0	0
11	18	0	0	0	0	0	0	0	0	0	0	0	0	0	0	0	0	0	0	0	0	0	0	0	0	0	0	0	0	0	0	0	0	0	0	0	0	0	0	0	0	0	0	0	0	0	0	0	0
11	19	1	1	1	1	1	1	1	1	1	1	1	1	1	1	1	1	1	1	1	1	1	1	1	1	1	1	1	1	1	1	1	1	1	1	0	0	6	8	0	1	2	0	0	1	0	0	0	5
11	20	1	1	1	1	1	1	1	1	1	1	1	1	1	1	1	1	1	1	1	1	1	1	1	1	1	1	1	1	1	1	1	1	1	1	1	0	3	8	1	0	0	0	0	1	0	0	0	5
11	21	0	1	0	1	0	0	1	0	0	0	1	0	0	1	0	0	0	0	1	1	1	1	0	1	0	1	1	1	1	1	1	1	0	1	1	0	4	7	1	0	1	0	0	1	0	0	0	4
11	22	0	1	0	0	0	0	1	1	0	0	1	0	0	1	1	0	0	0	1	1	0	1	0	1	1	1	1	1	1	1	0	1	0	1	0	0	1	7	1	1	1	0	1	0	0	0	0	5
11	23	0	0	0	0	0	0	0	0	0	0	0	0	0	0	0	0	0	0	0	0	0	0	0	0	0	0	0	0	0	0	0	0	0	0	0	0	0	1	0	0	0	0	0	0	0	0	0	0
11	24	1	0	1	1	0	1	0	0	1	0	1	1	0	1	0	1	1	1	0	0	0	1	0	0	0	0	0	0	0	0	0	0	1	1	1	0	1	7	0	0	1	0	1	1	0	0	0	5
11	25	1	1	1	1	1	1	1	1	1	1	1	1	1	1	1	1	1	1	1	1	1	1	1	1	1	1	1	1	1	1	1	1	1	1	0	0	5	9	3	0	0	0	0	0	0	0	0	9
11	26	0	0	0	0	0	0	0	0	0	0	0	0	0	0	0	0	0	0	0	0	0	0	0	0	0	0	0	0	0	0	0	0	0	0	0	0	0	0	0	0	1	0	0	0	0	0	0	0
11	27	0	0	0	0	0	0	0	0	0	0	0	0	0	0	0	0	0	0	0	0	0	0	0	0	0	0	0	0	0	0	0	0	0	0	0	0	0	0	0	0	0	0	0	0	0	0	0	0
11	28	0	0	0	0	0	0	0	0	0	0	0	0	0	0	0	0	0	0	0	0	0	0	0	0	0	0	0	0	0	0	0	0	0	0	0	0	0	0	0	0	0	0	1	0	0	0	0	0
11	29	0	1	1	1	1	1	0	1	0	0	0	0	0	1	0	1	0	0	1	1	1	0	1	1	1	1	1	1	1	1	1	0	1	1	0	1	6	8	1	0	0	0	0	0	0	0	0	7
11	30	1	0	1	1	1	1	1	1	1	1	1	1	1	1	1	0	1	1	0	0	0	0	0	1	0	1	0	0	1	0	0	0	1	0	1	1	6	7	2	0	2	0	0	0	0	1	0	7
11	31	0	1	0	0	0	0	0	0	0	0	0	0	0	1	0	0	0	1	1	1	1	1	1	1	1	0	1	1	1	0	1	1	0	1	0	1	1	8	0	0	0	0	0	0	0	0	0	3
11	32	1	1	1	1	1	1	1	1	1	1	1	1	1	1	1	1	1	1	1	1	1	1	1	1	1	1	1	1	1	1	1	1	1	1	0	1	4	10	3	0	1	0	0	0	0	0	0	7
11	33	1	1	1	1	1	1	1	1	1	1	1	1	1	1	1	1	1	1	1	1	1	1	1	1	1	1	1	1	1	1	1	1	1	1	0	0	3	7	0	0	0	0	0	0	0	0	0	7
11	34	1	0	1	1	1	1	1	1	1	1	1	1	0	1	1	1	1	1	0	0	0	0	0	1	1	0	1	0	0	0	0	0	0	0	0	0	2	7	3	0	1	0	0	0	0	0	0	6
11	35	1	0	1	0	1	1	1	1	1	1	1	0	0	1	1	0	0	1	0	0	0	0	0	0	0	0	0	0	0	0	0	1	0	0	0	0	0	8	3	1	0	0	1	1	1	0	0	5
11	36	1	1	1	1	1	1	1	1	1	1	1	1	1	1	1	1	1	1	1	1	1	1	1	1	1	1	1	1	1	1	1	1	1	1	0	1	2	5	0	0	1	0	0	0	0	0	0	9
11	37	1	0	1	1	1	0	1	1	1	1	1	0	1	1	1	0	1	0	1	0	0	0	1	0	0	1	0	0	0	0	0	0	0	1	1	1	2	8	1	1	1	0	0	0	0	0	1	7
11	38	0	0	0	0	0	0	0	0	0	0	0	0	0	0	0	0	0	0	0	0	0	0	0	0	0	0	0	0	0	0	0	0	0	0	0	0	0	0	0	1	0	0	0	0	0	0	0	0
11	39	0	0	0	0	0	0	0	0	0	0	0	0	0	0	0	0	0	0	0	0	0	0	0	0	0	0	0	0	0	0	0	0	0	0	0	0	0	0	0	0	0	0	0	0	0	0	0	0
11	40	0	0	0	0	0	0	0	0	0	0	0	0	0	0	0	0	0	0	0	0	0	0	0	0	0	0	0	0	0	0	0	0	0	0	0	0	0	0	0	0	0	0	0	0	0	0	0	0
11	41	0	1	0	0	1	0	0	0	0	0	0	0	0	0	0	0	0	0	1	1	1	1	1	1	0	1	1	0	1	1	1	1	1	1	0	1	4	6	2	0	0	0	0	1	0	0	0	5
11	42	1	0	1	1	1	1	1	1	0	1	1	1	1	1	1	1	1	1	0	1	0	0	0	0	0	0	1	0	1	0	0	0	0	0	0	1	3	8	1	0	1	0	0	0	0	0	1	9
11	43	1	1	1	1	1	1	1	1	1	1	1	1	1	1	1	1	1	1	1	1	1	1	1	1	1	1	1	1	1	1	1	1	1	1	1	0	4	7	0	0	1	0	0	0	0	0	0	7
11	44	0	1	0	0	0	0	1	0	0	0	0	0	0	0	0	0	1	0	1	0	1	0	1	0	1	1	1	1	1	1	1	1	1	1	0	0	2	5	0	0	0	0	0	1	1	0	0	3
11	45	1	0	1	0	1	1	1	0	1	1	1	1	0	0	1	0	1	1	0	0	1	0	1	0	1	0	0	0	0	0	0	0	0	0	0	0	2	7	3	0	1	0	0	1	1	0	0	2
11	46	1	1	1	1	1	1	1	1	1	1	1	1	1	1	1	1	1	1	1	1	1	1	1	1	1	1	1	1	1	1	1	1	1	1	0	1	2	3	0	0	2	0	0	0	0	1	0	3
11	47	1	1	1	1	1	1	1	1	1	1	1	1	1	1	1	1	1	1	1	1	1	1	1	1	1	1	1	1	1	1	1	1	1	1	1	2	5	9	2	0	3	0	1	0	0	0	0	5
11	48	0	0	0	0	0	0	0	0	0	0	0	0	0	0	0	0	0	0	0	0	0	0	0	0	0	0	0	0	0	0	0	0	0	0	0	0	0	1	0	0	0	0	0	0	0	0	0	0
11	49	0	1	0	0	0	0	0	0	0	0	1	0	0	0	0	0	0	0	0	1	1	0	1	1	1	1	1	1	1	1	1	1	1	1	1	0	3	7	3	0	1	0	0	0	0	0	0	4
11	50	1	1	1	1	1	1	1	1	1	1	1	1	1	1	1	1	1	1	1	1	1	1	1	1	1	1	1	1	1	1	1	1	1	1	0	2	6	6	0	0	1	0	0	0	0	0	0	7
11	51	0	1	0	0	1	0	1	0	1	0	0	0	0	0	1	0	0	0	1	1	1	1	1	0	1	1	1	0	0	1	1	0	1	1	0	1	3	5	1	0	1	0	0	0	1	1	1	3
11	52	1	0	1	1	1	1	1	1	1	0	0	0	1	0	1	0	0	1	0	0	1	1	0	0	0	0	0	1	0	0	1	0	0	0	0	0	4	10	1	0	2	0	0	1	0	0	0	5
11	53	1	0	1	1	1	1	1	1	1	1	1	1	1	1	1	1	0	0	1	1	1	1	0	0	0	1	0	1	0	1	0	0	0	0	0	1	7	10	0	0	0	0	0	0	0	0	0	4
11	54	0	0	0	0	0	0	0	0	0	0	0	0	0	0	0	0	0	0	0	0	0	0	0	0	0	0	0	0	0	0	0	0	0	0	0	0	0	0	0	0	0	0	0	0	0	0	0	0
11	55	1	0	1	0	0	1	1	1	1	1	1	1	1	1	1	1	1	1	0	0	1	0	0	0	0	0	0	0	0	0	0	0	0	0	0	0	4	8	2	0	2	0	0	0	0	0	0	6
11	56	1	1	1	1	1	1	1	1	1	1	1	1	1	1	1	1	1	1	1	1	1	1	1	1	1	1	1	1	1	1	1	1	1	1	0	0	5	6	1	0	0	0	0	1	0	0	0	6
11	57	0	0	0	0	0	0	0	0	0	0	0	0	0	0	0	0	0	0	0	0	0	0	0	0	0	0	0	0	0	0	0	0	0	0	0	0	0	1	0	0	0	0	0	0	0	0	0	0
11	58	1	1	1	1	1	1	1	1	1	1	1	1	1	1	1	1	1	1	1	1	1	1	1	1	1	1	1	1	1	1	1	1	1	1	2	0	7	8	1	0	1	0	0	0	0	0	0	6
11	59	0	0	0	0	0	0	0	0	0	0	0	0	0	0	0	0	0	0	0	0	0	0	0	0	0	0	0	0	0	0	0	0	0	0	0	0	0	0	0	0	0	0	0	0	0	0	0	0
11	60	1	1	1	1	1	1	1	1	1	1	1	1	1	1	1	1	1	1	1	1	1	1	1	1	1	1	1	1	1	1	1	1	1	1	4	0	4	10	1	0	2	0	0	0	0	0	0	6
11	61	1	0	1	1	0	1	1	1	1	0	1	1	1	0	1	1	1	0	0	1	1	0	0	0	1	0	0	0	0	0	0	0	0	0	0	0	6	7	2	0	1	0	0	0	0	0	0	5
11	62	1	0	0	0	0	1	1	1	1	1	1	1	0	0	1	1	1	1	0	0	0	0	1	0	1	1	0	0	0	0	0	0	1	0	0	0	2	7	2	1	0	0	0	0	0	0	0	4
11	63	0	1	0	0	0	0	0	0	0	0	1	1	0	0	0	1	0	0	1	0	1	1	1	1	1	1	1	1	0	1	1	1	0	1	0	0	1	6	0	0	0	0	0	0	0	0	0	2
11	64	1	0	1	1	1	1	1	1	1	0	1	1	1	0	1	1	1	0	0	0	0	0	0	0	1	0	0	1	0	0	0	0	0	1	1	0	2	5	3	0	0	0	1	0	0	0	0	5
11	65	1	0	1	1	1	1	1	1	0	1	0	1	1	0	0	0	0	1	0	0	0	0	1	0	0	0	0	1	1	0	0	0	0	1	1	0	4	8	4	0	1	0	0	1	0	1	1	6
11	66	0	1	0	0	0	0	1	0	1	0	0	0	0	0	0	0	1	1	0	0	1	1	1	1	0	0	1	0	1	1	0	1	1	1	0	0	2	4	1	0	1	0	0	0	0	0	0	4
11	67	0	1	0	1	0	0	0	0	0	0	1	1	1	0	0	0	1	0	1	1	1	1	1	1	1	1	0	0	1	0	1	0	1	1	1	0	4	7	0	0	0	0	0	0	0	0	0	6
11	68	1	0	1	1	0	1	1	0	1	1	0	1	1	1	1	1	1	0	1	0	1	1	1	0	0	0	0	1	0	0	1	0	0	0	1	0	2	7	1	0	1	0	0	0	0	0	0	6
11	69	0	0	0	0	0	0	0	0	0	0	0	0	0	0	0	0	0	0	0	0	0	0	0	0	0	0	0	0	0	0	0	0	0	0	0	0	0	0	0	0	0	0	0	0	0	0	0	0
11	70	0	1	0	1	0	0	0	0	1	1	0	1	0	0	0	0	0	0	0	1	1	1	1	0	1	1	0	1	1	0	1	0	1	1	0	0	7	6	1	0	1	0	1	0	0	0	0	5
11	71	1	0	1	1	0	1	1	0	1	0	1	0	0	0	1	1	1	1	0	1	0	0	0	0	0	0	0	0	0	0	0	0	0	0	0	0	2	4	2	1	0	0	0	0	1	0	1	5
11	72	0	1	1	0	1	1	0	1	0	0	1	0	1	0	0	0	0	0	1	1	1	1	1	0	1	1	1	1	0	1	0	1	1	0	0	0	3	8	2	0	0	0	0	1	0	0	0	3
11	73	0	0	0	0	0	0	0	0	0	0	0	0	0	0	0	0	0	0	0	0	0	0	0	0	0	0	0	0	0	0	0	0	0	0	0	0	0	0	0	0	0	0	0	0	0	0	0	0
11	74	0	1	0	0	0	1	0	0	1	0	0	1	0	0	0	0	0	0	1	1	0	1	1	1	1	1	1	1	1	1	1	1	1	0	1	0	3	5	0	0	0	0	0	1	0	0	0	5
11	75	1	1	1	1	1	1	1	1	1	1	1	1	1	1	1	1	1	1	1	1	1	1	1	1	1	1	1	1	1	1	1	1	1	1	0	0	5	7	2	0	1	0	0	1	0	0	0	5
11	76	0	0	0	0	0	0	0	0	0	0	0	0	0	0	0	0	0	0	0	0	0	0	0	0	0	0	0	0	0	0	0	0	0	0	0	0	0	0	0	0	0	0	0	0	0	0	0	0
11	77	0	1	0	0	0	0	1	1	0	0	0	0	0	0	0	0	1	0	1	1	1	1	1	1	1	1	0	1	1	1	1	0	0	0	1	0	1	9	0	0	1	0	0	0	0	0	0	6
11	78	0	0	0	0	0	0	0	0	0	0	0	0	0	0	0	0	0	0	0	0	0	0	0	0	0	0	0	0	0	0	0	0	0	0	0	0	0	1	1	0	0	0	0	0	0	0	0	0
11	79	1	1	1	1	1	1	1	1	1	1	1	1	1	1	1	1	1	1	1	1	1	1	1	1	1	1	1	1	1	1	1	1	1	1	0	1	3	5	2	0	0	0	0	1	0	0	0	8
11	80	1	1	1	1	1	1	1	1	1	1	1	1	1	1	1	1	1	1	1	1	1	1	1	1	1	1	1	1	1	1	1	1	1	1	1	0	3	6	1	0	0	0	0	0	0	0	0	6
11	81	0	0	0	0	0	0	0	0	0	0	0	0	0	0	0	0	0	0	0	0	0	0	0	0	0	0	0	0	0	0	0	0	0	0	0	0	0	0	0	0	0	0	0	0	0	0	0	0
11	82	1	1	1	1	1	1	1	1	1	1	1	1	1	1	1	1	1	1	1	1	1	1	1	1	1	1	1	1	1	1	1	1	1	1	0	1	5	7	1	0	2	0	0	1	0	0	0	7
11	83	0	0	0	0	0	0	0	0	0	0	0	0	0	0	0	0	0	0	0	0	0	0	0	0	0	0	0	0	0	0	0	0	0	0	1	0	0	0	0	1	0	0	0	0	0	0	0	0
11	84	1	0	1	1	1	0	1	0	1	0	1	0	1	0	1	1	1	1	0	0	0	0	1	1	0	0	0	0	0	0	0	1	1	0	1	0	0	2	1	0	1	1	0	1	0	1	1	0
11	85	1	0	1	1	1	1	0	1	1	1	1	0	1	1	1	1	1	1	0	0	0	0	0	0	0	0	0	0	1	1	0	1	0	0	0	0	3	8	1	0	0	0	0	0	0	0	0	7
11	86	1	0	1	1	1	1	0	0	0	0	0	1	1	1	1	0	1	1	0	0	1	0	0	0	0	1	1	1	1	0	1	0	0	0	0	0	3	6	1	0	0	0	0	0	1	0	1	7
11	87	0	0	0	0	0	0	0	0	0	0	0	0	0	0	0	0	0	0	0	0	0	0	0	0	0	0	0	0	0	0	0	0	0	0	0	0	0	0	0	0	0	0	0	0	0	0	0	0
11	88	1	0	1	1	0	1	0	1	1	0	1	1	1	1	0	1	1	1	1	0	0	0	0	0	0	1	0	1	0	0	1	0	0	0	0	0	1	6	0	0	1	0	0	0	0	0	0	2
11	89	0	0	0	0	0	0	0	0	0	0	0	0	0	0	0	0	0	0	0	0	0	0	0	0	0	0	0	0	0	0	0	0	0	0	0	0	0	0	0	0	0	0	0	0	0	0	0	0
11	90	0	1	1	0	0	1	0	0	0	0	0	1	0	0	0	1	0	0	0	1	0	1	1	1	1	0	1	1	1	1	0	1	0	0	1	0	1	4	0	0	0	0	0	1	0	0	0	1
11	91	0	0	0	0	0	0	0	0	0	0	0	0	0	0	0	0	0	0	0	0	0	0	0	0	0	0	0	0	0	0	0	0	0	0	0	0	0	0	0	0	0	0	0	0	0	0	0	0
11	92	1	1	1	1	1	1	1	1	1	1	1	1	1	1	1	1	1	1	1	1	1	1	1	1	1	1	1	1	1	1	1	1	1	1	1	1	5	7	0	0	1	0	0	0	0	0	0	7
11	93	0	0	0	0	0	0	0	0	0	0	0	0	0	0	0	0	0	0	0	0	0	0	0	0	0	0	0	0	0	0	0	0	0	0	0	0	0	0	0	0	0	0	0	0	0	0	0	0
11	94	1	0	0	0	1	1	1	1	1	0	0	1	1	1	1	1	1	1	0	0	0	0	0	0	0	0	0	1	0	1	0	0	0	0	0	0	1	6	3	1	0	0	0	1	0	0	0	7
11	95	0	1	0	0	0	0	0	1	0	0	0	0	1	0	0	0	0	0	1	1	1	1	1	1	1	1	1	1	1	1	1	0	1	1	0	0	1	6	0	1	0	0	0	0	0	0	0	1
11	96	1	0	1	1	1	0	1	0	1	1	1	1	1	1	1	1	1	1	0	1	0	0	1	0	0	1	0	0	0	0	0	0	0	0	0	1	3	7	1	1	1	0	0	0	0	0	0	9
11	97	1	0	0	1	1	1	1	1	0	1	1	1	1	0	1	1	1	1	0	1	0	0	1	0	0	0	0	0	0	1	0	0	0	0	1	0	4	5	1	0	0	0	0	0	0	0	0	4
11	98	1	0	1	1	0	1	1	0	1	1	1	1	1	0	0	0	1	1	1	0	0	1	1	0	0	0	0	0	0	0	0	0	1	0	1	0	2	5	1	0	0	0	0	0	0	0	0	4
11	99	1	1	1	1	1	1	1	1	1	1	1	1	1	1	1	1	1	1	1	1	1	1	1	1	1	1	1	1	1	1	1	1	1	1	1	1	5	8	1	1	1	0	0	0	0	0	0	4
11	100	0	0	0	0	0	0	0	0	0	0	0	0	0	0	0	0	0	0	0	0	0	0	0	0	0	0	0	0	0	0	0	0	0	0	0	0	0	0	0	0	0	0	0	0	0	0	0	0
11	101	1	0	1	0	1	1	1	1	1	1	1	1	1	1	1	1	1	1	0	0	0	1	0	1	1	0	0	0	1	0	0	0	0	0	0	0	2	3	1	0	0	0	0	0	0	0	0	5
11	102	0	1	0	0	0	0	0	0	0	1	0	1	0	1	1	0	0	0	0	1	1	1	1	1	1	0	1	1	0	0	1	1	0	1	0	0	3	7	0	0	0	0	0	0	0	0	0	1
11	103	0	0	0	0	0	0	0	0	0	0	0	0	0	0	0	0	0	0	0	0	0	0	0	0	0	0	0	0	0	0	0	0	0	0	0	0	0	0	0	0	0	0	0	0	0	0	0	0
11	104	0	0	0	0	0	0	0	0	0	0	0	0	0	0	0	0	0	0	0	0	0	0	0	0	0	0	0	0	0	0	0	0	0	0	0	0	0	0	0	1	1	0	1	0	0	0	0	0
11	105	0	0	0	0	0	0	0	0	0	0	0	0	0	0	0	0	0	0	0	0	0	0	0	0	0	0	0	0	0	0	0	0	0	0	0	0	0	0	0	0	0	0	0	0	0	0	0	0
11	106	0	0	0	0	0	0	0	0	0	0	0	0	0	0	0	0	0	0	0	0	0	0	0	0	0	0	0	0	0	0	0	0	0	0	1	0	1	0	1	0	0	0	0	1	0	0	0	0
11	107	1	0	1	0	1	1	1	1	1	1	1	1	1	1	1	1	1	0	0	0	1	0	0	0	1	0	1	0	1	1	1	1	0	0	0	0	0	2	0	0	1	0	0	0	0	0	0	1
11	108	1	0	1	1	1	1	1	1	1	0	1	1	0	1	1	1	1	1	0	0	0	0	1	1	0	0	0	0	0	0	1	1	0	1	0	0	6	7	2	1	1	0	0	1	0	0	0	4
11	109	0	1	0	1	0	1	0	0	0	0	0	0	0	1	1	0	0	0	1	1	1	0	0	0	1	1	0	1	1	0	1	1	0	0	1	0	1	5	0	0	1	0	0	0	0	0	0	6
11	110	0	0	0	0	0	0	0	0	0	0	0	0	0	0	0	0	0	0	0	0	0	0	0	0	0	0	0	0	0	0	0	0	0	0	0	0	0	0	0	0	0	0	0	0	0	0	0	0
11	111	1	1	1	1	1	1	1	1	1	1	1	1	1	1	1	1	1	1	1	1	1	1	1	1	1	1	1	1	1	1	1	1	1	1	1	1	3	8	0	0	1	0	0	0	0	0	0	5
11	112	1	1	1	1	1	1	1	1	1	1	1	1	1	1	1	1	1	1	1	1	1	1	1	1	1	1	1	1	1	1	1	1	1	1	0	0	5	5	1	0	1	0	0	0	0	0	0	4
11	113	0	0	0	0	0	0	0	0	0	0	0	0	0	0	0	0	0	0	0	0	0	0	0	0	0	0	0	0	0	0	0	0	0	0	0	0	0	0	0	0	0	0	0	0	0	0	0	0
11	114	1	1	1	1	1	1	1	1	1	1	1	1	1	1	1	1	1	1	1	1	1	1	1	1	1	1	1	1	1	1	1	1	1	1	1	0	7	3	3	0	1	0	0	0	0	0	0	5
11	115	0	1	1	0	0	1	0	0	1	1	0	0	0	0	0	0	0	1	1	0	1	1	1	1	1	1	1	1	1	0	1	1	1	1	0	1	1	7	0	0	1	0	0	0	0	0	0	4
11	116	0	1	0	0	0	0	0	0	0	1	0	0	0	1	1	0	0	1	1	1	0	0	0	1	1	1	1	1	1	1	1	1	1	1	1	1	4	5	0	0	0	0	0	0	0	0	0	4
11	117	0	1	0	0	0	1	0	0	1	0	0	1	0	1	0	1	0	1	1	1	1	1	1	1	1	0	1	1	1	0	0	1	1	1	1	1	2	6	0	0	1	0	0	0	0	0	0	3
11	118	0	0	0	0	0	0	0	0	0	0	0	0	0	0	0	0	0	0	0	0	0	0	0	0	0	0	0	0	0	0	0	0	0	0	0	0	0	0	1	0	0	0	0	0	0	0	0	0
11	119	1	1	1	1	1	1	1	1	1	1	1	1	1	1	1	1	1	1	1	1	1	1	1	1	1	1	1	1	1	1	1	1	1	1	1	0	7	6	1	0	2	0	1	1	0	0	0	6
11	120	1	0	1	0	1	1	0	1	1	1	1	1	1	1	1	1	1	1	1	0	1	1	1	1	0	0	0	0	0	0	0	0	0	0	1	0	2	5	1	0	1	0	1	0	0	0	0	7
11	121	0	1	0	0	1	0	0	0	0	0	1	0	1	0	0	0	0	0	0	1	1	1	1	1	1	1	0	1	1	1	0	1	0	1	0	1	2	5	0	0	0	0	0	0	0	0	0	3
11	122	1	1	1	1	1	1	1	1	1	1	1	1	1	1	1	1	1	1	1	1	1	1	1	1	1	1	1	1	1	1	1	1	1	1	1	1	6	4	0	0	2	0	1	0	0	0	0	5
11	123	1	1	1	1	1	1	1	1	1	1	1	1	1	1	1	1	1	1	1	1	1	1	1	1	1	1	1	1	1	1	1	1	1	1	1	0	3	7	2	0	1	0	0	1	0	0	0	8
11	124	1	0	1	0	1	0	1	1	1	1	1	1	0	1	0	0	1	0	1	0	0	0	1	1	1	0	1	0	1	0	0	0	0	0	1	0	0	6	1	0	0	0	0	0	0	0	0	3
11	125	1	0	1	0	0	0	1	1	1	1	0	1	1	0	1	1	0	1	1	0	0	0	0	0	1	0	0	1	0	0	1	0	0	0	0	0	0	6	0	0	0	0	0	0	0	0	0	5
11	126	0	0	0	0	0	0	0	0	0	0	0	0	0	0	0	0	0	0	0	0	0	0	0	0	0	0	0	0	0	0	0	0	0	0	0	0	0	0	0	0	0	0	0	0	0	0	0	0
11	127	1	1	1	1	1	1	1	1	1	1	1	1	1	1	1	1	1	1	1	1	1	1	1	1	1	1	1	1	1	1	1	1	1	1	0	1	0	2	1	0	1	0	1	0	0	0	1	1
11	128	1	0	1	0	1	1	0	1	1	0	1	1	1	1	0	1	1	1	1	0	0	0	0	0	0	0	0	1	0	0	0	1	0	0	0	0	2	8	1	0	1	0	0	1	0	0	0	4
11	129	0	0	0	0	0	0	0	0	0	0	0	0	0	0	0	0	0	0	0	0	0	0	0	0	0	0	0	0	0	0	0	0	0	0	0	0	0	0	0	0	0	0	0	0	0	0	0	0
11	130	0	0	0	0	0	0	0	0	0	0	0	0	0	0	0	0	0	0	0	0	0	0	0	0	0	0	0	0	0	0	0	0	0	0	0	0	0	0	0	0	0	0	0	0	0	0	0	0
11	131	0	1	0	0	0	1	0	1	0	0	0	0	0	0	1	0	0	0	1	1	0	1	0	1	1	1	0	1	1	1	1	1	1	0	1	1	0	2	0	0	0	0	0	0	0	0	0	1
11	132	1	0	1	1	1	1	1	1	1	1	1	1	0	1	0	1	0	1	0	0	1	0	0	0	0	0	1	0	0	1	1	1	1	0	0	0	8	5	3	0	1	0	0	1	0	1	0	5
11	133	0	0	0	0	0	0	0	0	0	0	0	0	0	0	0	0	0	0	0	0	0	0	0	0	0	0	0	0	0	0	0	0	0	0	0	0	0	0	0	0	0	0	0	0	0	0	0	0
11	134	1	0	0	0	1	1	0	1	0	0	0	0	0	1	1	1	0	1	0	0	0	1	0	0	0	1	1	1	0	0	0	1	0	0	2	0	3	7	3	0	1	0	0	2	0	0	0	9
11	135	0	0	0	0	0	0	0	0	0	0	0	0	0	0	0	0	0	0	0	0	0	0	0	0	0	0	0	0	0	0	0	0	0	0	0	0	0	0	0	0	0	0	0	0	0	0	0	0
11	136	1	0	1	1	1	1	1	1	1	1	1	0	1	0	1	1	1	1	0	0	0	0	0	1	0	1	0	0	0	0	0	0	0	0	0	0	0	2	0	0	0	0	0	0	0	0	0	1
11	137	0	0	0	0	0	0	0	0	0	0	0	0	0	0	0	0	0	0	0	0	0	0	0	0	0	0	0	0	0	0	0	0	0	0	0	0	0	0	0	0	0	0	0	0	0	0	0	0
11	138	1	0	1	1	0	1	1	1	1	1	1	0	1	0	1	0	0	1	0	0	0	1	1	0	0	1	0	0	1	0	0	1	0	0	0	0	4	6	1	0	0	0	0	0	0	0	0	7
11	139	0	1	0	0	1	1	1	1	0	0	0	0	1	0	0	1	0	0	0	1	1	1	1	1	1	1	0	1	1	1	1	0	1	0	0	0	3	7	2	0	0	0	0	1	0	0	0	7
11	140	0	0	0	0	0	0	0	0	0	0	0	0	0	0	0	0	0	0	0	0	0	0	0	0	0	0	0	0	0	0	0	0	0	0	0	0	0	0	0	0	0	0	0	0	0	0	0	0
11	141	1	0	1	1	1	1	0	0	1	1	1	1	1	1	1	1	1	1	0	0	0	0	0	0	0	0	1	1	0	1	0	1	0	0	1	0	2	6	2	0	0	0	0	0	0	0	0	6
11	142	0	1	1	1	0	1	1	0	0	0	0	0	0	0	0	0	0	1	1	1	1	0	1	1	1	1	1	1	0	0	0	1	1	1	0	0	5	7	4	1	1	0	0	0	0	0	0	7
11	143	0	0	0	0	0	0	0	0	0	0	0	0	0	0	0	0	0	0	0	0	0	0	0	0	0	0	0	0	0	0	0	0	0	0	0	0	0	0	0	0	0	0	0	0	0	0	0	0
11	144	1	0	1	1	1	1	0	1	1	1	1	1	1	1	1	1	1	1	1	1	1	1	1	0	0	0	0	1	0	1	0	0	0	0	1	1	4	7	3	0	0	0	0	0	0	0	0	7
11	145	1	0	1	1	1	1	0	0	1	1	1	1	1	0	1	1	1	1	0	0	0	0	0	0	0	0	0	0	1	1	0	0	0	1	1	0	4	6	2	0	0	0	0	1	0	0	0	6
11	146	0	1	0	0	0	0	1	0	0	0	0	1	1	0	0	0	0	0	1	1	0	1	1	1	1	0	1	1	0	1	1	1	0	1	1	0	3	7	0	0	0	0	0	0	0	0	0	5
11	147	1	0	0	1	1	0	0	1	0	1	1	1	0	0	1	1	1	1	0	0	0	0	0	0	0	1	0	0	1	0	0	1	0	0	1	0	2	7	2	0	0	0	0	0	0	0	0	4
11	148	0	1	0	0	0	0	0	1	0	1	0	0	0	0	0	0	1	0	0	0	0	1	0	1	1	1	1	1	0	1	1	1	1	1	0	0	3	7	3	0	2	0	0	3	0	0	0	4
11	149	0	1	0	0	1	0	0	0	0	0	0	0	1	1	0	0	0	0	1	1	0	1	0	1	1	1	1	1	0	1	1	1	1	1	1	0	5	7	2	0	0	0	0	0	0	0	0	5
11	150	0	0	0	0	0	0	0	0	0	0	0	0	0	0	0	0	0	0	0	0	0	0	0	0	0	0	0	0	0	0	0	0	0	0	0	0	0	0	0	0	0	0	0	0	0	0	0	0
11	151	1	1	1	1	1	1	1	1	1	1	1	1	1	1	1	1	1	1	1	1	1	1	1	1	1	1	1	1	1	1	1	1	1	1	2	0	4	7	1	0	3	0	0	1	0	0	0	7
11	152	0	0	0	0	0	0	0	0	0	0	0	0	0	0	0	0	0	0	0	0	0	0	0	0	0	0	0	0	0	0	0	0	0	0	0	0	0	0	1	0	0	0	0	0	0	0	0	1
11	153	0	0	0	0	0	0	0	0	0	0	0	0	0	0	0	0	0	0	0	0	0	0	0	0	0	0	0	0	0	0	0	0	0	0	0	0	0	0	0	0	0	0	0	0	0	0	0	0
11	154	0	1	0	0	0	0	0	0	0	1	1	0	0	0	1	0	0	0	1	1	0	1	1	1	1	1	1	0	1	0	1	0	1	0	0	0	4	8	3	0	0	0	0	0	0	0	0	4
11	155	0	1	0	0	1	1	0	1	1	0	0	0	0	1	0	0	0	0	0	1	1	1	1	1	0	1	0	1	0	1	1	1	1	1	0	0	3	6	1	0	1	0	0	0	0	0	0	5
11	156	1	1	1	1	1	1	1	1	1	1	1	1	1	1	1	1	1	1	1	1	1	1	1	1	1	1	1	1	1	1	1	1	1	1	1	1	7	9	3	0	1	0	0	1	1	0	0	7
11	157	0	1	0	0	0	1	0	0	0	0	0	0	0	0	1	0	0	0	1	1	0	1	1	1	1	0	1	1	0	0	1	1	1	1	1	1	5	9	0	0	1	0	0	0	0	0	0	6
11	158	1	0	0	1	1	1	1	1	0	1	0	1	1	1	0	0	0	1	0	0	0	0	0	0	0	0	1	0	0	1	0	0	0	0	0	0	3	7	0	0	1	0	0	0	0	0	0	4
11	159	0	1	1	0	0	0	0	0	0	0	1	0	0	1	1	0	0	0	0	0	1	1	1	1	1	1	1	0	1	1	1	1	0	1	1	0	3	5	3	0	0	0	0	0	0	0	0	9
11	160	0	1	0	1	0	0	0	0	0	0	0	1	0	0	0	1	1	0	1	1	0	1	0	1	1	1	1	1	1	1	0	1	0	1	0	1	5	7	2	0	0	0	0	0	0	0	0	7
11	161	1	1	1	1	1	1	1	1	1	1	1	1	1	1	1	1	1	1	1	1	1	1	1	1	1	1	1	1	1	1	1	1	1	1	0	1	9	5	1	0	2	0	0	1	0	0	0	6
11	162	0	0	0	0	0	0	0	0	0	0	0	0	0	0	0	0	0	0	0	0	0	0	0	0	0	0	0	0	0	0	0	0	0	0	0	0	0	0	0	0	0	0	0	0	0	0	0	0
11	163	1	1	1	1	1	1	1	1	1	1	1	1	1	1	1	1	1	1	1	1	1	1	1	1	1	1	1	1	1	1	1	1	1	1	1	1	7	7	1	0	1	0	0	0	0	0	0	10
11	164	0	1	0	0	1	0	0	1	1	0	0	0	0	0	0	0	0	0	1	1	1	1	0	0	1	1	1	1	0	1	0	1	1	1	0	0	5	7	2	0	2	0	0	0	0	0	0	4
11	165	0	0	0	0	0	0	0	0	0	0	0	0	0	0	0	0	0	0	0	0	0	0	0	0	0	0	0	0	0	0	0	0	0	0	0	0	0	0	0	0	0	0	0	0	0	0	0	0
11	166	0	1	1	0	0	0	0	0	0	0	0	0	0	0	0	0	1	0	1	0	1	1	1	1	1	0	1	0	1	1	1	1	0	1	0	0	4	5	1	0	0	0	0	0	0	0	0	8
11	167	0	0	0	0	0	0	0	0	0	0	0	0	0	0	0	0	0	0	0	0	0	0	0	0	0	0	0	0	0	0	0	0	0	0	0	0	0	0	0	0	0	0	0	0	0	0	0	0
11	168	0	1	0	0	0	0	0	0	1	0	0	0	0	0	0	0	0	0	0	1	1	1	1	0	0	1	1	1	1	1	1	1	1	1	1	0	4	5	2	0	0	0	0	1	0	0	0	4
11	169	1	1	1	1	1	1	1	1	1	1	1	1	1	1	1	1	1	1	1	1	1	1	1	1	1	1	1	1	1	1	1	1	1	1	0	0	4	6	1	0	1	0	0	0	0	0	0	11
11	170	0	1	0	1	1	1	1	0	0	0	0	0	0	0	0	0	0	0	0	1	1	1	1	0	1	0	0	1	1	1	1	1	1	1	0	0	4	6	0	0	0	0	0	0	0	0	0	3
11	171	0	1	0	0	0	0	0	1	0	0	0	0	1	0	0	0	0	0	0	0	1	1	1	0	1	1	1	1	1	0	1	1	1	1	0	0	1	8	0	0	2	0	0	1	0	0	0	5
11	172	1	0	1	1	0	1	1	1	0	1	0	0	1	1	1	1	1	1	0	1	0	0	0	1	0	0	0	0	0	1	1	0	0	0	0	0	0	5	2	1	0	0	0	1	0	0	0	5
11	173	1	1	1	1	1	1	1	1	1	1	1	1	1	1	1	1	1	1	1	1	1	1	1	1	1	1	1	1	1	1	1	1	1	1	1	0	7	5	0	0	1	0	0	0	0	0	0	6
11	174	1	1	1	1	1	1	1	1	1	1	1	1	1	1	1	1	1	1	1	1	1	1	1	1	1	1	1	1	1	1	1	1	1	1	0	0	5	9	0	0	1	0	0	1	0	0	0	8
11	175	0	1	1	0	0	0	0	0	0	0	1	0	1	1	1	0	0	0	1	1	1	1	1	1	1	1	0	0	1	1	1	1	0	1	1	0	0	5	1	0	0	0	0	0	0	0	0	3
11	176	0	0	0	0	0	0	0	0	0	0	0	0	0	0	0	0	0	0	0	0	0	0	0	0	0	0	0	0	0	0	0	0	0	0	0	0	0	0	0	0	0	0	0	0	0	0	0	0
11	177	0	1	0	0	0	1	0	0	0	0	0	0	0	0	0	0	1	0	1	1	1	0	1	1	1	1	1	1	1	1	1	1	1	1	0	1	5	8	0	0	1	0	0	0	0	0	0	7
11	178	1	0	0	1	0	0	1	1	1	0	0	1	1	1	1	0	1	1	0	0	0	0	0	0	0	0	0	0	1	0	1	0	0	0	0	0	2	7	0	0	0	0	0	0	0	0	0	5
11	179	0	1	1	0	0	0	0	0	0	0	1	0	1	0	0	0	1	1	1	1	1	0	1	1	1	1	1	0	1	1	1	1	1	1	0	0	4	8	1	0	0	0	0	0	1	1	1	4
11	180	1	0	0	0	0	1	1	1	1	1	1	1	0	1	1	1	1	1	1	0	0	0	0	0	0	0	0	0	0	0	0	1	0	0	0	0	2	6	2	0	1	0	0	0	1	0	1	1
11	181	0	1	1	0	1	0	1	0	0	0	0	0	1	0	0	0	1	0	1	1	0	1	1	1	1	1	0	1	1	1	1	1	1	1	0	0	5	8	0	0	0	0	0	1	0	0	0	6
11	182	0	1	0	0	1	0	0	0	0	0	0	0	0	0	1	0	1	0	1	0	1	1	1	1	1	1	0	0	1	1	1	0	1	0	0	0	3	8	0	0	0	0	0	1	1	0	0	4
11	183	0	0	0	0	0	0	0	0	0	0	0	0	0	0	0	0	0	0	0	0	0	0	0	0	0	0	0	0	0	0	0	0	0	0	0	0	0	0	0	0	0	0	0	0	0	0	0	0
11	184	0	0	0	0	0	0	0	0	0	0	0	0	0	0	0	0	0	0	0	0	0	0	0	0	0	0	0	0	0	0	0	0	0	0	0	0	0	0	0	0	0	0	0	0	0	0	1	0
11	185	1	0	1	0	1	1	1	1	0	1	1	0	0	1	1	0	1	0	0	0	0	1	0	0	1	0	1	0	1	1	1	1	0	0	0	0	2	4	2	0	1	0	0	1	0	0	0	6
11	186	0	0	0	0	0	0	0	0	0	0	0	0	0	0	0	0	0	0	0	0	0	0	0	0	0	0	0	0	0	0	0	0	0	0	0	0	0	0	0	0	0	0	0	0	0	0	0	0
11	187	1	0	1	1	1	1	1	1	0	0	1	1	1	0	1	1	1	1	0	0	0	0	1	1	0	0	0	0	0	0	0	1	1	1	1	0	4	4	1	0	2	0	0	0	0	0	0	4
11	188	1	0	1	1	1	1	1	1	1	0	1	1	0	1	1	1	0	1	0	0	0	0	1	0	1	0	1	1	1	0	1	0	0	0	0	0	0	6	0	0	0	0	0	0	0	0	0	4
11	189	1	0	1	1	1	1	0	1	1	1	1	1	1	0	1	1	1	0	1	0	0	1	1	0	1	0	0	1	0	0	0	0	1	1	0	0	2	6	1	0	0	0	0	0	0	0	0	7
11	190	0	0	0	0	0	0	0	0	0	0	0	0	0	0	0	0	0	0	0	0	0	0	0	0	0	0	0	0	0	0	0	0	0	0	0	0	0	0	0	1	0	0	0	0	0	0	0	0
11	191	0	0	0	0	0	0	0	0	0	0	0	0	0	0	0	0	0	0	0	0	0	0	0	0	0	0	0	0	0	0	0	0	0	0	0	0	0	0	0	0	0	0	0	0	0	0	0	0
11	192	0	1	0	1	0	0	1	0	0	0	0	0	0	0	0	1	0	1	1	1	1	1	1	0	1	1	1	1	0	1	1	1	1	1	1	0	3	9	1	0	1	0	0	0	0	0	0	7
11	193	0	1	1	0	0	0	0	0	0	0	0	0	0	0	0	0	0	0	0	0	1	1	0	1	1	0	0	1	1	1	1	1	1	1	0	0	1	5	1	0	1	0	0	0	0	0	0	2
11	194	1	0	1	1	1	1	1	1	0	0	1	1	1	0	0	0	1	0	0	0	0	1	0	0	0	0	0	1	0	0	0	1	0	0	0	0	4	8	2	0	0	0	0	2	0	0	0	6
11	195	1	1	1	1	1	1	1	1	1	1	1	1	1	1	1	1	1	1	1	1	1	1	1	1	1	1	1	1	1	1	1	1	1	1	0	1	4	6	3	0	1	0	1	0	0	0	0	5
11	196	1	0	1	1	0	1	1	1	1	1	0	1	1	1	1	1	1	1	1	0	0	0	0	0	0	1	0	0	0	0	0	0	0	1	0	0	2	9	1	0	1	1	0	0	1	1	1	5
11	197	0	1	1	0	0	0	0	0	0	1	1	1	1	1	0	0	0	0	1	1	1	1	1	1	0	1	1	1	1	1	0	1	1	1	0	0	3	6	0	0	0	0	0	0	0	0	0	5
11	198	1	1	1	1	1	1	1	1	1	1	1	1	1	1	1	1	1	1	1	1	1	1	1	1	1	1	1	1	1	1	1	1	1	1	1	0	5	7	1	0	2	0	1	0	0	0	0	5
11	199	0	1	0	0	0	0	0	0	0	0	1	1	0	1	0	0	0	1	1	1	1	1	1	1	0	1	1	0	1	1	1	1	1	1	0	0	5	4	0	0	1	0	0	0	0	0	0	6
11	200	0	0	0	0	0	0	0	0	0	0	0	0	0	0	0	0	0	0	0	0	0	0	0	0	0	0	0	0	0	0	0	0	0	0	0	0	0	0	0	0	0	0	0	0	0	0	0	0
11	201	1	0	1	1	1	1	0	1	0	1	0	1	1	0	1	1	1	1	0	0	0	1	0	1	0	0	0	0	1	1	1	0	1	0	0	0	4	6	1	0	2	0	0	0	0	0	0	8
11	202	1	1	1	1	1	1	1	1	1	1	1	1	1	1	1	1	1	1	1	1	1	1	1	1	1	1	1	1	1	1	1	1	1	1	0	0	5	8	2	0	1	0	0	0	0	0	0	5
11	203	0	0	0	0	0	0	0	0	0	0	0	0	0	0	0	0	0	0	0	0	0	0	0	0	0	0	0	0	0	0	0	0	0	0	0	0	0	0	0	0	0	0	0	0	0	0	0	0
11	204	0	0	0	0	0	0	0	0	0	0	0	0	0	0	0	0	0	0	0	0	0	0	0	0	0	0	0	0	0	0	0	0	0	0	0	0	0	0	0	0	0	0	0	0	0	0	0	0
11	205	1	0	0	1	1	1	1	1	1	1	1	1	0	1	0	1	1	1	0	0	0	0	0	0	0	0	0	0	0	0	0	1	0	0	0	0	1	4	1	0	1	0	0	0	0	0	0	2
11	206	0	1	0	0	0	1	0	1	0	0	0	0	0	0	0	0	0	0	1	1	1	1	1	1	1	1	1	1	1	1	1	0	1	1	1	1	5	9	1	1	0	0	0	0	0	0	0	3
11	207	1	1	1	1	1	1	1	1	1	1	1	1	1	1	1	1	1	1	1	1	1	1	1	1	1	1	1	1	1	1	1	1	1	1	0	1	8	10	0	0	2	0	0	0	0	0	0	3
11	208	1	1	1	1	1	1	1	1	1	1	1	1	1	1	1	1	1	1	1	1	1	1	1	1	1	1	1	1	1	1	1	1	1	1	0	0	6	6	0	0	1	0	0	0	0	0	0	5
11	209	0	0	0	0	0	0	0	0	0	0	0	0	0	0	0	0	0	0	0	0	0	0	0	0	0	0	0	0	0	0	0	0	0	0	0	0	0	0	0	0	0	0	0	0	0	0	0	0
11	210	0	1	0	1	1	0	0	0	0	0	0	1	0	1	0	1	0	1	1	1	0	1	1	0	1	0	1	1	1	1	1	1	1	1	2	0	4	5	1	0	0	0	0	1	0	0	0	5
11	211	1	1	1	1	1	1	1	1	1	1	1	1	1	1	1	1	1	1	1	1	1	1	1	1	1	1	1	1	1	1	1	1	1	1	0	0	3	6	1	0	1	0	1	0	0	0	0	8
11	212	0	0	0	0	0	0	0	0	0	0	0	0	0	0	0	0	0	0	0	0	0	0	0	0	0	0	0	0	0	0	0	0	0	0	0	0	0	0	0	1	0	0	0	0	0	0	0	0
11	213	1	1	1	1	1	1	1	1	1	1	1	1	1	1	1	1	1	1	1	1	1	1	1	1	1	1	1	1	1	1	1	1	1	1	0	2	7	5	0	0	1	0	0	0	0	0	0	6
11	214	0	0	0	0	0	0	0	0	0	0	0	0	0	0	0	0	0	0	0	0	0	0	0	0	0	0	0	0	0	0	0	0	0	0	1	0	0	0	0	0	0	1	0	0	0	1	0	0
11	215	0	0	0	0	0	0	0	0	0	0	0	0	0	0	0	0	0	0	0	0	0	0	0	0	0	0	0	0	0	0	0	0	0	0	0	0	0	0	0	1	0	0	1	0	0	0	0	0
11	216	0	0	0	0	0	0	0	0	0	0	0	0	0	0	0	0	0	0	0	0	0	0	0	0	0	0	0	0	0	0	0	0	0	0	0	0	0	0	0	0	0	0	1	0	0	0	0	0
11	217	0	0	0	0	0	0	0	0	0	0	0	0	0	0	0	0	0	0	0	0	0	0	0	0	0	0	0	0	0	0	0	0	0	0	1	0	0	0	0	0	1	0	0	0	0	0	0	0
11	218	0	1	0	0	0	1	0	0	0	1	1	1	0	0	0	1	0	0	1	1	1	1	0	1	1	1	1	1	0	1	1	1	1	1	0	0	1	3	0	0	0	0	0	0	0	0	0	0
11	219	0	1	0	1	0	0	0	1	0	0	0	1	0	0	0	0	0	0	1	1	1	1	1	0	0	1	1	1	1	1	0	1	1	1	0	1	7	7	0	0	1	0	0	0	0	0	0	4
11	220	1	1	1	1	1	1	1	1	1	1	1	1	1	1	1	1	1	1	1	1	1	1	1	1	1	1	1	1	1	1	1	1	1	1	0	0	4	6	0	0	0	0	0	0	0	0	0	3
11	221	1	0	1	1	0	1	0	1	1	1	0	1	1	0	0	1	0	0	1	0	1	1	0	0	0	0	0	0	0	0	0	0	0	0	0	0	4	6	0	0	1	0	0	0	0	0	0	2
11	222	1	1	1	1	1	1	1	1	1	1	1	1	1	1	1	1	1	1	1	1	1	1	1	1	1	1	1	1	1	1	1	1	1	1	0	2	7	8	1	0	1	0	0	0	0	0	0	7
11	223	1	0	1	0	1	1	1	1	1	1	1	0	1	1	1	1	1	1	0	1	1	0	0	0	0	0	0	0	0	0	0	0	0	0	0	1	4	8	1	0	0	0	0	1	1	1	1	4
11	224	0	1	0	1	0	1	1	0	0	0	0	0	0	0	0	0	0	1	0	1	0	1	1	1	0	1	1	1	1	1	1	1	1	0	0	1	2	4	0	0	1	0	1	0	1	0	0	3
11	225	0	0	0	0	0	0	0	0	0	0	0	0	0	0	0	0	0	0	0	0	0	0	0	0	0	0	0	0	0	0	0	0	0	0	0	0	0	0	0	0	0	0	0	0	0	0	0	0
11	226	1	0	1	1	0	1	1	0	0	1	1	1	1	1	1	0	1	1	0	0	0	0	0	1	0	1	0	1	0	0	0	0	1	0	0	0	4	10	2	0	0	0	0	0	0	0	0	6
11	227	0	1	1	1	1	0	1	1	0	0	0	1	0	0	0	0	1	0	1	1	1	1	0	1	0	1	1	0	1	1	1	1	0	1	2	1	5	8	2	0	0	0	1	3	0	0	0	7
11	228	0	1	0	0	0	0	1	0	0	0	1	1	0	0	0	0	0	1	1	0	1	1	1	1	0	1	1	1	0	1	1	1	1	1	0	0	2	6	0	0	0	0	0	0	0	0	0	5
11	229	1	0	1	1	0	1	1	1	1	1	1	1	0	1	1	0	1	1	1	1	0	0	0	1	0	0	0	0	0	1	1	0	0	0	1	0	6	7	2	1	1	0	0	1	0	0	0	7
11	230	0	0	0	0	0	0	0	0	0	0	0	0	0	0	0	0	0	0	0	0	0	0	0	0	0	0	0	0	0	0	0	0	0	0	0	0	0	0	0	0	0	0	0	0	0	0	0	0
11	231	1	0	1	1	1	0	0	0	1	1	0	1	1	0	1	1	0	1	0	0	0	1	1	0	1	0	1	0	0	0	0	0	0	0	1	0	5	8	3	0	0	0	0	1	0	0	0	8
11	232	0	1	0	0	0	0	0	0	0	0	0	0	0	1	0	0	0	0	0	0	1	1	1	1	1	1	1	1	0	0	0	0	1	0	0	0	3	2	1	0	1	0	0	0	0	0	0	2
11	233	1	1	1	1	1	1	1	1	1	1	1	1	1	1	1	1	1	1	1	1	1	1	1	1	1	1	1	1	1	1	1	1	1	1	0	1	8	7	4	0	0	0	0	1	0	0	0	6
11	234	1	1	1	1	1	1	1	1	1	1	1	1	1	1	1	1	1	1	1	1	1	1	1	1	1	1	1	1	1	1	1	1	1	1	1	0	7	8	2	1	2	0	0	0	0	0	0	6
11	235	0	0	0	0	0	0	0	0	0	0	0	0	0	0	0	0	0	0	0	0	0	0	0	0	0	0	0	0	0	0	0	0	0	0	0	0	0	0	0	0	0	0	0	0	0	0	0	0
11	236	1	1	1	1	1	1	1	1	1	1	1	1	1	1	1	1	1	1	1	1	1	1	1	1	1	1	1	1	1	1	1	1	1	1	0	1	6	5	2	0	1	0	0	1	0	0	0	8
11	237	1	0	1	1	1	1	1	1	1	1	0	1	1	1	1	0	1	1	0	0	0	0	0	0	0	0	0	0	0	0	0	1	0	0	0	0	3	7	2	1	0	0	0	0	0	0	1	5
11	238	1	0	1	1	1	1	1	1	1	1	0	1	0	0	1	1	1	1	0	0	0	0	0	0	0	0	0	0	1	1	1	0	0	0	1	1	1	7	3	0	4	0	0	0	0	0	0	6
11	239	1	1	1	1	1	1	1	1	1	1	1	1	1	1	1	1	1	1	1	1	1	1	1	1	1	1	1	1	1	1	1	1	1	1	0	1	5	6	3	0	2	0	0	0	0	0	0	6
11	240	0	0	0	0	0	0	0	0	0	0	0	0	0	0	0	0	0	0	0	0	0	0	0	0	0	0	0	0	0	0	0	0	0	0	0	0	0	0	0	0	0	0	0	0	0	0	0	0
11	241	0	0	0	0	0	0	0	0	0	0	0	0	0	0	0	0	0	0	0	0	0	0	0	0	0	0	0	0	0	0	0	0	0	0	0	0	0	0	0	1	0	0	0	0	0	0	0	0
11	242	0	0	0	0	0	0	0	0	0	0	0	0	0	0	0	0	0	0	0	0	0	0	0	0	0	0	0	0	0	0	0	0	0	0	0	0	0	0	0	0	0	0	0	0	0	0	0	0
11	243	0	1	1	0	0	0	0	0	1	0	0	0	0	1	0	0	1	0	1	1	1	1	1	1	0	1	1	1	1	1	1	0	1	0	0	0	0	3	0	0	0	0	0	0	0	0	0	1
11	244	0	1	0	0	0	0	1	0	1	0	1	0	0	0	0	0	0	0	1	1	1	0	0	0	1	1	0	1	1	1	1	1	1	1	2	0	3	9	2	0	0	0	0	0	0	0	0	4
11	245	0	0	0	0	0	0	0	0	0	0	0	0	0	0	0	0	0	0	0	0	0	0	0	0	0	0	0	0	0	0	0	0	0	0	0	0	0	0	0	0	1	0	0	0	0	0	0	0
11	246	1	1	1	1	1	1	1	1	1	1	1	1	1	1	1	1	1	1	1	1	1	1	1	1	1	1	1	1	1	1	1	1	1	1	1	0	6	8	0	0	2	0	0	0	0	0	0	8
11	247	1	0	1	1	1	0	1	0	1	1	1	1	0	1	1	1	1	1	0	0	0	1	1	0	0	0	0	0	1	0	0	1	0	1	0	0	2	5	2	0	1	1	0	0	0	0	0	6
11	248	1	0	1	0	0	1	0	1	0	0	1	1	1	1	1	1	0	1	0	0	1	0	1	0	1	1	0	0	0	0	0	0	0	1	0	0	0	7	0	0	0	0	0	0	0	0	0	5
11	249	1	0	0	1	1	1	0	1	1	1	1	0	1	1	1	1	1	1	1	0	1	1	0	0	1	0	0	0	0	0	0	1	0	0	0	0	1	9	1	0	1	0	0	1	0	0	0	1
11	250	0	1	0	0	0	0	0	1	1	0	1	0	0	0	0	0	0	1	0	1	1	1	0	0	0	1	0	1	0	1	0	1	1	1	1	0	3	6	1	0	1	0	0	1	0	0	0	4
11	251	1	1	1	1	1	1	1	1	1	1	1	1	1	1	1	1	1	1	1	1	1	1	1	1	1	1	1	1	1	1	1	1	1	1	1	0	6	9	1	0	1	0	0	0	0	0	0	10
11	252	1	0	1	1	1	1	1	1	1	1	1	1	1	0	1	0	1	1	0	0	0	0	1	0	1	0	0	0	0	1	0	0	0	0	0	1	3	7	2	1	0	0	0	1	0	0	0	6
11	253	0	0	0	0	0	0	0	0	0	0	0	0	0	0	0	0	0	0	0	0	0	0	0	0	0	0	0	0	0	0	0	0	0	0	0	0	0	0	0	0	0	0	0	0	0	0	0	0
11	254	1	1	1	1	1	1	1	1	1	1	1	1	1	1	1	1	1	1	1	1	1	1	1	1	1	1	1	1	1	1	1	1	1	1	1	0	10	8	0	0	1	0	0	1	0	0	0	5
11	255	0	1	0	0	1	0	0	1	1	0	0	0	0	1	0	1	1	0	1	1	0	1	1	1	1	1	1	1	1	1	1	1	1	1	1	1	8	8	2	0	0	0	0	0	0	0	0	6
11	256	0	1	0	0	0	0	0	1	0	0	0	0	0	0	0	0	1	0	1	1	0	1	0	1	1	1	0	1	0	1	0	1	1	0	0	0	3	8	2	0	0	0	0	1	0	0	0	7
21	1	1	1	1	1	1	1	1	1	1	1	1	1	1	1	1	1	1	1	1	1	1	1	1	1	1	1	1	1	1	1	1	1	1	1	0	1	0	1	1	0	0	0	0	0	0	0	0	3
21	2	0	0	0	0	0	0	0	0	0	0	0	0	0	0	0	0	0	0	0	0	0	0	0	0	0	0	0	0	0	0	0	0	0	0	0	0	0	0	0	1	0	0	0	0	0	0	0	0
21	3	1	1	1	1	1	1	1	1	1	1	1	1	1	1	1	1	1	1	1	1	1	1	1	1	1	1	1	1	1	1	1	1	1	1	1	0	6	9	4	0	1	0	0	0	0	0	0	6
21	4	1	1	1	1	1	1	1	1	1	1	1	1	1	1	1	1	1	1	1	1	1	1	1	1	1	1	1	1	1	1	1	1	1	1	0	0	6	7	1	0	0	0	0	1	0	0	0	3
21	5	1	0	1	1	1	1	0	1	1	1	1	1	1	1	0	1	1	1	0	1	0	1	0	1	0	1	0	0	1	0	0	0	0	0	0	0	5	7	1	0	0	0	0	0	0	0	0	6
21	6	0	1	0	0	1	0	0	0	0	0	0	0	0	0	0	0	1	0	1	1	1	1	0	0	0	1	1	0	0	1	1	1	1	0	1	0	1	7	0	0	0	0	0	0	0	0	0	6
21	7	1	0	0	1	0	0	1	1	0	1	1	0	1	1	1	1	1	1	0	1	0	0	0	0	0	0	0	0	0	0	0	0	0	1	0	0	4	4	0	0	0	0	0	0	0	0	0	4
21	8	1	0	0	1	0	1	0	1	0	1	1	1	0	0	1	1	1	0	0	0	0	1	0	0	0	0	0	1	0	1	0	1	0	1	0	0	4	5	0	0	0	0	0	1	0	0	0	7
21	9	0	1	0	0	0	0	1	0	1	0	0	0	0	0	0	0	0	1	1	1	1	1	1	0	1	1	1	1	1	1	1	0	1	0	0	0	1	6	1	0	2	0	0	1	0	0	0	4
21	10	1	0	1	1	1	1	1	1	1	0	1	1	1	1	1	1	1	0	0	0	0	0	1	0	1	0	0	0	1	1	0	0	0	1	0	0	3	5	3	0	0	0	0	0	1	0	0	3
21	11	1	1	1	1	1	1	1	1	1	1	1	1	1	1	1	1	1	1	1	1	1	1	1	1	1	1	1	1	1	1	1	1	1	1	0	1	6	4	0	0	2	0	0	0	1	0	0	3
21	12	1	1	1	1	1	1	1	1	1	1	1	1	1	1	1	1	1	1	1	1	1	1	1	1	1	1	1	1	1	1	1	1	1	1	1	0	3	7	3	0	1	0	0	1	0	0	0	7
21	13	1	0	0	1	1	0	1	1	1	1	0	1	1	1	1	1	1	1	1	0	1	0	1	0	0	1	1	1	1	0	0	0	0	0	0	0	2	7	1	0	2	0	0	0	0	0	0	7
21	14	0	1	0	0	0	1	0	0	0	1	1	1	0	0	0	0	0	0	0	1	1	0	0	1	1	1	1	1	1	1	1	1	1	1	0	0	2	6	1	1	0	0	0	1	0	0	0	2
21	15	1	1	1	1	1	1	1	1	1	1	1	1	1	1	1	1	1	1	1	1	1	1	1	1	1	1	1	1	1	1	1	1	1	1	1	1	3	6	0	0	1	0	0	0	0	0	0	6
21	16	1	1	1	1	1	1	1	1	1	1	1	1	1	1	1	1	1	1	1	1	1	1	1	1	1	1	1	1	1	1	1	1	1	1	1	0	4	6	1	0	1	0	0	1	0	0	0	6
21	17	0	0	0	0	0	0	0	0	0	0	0	0	0	0	0	0	0	0	0	0	0	0	0	0	0	0	0	0	0	0	0	0	0	0	0	0	0	0	0	1	0	0	0	0	0	0	0	0
21	18	0	0	0	0	0	0	0	0	0	0	0	0	0	0	0	0	0	0	0	0	0	0	0	0	0	0	0	0	0	0	0	0	0	0	0	0	0	0	0	0	0	0	0	0	0	0	0	0
21	19	1	1	1	1	1	1	1	1	1	1	1	1	1	1	1	1	1	1	1	1	1	1	1	1	1	1	1	1	1	1	1	1	1	1	1	1	7	6	1	0	2	0	0	0	0	0	0	7
21	20	1	1	1	1	1	1	1	1	1	1	1	1	1	1	1	1	1	1	1	1	1	1	1	1	1	1	1	1	1	1	1	1	1	1	0	0	5	7	1	0	2	0	1	0	0	0	0	8
21	21	0	1	0	1	0	0	1	0	0	0	1	0	0	1	0	0	0	0	1	1	1	1	0	1	0	1	1	1	1	1	1	1	0	1	1	1	1	6	0	0	0	0	0	0	0	0	0	3
21	22	0	1	0	0	0	0	1	1	0	0	1	0	0	1	1	0	0	0	1	1	0	1	0	1	1	1	1	1	1	1	0	1	0	1	0	0	2	9	0	0	1	0	0	1	0	0	0	4
21	23	0	0	0	0	0	0	0	0	0	0	0	0	0	0	0	0	0	0	0	0	0	0	0	0	0	0	0	0	0	0	0	0	0	0	0	0	0	0	1	0	0	0	0	0	0	0	0	0
21	24	1	0	1	1	0	1	0	0	1	0	1	1	0	1	0	1	1	1	0	0	0	1	0	0	0	0	0	0	0	0	0	0	1	1	0	0	3	5	1	0	2	0	0	0	0	0	0	6
21	25	1	1	1	1	1	1	1	1	1	1	1	1	1	1	1	1	1	1	1	1	1	1	1	1	1	1	1	1	1	1	1	1	1	1	0	1	2	7	0	0	1	0	0	0	0	0	0	8
21	26	0	0	0	0	0	0	0	0	0	0	0	0	0	0	0	0	0	0	0	0	0	0	0	0	0	0	0	0	0	0	0	0	0	0	0	0	0	0	0	0	0	0	0	0	0	0	0	0
21	27	0	0	0	0	0	0	0	0	0	0	0	0	0	0	0	0	0	0	0	0	0	0	0	0	0	0	0	0	0	0	0	0	0	0	0	0	0	0	0	0	0	0	0	0	0	0	0	0
21	28	0	0	0	0	0	0	0	0	0	0	0	0	0	0	0	0	0	0	0	0	0	0	0	0	0	0	0	0	0	0	0	0	0	0	0	0	0	0	0	0	0	0	0	0	0	0	0	0
21	29	0	1	1	1	1	1	0	1	0	0	0	0	0	1	0	1	0	0	1	1	1	0	1	1	1	1	1	1	1	1	1	0	1	1	0	1	6	10	1	1	1	0	0	0	1	0	0	5
21	30	1	0	1	1	1	1	1	1	1	1	1	1	1	1	1	0	1	1	0	0	0	0	0	1	0	1	0	0	1	0	0	0	1	0	0	0	1	9	0	0	0	0	0	0	0	0	0	6
21	31	0	1	0	0	0	0	0	0	0	0	0	0	0	1	0	0	0	1	1	1	1	1	1	1	1	0	1	1	1	0	1	1	0	1	1	0	2	3	0	0	1	0	0	1	0	0	0	2
21	32	1	1	1	1	1	1	1	1	1	1	1	1	1	1	1	1	1	1	1	1	1	1	1	1	1	1	1	1	1	1	1	1	1	1	1	0	5	6	2	0	1	0	0	0	0	0	0	5
21	33	1	1	1	1	1	1	1	1	1	1	1	1	1	1	1	1	1	1	1	1	1	1	1	1	1	1	1	1	1	1	1	1	1	1	1	0	2	5	1	0	0	0	0	1	0	0	0	6
21	34	1	0	1	1	1	1	1	1	1	1	1	1	0	1	1	1	1	1	0	0	0	0	0	1	1	0	1	0	0	0	0	0	0	0	1	0	1	6	0	0	0	0	0	0	0	0	0	6
21	35	1	0	1	0	1	1	1	1	1	1	1	0	0	1	1	0	0	1	0	0	0	0	0	0	0	0	0	0	0	0	0	1	0	0	0	0	1	5	1	0	1	0	0	0	0	0	0	2
21	36	1	1	1	1	1	1	1	1	1	1	1	1	1	1	1	1	1	1	1	1	1	1	1	1	1	1	1	1	1	1	1	1	1	1	1	0	5	7	1	0	2	0	0	0	0	0	0	5
21	37	1	0	1	1	1	0	1	1	1	1	1	0	1	1	1	0	1	0	1	0	0	0	1	0	0	1	0	0	0	0	0	0	0	1	0	0	1	7	1	0	0	0	0	0	0	0	0	7
21	38	0	0	0	0	0	0	0	0	0	0	0	0	0	0	0	0	0	0	0	0	0	0	0	0	0	0	0	0	0	0	0	0	0	0	0	0	0	0	0	0	1	0	0	0	0	0	0	0
21	39	0	0	0	0	0	0	0	0	0	0	0	0	0	0	0	0	0	0	0	0	0	0	0	0	0	0	0	0	0	0	0	0	0	0	0	0	0	0	0	1	0	0	0	0	0	0	0	0
21	40	0	0	0	0	0	0	0	0	0	0	0	0	0	0	0	0	0	0	0	0	0	0	0	0	0	0	0	0	0	0	0	0	0	0	0	0	0	0	0	0	0	0	0	0	0	0	0	0
21	41	0	1	0	0	1	0	0	0	0	0	0	0	0	0	0	0	0	0	1	1	1	1	1	1	0	1	1	0	1	1	1	1	1	1	0	0	0	5	0	0	0	0	0	0	0	0	0	2
21	42	1	0	1	1	1	1	1	1	0	1	1	1	1	1	1	1	1	1	0	1	0	0	0	0	0	0	1	0	1	0	0	0	0	0	0	0	2	8	1	0	0	0	0	0	0	0	0	6
21	43	1	1	1	1	1	1	1	1	1	1	1	1	1	1	1	1	1	1	1	1	1	1	1	1	1	1	1	1	1	1	1	1	1	1	1	0	0	7	1	0	0	0	0	0	0	0	0	9
21	44	0	1	0	0	0	0	1	0	0	0	0	0	0	0	0	0	1	0	1	0	1	0	1	0	1	1	1	1	1	1	1	1	1	1	1	0	2	6	0	0	0	0	0	0	1	0	0	5
21	45	1	0	1	0	1	1	1	0	1	1	1	1	0	0	1	0	1	1	0	0	1	0	1	0	1	0	0	0	0	0	0	0	0	0	0	0	4	5	0	0	1	0	0	1	0	0	0	5
21	46	1	1	1	1	1	1	1	1	1	1	1	1	1	1	1	1	1	1	1	1	1	1	1	1	1	1	1	1	1	1	1	1	1	1	0	1	4	8	1	0	2	0	0	0	0	0	0	6
21	47	1	1	1	1	1	1	1	1	1	1	1	1	1	1	1	1	1	1	1	1	1	1	1	1	1	1	1	1	1	1	1	1	1	1	0	0	7	5	1	0	0	0	0	0	0	0	0	6
21	48	0	0	0	0	0	0	0	0	0	0	0	0	0	0	0	0	0	0	0	0	0	0	0	0	0	0	0	0	0	0	0	0	0	0	0	0	0	0	0	0	0	0	0	0	0	0	0	0
21	49	0	1	0	0	0	0	0	0	0	0	1	0	0	0	0	0	0	0	0	1	1	0	1	1	1	1	1	1	1	1	1	1	1	1	0	0	4	6	0	0	0	0	0	0	0	0	0	4
21	50	1	1	1	1	1	1	1	1	1	1	1	1	1	1	1	1	1	1	1	1	1	1	1	1	1	1	1	1	1	1	1	1	1	1	1	0	3	7	0	0	0	0	0	1	0	0	0	3
21	51	0	1	0	0	1	0	1	0	1	0	0	0	0	0	1	0	0	0	1	1	1	1	1	0	1	1	1	0	0	1	1	0	1	1	0	0	2	6	0	0	2	0	0	0	0	0	0	4
21	52	1	0	1	1	1	1	1	1	1	0	0	0	1	0	1	0	0	1	0	0	1	1	0	0	0	0	0	1	0	0	1	0	0	0	0	0	3	6	0	0	0	0	0	0	0	0	0	5
21	53	1	0	1	1	1	1	1	1	1	1	1	1	1	1	1	1	0	0	1	1	1	1	0	0	0	1	0	1	0	1	0	0	0	0	1	0	3	8	1	0	1	0	0	1	0	0	0	3
21	54	0	0	0	0	0	0	0	0	0	0	0	0	0	0	0	0	0	0	0	0	0	0	0	0	0	0	0	0	0	0	0	0	0	0	0	0	0	0	0	0	0	0	0	0	0	0	0	0
21	55	1	0	1	0	0	1	1	1	1	1	1	1	1	1	1	1	1	1	0	0	1	0	0	0	0	0	0	0	0	0	0	0	0	0	0	0	4	9	1	0	2	0	0	1	0	0	0	3
21	56	1	1	1	1	1	1	1	1	1	1	1	1	1	1	1	1	1	1	1	1	1	1	1	1	1	1	1	1	1	1	1	1	1	1	1	1	1	5	0	0	0	0	0	0	0	0	0	6
21	57	0	0	0	0	0	0	0	0	0	0	0	0	0	0	0	0	0	0	0	0	0	0	0	0	0	0	0	0	0	0	0	0	0	0	0	0	0	0	0	0	0	0	0	0	0	0	0	0
21	58	1	1	1	1	1	1	1	1	1	1	1	1	1	1	1	1	1	1	1	1	1	1	1	1	1	1	1	1	1	1	1	1	1	1	0	0	2	5	1	0	1	0	0	0	0	0	0	5
21	59	0	0	0	0	0	0	0	0	0	0	0	0	0	0	0	0	0	0	0	0	0	0	0	0	0	0	0	0	0	0	0	0	0	0	0	0	0	0	0	0	0	0	0	0	0	0	0	0
21	60	1	1	1	1	1	1	1	1	1	1	1	1	1	1	1	1	1	1	1	1	1	1	1	1	1	1	1	1	1	1	1	1	1	1	0	2	2	6	2	0	2	0	0	0	0	0	0	5
21	61	1	0	1	1	0	1	1	1	1	0	1	1	1	0	1	1	1	0	0	1	1	0	0	0	1	0	0	0	0	0	0	0	0	0	1	0	0	2	0	0	0	0	0	0	0	0	0	4
21	62	1	0	0	0	0	1	1	1	1	1	1	1	0	0	1	1	1	1	0	0	0	0	1	0	1	1	0	0	0	0	0	0	1	0	0	0	3	6	1	0	0	0	0	3	0	0	0	8
21	63	0	1	0	0	0	0	0	0	0	0	1	1	0	0	0	1	0	0	1	0	1	1	1	1	1	1	1	1	0	1	1	1	0	1	1	0	6	7	1	0	0	0	0	0	0	0	0	5
21	64	1	0	1	1	1	1	1	1	1	0	1	1	1	0	1	1	1	0	0	0	0	0	0	0	1	0	0	1	0	0	0	0	0	1	0	0	6	10	0	0	0	0	0	0	0	0	0	7
21	65	1	0	1	1	1	1	1	1	0	1	0	1	1	0	0	0	0	1	0	0	0	0	1	0	0	0	0	1	1	0	0	0	0	1	0	0	4	9	1	0	1	0	0	1	1	0	0	8
21	66	0	1	0	0	0	0	1	0	1	0	0	0	0	0	0	0	1	1	0	0	1	1	1	1	0	0	1	0	1	1	0	1	1	1	0	0	8	8	0	0	1	0	0	3	1	0	0	4
21	67	0	1	0	1	0	0	0	0	0	0	1	1	1	0	0	0	1	0	1	1	1	1	1	1	1	1	0	0	1	0	1	0	1	1	1	0	5	8	3	0	1	0	0	1	0	0	0	9
21	68	1	0	1	1	0	1	1	0	1	1	0	1	1	1	1	1	1	0	1	0	1	1	1	0	0	0	0	1	0	0	1	0	0	0	0	0	0	5	0	0	0	0	0	0	0	0	0	3
21	69	0	0	0	0	0	0	0	0	0	0	0	0	0	0	0	0	0	0	0	0	0	0	0	0	0	0	0	0	0	0	0	0	0	0	0	0	0	0	0	0	0	0	0	0	0	0	0	0
21	70	0	1	0	1	0	0	0	0	1	1	0	1	0	0	0	0	0	0	0	1	1	1	1	0	1	1	0	1	1	0	1	0	1	1	2	1	5	6	1	0	1	0	0	0	0	0	0	8
21	71	1	0	1	1	0	1	1	0	1	0	1	0	0	0	1	1	1	1	0	1	0	0	0	0	0	0	0	0	0	0	0	0	0	0	0	1	3	5	1	0	0	0	0	0	0	0	0	10
21	72	0	1	1	0	1	1	0	1	0	0	1	0	1	0	0	0	0	0	1	1	1	1	1	0	1	1	1	1	0	1	0	1	1	0	1	1	6	7	0	0	3	0	0	1	0	0	0	6
21	73	0	0	0	0	0	0	0	0	0	0	0	0	0	0	0	0	0	0	0	0	0	0	0	0	0	0	0	0	0	0	0	0	0	0	0	0	0	0	0	0	0	0	0	0	0	0	0	0
21	74	0	1	0	0	0	1	0	0	1	0	0	1	0	0	0	0	0	0	1	1	0	1	1	1	1	1	1	1	1	1	1	1	1	0	1	0	2	8	0	0	2	0	0	0	0	0	0	5
21	75	1	1	1	1	1	1	1	1	1	1	1	1	1	1	1	1	1	1	1	1	1	1	1	1	1	1	1	1	1	1	1	1	1	1	0	0	7	8	1	0	2	0	0	0	0	0	0	6
21	76	0	0	0	0	0	0	0	0	0	0	0	0	0	0	0	0	0	0	0	0	0	0	0	0	0	0	0	0	0	0	0	0	0	0	0	0	0	0	0	0	0	0	0	0	0	0	0	0
21	77	0	1	0	0	0	0	1	1	0	0	0	0	0	0	0	0	1	0	1	1	1	1	1	1	1	1	0	1	1	1	1	0	0	0	1	0	4	7	0	0	1	0	0	3	0	0	0	7
21	78	0	0	0	0	0	0	0	0	0	0	0	0	0	0	0	0	0	0	0	0	0	0	0	0	0	0	0	0	0	0	0	0	0	0	0	0	0	0	0	0	0	0	0	0	0	0	0	0
21	79	1	1	1	1	1	1	1	1	1	1	1	1	1	1	1	1	1	1	1	1	1	1	1	1	1	1	1	1	1	1	1	1	1	1	1	0	5	7	0	0	0	0	0	0	0	0	0	7
21	80	1	1	1	1	1	1	1	1	1	1	1	1	1	1	1	1	1	1	1	1	1	1	1	1	1	1	1	1	1	1	1	1	1	1	1	0	9	9	0	0	1	0	0	1	1	0	0	5
21	81	0	0	0	0	0	0	0	0	0	0	0	0	0	0	0	0	0	0	0	0	0	0	0	0	0	0	0	0	0	0	0	0	0	0	0	0	0	0	0	0	0	0	0	0	0	0	0	0
21	82	1	1	1	1	1	1	1	1	1	1	1	1	1	1	1	1	1	1	1	1	1	1	1	1	1	1	1	1	1	1	1	1	1	1	2	0	4	9	1	0	1	0	0	0	0	0	0	7
21	83	0	0	0	0	0	0	0	0	0	0	0	0	0	0	0	0	0	0	0	0	0	0	0	0	0	0	0	0	0	0	0	0	0	0	0	0	0	0	0	0	0	0	0	0	0	0	0	0
21	84	1	0	1	1	1	0	1	0	1	0	1	0	1	0	1	1	1	1	0	0	0	0	1	1	0	0	0	0	0	0	0	1	1	0	1	0	3	8	3	0	1	0	0	1	0	1	0	3
21	85	1	0	1	1	1	1	0	1	1	1	1	0	1	1	1	1	1	1	0	0	0	0	0	0	0	0	0	0	1	1	0	1	0	0	1	0	4	6	1	0	0	0	0	0	0	0	0	7
21	86	1	0	1	1	1	1	0	0	0	0	0	1	1	1	1	0	1	1	0	0	1	0	0	0	0	1	1	1	1	0	1	0	0	0	2	0	4	8	0	0	2	0	0	1	0	0	0	8
21	87	0	0	0	0	0	0	0	0	0	0	0	0	0	0	0	0	0	0	0	0	0	0	0	0	0	0	0	0	0	0	0	0	0	0	0	0	0	0	0	0	0	0	0	0	0	0	0	0
21	88	1	0	1	1	0	1	0	1	1	0	1	1	1	1	0	1	1	1	1	0	0	0	0	0	0	1	0	1	0	0	1	0	0	0	0	0	4	7	1	0	0	0	0	0	0	0	0	10
21	89	0	0	0	0	0	0	0	0	0	0	0	0	0	0	0	0	0	0	0	0	0	0	0	0	0	0	0	0	0	0	0	0	0	0	0	0	0	0	0	0	0	0	0	0	0	0	0	0
21	90	0	1	1	0	0	1	0	0	0	0	0	1	0	0	0	1	0	0	0	1	0	1	1	1	1	0	1	1	1	1	0	1	0	0	1	0	5	6	2	0	0	0	0	1	0	0	0	4
21	91	0	0	0	0	0	0	0	0	0	0	0	0	0	0	0	0	0	0	0	0	0	0	0	0	0	0	0	0	0	0	0	0	0	0	0	0	0	0	0	0	0	0	0	0	0	0	0	0
21	92	1	1	1	1	1	1	1	1	1	1	1	1	1	1	1	1	1	1	1	1	1	1	1	1	1	1	1	1	1	1	1	1	1	1	1	0	5	4	1	1	1	0	0	1	0	0	0	8
21	93	0	0	0	0	0	0	0	0	0	0	0	0	0	0	0	0	0	0	0	0	0	0	0	0	0	0	0	0	0	0	0	0	0	0	0	0	0	0	0	0	0	0	0	0	0	0	0	0
21	94	1	0	0	0	1	1	1	1	1	0	0	1	1	1	1	1	1	1	0	0	0	0	0	0	0	0	0	1	0	1	0	0	0	0	0	0	4	10	2	1	1	0	0	1	1	0	0	10
21	95	0	1	0	0	0	0	0	1	0	0	0	0	1	0	0	0	0	0	1	1	1	1	1	1	1	1	1	1	1	1	1	0	1	1	0	0	5	10	1	0	0	0	0	0	0	0	0	6
21	96	1	0	1	1	1	0	1	0	1	1	1	1	1	1	1	1	1	1	0	1	0	0	1	0	0	1	0	0	0	0	0	0	0	0	1	0	2	10	2	0	0	0	0	0	0	0	0	6
21	97	1	0	0	1	1	1	1	1	0	1	1	1	1	0	1	1	1	1	0	1	0	0	1	0	0	0	0	0	0	1	0	0	0	0	1	1	2	6	2	0	0	0	0	1	0	0	0	3
21	98	1	0	1	1	0	1	1	0	1	1	1	1	1	0	0	0	1	1	1	0	0	1	1	0	0	0	0	0	0	0	0	0	1	0	0	0	3	7	1	0	0	0	0	0	0	0	0	8
21	99	1	1	1	1	1	1	1	1	1	1	1	1	1	1	1	1	1	1	1	1	1	1	1	1	1	1	1	1	1	1	1	1	1	1	0	0	3	5	0	0	3	0	0	1	0	0	0	5
21	100	0	0	0	0	0	0	0	0	0	0	0	0	0	0	0	0	0	0	0	0	0	0	0	0	0	0	0	0	0	0	0	0	0	0	0	0	0	0	0	0	0	0	0	0	0	0	0	0
21	101	1	0	1	0	1	1	1	1	1	1	1	1	1	1	1	1	1	1	0	0	0	1	0	1	1	0	0	0	1	0	0	0	0	0	1	0	2	8	1	0	1	0	0	0	0	0	0	8
21	102	0	1	0	0	0	0	0	0	0	1	0	1	0	1	1	0	0	0	0	1	1	1	1	1	1	0	1	1	0	0	1	1	0	1	1	0	1	7	0	0	0	0	0	1	0	0	0	3
21	103	0	0	0	0	0	0	0	0	0	0	0	0	0	0	0	0	0	0	0	0	0	0	0	0	0	0	0	0	0	0	0	0	0	0	0	0	0	0	0	0	0	0	0	0	0	0	0	0
21	104	0	0	0	0	0	0	0	0	0	0	0	0	0	0	0	0	0	0	0	0	0	0	0	0	0	0	0	0	0	0	0	0	0	0	0	0	0	0	1	0	0	0	0	0	0	0	0	0
21	105	0	0	0	0	0	0	0	0	0	0	0	0	0	0	0	0	0	0	0	0	0	0	0	0	0	0	0	0	0	0	0	0	0	0	0	0	0	0	0	0	0	0	0	0	0	0	0	0
21	106	0	0	0	0	0	0	0	0	0	0	0	0	0	0	0	0	0	0	0	0	0	0	0	0	0	0	0	0	0	0	0	0	0	0	0	0	0	0	0	0	0	0	0	0	0	0	0	0
21	107	1	0	1	0	1	1	1	1	1	1	1	1	1	1	1	1	1	0	0	0	1	0	0	0	1	0	1	0	1	1	1	1	0	0	1	0	4	8	3	0	1	0	0	0	0	0	0	5
21	108	1	0	1	1	1	1	1	1	1	0	1	1	0	1	1	1	1	1	0	0	0	0	1	1	0	0	0	0	0	0	1	1	0	1	0	0	1	7	0	0	0	0	0	0	0	0	0	8
21	109	0	1	0	1	0	1	0	0	0	0	0	0	0	1	1	0	0	0	1	1	1	0	0	0	1	1	0	1	1	0	1	1	0	0	1	0	4	4	3	0	1	0	0	0	1	0	0	6
21	110	0	0	0	0	0	0	0	0	0	0	0	0	0	0	0	0	0	0	0	0	0	0	0	0	0	0	0	0	0	0	0	0	0	0	0	0	0	0	0	0	0	0	0	0	0	0	0	0
21	111	1	1	1	1	1	1	1	1	1	1	1	1	1	1	1	1	1	1	1	1	1	1	1	1	1	1	1	1	1	1	1	1	1	1	0	1	5	5	1	0	4	0	0	1	0	0	0	5
21	112	1	1	1	1	1	1	1	1	1	1	1	1	1	1	1	1	1	1	1	1	1	1	1	1	1	1	1	1	1	1	1	1	1	1	2	1	4	5	0	0	1	0	0	0	0	0	0	6
21	113	0	0	0	0	0	0	0	0	0	0	0	0	0	0	0	0	0	0	0	0	0	0	0	0	0	0	0	0	0	0	0	0	0	0	0	0	0	0	0	0	0	0	0	0	0	0	0	0
21	114	1	1	1	1	1	1	1	1	1	1	1	1	1	1	1	1	1	1	1	1	1	1	1	1	1	1	1	1	1	1	1	1	1	1	1	0	6	7	0	0	1	0	1	0	0	1	0	7
21	115	0	1	1	0	0	1	0	0	1	1	0	0	0	0	0	0	0	1	1	0	1	1	1	1	1	1	1	1	1	0	1	1	1	1	0	0	2	5	1	0	0	0	0	1	0	0	0	5
21	116	0	1	0	0	0	0	0	0	0	1	0	0	0	1	1	0	0	1	1	1	0	0	0	1	1	1	1	1	1	1	1	1	1	1	0	1	6	4	2	0	0	0	0	0	0	0	0	7
21	117	0	1	0	0	0	1	0	0	1	0	0	1	0	1	0	1	0	1	1	1	1	1	1	1	1	0	1	1	1	0	0	1	1	1	0	0	4	8	0	0	1	0	0	0	0	0	0	3
21	118	0	0	0	0	0	0	0	0	0	0	0	0	0	0	0	0	0	0	0	0	0	0	0	0	0	0	0	0	0	0	0	0	0	0	0	0	0	0	0	0	0	0	0	0	0	0	0	0
21	119	1	1	1	1	1	1	1	1	1	1	1	1	1	1	1	1	1	1	1	1	1	1	1	1	1	1	1	1	1	1	1	1	1	1	1	1	4	6	1	0	1	0	0	0	0	0	0	7
21	120	1	0	1	0	1	1	0	1	1	1	1	1	1	1	1	1	1	1	1	0	1	1	1	1	0	0	0	0	0	0	0	0	0	0	0	0	3	7	2	0	2	0	0	0	0	0	0	6
21	121	0	1	0	0	1	0	0	0	0	0	1	0	1	0	0	0	0	0	0	1	1	1	1	1	1	1	0	1	1	1	0	1	0	1	0	1	2	7	1	0	0	0	0	0	0	0	0	2
21	122	1	1	1	1	1	1	1	1	1	1	1	1	1	1	1	1	1	1	1	1	1	1	1	1	1	1	1	1	1	1	1	1	1	1	1	0	2	6	1	0	2	0	0	0	0	0	0	1
21	123	1	1	1	1	1	1	1	1	1	1	1	1	1	1	1	1	1	1	1	1	1	1	1	1	1	1	1	1	1	1	1	1	1	1	1	1	5	8	0	0	0	0	0	0	0	0	0	6
21	124	1	0	1	0	1	0	1	1	1	1	1	1	0	1	0	0	1	0	1	0	0	0	1	1	1	0	1	0	1	0	0	0	0	0	1	0	1	6	0	0	0	0	0	1	0	0	0	6
21	125	1	0	1	0	0	0	1	1	1	1	0	1	1	0	1	1	0	1	1	0	0	0	0	0	1	0	0	1	0	0	1	0	0	0	0	0	3	6	2	0	0	0	0	0	0	0	0	6
21	126	0	0	0	0	0	0	0	0	0	0	0	0	0	0	0	0	0	0	0	0	0	0	0	0	0	0	0	0	0	0	0	0	0	0	0	0	0	0	0	0	0	0	0	0	0	0	0	0
21	127	1	1	1	1	1	1	1	1	1	1	1	1	1	1	1	1	1	1	1	1	1	1	1	1	1	1	1	1	1	1	1	1	1	1	0	0	4	7	1	0	2	0	0	0	0	0	0	6
21	128	1	0	1	0	1	1	0	1	1	0	1	1	1	1	0	1	1	1	1	0	0	0	0	0	0	0	0	1	0	0	0	1	0	0	1	0	4	8	2	1	1	0	0	0	0	0	0	5
21	129	0	0	0	0	0	0	0	0	0	0	0	0	0	0	0	0	0	0	0	0	0	0	0	0	0	0	0	0	0	0	0	0	0	0	0	0	0	0	0	0	0	0	0	0	0	0	0	0
21	130	0	0	0	0	0	0	0	0	0	0	0	0	0	0	0	0	0	0	0	0	0	0	0	0	0	0	0	0	0	0	0	0	0	0	0	0	0	0	0	0	1	0	0	0	0	0	0	0
21	131	0	1	0	0	0	1	0	1	0	0	0	0	0	0	1	0	0	0	1	1	0	1	0	1	1	1	0	1	1	1	1	1	1	0	0	0	0	4	0	0	0	0	0	0	0	0	0	1
21	132	1	0	1	1	1	1	1	1	1	1	1	1	0	1	0	1	0	1	0	0	1	0	0	0	0	0	1	0	0	1	1	1	1	0	1	0	6	8	3	1	0	0	0	0	0	0	0	6
21	133	0	0	0	0	0	0	0	0	0	0	0	0	0	0	0	0	0	0	0	0	0	0	0	0	0	0	0	0	0	0	0	0	0	0	0	0	0	0	0	0	0	0	0	0	0	0	0	0
21	134	1	0	0	0	1	1	0	1	0	0	0	0	0	1	1	1	0	1	0	0	0	1	0	0	0	1	1	1	0	0	0	1	0	0	1	0	5	7	1	0	0	0	0	0	0	0	0	10
21	135	0	0	0	0	0	0	0	0	0	0	0	0	0	0	0	0	0	0	0	0	0	0	0	0	0	0	0	0	0	0	0	0	0	0	0	0	0	0	0	1	0	0	0	0	1	0	0	0
21	136	1	0	1	1	1	1	1	1	1	1	1	0	1	0	1	1	1	1	0	0	0	0	0	1	0	1	0	0	0	0	0	0	0	0	0	0	0	3	0	0	0	0	0	1	0	0	0	1
21	137	0	0	0	0	0	0	0	0	0	0	0	0	0	0	0	0	0	0	0	0	0	0	0	0	0	0	0	0	0	0	0	0	0	0	0	0	0	0	0	0	0	0	0	0	0	0	0	0
21	138	1	0	1	1	0	1	1	1	1	1	1	0	1	0	1	0	0	1	0	0	0	1	1	0	0	1	0	0	1	0	0	1	0	0	0	0	4	8	0	0	3	0	1	1	0	0	0	8
21	139	0	1	0	0	1	1	1	1	0	0	0	0	1	0	0	1	0	0	0	1	1	1	1	1	1	1	0	1	1	1	1	0	1	0	0	0	3	6	1	1	1	0	0	2	0	0	0	6
21	140	0	0	0	0	0	0	0	0	0	0	0	0	0	0	0	0	0	0	0	0	0	0	0	0	0	0	0	0	0	0	0	0	0	0	0	0	0	0	0	1	0	0	0	0	0	0	0	0
21	141	1	0	1	1	1	1	0	0	1	1	1	1	1	1	1	1	1	1	0	0	0	0	0	0	0	0	1	1	0	1	0	1	0	0	0	0	5	7	2	0	1	0	0	1	0	0	0	5
21	142	0	1	1	1	0	1	1	0	0	0	0	0	0	0	0	0	0	1	1	1	1	0	1	1	1	1	1	1	0	0	0	1	1	1	0	0	4	7	0	1	1	0	0	0	0	0	0	7
21	143	0	0	0	0	0	0	0	0	0	0	0	0	0	0	0	0	0	0	0	0	0	0	0	0	0	0	0	0	0	0	0	0	0	0	0	0	0	0	0	1	0	0	0	0	0	0	0	0
21	144	1	0	1	1	1	1	0	1	1	1	1	1	1	1	1	1	1	1	1	1	1	1	1	0	0	0	0	1	0	1	0	0	0	0	0	1	5	6	1	1	1	0	0	0	0	0	0	4
21	145	1	0	1	1	1	1	0	0	1	1	1	1	1	0	1	1	1	1	0	0	0	0	0	0	0	0	0	0	1	1	0	0	0	1	0	0	3	7	2	0	2	0	0	0	0	1	0	4
21	146	0	1	0	0	0	0	1	0	0	0	0	1	1	0	0	0	0	0	1	1	0	1	1	1	1	0	1	1	0	1	1	1	0	1	0	0	6	6	1	0	0	0	0	0	0	0	0	8
21	147	1	0	0	1	1	0	0	1	0	1	1	1	0	0	1	1	1	1	0	0	0	0	0	0	0	1	0	0	1	0	0	1	0	0	1	0	4	8	3	0	0	0	0	0	0	0	0	5
21	148	0	1	0	0	0	0	0	1	0	1	0	0	0	0	0	0	1	0	0	0	0	1	0	1	1	1	1	1	0	1	1	1	1	1	0	0	4	5	1	0	0	0	0	1	0	0	0	7
21	149	0	1	0	0	1	0	0	0	0	0	0	0	1	1	0	0	0	0	1	1	0	1	0	1	1	1	1	1	0	1	1	1	1	1	1	0	1	9	0	0	1	0	0	0	0	0	0	5
21	150	0	0	0	0	0	0	0	0	0	0	0	0	0	0	0	0	0	0	0	0	0	0	0	0	0	0	0	0	0	0	0	0	0	0	0	0	0	0	0	0	0	0	0	0	0	0	0	0
21	151	1	1	1	1	1	1	1	1	1	1	1	1	1	1	1	1	1	1	1	1	1	1	1	1	1	1	1	1	1	1	1	1	1	1	0	0	7	9	2	0	0	0	0	1	0	0	0	6
21	152	0	0	0	0	0	0	0	0	0	0	0	0	0	0	0	0	0	0	0	0	0	0	0	0	0	0	0	0	0	0	0	0	0	0	0	0	0	0	0	0	0	0	0	0	0	0	0	0
21	153	0	0	0	0	0	0	0	0	0	0	0	0	0	0	0	0	0	0	0	0	0	0	0	0	0	0	0	0	0	0	0	0	0	0	0	0	0	0	0	0	0	0	0	0	0	0	0	0
21	154	0	1	0	0	0	0	0	0	0	1	1	0	0	0	1	0	0	0	1	1	0	1	1	1	1	1	1	0	1	0	1	0	1	0	2	0	4	8	2	0	0	0	0	1	0	0	0	7
21	155	0	1	0	0	1	1	0	1	1	0	0	0	0	1	0	0	0	0	0	1	1	1	1	1	0	1	0	1	0	1	1	1	1	1	2	0	2	7	0	0	1	0	0	1	0	0	0	6
21	156	1	1	1	1	1	1	1	1	1	1	1	1	1	1	1	1	1	1	1	1	1	1	1	1	1	1	1	1	1	1	1	1	1	1	1	0	7	6	2	0	1	0	0	0	0	0	0	10
21	157	0	1	0	0	0	1	0	0	0	0	0	0	0	0	1	0	0	0	1	1	0	1	1	1	1	0	1	1	0	0	1	1	1	1	0	0	4	4	2	0	1	0	0	2	0	0	0	6
21	158	1	0	0	1	1	1	1	1	0	1	0	1	1	1	0	0	0	1	0	0	0	0	0	0	0	0	1	0	0	1	0	0	0	0	0	0	2	7	3	0	0	0	0	0	0	0	0	3
21	159	0	1	1	0	0	0	0	0	0	0	1	0	0	1	1	0	0	0	0	0	1	1	1	1	1	1	1	0	1	1	1	1	0	1	0	1	5	6	0	1	1	0	0	0	0	0	0	7
21	160	0	1	0	1	0	0	0	0	0	0	0	1	0	0	0	1	1	0	1	1	0	1	0	1	1	1	1	1	1	1	0	1	0	1	1	0	3	5	3	0	0	0	0	0	0	0	0	5
21	161	1	1	1	1	1	1	1	1	1	1	1	1	1	1	1	1	1	1	1	1	1	1	1	1	1	1	1	1	1	1	1	1	1	1	0	0	5	5	1	0	1	0	0	0	0	0	0	5
21	162	0	0	0	0	0	0	0	0	0	0	0	0	0	0	0	0	0	0	0	0	0	0	0	0	0	0	0	0	0	0	0	0	0	0	0	0	0	0	0	0	0	0	0	0	0	0	0	0
21	163	1	1	1	1	1	1	1	1	1	1	1	1	1	1	1	1	1	1	1	1	1	1	1	1	1	1	1	1	1	1	1	1	1	1	0	1	5	5	1	0	2	0	0	0	0	0	0	8
21	164	0	1	0	0	1	0	0	1	1	0	0	0	0	0	0	0	0	0	1	1	1	1	0	0	1	1	1	1	0	1	0	1	1	1	0	1	6	8	2	1	2	0	0	0	0	0	0	6
21	165	0	0	0	0	0	0	0	0	0	0	0	0	0	0	0	0	0	0	0	0	0	0	0	0	0	0	0	0	0	0	0	0	0	0	0	0	0	0	0	0	0	0	0	0	0	0	0	0
21	166	0	1	1	0	0	0	0	0	0	0	0	0	0	0	0	0	1	0	1	0	1	1	1	1	1	0	1	0	1	1	1	1	0	1	0	0	2	7	1	0	1	0	0	0	0	0	0	5
21	167	0	0	0	0	0	0	0	0	0	0	0	0	0	0	0	0	0	0	0	0	0	0	0	0	0	0	0	0	0	0	0	0	0	0	0	0	0	0	0	0	0	0	0	0	0	0	0	0
21	168	0	1	0	0	0	0	0	0	1	0	0	0	0	0	0	0	0	0	0	1	1	1	1	0	0	1	1	1	1	1	1	1	1	1	1	0	4	8	0	0	0	0	0	0	0	0	0	5
21	169	1	1	1	1	1	1	1	1	1	1	1	1	1	1	1	1	1	1	1	1	1	1	1	1	1	1	1	1	1	1	1	1	1	1	0	1	5	9	1	0	1	0	0	0	0	0	0	6
21	170	0	1	0	1	1	1	1	0	0	0	0	0	0	0	0	0	0	0	0	1	1	1	1	0	1	0	0	1	1	1	1	1	1	1	0	1	5	4	2	0	1	0	0	1	0	0	0	4
21	171	0	1	0	0	0	0	0	1	0	0	0	0	1	0	0	0	0	0	0	0	1	1	1	0	1	1	1	1	1	0	1	1	1	1	0	0	4	2	0	0	1	0	0	0	0	0	0	5
21	172	1	0	1	1	0	1	1	1	0	1	0	0	1	1	1	1	1	1	0	1	0	0	0	1	0	0	0	0	0	1	1	0	0	0	0	0	5	6	1	0	0	0	0	0	1	0	1	6
21	173	1	1	1	1	1	1	1	1	1	1	1	1	1	1	1	1	1	1	1	1	1	1	1	1	1	1	1	1	1	1	1	1	1	1	1	1	6	6	0	0	1	0	0	1	0	0	0	10
21	174	1	1	1	1	1	1	1	1	1	1	1	1	1	1	1	1	1	1	1	1	1	1	1	1	1	1	1	1	1	1	1	1	1	1	0	0	6	6	2	0	1	0	0	0	0	0	0	7
21	175	0	1	1	0	0	0	0	0	0	0	1	0	1	1	1	0	0	0	1	1	1	1	1	1	1	1	0	0	1	1	1	1	0	1	1	0	3	8	1	0	1	0	0	0	0	0	0	6
21	176	0	0	0	0	0	0	0	0	0	0	0	0	0	0	0	0	0	0	0	0	0	0	0	0	0	0	0	0	0	0	0	0	0	0	0	0	0	0	0	0	0	0	0	0	0	0	0	0
21	177	0	1	0	0	0	1	0	0	0	0	0	0	0	0	0	0	1	0	1	1	1	0	1	1	1	1	1	1	1	1	1	1	1	1	0	0	6	11	1	0	0	0	0	0	0	0	0	5
21	178	1	0	0	1	0	0	1	1	1	0	0	1	1	1	1	0	1	1	0	0	0	0	0	0	0	0	0	0	1	0	1	0	0	0	0	0	4	8	2	0	0	0	0	1	1	1	1	6
21	179	0	1	1	0	0	0	0	0	0	0	1	0	1	0	0	0	1	1	1	1	1	0	1	1	1	1	1	0	1	1	1	1	1	1	2	0	3	8	4	0	1	0	0	0	0	1	0	8
21	180	1	0	0	0	0	1	1	1	1	1	1	1	0	1	1	1	1	1	1	0	0	0	0	0	0	0	0	0	0	0	0	1	0	0	1	0	8	7	2	0	1	0	0	1	0	0	0	2
21	181	0	1	1	0	1	0	1	0	0	0	0	0	1	0	0	0	1	0	1	1	0	1	1	1	1	1	0	1	1	1	1	1	1	1	0	1	2	7	2	0	1	0	0	1	0	0	0	5
21	182	0	1	0	0	1	0	0	0	0	0	0	0	0	0	1	0	1	0	1	0	1	1	1	1	1	1	0	0	1	1	1	0	1	0	1	0	4	6	3	0	0	0	0	0	0	0	0	9
21	183	0	0	0	0	0	0	0	0	0	0	0	0	0	0	0	0	0	0	0	0	0	0	0	0	0	0	0	0	0	0	0	0	0	0	0	0	0	0	0	0	0	0	0	0	0	0	0	0
21	184	0	0	0	0	0	0	0	0	0	0	0	0	0	0	0	0	0	0	0	0	0	0	0	0	0	0	0	0	0	0	0	0	0	0	0	0	0	0	0	0	0	0	0	0	0	0	0	0
21	185	1	0	1	0	1	1	1	1	0	1	1	0	0	1	1	0	1	0	0	0	0	1	0	0	1	0	1	0	1	1	1	1	0	0	0	0	3	5	0	0	0	0	0	0	0	0	0	7
21	186	0	0	0	0	0	0	0	0	0	0	0	0	0	0	0	0	0	0	0	0	0	0	0	0	0	0	0	0	0	0	0	0	0	0	0	0	0	0	0	0	0	0	0	0	0	0	0	0
21	187	1	0	1	1	1	1	1	1	0	0	1	1	1	0	1	1	1	1	0	0	0	0	1	1	0	0	0	0	0	0	0	1	1	1	1	0	7	7	4	0	1	0	0	0	0	0	0	6
21	188	1	0	1	1	1	1	1	1	1	0	1	1	0	1	1	1	0	1	0	0	0	0	1	0	1	0	1	1	1	0	1	0	0	0	0	0	5	5	2	0	0	0	0	1	0	1	0	8
21	189	1	0	1	1	1	1	0	1	1	1	1	1	1	0	1	1	1	0	1	0	0	1	1	0	1	0	0	1	0	0	0	0	1	1	0	0	4	10	1	0	1	0	0	0	0	0	0	4
21	190	0	0	0	0	0	0	0	0	0	0	0	0	0	0	0	0	0	0	0	0	0	0	0	0	0	0	0	0	0	0	0	0	0	0	0	0	0	0	0	0	0	0	0	0	0	0	0	0
21	191	0	0	0	0	0	0	0	0	0	0	0	0	0	0	0	0	0	0	0	0	0	0	0	0	0	0	0	0	0	0	0	0	0	0	0	0	0	0	0	0	0	0	0	0	0	0	0	0
21	192	0	1	0	1	0	0	1	0	0	0	0	0	0	0	0	1	0	1	1	1	1	1	1	0	1	1	1	1	0	1	1	1	1	1	0	0	5	6	0	0	0	0	0	0	0	0	0	1
21	193	0	1	1	0	0	0	0	0	0	0	0	0	0	0	0	0	0	0	0	0	1	1	0	1	1	0	0	1	1	1	1	1	1	1	0	0	0	0	0	0	0	0	0	2	0	0	0	0
21	194	1	0	1	1	1	1	1	1	0	0	1	1	1	0	0	0	1	0	0	0	0	1	0	0	0	0	0	1	0	0	0	1	0	0	1	0	1	6	1	1	1	0	0	2	0	0	0	4
21	195	1	1	1	1	1	1	1	1	1	1	1	1	1	1	1	1	1	1	1	1	1	1	1	1	1	1	1	1	1	1	1	1	1	1	0	0	3	8	1	0	1	0	0	1	0	0	0	6
21	196	1	0	1	1	0	1	1	1	1	1	0	1	1	1	1	1	1	1	1	0	0	0	0	0	0	1	0	0	0	0	0	0	0	1	0	0	4	7	1	0	1	0	0	0	1	0	1	4
21	197	0	1	1	0	0	0	0	0	0	1	1	1	1	1	0	0	0	0	1	1	1	1	1	1	0	1	1	1	1	1	0	1	1	1	0	0	5	7	0	1	1	0	0	0	0	0	0	7
21	198	1	1	1	1	1	1	1	1	1	1	1	1	1	1	1	1	1	1	1	1	1	1	1	1	1	1	1	1	1	1	1	1	1	1	0	0	5	9	2	1	0	0	0	2	0	0	0	6
21	199	0	1	0	0	0	0	0	0	0	0	1	1	0	1	0	0	0	1	1	1	1	1	1	1	0	1	1	0	1	1	1	1	1	1	0	0	4	5	0	0	1	0	0	0	0	0	0	7
21	200	0	0	0	0	0	0	0	0	0	0	0	0	0	0	0	0	0	0	0	0	0	0	0	0	0	0	0	0	0	0	0	0	0	0	0	0	0	0	0	0	0	0	0	1	0	0	0	0
21	201	1	0	1	1	1	1	0	1	0	1	0	1	1	0	1	1	1	1	0	0	0	1	0	1	0	0	0	0	1	1	1	0	1	0	0	0	2	9	0	0	0	0	0	1	0	0	0	4
21	202	1	1	1	1	1	1	1	1	1	1	1	1	1	1	1	1	1	1	1	1	1	1	1	1	1	1	1	1	1	1	1	1	1	1	0	1	4	8	0	2	0	0	0	1	0	0	0	7
21	203	0	0	0	0	0	0	0	0	0	0	0	0	0	0	0	0	0	0	0	0	0	0	0	0	0	0	0	0	0	0	0	0	0	0	0	0	0	0	0	0	0	0	0	0	0	0	0	0
21	204	0	0	0	0	0	0	0	0	0	0	0	0	0	0	0	0	0	0	0	0	0	0	0	0	0	0	0	0	0	0	0	0	0	0	0	0	0	0	0	0	0	0	0	0	0	0	0	0
21	205	1	0	0	1	1	1	1	1	1	1	1	1	0	1	0	1	1	1	0	0	0	0	0	0	0	0	0	0	0	0	0	1	0	0	0	0	4	6	0	0	1	0	0	0	0	1	0	6
21	206	0	1	0	0	0	1	0	1	0	0	0	0	0	0	0	0	0	0	1	1	1	1	1	1	1	1	1	1	1	1	1	0	1	1	0	0	5	10	2	0	0	0	0	0	0	0	0	3
21	207	1	1	1	1	1	1	1	1	1	1	1	1	1	1	1	1	1	1	1	1	1	1	1	1	1	1	1	1	1	1	1	1	1	1	0	0	3	8	0	0	0	0	0	0	0	0	0	10
21	208	1	1	1	1	1	1	1	1	1	1	1	1	1	1	1	1	1	1	1	1	1	1	1	1	1	1	1	1	1	1	1	1	1	1	0	0	7	6	0	1	0	0	0	0	0	0	0	3
21	209	0	0	0	0	0	0	0	0	0	0	0	0	0	0	0	0	0	0	0	0	0	0	0	0	0	0	0	0	0	0	0	0	0	0	1	0	0	1	0	0	0	0	0	0	0	0	0	0
21	210	0	1	0	1	1	0	0	0	0	0	0	1	0	1	0	1	0	1	1	1	0	1	1	0	1	0	1	1	1	1	1	1	1	1	0	0	2	9	0	0	1	0	0	0	0	0	0	6
21	211	1	1	1	1	1	1	1	1	1	1	1	1	1	1	1	1	1	1	1	1	1	1	1	1	1	1	1	1	1	1	1	1	1	1	0	1	5	6	1	0	1	0	0	1	0	0	0	6
21	212	0	0	0	0	0	0	0	0	0	0	0	0	0	0	0	0	0	0	0	0	0	0	0	0	0	0	0	0	0	0	0	0	0	0	0	0	0	0	0	0	0	0	0	0	0	0	0	0
21	213	1	1	1	1	1	1	1	1	1	1	1	1	1	1	1	1	1	1	1	1	1	1	1	1	1	1	1	1	1	1	1	1	1	1	1	0	7	8	1	0	2	0	0	3	0	0	0	6
21	214	0	0	0	0	0	0	0	0	0	0	0	0	0	0	0	0	0	0	0	0	0	0	0	0	0	0	0	0	0	0	0	0	0	0	0	0	0	0	0	0	0	0	0	0	0	0	0	0
21	215	0	0	0	0	0	0	0	0	0	0	0	0	0	0	0	0	0	0	0	0	0	0	0	0	0	0	0	0	0	0	0	0	0	0	0	0	0	0	0	0	0	0	0	0	0	0	0	0
21	216	0	0	0	0	0	0	0	0	0	0	0	0	0	0	0	0	0	0	0	0	0	0	0	0	0	0	0	0	0	0	0	0	0	0	0	0	0	0	0	0	0	0	0	0	0	0	0	0
21	217	0	0	0	0	0	0	0	0	0	0	0	0	0	0	0	0	0	0	0	0	0	0	0	0	0	0	0	0	0	0	0	0	0	0	0	0	0	0	0	0	0	0	0	0	0	0	0	0
21	218	0	1	0	0	0	1	0	0	0	1	1	1	0	0	0	1	0	0	1	1	1	1	0	1	1	1	1	1	0	1	1	1	1	1	1	1	6	6	0	0	0	0	0	0	0	0	0	9
21	219	0	1	0	1	0	0	0	1	0	0	0	1	0	0	0	0	0	0	1	1	1	1	1	0	0	1	1	1	1	1	0	1	1	1	2	0	6	6	0	0	0	0	0	0	0	0	0	4
21	220	1	1	1	1	1	1	1	1	1	1	1	1	1	1	1	1	1	1	1	1	1	1	1	1	1	1	1	1	1	1	1	1	1	1	0	2	5	4	0	0	0	0	0	0	0	1	0	6
21	221	1	0	1	1	0	1	0	1	1	1	0	1	1	0	0	1	0	0	1	0	1	1	0	0	0	0	0	0	0	0	0	0	0	0	0	0	3	6	0	0	1	0	0	2	0	0	0	3
21	222	1	1	1	1	1	1	1	1	1	1	1	1	1	1	1	1	1	1	1	1	1	1	1	1	1	1	1	1	1	1	1	1	1	1	0	0	10	6	1	0	2	0	0	0	0	0	0	3
21	223	1	0	1	0	1	1	1	1	1	1	1	0	1	1	1	1	1	1	0	1	1	0	0	0	0	0	0	0	0	0	0	0	0	0	0	0	6	8	2	0	1	0	0	0	0	0	0	4
21	224	0	1	0	1	0	1	1	0	0	0	0	0	0	0	0	0	0	1	0	1	0	1	1	1	0	1	1	1	1	1	1	1	1	0	0	0	2	3	0	0	0	0	0	0	0	0	0	1
21	225	0	0	0	0	0	0	0	0	0	0	0	0	0	0	0	0	0	0	0	0	0	0	0	0	0	0	0	0	0	0	0	0	0	0	0	0	0	0	0	0	0	0	0	0	0	0	0	0
21	226	1	0	1	1	0	1	1	0	0	1	1	1	1	1	1	0	1	1	0	0	0	0	0	1	0	1	0	1	0	0	0	0	1	0	0	1	5	7	3	0	0	0	0	0	0	0	0	8
21	227	0	1	1	1	1	0	1	1	0	0	0	1	0	0	0	0	1	0	1	1	1	1	0	1	0	1	1	0	1	1	1	1	0	1	1	0	3	8	1	0	2	0	1	0	0	0	0	5
21	228	0	1	0	0	0	0	1	0	0	0	1	1	0	0	0	0	0	1	1	0	1	1	1	1	0	1	1	1	0	1	1	1	1	1	0	0	6	6	0	0	1	0	0	0	0	0	0	3
21	229	1	0	1	1	0	1	1	1	1	1	1	1	0	1	1	0	1	1	1	1	0	0	0	1	0	0	0	0	0	1	1	0	0	0	0	0	5	7	1	1	0	0	0	0	0	0	0	9
21	230	0	0	0	0	0	0	0	0	0	0	0	0	0	0	0	0	0	0	0	0	0	0	0	0	0	0	0	0	0	0	0	0	0	0	1	0	0	0	1	1	1	0	0	0	0	0	0	0
21	231	1	0	1	1	1	0	0	0	1	1	0	1	1	0	1	1	0	1	0	0	0	1	1	0	1	0	1	0	0	0	0	0	0	0	0	0	5	8	0	0	1	0	0	0	0	0	0	6
21	232	0	1	0	0	0	0	0	0	0	0	0	0	0	1	0	0	0	0	0	0	1	1	1	1	1	1	1	1	0	0	0	0	1	0	0	0	4	5	0	0	0	0	0	1	0	0	0	4
21	233	1	1	1	1	1	1	1	1	1	1	1	1	1	1	1	1	1	1	1	1	1	1	1	1	1	1	1	1	1	1	1	1	1	1	1	0	3	6	1	1	2	0	0	2	0	0	0	6
21	234	1	1	1	1	1	1	1	1	1	1	1	1	1	1	1	1	1	1	1	1	1	1	1	1	1	1	1	1	1	1	1	1	1	1	0	1	8	4	1	0	3	0	0	1	0	0	0	3
21	235	0	0	0	0	0	0	0	0	0	0	0	0	0	0	0	0	0	0	0	0	0	0	0	0	0	0	0	0	0	0	0	0	0	0	0	0	0	0	0	0	0	0	0	0	0	0	0	0
21	236	1	1	1	1	1	1	1	1	1	1	1	1	1	1	1	1	1	1	1	1	1	1	1	1	1	1	1	1	1	1	1	1	1	1	0	1	6	8	1	0	2	0	0	1	0	0	0	6
21	237	1	0	1	1	1	1	1	1	1	1	0	1	1	1	1	0	1	1	0	0	0	0	0	0	0	0	0	0	0	0	0	1	0	0	0	1	1	3	0	0	0	0	0	0	0	0	1	1
21	238	1	0	1	1	1	1	1	1	1	1	0	1	0	0	1	1	1	1	0	0	0	0	0	0	0	0	0	0	1	1	1	0	0	0	0	0	3	7	1	0	1	0	0	1	1	1	0	5
21	239	1	1	1	1	1	1	1	1	1	1	1	1	1	1	1	1	1	1	1	1	1	1	1	1	1	1	1	1	1	1	1	1	1	1	0	0	5	7	0	0	4	0	0	1	0	0	0	6
21	240	0	0	0	0	0	0	0	0	0	0	0	0	0	0	0	0	0	0	0	0	0	0	0	0	0	0	0	0	0	0	0	0	0	0	0	0	0	0	0	0	0	0	0	1	0	0	0	0
21	241	0	0	0	0	0	0	0	0	0	0	0	0	0	0	0	0	0	0	0	0	0	0	0	0	0	0	0	0	0	0	0	0	0	0	0	0	0	0	0	0	0	0	0	0	0	0	0	0
21	242	0	0	0	0	0	0	0	0	0	0	0	0	0	0	0	0	0	0	0	0	0	0	0	0	0	0	0	0	0	0	0	0	0	0	0	0	0	0	0	0	0	0	1	0	0	0	0	0
21	243	0	1	1	0	0	0	0	0	1	0	0	0	0	1	0	0	1	0	1	1	1	1	1	1	0	1	1	1	1	1	1	0	1	0	0	0	1	5	0	0	1	0	0	1	0	0	0	4
21	244	0	1	0	0	0	0	1	0	1	0	1	0	0	0	0	0	0	0	1	1	1	0	0	0	1	1	0	1	1	1	1	1	1	1	1	0	4	8	2	0	2	0	0	2	0	0	0	9
21	245	0	0	0	0	0	0	0	0	0	0	0	0	0	0	0	0	0	0	0	0	0	0	0	0	0	0	0	0	0	0	0	0	0	0	1	0	0	0	0	0	0	0	0	0	0	0	0	0
21	246	1	1	1	1	1	1	1	1	1	1	1	1	1	1	1	1	1	1	1	1	1	1	1	1	1	1	1	1	1	1	1	1	1	1	0	0	9	7	0	0	0	0	0	1	0	0	0	5
21	247	1	0	1	1	1	0	1	0	1	1	1	1	0	1	1	1	1	1	0	0	0	1	1	0	0	0	0	0	1	0	0	1	0	1	0	0	3	6	2	0	0	0	0	0	0	0	0	9
21	248	1	0	1	0	0	1	0	1	0	0	1	1	1	1	1	1	0	1	0	0	1	0	1	0	1	1	0	0	0	0	0	0	0	1	0	0	3	9	1	0	0	0	0	2	1	0	0	6
21	249	1	0	0	1	1	1	0	1	1	1	1	0	1	1	1	1	1	1	1	0	1	1	0	0	1	0	0	0	0	0	0	1	0	0	1	0	7	7	0	0	3	0	0	0	0	0	0	8
21	250	0	1	0	0	0	0	0	1	1	0	1	0	0	0	0	0	0	1	0	1	1	1	0	0	0	1	0	1	0	1	0	1	1	1	0	1	5	5	0	0	0	0	0	0	0	0	0	4
21	251	1	1	1	1	1	1	1	1	1	1	1	1	1	1	1	1	1	1	1	1	1	1	1	1	1	1	1	1	1	1	1	1	1	1	1	0	5	5	1	0	1	0	0	1	0	0	0	8
21	252	1	0	1	1	1	1	1	1	1	1	1	1	1	0	1	0	1	1	0	0	0	0	1	0	1	0	0	0	0	1	0	0	0	0	0	1	2	7	1	0	0	0	0	0	0	0	0	7
21	253	0	0	0	0	0	0	0	0	0	0	0	0	0	0	0	0	0	0	0	0	0	0	0	0	0	0	0	0	0	0	0	0	0	0	0	0	0	0	0	0	0	0	0	0	0	0	0	0
21	254	1	1	1	1	1	1	1	1	1	1	1	1	1	1	1	1	1	1	1	1	1	1	1	1	1	1	1	1	1	1	1	1	1	1	2	0	7	8	3	0	1	0	0	0	0	0	0	8
21	255	0	1	0	0	1	0	0	1	1	0	0	0	0	1	0	1	1	0	1	1	0	1	1	1	1	1	1	1	1	1	1	1	1	1	0	0	5	5	1	0	0	0	0	0	0	0	0	9
21	256	0	1	0	0	0	0	0	1	0	0	0	0	0	0	0	0	1	0	1	1	0	1	0	1	1	1	0	1	0	1	0	1	1	0	0	0	4	6	1	0	1	0	0	0	0	0	0	4
31	1	1	1	1	1	1	1	1	1	1	1	1	1	1	1	1	1	1	1	1	1	1	1	1	1	1	1	1	1	1	1	1	1	1	1	0	1	0	1	1	0	0	0	0	0	0	0	0	5
31	2	0	0	0	0	0	0	0	0	0	0	0	0	0	0	0	0	0	0	0	0	0	0	0	0	0	0	0	0	0	0	0	0	0	0	0	0	0	0	0	0	0	0	0	0	0	0	0	0
31	3	1	1	1	1	1	1	1	1	1	1	1	1	1	1	1	1	1	1	1	1	1	1	1	1	1	1	1	1	1	1	1	1	1	1	1	0	8	7	1	0	1	0	0	1	0	0	0	8
31	4	1	1	1	1	1	1	1	1	1	1	1	1	1	1	1	1	1	1	1	1	1	1	1	1	1	1	1	1	1	1	1	1	1	1	1	1	4	9	2	0	1	0	0	0	0	0	0	7
31	5	1	0	1	1	1	1	0	1	1	1	1	1	1	1	0	1	1	1	0	1	0	1	0	1	0	1	0	0	1	0	0	0	0	0	0	0	6	8	1	0	0	0	0	0	0	0	0	6
31	6	0	1	0	0	1	0	0	0	0	0	0	0	0	0	0	0	1	0	1	1	1	1	0	0	0	1	1	0	0	1	1	1	1	0	1	0	5	6	1	0	1	0	0	0	0	0	0	8
31	7	1	0	0	1	0	0	1	1	0	1	1	0	1	1	1	1	1	1	0	1	0	0	0	0	0	0	0	0	0	0	0	0	0	1	0	0	2	7	3	0	0	0	0	0	0	0	0	8
31	8	1	0	0	1	0	1	0	1	0	1	1	1	0	0	1	1	1	0	0	0	0	1	0	0	0	0	0	1	0	1	0	1	0	1	0	0	3	5	1	0	0	0	0	1	0	0	0	3
31	9	0	1	0	0	0	0	1	0	1	0	0	0	0	0	0	0	0	1	1	1	1	1	1	0	1	1	1	1	1	1	1	0	1	0	2	0	3	8	1	0	2	0	0	1	0	0	0	6
31	10	1	0	1	1	1	1	1	1	1	0	1	1	1	1	1	1	1	0	0	0	0	0	1	0	1	0	0	0	1	1	0	0	0	1	0	0	4	7	3	1	2	0	0	0	0	0	0	7
31	11	1	1	1	1	1	1	1	1	1	1	1	1	1	1	1	1	1	1	1	1	1	1	1	1	1	1	1	1	1	1	1	1	1	1	0	1	9	9	0	0	3	0	0	1	0	0	0	7
31	12	1	1	1	1	1	1	1	1	1	1	1	1	1	1	1	1	1	1	1	1	1	1	1	1	1	1	1	1	1	1	1	1	1	1	0	1	5	8	1	0	1	0	0	0	0	0	0	5
31	13	1	0	0	1	1	0	1	1	1	1	0	1	1	1	1	1	1	1	1	0	1	0	1	0	0	1	1	1	1	0	0	0	0	0	0	0	6	6	3	0	2	0	0	0	1	0	0	10
31	14	0	1	0	0	0	1	0	0	0	1	1	1	0	0	0	0	0	0	0	1	1	0	0	1	1	1	1	1	1	1	1	1	1	1	0	0	6	4	3	0	1	0	0	0	0	0	0	5
31	15	1	1	1	1	1	1	1	1	1	1	1	1	1	1	1	1	1	1	1	1	1	1	1	1	1	1	1	1	1	1	1	1	1	1	1	2	8	8	1	0	2	0	0	0	0	0	0	8
31	16	1	1	1	1	1	1	1	1	1	1	1	1	1	1	1	1	1	1	1	1	1	1	1	1	1	1	1	1	1	1	1	1	1	1	1	1	8	8	0	0	3	0	0	0	0	0	0	7
31	17	0	0	0	0	0	0	0	0	0	0	0	0	0	0	0	0	0	0	0	0	0	0	0	0	0	0	0	0	0	0	0	0	0	0	0	0	0	0	0	0	0	0	0	0	0	0	0	0
31	18	0	0	0	0	0	0	0	0	0	0	0	0	0	0	0	0	0	0	0	0	0	0	0	0	0	0	0	0	0	0	0	0	0	0	0	0	0	0	0	0	0	0	0	0	0	0	0	0
31	19	1	1	1	1	1	1	1	1	1	1	1	1	1	1	1	1	1	1	1	1	1	1	1	1	1	1	1	1	1	1	1	1	1	1	0	0	9	7	0	0	1	0	0	2	0	0	0	8
31	20	1	1	1	1	1	1	1	1	1	1	1	1	1	1	1	1	1	1	1	1	1	1	1	1	1	1	1	1	1	1	1	1	1	1	1	0	5	6	1	0	1	0	0	0	0	0	0	2
31	21	0	1	0	1	0	0	1	0	0	0	1	0	0	1	0	0	0	0	1	1	1	1	0	1	0	1	1	1	1	1	1	1	0	1	1	0	8	8	1	0	1	0	0	2	0	0	0	7
31	22	0	1	0	0	0	0	1	1	0	0	1	0	0	1	1	0	0	0	1	1	0	1	0	1	1	1	1	1	1	1	0	1	0	1	0	0	7	6	2	0	0	0	0	0	0	0	0	8
31	23	0	0	0	0	0	0	0	0	0	0	0	0	0	0	0	0	0	0	0	0	0	0	0	0	0	0	0	0	0	0	0	0	0	0	0	0	0	0	0	0	0	0	0	0	0	0	0	0
31	24	1	0	1	1	0	1	0	0	1	0	1	1	0	1	0	1	1	1	0	0	0	1	0	0	0	0	0	0	0	0	0	0	1	1	0	0	3	4	0	0	2	0	0	1	0	0	0	8
31	25	1	1	1	1	1	1	1	1	1	1	1	1	1	1	1	1	1	1	1	1	1	1	1	1	1	1	1	1	1	1	1	1	1	1	1	0	5	7	1	0	1	0	0	1	0	0	0	5
31	26	0	0	0	0	0	0	0	0	0	0	0	0	0	0	0	0	0	0	0	0	0	0	0	0	0	0	0	0	0	0	0	0	0	0	0	0	0	0	0	0	0	0	0	0	0	0	0	0
31	27	0	0	0	0	0	0	0	0	0	0	0	0	0	0	0	0	0	0	0	0	0	0	0	0	0	0	0	0	0	0	0	0	0	0	0	0	0	0	0	0	0	0	0	0	0	0	0	0
31	28	0	0	0	0	0	0	0	0	0	0	0	0	0	0	0	0	0	0	0	0	0	0	0	0	0	0	0	0	0	0	0	0	0	0	0	0	0	0	0	0	0	0	0	0	0	0	0	0
31	29	0	1	1	1	1	1	0	1	0	0	0	0	0	1	0	1	0	0	1	1	1	0	1	1	1	1	1	1	1	1	1	0	1	1	0	1	2	2	0	0	0	0	0	0	0	0	0	0
31	30	1	0	1	1	1	1	1	1	1	1	1	1	1	1	1	0	1	1	0	0	0	0	0	1	0	1	0	0	1	0	0	0	1	0	2	0	6	7	2	0	1	0	0	0	0	0	0	8
31	31	0	1	0	0	0	0	0	0	0	0	0	0	0	1	0	0	0	1	1	1	1	1	1	1	1	0	1	1	1	0	1	1	0	1	0	0	3	6	1	0	0	0	0	0	0	0	0	5
31	32	1	1	1	1	1	1	1	1	1	1	1	1	1	1	1	1	1	1	1	1	1	1	1	1	1	1	1	1	1	1	1	1	1	1	0	0	8	6	0	0	0	0	0	0	0	0	0	6
31	33	1	1	1	1	1	1	1	1	1	1	1	1	1	1	1	1	1	1	1	1	1	1	1	1	1	1	1	1	1	1	1	1	1	1	1	0	8	8	2	0	2	0	0	1	0	0	0	9
31	34	1	0	1	1	1	1	1	1	1	1	1	1	0	1	1	1	1	1	0	0	0	0	0	1	1	0	1	0	0	0	0	0	0	0	0	0	6	6	2	0	1	0	0	0	0	0	0	5
31	35	1	0	1	0	1	1	1	1	1	1	1	0	0	1	1	0	0	1	0	0	0	0	0	0	0	0	0	0	0	0	0	1	0	0	0	0	2	7	2	0	0	0	0	0	1	0	1	4
31	36	1	1	1	1	1	1	1	1	1	1	1	1	1	1	1	1	1	1	1	1	1	1	1	1	1	1	1	1	1	1	1	1	1	1	1	0	5	8	1	0	0	0	0	0	0	0	0	8
31	37	1	0	1	1	1	0	1	1	1	1	1	0	1	1	1	0	1	0	1	0	0	0	1	0	0	1	0	0	0	0	0	0	0	1	1	0	7	7	3	0	0	0	0	0	1	1	0	4
31	38	0	0	0	0	0	0	0	0	0	0	0	0	0	0	0	0	0	0	0	0	0	0	0	0	0	0	0	0	0	0	0	0	0	0	0	0	0	0	0	0	0	0	0	0	0	0	0	0
31	39	0	0	0	0	0	0	0	0	0	0	0	0	0	0	0	0	0	0	0	0	0	0	0	0	0	0	0	0	0	0	0	0	0	0	0	0	0	0	0	0	0	0	0	0	0	0	0	0
31	40	0	0	0	0	0	0	0	0	0	0	0	0	0	0	0	0	0	0	0	0	0	0	0	0	0	0	0	0	0	0	0	0	0	0	0	0	0	2	0	1	0	0	0	0	0	0	0	1
31	41	0	1	0	0	1	0	0	0	0	0	0	0	0	0	0	0	0	0	1	1	1	1	1	1	0	1	1	0	1	1	1	1	1	1	1	0	3	6	3	0	3	0	0	0	0	0	0	5
31	42	1	0	1	1	1	1	1	1	0	1	1	1	1	1	1	1	1	1	0	1	0	0	0	0	0	0	1	0	1	0	0	0	0	0	1	0	1	6	2	0	2	0	0	0	0	0	0	6
31	43	1	1	1	1	1	1	1	1	1	1	1	1	1	1	1	1	1	1	1	1	1	1	1	1	1	1	1	1	1	1	1	1	1	1	0	0	4	6	0	0	1	0	0	1	0	0	0	7
31	44	0	1	0	0	0	0	1	0	0	0	0	0	0	0	0	0	1	0	1	0	1	0	1	0	1	1	1	1	1	1	1	1	1	1	0	0	8	7	2	0	1	0	0	1	0	0	0	5
31	45	1	0	1	0	1	1	1	0	1	1	1	1	0	0	1	0	1	1	0	0	1	0	1	0	1	0	0	0	0	0	0	0	0	0	0	0	1	6	1	0	0	0	0	0	0	0	0	1
31	46	1	1	1	1	1	1	1	1	1	1	1	1	1	1	1	1	1	1	1	1	1	1	1	1	1	1	1	1	1	1	1	1	1	1	0	1	3	7	1	0	1	0	0	0	0	0	0	10
31	47	1	1	1	1	1	1	1	1	1	1	1	1	1	1	1	1	1	1	1	1	1	1	1	1	1	1	1	1	1	1	1	1	1	1	0	0	5	9	1	0	0	0	0	0	0	0	0	8
31	48	0	0	0	0	0	0	0	0	0	0	0	0	0	0	0	0	0	0	0	0	0	0	0	0	0	0	0	0	0	0	0	0	0	0	0	0	0	0	0	0	0	0	0	0	0	0	0	0
31	49	0	1	0	0	0	0	0	0	0	0	1	0	0	0	0	0	0	0	0	1	1	0	1	1	1	1	1	1	1	1	1	1	1	1	0	0	4	6	0	0	1	0	0	1	0	0	0	5
31	50	1	1	1	1	1	1	1	1	1	1	1	1	1	1	1	1	1	1	1	1	1	1	1	1	1	1	1	1	1	1	1	1	1	1	1	1	7	6	3	0	1	0	0	0	0	0	0	8
31	51	0	1	0	0	1	0	1	0	1	0	0	0	0	0	1	0	0	0	1	1	1	1	1	0	1	1	1	0	0	1	1	0	1	1	2	1	0	6	1	0	0	0	0	0	1	0	0	4
31	52	1	0	1	1	1	1	1	1	1	0	0	0	1	0	1	0	0	1	0	0	1	1	0	0	0	0	0	1	0	0	1	0	0	0	0	0	3	6	2	0	0	0	0	1	0	0	0	5
31	53	1	0	1	1	1	1	1	1	1	1	1	1	1	1	1	1	0	0	1	1	1	1	0	0	0	1	0	1	0	1	0	0	0	0	0	0	4	5	0	0	0	0	0	0	0	0	0	0
31	54	0	0	0	0	0	0	0	0	0	0	0	0	0	0	0	0	0	0	0	0	0	0	0	0	0	0	0	0	0	0	0	0	0	0	0	0	0	0	0	0	0	0	0	0	0	0	0	0
31	55	1	0	1	0	0	1	1	1	1	1	1	1	1	1	1	1	1	1	0	0	1	0	0	0	0	0	0	0	0	0	0	0	0	0	0	0	3	4	1	0	2	0	0	0	0	0	0	5
31	56	1	1	1	1	1	1	1	1	1	1	1	1	1	1	1	1	1	1	1	1	1	1	1	1	1	1	1	1	1	1	1	1	1	1	1	0	3	4	1	0	0	0	0	0	0	0	0	5
31	57	0	0	0	0	0	0	0	0	0	0	0	0	0	0	0	0	0	0	0	0	0	0	0	0	0	0	0	0	0	0	0	0	0	0	0	0	0	0	0	0	0	0	0	0	0	0	0	0
31	58	1	1	1	1	1	1	1	1	1	1	1	1	1	1	1	1	1	1	1	1	1	1	1	1	1	1	1	1	1	1	1	1	1	1	0	1	6	5	2	0	1	0	0	0	0	0	0	9
31	59	0	0	0	0	0	0	0	0	0	0	0	0	0	0	0	0	0	0	0	0	0	0	0	0	0	0	0	0	0	0	0	0	0	0	0	0	0	0	0	0	0	0	0	0	0	0	0	0
31	60	1	1	1	1	1	1	1	1	1	1	1	1	1	1	1	1	1	1	1	1	1	1	1	1	1	1	1	1	1	1	1	1	1	1	1	1	4	7	1	0	2	0	0	0	0	0	0	6
31	61	1	0	1	1	0	1	1	1	1	0	1	1	1	0	1	1	1	0	0	1	1	0	0	0	1	0	0	0	0	0	0	0	0	0	0	0	7	7	2	0	0	0	0	0	0	0	0	5
31	62	1	0	0	0	0	1	1	1	1	1	1	1	0	0	1	1	1	1	0	0	0	0	1	0	1	1	0	0	0	0	0	0	1	0	0	0	1	6	3	0	0	0	0	0	0	0	0	5
31	63	0	1	0	0	0	0	0	0	0	0	1	1	0	0	0	1	0	0	1	0	1	1	1	1	1	1	1	1	0	1	1	1	0	1	0	0	3	6	2	0	1	0	0	1	0	0	0	2
31	64	1	0	1	1	1	1	1	1	1	0	1	1	1	0	1	1	1	0	0	0	0	0	0	0	1	0	0	1	0	0	0	0	0	1	0	0	3	8	2	0	0	0	0	0	0	0	0	5
31	65	1	0	1	1	1	1	1	1	0	1	0	1	1	0	0	0	0	1	0	0	0	0	1	0	0	0	0	1	1	0	0	0	0	1	0	0	3	8	2	0	0	0	1	0	0	1	0	7
31	66	0	1	0	0	0	0	1	0	1	0	0	0	0	0	0	0	1	1	0	0	1	1	1	1	0	0	1	0	1	1	0	1	1	1	0	0	6	7	2	0	0	0	0	1	0	0	0	5
31	67	0	1	0	1	0	0	0	0	0	0	1	1	1	0	0	0	1	0	1	1	1	1	1	1	1	1	0	0	1	0	1	0	1	1	0	0	5	8	1	0	1	0	0	1	0	0	0	9
31	68	1	0	1	1	0	1	1	0	1	1	0	1	1	1	1	1	1	0	1	0	1	1	1	0	0	0	0	1	0	0	1	0	0	0	0	0	2	5	0	0	1	0	1	0	0	0	0	6
31	69	0	0	0	0	0	0	0	0	0	0	0	0	0	0	0	0	0	0	0	0	0	0	0	0	0	0	0	0	0	0	0	0	0	0	0	0	0	0	0	0	0	0	0	0	0	0	0	0
31	70	0	1	0	1	0	0	0	0	1	1	0	1	0	0	0	0	0	0	0	1	1	1	1	0	1	1	0	1	1	0	1	0	1	1	0	0	0	0	0	0	0	0	0	0	0	0	0	0
31	71	1	0	1	1	0	1	1	0	1	0	1	0	0	0	1	1	1	1	0	1	0	0	0	0	0	0	0	0	0	0	0	0	0	0	0	0	1	4	1	0	0	0	0	0	0	0	0	2
31	72	0	1	1	0	1	1	0	1	0	0	1	0	1	0	0	0	0	0	1	1	1	1	1	0	1	1	1	1	0	1	0	1	1	0	0	0	4	7	1	0	1	0	0	0	0	0	0	4
31	73	0	0	0	0	0	0	0	0	0	0	0	0	0	0	0	0	0	0	0	0	0	0	0	0	0	0	0	0	0	0	0	0	0	0	0	0	0	0	0	0	0	0	0	0	0	0	0	0
31	74	0	1	0	0	0	1	0	0	1	0	0	1	0	0	0	0	0	0	1	1	0	1	1	1	1	1	1	1	1	1	1	1	1	0	1	0	5	3	1	0	0	0	0	1	0	0	0	4
31	75	1	1	1	1	1	1	1	1	1	1	1	1	1	1	1	1	1	1	1	1	1	1	1	1	1	1	1	1	1	1	1	1	1	1	1	1	4	6	1	0	0	0	0	0	0	0	0	8
31	76	0	0	0	0	0	0	0	0	0	0	0	0	0	0	0	0	0	0	0	0	0	0	0	0	0	0	0	0	0	0	0	0	0	0	0	0	0	2	0	0	0	0	0	0	0	0	0	0
31	77	0	1	0	0	0	0	1	1	0	0	0	0	0	0	0	0	1	0	1	1	1	1	1	1	1	1	0	1	1	1	1	0	0	0	1	0	5	6	1	1	0	0	0	1	0	0	0	5
31	78	0	0	0	0	0	0	0	0	0	0	0	0	0	0	0	0	0	0	0	0	0	0	0	0	0	0	0	0	0	0	0	0	0	0	0	0	0	0	0	0	0	0	0	0	0	0	0	0
31	79	1	1	1	1	1	1	1	1	1	1	1	1	1	1	1	1	1	1	1	1	1	1	1	1	1	1	1	1	1	1	1	1	1	1	0	0	7	6	2	0	0	0	0	0	0	0	0	8
31	80	1	1	1	1	1	1	1	1	1	1	1	1	1	1	1	1	1	1	1	1	1	1	1	1	1	1	1	1	1	1	1	1	1	1	0	0	5	7	0	0	1	0	0	0	0	0	0	6
31	81	0	0	0	0	0	0	0	0	0	0	0	0	0	0	0	0	0	0	0	0	0	0	0	0	0	0	0	0	0	0	0	0	0	0	1	0	0	0	0	0	0	0	0	0	0	0	0	0
31	82	1	1	1	1	1	1	1	1	1	1	1	1	1	1	1	1	1	1	1	1	1	1	1	1	1	1	1	1	1	1	1	1	1	1	2	0	6	5	1	0	0	0	0	1	0	0	0	6
31	83	0	0	0	0	0	0	0	0	0	0	0	0	0	0	0	0	0	0	0	0	0	0	0	0	0	0	0	0	0	0	0	0	0	0	0	0	0	0	0	0	0	0	0	0	0	0	0	0
31	84	1	0	1	1	1	0	1	0	1	0	1	0	1	0	1	1	1	1	0	0	0	0	1	1	0	0	0	0	0	0	0	1	1	0	0	0	5	7	2	0	0	0	0	0	0	0	0	8
31	85	1	0	1	1	1	1	0	1	1	1	1	0	1	1	1	1	1	1	0	0	0	0	0	0	0	0	0	0	1	1	0	1	0	0	0	0	2	8	1	0	0	0	0	0	1	0	1	3
31	86	1	0	1	1	1	1	0	0	0	0	0	1	1	1	1	0	1	1	0	0	1	0	0	0	0	1	1	1	1	0	1	0	0	0	0	0	4	4	1	0	0	0	1	0	0	0	0	8
31	87	0	0	0	0	0	0	0	0	0	0	0	0	0	0	0	0	0	0	0	0	0	0	0	0	0	0	0	0	0	0	0	0	0	0	0	0	0	0	0	0	0	0	0	0	0	0	0	0
31	88	1	0	1	1	0	1	0	1	1	0	1	1	1	1	0	1	1	1	1	0	0	0	0	0	0	1	0	1	0	0	1	0	0	0	0	0	4	6	0	0	1	0	0	1	0	0	0	11
31	89	0	0	0	0	0	0	0	0	0	0	0	0	0	0	0	0	0	0	0	0	0	0	0	0	0	0	0	0	0	0	0	0	0	0	0	0	0	0	0	0	0	0	0	0	0	0	0	0
31	90	0	1	1	0	0	1	0	0	0	0	0	1	0	0	0	1	0	0	0	1	0	1	1	1	1	0	1	1	1	1	0	1	0	0	0	0	0	2	2	0	0	0	0	0	0	0	0	2
31	91	0	0	0	0	0	0	0	0	0	0	0	0	0	0	0	0	0	0	0	0	0	0	0	0	0	0	0	0	0	0	0	0	0	0	0	0	0	0	1	0	0	0	0	0	0	0	0	0
31	92	1	1	1	1	1	1	1	1	1	1	1	1	1	1	1	1	1	1	1	1	1	1	1	1	1	1	1	1	1	1	1	1	1	1	1	0	6	6	0	0	1	0	0	0	0	0	0	5
31	93	0	0	0	0	0	0	0	0	0	0	0	0	0	0	0	0	0	0	0	0	0	0	0	0	0	0	0	0	0	0	0	0	0	0	0	0	0	0	0	0	0	0	0	0	0	0	0	0
31	94	1	0	0	0	1	1	1	1	1	0	0	1	1	1	1	1	1	1	0	0	0	0	0	0	0	0	0	1	0	1	0	0	0	0	0	0	4	8	3	0	1	0	0	0	1	1	0	9
31	95	0	1	0	0	0	0	0	1	0	0	0	0	1	0	0	0	0	0	1	1	1	1	1	1	1	1	1	1	1	1	1	0	1	1	0	0	3	5	0	0	0	0	0	0	0	0	0	5
31	96	1	0	1	1	1	0	1	0	1	1	1	1	1	1	1	1	1	1	0	1	0	0	1	0	0	1	0	0	0	0	0	0	0	0	0	1	2	5	2	0	1	0	0	0	0	0	0	2
31	97	1	0	0	1	1	1	1	1	0	1	1	1	1	0	1	1	1	1	0	1	0	0	1	0	0	0	0	0	0	1	0	0	0	0	1	0	2	6	2	0	0	0	0	1	0	0	0	5
31	98	1	0	1	1	0	1	1	0	1	1	1	1	1	0	0	0	1	1	1	0	0	1	1	0	0	0	0	0	0	0	0	0	1	0	0	0	3	7	1	0	0	0	0	0	0	0	0	4
31	99	1	1	1	1	1	1	1	1	1	1	1	1	1	1	1	1	1	1	1	1	1	1	1	1	1	1	1	1	1	1	1	1	1	1	1	1	3	6	1	0	2	0	0	0	0	0	0	8
31	100	0	0	0	0	0	0	0	0	0	0	0	0	0	0	0	0	0	0	0	0	0	0	0	0	0	0	0	0	0	0	0	0	0	0	0	0	0	0	0	0	0	0	0	0	0	0	0	0
31	101	1	0	1	0	1	1	1	1	1	1	1	1	1	1	1	1	1	1	0	0	0	1	0	1	1	0	0	0	1	0	0	0	0	0	1	0	3	8	0	0	1	0	0	0	0	0	0	8
31	102	0	1	0	0	0	0	0	0	0	1	0	1	0	1	1	0	0	0	0	1	1	1	1	1	1	0	1	1	0	0	1	1	0	1	0	0	3	3	2	0	1	0	0	0	0	0	0	3
31	103	0	0	0	0	0	0	0	0	0	0	0	0	0	0	0	0	0	0	0	0	0	0	0	0	0	0	0	0	0	0	0	0	0	0	0	0	0	0	0	0	0	0	0	0	0	0	0	0
31	104	0	0	0	0	0	0	0	0	0	0	0	0	0	0	0	0	0	0	0	0	0	0	0	0	0	0	0	0	0	0	0	0	0	0	0	0	0	0	0	0	0	0	0	0	0	0	0	0
31	105	0	0	0	0	0	0	0	0	0	0	0	0	0	0	0	0	0	0	0	0	0	0	0	0	0	0	0	0	0	0	0	0	0	0	0	0	2	0	0	0	0	0	0	2	0	0	0	4
31	106	0	0	0	0	0	0	0	0	0	0	0	0	0	0	0	0	0	0	0	0	0	0	0	0	0	0	0	0	0	0	0	0	0	0	0	0	0	0	0	0	0	0	0	0	0	0	0	0
31	107	1	0	1	0	1	1	1	1	1	1	1	1	1	1	1	1	1	0	0	0	1	0	0	0	1	0	1	0	1	1	1	1	0	0	0	0	5	8	3	0	2	0	0	0	0	0	0	11
31	108	1	0	1	1	1	1	1	1	1	0	1	1	0	1	1	1	1	1	0	0	0	0	1	1	0	0	0	0	0	0	1	1	0	1	0	0	4	6	1	0	2	0	0	1	0	0	0	8
31	109	0	1	0	1	0	1	0	0	0	0	0	0	0	1	1	0	0	0	1	1	1	0	0	0	1	1	0	1	1	0	1	1	0	0	0	0	3	7	1	0	1	0	0	0	0	0	0	5
31	110	0	0	0	0	0	0	0	0	0	0	0	0	0	0	0	0	0	0	0	0	0	0	0	0	0	0	0	0	0	0	0	0	0	0	0	0	0	0	0	0	0	0	0	0	0	0	0	0
31	111	1	1	1	1	1	1	1	1	1	1	1	1	1	1	1	1	1	1	1	1	1	1	1	1	1	1	1	1	1	1	1	1	1	1	1	0	8	5	2	0	1	0	0	0	0	0	0	8
31	112	1	1	1	1	1	1	1	1	1	1	1	1	1	1	1	1	1	1	1	1	1	1	1	1	1	1	1	1	1	1	1	1	1	1	1	1	5	7	1	0	1	0	0	1	0	0	0	5
31	113	0	0	0	0	0	0	0	0	0	0	0	0	0	0	0	0	0	0	0	0	0	0	0	0	0	0	0	0	0	0	0	0	0	0	0	0	0	0	0	0	0	0	0	0	0	0	0	0
31	114	1	1	1	1	1	1	1	1	1	1	1	1	1	1	1	1	1	1	1	1	1	1	1	1	1	1	1	1	1	1	1	1	1	1	0	1	9	6	1	0	0	0	0	1	0	0	0	3
31	115	0	1	1	0	0	1	0	0	1	1	0	0	0	0	0	0	0	1	1	0	1	1	1	1	1	1	1	1	1	0	1	1	1	1	0	0	2	8	0	0	1	0	0	0	0	0	0	5
31	116	0	1	0	0	0	0	0	0	0	1	0	0	0	1	1	0	0	1	1	1	0	0	0	1	1	1	1	1	1	1	1	1	1	1	1	1	4	6	2	0	1	0	0	1	0	0	0	9
31	117	0	1	0	0	0	1	0	0	1	0	0	1	0	1	0	1	0	1	1	1	1	1	1	1	1	0	1	1	1	0	0	1	1	1	1	0	4	5	2	0	0	0	0	0	0	0	0	5
31	118	0	0	0	0	0	0	0	0	0	0	0	0	0	0	0	0	0	0	0	0	0	0	0	0	0	0	0	0	0	0	0	0	0	0	0	0	0	0	0	0	0	0	0	0	0	0	0	0
31	119	1	1	1	1	1	1	1	1	1	1	1	1	1	1	1	1	1	1	1	1	1	1	1	1	1	1	1	1	1	1	1	1	1	1	1	0	8	5	2	0	0	0	0	1	0	0	0	10
31	120	1	0	1	0	1	1	0	1	1	1	1	1	1	1	1	1	1	1	1	0	1	1	1	1	0	0	0	0	0	0	0	0	0	0	1	0	4	5	2	0	2	0	0	1	0	0	0	6
31	121	0	1	0	0	1	0	0	0	0	0	1	0	1	0	0	0	0	0	0	1	1	1	1	1	1	1	0	1	1	1	0	1	0	1	0	0	2	5	0	0	1	0	0	0	0	0	0	4
31	122	1	1	1	1	1	1	1	1	1	1	1	1	1	1	1	1	1	1	1	1	1	1	1	1	1	1	1	1	1	1	1	1	1	1	2	0	2	4	2	0	2	0	0	0	0	0	0	7
31	123	1	1	1	1	1	1	1	1	1	1	1	1	1	1	1	1	1	1	1	1	1	1	1	1	1	1	1	1	1	1	1	1	1	1	0	0	6	7	1	0	0	0	1	0	0	0	0	9
31	124	1	0	1	0	1	0	1	1	1	1	1	1	0	1	0	0	1	0	1	0	0	0	1	1	1	0	1	0	1	0	0	0	0	0	0	0	4	9	4	0	2	0	0	1	0	0	0	9
31	125	1	0	1	0	0	0	1	1	1	1	0	1	1	0	1	1	0	1	1	0	0	0	0	0	1	0	0	1	0	0	1	0	0	0	0	0	4	8	2	0	1	0	0	2	0	0	0	6
31	126	0	0	0	0	0	0	0	0	0	0	0	0	0	0	0	0	0	0	0	0	0	0	0	0	0	0	0	0	0	0	0	0	0	0	0	0	0	1	0	0	0	0	0	0	0	0	0	0
31	127	1	1	1	1	1	1	1	1	1	1	1	1	1	1	1	1	1	1	1	1	1	1	1	1	1	1	1	1	1	1	1	1	1	1	0	0	9	9	2	0	1	0	0	1	0	0	0	8
31	128	1	0	1	0	1	1	0	1	1	0	1	1	1	1	0	1	1	1	1	0	0	0	0	0	0	0	0	1	0	0	0	1	0	0	0	0	7	6	2	0	0	0	0	0	0	0	0	8
31	129	0	0	0	0	0	0	0	0	0	0	0	0	0	0	0	0	0	0	0	0	0	0	0	0	0	0	0	0	0	0	0	0	0	0	0	0	0	0	0	0	0	0	0	0	0	0	0	0
31	130	0	0	0	0	0	0	0	0	0	0	0	0	0	0	0	0	0	0	0	0	0	0	0	0	0	0	0	0	0	0	0	0	0	0	0	0	0	0	0	0	0	0	0	0	0	0	0	0
31	131	0	1	0	0	0	1	0	1	0	0	0	0	0	0	1	0	0	0	1	1	0	1	0	1	1	1	0	1	1	1	1	1	1	0	0	0	0	1	0	0	0	0	0	0	0	0	0	0
31	132	1	0	1	1	1	1	1	1	1	1	1	1	0	1	0	1	0	1	0	0	1	0	0	0	0	0	1	0	0	1	1	1	1	0	0	0	3	5	1	0	0	0	0	0	0	0	0	5
31	133	0	0	0	0	0	0	0	0	0	0	0	0	0	0	0	0	0	0	0	0	0	0	0	0	0	0	0	0	0	0	0	0	0	0	0	0	0	0	0	0	0	0	0	0	0	0	0	0
31	134	1	0	0	0	1	1	0	1	0	0	0	0	0	1	1	1	0	1	0	0	0	1	0	0	0	1	1	1	0	0	0	1	0	0	1	0	3	5	2	0	0	0	0	0	0	0	0	4
31	135	0	0	0	0	0	0	0	0	0	0	0	0	0	0	0	0	0	0	0	0	0	0	0	0	0	0	0	0	0	0	0	0	0	0	0	0	0	0	0	0	0	0	0	0	0	0	0	0
31	136	1	0	1	1	1	1	1	1	1	1	1	0	1	0	1	1	1	1	0	0	0	0	0	1	0	1	0	0	0	0	0	0	0	0	0	0	5	4	2	0	0	0	0	0	0	0	0	8
31	137	0	0	0	0	0	0	0	0	0	0	0	0	0	0	0	0	0	0	0	0	0	0	0	0	0	0	0	0	0	0	0	0	0	0	0	0	0	0	0	0	0	0	0	0	0	0	0	0
31	138	1	0	1	1	0	1	1	1	1	1	1	0	1	0	1	0	0	1	0	0	0	1	1	0	0	1	0	0	1	0	0	1	0	0	0	0	4	9	0	0	0	0	0	2	0	0	0	2
31	139	0	1	0	0	1	1	1	1	0	0	0	0	1	0	0	1	0	0	0	1	1	1	1	1	1	1	0	1	1	1	1	0	1	0	1	2	4	5	2	0	0	0	0	0	0	0	0	6
31	140	0	0	0	0	0	0	0	0	0	0	0	0	0	0	0	0	0	0	0	0	0	0	0	0	0	0	0	0	0	0	0	0	0	0	0	0	0	0	0	0	0	0	0	0	0	0	0	0
31	141	1	0	1	1	1	1	0	0	1	1	1	1	1	1	1	1	1	1	0	0	0	0	0	0	0	0	1	1	0	1	0	1	0	0	0	0	4	4	3	0	1	0	0	1	0	0	0	7
31	142	0	1	1	1	0	1	1	0	0	0	0	0	0	0	0	0	0	1	1	1	1	0	1	1	1	1	1	1	0	0	0	1	1	1	0	0	2	5	0	0	1	0	0	0	1	0	0	4
31	143	0	0	0	0	0	0	0	0	0	0	0	0	0	0	0	0	0	0	0	0	0	0	0	0	0	0	0	0	0	0	0	0	0	0	0	0	0	0	0	0	0	0	0	0	0	0	0	0
31	144	1	0	1	1	1	1	0	1	1	1	1	1	1	1	1	1	1	1	1	1	1	1	1	0	0	0	0	1	0	1	0	0	0	0	1	0	6	9	0	0	1	0	0	1	0	0	0	4
31	145	1	0	1	1	1	1	0	0	1	1	1	1	1	0	1	1	1	1	0	0	0	0	0	0	0	0	0	0	1	1	0	0	0	1	0	0	3	4	1	0	0	0	1	1	0	0	0	3
31	146	0	1	0	0	0	0	1	0	0	0	0	1	1	0	0	0	0	0	1	1	0	1	1	1	1	0	1	1	0	1	1	1	0	1	0	0	0	5	0	0	0	0	0	3	0	0	0	3
31	147	1	0	0	1	1	0	0	1	0	1	1	1	0	0	1	1	1	1	0	0	0	0	0	0	0	1	0	0	1	0	0	1	0	0	0	0	4	4	0	0	0	0	0	1	0	0	0	4
31	148	0	1	0	0	0	0	0	1	0	1	0	0	0	0	0	0	1	0	0	0	0	1	0	1	1	1	1	1	0	1	1	1	1	1	0	0	1	5	0	0	1	0	0	0	0	0	0	5
31	149	0	1	0	0	1	0	0	0	0	0	0	0	1	1	0	0	0	0	1	1	0	1	0	1	1	1	1	1	0	1	1	1	1	1	1	0	4	5	0	0	0	0	0	0	0	0	0	6
31	150	0	0	0	0	0	0	0	0	0	0	0	0	0	0	0	0	0	0	0	0	0	0	0	0	0	0	0	0	0	0	0	0	0	0	0	0	0	0	0	0	0	0	0	0	0	0	0	0
31	151	1	1	1	1	1	1	1	1	1	1	1	1	1	1	1	1	1	1	1	1	1	1	1	1	1	1	1	1	1	1	1	1	1	1	1	2	6	6	1	0	1	0	0	1	0	0	0	6
31	152	0	0	0	0	0	0	0	0	0	0	0	0	0	0	0	0	0	0	0	0	0	0	0	0	0	0	0	0	0	0	0	0	0	0	0	0	0	0	0	0	0	0	0	0	0	0	0	0
31	153	0	0	0	0	0	0	0	0	0	0	0	0	0	0	0	0	0	0	0	0	0	0	0	0	0	0	0	0	0	0	0	0	0	0	0	0	0	0	0	0	0	0	0	0	0	0	0	0
31	154	0	1	0	0	0	0	0	0	0	1	1	0	0	0	1	0	0	0	1	1	0	1	1	1	1	1	1	0	1	0	1	0	1	0	1	1	4	6	0	0	0	0	0	0	0	0	0	4
31	155	0	1	0	0	1	1	0	1	1	0	0	0	0	1	0	0	0	0	0	1	1	1	1	1	0	1	0	1	0	1	1	1	1	1	0	1	5	7	1	0	1	0	0	1	0	0	0	5
31	156	1	1	1	1	1	1	1	1	1	1	1	1	1	1	1	1	1	1	1	1	1	1	1	1	1	1	1	1	1	1	1	1	1	1	0	0	7	5	0	0	0	0	0	0	0	0	0	7
31	157	0	1	0	0	0	1	0	0	0	0	0	0	0	0	1	0	0	0	1	1	0	1	1	1	1	0	1	1	0	0	1	1	1	1	1	0	4	5	1	0	1	0	0	1	0	0	0	3
31	158	1	0	0	1	1	1	1	1	0	1	0	1	1	1	0	0	0	1	0	0	0	0	0	0	0	0	1	0	0	1	0	0	0	0	0	0	2	4	1	0	0	0	0	1	0	0	0	2
31	159	0	1	1	0	0	0	0	0	0	0	1	0	0	1	1	0	0	0	0	0	1	1	1	1	1	1	1	0	1	1	1	1	0	1	0	0	1	5	1	0	0	0	0	0	0	0	0	7
31	160	0	1	0	1	0	0	0	0	0	0	0	1	0	0	0	1	1	0	1	1	0	1	0	1	1	1	1	1	1	1	0	1	0	1	1	0	2	5	1	0	0	0	0	0	0	0	0	2
31	161	1	1	1	1	1	1	1	1	1	1	1	1	1	1	1	1	1	1	1	1	1	1	1	1	1	1	1	1	1	1	1	1	1	1	1	0	1	6	0	0	1	0	0	0	0	0	0	5
31	162	0	0	0	0	0	0	0	0	0	0	0	0	0	0	0	0	0	0	0	0	0	0	0	0	0	0	0	0	0	0	0	0	0	0	0	0	0	0	0	0	0	0	0	0	0	0	0	0
31	163	1	1	1	1	1	1	1	1	1	1	1	1	1	1	1	1	1	1	1	1	1	1	1	1	1	1	1	1	1	1	1	1	1	1	1	0	5	6	1	0	2	0	0	0	0	0	0	7
31	164	0	1	0	0	1	0	0	1	1	0	0	0	0	0	0	0	0	0	1	1	1	1	0	0	1	1	1	1	0	1	0	1	1	1	0	0	6	6	1	0	1	0	0	0	0	0	0	2
31	165	0	0	0	0	0	0	0	0	0	0	0	0	0	0	0	0	0	0	0	0	0	0	0	0	0	0	0	0	0	0	0	0	0	0	0	0	0	0	0	0	0	0	0	0	0	0	0	0
31	166	0	1	1	0	0	0	0	0	0	0	0	0	0	0	0	0	1	0	1	0	1	1	1	1	1	0	1	0	1	1	1	1	0	1	0	0	9	4	0	0	1	0	0	2	0	0	0	5
31	167	0	0	0	0	0	0	0	0	0	0	0	0	0	0	0	0	0	0	0	0	0	0	0	0	0	0	0	0	0	0	0	0	0	0	0	0	0	0	0	0	0	0	0	0	0	0	0	0
31	168	0	1	0	0	0	0	0	0	1	0	0	0	0	0	0	0	0	0	0	1	1	1	1	0	0	1	1	1	1	1	1	1	1	1	1	0	4	4	1	0	1	0	0	1	0	0	0	3
31	169	1	1	1	1	1	1	1	1	1	1	1	1	1	1	1	1	1	1	1	1	1	1	1	1	1	1	1	1	1	1	1	1	1	1	0	1	6	8	0	0	1	0	0	2	0	0	0	8
31	170	0	1	0	1	1	1	1	0	0	0	0	0	0	0	0	0	0	0	0	1	1	1	1	0	1	0	0	1	1	1	1	1	1	1	0	1	4	5	0	0	1	0	0	0	0	0	0	1
31	171	0	1	0	0	0	0	0	1	0	0	0	0	1	0	0	0	0	0	0	0	1	1	1	0	1	1	1	1	1	0	1	1	1	1	0	0	4	7	1	0	0	0	0	2	0	0	0	8
31	172	1	0	1	1	0	1	1	1	0	1	0	0	1	1	1	1	1	1	0	1	0	0	0	1	0	0	0	0	0	1	1	0	0	0	0	1	1	6	1	0	0	0	0	0	0	0	0	4
31	173	1	1	1	1	1	1	1	1	1	1	1	1	1	1	1	1	1	1	1	1	1	1	1	1	1	1	1	1	1	1	1	1	1	1	1	1	3	6	0	0	1	0	0	0	0	0	0	6
31	174	1	1	1	1	1	1	1	1	1	1	1	1	1	1	1	1	1	1	1	1	1	1	1	1	1	1	1	1	1	1	1	1	1	1	0	0	4	7	2	0	1	0	0	0	0	0	0	5
31	175	0	1	1	0	0	0	0	0	0	0	1	0	1	1	1	0	0	0	1	1	1	1	1	1	1	1	0	0	1	1	1	1	0	1	1	0	1	4	0	0	0	0	0	0	0	0	0	6
31	176	0	0	0	0	0	0	0	0	0	0	0	0	0	0	0	0	0	0	0	0	0	0	0	0	0	0	0	0	0	0	0	0	0	0	0	0	0	0	1	0	0	0	0	0	0	0	0	0
31	177	0	1	0	0	0	1	0	0	0	0	0	0	0	0	0	0	1	0	1	1	1	0	1	1	1	1	1	1	1	1	1	1	1	1	1	0	2	8	1	0	2	0	0	0	0	0	0	6
31	178	1	0	0	1	0	0	1	1	1	0	0	1	1	1	1	0	1	1	0	0	0	0	0	0	0	0	0	0	1	0	1	0	0	0	0	0	2	5	1	0	0	0	0	0	1	0	0	5
31	179	0	1	1	0	0	0	0	0	0	0	1	0	1	0	0	0	1	1	1	1	1	0	1	1	1	1	1	0	1	1	1	1	1	1	0	0	7	8	1	0	1	0	0	1	1	0	0	7
31	180	1	0	0	0	0	1	1	1	1	1	1	1	0	1	1	1	1	1	1	0	0	0	0	0	0	0	0	0	0	0	0	1	0	0	0	0	5	6	1	0	0	0	0	1	0	0	0	6
31	181	0	1	1	0	1	0	1	0	0	0	0	0	1	0	0	0	1	0	1	1	0	1	1	1	1	1	0	1	1	1	1	1	1	1	0	0	0	2	1	0	0	0	0	0	0	0	0	0
31	182	0	1	0	0	1	0	0	0	0	0	0	0	0	0	1	0	1	0	1	0	1	1	1	1	1	1	0	0	1	1	1	0	1	0	0	0	5	6	1	0	0	0	0	0	0	0	0	6
31	183	0	0	0	0	0	0	0	0	0	0	0	0	0	0	0	0	0	0	0	0	0	0	0	0	0	0	0	0	0	0	0	0	0	0	0	0	0	0	0	0	0	0	0	0	0	0	0	0
31	184	0	0	0	0	0	0	0	0	0	0	0	0	0	0	0	0	0	0	0	0	0	0	0	0	0	0	0	0	0	0	0	0	0	0	0	0	0	0	0	0	0	0	0	0	0	0	0	0
31	185	1	0	1	0	1	1	1	1	0	1	1	0	0	1	1	0	1	0	0	0	0	1	0	0	1	0	1	0	1	1	1	1	0	0	0	0	1	3	0	0	0	0	0	0	0	0	0	5
31	186	0	0	0	0	0	0	0	0	0	0	0	0	0	0	0	0	0	0	0	0	0	0	0	0	0	0	0	0	0	0	0	0	0	0	0	0	0	0	0	0	0	0	0	0	0	0	0	0
31	187	1	0	1	1	1	1	1	1	0	0	1	1	1	0	1	1	1	1	0	0	0	0	1	1	0	0	0	0	0	0	0	1	1	1	0	0	6	7	3	0	1	0	0	1	0	0	0	5
31	188	1	0	1	1	1	1	1	1	1	0	1	1	0	1	1	1	0	1	0	0	0	0	1	0	1	0	1	1	1	0	1	0	0	0	0	0	0	6	3	0	0	0	0	1	0	0	0	2
31	189	1	0	1	1	1	1	0	1	1	1	1	1	1	0	1	1	1	0	1	0	0	1	1	0	1	0	0	1	0	0	0	0	1	1	1	0	0	7	1	0	0	0	0	0	0	0	0	4
31	190	0	0	0	0	0	0	0	0	0	0	0	0	0	0	0	0	0	0	0	0	0	0	0	0	0	0	0	0	0	0	0	0	0	0	0	0	0	0	0	0	0	0	0	0	0	0	0	0
31	191	0	0	0	0	0	0	0	0	0	0	0	0	0	0	0	0	0	0	0	0	0	0	0	0	0	0	0	0	0	0	0	0	0	0	0	0	0	0	0	0	0	0	1	0	0	0	0	0
31	192	0	1	0	1	0	0	1	0	0	0	0	0	0	0	0	1	0	1	1	1	1	1	1	0	1	1	1	1	0	1	1	1	1	1	2	0	4	7	0	0	0	0	0	0	0	0	0	1
31	193	0	1	1	0	0	0	0	0	0	0	0	0	0	0	0	0	0	0	0	0	1	1	0	1	1	0	0	1	1	1	1	1	1	1	0	0	2	4	1	0	0	0	0	0	0	0	0	3
31	194	1	0	1	1	1	1	1	1	0	0	1	1	1	0	0	0	1	0	0	0	0	1	0	0	0	0	0	1	0	0	0	1	0	0	1	0	3	7	2	0	0	0	0	0	0	0	0	5
31	195	1	1	1	1	1	1	1	1	1	1	1	1	1	1	1	1	1	1	1	1	1	1	1	1	1	1	1	1	1	1	1	1	1	1	1	1	3	6	2	0	0	0	0	0	0	0	0	6
31	196	1	0	1	1	0	1	1	1	1	1	0	1	1	1	1	1	1	1	1	0	0	0	0	0	0	1	0	0	0	0	0	0	0	1	0	0	4	7	1	0	0	0	0	0	0	0	0	6
31	197	0	1	1	0	0	0	0	0	0	1	1	1	1	1	0	0	0	0	1	1	1	1	1	1	0	1	1	1	1	1	0	1	1	1	0	0	5	6	0	0	0	0	0	1	0	0	0	7
31	198	1	1	1	1	1	1	1	1	1	1	1	1	1	1	1	1	1	1	1	1	1	1	1	1	1	1	1	1	1	1	1	1	1	1	1	0	6	7	2	0	2	0	0	1	0	0	0	6
31	199	0	1	0	0	0	0	0	0	0	0	1	1	0	1	0	0	0	1	1	1	1	1	1	1	0	1	1	0	1	1	1	1	1	1	1	0	6	5	0	0	0	0	0	0	0	0	0	7
31	200	0	0	0	0	0	0	0	0	0	0	0	0	0	0	0	0	0	0	0	0	0	0	0	0	0	0	0	0	0	0	0	0	0	0	0	0	0	0	0	0	0	0	0	0	0	0	0	0
31	201	1	0	1	1	1	1	0	1	0	1	0	1	1	0	1	1	1	1	0	0	0	1	0	1	0	0	0	0	1	1	1	0	1	0	0	0	4	5	1	0	0	0	0	0	0	0	0	4
31	202	1	1	1	1	1	1	1	1	1	1	1	1	1	1	1	1	1	1	1	1	1	1	1	1	1	1	1	1	1	1	1	1	1	1	0	0	6	8	2	0	2	0	0	0	0	0	0	12
31	203	0	0	0	0	0	0	0	0	0	0	0	0	0	0	0	0	0	0	0	0	0	0	0	0	0	0	0	0	0	0	0	0	0	0	0	0	0	0	0	0	0	0	0	0	0	0	0	0
31	204	0	0	0	0	0	0	0	0	0	0	0	0	0	0	0	0	0	0	0	0	0	0	0	0	0	0	0	0	0	0	0	0	0	0	0	0	0	0	0	0	0	0	0	0	0	0	0	0
31	205	1	0	0	1	1	1	1	1	1	1	1	1	0	1	0	1	1	1	0	0	0	0	0	0	0	0	0	0	0	0	0	1	0	0	0	0	6	7	1	0	1	0	0	0	0	0	0	5
31	206	0	1	0	0	0	1	0	1	0	0	0	0	0	0	0	0	0	0	1	1	1	1	1	1	1	1	1	1	1	1	1	0	1	1	0	0	6	4	1	0	0	0	0	0	0	0	0	6
31	207	1	1	1	1	1	1	1	1	1	1	1	1	1	1	1	1	1	1	1	1	1	1	1	1	1	1	1	1	1	1	1	1	1	1	1	0	4	3	3	0	0	0	0	0	0	0	0	2
31	208	1	1	1	1	1	1	1	1	1	1	1	1	1	1	1	1	1	1	1	1	1	1	1	1	1	1	1	1	1	1	1	1	1	1	2	1	9	7	2	0	1	0	0	0	0	0	0	6
31	209	0	0	0	0	0	0	0	0	0	0	0	0	0	0	0	0	0	0	0	0	0	0	0	0	0	0	0	0	0	0	0	0	0	0	0	0	0	0	0	0	0	0	0	0	0	0	0	0
31	210	0	1	0	1	1	0	0	0	0	0	0	1	0	1	0	1	0	1	1	1	0	1	1	0	1	0	1	1	1	1	1	1	1	1	1	0	6	5	2	0	0	0	0	0	0	0	0	6
31	211	1	1	1	1	1	1	1	1	1	1	1	1	1	1	1	1	1	1	1	1	1	1	1	1	1	1	1	1	1	1	1	1	1	1	1	1	6	5	0	0	2	0	0	1	0	0	0	8
31	212	0	0	0	0	0	0	0	0	0	0	0	0	0	0	0	0	0	0	0	0	0	0	0	0	0	0	0	0	0	0	0	0	0	0	0	0	0	0	0	0	0	0	0	0	0	0	0	0
31	213	1	1	1	1	1	1	1	1	1	1	1	1	1	1	1	1	1	1	1	1	1	1	1	1	1	1	1	1	1	1	1	1	1	1	1	1	5	5	1	0	2	0	0	0	0	0	0	5
31	214	0	0	0	0	0	0	0	0	0	0	0	0	0	0	0	0	0	0	0	0	0	0	0	0	0	0	0	0	0	0	0	0	0	0	0	0	0	0	0	0	0	0	0	0	0	0	0	0
31	215	0	0	0	0	0	0	0	0	0	0	0	0	0	0	0	0	0	0	0	0	0	0	0	0	0	0	0	0	0	0	0	0	0	0	0	0	0	0	0	0	0	0	0	0	0	0	0	0
31	216	0	0	0	0	0	0	0	0	0	0	0	0	0	0	0	0	0	0	0	0	0	0	0	0	0	0	0	0	0	0	0	0	0	0	0	0	0	0	0	0	0	0	0	0	0	0	0	0
31	217	0	0	0	0	0	0	0	0	0	0	0	0	0	0	0	0	0	0	0	0	0	0	0	0	0	0	0	0	0	0	0	0	0	0	0	0	0	0	0	0	0	0	0	0	0	0	0	0
31	218	0	1	0	0	0	1	0	0	0	1	1	1	0	0	0	1	0	0	1	1	1	1	0	1	1	1	1	1	0	1	1	1	1	1	1	0	5	4	1	0	1	0	0	0	0	0	0	5
31	219	0	1	0	1	0	0	0	1	0	0	0	1	0	0	0	0	0	0	1	1	1	1	1	0	0	1	1	1	1	1	0	1	1	1	1	0	5	7	0	0	0	0	0	0	0	0	0	6
31	220	1	1	1	1	1	1	1	1	1	1	1	1	1	1	1	1	1	1	1	1	1	1	1	1	1	1	1	1	1	1	1	1	1	1	1	0	10	5	2	0	2	0	0	0	0	0	0	8
31	221	1	0	1	1	0	1	0	1	1	1	0	1	1	0	0	1	0	0	1	0	1	1	0	0	0	0	0	0	0	0	0	0	0	0	0	0	3	4	0	0	0	0	0	0	0	0	0	2
31	222	1	1	1	1	1	1	1	1	1	1	1	1	1	1	1	1	1	1	1	1	1	1	1	1	1	1	1	1	1	1	1	1	1	1	2	0	7	6	3	0	1	0	0	1	0	0	0	10
31	223	1	0	1	0	1	1	1	1	1	1	1	0	1	1	1	1	1	1	0	1	1	0	0	0	0	0	0	0	0	0	0	0	0	0	0	0	4	6	3	0	0	0	0	0	0	0	0	6
31	224	0	1	0	1	0	1	1	0	0	0	0	0	0	0	0	0	0	1	0	1	0	1	1	1	0	1	1	1	1	1	1	1	1	0	1	0	3	3	0	0	0	0	0	1	0	0	0	3
31	225	0	0	0	0	0	0	0	0	0	0	0	0	0	0	0	0	0	0	0	0	0	0	0	0	0	0	0	0	0	0	0	0	0	0	0	0	0	0	0	0	0	0	0	0	0	0	0	0
31	226	1	0	1	1	0	1	1	0	0	1	1	1	1	1	1	0	1	1	0	0	0	0	0	1	0	1	0	1	0	0	0	0	1	0	0	0	2	5	4	0	0	0	0	0	0	0	0	3
31	227	0	1	1	1	1	0	1	1	0	0	0	1	0	0	0	0	1	0	1	1	1	1	0	1	0	1	1	0	1	1	1	1	0	1	0	2	5	6	1	0	0	0	0	1	0	0	0	5
31	228	0	1	0	0	0	0	1	0	0	0	1	1	0	0	0	0	0	1	1	0	1	1	1	1	0	1	1	1	0	1	1	1	1	1	0	0	4	4	1	0	1	0	0	0	0	0	0	1
31	229	1	0	1	1	0	1	1	1	1	1	1	1	0	1	1	0	1	1	1	1	0	0	0	1	0	0	0	0	0	1	1	0	0	0	0	0	4	7	2	0	1	0	0	0	0	0	0	6
31	230	0	0	0	0	0	0	0	0	0	0	0	0	0	0	0	0	0	0	0	0	0	0	0	0	0	0	0	0	0	0	0	0	0	0	1	0	0	0	0	0	0	0	0	0	0	0	0	0
31	231	1	0	1	1	1	0	0	0	1	1	0	1	1	0	1	1	0	1	0	0	0	1	1	0	1	0	1	0	0	0	0	0	0	0	0	0	4	8	1	1	0	0	0	1	0	0	0	3
31	232	0	1	0	0	0	0	0	0	0	0	0	0	0	1	0	0	0	0	0	0	1	1	1	1	1	1	1	1	0	0	0	0	1	0	0	0	6	2	0	0	0	0	0	0	0	0	0	1
31	233	1	1	1	1	1	1	1	1	1	1	1	1	1	1	1	1	1	1	1	1	1	1	1	1	1	1	1	1	1	1	1	1	1	1	0	0	2	6	0	0	1	0	0	0	0	0	0	6
31	234	1	1	1	1	1	1	1	1	1	1	1	1	1	1	1	1	1	1	1	1	1	1	1	1	1	1	1	1	1	1	1	1	1	1	2	0	5	5	1	0	1	0	0	1	0	0	0	7
31	235	0	0	0	0	0	0	0	0	0	0	0	0	0	0	0	0	0	0	0	0	0	0	0	0	0	0	0	0	0	0	0	0	0	0	0	0	0	0	0	0	0	0	0	0	0	0	0	0
31	236	1	1	1	1	1	1	1	1	1	1	1	1	1	1	1	1	1	1	1	1	1	1	1	1	1	1	1	1	1	1	1	1	1	1	1	0	6	7	0	0	1	0	0	1	1	0	0	7
31	237	1	0	1	1	1	1	1	1	1	1	0	1	1	1	1	0	1	1	0	0	0	0	0	0	0	0	0	0	0	0	0	1	0	0	0	0	5	5	0	0	0	0	0	0	1	0	0	5
31	238	1	0	1	1	1	1	1	1	1	1	0	1	0	0	1	1	1	1	0	0	0	0	0	0	0	0	0	0	1	1	1	0	0	0	0	0	5	4	1	0	0	1	0	0	0	0	1	6
31	239	1	1	1	1	1	1	1	1	1	1	1	1	1	1	1	1	1	1	1	1	1	1	1	1	1	1	1	1	1	1	1	1	1	1	0	1	2	2	3	0	0	0	0	1	0	0	0	4
31	240	0	0	0	0	0	0	0	0	0	0	0	0	0	0	0	0	0	0	0	0	0	0	0	0	0	0	0	0	0	0	0	0	0	0	0	0	0	0	0	0	0	0	0	0	0	0	0	0
31	241	0	0	0	0	0	0	0	0	0	0	0	0	0	0	0	0	0	0	0	0	0	0	0	0	0	0	0	0	0	0	0	0	0	0	0	0	0	0	0	0	0	0	0	0	0	0	0	0
31	242	0	0	0	0	0	0	0	0	0	0	0	0	0	0	0	0	0	0	0	0	0	0	0	0	0	0	0	0	0	0	0	0	0	0	0	0	0	0	0	0	0	0	0	0	0	0	0	0
31	243	0	1	1	0	0	0	0	0	1	0	0	0	0	1	0	0	1	0	1	1	1	1	1	1	0	1	1	1	1	1	1	0	1	0	1	0	4	4	0	0	0	0	0	0	0	0	0	2
31	244	0	1	0	0	0	0	1	0	1	0	1	0	0	0	0	0	0	0	1	1	1	0	0	0	1	1	0	1	1	1	1	1	1	1	0	0	5	4	0	0	1	0	0	0	0	0	0	8
31	245	0	0	0	0	0	0	0	0	0	0	0	0	0	0	0	0	0	0	0	0	0	0	0	0	0	0	0	0	0	0	0	0	0	0	0	0	0	0	0	0	0	0	0	0	0	0	0	0
31	246	1	1	1	1	1	1	1	1	1	1	1	1	1	1	1	1	1	1	1	1	1	1	1	1	1	1	1	1	1	1	1	1	1	1	2	0	4	4	0	1	3	0	0	0	0	0	0	8
31	247	1	0	1	1	1	0	1	0	1	1	1	1	0	1	1	1	1	1	0	0	0	1	1	0	0	0	0	0	1	0	0	1	0	1	0	0	2	5	2	0	2	0	0	1	0	0	0	5
31	248	1	0	1	0	0	1	0	1	0	0	1	1	1	1	1	1	0	1	0	0	1	0	1	0	1	1	0	0	0	0	0	0	0	1	1	0	4	6	0	1	1	0	0	0	0	0	0	3
31	249	1	0	0	1	1	1	0	1	1	1	1	0	1	1	1	1	1	1	1	0	1	1	0	0	1	0	0	0	0	0	0	1	0	0	1	0	2	4	3	0	0	0	0	1	0	0	0	6
31	250	0	1	0	0	0	0	0	1	1	0	1	0	0	0	0	0	0	1	0	1	1	1	0	0	0	1	0	1	0	1	0	1	1	1	0	0	3	4	1	0	0	0	0	0	0	0	0	3
31	251	1	1	1	1	1	1	1	1	1	1	1	1	1	1	1	1	1	1	1	1	1	1	1	1	1	1	1	1	1	1	1	1	1	1	1	0	2	8	2	0	2	0	0	0	0	0	0	4
31	252	1	0	1	1	1	1	1	1	1	1	1	1	1	0	1	0	1	1	0	0	0	0	1	0	1	0	0	0	0	1	0	0	0	0	1	0	3	6	1	0	0	0	0	0	0	0	0	6
31	253	0	0	0	0	0	0	0	0	0	0	0	0	0	0	0	0	0	0	0	0	0	0	0	0	0	0	0	0	0	0	0	0	0	0	1	0	0	0	0	0	0	0	0	0	0	0	0	0
31	254	1	1	1	1	1	1	1	1	1	1	1	1	1	1	1	1	1	1	1	1	1	1	1	1	1	1	1	1	1	1	1	1	1	1	1	0	7	7	1	1	1	0	0	1	0	0	0	6
31	255	0	1	0	0	1	0	0	1	1	0	0	0	0	1	0	1	1	0	1	1	0	1	1	1	1	1	1	1	1	1	1	1	1	1	1	0	5	6	1	0	1	0	0	1	0	0	0	6
31	256	0	1	0	0	0	0	0	1	0	0	0	0	0	0	0	0	1	0	1	1	0	1	0	1	1	1	0	1	0	1	0	1	1	0	0	0	2	6	0	1	1	0	0	0	0	0	0	3
41	1	1	1	1	1	1	1	1	1	1	1	1	1	1	1	1	1	1	1	1	1	1	1	1	1	1	1	1	1	1	1	1	1	1	1	0	0	0	0	1	0	0	0	0	0	0	0	0	7
41	2	0	0	0	0	0	0	0	0	0	0	0	0	0	0	0	0	0	0	0	0	0	0	0	0	0	0	0	0	0	0	0	0	0	0	0	0	0	0	0	0	0	0	0	0	0	0	0	0
41	3	1	1	1	1	1	1	1	1	1	1	1	1	1	1	1	1	1	1	1	1	1	1	1	1	1	1	1	1	1	1	1	1	1	1	1	1	8	6	1	0	2	0	0	0	0	0	0	6
41	4	1	1	1	1	1	1	1	1	1	1	1	1	1	1	1	1	1	1	1	1	1	1	1	1	1	1	1	1	1	1	1	1	1	1	1	1	1	7	1	0	1	0	0	0	0	0	0	5
41	5	1	0	1	1	1	1	0	1	1	1	1	1	1	1	0	1	1	1	0	1	0	1	0	1	0	1	0	0	1	0	0	0	0	0	0	0	1	1	0	0	0	0	0	0	0	0	0	1
41	6	0	1	0	0	1	0	0	0	0	0	0	0	0	0	0	0	1	0	1	1	1	1	0	0	0	1	1	0	0	1	1	1	1	0	3	1	6	6	2	0	1	0	0	0	0	0	0	7
41	7	1	0	0	1	0	0	1	1	0	1	1	0	1	1	1	1	1	1	0	1	0	0	0	0	0	0	0	0	0	0	0	0	0	1	2	0	1	8	3	0	0	0	0	0	1	0	0	4
41	8	1	0	0	1	0	1	0	1	0	1	1	1	0	0	1	1	1	0	0	0	0	1	0	0	0	0	0	1	0	1	0	1	0	1	0	0	4	3	0	0	1	0	0	0	0	0	0	3
41	9	0	1	0	0	0	0	1	0	1	0	0	0	0	0	0	0	0	1	1	1	1	1	1	0	1	1	1	1	1	1	1	0	1	0	0	0	2	7	1	0	0	0	0	1	0	0	0	3
41	10	1	0	1	1	1	1	1	1	1	0	1	1	1	1	1	1	1	0	0	0	0	0	1	0	1	0	0	0	1	1	0	0	0	1	0	0	1	5	1	0	0	0	0	0	0	0	0	5
41	11	1	1	1	1	1	1	1	1	1	1	1	1	1	1	1	1	1	1	1	1	1	1	1	1	1	1	1	1	1	1	1	1	1	1	1	0	5	7	3	0	1	0	0	1	0	0	0	8
41	12	1	1	1	1	1	1	1	1	1	1	1	1	1	1	1	1	1	1	1	1	1	1	1	1	1	1	1	1	1	1	1	1	1	1	2	0	2	5	1	0	0	0	0	2	0	0	0	6
41	13	1	0	0	1	1	0	1	1	1	1	0	1	1	1	1	1	1	1	1	0	1	0	1	0	0	1	1	1	1	0	0	0	0	0	0	0	3	7	1	0	0	0	0	0	1	1	0	7
41	14	0	1	0	0	0	1	0	0	0	1	1	1	0	0	0	0	0	0	0	1	1	0	0	1	1	1	1	1	1	1	1	1	1	1	0	0	3	4	0	0	0	0	0	1	0	0	0	3
41	15	1	1	1	1	1	1	1	1	1	1	1	1	1	1	1	1	1	1	1	1	1	1	1	1	1	1	1	1	1	1	1	1	1	1	1	0	5	5	0	0	1	0	0	0	0	0	0	6
41	16	1	1	1	1	1	1	1	1	1	1	1	1	1	1	1	1	1	1	1	1	1	1	1	1	1	1	1	1	1	1	1	1	1	1	2	1	5	6	1	0	1	0	0	0	0	0	0	6
41	17	0	0	0	0	0	0	0	0	0	0	0	0	0	0	0	0	0	0	0	0	0	0	0	0	0	0	0	0	0	0	0	0	0	0	0	0	0	0	1	0	0	0	0	0	0	0	0	0
41	18	0	0	0	0	0	0	0	0	0	0	0	0	0	0	0	0	0	0	0	0	0	0	0	0	0	0	0	0	0	0	0	0	0	0	0	0	0	0	0	0	0	0	0	0	0	0	0	0
41	19	1	1	1	1	1	1	1	1	1	1	1	1	1	1	1	1	1	1	1	1	1	1	1	1	1	1	1	1	1	1	1	1	1	1	1	1	6	9	2	0	1	0	0	0	0	0	0	11
41	20	1	1	1	1	1	1	1	1	1	1	1	1	1	1	1	1	1	1	1	1	1	1	1	1	1	1	1	1	1	1	1	1	1	1	1	0	7	9	0	0	1	0	0	0	0	0	0	9
41	21	0	1	0	1	0	0	1	0	0	0	1	0	0	1	0	0	0	0	1	1	1	1	0	1	0	1	1	1	1	1	1	1	0	1	1	1	4	7	1	0	0	0	0	0	0	0	0	3
41	22	0	1	0	0	0	0	1	1	0	0	1	0	0	1	1	0	0	0	1	1	0	1	0	1	1	1	1	1	1	1	0	1	0	1	0	1	2	6	0	0	0	0	0	0	0	0	0	5
41	23	0	0	0	0	0	0	0	0	0	0	0	0	0	0	0	0	0	0	0	0	0	0	0	0	0	0	0	0	0	0	0	0	0	0	0	0	0	0	0	0	0	0	0	0	0	0	0	0
41	24	1	0	1	1	0	1	0	0	1	0	1	1	0	1	0	1	1	1	0	0	0	1	0	0	0	0	0	0	0	0	0	0	1	1	0	0	2	7	0	0	0	0	0	1	0	1	0	5
41	25	1	1	1	1	1	1	1	1	1	1	1	1	1	1	1	1	1	1	1	1	1	1	1	1	1	1	1	1	1	1	1	1	1	1	0	0	5	8	0	0	0	0	0	0	0	0	0	7
41	26	0	0	0	0	0	0	0	0	0	0	0	0	0	0	0	0	0	0	0	0	0	0	0	0	0	0	0	0	0	0	0	0	0	0	0	0	0	0	0	0	0	0	0	0	0	0	0	0
41	27	0	0	0	0	0	0	0	0	0	0	0	0	0	0	0	0	0	0	0	0	0	0	0	0	0	0	0	0	0	0	0	0	0	0	0	0	0	0	0	0	0	0	0	0	0	0	0	0
41	28	0	0	0	0	0	0	0	0	0	0	0	0	0	0	0	0	0	0	0	0	0	0	0	0	0	0	0	0	0	0	0	0	0	0	0	0	0	0	1	0	0	0	0	0	0	0	0	0
41	29	0	1	1	1	1	1	0	1	0	0	0	0	0	1	0	1	0	0	1	1	1	0	1	1	1	1	1	1	1	1	1	0	1	1	0	0	6	8	1	0	1	0	0	0	0	0	0	8
41	30	1	0	1	1	1	1	1	1	1	1	1	1	1	1	1	0	1	1	0	0	0	0	0	1	0	1	0	0	1	0	0	0	1	0	0	0	6	7	3	0	0	0	0	0	0	0	0	6
41	31	0	1	0	0	0	0	0	0	0	0	0	0	0	1	0	0	0	1	1	1	1	1	1	1	1	0	1	1	1	0	1	1	0	1	0	0	5	5	1	0	0	0	0	0	0	0	0	3
41	32	1	1	1	1	1	1	1	1	1	1	1	1	1	1	1	1	1	1	1	1	1	1	1	1	1	1	1	1	1	1	1	1	1	1	0	0	4	6	3	0	1	0	0	0	0	0	0	5
41	33	1	1	1	1	1	1	1	1	1	1	1	1	1	1	1	1	1	1	1	1	1	1	1	1	1	1	1	1	1	1	1	1	1	1	0	1	6	7	0	0	0	0	0	0	0	0	0	6
41	34	1	0	1	1	1	1	1	1	1	1	1	1	0	1	1	1	1	1	0	0	0	0	0	1	1	0	1	0	0	0	0	0	0	0	0	0	2	6	1	0	0	0	0	0	0	0	0	5
41	35	1	0	1	0	1	1	1	1	1	1	1	0	0	1	1	0	0	1	0	0	0	0	0	0	0	0	0	0	0	0	0	1	0	0	0	0	3	5	0	0	0	0	1	0	0	0	0	4
41	36	1	1	1	1	1	1	1	1	1	1	1	1	1	1	1	1	1	1	1	1	1	1	1	1	1	1	1	1	1	1	1	1	1	1	0	0	8	5	0	0	0	0	0	1	0	0	0	5
41	37	1	0	1	1	1	0	1	1	1	1	1	0	1	1	1	0	1	0	1	0	0	0	1	0	0	1	0	0	0	0	0	0	0	1	0	0	1	5	3	0	0	0	0	0	0	0	0	4
41	38	0	0	0	0	0	0	0	0	0	0	0	0	0	0	0	0	0	0	0	0	0	0	0	0	0	0	0	0	0	0	0	0	0	0	0	0	0	0	0	0	0	0	0	0	0	0	0	0
41	39	0	0	0	0	0	0	0	0	0	0	0	0	0	0	0	0	0	0	0	0	0	0	0	0	0	0	0	0	0	0	0	0	0	0	0	0	0	1	0	0	0	0	0	0	0	0	0	0
41	40	0	0	0	0	0	0	0	0	0	0	0	0	0	0	0	0	0	0	0	0	0	0	0	0	0	0	0	0	0	0	0	0	0	0	0	0	0	0	0	0	0	0	0	0	0	0	0	0
41	41	0	1	0	0	1	0	0	0	0	0	0	0	0	0	0	0	0	0	1	1	1	1	1	1	0	1	1	0	1	1	1	1	1	1	1	0	3	6	3	0	1	0	0	0	0	0	0	4
41	42	1	0	1	1	1	1	1	1	0	1	1	1	1	1	1	1	1	1	0	1	0	0	0	0	0	0	1	0	1	0	0	0	0	0	1	0	4	7	3	0	0	0	0	0	0	0	0	8
41	43	1	1	1	1	1	1	1	1	1	1	1	1	1	1	1	1	1	1	1	1	1	1	1	1	1	1	1	1	1	1	1	1	1	1	0	0	4	7	1	0	1	0	0	0	0	0	0	9
41	44	0	1	0	0	0	0	1	0	0	0	0	0	0	0	0	0	1	0	1	0	1	0	1	0	1	1	1	1	1	1	1	1	1	1	0	0	5	6	3	0	2	0	0	1	0	0	0	7
41	45	1	0	1	0	1	1	1	0	1	1	1	1	0	0	1	0	1	1	0	0	1	0	1	0	1	0	0	0	0	0	0	0	0	0	0	0	3	3	2	0	0	0	0	0	0	0	0	7
41	46	1	1	1	1	1	1	1	1	1	1	1	1	1	1	1	1	1	1	1	1	1	1	1	1	1	1	1	1	1	1	1	1	1	1	0	0	2	5	1	0	0	0	0	0	0	0	0	6
41	47	1	1	1	1	1	1	1	1	1	1	1	1	1	1	1	1	1	1	1	1	1	1	1	1	1	1	1	1	1	1	1	1	1	1	1	1	7	9	2	0	0	0	0	0	0	0	0	7
41	48	0	0	0	0	0	0	0	0	0	0	0	0	0	0	0	0	0	0	0	0	0	0	0	0	0	0	0	0	0	0	0	0	0	0	0	0	0	0	0	0	0	0	0	0	0	0	0	0
41	49	0	1	0	0	0	0	0	0	0	0	1	0	0	0	0	0	0	0	0	1	1	0	1	1	1	1	1	1	1	1	1	1	1	1	1	0	6	6	0	0	1	0	0	1	1	0	0	6
41	50	1	1	1	1	1	1	1	1	1	1	1	1	1	1	1	1	1	1	1	1	1	1	1	1	1	1	1	1	1	1	1	1	1	1	1	0	1	6	1	0	0	0	0	0	0	0	0	6
41	51	0	1	0	0	1	0	1	0	1	0	0	0	0	0	1	0	0	0	1	1	1	1	1	0	1	1	1	0	0	1	1	0	1	1	0	0	5	6	1	0	0	0	0	1	0	0	0	5
41	52	1	0	1	1	1	1	1	1	1	0	0	0	1	0	1	0	0	1	0	0	1	1	0	0	0	0	0	1	0	0	1	0	0	0	0	0	6	4	0	0	1	0	0	0	0	0	1	5
41	53	1	0	1	1	1	1	1	1	1	1	1	1	1	1	1	1	0	0	1	1	1	1	0	0	0	1	0	1	0	1	0	0	0	0	1	0	5	8	1	0	0	0	0	0	0	0	0	5
41	54	0	0	0	0	0	0	0	0	0	0	0	0	0	0	0	0	0	0	0	0	0	0	0	0	0	0	0	0	0	0	0	0	0	0	0	0	0	0	0	0	0	0	0	0	0	0	0	0
41	55	1	0	1	0	0	1	1	1	1	1	1	1	1	1	1	1	1	1	0	0	1	0	0	0	0	0	0	0	0	0	0	0	0	0	0	0	3	6	0	0	2	0	0	0	0	0	0	8
41	56	1	1	1	1	1	1	1	1	1	1	1	1	1	1	1	1	1	1	1	1	1	1	1	1	1	1	1	1	1	1	1	1	1	1	0	1	5	6	1	0	0	1	0	0	0	0	0	9
41	57	0	0	0	0	0	0	0	0	0	0	0	0	0	0	0	0	0	0	0	0	0	0	0	0	0	0	0	0	0	0	0	0	0	0	0	0	0	0	0	0	0	0	0	0	0	0	0	0
41	58	1	1	1	1	1	1	1	1	1	1	1	1	1	1	1	1	1	1	1	1	1	1	1	1	1	1	1	1	1	1	1	1	1	1	0	1	8	7	3	0	3	0	0	0	0	0	0	4
41	59	0	0	0	0	0	0	0	0	0	0	0	0	0	0	0	0	0	0	0	0	0	0	0	0	0	0	0	0	0	0	0	0	0	0	0	0	0	0	0	0	0	0	0	0	0	0	0	0
41	60	1	1	1	1	1	1	1	1	1	1	1	1	1	1	1	1	1	1	1	1	1	1	1	1	1	1	1	1	1	1	1	1	1	1	1	0	3	8	1	0	1	0	0	0	0	0	0	9
41	61	1	0	1	1	0	1	1	1	1	0	1	1	1	0	1	1	1	0	0	1	1	0	0	0	1	0	0	0	0	0	0	0	0	0	1	0	4	5	3	0	0	0	0	0	0	0	0	6
41	62	1	0	0	0	0	1	1	1	1	1	1	1	0	0	1	1	1	1	0	0	0	0	1	0	1	1	0	0	0	0	0	0	1	0	1	0	5	8	2	0	0	0	0	0	0	0	0	9
41	63	0	1	0	0	0	0	0	0	0	0	1	1	0	0	0	1	0	0	1	0	1	1	1	1	1	1	1	1	0	1	1	1	0	1	0	0	1	4	1	0	1	0	0	1	0	0	0	4
41	64	1	0	1	1	1	1	1	1	1	0	1	1	1	0	1	1	1	0	0	0	0	0	0	0	1	0	0	1	0	0	0	0	0	1	0	1	1	7	1	0	0	0	0	0	0	0	0	8
41	65	1	0	1	1	1	1	1	1	0	1	0	1	1	0	0	0	0	1	0	0	0	0	1	0	0	0	0	1	1	0	0	0	0	1	0	0	1	6	2	0	0	0	0	0	0	0	0	5
41	66	0	1	0	0	0	0	1	0	1	0	0	0	0	0	0	0	1	1	0	0	1	1	1	1	0	0	1	0	1	1	0	1	1	1	0	0	5	3	0	0	0	0	0	2	0	2	0	3
41	67	0	1	0	1	0	0	0	0	0	0	1	1	1	0	0	0	1	0	1	1	1	1	1	1	1	1	0	0	1	0	1	0	1	1	1	1	3	5	1	0	1	0	0	1	0	0	0	2
41	68	1	0	1	1	0	1	1	0	1	1	0	1	1	1	1	1	1	0	1	0	1	1	1	0	0	0	0	1	0	0	1	0	0	0	0	0	6	6	1	0	0	0	0	2	0	0	0	5
41	69	0	0	0	0	0	0	0	0	0	0	0	0	0	0	0	0	0	0	0	0	0	0	0	0	0	0	0	0	0	0	0	0	0	0	0	0	0	0	0	0	0	0	0	0	0	0	0	0
41	70	0	1	0	1	0	0	0	0	1	1	0	1	0	0	0	0	0	0	0	1	1	1	1	0	1	1	0	1	1	0	1	0	1	1	0	0	4	6	1	0	0	0	0	0	0	0	0	5
41	71	1	0	1	1	0	1	1	0	1	0	1	0	0	0	1	1	1	1	0	1	0	0	0	0	0	0	0	0	0	0	0	0	0	0	0	0	4	4	1	0	0	1	0	1	2	1	1	3
41	72	0	1	1	0	1	1	0	1	0	0	1	0	1	0	0	0	0	0	1	1	1	1	1	0	1	1	1	1	0	1	0	1	1	0	1	0	8	8	1	0	0	0	0	1	0	0	0	6
41	73	0	0	0	0	0	0	0	0	0	0	0	0	0	0	0	0	0	0	0	0	0	0	0	0	0	0	0	0	0	0	0	0	0	0	0	0	0	0	0	0	0	0	0	0	0	0	0	0
41	74	0	1	0	0	0	1	0	0	1	0	0	1	0	0	0	0	0	0	1	1	0	1	1	1	1	1	1	1	1	1	1	1	1	0	0	0	3	4	1	0	1	0	1	2	0	0	0	5
41	75	1	1	1	1	1	1	1	1	1	1	1	1	1	1	1	1	1	1	1	1	1	1	1	1	1	1	1	1	1	1	1	1	1	1	0	0	7	7	1	0	0	0	0	0	0	0	0	6
41	76	0	0	0	0	0	0	0	0	0	0	0	0	0	0	0	0	0	0	0	0	0	0	0	0	0	0	0	0	0	0	0	0	0	0	0	0	0	0	0	0	0	0	0	0	0	0	0	0
41	77	0	1	0	0	0	0	1	1	0	0	0	0	0	0	0	0	1	0	1	1	1	1	1	1	1	1	0	1	1	1	1	0	0	0	0	0	0	0	0	0	0	0	0	0	0	0	0	0
41	78	0	0	0	0	0	0	0	0	0	0	0	0	0	0	0	0	0	0	0	0	0	0	0	0	0	0	0	0	0	0	0	0	0	0	0	0	0	0	0	0	0	0	0	0	0	0	0	0
41	79	1	1	1	1	1	1	1	1	1	1	1	1	1	1	1	1	1	1	1	1	1	1	1	1	1	1	1	1	1	1	1	1	1	1	2	0	4	8	1	0	1	0	0	0	0	0	0	8
41	80	1	1	1	1	1	1	1	1	1	1	1	1	1	1	1	1	1	1	1	1	1	1	1	1	1	1	1	1	1	1	1	1	1	1	0	0	5	5	0	0	0	0	0	0	0	0	0	4
41	81	0	0	0	0	0	0	0	0	0	0	0	0	0	0	0	0	0	0	0	0	0	0	0	0	0	0	0	0	0	0	0	0	0	0	0	0	0	0	0	0	0	0	0	0	0	0	0	0
41	82	1	1	1	1	1	1	1	1	1	1	1	1	1	1	1	1	1	1	1	1	1	1	1	1	1	1	1	1	1	1	1	1	1	1	1	0	2	6	2	0	0	0	0	1	0	0	0	5
41	83	0	0	0	0	0	0	0	0	0	0	0	0	0	0	0	0	0	0	0	0	0	0	0	0	0	0	0	0	0	0	0	0	0	0	0	0	0	0	0	0	0	0	0	0	0	0	0	0
41	84	1	0	1	1	1	0	1	0	1	0	1	0	1	0	1	1	1	1	0	0	0	0	1	1	0	0	0	0	0	0	0	1	1	0	0	0	3	7	1	0	0	0	0	1	0	1	0	6
41	85	1	0	1	1	1	1	0	1	1	1	1	0	1	1	1	1	1	1	0	0	0	0	0	0	0	0	0	0	1	1	0	1	0	0	0	0	3	4	1	0	0	0	0	0	0	0	0	8
41	86	1	0	1	1	1	1	0	0	0	0	0	1	1	1	1	0	1	1	0	0	1	0	0	0	0	1	1	1	1	0	1	0	0	0	1	0	3	4	0	0	1	0	0	1	0	0	0	7
41	87	0	0	0	0	0	0	0	0	0	0	0	0	0	0	0	0	0	0	0	0	0	0	0	0	0	0	0	0	0	0	0	0	0	0	0	0	0	0	0	0	0	0	0	0	0	0	0	0
41	88	1	0	1	1	0	1	0	1	1	0	1	1	1	1	0	1	1	1	1	0	0	0	0	0	0	1	0	1	0	0	1	0	0	0	1	0	3	7	2	1	0	0	0	0	0	0	0	5
41	89	0	0	0	0	0	0	0	0	0	0	0	0	0	0	0	0	0	0	0	0	0	0	0	0	0	0	0	0	0	0	0	0	0	0	0	0	0	0	0	0	0	0	0	0	0	0	0	0
41	90	0	1	1	0	0	1	0	0	0	0	0	1	0	0	0	1	0	0	0	1	0	1	1	1	1	0	1	1	1	1	0	1	0	0	0	0	0	1	0	0	0	0	0	0	0	0	0	0
41	91	0	0	0	0	0	0	0	0	0	0	0	0	0	0	0	0	0	0	0	0	0	0	0	0	0	0	0	0	0	0	0	0	0	0	0	0	0	0	0	0	0	0	0	0	0	0	0	0
41	92	1	1	1	1	1	1	1	1	1	1	1	1	1	1	1	1	1	1	1	1	1	1	1	1	1	1	1	1	1	1	1	1	1	1	0	0	3	5	0	0	2	0	0	0	0	0	0	6
41	93	0	0	0	0	0	0	0	0	0	0	0	0	0	0	0	0	0	0	0	0	0	0	0	0	0	0	0	0	0	0	0	0	0	0	0	0	0	0	0	0	0	0	0	0	0	0	0	0
41	94	1	0	0	0	1	1	1	1	1	0	0	1	1	1	1	1	1	1	0	0	0	0	0	0	0	0	0	1	0	1	0	0	0	0	0	0	5	7	3	0	1	0	0	1	0	0	0	5
41	95	0	1	0	0	0	0	0	1	0	0	0	0	1	0	0	0	0	0	1	1	1	1	1	1	1	1	1	1	1	1	1	0	1	1	1	0	4	7	0	0	1	0	0	0	0	0	0	4
41	96	1	0	1	1	1	0	1	0	1	1	1	1	1	1	1	1	1	1	0	1	0	0	1	0	0	1	0	0	0	0	0	0	0	0	0	0	5	3	1	0	0	0	0	0	0	0	0	3
41	97	1	0	0	1	1	1	1	1	0	1	1	1	1	0	1	1	1	1	0	1	0	0	1	0	0	0	0	0	0	1	0	0	0	0	0	0	0	3	0	0	0	0	0	0	0	0	0	1
41	98	1	0	1	1	0	1	1	0	1	1	1	1	1	0	0	0	1	1	1	0	0	1	1	0	0	0	0	0	0	0	0	0	1	0	0	0	3	4	1	0	0	0	0	0	0	0	0	4
41	99	1	1	1	1	1	1	1	1	1	1	1	1	1	1	1	1	1	1	1	1	1	1	1	1	1	1	1	1	1	1	1	1	1	1	0	0	4	4	1	0	0	0	0	0	0	0	0	7
41	100	0	0	0	0	0	0	0	0	0	0	0	0	0	0	0	0	0	0	0	0	0	0	0	0	0	0	0	0	0	0	0	0	0	0	0	0	0	0	0	0	0	0	0	0	0	0	0	0
41	101	1	0	1	0	1	1	1	1	1	1	1	1	1	1	1	1	1	1	0	0	0	1	0	1	1	0	0	0	1	0	0	0	0	0	0	0	5	6	1	0	0	0	0	0	0	0	0	7
41	102	0	1	0	0	0	0	0	0	0	1	0	1	0	1	1	0	0	0	0	1	1	1	1	1	1	0	1	1	0	0	1	1	0	1	1	0	3	2	0	0	0	0	0	1	0	0	0	1
41	103	0	0	0	0	0	0	0	0	0	0	0	0	0	0	0	0	0	0	0	0	0	0	0	0	0	0	0	0	0	0	0	0	0	0	0	0	0	0	0	0	0	0	0	0	0	0	0	0
41	104	0	0	0	0	0	0	0	0	0	0	0	0	0	0	0	0	0	0	0	0	0	0	0	0	0	0	0	0	0	0	0	0	0	0	0	0	0	0	0	0	0	0	0	0	0	0	0	0
41	105	0	0	0	0	0	0	0	0	0	0	0	0	0	0	0	0	0	0	0	0	0	0	0	0	0	0	0	0	0	0	0	0	0	0	0	0	0	0	0	0	0	0	0	0	0	0	0	0
41	106	0	0	0	0	0	0	0	0	0	0	0	0	0	0	0	0	0	0	0	0	0	0	0	0	0	0	0	0	0	0	0	0	0	0	0	0	0	0	0	0	0	0	0	0	0	0	0	0
41	107	1	0	1	0	1	1	1	1	1	1	1	1	1	1	1	1	1	0	0	0	1	0	0	0	1	0	1	0	1	1	1	1	0	0	0	0	2	5	1	0	0	0	0	0	0	0	0	8
41	108	1	0	1	1	1	1	1	1	1	0	1	1	0	1	1	1	1	1	0	0	0	0	1	1	0	0	0	0	0	0	1	1	0	1	0	0	1	3	1	0	0	0	0	0	0	0	0	3
41	109	0	1	0	1	0	1	0	0	0	0	0	0	0	1	1	0	0	0	1	1	1	0	0	0	1	1	0	1	1	0	1	1	0	0	0	1	4	5	1	0	0	0	0	0	1	0	0	0
41	110	0	0	0	0	0	0	0	0	0	0	0	0	0	0	0	0	0	0	0	0	0	0	0	0	0	0	0	0	0	0	0	0	0	0	0	0	0	0	0	0	0	0	0	0	0	0	0	0
41	111	1	1	1	1	1	1	1	1	1	1	1	1	1	1	1	1	1	1	1	1	1	1	1	1	1	1	1	1	1	1	1	1	1	1	1	0	9	7	1	0	2	0	0	0	0	0	0	7
41	112	1	1	1	1	1	1	1	1	1	1	1	1	1	1	1	1	1	1	1	1	1	1	1	1	1	1	1	1	1	1	1	1	1	1	0	0	5	3	1	0	0	0	0	1	0	0	0	2
41	113	0	0	0	0	0	0	0	0	0	0	0	0	0	0	0	0	0	0	0	0	0	0	0	0	0	0	0	0	0	0	0	0	0	0	0	0	0	0	0	0	0	0	0	0	0	0	0	0
41	114	1	1	1	1	1	1	1	1	1	1	1	1	1	1	1	1	1	1	1	1	1	1	1	1	1	1	1	1	1	1	1	1	1	1	1	0	4	6	1	0	0	0	1	0	0	0	0	4
41	115	0	1	1	0	0	1	0	0	1	1	0	0	0	0	0	0	0	1	1	0	1	1	1	1	1	1	1	1	1	0	1	1	1	1	0	0	2	5	0	0	1	0	0	0	0	0	0	4
41	116	0	1	0	0	0	0	0	0	0	1	0	0	0	1	1	0	0	1	1	1	0	0	0	1	1	1	1	1	1	1	1	1	1	1	0	0	5	6	1	0	0	0	0	1	0	0	0	6
41	117	0	1	0	0	0	1	0	0	1	0	0	1	0	1	0	1	0	1	1	1	1	1	1	1	1	0	1	1	1	0	0	1	1	1	0	0	4	7	0	0	1	0	0	0	0	0	0	6
41	118	0	0	0	0	0	0	0	0	0	0	0	0	0	0	0	0	0	0	0	0	0	0	0	0	0	0	0	0	0	0	0	0	0	0	0	0	0	0	0	0	0	0	0	0	0	0	0	0
41	119	1	1	1	1	1	1	1	1	1	1	1	1	1	1	1	1	1	1	1	1	1	1	1	1	1	1	1	1	1	1	1	1	1	1	0	1	5	8	1	0	1	0	0	0	0	0	0	5
41	120	1	0	1	0	1	1	0	1	1	1	1	1	1	1	1	1	1	1	1	0	1	1	1	1	0	0	0	0	0	0	0	0	0	0	1	0	4	9	2	0	0	0	0	0	0	0	0	5
41	121	0	1	0	0	1	0	0	0	0	0	1	0	1	0	0	0	0	0	0	1	1	1	1	1	1	1	0	1	1	1	0	1	0	1	0	0	5	6	1	0	0	0	0	0	0	0	0	6
41	122	1	1	1	1	1	1	1	1	1	1	1	1	1	1	1	1	1	1	1	1	1	1	1	1	1	1	1	1	1	1	1	1	1	1	0	0	3	5	1	0	0	0	0	0	0	0	0	7
41	123	1	1	1	1	1	1	1	1	1	1	1	1	1	1	1	1	1	1	1	1	1	1	1	1	1	1	1	1	1	1	1	1	1	1	0	0	4	6	0	0	0	0	0	0	0	0	0	5
41	124	1	0	1	0	1	0	1	1	1	1	1	1	0	1	0	0	1	0	1	0	0	0	1	1	1	0	1	0	1	0	0	0	0	0	0	0	4	6	1	0	0	0	0	0	0	0	0	5
41	125	1	0	1	0	0	0	1	1	1	1	0	1	1	0	1	1	0	1	1	0	0	0	0	0	1	0	0	1	0	0	1	0	0	0	0	0	1	6	0	0	0	0	0	0	0	0	0	2
41	126	0	0	0	0	0	0	0	0	0	0	0	0	0	0	0	0	0	0	0	0	0	0	0	0	0	0	0	0	0	0	0	0	0	0	0	0	0	0	0	0	0	0	0	0	0	0	0	0
41	127	1	1	1	1	1	1	1	1	1	1	1	1	1	1	1	1	1	1	1	1	1	1	1	1	1	1	1	1	1	1	1	1	1	1	2	0	5	8	0	0	2	0	0	0	0	0	0	9
41	128	1	0	1	0	1	1	0	1	1	0	1	1	1	1	0	1	1	1	1	0	0	0	0	0	0	0	0	1	0	0	0	1	0	0	0	0	4	8	1	0	0	0	0	1	0	0	0	6
41	129	0	0	0	0	0	0	0	0	0	0	0	0	0	0	0	0	0	0	0	0	0	0	0	0	0	0	0	0	0	0	0	0	0	0	0	0	0	0	0	0	0	0	0	0	0	0	0	0
41	130	0	0	0	0	0	0	0	0	0	0	0	0	0	0	0	0	0	0	0	0	0	0	0	0	0	0	0	0	0	0	0	0	0	0	0	0	0	0	0	0	0	0	0	0	0	0	0	0
41	131	0	1	0	0	0	1	0	1	0	0	0	0	0	0	1	0	0	0	1	1	0	1	0	1	1	1	0	1	1	1	1	1	1	0	1	0	3	4	0	0	0	0	0	0	0	0	0	5
41	132	1	0	1	1	1	1	1	1	1	1	1	1	0	1	0	1	0	1	0	0	1	0	0	0	0	0	1	0	0	1	1	1	1	0	0	0	6	6	1	0	2	0	0	1	0	0	0	4
41	133	0	0	0	0	0	0	0	0	0	0	0	0	0	0	0	0	0	0	0	0	0	0	0	0	0	0	0	0	0	0	0	0	0	0	0	0	0	0	0	0	0	0	0	0	0	0	0	0
41	134	1	0	0	0	1	1	0	1	0	0	0	0	0	1	1	1	0	1	0	0	0	1	0	0	0	1	1	1	0	0	0	1	0	0	0	0	4	5	2	0	0	0	0	0	0	0	0	6
41	135	0	0	0	0	0	0	0	0	0	0	0	0	0	0	0	0	0	0	0	0	0	0	0	0	0	0	0	0	0	0	0	0	0	0	0	0	0	0	0	0	0	0	0	0	0	0	0	0
41	136	1	0	1	1	1	1	1	1	1	1	1	0	1	0	1	1	1	1	0	0	0	0	0	1	0	1	0	0	0	0	0	0	0	0	0	0	4	5	2	0	1	0	0	1	0	0	0	7
41	137	0	0	0	0	0	0	0	0	0	0	0	0	0	0	0	0	0	0	0	0	0	0	0	0	0	0	0	0	0	0	0	0	0	0	0	0	0	0	0	0	0	0	0	0	0	0	0	0
41	138	1	0	1	1	0	1	1	1	1	1	1	0	1	0	1	0	0	1	0	0	0	1	1	0	0	1	0	0	1	0	0	1	0	0	0	0	4	7	1	0	2	0	0	1	0	0	0	8
41	139	0	1	0	0	1	1	1	1	0	0	0	0	1	0	0	1	0	0	0	1	1	1	1	1	1	1	0	1	1	1	1	0	1	0	0	0	2	5	0	0	0	0	0	0	0	0	0	3
41	140	0	0	0	0	0	0	0	0	0	0	0	0	0	0	0	0	0	0	0	0	0	0	0	0	0	0	0	0	0	0	0	0	0	0	0	0	0	0	0	0	0	0	0	0	0	0	0	0
41	141	1	0	1	1	1	1	0	0	1	1	1	1	1	1	1	1	1	1	0	0	0	0	0	0	0	0	1	1	0	1	0	1	0	0	0	0	2	6	1	0	0	0	0	0	0	0	0	7
41	142	0	1	1	1	0	1	1	0	0	0	0	0	0	0	0	0	0	1	1	1	1	0	1	1	1	1	1	1	0	0	0	1	1	1	1	1	6	7	1	0	1	0	0	1	1	0	1	6
41	143	0	0	0	0	0	0	0	0	0	0	0	0	0	0	0	0	0	0	0	0	0	0	0	0	0	0	0	0	0	0	0	0	0	0	0	0	0	0	0	0	0	0	0	0	0	0	0	0
41	144	1	0	1	1	1	1	0	1	1	1	1	1	1	1	1	1	1	1	1	1	1	1	1	0	0	0	0	1	0	1	0	0	0	0	0	1	6	7	3	0	2	0	0	0	0	0	0	7
41	145	1	0	1	1	1	1	0	0	1	1	1	1	1	0	1	1	1	1	0	0	0	0	0	0	0	0	0	0	1	1	0	0	0	1	0	0	3	6	2	0	1	0	0	0	0	0	0	7
41	146	0	1	0	0	0	0	1	0	0	0	0	1	1	0	0	0	0	0	1	1	0	1	1	1	1	0	1	1	0	1	1	1	0	1	0	1	0	6	0	0	0	0	0	0	0	0	0	3
41	147	1	0	0	1	1	0	0	1	0	1	1	1	0	0	1	1	1	1	0	0	0	0	0	0	0	1	0	0	1	0	0	1	0	0	0	0	6	7	1	0	0	0	0	0	0	0	0	5
41	148	0	1	0	0	0	0	0	1	0	1	0	0	0	0	0	0	1	0	0	0	0	1	0	1	1	1	1	1	0	1	1	1	1	1	0	0	5	5	2	0	1	0	0	0	0	0	0	6
41	149	0	1	0	0	1	0	0	0	0	0	0	0	1	1	0	0	0	0	1	1	0	1	0	1	1	1	1	1	0	1	1	1	1	1	0	1	3	9	2	0	1	0	0	0	0	0	0	5
41	150	0	0	0	0	0	0	0	0	0	0	0	0	0	0	0	0	0	0	0	0	0	0	0	0	0	0	0	0	0	0	0	0	0	0	0	0	0	0	0	0	0	0	0	0	0	0	0	0
41	151	1	1	1	1	1	1	1	1	1	1	1	1	1	1	1	1	1	1	1	1	1	1	1	1	1	1	1	1	1	1	1	1	1	1	0	0	5	7	2	0	1	0	0	0	0	0	0	6
41	152	0	0	0	0	0	0	0	0	0	0	0	0	0	0	0	0	0	0	0	0	0	0	0	0	0	0	0	0	0	0	0	0	0	0	0	0	0	0	0	0	0	0	0	0	0	0	0	0
41	153	0	0	0	0	0	0	0	0	0	0	0	0	0	0	0	0	0	0	0	0	0	0	0	0	0	0	0	0	0	0	0	0	0	0	0	0	0	0	0	0	0	0	0	0	0	0	0	0
41	154	0	1	0	0	0	0	0	0	0	1	1	0	0	0	1	0	0	0	1	1	0	1	1	1	1	1	1	0	1	0	1	0	1	0	0	0	0	2	0	0	0	0	0	0	0	0	0	2
41	155	0	1	0	0	1	1	0	1	1	0	0	0	0	1	0	0	0	0	0	1	1	1	1	1	0	1	0	1	0	1	1	1	1	1	0	0	4	5	1	0	0	0	0	0	0	0	0	7
41	156	1	1	1	1	1	1	1	1	1	1	1	1	1	1	1	1	1	1	1	1	1	1	1	1	1	1	1	1	1	1	1	1	1	1	1	1	4	9	1	0	0	0	0	0	0	0	0	8
41	157	0	1	0	0	0	1	0	0	0	0	0	0	0	0	1	0	0	0	1	1	0	1	1	1	1	0	1	1	0	0	1	1	1	1	1	0	3	3	1	0	0	0	0	2	0	0	0	2
41	158	1	0	0	1	1	1	1	1	0	1	0	1	1	1	0	0	0	1	0	0	0	0	0	0	0	0	1	0	0	1	0	0	0	0	0	0	0	7	0	0	0	0	0	1	0	0	0	1
41	159	0	1	1	0	0	0	0	0	0	0	1	0	0	1	1	0	0	0	0	0	1	1	1	1	1	1	1	0	1	1	1	1	0	1	0	0	0	1	1	0	0	0	0	0	0	0	0	1
41	160	0	1	0	1	0	0	0	0	0	0	0	1	0	0	0	1	1	0	1	1	0	1	0	1	1	1	1	1	1	1	0	1	0	1	1	0	7	5	0	0	0	0	0	2	0	0	0	6
41	161	1	1	1	1	1	1	1	1	1	1	1	1	1	1	1	1	1	1	1	1	1	1	1	1	1	1	1	1	1	1	1	1	1	1	0	1	6	7	1	0	0	0	0	0	0	0	0	7
41	162	0	0	0	0	0	0	0	0	0	0	0	0	0	0	0	0	0	0	0	0	0	0	0	0	0	0	0	0	0	0	0	0	0	0	0	0	0	0	0	0	0	0	0	0	0	0	0	0
41	163	1	1	1	1	1	1	1	1	1	1	1	1	1	1	1	1	1	1	1	1	1	1	1	1	1	1	1	1	1	1	1	1	1	1	0	0	7	7	1	0	3	0	0	0	0	0	0	7
41	164	0	1	0	0	1	0	0	1	1	0	0	0	0	0	0	0	0	0	1	1	1	1	0	0	1	1	1	1	0	1	0	1	1	1	1	0	5	6	1	0	0	0	0	2	0	0	0	5
41	165	0	0	0	0	0	0	0	0	0	0	0	0	0	0	0	0	0	0	0	0	0	0	0	0	0	0	0	0	0	0	0	0	0	0	0	0	0	0	0	0	0	0	0	0	0	0	0	0
41	166	0	1	1	0	0	0	0	0	0	0	0	0	0	0	0	0	1	0	1	0	1	1	1	1	1	0	1	0	1	1	1	1	0	1	0	0	0	4	0	0	0	0	0	0	0	0	0	0
41	167	0	0	0	0	0	0	0	0	0	0	0	0	0	0	0	0	0	0	0	0	0	0	0	0	0	0	0	0	0	0	0	0	0	0	0	0	0	0	0	0	0	0	0	0	0	0	0	0
41	168	0	1	0	0	0	0	0	0	1	0	0	0	0	0	0	0	0	0	0	1	1	1	1	0	0	1	1	1	1	1	1	1	1	1	0	0	7	3	1	0	0	0	0	0	0	0	0	7
41	169	1	1	1	1	1	1	1	1	1	1	1	1	1	1	1	1	1	1	1	1	1	1	1	1	1	1	1	1	1	1	1	1	1	1	0	0	4	7	1	0	1	0	0	1	0	0	0	6
41	170	0	1	0	1	1	1	1	0	0	0	0	0	0	0	0	0	0	0	0	1	1	1	1	0	1	0	0	1	1	1	1	1	1	1	0	0	6	4	0	0	0	0	0	0	0	0	0	7
41	171	0	1	0	0	0	0	0	1	0	0	0	0	1	0	0	0	0	0	0	0	1	1	1	0	1	1	1	1	1	0	1	1	1	1	0	0	5	5	1	0	0	0	0	0	0	0	0	4
41	172	1	0	1	1	0	1	1	1	0	1	0	0	1	1	1	1	1	1	0	1	0	0	0	1	0	0	0	0	0	1	1	0	0	0	1	0	4	5	1	0	1	0	0	1	0	0	0	7
41	173	1	1	1	1	1	1	1	1	1	1	1	1	1	1	1	1	1	1	1	1	1	1	1	1	1	1	1	1	1	1	1	1	1	1	0	0	5	7	1	0	2	0	0	1	0	0	0	8
41	174	1	1	1	1	1	1	1	1	1	1	1	1	1	1	1	1	1	1	1	1	1	1	1	1	1	1	1	1	1	1	1	1	1	1	1	0	4	6	1	0	0	0	0	0	0	0	0	7
41	175	0	1	1	0	0	0	0	0	0	0	1	0	1	1	1	0	0	0	1	1	1	1	1	1	1	1	0	0	1	1	1	1	0	1	0	0	3	4	0	0	0	0	0	0	0	1	1	6
41	176	0	0	0	0	0	0	0	0	0	0	0	0	0	0	0	0	0	0	0	0	0	0	0	0	0	0	0	0	0	0	0	0	0	0	0	0	0	0	0	0	0	0	0	0	0	0	0	0
41	177	0	1	0	0	0	1	0	0	0	0	0	0	0	0	0	0	1	0	1	1	1	0	1	1	1	1	1	1	1	1	1	1	1	1	1	0	5	3	2	0	2	0	0	1	0	0	0	5
41	178	1	0	0	1	0	0	1	1	1	0	0	1	1	1	1	0	1	1	0	0	0	0	0	0	0	0	0	0	1	0	1	0	0	0	0	0	4	4	0	0	0	0	0	0	1	1	1	7
41	179	0	1	1	0	0	0	0	0	0	0	1	0	1	0	0	0	1	1	1	1	1	0	1	1	1	1	1	0	1	1	1	1	1	1	0	0	3	6	1	0	1	0	0	0	1	0	0	4
41	180	1	0	0	0	0	1	1	1	1	1	1	1	0	1	1	1	1	1	1	0	0	0	0	0	0	0	0	0	0	0	0	1	0	0	0	0	1	3	1	0	0	0	0	1	0	0	0	3
41	181	0	1	1	0	1	0	1	0	0	0	0	0	1	0	0	0	1	0	1	1	0	1	1	1	1	1	0	1	1	1	1	1	1	1	0	0	1	5	0	0	0	0	0	2	0	0	0	5
41	182	0	1	0	0	1	0	0	0	0	0	0	0	0	0	1	0	1	0	1	0	1	1	1	1	1	1	0	0	1	1	1	0	1	0	0	0	6	6	2	0	0	0	0	0	1	0	0	6
41	183	0	0	0	0	0	0	0	0	0	0	0	0	0	0	0	0	0	0	0	0	0	0	0	0	0	0	0	0	0	0	0	0	0	0	0	0	0	0	0	0	0	0	0	0	0	0	0	0
41	184	0	0	0	0	0	0	0	0	0	0	0	0	0	0	0	0	0	0	0	0	0	0	0	0	0	0	0	0	0	0	0	0	0	0	0	0	0	0	0	0	0	0	0	0	0	0	0	0
41	185	1	0	1	0	1	1	1	1	0	1	1	0	0	1	1	0	1	0	0	0	0	1	0	0	1	0	1	0	1	1	1	1	0	0	0	0	4	4	0	0	1	0	0	0	0	0	0	6
41	186	0	0	0	0	0	0	0	0	0	0	0	0	0	0	0	0	0	0	0	0	0	0	0	0	0	0	0	0	0	0	0	0	0	0	0	0	0	0	0	0	0	0	0	0	0	0	0	0
41	187	1	0	1	1	1	1	1	1	0	0	1	1	1	0	1	1	1	1	0	0	0	0	1	1	0	0	0	0	0	0	0	1	1	1	0	0	5	7	1	0	0	0	0	1	0	0	0	9
41	188	1	0	1	1	1	1	1	1	1	0	1	1	0	1	1	1	0	1	0	0	0	0	1	0	1	0	1	1	1	0	1	0	0	0	0	0	2	4	2	0	0	0	0	0	0	0	0	6
41	189	1	0	1	1	1	1	0	1	1	1	1	1	1	0	1	1	1	0	1	0	0	1	1	0	1	0	0	1	0	0	0	0	1	1	0	0	4	7	1	1	0	0	0	0	0	0	0	5
41	190	0	0	0	0	0	0	0	0	0	0	0	0	0	0	0	0	0	0	0	0	0	0	0	0	0	0	0	0	0	0	0	0	0	0	0	0	0	0	0	0	0	0	0	0	0	0	0	0
41	191	0	0	0	0	0	0	0	0	0	0	0	0	0	0	0	0	0	0	0	0	0	0	0	0	0	0	0	0	0	0	0	0	0	0	0	0	0	0	0	0	0	0	0	0	0	0	0	0
41	192	0	1	0	1	0	0	1	0	0	0	0	0	0	0	0	1	0	1	1	1	1	1	1	0	1	1	1	1	0	1	1	1	1	1	0	0	0	1	0	0	0	0	0	1	0	0	0	0
41	193	0	1	1	0	0	0	0	0	0	0	0	0	0	0	0	0	0	0	0	0	1	1	0	1	1	0	0	1	1	1	1	1	1	1	0	0	4	5	0	0	0	0	0	0	0	0	0	2
41	194	1	0	1	1	1	1	1	1	0	0	1	1	1	0	0	0	1	0	0	0	0	1	0	0	0	0	0	1	0	0	0	1	0	0	0	0	2	5	1	0	0	0	0	0	0	0	0	4
41	195	1	1	1	1	1	1	1	1	1	1	1	1	1	1	1	1	1	1	1	1	1	1	1	1	1	1	1	1	1	1	1	1	1	1	0	1	8	6	1	0	0	0	0	0	0	0	0	5
41	196	1	0	1	1	0	1	1	1	1	1	0	1	1	1	1	1	1	1	1	0	0	0	0	0	0	1	0	0	0	0	0	0	0	1	1	0	2	6	0	0	0	0	0	1	1	0	0	3
41	197	0	1	1	0	0	0	0	0	0	1	1	1	1	1	0	0	0	0	1	1	1	1	1	1	0	1	1	1	1	1	0	1	1	1	0	0	3	6	1	0	1	0	0	1	0	0	0	4
41	198	1	1	1	1	1	1	1	1	1	1	1	1	1	1	1	1	1	1	1	1	1	1	1	1	1	1	1	1	1	1	1	1	1	1	1	0	7	7	0	0	1	0	0	1	0	0	0	7
41	199	0	1	0	0	0	0	0	0	0	0	1	1	0	1	0	0	0	1	1	1	1	1	1	1	0	1	1	0	1	1	1	1	1	1	0	0	5	8	1	0	0	0	0	1	0	0	0	2
41	200	0	0	0	0	0	0	0	0	0	0	0	0	0	0	0	0	0	0	0	0	0	0	0	0	0	0	0	0	0	0	0	0	0	0	0	0	0	0	0	0	0	0	0	0	0	0	0	0
41	201	1	0	1	1	1	1	0	1	0	1	0	1	1	0	1	1	1	1	0	0	0	1	0	1	0	0	0	0	1	1	1	0	1	0	0	0	2	5	1	0	1	0	0	0	0	0	0	4
41	202	1	1	1	1	1	1	1	1	1	1	1	1	1	1	1	1	1	1	1	1	1	1	1	1	1	1	1	1	1	1	1	1	1	1	1	0	5	5	0	0	0	0	0	0	0	0	0	7
41	203	0	0	0	0	0	0	0	0	0	0	0	0	0	0	0	0	0	0	0	0	0	0	0	0	0	0	0	0	0	0	0	0	0	0	0	0	0	0	0	0	0	0	0	0	0	0	0	0
41	204	0	0	0	0	0	0	0	0	0	0	0	0	0	0	0	0	0	0	0	0	0	0	0	0	0	0	0	0	0	0	0	0	0	0	0	0	0	0	0	0	0	0	0	0	0	0	0	0
41	205	1	0	0	1	1	1	1	1	1	1	1	1	0	1	0	1	1	1	0	0	0	0	0	0	0	0	0	0	0	0	0	1	0	0	0	0	4	4	0	0	1	0	0	0	0	0	1	6
41	206	0	1	0	0	0	1	0	1	0	0	0	0	0	0	0	0	0	0	1	1	1	1	1	1	1	1	1	1	1	1	1	0	1	1	0	0	2	4	1	0	0	0	0	0	0	0	0	7
41	207	1	1	1	1	1	1	1	1	1	1	1	1	1	1	1	1	1	1	1	1	1	1	1	1	1	1	1	1	1	1	1	1	1	1	1	1	4	6	0	0	1	0	0	1	0	0	0	5
41	208	1	1	1	1	1	1	1	1	1	1	1	1	1	1	1	1	1	1	1	1	1	1	1	1	1	1	1	1	1	1	1	1	1	1	1	0	3	6	0	0	2	0	0	0	0	0	0	3
41	209	0	0	0	0	0	0	0	0	0	0	0	0	0	0	0	0	0	0	0	0	0	0	0	0	0	0	0	0	0	0	0	0	0	0	0	0	0	0	0	0	0	0	0	0	0	0	0	0
41	210	0	1	0	1	1	0	0	0	0	0	0	1	0	1	0	1	0	1	1	1	0	1	1	0	1	0	1	1	1	1	1	1	1	1	0	0	5	4	1	0	1	0	0	1	0	0	0	4
41	211	1	1	1	1	1	1	1	1	1	1	1	1	1	1	1	1	1	1	1	1	1	1	1	1	1	1	1	1	1	1	1	1	1	1	0	0	2	7	2	0	0	0	0	0	0	0	0	5
41	212	0	0	0	0	0	0	0	0	0	0	0	0	0	0	0	0	0	0	0	0	0	0	0	0	0	0	0	0	0	0	0	0	0	0	0	0	0	0	0	0	0	0	0	0	0	0	0	0
41	213	1	1	1	1	1	1	1	1	1	1	1	1	1	1	1	1	1	1	1	1	1	1	1	1	1	1	1	1	1	1	1	1	1	1	1	1	5	3	1	0	1	0	0	0	0	0	0	4
41	214	0	0	0	0	0	0	0	0	0	0	0	0	0	0	0	0	0	0	0	0	0	0	0	0	0	0	0	0	0	0	0	0	0	0	0	0	0	0	0	0	0	0	0	0	0	0	0	0
41	215	0	0	0	0	0	0	0	0	0	0	0	0	0	0	0	0	0	0	0	0	0	0	0	0	0	0	0	0	0	0	0	0	0	0	0	0	0	0	0	0	0	0	0	0	0	0	0	0
41	216	0	0	0	0	0	0	0	0	0	0	0	0	0	0	0	0	0	0	0	0	0	0	0	0	0	0	0	0	0	0	0	0	0	0	0	0	0	0	0	0	0	0	0	0	0	0	0	0
41	217	0	0	0	0	0	0	0	0	0	0	0	0	0	0	0	0	0	0	0	0	0	0	0	0	0	0	0	0	0	0	0	0	0	0	0	0	0	0	0	0	0	0	0	0	0	0	0	0
41	218	0	1	0	0	0	1	0	0	0	1	1	1	0	0	0	1	0	0	1	1	1	1	0	1	1	1	1	1	0	1	1	1	1	1	1	0	9	6	1	0	2	0	0	0	0	0	0	6
41	219	0	1	0	1	0	0	0	1	0	0	0	1	0	0	0	0	0	0	1	1	1	1	1	0	0	1	1	1	1	1	0	1	1	1	1	1	6	6	0	0	0	0	0	0	0	0	0	3
41	220	1	1	1	1	1	1	1	1	1	1	1	1	1	1	1	1	1	1	1	1	1	1	1	1	1	1	1	1	1	1	1	1	1	1	1	0	4	6	1	0	1	0	0	0	0	0	0	4
41	221	1	0	1	1	0	1	0	1	1	1	0	1	1	0	0	1	0	0	1	0	1	1	0	0	0	0	0	0	0	0	0	0	0	0	1	0	4	7	0	0	0	0	0	0	0	0	0	5
41	222	1	1	1	1	1	1	1	1	1	1	1	1	1	1	1	1	1	1	1	1	1	1	1	1	1	1	1	1	1	1	1	1	1	1	1	0	5	8	3	0	1	0	0	1	0	0	0	8
41	223	1	0	1	0	1	1	1	1	1	1	1	0	1	1	1	1	1	1	0	1	1	0	0	0	0	0	0	0	0	0	0	0	0	0	0	0	2	4	0	0	1	0	0	1	0	0	0	4
41	224	0	1	0	1	0	1	1	0	0	0	0	0	0	0	0	0	0	1	0	1	0	1	1	1	0	1	1	1	1	1	1	1	1	0	0	1	1	5	0	1	0	0	0	0	0	0	0	1
41	225	0	0	0	0	0	0	0	0	0	0	0	0	0	0	0	0	0	0	0	0	0	0	0	0	0	0	0	0	0	0	0	0	0	0	0	0	0	0	0	0	1	0	0	0	0	0	0	0
41	226	1	0	1	1	0	1	1	0	0	1	1	1	1	1	1	0	1	1	0	0	0	0	0	1	0	1	0	1	0	0	0	0	1	0	1	0	1	6	2	0	0	0	0	0	0	0	0	7
41	227	0	1	1	1	1	0	1	1	0	0	0	1	0	0	0	0	1	0	1	1	1	1	0	1	0	1	1	0	1	1	1	1	0	1	2	2	5	7	2	0	0	0	0	0	0	0	0	8
41	228	0	1	0	0	0	0	1	0	0	0	1	1	0	0	0	0	0	1	1	0	1	1	1	1	0	1	1	1	0	1	1	1	1	1	0	0	2	5	1	0	0	0	0	0	0	0	0	4
41	229	1	0	1	1	0	1	1	1	1	1	1	1	0	1	1	0	1	1	1	1	0	0	0	1	0	0	0	0	0	1	1	0	0	0	0	0	7	6	3	0	0	0	0	1	0	0	0	6
41	230	0	0	0	0	0	0	0	0	0	0	0	0	0	0	0	0	0	0	0	0	0	0	0	0	0	0	0	0	0	0	0	0	0	0	0	0	0	0	0	0	0	0	0	0	0	0	0	0
41	231	1	0	1	1	1	0	0	0	1	1	0	1	1	0	1	1	0	1	0	0	0	1	1	0	1	0	1	0	0	0	0	0	0	0	0	0	2	5	1	0	0	0	0	0	0	0	0	7
41	232	0	1	0	0	0	0	0	0	0	0	0	0	0	1	0	0	0	0	0	0	1	1	1	1	1	1	1	1	0	0	0	0	1	0	0	0	6	5	0	0	0	0	0	1	0	0	0	0
41	233	1	1	1	1	1	1	1	1	1	1	1	1	1	1	1	1	1	1	1	1	1	1	1	1	1	1	1	1	1	1	1	1	1	1	1	0	6	6	0	0	1	0	0	1	0	0	0	4
41	234	1	1	1	1	1	1	1	1	1	1	1	1	1	1	1	1	1	1	1	1	1	1	1	1	1	1	1	1	1	1	1	1	1	1	0	0	2	7	3	0	0	0	0	0	0	0	0	5
41	235	0	0	0	0	0	0	0	0	0	0	0	0	0	0	0	0	0	0	0	0	0	0	0	0	0	0	0	0	0	0	0	0	0	0	0	0	0	0	0	0	1	0	0	0	0	0	0	0
41	236	1	1	1	1	1	1	1	1	1	1	1	1	1	1	1	1	1	1	1	1	1	1	1	1	1	1	1	1	1	1	1	1	1	1	2	1	5	7	2	0	1	0	0	0	0	0	0	5
41	237	1	0	1	1	1	1	1	1	1	1	0	1	1	1	1	0	1	1	0	0	0	0	0	0	0	0	0	0	0	0	0	1	0	0	0	0	6	4	1	0	0	0	0	0	1	0	1	6
41	238	1	0	1	1	1	1	1	1	1	1	0	1	0	0	1	1	1	1	0	0	0	0	0	0	0	0	0	0	1	1	1	0	0	0	0	0	0	1	0	0	0	0	0	0	0	0	1	2
41	239	1	1	1	1	1	1	1	1	1	1	1	1	1	1	1	1	1	1	1	1	1	1	1	1	1	1	1	1	1	1	1	1	1	1	0	0	6	6	2	0	3	0	0	1	0	0	0	9
41	240	0	0	0	0	0	0	0	0	0	0	0	0	0	0	0	0	0	0	0	0	0	0	0	0	0	0	0	0	0	0	0	0	0	0	0	0	0	0	0	0	0	0	0	0	0	0	0	0
41	241	0	0	0	0	0	0	0	0	0	0	0	0	0	0	0	0	0	0	0	0	0	0	0	0	0	0	0	0	0	0	0	0	0	0	0	0	0	0	0	0	0	0	0	0	0	0	0	0
41	242	0	0	0	0	0	0	0	0	0	0	0	0	0	0	0	0	0	0	0	0	0	0	0	0	0	0	0	0	0	0	0	0	0	0	0	0	0	0	0	0	0	0	0	0	0	0	0	0
41	243	0	1	1	0	0	0	0	0	1	0	0	0	0	1	0	0	1	0	1	1	1	1	1	1	0	1	1	1	1	1	1	0	1	0	1	0	6	7	3	0	0	0	0	1	0	0	0	6
41	244	0	1	0	0	0	0	1	0	1	0	1	0	0	0	0	0	0	0	1	1	1	0	0	0	1	1	0	1	1	1	1	1	1	1	0	1	5	8	2	0	0	0	0	2	0	0	0	4
41	245	0	0	0	0	0	0	0	0	0	0	0	0	0	0	0	0	0	0	0	0	0	0	0	0	0	0	0	0	0	0	0	0	0	0	0	0	0	0	0	0	0	0	0	0	0	0	0	0
41	246	1	1	1	1	1	1	1	1	1	1	1	1	1	1	1	1	1	1	1	1	1	1	1	1	1	1	1	1	1	1	1	1	1	1	0	1	3	5	2	0	0	0	0	1	0	0	0	7
41	247	1	0	1	1	1	0	1	0	1	1	1	1	0	1	1	1	1	1	0	0	0	1	1	0	0	0	0	0	1	0	0	1	0	1	0	0	4	4	0	0	1	0	0	1	0	0	0	6
41	248	1	0	1	0	0	1	0	1	0	0	1	1	1	1	1	1	0	1	0	0	1	0	1	0	1	1	0	0	0	0	0	0	0	1	0	0	3	8	1	0	0	0	0	1	0	0	0	7
41	249	1	0	0	1	1	1	0	1	1	1	1	0	1	1	1	1	1	1	1	0	1	1	0	0	1	0	0	0	0	0	0	1	0	0	0	0	1	5	0	0	0	0	0	1	0	0	0	4
41	250	0	1	0	0	0	0	0	1	1	0	1	0	0	0	0	0	0	1	0	1	1	1	0	0	0	1	0	1	0	1	0	1	1	1	0	0	2	3	0	0	1	0	0	0	0	0	0	3
41	251	1	1	1	1	1	1	1	1	1	1	1	1	1	1	1	1	1	1	1	1	1	1	1	1	1	1	1	1	1	1	1	1	1	1	1	0	6	6	1	0	2	0	0	0	0	0	0	5
41	252	1	0	1	1	1	1	1	1	1	1	1	1	1	0	1	0	1	1	0	0	0	0	1	0	1	0	0	0	0	1	0	0	0	0	0	0	4	7	2	0	0	0	0	1	0	0	0	3
41	253	0	0	0	0	0	0	0	0	0	0	0	0	0	0	0	0	0	0	0	0	0	0	0	0	0	0	0	0	0	0	0	0	0	0	0	0	0	0	0	0	0	0	0	0	0	0	0	0
41	254	1	1	1	1	1	1	1	1	1	1	1	1	1	1	1	1	1	1	1	1	1	1	1	1	1	1	1	1	1	1	1	1	1	1	1	0	9	6	2	0	1	0	0	2	0	0	0	10
41	255	0	1	0	0	1	0	0	1	1	0	0	0	0	1	0	1	1	0	1	1	0	1	1	1	1	1	1	1	1	1	1	1	1	1	1	0	4	6	1	0	0	0	0	0	0	0	0	4
41	256	0	1	0	0	0	0	0	1	0	0	0	0	0	0	0	0	1	0	1	1	0	1	0	1	1	1	0	1	0	1	0	1	1	0	1	0	7	6	2	0	0	0	0	0	0	0	0	6
51	1	1	1	1	1	1	1	1	1	1	1	1	1	1	1	1	1	1	1	1	1	1	1	1	1	1	1	1	1	1	1	1	1	1	1	0	0	0	1	3	0	0	0	0	0	0	0	0	3
51	2	0	0	0	0	0	0	0	0	0	0	0	0	0	0	0	0	0	0	0	0	0	0	0	0	0	0	0	0	0	0	0	0	0	0	0	0	0	0	0	0	0	0	0	0	0	0	0	0
51	3	1	1	1	1	1	1	1	1	1	1	1	1	1	1	1	1	1	1	1	1	1	1	1	1	1	1	1	1	1	1	1	1	1	1	1	1	4	5	1	0	3	0	0	0	0	0	0	8
51	4	1	1	1	1	1	1	1	1	1	1	1	1	1	1	1	1	1	1	1	1	1	1	1	1	1	1	1	1	1	1	1	1	1	1	0	0	7	6	0	0	0	0	0	0	0	0	0	7
51	5	1	0	1	1	1	1	0	1	1	1	1	1	1	1	0	1	1	1	0	1	0	1	0	1	0	1	0	0	1	0	0	0	0	0	1	0	4	7	3	0	3	0	0	0	0	0	0	9
51	6	0	1	0	0	1	0	0	0	0	0	0	0	0	0	0	0	1	0	1	1	1	1	0	0	0	1	1	0	0	1	1	1	1	0	1	0	3	4	1	0	0	0	0	1	0	0	0	4
51	7	1	0	0	1	0	0	1	1	0	1	1	0	1	1	1	1	1	1	0	1	0	0	0	0	0	0	0	0	0	0	0	0	0	1	0	0	5	5	2	0	1	0	0	0	0	0	0	3
51	8	1	0	0	1	0	1	0	1	0	1	1	1	0	0	1	1	1	0	0	0	0	1	0	0	0	0	0	1	0	1	0	1	0	1	0	0	3	8	1	0	0	0	0	0	0	0	0	6
51	9	0	1	0	0	0	0	1	0	1	0	0	0	0	0	0	0	0	1	1	1	1	1	1	0	1	1	1	1	1	1	1	0	1	0	1	1	4	3	0	0	0	0	0	0	0	0	0	4
51	10	1	0	1	1	1	1	1	1	1	0	1	1	1	1	1	1	1	0	0	0	0	0	1	0	1	0	0	0	1	1	0	0	0	1	0	0	7	4	2	0	0	0	0	0	0	0	0	6
51	11	1	1	1	1	1	1	1	1	1	1	1	1	1	1	1	1	1	1	1	1	1	1	1	1	1	1	1	1	1	1	1	1	1	1	0	0	5	6	0	0	1	0	0	1	0	0	0	11
51	12	1	1	1	1	1	1	1	1	1	1	1	1	1	1	1	1	1	1	1	1	1	1	1	1	1	1	1	1	1	1	1	1	1	1	1	0	5	5	0	0	1	0	0	1	0	0	0	3
51	13	1	0	0	1	1	0	1	1	1	1	0	1	1	1	1	1	1	1	1	0	1	0	1	0	0	1	1	1	1	0	0	0	0	0	1	0	1	7	2	0	1	0	0	0	0	0	0	8
51	14	0	1	0	0	0	1	0	0	0	1	1	1	0	0	0	0	0	0	0	1	1	0	0	1	1	1	1	1	1	1	1	1	1	1	0	1	4	4	0	0	1	0	0	1	0	0	0	5
51	15	1	1	1	1	1	1	1	1	1	1	1	1	1	1	1	1	1	1	1	1	1	1	1	1	1	1	1	1	1	1	1	1	1	1	2	0	8	4	2	0	0	0	0	0	0	0	0	8
51	16	1	1	1	1	1	1	1	1	1	1	1	1	1	1	1	1	1	1	1	1	1	1	1	1	1	1	1	1	1	1	1	1	1	1	1	0	8	5	1	1	3	0	0	0	0	0	0	9
51	17	0	0	0	0	0	0	0	0	0	0	0	0	0	0	0	0	0	0	0	0	0	0	0	0	0	0	0	0	0	0	0	0	0	0	0	0	0	0	0	0	0	0	0	0	0	0	0	0
51	18	0	0	0	0	0	0	0	0	0	0	0	0	0	0	0	0	0	0	0	0	0	0	0	0	0	0	0	0	0	0	0	0	0	0	0	0	0	0	0	0	0	0	0	1	0	0	0	0
51	19	1	1	1	1	1	1	1	1	1	1	1	1	1	1	1	1	1	1	1	1	1	1	1	1	1	1	1	1	1	1	1	1	1	1	0	0	6	4	1	0	3	0	0	0	0	0	0	6
51	20	1	1	1	1	1	1	1	1	1	1	1	1	1	1	1	1	1	1	1	1	1	1	1	1	1	1	1	1	1	1	1	1	1	1	1	0	6	7	1	0	1	0	0	0	0	0	0	6
51	21	0	1	0	1	0	0	1	0	0	0	1	0	0	1	0	0	0	0	1	1	1	1	0	1	0	1	1	1	1	1	1	1	0	1	0	1	1	4	1	0	2	0	0	0	0	0	0	5
51	22	0	1	0	0	0	0	1	1	0	0	1	0	0	1	1	0	0	0	1	1	0	1	0	1	1	1	1	1	1	1	0	1	0	1	0	0	4	5	1	0	0	0	0	1	0	0	0	6
51	23	0	0	0	0	0	0	0	0	0	0	0	0	0	0	0	0	0	0	0	0	0	0	0	0	0	0	0	0	0	0	0	0	0	0	0	0	0	0	0	0	0	0	0	0	0	0	0	0
51	24	1	0	1	1	0	1	0	0	1	0	1	1	0	1	0	1	1	1	0	0	0	1	0	0	0	0	0	0	0	0	0	0	1	1	0	0	5	4	2	0	1	0	0	0	0	0	0	5
51	25	1	1	1	1	1	1	1	1	1	1	1	1	1	1	1	1	1	1	1	1	1	1	1	1	1	1	1	1	1	1	1	1	1	1	0	1	9	5	0	0	1	0	0	0	0	0	0	6
51	26	0	0	0	0	0	0	0	0	0	0	0	0	0	0	0	0	0	0	0	0	0	0	0	0	0	0	0	0	0	0	0	0	0	0	0	0	0	0	0	0	0	0	1	0	0	0	0	0
51	27	0	0	0	0	0	0	0	0	0	0	0	0	0	0	0	0	0	0	0	0	0	0	0	0	0	0	0	0	0	0	0	0	0	0	0	0	0	0	0	0	0	0	0	0	0	0	0	0
51	28	0	0	0	0	0	0	0	0	0	0	0	0	0	0	0	0	0	0	0	0	0	0	0	0	0	0	0	0	0	0	0	0	0	0	0	0	0	0	0	0	0	0	0	0	0	0	0	0
51	29	0	1	1	1	1	1	0	1	0	0	0	0	0	1	0	1	0	0	1	1	1	0	1	1	1	1	1	1	1	1	1	0	1	1	1	1	8	12	3	1	1	0	0	2	0	0	0	6
51	30	1	0	1	1	1	1	1	1	1	1	1	1	1	1	1	0	1	1	0	0	0	0	0	1	0	1	0	0	1	0	0	0	1	0	1	1	4	6	3	0	0	0	0	1	0	0	0	8
51	31	0	1	0	0	0	0	0	0	0	0	0	0	0	1	0	0	0	1	1	1	1	1	1	1	1	0	1	1	1	0	1	1	0	1	0	0	4	5	0	0	0	0	0	1	0	0	0	5
51	32	1	1	1	1	1	1	1	1	1	1	1	1	1	1	1	1	1	1	1	1	1	1	1	1	1	1	1	1	1	1	1	1	1	1	1	2	7	4	2	0	1	0	0	0	0	0	0	8
51	33	1	1	1	1	1	1	1	1	1	1	1	1	1	1	1	1	1	1	1	1	1	1	1	1	1	1	1	1	1	1	1	1	1	1	1	2	3	5	0	0	2	0	0	0	0	0	0	6
51	34	1	0	1	1	1	1	1	1	1	1	1	1	0	1	1	1	1	1	0	0	0	0	0	1	1	0	1	0	0	0	0	0	0	0	0	0	5	4	2	0	0	0	0	0	0	0	0	6
51	35	1	0	1	0	1	1	1	1	1	1	1	0	0	1	1	0	0	1	0	0	0	0	0	0	0	0	0	0	0	0	0	1	0	0	0	0	6	3	3	1	0	1	0	0	1	0	0	5
51	36	1	1	1	1	1	1	1	1	1	1	1	1	1	1	1	1	1	1	1	1	1	1	1	1	1	1	1	1	1	1	1	1	1	1	1	0	6	7	0	0	1	0	0	0	0	0	0	8
51	37	1	0	1	1	1	0	1	1	1	1	1	0	1	1	1	0	1	0	1	0	0	0	1	0	0	1	0	0	0	0	0	0	0	1	0	0	5	6	1	0	1	0	0	0	1	0	1	8
51	38	0	0	0	0	0	0	0	0	0	0	0	0	0	0	0	0	0	0	0	0	0	0	0	0	0	0	0	0	0	0	0	0	0	0	0	0	0	0	0	0	0	0	0	0	0	0	0	0
51	39	0	0	0	0	0	0	0	0	0	0	0	0	0	0	0	0	0	0	0	0	0	0	0	0	0	0	0	0	0	0	0	0	0	0	0	0	0	0	0	0	0	0	0	0	0	0	0	0
51	40	0	0	0	0	0	0	0	0	0	0	0	0	0	0	0	0	0	0	0	0	0	0	0	0	0	0	0	0	0	0	0	0	0	0	0	0	0	0	0	0	0	0	0	0	0	0	0	0
51	41	0	1	0	0	1	0	0	0	0	0	0	0	0	0	0	0	0	0	1	1	1	1	1	1	0	1	1	0	1	1	1	1	1	1	1	0	5	2	2	1	2	0	0	0	1	0	0	4
51	42	1	0	1	1	1	1	1	1	0	1	1	1	1	1	1	1	1	1	0	1	0	0	0	0	0	0	1	0	1	0	0	0	0	0	0	1	2	8	2	0	1	0	0	0	0	0	0	6
51	43	1	1	1	1	1	1	1	1	1	1	1	1	1	1	1	1	1	1	1	1	1	1	1	1	1	1	1	1	1	1	1	1	1	1	1	0	2	8	0	0	0	0	1	0	0	0	0	8
51	44	0	1	0	0	0	0	1	0	0	0	0	0	0	0	0	0	1	0	1	0	1	0	1	0	1	1	1	1	1	1	1	1	1	1	0	0	1	4	1	0	1	0	0	0	0	0	1	3
51	45	1	0	1	0	1	1	1	0	1	1	1	1	0	0	1	0	1	1	0	0	1	0	1	0	1	0	0	0	0	0	0	0	0	0	0	0	3	1	0	0	0	0	0	1	0	0	0	4
51	46	1	1	1	1	1	1	1	1	1	1	1	1	1	1	1	1	1	1	1	1	1	1	1	1	1	1	1	1	1	1	1	1	1	1	0	0	2	5	0	0	1	0	0	1	0	0	0	9
51	47	1	1	1	1	1	1	1	1	1	1	1	1	1	1	1	1	1	1	1	1	1	1	1	1	1	1	1	1	1	1	1	1	1	1	1	0	3	6	2	0	2	0	0	0	0	0	0	7
51	48	0	0	0	0	0	0	0	0	0	0	0	0	0	0	0	0	0	0	0	0	0	0	0	0	0	0	0	0	0	0	0	0	0	0	0	0	0	0	0	0	0	0	0	0	0	0	0	0
51	49	0	1	0	0	0	0	0	0	0	0	1	0	0	0	0	0	0	0	0	1	1	0	1	1	1	1	1	1	1	1	1	1	1	1	0	0	3	4	1	0	1	0	0	1	0	0	0	3
51	50	1	1	1	1	1	1	1	1	1	1	1	1	1	1	1	1	1	1	1	1	1	1	1	1	1	1	1	1	1	1	1	1	1	1	0	0	2	4	1	0	0	0	0	1	0	0	0	4
51	51	0	1	0	0	1	0	1	0	1	0	0	0	0	0	1	0	0	0	1	1	1	1	1	0	1	1	1	0	0	1	1	0	1	1	0	0	2	4	0	0	0	0	1	0	1	0	0	2
51	52	1	0	1	1	1	1	1	1	1	0	0	0	1	0	1	0	0	1	0	0	1	1	0	0	0	0	0	1	0	0	1	0	0	0	0	0	5	6	0	0	1	0	0	0	0	0	0	6
51	53	1	0	1	1	1	1	1	1	1	1	1	1	1	1	1	1	0	0	1	1	1	1	0	0	0	1	0	1	0	1	0	0	0	0	0	0	7	7	1	0	1	0	0	0	0	0	0	5
51	54	0	0	0	0	0	0	0	0	0	0	0	0	0	0	0	0	0	0	0	0	0	0	0	0	0	0	0	0	0	0	0	0	0	0	0	0	0	1	1	0	0	0	0	0	0	0	0	0
51	55	1	0	1	0	0	1	1	1	1	1	1	1	1	1	1	1	1	1	0	0	1	0	0	0	0	0	0	0	0	0	0	0	0	0	0	0	2	3	2	0	0	0	0	0	0	0	0	2
51	56	1	1	1	1	1	1	1	1	1	1	1	1	1	1	1	1	1	1	1	1	1	1	1	1	1	1	1	1	1	1	1	1	1	1	0	0	4	7	0	0	1	0	0	2	0	0	0	7
51	57	0	0	0	0	0	0	0	0	0	0	0	0	0	0	0	0	0	0	0	0	0	0	0	0	0	0	0	0	0	0	0	0	0	0	0	0	0	0	0	0	0	0	0	0	0	0	0	0
51	58	1	1	1	1	1	1	1	1	1	1	1	1	1	1	1	1	1	1	1	1	1	1	1	1	1	1	1	1	1	1	1	1	1	1	1	0	3	6	0	0	1	0	0	1	0	0	0	5
51	59	0	0	0	0	0	0	0	0	0	0	0	0	0	0	0	0	0	0	0	0	0	0	0	0	0	0	0	0	0	0	0	0	0	0	0	0	0	0	0	0	0	0	0	0	0	0	0	0
51	60	1	1	1	1	1	1	1	1	1	1	1	1	1	1	1	1	1	1	1	1	1	1	1	1	1	1	1	1	1	1	1	1	1	1	0	1	0	2	0	0	1	0	0	0	0	0	0	0
51	61	1	0	1	1	0	1	1	1	1	0	1	1	1	0	1	1	1	0	0	1	1	0	0	0	1	0	0	0	0	0	0	0	0	0	0	0	2	5	0	0	0	0	0	1	0	0	0	2
51	62	1	0	0	0	0	1	1	1	1	1	1	1	0	0	1	1	1	1	0	0	0	0	1	0	1	1	0	0	0	0	0	0	1	0	1	0	3	7	0	0	0	0	0	0	0	0	0	4
51	63	0	1	0	0	0	0	0	0	0	0	1	1	0	0	0	1	0	0	1	0	1	1	1	1	1	1	1	1	0	1	1	1	0	1	0	0	3	4	1	0	0	0	0	0	0	0	0	3
51	64	1	0	1	1	1	1	1	1	1	0	1	1	1	0	1	1	1	0	0	0	0	0	0	0	1	0	0	1	0	0	0	0	0	1	0	0	2	6	1	0	0	0	0	0	0	0	0	4
51	65	1	0	1	1	1	1	1	1	0	1	0	1	1	0	0	0	0	1	0	0	0	0	1	0	0	0	0	1	1	0	0	0	0	1	0	0	1	4	2	0	0	0	0	0	0	0	0	6
51	66	0	1	0	0	0	0	1	0	1	0	0	0	0	0	0	0	1	1	0	0	1	1	1	1	0	0	1	0	1	1	0	1	1	1	0	0	3	3	0	0	0	0	0	1	0	0	0	6
51	67	0	1	0	1	0	0	0	0	0	0	1	1	1	0	0	0	1	0	1	1	1	1	1	1	1	1	0	0	1	0	1	0	1	1	1	0	2	8	1	0	1	0	0	0	0	0	0	5
51	68	1	0	1	1	0	1	1	0	1	1	0	1	1	1	1	1	1	0	1	0	1	1	1	0	0	0	0	1	0	0	1	0	0	0	0	0	2	6	1	0	0	0	0	1	0	0	0	4
51	69	0	0	0	0	0	0	0	0	0	0	0	0	0	0	0	0	0	0	0	0	0	0	0	0	0	0	0	0	0	0	0	0	0	0	0	0	0	0	0	0	0	0	0	0	0	0	0	0
51	70	0	1	0	1	0	0	0	0	1	1	0	1	0	0	0	0	0	0	0	1	1	1	1	0	1	1	0	1	1	0	1	0	1	1	0	0	6	4	1	0	1	0	0	0	0	0	0	1
51	71	1	0	1	1	0	1	1	0	1	0	1	0	0	0	1	1	1	1	0	1	0	0	0	0	0	0	0	0	0	0	0	0	0	0	1	0	5	5	0	1	0	0	0	2	0	0	0	3
51	72	0	1	1	0	1	1	0	1	0	0	1	0	1	0	0	0	0	0	1	1	1	1	1	0	1	1	1	1	0	1	0	1	1	0	1	0	4	4	1	0	0	0	0	1	0	0	0	5
51	73	0	0	0	0	0	0	0	0	0	0	0	0	0	0	0	0	0	0	0	0	0	0	0	0	0	0	0	0	0	0	0	0	0	0	0	0	0	0	0	0	0	0	0	0	0	0	0	0
51	74	0	1	0	0	0	1	0	0	1	0	0	1	0	0	0	0	0	0	1	1	0	1	1	1	1	1	1	1	1	1	1	1	1	0	0	0	5	7	2	0	1	0	0	0	0	0	0	6
51	75	1	1	1	1	1	1	1	1	1	1	1	1	1	1	1	1	1	1	1	1	1	1	1	1	1	1	1	1	1	1	1	1	1	1	1	1	4	8	0	0	1	0	0	0	0	0	0	7
51	76	0	0	0	0	0	0	0	0	0	0	0	0	0	0	0	0	0	0	0	0	0	0	0	0	0	0	0	0	0	0	0	0	0	0	0	0	0	0	0	0	0	0	0	1	0	0	0	0
51	77	0	1	0	0	0	0	1	1	0	0	0	0	0	0	0	0	1	0	1	1	1	1	1	1	1	1	0	1	1	1	1	0	0	0	1	0	2	7	1	0	1	0	0	0	0	0	0	4
51	78	0	0	0	0	0	0	0	0	0	0	0	0	0	0	0	0	0	0	0	0	0	0	0	0	0	0	0	0	0	0	0	0	0	0	0	0	0	0	0	0	0	0	0	0	0	0	0	0
51	79	1	1	1	1	1	1	1	1	1	1	1	1	1	1	1	1	1	1	1	1	1	1	1	1	1	1	1	1	1	1	1	1	1	1	1	1	6	2	1	0	2	0	0	0	0	0	0	8
51	80	1	1	1	1	1	1	1	1	1	1	1	1	1	1	1	1	1	1	1	1	1	1	1	1	1	1	1	1	1	1	1	1	1	1	1	1	1	7	0	0	0	0	0	0	0	0	0	5
51	81	0	0	0	0	0	0	0	0	0	0	0	0	0	0	0	0	0	0	0	0	0	0	0	0	0	0	0	0	0	0	0	0	0	0	0	0	0	0	0	0	0	0	0	1	0	0	0	1
51	82	1	1	1	1	1	1	1	1	1	1	1	1	1	1	1	1	1	1	1	1	1	1	1	1	1	1	1	1	1	1	1	1	1	1	1	0	1	4	0	0	1	0	0	0	0	0	0	3
51	83	0	0	0	0	0	0	0	0	0	0	0	0	0	0	0	0	0	0	0	0	0	0	0	0	0	0	0	0	0	0	0	0	0	0	0	0	0	0	0	0	0	0	0	0	0	0	0	0
51	84	1	0	1	1	1	0	1	0	1	0	1	0	1	0	1	1	1	1	0	0	0	0	1	1	0	0	0	0	0	0	0	1	1	0	1	0	0	3	0	0	0	0	0	0	0	0	0	0
51	85	1	0	1	1	1	1	0	1	1	1	1	0	1	1	1	1	1	1	0	0	0	0	0	0	0	0	0	0	1	1	0	1	0	0	0	0	4	6	2	0	1	0	0	0	0	0	0	5
51	86	1	0	1	1	1	1	0	0	0	0	0	1	1	1	1	0	1	1	0	0	1	0	0	0	0	1	1	1	1	0	1	0	0	0	0	0	3	10	3	0	1	0	0	0	0	0	0	3
51	87	0	0	0	0	0	0	0	0	0	0	0	0	0	0	0	0	0	0	0	0	0	0	0	0	0	0	0	0	0	0	0	0	0	0	0	0	0	0	0	0	0	0	0	0	0	0	0	0
51	88	1	0	1	1	0	1	0	1	1	0	1	1	1	1	0	1	1	1	1	0	0	0	0	0	0	1	0	1	0	0	1	0	0	0	1	0	3	5	0	0	0	0	0	0	0	0	0	5
51	89	0	0	0	0	0	0	0	0	0	0	0	0	0	0	0	0	0	0	0	0	0	0	0	0	0	0	0	0	0	0	0	0	0	0	0	0	1	0	0	0	1	0	0	0	0	0	0	0
51	90	0	1	1	0	0	1	0	0	0	0	0	1	0	0	0	1	0	0	0	1	0	1	1	1	1	0	1	1	1	1	0	1	0	0	1	0	5	7	2	0	2	0	0	0	0	0	0	5
51	91	0	0	0	0	0	0	0	0	0	0	0	0	0	0	0	0	0	0	0	0	0	0	0	0	0	0	0	0	0	0	0	0	0	0	0	0	0	0	0	0	0	0	0	0	0	0	0	0
51	92	1	1	1	1	1	1	1	1	1	1	1	1	1	1	1	1	1	1	1	1	1	1	1	1	1	1	1	1	1	1	1	1	1	1	0	1	3	6	1	0	0	0	0	1	0	0	0	5
51	93	0	0	0	0	0	0	0	0	0	0	0	0	0	0	0	0	0	0	0	0	0	0	0	0	0	0	0	0	0	0	0	0	0	0	0	0	0	0	0	0	0	0	0	0	0	0	0	0
51	94	1	0	0	0	1	1	1	1	1	0	0	1	1	1	1	1	1	1	0	0	0	0	0	0	0	0	0	1	0	1	0	0	0	0	1	0	2	7	1	0	0	0	0	0	1	0	1	5
51	95	0	1	0	0	0	0	0	1	0	0	0	0	1	0	0	0	0	0	1	1	1	1	1	1	1	1	1	1	1	1	1	0	1	1	0	0	5	6	0	0	1	0	0	0	0	0	0	4
51	96	1	0	1	1	1	0	1	0	1	1	1	1	1	1	1	1	1	1	0	1	0	0	1	0	0	1	0	0	0	0	0	0	0	0	0	1	2	6	0	0	0	0	0	0	0	0	0	6
51	97	1	0	0	1	1	1	1	1	0	1	1	1	1	0	1	1	1	1	0	1	0	0	1	0	0	0	0	0	0	1	0	0	0	0	0	1	0	4	1	0	0	0	0	0	0	1	1	3
51	98	1	0	1	1	0	1	1	0	1	1	1	1	1	0	0	0	1	1	1	0	0	1	1	0	0	0	0	0	0	0	0	0	1	0	0	0	5	7	1	0	0	0	0	1	0	1	0	7
51	99	1	1	1	1	1	1	1	1	1	1	1	1	1	1	1	1	1	1	1	1	1	1	1	1	1	1	1	1	1	1	1	1	1	1	1	1	5	6	1	0	0	0	0	1	0	0	0	6
51	100	0	0	0	0	0	0	0	0	0	0	0	0	0	0	0	0	0	0	0	0	0	0	0	0	0	0	0	0	0	0	0	0	0	0	0	0	0	0	0	0	0	0	0	0	0	0	0	0
51	101	1	0	1	0	1	1	1	1	1	1	1	1	1	1	1	1	1	1	0	0	0	1	0	1	1	0	0	0	1	0	0	0	0	0	1	0	6	8	0	0	1	0	0	0	0	0	0	8
51	102	0	1	0	0	0	0	0	0	0	1	0	1	0	1	1	0	0	0	0	1	1	1	1	1	1	0	1	1	0	0	1	1	0	1	0	0	4	3	0	0	0	0	0	0	0	0	0	0
51	103	0	0	0	0	0	0	0	0	0	0	0	0	0	0	0	0	0	0	0	0	0	0	0	0	0	0	0	0	0	0	0	0	0	0	0	0	0	0	0	0	0	0	0	0	0	0	0	0
51	104	0	0	0	0	0	0	0	0	0	0	0	0	0	0	0	0	0	0	0	0	0	0	0	0	0	0	0	0	0	0	0	0	0	0	0	0	0	0	0	0	0	0	0	0	0	0	0	0
51	105	0	0	0	0	0	0	0	0	0	0	0	0	0	0	0	0	0	0	0	0	0	0	0	0	0	0	0	0	0	0	0	0	0	0	0	0	0	0	0	0	0	0	0	0	0	0	0	0
51	106	0	0	0	0	0	0	0	0	0	0	0	0	0	0	0	0	0	0	0	0	0	0	0	0	0	0	0	0	0	0	0	0	0	0	0	0	0	0	0	0	0	0	0	0	0	0	0	0
51	107	1	0	1	0	1	1	1	1	1	1	1	1	1	1	1	1	1	0	0	0	1	0	0	0	1	0	1	0	1	1	1	1	0	0	0	0	2	6	0	0	0	0	0	0	0	0	0	3
51	108	1	0	1	1	1	1	1	1	1	0	1	1	0	1	1	1	1	1	0	0	0	0	1	1	0	0	0	0	0	0	1	1	0	1	0	0	3	6	3	0	1	0	0	1	0	0	0	7
51	109	0	1	0	1	0	1	0	0	0	0	0	0	0	1	1	0	0	0	1	1	1	0	0	0	1	1	0	1	1	0	1	1	0	0	0	0	2	5	0	0	0	0	0	0	0	0	0	3
51	110	0	0	0	0	0	0	0	0	0	0	0	0	0	0	0	0	0	0	0	0	0	0	0	0	0	0	0	0	0	0	0	0	0	0	0	0	0	0	0	0	0	0	0	0	0	0	0	0
51	111	1	1	1	1	1	1	1	1	1	1	1	1	1	1	1	1	1	1	1	1	1	1	1	1	1	1	1	1	1	1	1	1	1	1	1	0	3	5	2	0	0	0	0	0	0	0	0	6
51	112	1	1	1	1	1	1	1	1	1	1	1	1	1	1	1	1	1	1	1	1	1	1	1	1	1	1	1	1	1	1	1	1	1	1	0	0	6	5	1	0	0	0	0	0	0	0	0	5
51	113	0	0	0	0	0	0	0	0	0	0	0	0	0	0	0	0	0	0	0	0	0	0	0	0	0	0	0	0	0	0	0	0	0	0	0	0	0	0	0	0	0	0	0	0	0	0	0	0
51	114	1	1	1	1	1	1	1	1	1	1	1	1	1	1	1	1	1	1	1	1	1	1	1	1	1	1	1	1	1	1	1	1	1	1	0	1	4	7	2	0	1	0	0	1	0	0	0	7
51	115	0	1	1	0	0	1	0	0	1	1	0	0	0	0	0	0	0	1	1	0	1	1	1	1	1	1	1	1	1	0	1	1	1	1	0	0	4	6	2	0	2	0	0	0	0	0	0	5
51	116	0	1	0	0	0	0	0	0	0	1	0	0	0	1	1	0	0	1	1	1	0	0	0	1	1	1	1	1	1	1	1	1	1	1	0	0	3	5	4	0	1	0	0	1	0	0	0	4
51	117	0	1	0	0	0	1	0	0	1	0	0	1	0	1	0	1	0	1	1	1	1	1	1	1	1	0	1	1	1	0	0	1	1	1	2	0	4	4	1	0	0	0	0	1	0	0	0	6
51	118	0	0	0	0	0	0	0	0	0	0	0	0	0	0	0	0	0	0	0	0	0	0	0	0	0	0	0	0	0	0	0	0	0	0	0	0	0	0	0	0	0	0	0	0	0	0	0	0
51	119	1	1	1	1	1	1	1	1	1	1	1	1	1	1	1	1	1	1	1	1	1	1	1	1	1	1	1	1	1	1	1	1	1	1	0	2	6	6	2	0	1	0	0	0	0	0	0	10
51	120	1	0	1	0	1	1	0	1	1	1	1	1	1	1	1	1	1	1	1	0	1	1	1	1	0	0	0	0	0	0	0	0	0	0	0	0	4	9	1	0	1	0	0	1	0	0	0	5
51	121	0	1	0	0	1	0	0	0	0	0	1	0	1	0	0	0	0	0	0	1	1	1	1	1	1	1	0	1	1	1	0	1	0	1	0	0	1	6	1	0	1	0	0	0	0	0	0	5
51	122	1	1	1	1	1	1	1	1	1	1	1	1	1	1	1	1	1	1	1	1	1	1	1	1	1	1	1	1	1	1	1	1	1	1	0	0	5	6	2	0	3	0	0	0	0	0	0	7
51	123	1	1	1	1	1	1	1	1	1	1	1	1	1	1	1	1	1	1	1	1	1	1	1	1	1	1	1	1	1	1	1	1	1	1	0	1	6	7	1	0	2	0	0	1	0	0	0	4
51	124	1	0	1	0	1	0	1	1	1	1	1	1	0	1	0	0	1	0	1	0	0	0	1	1	1	0	1	0	1	0	0	0	0	0	0	0	3	3	3	0	0	0	0	1	0	0	0	3
51	125	1	0	1	0	0	0	1	1	1	1	0	1	1	0	1	1	0	1	1	0	0	0	0	0	1	0	0	1	0	0	1	0	0	0	0	0	3	5	1	0	0	0	0	0	0	0	0	5
51	126	0	0	0	0	0	0	0	0	0	0	0	0	0	0	0	0	0	0	0	0	0	0	0	0	0	0	0	0	0	0	0	0	0	0	0	0	0	0	0	0	0	0	0	0	0	0	0	0
51	127	1	1	1	1	1	1	1	1	1	1	1	1	1	1	1	1	1	1	1	1	1	1	1	1	1	1	1	1	1	1	1	1	1	1	0	1	7	6	2	0	3	0	0	0	0	0	0	9
51	128	1	0	1	0	1	1	0	1	1	0	1	1	1	1	0	1	1	1	1	0	0	0	0	0	0	0	0	1	0	0	0	1	0	0	1	0	3	8	1	0	1	0	0	0	0	0	0	8
51	129	0	0	0	0	0	0	0	0	0	0	0	0	0	0	0	0	0	0	0	0	0	0	0	0	0	0	0	0	0	0	0	0	0	0	0	0	0	0	0	0	0	0	0	0	0	0	0	0
51	130	0	0	0	0	0	0	0	0	0	0	0	0	0	0	0	0	0	0	0	0	0	0	0	0	0	0	0	0	0	0	0	0	0	0	0	0	0	0	0	0	0	0	0	0	0	0	0	0
51	131	0	1	0	0	0	1	0	1	0	0	0	0	0	0	1	0	0	0	1	1	0	1	0	1	1	1	0	1	1	1	1	1	1	0	0	1	1	2	0	0	0	0	0	0	0	0	0	0
51	132	1	0	1	1	1	1	1	1	1	1	1	1	0	1	0	1	0	1	0	0	1	0	0	0	0	0	1	0	0	1	1	1	1	0	0	0	3	5	2	0	0	0	0	1	0	0	0	3
51	133	0	0	0	0	0	0	0	0	0	0	0	0	0	0	0	0	0	0	0	0	0	0	0	0	0	0	0	0	0	0	0	0	0	0	0	0	0	0	0	0	0	0	0	0	0	0	0	0
51	134	1	0	0	0	1	1	0	1	0	0	0	0	0	1	1	1	0	1	0	0	0	1	0	0	0	1	1	1	0	0	0	1	0	0	0	0	6	4	1	0	0	0	0	0	0	0	0	4
51	135	0	0	0	0	0	0	0	0	0	0	0	0	0	0	0	0	0	0	0	0	0	0	0	0	0	0	0	0	0	0	0	0	0	0	0	0	0	0	0	0	0	0	0	0	0	0	0	0
51	136	1	0	1	1	1	1	1	1	1	1	1	0	1	0	1	1	1	1	0	0	0	0	0	1	0	1	0	0	0	0	0	0	0	0	0	0	5	3	3	0	0	0	0	0	0	0	0	4
51	137	0	0	0	0	0	0	0	0	0	0	0	0	0	0	0	0	0	0	0	0	0	0	0	0	0	0	0	0	0	0	0	0	0	0	0	0	0	0	0	0	0	0	0	0	1	1	0	0
51	138	1	0	1	1	0	1	1	1	1	1	1	0	1	0	1	0	0	1	0	0	0	1	1	0	0	1	0	0	1	0	0	1	0	0	1	1	2	4	1	0	0	0	0	0	0	0	0	3
51	139	0	1	0	0	1	1	1	1	0	0	0	0	1	0	0	1	0	0	0	1	1	1	1	1	1	1	0	1	1	1	1	0	1	0	0	0	5	6	0	0	0	0	0	0	0	0	0	3
51	140	0	0	0	0	0	0	0	0	0	0	0	0	0	0	0	0	0	0	0	0	0	0	0	0	0	0	0	0	0	0	0	0	0	0	0	0	0	0	0	0	0	0	0	0	0	0	0	0
51	141	1	0	1	1	1	1	0	0	1	1	1	1	1	1	1	1	1	1	0	0	0	0	0	0	0	0	1	1	0	1	0	1	0	0	0	0	2	4	1	0	1	0	0	0	0	0	0	3
51	142	0	1	1	1	0	1	1	0	0	0	0	0	0	0	0	0	0	1	1	1	1	0	1	1	1	1	1	1	0	0	0	1	1	1	1	0	2	8	3	0	1	0	0	0	0	0	0	5
51	143	0	0	0	0	0	0	0	0	0	0	0	0	0	0	0	0	0	0	0	0	0	0	0	0	0	0	0	0	0	0	0	0	0	0	0	0	0	0	0	0	0	0	0	0	0	0	0	0
51	144	1	0	1	1	1	1	0	1	1	1	1	1	1	1	1	1	1	1	1	1	1	1	1	0	0	0	0	1	0	1	0	0	0	0	0	0	6	5	1	0	1	0	0	0	0	0	0	7
51	145	1	0	1	1	1	1	0	0	1	1	1	1	1	0	1	1	1	1	0	0	0	0	0	0	0	0	0	0	1	1	0	0	0	1	1	0	4	5	0	0	1	0	0	0	0	0	0	5
51	146	0	1	0	0	0	0	1	0	0	0	0	1	1	0	0	0	0	0	1	1	0	1	1	1	1	0	1	1	0	1	1	1	0	1	0	1	3	3	1	0	0	0	0	0	0	0	0	4
51	147	1	0	0	1	1	0	0	1	0	1	1	1	0	0	1	1	1	1	0	0	0	0	0	0	0	1	0	0	1	0	0	1	0	0	0	0	5	2	1	0	0	0	0	0	0	0	0	5
51	148	0	1	0	0	0	0	0	1	0	1	0	0	0	0	0	0	1	0	0	0	0	1	0	1	1	1	1	1	0	1	1	1	1	1	0	0	2	6	1	0	0	0	1	1	0	0	0	5
51	149	0	1	0	0	1	0	0	0	0	0	0	0	1	1	0	0	0	0	1	1	0	1	0	1	1	1	1	1	0	1	1	1	1	1	0	1	3	4	0	0	2	0	0	0	0	0	0	4
51	150	0	0	0	0	0	0	0	0	0	0	0	0	0	0	0	0	0	0	0	0	0	0	0	0	0	0	0	0	0	0	0	0	0	0	0	0	0	0	0	0	0	0	0	0	0	0	0	0
51	151	1	1	1	1	1	1	1	1	1	1	1	1	1	1	1	1	1	1	1	1	1	1	1	1	1	1	1	1	1	1	1	1	1	1	0	1	3	6	0	0	3	0	0	0	0	0	0	9
51	152	0	0	0	0	0	0	0	0	0	0	0	0	0	0	0	0	0	0	0	0	0	0	0	0	0	0	0	0	0	0	0	0	0	0	0	0	0	0	0	0	0	0	0	0	0	0	0	0
51	153	0	0	0	0	0	0	0	0	0	0	0	0	0	0	0	0	0	0	0	0	0	0	0	0	0	0	0	0	0	0	0	0	0	0	0	0	0	0	0	0	0	0	0	0	0	0	0	0
51	154	0	1	0	0	0	0	0	0	0	1	1	0	0	0	1	0	0	0	1	1	0	1	1	1	1	1	1	0	1	0	1	0	1	0	0	1	0	4	0	0	0	0	0	0	0	0	0	2
51	155	0	1	0	0	1	1	0	1	1	0	0	0	0	1	0	0	0	0	0	1	1	1	1	1	0	1	0	1	0	1	1	1	1	1	0	0	2	3	1	0	1	0	0	0	0	0	0	5
51	156	1	1	1	1	1	1	1	1	1	1	1	1	1	1	1	1	1	1	1	1	1	1	1	1	1	1	1	1	1	1	1	1	1	1	0	2	3	4	1	0	1	0	0	0	0	0	0	6
51	157	0	1	0	0	0	1	0	0	0	0	0	0	0	0	1	0	0	0	1	1	0	1	1	1	1	0	1	1	0	0	1	1	1	1	0	1	4	7	0	0	0	0	0	0	0	0	0	3
51	158	1	0	0	1	1	1	1	1	0	1	0	1	1	1	0	0	0	1	0	0	0	0	0	0	0	0	1	0	0	1	0	0	0	0	1	1	5	4	0	1	0	0	0	0	0	1	1	4
51	159	0	1	1	0	0	0	0	0	0	0	1	0	0	1	1	0	0	0	0	0	1	1	1	1	1	1	1	0	1	1	1	1	0	1	0	0	3	7	0	0	0	0	0	0	0	0	0	3
51	160	0	1	0	1	0	0	0	0	0	0	0	1	0	0	0	1	1	0	1	1	0	1	0	1	1	1	1	1	1	1	0	1	0	1	1	0	1	7	1	0	0	0	0	1	0	0	0	7
51	161	1	1	1	1	1	1	1	1	1	1	1	1	1	1	1	1	1	1	1	1	1	1	1	1	1	1	1	1	1	1	1	1	1	1	1	0	5	7	0	0	0	0	0	0	0	0	0	11
51	162	0	0	0	0	0	0	0	0	0	0	0	0	0	0	0	0	0	0	0	0	0	0	0	0	0	0	0	0	0	0	0	0	0	0	0	0	0	0	0	0	0	0	0	0	0	0	0	0
51	163	1	1	1	1	1	1	1	1	1	1	1	1	1	1	1	1	1	1	1	1	1	1	1	1	1	1	1	1	1	1	1	1	1	1	1	1	2	8	0	0	2	0	0	0	0	0	0	7
51	164	0	1	0	0	1	0	0	1	1	0	0	0	0	0	0	0	0	0	1	1	1	1	0	0	1	1	1	1	0	1	0	1	1	1	2	0	2	7	0	0	1	0	0	0	0	0	0	8
51	165	0	0	0	0	0	0	0	0	0	0	0	0	0	0	0	0	0	0	0	0	0	0	0	0	0	0	0	0	0	0	0	0	0	0	0	0	0	0	0	0	0	0	0	0	0	0	0	0
51	166	0	1	1	0	0	0	0	0	0	0	0	0	0	0	0	0	1	0	1	0	1	1	1	1	1	0	1	0	1	1	1	1	0	1	3	0	5	5	0	0	2	0	0	0	1	0	0	5
51	167	0	0	0	0	0	0	0	0	0	0	0	0	0	0	0	0	0	0	0	0	0	0	0	0	0	0	0	0	0	0	0	0	0	0	0	0	0	0	0	0	0	0	0	0	0	0	0	0
51	168	0	1	0	0	0	0	0	0	1	0	0	0	0	0	0	0	0	0	0	1	1	1	1	0	0	1	1	1	1	1	1	1	1	1	0	0	1	6	1	0	2	0	0	2	0	0	0	5
51	169	1	1	1	1	1	1	1	1	1	1	1	1	1	1	1	1	1	1	1	1	1	1	1	1	1	1	1	1	1	1	1	1	1	1	0	1	3	6	2	0	1	0	0	0	0	0	0	8
51	170	0	1	0	1	1	1	1	0	0	0	0	0	0	0	0	0	0	0	0	1	1	1	1	0	1	0	0	1	1	1	1	1	1	1	0	0	3	4	0	1	0	0	0	0	0	0	0	0
51	171	0	1	0	0	0	0	0	1	0	0	0	0	1	0	0	0	0	0	0	0	1	1	1	0	1	1	1	1	1	0	1	1	1	1	0	0	1	2	0	0	0	0	0	0	0	0	0	1
51	172	1	0	1	1	0	1	1	1	0	1	0	0	1	1	1	1	1	1	0	1	0	0	0	1	0	0	0	0	0	1	1	0	0	0	0	0	1	5	0	0	0	0	0	1	0	0	0	2
51	173	1	1	1	1	1	1	1	1	1	1	1	1	1	1	1	1	1	1	1	1	1	1	1	1	1	1	1	1	1	1	1	1	1	1	0	0	2	8	0	0	1	0	0	0	0	0	0	7
51	174	1	1	1	1	1	1	1	1	1	1	1	1	1	1	1	1	1	1	1	1	1	1	1	1	1	1	1	1	1	1	1	1	1	1	0	1	3	6	0	0	2	0	0	0	0	0	0	4
51	175	0	1	1	0	0	0	0	0	0	0	1	0	1	1	1	0	0	0	1	1	1	1	1	1	1	1	0	0	1	1	1	1	0	1	0	0	2	4	0	0	1	0	0	0	0	0	0	6
51	176	0	0	0	0	0	0	0	0	0	0	0	0	0	0	0	0	0	0	0	0	0	0	0	0	0	0	0	0	0	0	0	0	0	0	0	0	0	0	0	0	0	0	0	0	0	0	0	0
51	177	0	1	0	0	0	1	0	0	0	0	0	0	0	0	0	0	1	0	1	1	1	0	1	1	1	1	1	1	1	1	1	1	1	1	0	0	3	7	0	0	0	0	0	1	0	0	0	5
51	178	1	0	0	1	0	0	1	1	1	0	0	1	1	1	1	0	1	1	0	0	0	0	0	0	0	0	0	0	1	0	1	0	0	0	0	0	1	8	0	0	0	1	0	1	1	0	2	4
51	179	0	1	1	0	0	0	0	0	0	0	1	0	1	0	0	0	1	1	1	1	1	0	1	1	1	1	1	0	1	1	1	1	1	1	0	1	0	1	0	0	0	0	0	0	1	0	1	0
51	180	1	0	0	0	0	1	1	1	1	1	1	1	0	1	1	1	1	1	1	0	0	0	0	0	0	0	0	0	0	0	0	1	0	0	0	0	3	3	3	0	0	0	0	1	0	0	0	4
51	181	0	1	1	0	1	0	1	0	0	0	0	0	1	0	0	0	1	0	1	1	0	1	1	1	1	1	0	1	1	1	1	1	1	1	0	0	2	4	0	0	0	0	0	0	0	0	0	6
51	182	0	1	0	0	1	0	0	0	0	0	0	0	0	0	1	0	1	0	1	0	1	1	1	1	1	1	0	0	1	1	1	0	1	0	1	0	1	6	0	0	0	0	0	1	0	0	0	4
51	183	0	0	0	0	0	0	0	0	0	0	0	0	0	0	0	0	0	0	0	0	0	0	0	0	0	0	0	0	0	0	0	0	0	0	0	0	0	0	0	0	0	0	0	0	0	0	0	0
51	184	0	0	0	0	0	0	0	0	0	0	0	0	0	0	0	0	0	0	0	0	0	0	0	0	0	0	0	0	0	0	0	0	0	0	0	0	0	0	0	0	0	0	0	0	0	0	0	0
51	185	1	0	1	0	1	1	1	1	0	1	1	0	0	1	1	0	1	0	0	0	0	1	0	0	1	0	1	0	1	1	1	1	0	0	0	0	3	3	2	0	0	0	0	0	0	0	0	4
51	186	0	0	0	0	0	0	0	0	0	0	0	0	0	0	0	0	0	0	0	0	0	0	0	0	0	0	0	0	0	0	0	0	0	0	0	0	0	0	0	0	0	0	0	0	0	0	0	0
51	187	1	0	1	1	1	1	1	1	0	0	1	1	1	0	1	1	1	1	0	0	0	0	1	1	0	0	0	0	0	0	0	1	1	1	0	0	2	6	1	0	2	0	0	0	0	0	0	8
51	188	1	0	1	1	1	1	1	1	1	0	1	1	0	1	1	1	0	1	0	0	0	0	1	0	1	0	1	1	1	0	1	0	0	0	0	0	0	5	2	0	0	0	0	0	0	0	0	6
51	189	1	0	1	1	1	1	0	1	1	1	1	1	1	0	1	1	1	0	1	0	0	1	1	0	1	0	0	1	0	0	0	0	1	1	0	0	1	7	1	0	1	0	0	0	0	0	0	2
51	190	0	0	0	0	0	0	0	0	0	0	0	0	0	0	0	0	0	0	0	0	0	0	0	0	0	0	0	0	0	0	0	0	0	0	0	0	0	0	0	0	0	0	0	0	0	0	0	0
51	191	0	0	0	0	0	0	0	0	0	0	0	0	0	0	0	0	0	0	0	0	0	0	0	0	0	0	0	0	0	0	0	0	0	0	0	0	0	0	0	0	0	0	0	0	0	0	0	0
51	192	0	1	0	1	0	0	1	0	0	0	0	0	0	0	0	1	0	1	1	1	1	1	1	0	1	1	1	1	0	1	1	1	1	1	0	1	5	7	1	0	1	0	0	0	0	0	0	7
51	193	0	1	1	0	0	0	0	0	0	0	0	0	0	0	0	0	0	0	0	0	1	1	0	1	1	0	0	1	1	1	1	1	1	1	0	0	3	3	1	0	0	0	0	2	0	0	0	4
51	194	1	0	1	1	1	1	1	1	0	0	1	1	1	0	0	0	1	0	0	0	0	1	0	0	0	0	0	1	0	0	0	1	0	0	0	0	4	6	1	0	1	0	0	1	0	0	0	5
51	195	1	1	1	1	1	1	1	1	1	1	1	1	1	1	1	1	1	1	1	1	1	1	1	1	1	1	1	1	1	1	1	1	1	1	2	0	5	6	2	0	0	0	0	0	0	0	0	10
51	196	1	0	1	1	0	1	1	1	1	1	0	1	1	1	1	1	1	1	1	0	0	0	0	0	0	1	0	0	0	0	0	0	0	1	0	0	2	5	0	0	0	0	0	1	0	1	0	9
51	197	0	1	1	0	0	0	0	0	0	1	1	1	1	1	0	0	0	0	1	1	1	1	1	1	0	1	1	1	1	1	0	1	1	1	0	0	0	2	0	0	0	0	0	0	0	0	0	1
51	198	1	1	1	1	1	1	1	1	1	1	1	1	1	1	1	1	1	1	1	1	1	1	1	1	1	1	1	1	1	1	1	1	1	1	1	0	3	3	0	0	0	0	0	0	0	0	0	7
51	199	0	1	0	0	0	0	0	0	0	0	1	1	0	1	0	0	0	1	1	1	1	1	1	1	0	1	1	0	1	1	1	1	1	1	0	0	4	8	0	0	0	0	0	1	0	0	0	2
51	200	0	0	0	0	0	0	0	0	0	0	0	0	0	0	0	0	0	0	0	0	0	0	0	0	0	0	0	0	0	0	0	0	0	0	0	0	0	0	0	0	0	0	0	0	0	0	0	0
51	201	1	0	1	1	1	1	0	1	0	1	0	1	1	0	1	1	1	1	0	0	0	1	0	1	0	0	0	0	1	1	1	0	1	0	0	0	6	7	1	0	1	0	0	0	0	0	0	9
51	202	1	1	1	1	1	1	1	1	1	1	1	1	1	1	1	1	1	1	1	1	1	1	1	1	1	1	1	1	1	1	1	1	1	1	2	0	5	7	0	0	0	0	0	0	0	0	0	7
51	203	0	0	0	0	0	0	0	0	0	0	0	0	0	0	0	0	0	0	0	0	0	0	0	0	0	0	0	0	0	0	0	0	0	0	0	0	0	0	0	0	0	0	0	0	0	0	0	0
51	204	0	0	0	0	0	0	0	0	0	0	0	0	0	0	0	0	0	0	0	0	0	0	0	0	0	0	0	0	0	0	0	0	0	0	0	0	0	0	0	0	0	0	0	0	0	0	0	0
51	205	1	0	0	1	1	1	1	1	1	1	1	1	0	1	0	1	1	1	0	0	0	0	0	0	0	0	0	0	0	0	0	1	0	0	0	0	6	9	1	0	0	0	0	0	0	0	0	3
51	206	0	1	0	0	0	1	0	1	0	0	0	0	0	0	0	0	0	0	1	1	1	1	1	1	1	1	1	1	1	1	1	0	1	1	0	0	3	8	0	0	0	0	0	1	0	0	0	4
51	207	1	1	1	1	1	1	1	1	1	1	1	1	1	1	1	1	1	1	1	1	1	1	1	1	1	1	1	1	1	1	1	1	1	1	2	2	4	7	1	1	1	0	0	0	0	0	0	12
51	208	1	1	1	1	1	1	1	1	1	1	1	1	1	1	1	1	1	1	1	1	1	1	1	1	1	1	1	1	1	1	1	1	1	1	0	0	4	9	2	0	1	0	0	0	0	0	0	5
51	209	0	0	0	0	0	0	0	0	0	0	0	0	0	0	0	0	0	0	0	0	0	0	0	0	0	0	0	0	0	0	0	0	0	0	0	0	0	0	0	0	0	0	0	0	0	0	0	0
51	210	0	1	0	1	1	0	0	0	0	0	0	1	0	1	0	1	0	1	1	1	0	1	1	0	1	0	1	1	1	1	1	1	1	1	0	1	4	6	0	0	1	0	0	0	0	0	0	7
51	211	1	1	1	1	1	1	1	1	1	1	1	1	1	1	1	1	1	1	1	1	1	1	1	1	1	1	1	1	1	1	1	1	1	1	0	0	4	8	1	0	0	0	0	0	0	0	0	7
51	212	0	0	0	0	0	0	0	0	0	0	0	0	0	0	0	0	0	0	0	0	0	0	0	0	0	0	0	0	0	0	0	0	0	0	0	0	0	0	0	0	0	0	0	0	0	0	0	0
51	213	1	1	1	1	1	1	1	1	1	1	1	1	1	1	1	1	1	1	1	1	1	1	1	1	1	1	1	1	1	1	1	1	1	1	0	1	5	8	1	0	1	0	0	0	0	0	0	5
51	214	0	0	0	0	0	0	0	0	0	0	0	0	0	0	0	0	0	0	0	0	0	0	0	0	0	0	0	0	0	0	0	0	0	0	0	0	0	0	0	0	0	0	0	0	0	0	0	0
51	215	0	0	0	0	0	0	0	0	0	0	0	0	0	0	0	0	0	0	0	0	0	0	0	0	0	0	0	0	0	0	0	0	0	0	0	0	0	0	0	0	0	0	0	0	0	0	0	0
51	216	0	0	0	0	0	0	0	0	0	0	0	0	0	0	0	0	0	0	0	0	0	0	0	0	0	0	0	0	0	0	0	0	0	0	0	0	0	0	0	0	0	0	0	0	0	0	0	0
51	217	0	0	0	0	0	0	0	0	0	0	0	0	0	0	0	0	0	0	0	0	0	0	0	0	0	0	0	0	0	0	0	0	0	0	0	0	0	0	0	0	0	0	0	0	0	0	0	0
51	218	0	1	0	0	0	1	0	0	0	1	1	1	0	0	0	1	0	0	1	1	1	1	0	1	1	1	1	1	0	1	1	1	1	1	2	0	2	6	1	0	0	0	0	0	0	0	0	8
51	219	0	1	0	1	0	0	0	1	0	0	0	1	0	0	0	0	0	0	1	1	1	1	1	0	0	1	1	1	1	1	0	1	1	1	0	1	6	5	3	0	0	0	0	0	0	0	0	4
51	220	1	1	1	1	1	1	1	1	1	1	1	1	1	1	1	1	1	1	1	1	1	1	1	1	1	1	1	1	1	1	1	1	1	1	0	0	6	5	0	0	0	0	0	0	0	0	0	5
51	221	1	0	1	1	0	1	0	1	1	1	0	1	1	0	0	1	0	0	1	0	1	1	0	0	0	0	0	0	0	0	0	0	0	0	1	0	4	6	2	0	0	0	0	0	0	0	0	3
51	222	1	1	1	1	1	1	1	1	1	1	1	1	1	1	1	1	1	1	1	1	1	1	1	1	1	1	1	1	1	1	1	1	1	1	1	0	5	7	2	0	0	0	0	0	0	0	0	5
51	223	1	0	1	0	1	1	1	1	1	1	1	0	1	1	1	1	1	1	0	1	1	0	0	0	0	0	0	0	0	0	0	0	0	0	2	0	4	7	0	0	1	0	0	0	0	0	0	8
51	224	0	1	0	1	0	1	1	0	0	0	0	0	0	0	0	0	0	1	0	1	0	1	1	1	0	1	1	1	1	1	1	1	1	0	0	1	3	3	0	0	0	0	0	1	0	0	0	1
51	225	0	0	0	0	0	0	0	0	0	0	0	0	0	0	0	0	0	0	0	0	0	0	0	0	0	0	0	0	0	0	0	0	0	0	0	0	0	0	0	0	0	0	0	0	0	0	0	0
51	226	1	0	1	1	0	1	1	0	0	1	1	1	1	1	1	0	1	1	0	0	0	0	0	1	0	1	0	1	0	0	0	0	1	0	0	0	4	3	0	0	0	0	0	0	0	0	0	6
51	227	0	1	1	1	1	0	1	1	0	0	0	1	0	0	0	0	1	0	1	1	1	1	0	1	0	1	1	0	1	1	1	1	0	1	2	0	6	7	1	0	1	0	0	0	0	0	0	5
51	228	0	1	0	0	0	0	1	0	0	0	1	1	0	0	0	0	0	1	1	0	1	1	1	1	0	1	1	1	0	1	1	1	1	1	0	0	5	5	0	0	0	0	0	0	0	0	0	3
51	229	1	0	1	1	0	1	1	1	1	1	1	1	0	1	1	0	1	1	1	1	0	0	0	1	0	0	0	0	0	1	1	0	0	0	0	0	3	6	1	0	0	0	0	1	0	0	0	7
51	230	0	0	0	0	0	0	0	0	0	0	0	0	0	0	0	0	0	0	0	0	0	0	0	0	0	0	0	0	0	0	0	0	0	0	0	0	0	0	0	0	0	0	0	0	0	0	0	0
51	231	1	0	1	1	1	0	0	0	1	1	0	1	1	0	1	1	0	1	0	0	0	1	1	0	1	0	1	0	0	0	0	0	0	0	0	0	5	7	1	0	0	0	0	0	0	0	0	7
51	232	0	1	0	0	0	0	0	0	0	0	0	0	0	1	0	0	0	0	0	0	1	1	1	1	1	1	1	1	0	0	0	0	1	0	0	0	3	5	0	0	0	0	0	1	0	0	0	0
51	233	1	1	1	1	1	1	1	1	1	1	1	1	1	1	1	1	1	1	1	1	1	1	1	1	1	1	1	1	1	1	1	1	1	1	0	0	3	5	1	0	1	0	0	0	0	0	0	7
51	234	1	1	1	1	1	1	1	1	1	1	1	1	1	1	1	1	1	1	1	1	1	1	1	1	1	1	1	1	1	1	1	1	1	1	0	1	0	4	0	0	0	0	0	0	0	0	0	4
51	235	0	0	0	0	0	0	0	0	0	0	0	0	0	0	0	0	0	0	0	0	0	0	0	0	0	0	0	0	0	0	0	0	0	0	0	0	0	0	0	0	0	0	0	0	0	0	0	0
51	236	1	1	1	1	1	1	1	1	1	1	1	1	1	1	1	1	1	1	1	1	1	1	1	1	1	1	1	1	1	1	1	1	1	1	0	1	4	6	0	0	0	0	0	0	0	0	0	7
51	237	1	0	1	1	1	1	1	1	1	1	0	1	1	1	1	0	1	1	0	0	0	0	0	0	0	0	0	0	0	0	0	1	0	0	0	0	1	5	1	0	0	1	0	0	1	1	0	6
51	238	1	0	1	1	1	1	1	1	1	1	0	1	0	0	1	1	1	1	0	0	0	0	0	0	0	0	0	0	1	1	1	0	0	0	0	0	0	3	1	0	0	0	0	0	0	0	0	5
51	239	1	1	1	1	1	1	1	1	1	1	1	1	1	1	1	1	1	1	1	1	1	1	1	1	1	1	1	1	1	1	1	1	1	1	0	0	3	8	1	0	1	0	0	1	0	0	0	9
51	240	0	0	0	0	0	0	0	0	0	0	0	0	0	0	0	0	0	0	0	0	0	0	0	0	0	0	0	0	0	0	0	0	0	0	0	0	0	0	0	0	0	0	0	0	0	0	0	0
51	241	0	0	0	0	0	0	0	0	0	0	0	0	0	0	0	0	0	0	0	0	0	0	0	0	0	0	0	0	0	0	0	0	0	0	0	0	0	0	0	0	0	0	0	0	0	0	0	0
51	242	0	0	0	0	0	0	0	0	0	0	0	0	0	0	0	0	0	0	0	0	0	0	0	0	0	0	0	0	0	0	0	0	0	0	0	0	0	0	0	0	0	0	0	0	0	0	0	0
51	243	0	1	1	0	0	0	0	0	1	0	0	0	0	1	0	0	1	0	1	1	1	1	1	1	0	1	1	1	1	1	1	0	1	0	1	0	5	8	1	0	1	0	0	0	0	0	0	8
51	244	0	1	0	0	0	0	1	0	1	0	1	0	0	0	0	0	0	0	1	1	1	0	0	0	1	1	0	1	1	1	1	1	1	1	1	0	1	4	2	0	0	0	0	1	0	0	0	4
51	245	0	0	0	0	0	0	0	0	0	0	0	0	0	0	0	0	0	0	0	0	0	0	0	0	0	0	0	0	0	0	0	0	0	0	0	0	0	0	0	0	0	0	0	0	0	0	0	0
51	246	1	1	1	1	1	1	1	1	1	1	1	1	1	1	1	1	1	1	1	1	1	1	1	1	1	1	1	1	1	1	1	1	1	1	1	1	7	6	0	0	0	0	0	0	0	0	0	2
51	247	1	0	1	1	1	0	1	0	1	1	1	1	0	1	1	1	1	1	0	0	0	1	1	0	0	0	0	0	1	0	0	1	0	1	0	0	1	3	1	0	1	0	0	0	0	0	0	6
51	248	1	0	1	0	0	1	0	1	0	0	1	1	1	1	1	1	0	1	0	0	1	0	1	0	1	1	0	0	0	0	0	0	0	1	0	0	5	6	0	0	1	0	0	0	0	0	1	2
51	249	1	0	0	1	1	1	0	1	1	1	1	0	1	1	1	1	1	1	1	0	1	1	0	0	1	0	0	0	0	0	0	1	0	0	1	0	6	8	1	0	0	0	0	0	0	0	0	4
51	250	0	1	0	0	0	0	0	1	1	0	1	0	0	0	0	0	0	1	0	1	1	1	0	0	0	1	0	1	0	1	0	1	1	1	0	0	3	4	0	0	1	0	0	0	0	0	0	5
51	251	1	1	1	1	1	1	1	1	1	1	1	1	1	1	1	1	1	1	1	1	1	1	1	1	1	1	1	1	1	1	1	1	1	1	0	0	0	7	2	0	1	0	0	0	0	0	0	1
51	252	1	0	1	1	1	1	1	1	1	1	1	1	1	0	1	0	1	1	0	0	0	0	1	0	1	0	0	0	0	1	0	0	0	0	0	0	4	6	0	0	0	0	1	0	0	0	0	4
51	253	0	0	0	0	0	0	0	0	0	0	0	0	0	0	0	0	0	0	0	0	0	0	0	0	0	0	0	0	0	0	0	0	0	0	0	0	0	0	0	0	0	0	0	0	0	0	0	0
51	254	1	1	1	1	1	1	1	1	1	1	1	1	1	1	1	1	1	1	1	1	1	1	1	1	1	1	1	1	1	1	1	1	1	1	1	0	3	7	1	0	1	0	0	0	0	0	0	3
51	255	0	1	0	0	1	0	0	1	1	0	0	0	0	1	0	1	1	0	1	1	0	1	1	1	1	1	1	1	1	1	1	1	1	1	0	0	5	5	0	1	1	0	0	0	0	0	0	5
51	256	0	1	0	0	0	0	0	1	0	0	0	0	0	0	0	0	1	0	1	1	0	1	0	1	1	1	0	1	0	1	0	1	1	0	0	1	3	6	0	0	1	0	0	0	0	0	0	5
61	1	1	1	1	1	1	1	1	1	1	1	1	1	1	1	1	1	1	1	1	1	1	1	1	1	1	1	1	1	1	1	1	1	1	1	0	0	0	1	1	0	0	0	0	0	0	0	0	8
61	2	0	0	0	0	0	0	0	0	0	0	0	0	0	0	0	0	0	0	0	0	0	0	0	0	0	0	0	0	0	0	0	0	0	0	0	0	0	0	0	0	0	0	0	0	0	0	0	0
61	3	1	1	1	1	1	1	1	1	1	1	1	1	1	1	1	1	1	1	1	1	1	1	1	1	1	1	1	1	1	1	1	1	1	1	0	0	5	3	1	0	0	0	0	0	0	0	0	10
61	4	1	1	1	1	1	1	1	1	1	1	1	1	1	1	1	1	1	1	1	1	1	1	1	1	1	1	1	1	1	1	1	1	1	1	0	0	6	5	2	0	0	0	0	0	0	0	0	5
61	5	1	0	1	1	1	1	0	1	1	1	1	1	1	1	0	1	1	1	0	1	0	1	0	1	0	1	0	0	1	0	0	0	0	0	0	1	6	7	0	0	1	0	0	0	0	0	0	6
61	6	0	1	0	0	1	0	0	0	0	0	0	0	0	0	0	0	1	0	1	1	1	1	0	0	0	1	1	0	0	1	1	1	1	0	0	0	3	6	2	0	0	0	0	2	0	0	0	5
61	7	1	0	0	1	0	0	1	1	0	1	1	0	1	1	1	1	1	1	0	1	0	0	0	0	0	0	0	0	0	0	0	0	0	1	0	0	2	4	0	0	0	0	0	0	0	0	0	2
61	8	1	0	0	1	0	1	0	1	0	1	1	1	0	0	1	1	1	0	0	0	0	1	0	0	0	0	0	1	0	1	0	1	0	1	0	0	2	5	0	0	1	0	0	1	0	0	0	4
61	9	0	1	0	0	0	0	1	0	1	0	0	0	0	0	0	0	0	1	1	1	1	1	1	0	1	1	1	1	1	1	1	0	1	0	0	0	4	5	0	0	0	0	0	1	0	0	0	6
61	10	1	0	1	1	1	1	1	1	1	0	1	1	1	1	1	1	1	0	0	0	0	0	1	0	1	0	0	0	1	1	0	0	0	1	1	0	5	4	1	0	0	0	0	0	0	0	0	5
61	11	1	1	1	1	1	1	1	1	1	1	1	1	1	1	1	1	1	1	1	1	1	1	1	1	1	1	1	1	1	1	1	1	1	1	1	1	4	6	0	0	0	0	0	0	0	0	0	5
61	12	1	1	1	1	1	1	1	1	1	1	1	1	1	1	1	1	1	1	1	1	1	1	1	1	1	1	1	1	1	1	1	1	1	1	1	1	8	4	1	0	1	0	0	0	0	0	0	7
61	13	1	0	0	1	1	0	1	1	1	1	0	1	1	1	1	1	1	1	1	0	1	0	1	0	0	1	1	1	1	0	0	0	0	0	0	0	2	6	2	0	1	0	0	0	0	0	0	6
61	14	0	1	0	0	0	1	0	0	0	1	1	1	0	0	0	0	0	0	0	1	1	0	0	1	1	1	1	1	1	1	1	1	1	1	1	1	4	4	0	0	2	0	0	2	0	0	0	4
61	15	1	1	1	1	1	1	1	1	1	1	1	1	1	1	1	1	1	1	1	1	1	1	1	1	1	1	1	1	1	1	1	1	1	1	1	0	3	5	0	0	1	0	0	0	0	0	0	5
61	16	1	1	1	1	1	1	1	1	1	1	1	1	1	1	1	1	1	1	1	1	1	1	1	1	1	1	1	1	1	1	1	1	1	1	0	0	2	3	0	0	0	0	0	1	0	0	0	3
61	17	0	0	0	0	0	0	0	0	0	0	0	0	0	0	0	0	0	0	0	0	0	0	0	0	0	0	0	0	0	0	0	0	0	0	0	0	0	0	0	0	0	0	0	0	0	0	0	0
61	18	0	0	0	0	0	0	0	0	0	0	0	0	0	0	0	0	0	0	0	0	0	0	0	0	0	0	0	0	0	0	0	0	0	0	0	0	0	0	0	0	0	0	0	0	0	0	0	0
61	19	1	1	1	1	1	1	1	1	1	1	1	1	1	1	1	1	1	1	1	1	1	1	1	1	1	1	1	1	1	1	1	1	1	1	0	0	7	8	0	0	1	0	0	0	0	0	0	9
61	20	1	1	1	1	1	1	1	1	1	1	1	1	1	1	1	1	1	1	1	1	1	1	1	1	1	1	1	1	1	1	1	1	1	1	0	0	7	4	0	0	0	0	0	1	0	0	0	6
61	21	0	1	0	1	0	0	1	0	0	0	1	0	0	1	0	0	0	0	1	1	1	1	0	1	0	1	1	1	1	1	1	1	0	1	0	0	6	4	0	0	0	0	0	0	0	0	0	3
61	22	0	1	0	0	0	0	1	1	0	0	1	0	0	1	1	0	0	0	1	1	0	1	0	1	1	1	1	1	1	1	0	1	0	1	0	1	4	5	1	0	1	0	0	1	0	0	0	5
61	23	0	0	0	0	0	0	0	0	0	0	0	0	0	0	0	0	0	0	0	0	0	0	0	0	0	0	0	0	0	0	0	0	0	0	0	0	0	0	0	0	0	0	0	0	0	0	0	0
61	24	1	0	1	1	0	1	0	0	1	0	1	1	0	1	0	1	1	1	0	0	0	1	0	0	0	0	0	0	0	0	0	0	1	1	0	0	7	3	0	0	2	0	0	1	0	0	0	6
61	25	1	1	1	1	1	1	1	1	1	1	1	1	1	1	1	1	1	1	1	1	1	1	1	1	1	1	1	1	1	1	1	1	1	1	2	0	9	8	1	0	1	0	0	0	0	0	0	7
61	26	0	0	0	0	0	0	0	0	0	0	0	0	0	0	0	0	0	0	0	0	0	0	0	0	0	0	0	0	0	0	0	0	0	0	0	0	0	0	0	0	0	0	0	0	0	0	0	0
61	27	0	0	0	0	0	0	0	0	0	0	0	0	0	0	0	0	0	0	0	0	0	0	0	0	0	0	0	0	0	0	0	0	0	0	0	0	0	0	0	0	0	0	0	0	0	0	0	0
61	28	0	0	0	0	0	0	0	0	0	0	0	0	0	0	0	0	0	0	0	0	0	0	0	0	0	0	0	0	0	0	0	0	0	0	0	0	0	0	0	0	0	0	0	0	0	0	0	0
61	29	0	1	1	1	1	1	0	1	0	0	0	0	0	1	0	1	0	0	1	1	1	0	1	1	1	1	1	1	1	1	1	0	1	1	0	0	6	7	3	0	1	0	0	3	0	0	0	6
61	30	1	0	1	1	1	1	1	1	1	1	1	1	1	1	1	0	1	1	0	0	0	0	0	1	0	1	0	0	1	0	0	0	1	0	0	1	5	5	3	0	1	0	0	1	0	0	0	7
61	31	0	1	0	0	0	0	0	0	0	0	0	0	0	1	0	0	0	1	1	1	1	1	1	1	1	0	1	1	1	0	1	1	0	1	0	0	4	6	2	0	0	0	0	2	0	0	0	3
61	32	1	1	1	1	1	1	1	1	1	1	1	1	1	1	1	1	1	1	1	1	1	1	1	1	1	1	1	1	1	1	1	1	1	1	2	0	2	4	1	0	0	0	0	1	0	0	0	5
61	33	1	1	1	1	1	1	1	1	1	1	1	1	1	1	1	1	1	1	1	1	1	1	1	1	1	1	1	1	1	1	1	1	1	1	1	0	4	8	0	0	1	0	0	1	0	0	0	6
61	34	1	0	1	1	1	1	1	1	1	1	1	1	0	1	1	1	1	1	0	0	0	0	0	1	1	0	1	0	0	0	0	0	0	0	1	0	5	3	3	1	0	0	0	2	0	0	0	6
61	35	1	0	1	0	1	1	1	1	1	1	1	0	0	1	1	0	0	1	0	0	0	0	0	0	0	0	0	0	0	0	0	1	0	0	0	0	3	5	0	0	0	0	0	1	0	1	0	3
61	36	1	1	1	1	1	1	1	1	1	1	1	1	1	1	1	1	1	1	1	1	1	1	1	1	1	1	1	1	1	1	1	1	1	1	0	0	3	6	1	0	2	0	0	1	0	0	0	6
61	37	1	0	1	1	1	0	1	1	1	1	1	0	1	1	1	0	1	0	1	0	0	0	1	0	0	1	0	0	0	0	0	0	0	1	0	0	1	6	0	0	0	0	0	0	1	0	2	4
61	38	0	0	0	0	0	0	0	0	0	0	0	0	0	0	0	0	0	0	0	0	0	0	0	0	0	0	0	0	0	0	0	0	0	0	0	0	0	0	0	0	0	0	0	0	0	0	0	0
61	39	0	0	0	0	0	0	0	0	0	0	0	0	0	0	0	0	0	0	0	0	0	0	0	0	0	0	0	0	0	0	0	0	0	0	0	0	0	0	0	0	0	0	0	0	0	0	0	0
61	40	0	0	0	0	0	0	0	0	0	0	0	0	0	0	0	0	0	0	0	0	0	0	0	0	0	0	0	0	0	0	0	0	0	0	0	0	0	0	0	0	0	0	0	0	0	0	0	0
61	41	0	1	0	0	1	0	0	0	0	0	0	0	0	0	0	0	0	0	1	1	1	1	1	1	0	1	1	0	1	1	1	1	1	1	0	2	5	4	0	0	0	0	0	0	1	0	0	7
61	42	1	0	1	1	1	1	1	1	0	1	1	1	1	1	1	1	1	1	0	1	0	0	0	0	0	0	1	0	1	0	0	0	0	0	1	1	6	5	4	0	0	0	0	1	0	0	1	5
61	43	1	1	1	1	1	1	1	1	1	1	1	1	1	1	1	1	1	1	1	1	1	1	1	1	1	1	1	1	1	1	1	1	1	1	0	2	5	6	2	0	1	0	0	0	0	0	0	6
61	44	0	1	0	0	0	0	1	0	0	0	0	0	0	0	0	0	1	0	1	0	1	0	1	0	1	1	1	1	1	1	1	1	1	1	0	0	3	4	2	0	0	0	0	1	0	0	0	7
61	45	1	0	1	0	1	1	1	0	1	1	1	1	0	0	1	0	1	1	0	0	1	0	1	0	1	0	0	0	0	0	0	0	0	0	0	0	2	1	0	0	0	0	0	0	0	0	0	5
61	46	1	1	1	1	1	1	1	1	1	1	1	1	1	1	1	1	1	1	1	1	1	1	1	1	1	1	1	1	1	1	1	1	1	1	0	1	2	2	1	0	0	0	0	0	0	0	0	5
61	47	1	1	1	1	1	1	1	1	1	1	1	1	1	1	1	1	1	1	1	1	1	1	1	1	1	1	1	1	1	1	1	1	1	1	0	0	0	1	0	0	0	0	0	0	0	0	0	2
61	48	0	0	0	0	0	0	0	0	0	0	0	0	0	0	0	0	0	0	0	0	0	0	0	0	0	0	0	0	0	0	0	0	0	0	0	0	0	0	0	0	0	0	0	0	0	0	0	0
61	49	0	1	0	0	0	0	0	0	0	0	1	0	0	0	0	0	0	0	0	1	1	0	1	1	1	1	1	1	1	1	1	1	1	1	0	1	6	4	1	0	1	0	0	1	0	0	0	5
61	50	1	1	1	1	1	1	1	1	1	1	1	1	1	1	1	1	1	1	1	1	1	1	1	1	1	1	1	1	1	1	1	1	1	1	0	2	5	7	2	0	2	0	0	1	0	0	0	8
61	51	0	1	0	0	1	0	1	0	1	0	0	0	0	0	1	0	0	0	1	1	1	1	1	0	1	1	1	0	0	1	1	0	1	1	0	0	5	6	0	0	0	0	0	0	0	0	1	5
61	52	1	0	1	1	1	1	1	1	1	0	0	0	1	0	1	0	0	1	0	0	1	1	0	0	0	0	0	1	0	0	1	0	0	0	1	0	2	2	1	0	0	0	0	0	0	0	0	6
61	53	1	0	1	1	1	1	1	1	1	1	1	1	1	1	1	1	0	0	1	1	1	1	0	0	0	1	0	1	0	1	0	0	0	0	0	1	5	6	0	0	0	0	0	2	0	0	0	5
61	54	0	0	0	0	0	0	0	0	0	0	0	0	0	0	0	0	0	0	0	0	0	0	0	0	0	0	0	0	0	0	0	0	0	0	0	0	0	0	0	0	0	0	0	0	0	0	0	0
61	55	1	0	1	0	0	1	1	1	1	1	1	1	1	1	1	1	1	1	0	0	1	0	0	0	0	0	0	0	0	0	0	0	0	0	0	0	4	5	1	0	0	0	0	2	0	0	0	4
61	56	1	1	1	1	1	1	1	1	1	1	1	1	1	1	1	1	1	1	1	1	1	1	1	1	1	1	1	1	1	1	1	1	1	1	0	0	7	5	0	0	1	0	0	0	0	0	0	8
61	57	0	0	0	0	0	0	0	0	0	0	0	0	0	0	0	0	0	0	0	0	0	0	0	0	0	0	0	0	0	0	0	0	0	0	0	0	0	0	0	0	0	0	0	0	0	0	0	0
61	58	1	1	1	1	1	1	1	1	1	1	1	1	1	1	1	1	1	1	1	1	1	1	1	1	1	1	1	1	1	1	1	1	1	1	1	2	6	6	3	0	1	0	0	1	0	0	0	8
61	59	0	0	0	0	0	0	0	0	0	0	0	0	0	0	0	0	0	0	0	0	0	0	0	0	0	0	0	0	0	0	0	0	0	0	0	0	0	0	0	0	0	0	0	0	0	0	0	0
61	60	1	1	1	1	1	1	1	1	1	1	1	1	1	1	1	1	1	1	1	1	1	1	1	1	1	1	1	1	1	1	1	1	1	1	1	1	6	4	1	0	1	0	0	2	0	0	0	5
61	61	1	0	1	1	0	1	1	1	1	0	1	1	1	0	1	1	1	0	0	1	1	0	0	0	1	0	0	0	0	0	0	0	0	0	1	0	6	8	0	0	0	0	0	1	0	0	0	5
61	62	1	0	0	0	0	1	1	1	1	1	1	1	0	0	1	1	1	1	0	0	0	0	1	0	1	1	0	0	0	0	0	0	1	0	0	0	1	6	1	0	0	0	0	2	0	0	0	10
61	63	0	1	0	0	0	0	0	0	0	0	1	1	0	0	0	1	0	0	1	0	1	1	1	1	1	1	1	1	0	1	1	1	0	1	0	0	1	4	0	0	0	0	0	1	0	0	0	3
61	64	1	0	1	1	1	1	1	1	1	0	1	1	1	0	1	1	1	0	0	0	0	0	0	0	1	0	0	1	0	0	0	0	0	1	0	0	3	7	3	0	0	0	0	0	0	0	0	5
61	65	1	0	1	1	1	1	1	1	0	1	0	1	1	0	0	0	0	1	0	0	0	0	1	0	0	0	0	1	1	0	0	0	0	1	0	0	2	5	1	0	0	0	0	1	0	0	0	6
61	66	0	1	0	0	0	0	1	0	1	0	0	0	0	0	0	0	1	1	0	0	1	1	1	1	0	0	1	0	1	1	0	1	1	1	0	0	4	4	1	0	0	0	0	1	1	0	0	6
61	67	0	1	0	1	0	0	0	0	0	0	1	1	1	0	0	0	1	0	1	1	1	1	1	1	1	1	0	0	1	0	1	0	1	1	0	0	3	5	0	0	0	0	0	1	0	0	0	5
61	68	1	0	1	1	0	1	1	0	1	1	0	1	1	1	1	1	1	0	1	0	1	1	1	0	0	0	0	1	0	0	1	0	0	0	1	0	3	5	0	0	0	0	0	1	0	0	0	6
61	69	0	0	0	0	0	0	0	0	0	0	0	0	0	0	0	0	0	0	0	0	0	0	0	0	0	0	0	0	0	0	0	0	0	0	0	0	0	0	0	0	0	0	0	0	0	0	0	0
61	70	0	1	0	1	0	0	0	0	1	1	0	1	0	0	0	0	0	0	0	1	1	1	1	0	1	1	0	1	1	0	1	0	1	1	0	0	5	4	1	0	0	0	0	0	0	0	0	3
61	71	1	0	1	1	0	1	1	0	1	0	1	0	0	0	1	1	1	1	0	1	0	0	0	0	0	0	0	0	0	0	0	0	0	0	0	0	6	3	0	0	0	1	0	0	1	1	1	4
61	72	0	1	1	0	1	1	0	1	0	0	1	0	1	0	0	0	0	0	1	1	1	1	1	0	1	1	1	1	0	1	0	1	1	0	0	0	0	6	1	0	0	0	0	0	0	0	0	3
61	73	0	0	0	0	0	0	0	0	0	0	0	0	0	0	0	0	0	0	0	0	0	0	0	0	0	0	0	0	0	0	0	0	0	0	0	0	0	0	0	0	0	0	0	0	0	0	0	0
61	74	0	1	0	0	0	1	0	0	1	0	0	1	0	0	0	0	0	0	1	1	0	1	1	1	1	1	1	1	1	1	1	1	1	0	0	0	5	3	1	0	1	0	0	1	0	0	0	8
61	75	1	1	1	1	1	1	1	1	1	1	1	1	1	1	1	1	1	1	1	1	1	1	1	1	1	1	1	1	1	1	1	1	1	1	4	0	5	5	2	0	0	0	0	0	0	0	0	7
61	76	0	0	0	0	0	0	0	0	0	0	0	0	0	0	0	0	0	0	0	0	0	0	0	0	0	0	0	0	0	0	0	0	0	0	0	0	0	0	0	0	0	0	0	0	0	0	0	0
61	77	0	1	0	0	0	0	1	1	0	0	0	0	0	0	0	0	1	0	1	1	1	1	1	1	1	1	0	1	1	1	1	0	0	0	1	0	6	5	0	0	0	0	0	2	0	0	0	4
61	78	0	0	0	0	0	0	0	0	0	0	0	0	0	0	0	0	0	0	0	0	0	0	0	0	0	0	0	0	0	0	0	0	0	0	0	0	0	0	0	0	0	0	0	0	0	0	0	0
61	79	1	1	1	1	1	1	1	1	1	1	1	1	1	1	1	1	1	1	1	1	1	1	1	1	1	1	1	1	1	1	1	1	1	1	1	0	4	3	2	0	1	0	0	1	0	0	0	9
61	80	1	1	1	1	1	1	1	1	1	1	1	1	1	1	1	1	1	1	1	1	1	1	1	1	1	1	1	1	1	1	1	1	1	1	0	0	7	6	1	0	1	0	0	0	0	0	0	9
61	81	0	0	0	0	0	0	0	0	0	0	0	0	0	0	0	0	0	0	0	0	0	0	0	0	0	0	0	0	0	0	0	0	0	0	0	0	0	0	0	0	0	0	0	0	0	0	0	0
61	82	1	1	1	1	1	1	1	1	1	1	1	1	1	1	1	1	1	1	1	1	1	1	1	1	1	1	1	1	1	1	1	1	1	1	1	1	4	7	0	0	2	0	0	1	0	0	0	8
61	83	0	0	0	0	0	0	0	0	0	0	0	0	0	0	0	0	0	0	0	0	0	0	0	0	0	0	0	0	0	0	0	0	0	0	0	0	0	0	0	0	0	0	0	0	0	0	0	0
61	84	1	0	1	1	1	0	1	0	1	0	1	0	1	0	1	1	1	1	0	0	0	0	1	1	0	0	0	0	0	0	0	1	1	0	0	0	0	1	0	0	0	0	0	1	1	0	0	1
61	85	1	0	1	1	1	1	0	1	1	1	1	0	1	1	1	1	1	1	0	0	0	0	0	0	0	0	0	0	1	1	0	1	0	0	0	0	1	5	1	0	1	0	0	1	0	0	0	5
61	86	1	0	1	1	1	1	0	0	0	0	0	1	1	1	1	0	1	1	0	0	1	0	0	0	0	1	1	1	1	0	1	0	0	0	0	0	2	5	0	0	0	0	0	0	0	0	0	1
61	87	0	0	0	0	0	0	0	0	0	0	0	0	0	0	0	0	0	0	0	0	0	0	0	0	0	0	0	0	0	0	0	0	0	0	0	0	0	0	0	0	0	0	0	0	0	0	0	0
61	88	1	0	1	1	0	1	0	1	1	0	1	1	1	1	0	1	1	1	1	0	0	0	0	0	0	1	0	1	0	0	1	0	0	0	0	0	6	6	0	0	0	0	0	0	0	0	1	6
61	89	0	0	0	0	0	0	0	0	0	0	0	0	0	0	0	0	0	0	0	0	0	0	0	0	0	0	0	0	0	0	0	0	0	0	0	0	0	0	0	0	0	0	0	0	0	0	0	0
61	90	0	1	1	0	0	1	0	0	0	0	0	1	0	0	0	1	0	0	0	1	0	1	1	1	1	0	1	1	1	1	0	1	0	0	0	0	1	6	0	0	1	0	0	0	0	0	0	4
61	91	0	0	0	0	0	0	0	0	0	0	0	0	0	0	0	0	0	0	0	0	0	0	0	0	0	0	0	0	0	0	0	0	0	0	0	0	0	0	0	0	0	0	0	0	0	0	0	0
61	92	1	1	1	1	1	1	1	1	1	1	1	1	1	1	1	1	1	1	1	1	1	1	1	1	1	1	1	1	1	1	1	1	1	1	0	0	7	6	0	0	4	0	0	1	0	0	0	3
61	93	0	0	0	0	0	0	0	0	0	0	0	0	0	0	0	0	0	0	0	0	0	0	0	0	0	0	0	0	0	0	0	0	0	0	0	0	0	0	0	0	0	0	0	0	0	0	0	0
61	94	1	0	0	0	1	1	1	1	1	0	0	1	1	1	1	1	1	1	0	0	0	0	0	0	0	0	0	1	0	1	0	0	0	0	0	0	4	6	1	0	0	0	0	0	0	0	0	6
61	95	0	1	0	0	0	0	0	1	0	0	0	0	1	0	0	0	0	0	1	1	1	1	1	1	1	1	1	1	1	1	1	0	1	1	2	0	6	5	0	0	0	0	0	0	0	0	0	3
61	96	1	0	1	1	1	0	1	0	1	1	1	1	1	1	1	1	1	1	0	1	0	0	1	0	0	1	0	0	0	0	0	0	0	0	0	1	4	3	0	0	0	0	0	0	0	0	0	3
61	97	1	0	0	1	1	1	1	1	0	1	1	1	1	0	1	1	1	1	0	1	0	0	1	0	0	0	0	0	0	1	0	0	0	0	0	0	4	7	1	1	1	0	0	0	0	0	0	6
61	98	1	0	1	1	0	1	1	0	1	1	1	1	1	0	0	0	1	1	1	0	0	1	1	0	0	0	0	0	0	0	0	0	1	0	0	0	3	5	0	0	0	0	0	1	0	0	0	3
61	99	1	1	1	1	1	1	1	1	1	1	1	1	1	1	1	1	1	1	1	1	1	1	1	1	1	1	1	1	1	1	1	1	1	1	0	0	5	4	0	0	3	0	0	0	0	0	0	4
61	100	0	0	0	0	0	0	0	0	0	0	0	0	0	0	0	0	0	0	0	0	0	0	0	0	0	0	0	0	0	0	0	0	0	0	0	0	0	0	0	0	0	0	0	0	0	0	0	0
61	101	1	0	1	0	1	1	1	1	1	1	1	1	1	1	1	1	1	1	0	0	0	1	0	1	1	0	0	0	1	0	0	0	0	0	0	0	3	2	0	0	0	0	0	0	0	0	0	2
61	102	0	1	0	0	0	0	0	0	0	1	0	1	0	1	1	0	0	0	0	1	1	1	1	1	1	0	1	1	0	0	1	1	0	1	0	0	2	1	0	0	0	0	0	0	0	0	0	2
61	103	0	0	0	0	0	0	0	0	0	0	0	0	0	0	0	0	0	0	0	0	0	0	0	0	0	0	0	0	0	0	0	0	0	0	0	0	0	0	0	0	0	0	0	0	0	0	0	0
61	104	0	0	0	0	0	0	0	0	0	0	0	0	0	0	0	0	0	0	0	0	0	0	0	0	0	0	0	0	0	0	0	0	0	0	0	0	0	0	0	0	0	0	0	0	0	0	0	0
61	105	0	0	0	0	0	0	0	0	0	0	0	0	0	0	0	0	0	0	0	0	0	0	0	0	0	0	0	0	0	0	0	0	0	0	0	0	0	0	0	0	0	0	0	0	0	0	0	0
61	106	0	0	0	0	0	0	0	0	0	0	0	0	0	0	0	0	0	0	0	0	0	0	0	0	0	0	0	0	0	0	0	0	0	0	0	0	0	0	0	0	0	0	0	0	0	0	0	0
61	107	1	0	1	0	1	1	1	1	1	1	1	1	1	1	1	1	1	0	0	0	1	0	0	0	1	0	1	0	1	1	1	1	0	0	0	0	1	6	1	0	1	0	0	0	0	0	0	7
61	108	1	0	1	1	1	1	1	1	1	0	1	1	0	1	1	1	1	1	0	0	0	0	1	1	0	0	0	0	0	0	1	1	0	1	0	0	3	4	1	0	0	0	0	1	0	0	0	3
61	109	0	1	0	1	0	1	0	0	0	0	0	0	0	1	1	0	0	0	1	1	1	0	0	0	1	1	0	1	1	0	1	1	0	0	1	0	6	5	2	0	0	0	0	2	0	0	1	4
61	110	0	0	0	0	0	0	0	0	0	0	0	0	0	0	0	0	0	0	0	0	0	0	0	0	0	0	0	0	0	0	0	0	0	0	0	0	0	0	0	0	0	0	0	0	0	0	0	0
61	111	1	1	1	1	1	1	1	1	1	1	1	1	1	1	1	1	1	1	1	1	1	1	1	1	1	1	1	1	1	1	1	1	1	1	0	0	6	4	2	0	2	0	0	1	0	0	0	9
61	112	1	1	1	1	1	1	1	1	1	1	1	1	1	1	1	1	1	1	1	1	1	1	1	1	1	1	1	1	1	1	1	1	1	1	1	1	6	6	1	0	0	0	0	1	0	0	0	6
61	113	0	0	0	0	0	0	0	0	0	0	0	0	0	0	0	0	0	0	0	0	0	0	0	0	0	0	0	0	0	0	0	0	0	0	0	0	0	0	0	0	0	0	0	0	0	0	0	0
61	114	1	1	1	1	1	1	1	1	1	1	1	1	1	1	1	1	1	1	1	1	1	1	1	1	1	1	1	1	1	1	1	1	1	1	0	0	3	9	0	0	1	0	0	1	0	0	0	11
61	115	0	1	1	0	0	1	0	0	1	1	0	0	0	0	0	0	0	1	1	0	1	1	1	1	1	1	1	1	1	0	1	1	1	1	0	0	3	5	0	0	1	0	0	0	0	0	0	6
61	116	0	1	0	0	0	0	0	0	0	1	0	0	0	1	1	0	0	1	1	1	0	0	0	1	1	1	1	1	1	1	1	1	1	1	1	0	2	6	0	0	0	0	0	0	0	0	0	6
61	117	0	1	0	0	0	1	0	0	1	0	0	1	0	1	0	1	0	1	1	1	1	1	1	1	1	0	1	1	1	0	0	1	1	1	0	0	6	5	1	0	0	0	0	1	0	0	0	4
61	118	0	0	0	0	0	0	0	0	0	0	0	0	0	0	0	0	0	0	0	0	0	0	0	0	0	0	0	0	0	0	0	0	0	0	0	0	0	0	0	0	0	0	0	0	0	0	0	0
61	119	1	1	1	1	1	1	1	1	1	1	1	1	1	1	1	1	1	1	1	1	1	1	1	1	1	1	1	1	1	1	1	1	1	1	0	1	4	5	0	0	1	0	0	0	0	0	0	7
61	120	1	0	1	0	1	1	0	1	1	1	1	1	1	1	1	1	1	1	1	0	1	1	1	1	0	0	0	0	0	0	0	0	0	0	0	0	4	5	2	0	2	0	0	1	0	0	0	4
61	121	0	1	0	0	1	0	0	0	0	0	1	0	1	0	0	0	0	0	0	1	1	1	1	1	1	1	0	1	1	1	0	1	0	1	0	0	2	4	0	0	1	0	0	1	0	0	0	0
61	122	1	1	1	1	1	1	1	1	1	1	1	1	1	1	1	1	1	1	1	1	1	1	1	1	1	1	1	1	1	1	1	1	1	1	0	0	5	2	1	0	0	0	0	1	0	0	0	4
61	123	1	1	1	1	1	1	1	1	1	1	1	1	1	1	1	1	1	1	1	1	1	1	1	1	1	1	1	1	1	1	1	1	1	1	0	2	2	6	0	0	1	0	0	0	0	0	0	5
61	124	1	0	1	0	1	0	1	1	1	1	1	1	0	1	0	0	1	0	1	0	0	0	1	1	1	0	1	0	1	0	0	0	0	0	0	0	4	4	2	0	0	0	0	0	0	0	0	6
61	125	1	0	1	0	0	0	1	1	1	1	0	1	1	0	1	1	0	1	1	0	0	0	0	0	1	0	0	1	0	0	1	0	0	0	0	0	1	8	1	0	1	0	0	0	0	0	0	5
61	126	0	0	0	0	0	0	0	0	0	0	0	0	0	0	0	0	0	0	0	0	0	0	0	0	0	0	0	0	0	0	0	0	0	0	0	0	0	0	0	0	0	0	0	0	0	0	0	0
61	127	1	1	1	1	1	1	1	1	1	1	1	1	1	1	1	1	1	1	1	1	1	1	1	1	1	1	1	1	1	1	1	1	1	1	2	1	7	4	0	0	2	0	0	0	0	0	0	6
61	128	1	0	1	0	1	1	0	1	1	0	1	1	1	1	0	1	1	1	1	0	0	0	0	0	0	0	0	1	0	0	0	1	0	0	0	0	5	7	1	0	0	0	0	0	0	0	0	5
61	129	0	0	0	0	0	0	0	0	0	0	0	0	0	0	0	0	0	0	0	0	0	0	0	0	0	0	0	0	0	0	0	0	0	0	0	0	0	0	0	0	0	0	0	0	0	0	0	0
61	130	0	0	0	0	0	0	0	0	0	0	0	0	0	0	0	0	0	0	0	0	0	0	0	0	0	0	0	0	0	0	0	0	0	0	0	0	0	0	0	0	0	0	0	0	0	0	0	0
61	131	0	1	0	0	0	1	0	1	0	0	0	0	0	0	1	0	0	0	1	1	0	1	0	1	1	1	0	1	1	1	1	1	1	0	1	0	4	9	1	0	0	0	0	1	0	0	0	7
61	132	1	0	1	1	1	1	1	1	1	1	1	1	0	1	0	1	0	1	0	0	1	0	0	0	0	0	1	0	0	1	1	1	1	0	0	0	3	4	0	0	1	0	0	0	0	0	0	7
61	133	0	0	0	0	0	0	0	0	0	0	0	0	0	0	0	0	0	0	0	0	0	0	0	0	0	0	0	0	0	0	0	0	0	0	0	0	0	0	0	0	0	0	0	0	0	0	0	0
61	134	1	0	0	0	1	1	0	1	0	0	0	0	0	1	1	1	0	1	0	0	0	1	0	0	0	1	1	1	0	0	0	1	0	0	0	0	3	5	1	0	2	0	0	0	0	0	0	2
61	135	0	0	0	0	0	0	0	0	0	0	0	0	0	0	0	0	0	0	0	0	0	0	0	0	0	0	0	0	0	0	0	0	0	0	0	0	0	0	0	0	0	0	0	0	0	0	0	0
61	136	1	0	1	1	1	1	1	1	1	1	1	0	1	0	1	1	1	1	0	0	0	0	0	1	0	1	0	0	0	0	0	0	0	0	0	0	3	5	1	0	0	0	0	0	0	0	0	6
61	137	0	0	0	0	0	0	0	0	0	0	0	0	0	0	0	0	0	0	0	0	0	0	0	0	0	0	0	0	0	0	0	0	0	0	0	0	0	0	0	0	0	0	0	0	0	0	0	0
61	138	1	0	1	1	0	1	1	1	1	1	1	0	1	0	1	0	0	1	0	0	0	1	1	0	0	1	0	0	1	0	0	1	0	0	0	0	5	7	2	0	0	0	0	1	1	0	0	7
61	139	0	1	0	0	1	1	1	1	0	0	0	0	1	0	0	1	0	0	0	1	1	1	1	1	1	1	0	1	1	1	1	0	1	0	0	0	2	5	0	0	0	0	0	2	0	0	0	2
61	140	0	0	0	0	0	0	0	0	0	0	0	0	0	0	0	0	0	0	0	0	0	0	0	0	0	0	0	0	0	0	0	0	0	0	0	0	0	0	0	0	0	0	0	0	0	0	0	0
61	141	1	0	1	1	1	1	0	0	1	1	1	1	1	1	1	1	1	1	0	0	0	0	0	0	0	0	1	1	0	1	0	1	0	0	0	0	2	5	3	0	0	0	0	0	0	0	0	5
61	142	0	1	1	1	0	1	1	0	0	0	0	0	0	0	0	0	0	1	1	1	1	0	1	1	1	1	1	1	0	0	0	1	1	1	2	1	6	6	1	0	1	0	0	0	0	0	0	3
61	143	0	0	0	0	0	0	0	0	0	0	0	0	0	0	0	0	0	0	0	0	0	0	0	0	0	0	0	0	0	0	0	0	0	0	0	0	0	0	0	0	0	0	0	0	0	0	0	0
61	144	1	0	1	1	1	1	0	1	1	1	1	1	1	1	1	1	1	1	1	1	1	1	1	0	0	0	0	1	0	1	0	0	0	0	2	1	7	5	0	0	3	0	0	0	0	0	0	6
61	145	1	0	1	1	1	1	0	0	1	1	1	1	1	0	1	1	1	1	0	0	0	0	0	0	0	0	0	0	1	1	0	0	0	1	0	0	2	4	1	0	1	0	0	0	0	0	0	7
61	146	0	1	0	0	0	0	1	0	0	0	0	1	1	0	0	0	0	0	1	1	0	1	1	1	1	0	1	1	0	1	1	1	0	1	0	0	1	5	1	0	0	0	0	1	0	0	0	1
61	147	1	0	0	1	1	0	0	1	0	1	1	1	0	0	1	1	1	1	0	0	0	0	0	0	0	1	0	0	1	0	0	1	0	0	0	0	3	5	2	0	0	0	0	1	0	0	0	8
61	148	0	1	0	0	0	0	0	1	0	1	0	0	0	0	0	0	1	0	0	0	0	1	0	1	1	1	1	1	0	1	1	1	1	1	0	0	4	2	0	0	0	0	0	2	0	0	0	7
61	149	0	1	0	0	1	0	0	0	0	0	0	0	1	1	0	0	0	0	1	1	0	1	0	1	1	1	1	1	0	1	1	1	1	1	1	0	3	3	0	0	0	0	0	0	0	0	0	6
61	150	0	0	0	0	0	0	0	0	0	0	0	0	0	0	0	0	0	0	0	0	0	0	0	0	0	0	0	0	0	0	0	0	0	0	0	0	0	0	0	0	0	0	0	0	0	0	0	0
61	151	1	1	1	1	1	1	1	1	1	1	1	1	1	1	1	1	1	1	1	1	1	1	1	1	1	1	1	1	1	1	1	1	1	1	2	1	5	6	0	0	0	0	0	0	0	0	0	9
61	152	0	0	0	0	0	0	0	0	0	0	0	0	0	0	0	0	0	0	0	0	0	0	0	0	0	0	0	0	0	0	0	0	0	0	0	0	0	0	0	1	0	0	0	0	0	0	0	0
61	153	0	0	0	0	0	0	0	0	0	0	0	0	0	0	0	0	0	0	0	0	0	0	0	0	0	0	0	0	0	0	0	0	0	0	0	0	0	0	0	0	0	0	0	0	0	0	0	0
61	154	0	1	0	0	0	0	0	0	0	1	1	0	0	0	1	0	0	0	1	1	0	1	1	1	1	1	1	0	1	0	1	0	1	0	0	0	5	6	0	0	0	0	0	0	0	0	0	10
61	155	0	1	0	0	1	1	0	1	1	0	0	0	0	1	0	0	0	0	0	1	1	1	1	1	0	1	0	1	0	1	1	1	1	1	0	1	8	7	0	0	0	0	0	0	0	0	0	5
61	156	1	1	1	1	1	1	1	1	1	1	1	1	1	1	1	1	1	1	1	1	1	1	1	1	1	1	1	1	1	1	1	1	1	1	1	1	5	5	1	0	0	0	0	0	0	0	0	6
61	157	0	1	0	0	0	1	0	0	0	0	0	0	0	0	1	0	0	0	1	1	0	1	1	1	1	0	1	1	0	0	1	1	1	1	0	0	2	4	0	0	0	0	0	0	0	0	0	2
61	158	1	0	0	1	1	1	1	1	0	1	0	1	1	1	0	0	0	1	0	0	0	0	0	0	0	0	1	0	0	1	0	0	0	0	0	0	2	4	0	0	0	0	0	0	0	0	0	2
61	159	0	1	1	0	0	0	0	0	0	0	1	0	0	1	1	0	0	0	0	0	1	1	1	1	1	1	1	0	1	1	1	1	0	1	1	0	2	4	1	0	0	0	0	0	0	0	0	2
61	160	0	1	0	1	0	0	0	0	0	0	0	1	0	0	0	1	1	0	1	1	0	1	0	1	1	1	1	1	1	1	0	1	0	1	1	1	0	4	0	0	0	0	0	0	0	0	0	5
61	161	1	1	1	1	1	1	1	1	1	1	1	1	1	1	1	1	1	1	1	1	1	1	1	1	1	1	1	1	1	1	1	1	1	1	1	0	5	6	1	0	0	0	0	0	0	0	0	6
61	162	0	0	0	0	0	0	0	0	0	0	0	0	0	0	0	0	0	0	0	0	0	0	0	0	0	0	0	0	0	0	0	0	0	0	0	0	0	0	0	0	0	0	0	0	0	0	0	0
61	163	1	1	1	1	1	1	1	1	1	1	1	1	1	1	1	1	1	1	1	1	1	1	1	1	1	1	1	1	1	1	1	1	1	1	0	1	4	5	2	0	1	0	0	0	0	0	0	9
61	164	0	1	0	0	1	0	0	1	1	0	0	0	0	0	0	0	0	0	1	1	1	1	0	0	1	1	1	1	0	1	0	1	1	1	0	0	7	5	0	0	0	0	0	0	0	0	0	3
61	165	0	0	0	0	0	0	0	0	0	0	0	0	0	0	0	0	0	0	0	0	0	0	0	0	0	0	0	0	0	0	0	0	0	0	0	0	0	0	0	0	0	0	0	0	0	0	0	0
61	166	0	1	1	0	0	0	0	0	0	0	0	0	0	0	0	0	1	0	1	0	1	1	1	1	1	0	1	0	1	1	1	1	0	1	0	0	4	5	1	0	1	0	0	0	0	0	0	7
61	167	0	0	0	0	0	0	0	0	0	0	0	0	0	0	0	0	0	0	0	0	0	0	0	0	0	0	0	0	0	0	0	0	0	0	0	0	0	0	0	0	0	0	0	0	0	0	0	0
61	168	0	1	0	0	0	0	0	0	1	0	0	0	0	0	0	0	0	0	0	1	1	1	1	0	0	1	1	1	1	1	1	1	1	1	0	0	7	7	2	0	2	0	0	1	0	0	0	6
61	169	1	1	1	1	1	1	1	1	1	1	1	1	1	1	1	1	1	1	1	1	1	1	1	1	1	1	1	1	1	1	1	1	1	1	1	1	6	7	1	0	1	0	0	1	0	0	0	8
61	170	0	1	0	1	1	1	1	0	0	0	0	0	0	0	0	0	0	0	0	1	1	1	1	0	1	0	0	1	1	1	1	1	1	1	0	0	3	2	0	0	0	0	0	0	0	0	0	2
61	171	0	1	0	0	0	0	0	1	0	0	0	0	1	0	0	0	0	0	0	0	1	1	1	0	1	1	1	1	1	0	1	1	1	1	0	0	1	2	1	0	0	0	0	0	0	0	0	3
61	172	1	0	1	1	0	1	1	1	0	1	0	0	1	1	1	1	1	1	0	1	0	0	0	1	0	0	0	0	0	1	1	0	0	0	1	0	4	6	2	0	0	0	0	3	0	1	1	8
61	173	1	1	1	1	1	1	1	1	1	1	1	1	1	1	1	1	1	1	1	1	1	1	1	1	1	1	1	1	1	1	1	1	1	1	0	0	8	6	1	0	1	0	0	0	0	0	0	6
61	174	1	1	1	1	1	1	1	1	1	1	1	1	1	1	1	1	1	1	1	1	1	1	1	1	1	1	1	1	1	1	1	1	1	1	0	0	8	7	2	0	1	0	0	1	0	0	0	7
61	175	0	1	1	0	0	0	0	0	0	0	1	0	1	1	1	0	0	0	1	1	1	1	1	1	1	1	0	0	1	1	1	1	0	1	0	0	8	7	0	0	0	0	0	0	1	0	0	6
61	176	0	0	0	0	0	0	0	0	0	0	0	0	0	0	0	0	0	0	0	0	0	0	0	0	0	0	0	0	0	0	0	0	0	0	0	0	0	0	0	0	0	0	0	0	0	0	0	0
61	177	0	1	0	0	0	1	0	0	0	0	0	0	0	0	0	0	1	0	1	1	1	0	1	1	1	1	1	1	1	1	1	1	1	1	0	0	4	6	1	0	1	0	0	0	0	0	0	6
61	178	1	0	0	1	0	0	1	1	1	0	0	1	1	1	1	0	1	1	0	0	0	0	0	0	0	0	0	0	1	0	1	0	0	0	0	0	3	1	1	0	0	0	0	1	0	0	1	3
61	179	0	1	1	0	0	0	0	0	0	0	1	0	1	0	0	0	1	1	1	1	1	0	1	1	1	1	1	0	1	1	1	1	1	1	1	0	3	5	0	0	0	0	0	0	0	0	0	8
61	180	1	0	0	0	0	1	1	1	1	1	1	1	0	1	1	1	1	1	1	0	0	0	0	0	0	0	0	0	0	0	0	1	0	0	0	0	3	5	1	0	0	0	0	0	0	0	0	6
61	181	0	1	1	0	1	0	1	0	0	0	0	0	1	0	0	0	1	0	1	1	0	1	1	1	1	1	0	1	1	1	1	1	1	1	0	0	4	7	0	0	0	0	0	1	0	0	0	5
61	182	0	1	0	0	1	0	0	0	0	0	0	0	0	0	1	0	1	0	1	0	1	1	1	1	1	1	0	0	1	1	1	0	1	0	0	0	2	5	0	0	0	0	0	0	1	0	0	7
61	183	0	0	0	0	0	0	0	0	0	0	0	0	0	0	0	0	0	0	0	0	0	0	0	0	0	0	0	0	0	0	0	0	0	0	0	0	0	0	0	0	0	0	0	0	0	0	0	0
61	184	0	0	0	0	0	0	0	0	0	0	0	0	0	0	0	0	0	0	0	0	0	0	0	0	0	0	0	0	0	0	0	0	0	0	0	0	0	0	0	0	0	0	0	0	0	0	0	0
61	185	1	0	1	0	1	1	1	1	0	1	1	0	0	1	1	0	1	0	0	0	0	1	0	0	1	0	1	0	1	1	1	1	0	0	0	0	1	3	0	0	0	0	0	0	0	0	0	7
61	186	0	0	0	0	0	0	0	0	0	0	0	0	0	0	0	0	0	0	0	0	0	0	0	0	0	0	0	0	0	0	0	0	0	0	0	0	0	0	0	0	0	0	0	0	0	0	0	0
61	187	1	0	1	1	1	1	1	1	0	0	1	1	1	0	1	1	1	1	0	0	0	0	1	1	0	0	0	0	0	0	0	1	1	1	1	0	4	6	0	0	0	0	0	0	0	0	0	6
61	188	1	0	1	1	1	1	1	1	1	0	1	1	0	1	1	1	0	1	0	0	0	0	1	0	1	0	1	1	1	0	1	0	0	0	0	0	2	2	1	0	0	0	0	1	0	0	0	4
61	189	1	0	1	1	1	1	0	1	1	1	1	1	1	0	1	1	1	0	1	0	0	1	1	0	1	0	0	1	0	0	0	0	1	1	0	0	3	5	1	0	0	0	0	0	0	0	0	3
61	190	0	0	0	0	0	0	0	0	0	0	0	0	0	0	0	0	0	0	0	0	0	0	0	0	0	0	0	0	0	0	0	0	0	0	0	0	0	0	0	0	0	0	0	0	0	0	0	0
61	191	0	0	0	0	0	0	0	0	0	0	0	0	0	0	0	0	0	0	0	0	0	0	0	0	0	0	0	0	0	0	0	0	0	0	0	0	0	0	0	0	0	0	0	0	0	0	0	0
61	192	0	1	0	1	0	0	1	0	0	0	0	0	0	0	0	1	0	1	1	1	1	1	1	0	1	1	1	1	0	1	1	1	1	1	0	0	0	4	0	0	0	0	0	0	0	0	0	0
61	193	0	1	1	0	0	0	0	0	0	0	0	0	0	0	0	0	0	0	0	0	1	1	0	1	1	0	0	1	1	1	1	1	1	1	0	0	1	1	0	0	0	0	0	1	0	0	0	1
61	194	1	0	1	1	1	1	1	1	0	0	1	1	1	0	0	0	1	0	0	0	0	1	0	0	0	0	0	1	0	0	0	1	0	0	0	0	6	4	0	0	0	0	0	0	0	0	0	4
61	195	1	1	1	1	1	1	1	1	1	1	1	1	1	1	1	1	1	1	1	1	1	1	1	1	1	1	1	1	1	1	1	1	1	1	0	1	6	4	3	0	1	0	0	0	0	0	0	8
61	196	1	0	1	1	0	1	1	1	1	1	0	1	1	1	1	1	1	1	1	0	0	0	0	0	0	1	0	0	0	0	0	0	0	1	0	0	0	5	0	0	0	0	0	0	0	0	1	4
61	197	0	1	1	0	0	0	0	0	0	1	1	1	1	1	0	0	0	0	1	1	1	1	1	1	0	1	1	1	1	1	0	1	1	1	0	0	0	3	1	0	0	0	0	1	0	0	0	2
61	198	1	1	1	1	1	1	1	1	1	1	1	1	1	1	1	1	1	1	1	1	1	1	1	1	1	1	1	1	1	1	1	1	1	1	0	0	1	5	0	0	0	0	0	0	0	0	0	5
61	199	0	1	0	0	0	0	0	0	0	0	1	1	0	1	0	0	0	1	1	1	1	1	1	1	0	1	1	0	1	1	1	1	1	1	0	0	5	6	0	0	0	0	0	2	0	0	0	2
61	200	0	0	0	0	0	0	0	0	0	0	0	0	0	0	0	0	0	0	0	0	0	0	0	0	0	0	0	0	0	0	0	0	0	0	0	0	0	0	0	0	0	0	0	0	0	0	0	0
61	201	1	0	1	1	1	1	0	1	0	1	0	1	1	0	1	1	1	1	0	0	0	1	0	1	0	0	0	0	1	1	1	0	1	0	0	0	3	6	2	0	0	0	0	0	0	0	0	8
61	202	1	1	1	1	1	1	1	1	1	1	1	1	1	1	1	1	1	1	1	1	1	1	1	1	1	1	1	1	1	1	1	1	1	1	1	1	3	5	0	0	0	0	0	1	0	0	0	4
61	203	0	0	0	0	0	0	0	0	0	0	0	0	0	0	0	0	0	0	0	0	0	0	0	0	0	0	0	0	0	0	0	0	0	0	0	0	0	0	0	0	0	0	0	0	0	0	0	0
61	204	0	0	0	0	0	0	0	0	0	0	0	0	0	0	0	0	0	0	0	0	0	0	0	0	0	0	0	0	0	0	0	0	0	0	0	0	0	0	0	0	0	0	0	0	0	0	0	0
61	205	1	0	0	1	1	1	1	1	1	1	1	1	0	1	0	1	1	1	0	0	0	0	0	0	0	0	0	0	0	0	0	1	0	0	0	0	1	2	0	0	1	0	0	0	0	0	0	5
61	206	0	1	0	0	0	1	0	1	0	0	0	0	0	0	0	0	0	0	1	1	1	1	1	1	1	1	1	1	1	1	1	0	1	1	1	0	2	4	1	0	0	0	0	1	0	0	0	5
61	207	1	1	1	1	1	1	1	1	1	1	1	1	1	1	1	1	1	1	1	1	1	1	1	1	1	1	1	1	1	1	1	1	1	1	0	1	4	6	2	0	1	0	0	1	0	0	0	8
61	208	1	1	1	1	1	1	1	1	1	1	1	1	1	1	1	1	1	1	1	1	1	1	1	1	1	1	1	1	1	1	1	1	1	1	0	0	3	5	2	0	0	0	0	0	0	0	0	4
61	209	0	0	0	0	0	0	0	0	0	0	0	0	0	0	0	0	0	0	0	0	0	0	0	0	0	0	0	0	0	0	0	0	0	0	0	0	0	0	0	0	0	0	0	0	0	0	0	0
61	210	0	1	0	1	1	0	0	0	0	0	0	1	0	1	0	1	0	1	1	1	0	1	1	0	1	0	1	1	1	1	1	1	1	1	1	0	3	4	1	0	0	0	0	1	0	0	0	4
61	211	1	1	1	1	1	1	1	1	1	1	1	1	1	1	1	1	1	1	1	1	1	1	1	1	1	1	1	1	1	1	1	1	1	1	0	1	5	6	0	0	0	0	0	2	0	0	0	3
61	212	0	0	0	0	0	0	0	0	0	0	0	0	0	0	0	0	0	0	0	0	0	0	0	0	0	0	0	0	0	0	0	0	0	0	0	0	0	0	0	0	0	0	0	0	0	0	0	0
61	213	1	1	1	1	1	1	1	1	1	1	1	1	1	1	1	1	1	1	1	1	1	1	1	1	1	1	1	1	1	1	1	1	1	1	2	0	7	5	0	0	2	0	0	0	0	0	0	5
61	214	0	0	0	0	0	0	0	0	0	0	0	0	0	0	0	0	0	0	0	0	0	0	0	0	0	0	0	0	0	0	0	0	0	0	0	0	0	0	0	0	0	0	0	0	0	0	0	0
61	215	0	0	0	0	0	0	0	0	0	0	0	0	0	0	0	0	0	0	0	0	0	0	0	0	0	0	0	0	0	0	0	0	0	0	0	0	0	0	0	0	0	0	0	0	0	0	0	0
61	216	0	0	0	0	0	0	0	0	0	0	0	0	0	0	0	0	0	0	0	0	0	0	0	0	0	0	0	0	0	0	0	0	0	0	0	0	0	0	0	0	0	0	0	0	0	0	0	0
61	217	0	0	0	0	0	0	0	0	0	0	0	0	0	0	0	0	0	0	0	0	0	0	0	0	0	0	0	0	0	0	0	0	0	0	0	0	0	0	0	0	0	0	0	0	0	0	0	0
61	218	0	1	0	0	0	1	0	0	0	1	1	1	0	0	0	1	0	0	1	1	1	1	0	1	1	1	1	1	0	1	1	1	1	1	0	0	0	2	0	0	0	0	0	0	0	0	0	0
61	219	0	1	0	1	0	0	0	1	0	0	0	1	0	0	0	0	0	0	1	1	1	1	1	0	0	1	1	1	1	1	0	1	1	1	1	0	4	5	0	0	0	0	1	0	0	0	0	5
61	220	1	1	1	1	1	1	1	1	1	1	1	1	1	1	1	1	1	1	1	1	1	1	1	1	1	1	1	1	1	1	1	1	1	1	0	1	2	3	1	0	0	0	0	0	0	0	0	6
61	221	1	0	1	1	0	1	0	1	1	1	0	1	1	0	0	1	0	0	1	0	1	1	0	0	0	0	0	0	0	0	0	0	0	0	0	0	5	3	0	0	1	0	0	0	0	0	0	4
61	222	1	1	1	1	1	1	1	1	1	1	1	1	1	1	1	1	1	1	1	1	1	1	1	1	1	1	1	1	1	1	1	1	1	1	0	1	5	5	0	0	2	0	0	0	0	0	0	7
61	223	1	0	1	0	1	1	1	1	1	1	1	0	1	1	1	1	1	1	0	1	1	0	0	0	0	0	0	0	0	0	0	0	0	0	0	0	2	6	1	0	0	0	0	0	1	0	0	5
61	224	0	1	0	1	0	1	1	0	0	0	0	0	0	0	0	0	0	1	0	1	0	1	1	1	0	1	1	1	1	1	1	1	1	0	0	1	2	4	1	0	0	0	0	0	0	0	0	2
61	225	0	0	0	0	0	0	0	0	0	0	0	0	0	0	0	0	0	0	0	0	0	0	0	0	0	0	0	0	0	0	0	0	0	0	0	0	0	0	0	0	0	0	0	0	0	0	0	0
61	226	1	0	1	1	0	1	1	0	0	1	1	1	1	1	1	0	1	1	0	0	0	0	0	1	0	1	0	1	0	0	0	0	1	0	0	0	3	4	1	0	0	0	0	0	0	0	0	6
61	227	0	1	1	1	1	0	1	1	0	0	0	1	0	0	0	0	1	0	1	1	1	1	0	1	0	1	1	0	1	1	1	1	0	1	1	0	4	5	0	0	0	0	0	2	0	0	0	5
61	228	0	1	0	0	0	0	1	0	0	0	1	1	0	0	0	0	0	1	1	0	1	1	1	1	0	1	1	1	0	1	1	1	1	1	0	0	5	5	0	0	0	0	0	1	0	0	0	2
61	229	1	0	1	1	0	1	1	1	1	1	1	1	0	1	1	0	1	1	1	1	0	0	0	1	0	0	0	0	0	1	1	0	0	0	1	0	6	4	2	0	1	0	0	1	0	0	0	8
61	230	0	0	0	0	0	0	0	0	0	0	0	0	0	0	0	0	0	0	0	0	0	0	0	0	0	0	0	0	0	0	0	0	0	0	0	0	0	0	0	0	0	0	0	0	0	0	0	0
61	231	1	0	1	1	1	0	0	0	1	1	0	1	1	0	1	1	0	1	0	0	0	1	1	0	1	0	1	0	0	0	0	0	0	0	0	0	3	3	0	0	0	0	0	3	0	0	0	7
61	232	0	1	0	0	0	0	0	0	0	0	0	0	0	1	0	0	0	0	0	0	1	1	1	1	1	1	1	1	0	0	0	0	1	0	0	0	6	3	0	0	0	0	0	2	0	0	0	0
61	233	1	1	1	1	1	1	1	1	1	1	1	1	1	1	1	1	1	1	1	1	1	1	1	1	1	1	1	1	1	1	1	1	1	1	1	0	9	4	0	0	1	0	0	1	0	0	0	7
61	234	1	1	1	1	1	1	1	1	1	1	1	1	1	1	1	1	1	1	1	1	1	1	1	1	1	1	1	1	1	1	1	1	1	1	1	0	6	4	1	0	3	0	0	1	0	0	0	7
61	235	0	0	0	0	0	0	0	0	0	0	0	0	0	0	0	0	0	0	0	0	0	0	0	0	0	0	0	0	0	0	0	0	0	0	0	0	0	0	0	0	0	0	0	0	0	0	0	0
61	236	1	1	1	1	1	1	1	1	1	1	1	1	1	1	1	1	1	1	1	1	1	1	1	1	1	1	1	1	1	1	1	1	1	1	2	0	7	6	2	0	0	0	0	1	0	0	0	6
61	237	1	0	1	1	1	1	1	1	1	1	0	1	1	1	1	0	1	1	0	0	0	0	0	0	0	0	0	0	0	0	0	1	0	0	0	0	1	5	0	0	1	0	0	2	1	0	0	5
61	238	1	0	1	1	1	1	1	1	1	1	0	1	0	0	1	1	1	1	0	0	0	0	0	0	0	0	0	0	1	1	1	0	0	0	1	0	2	6	2	1	1	0	0	1	0	0	0	10
61	239	1	1	1	1	1	1	1	1	1	1	1	1	1	1	1	1	1	1	1	1	1	1	1	1	1	1	1	1	1	1	1	1	1	1	0	0	5	6	2	0	1	0	0	1	0	0	0	8
61	240	0	0	0	0	0	0	0	0	0	0	0	0	0	0	0	0	0	0	0	0	0	0	0	0	0	0	0	0	0	0	0	0	0	0	0	0	0	0	0	0	0	0	0	0	0	0	0	0
61	241	0	0	0	0	0	0	0	0	0	0	0	0	0	0	0	0	0	0	0	0	0	0	0	0	0	0	0	0	0	0	0	0	0	0	0	0	0	0	0	0	0	0	0	0	0	0	0	0
61	242	0	0	0	0	0	0	0	0	0	0	0	0	0	0	0	0	0	0	0	0	0	0	0	0	0	0	0	0	0	0	0	0	0	0	0	0	0	0	0	0	0	0	0	0	0	0	0	0
61	243	0	1	1	0	0	0	0	0	1	0	0	0	0	1	0	0	1	0	1	1	1	1	1	1	0	1	1	1	1	1	1	0	1	0	0	0	0	0	0	0	0	0	0	0	0	0	0	1
61	244	0	1	0	0	0	0	1	0	1	0	1	0	0	0	0	0	0	0	1	1	1	0	0	0	1	1	0	1	1	1	1	1	1	1	0	0	6	3	2	0	0	0	0	0	0	0	0	8
61	245	0	0	0	0	0	0	0	0	0	0	0	0	0	0	0	0	0	0	0	0	0	0	0	0	0	0	0	0	0	0	0	0	0	0	0	0	0	0	0	0	0	0	0	0	0	0	0	0
61	246	1	1	1	1	1	1	1	1	1	1	1	1	1	1	1	1	1	1	1	1	1	1	1	1	1	1	1	1	1	1	1	1	1	1	0	0	4	7	1	0	3	0	0	1	0	0	0	9
61	247	1	0	1	1	1	0	1	0	1	1	1	1	0	1	1	1	1	1	0	0	0	1	1	0	0	0	0	0	1	0	0	1	0	1	0	0	2	2	2	0	0	0	0	1	0	0	0	5
61	248	1	0	1	0	0	1	0	1	0	0	1	1	1	1	1	1	0	1	0	0	1	0	1	0	1	1	0	0	0	0	0	0	0	1	0	0	2	6	1	0	0	0	0	1	0	0	0	3
61	249	1	0	0	1	1	1	0	1	1	1	1	0	1	1	1	1	1	1	1	0	1	1	0	0	1	0	0	0	0	0	0	1	0	0	1	0	2	7	0	0	0	0	0	0	0	0	0	7
61	250	0	1	0	0	0	0	0	1	1	0	1	0	0	0	0	0	0	1	0	1	1	1	0	0	0	1	0	1	0	1	0	1	1	1	0	0	4	3	0	0	0	0	0	1	0	0	0	3
61	251	1	1	1	1	1	1	1	1	1	1	1	1	1	1	1	1	1	1	1	1	1	1	1	1	1	1	1	1	1	1	1	1	1	1	1	0	6	7	1	0	1	0	0	2	0	0	0	9
61	252	1	0	1	1	1	1	1	1	1	1	1	1	1	0	1	0	1	1	0	0	0	0	1	0	1	0	0	0	0	1	0	0	0	0	0	0	3	3	1	0	0	0	0	1	0	0	0	6
61	253	0	0	0	0	0	0	0	0	0	0	0	0	0	0	0	0	0	0	0	0	0	0	0	0	0	0	0	0	0	0	0	0	0	0	0	0	0	0	0	0	0	0	0	0	0	0	0	0
61	254	1	1	1	1	1	1	1	1	1	1	1	1	1	1	1	1	1	1	1	1	1	1	1	1	1	1	1	1	1	1	1	1	1	1	2	0	8	4	0	0	1	0	0	1	0	0	0	7
61	255	0	1	0	0	1	0	0	1	1	0	0	0	0	1	0	1	1	0	1	1	0	1	1	1	1	1	1	1	1	1	1	1	1	1	1	0	6	6	1	0	0	0	0	0	0	0	0	5
61	256	0	1	0	0	0	0	0	1	0	0	0	0	0	0	0	0	1	0	1	1	0	1	0	1	1	1	0	1	0	1	0	1	1	0	0	0	4	6	1	0	0	0	0	3	0	0	0	8
71	1	1	1	1	1	1	1	1	1	1	1	1	1	1	1	1	1	1	1	1	1	1	1	1	1	1	1	1	1	1	1	1	1	1	1	1	0	5	6	1	0	1	0	0	2	0	0	0	5
71	2	0	0	0	0	0	0	0	0	0	0	0	0	0	0	0	0	0	0	0	0	0	0	0	0	0	0	0	0	0	0	0	0	0	0	0	0	0	0	0	0	0	0	0	0	0	0	0	0
71	3	1	1	1	1	1	1	1	1	1	1	1	1	1	1	1	1	1	1	1	1	1	1	1	1	1	1	1	1	1	1	1	1	1	1	0	1	6	8	1	0	1	0	0	1	0	0	0	10
71	4	1	1	1	1	1	1	1	1	1	1	1	1	1	1	1	1	1	1	1	1	1	1	1	1	1	1	1	1	1	1	1	1	1	1	1	0	5	9	2	0	0	0	0	0	0	0	0	6
71	5	1	0	1	1	1	1	0	1	1	1	1	1	1	1	0	1	1	1	0	1	0	1	0	1	0	1	0	0	1	0	0	0	0	0	0	0	6	8	1	0	1	0	0	0	0	0	0	6
71	6	0	1	0	0	1	0	0	0	0	0	0	0	0	0	0	0	1	0	1	1	1	1	0	0	0	1	1	0	0	1	1	1	1	0	0	1	4	8	0	0	0	0	0	0	0	0	0	9
71	7	1	0	0	1	0	0	1	1	0	1	1	0	1	1	1	1	1	1	0	1	0	0	0	0	0	0	0	0	0	0	0	0	0	1	0	0	6	6	2	0	0	0	0	0	0	0	0	5
71	8	1	0	0	1	0	1	0	1	0	1	1	1	0	0	1	1	1	0	0	0	0	1	0	0	0	0	0	1	0	1	0	1	0	1	0	0	5	6	1	0	0	0	0	0	0	0	0	3
71	9	0	1	0	0	0	0	1	0	1	0	0	0	0	0	0	0	0	1	1	1	1	1	1	0	1	1	1	1	1	1	1	0	1	0	1	0	1	6	1	0	0	0	0	0	1	0	0	8
71	10	1	0	1	1	1	1	1	1	1	0	1	1	1	1	1	1	1	0	0	0	0	0	1	0	1	0	0	0	1	1	0	0	0	1	2	0	5	6	3	0	0	0	0	0	0	0	0	5
71	11	1	1	1	1	1	1	1	1	1	1	1	1	1	1	1	1	1	1	1	1	1	1	1	1	1	1	1	1	1	1	1	1	1	1	3	0	8	6	1	0	1	0	0	0	0	0	0	10
71	12	1	1	1	1	1	1	1	1	1	1	1	1	1	1	1	1	1	1	1	1	1	1	1	1	1	1	1	1	1	1	1	1	1	1	1	0	3	7	2	0	0	0	0	0	0	0	0	5
71	13	1	0	0	1	1	0	1	1	1	1	0	1	1	1	1	1	1	1	1	0	1	0	1	0	0	1	1	1	1	0	0	0	0	0	2	0	3	6	4	0	0	0	0	0	1	0	0	5
71	14	0	1	0	0	0	1	0	0	0	1	1	1	0	0	0	0	0	0	0	1	1	0	0	1	1	1	1	1	1	1	1	1	1	1	0	0	1	4	1	0	0	0	0	1	0	0	0	2
71	15	1	1	1	1	1	1	1	1	1	1	1	1	1	1	1	1	1	1	1	1	1	1	1	1	1	1	1	1	1	1	1	1	1	1	0	0	6	6	1	0	1	0	0	0	0	0	0	9
71	16	1	1	1	1	1	1	1	1	1	1	1	1	1	1	1	1	1	1	1	1	1	1	1	1	1	1	1	1	1	1	1	1	1	1	0	1	4	4	1	0	1	0	0	0	0	0	0	8
71	17	0	0	0	0	0	0	0	0	0	0	0	0	0	0	0	0	0	0	0	0	0	0	0	0	0	0	0	0	0	0	0	0	0	0	0	1	0	0	0	0	0	0	0	0	0	0	0	0
71	18	0	0	0	0	0	0	0	0	0	0	0	0	0	0	0	0	0	0	0	0	0	0	0	0	0	0	0	0	0	0	0	0	0	0	0	0	0	0	0	0	0	0	0	0	0	0	0	0
71	19	1	1	1	1	1	1	1	1	1	1	1	1	1	1	1	1	1	1	1	1	1	1	1	1	1	1	1	1	1	1	1	1	1	1	2	0	8	5	3	0	2	0	0	0	0	0	0	8
71	20	1	1	1	1	1	1	1	1	1	1	1	1	1	1	1	1	1	1	1	1	1	1	1	1	1	1	1	1	1	1	1	1	1	1	1	1	5	4	1	0	0	0	0	0	0	0	0	7
71	21	0	1	0	1	0	0	1	0	0	0	1	0	0	1	0	0	0	0	1	1	1	1	0	1	0	1	1	1	1	1	1	1	0	1	0	0	4	6	0	0	0	0	0	0	0	0	0	7
71	22	0	1	0	0	0	0	1	1	0	0	1	0	0	1	1	0	0	0	1	1	0	1	0	1	1	1	1	1	1	1	0	1	0	1	1	0	4	5	1	0	1	0	0	0	0	0	0	8
71	23	0	0	0	0	0	0	0	0	0	0	0	0	0	0	0	0	0	0	0	0	0	0	0	0	0	0	0	0	0	0	0	0	0	0	0	0	0	0	0	0	0	0	0	0	0	0	0	0
71	24	1	0	1	1	0	1	0	0	1	0	1	1	0	1	0	1	1	1	0	0	0	1	0	0	0	0	0	0	0	0	0	0	1	1	0	0	6	5	1	0	0	0	0	1	0	0	0	8
71	25	1	1	1	1	1	1	1	1	1	1	1	1	1	1	1	1	1	1	1	1	1	1	1	1	1	1	1	1	1	1	1	1	1	1	0	0	4	8	3	0	2	0	0	0	0	0	0	9
71	26	0	0	0	0	0	0	0	0	0	0	0	0	0	0	0	0	0	0	0	0	0	0	0	0	0	0	0	0	0	0	0	0	0	0	0	0	0	0	0	0	0	0	0	0	0	0	0	0
71	27	0	0	0	0	0	0	0	0	0	0	0	0	0	0	0	0	0	0	0	0	0	0	0	0	0	0	0	0	0	0	0	0	0	0	0	0	0	0	0	0	0	0	0	0	0	0	0	0
71	28	0	0	0	0	0	0	0	0	0	0	0	0	0	0	0	0	0	0	0	0	0	0	0	0	0	0	0	0	0	0	0	0	0	0	0	0	0	2	0	0	0	0	0	0	0	0	0	0
71	29	0	1	1	1	1	1	0	1	0	0	0	0	0	1	0	1	0	0	1	1	1	0	1	1	1	1	1	1	1	1	1	0	1	1	1	1	6	4	0	0	0	0	0	0	0	0	0	6
71	30	1	0	1	1	1	1	1	1	1	1	1	1	1	1	1	0	1	1	0	0	0	0	0	1	0	1	0	0	1	0	0	0	1	0	0	0	4	5	3	0	0	0	0	1	0	0	0	9
71	31	0	1	0	0	0	0	0	0	0	0	0	0	0	1	0	0	0	1	1	1	1	1	1	1	1	0	1	1	1	0	1	1	0	1	1	0	4	5	2	0	1	0	0	1	0	0	0	5
71	32	1	1	1	1	1	1	1	1	1	1	1	1	1	1	1	1	1	1	1	1	1	1	1	1	1	1	1	1	1	1	1	1	1	1	1	1	8	5	1	0	1	0	0	0	1	0	0	9
71	33	1	1	1	1	1	1	1	1	1	1	1	1	1	1	1	1	1	1	1	1	1	1	1	1	1	1	1	1	1	1	1	1	1	1	0	1	5	7	1	0	1	0	0	1	0	0	0	5
71	34	1	0	1	1	1	1	1	1	1	1	1	1	0	1	1	1	1	1	0	0	0	0	0	1	1	0	1	0	0	0	0	0	0	0	0	0	5	7	2	0	0	0	0	0	0	0	0	8
71	35	1	0	1	0	1	1	1	1	1	1	1	0	0	1	1	0	0	1	0	0	0	0	0	0	0	0	0	0	0	0	0	1	0	0	0	0	3	2	1	0	0	0	0	0	0	0	0	5
71	36	1	1	1	1	1	1	1	1	1	1	1	1	1	1	1	1	1	1	1	1	1	1	1	1	1	1	1	1	1	1	1	1	1	1	0	0	5	7	2	0	1	0	0	0	0	0	0	8
71	37	1	0	1	1	1	0	1	1	1	1	1	0	1	1	1	0	1	0	1	0	0	0	1	0	0	1	0	0	0	0	0	0	0	1	1	0	5	4	2	0	1	0	0	0	1	1	0	5
71	38	0	0	0	0	0	0	0	0	0	0	0	0	0	0	0	0	0	0	0	0	0	0	0	0	0	0	0	0	0	0	0	0	0	0	0	0	0	0	0	0	0	0	0	0	0	0	0	0
71	39	0	0	0	0	0	0	0	0	0	0	0	0	0	0	0	0	0	0	0	0	0	0	0	0	0	0	0	0	0	0	0	0	0	0	0	0	0	0	0	0	0	0	0	0	0	0	0	0
71	40	0	0	0	0	0	0	0	0	0	0	0	0	0	0	0	0	0	0	0	0	0	0	0	0	0	0	0	0	0	0	0	0	0	0	0	0	0	0	0	0	0	0	0	0	0	0	0	0
71	41	0	1	0	0	1	0	0	0	0	0	0	0	0	0	0	0	0	0	1	1	1	1	1	1	0	1	1	0	1	1	1	1	1	1	1	1	1	1	0	0	1	0	0	0	0	0	0	1
71	42	1	0	1	1	1	1	1	1	0	1	1	1	1	1	1	1	1	1	0	1	0	0	0	0	0	0	1	0	1	0	0	0	0	0	0	1	4	9	3	0	0	0	0	0	0	0	0	7
71	43	1	1	1	1	1	1	1	1	1	1	1	1	1	1	1	1	1	1	1	1	1	1	1	1	1	1	1	1	1	1	1	1	1	1	2	0	3	7	2	0	0	0	0	0	0	0	0	7
71	44	0	1	0	0	0	0	1	0	0	0	0	0	0	0	0	0	1	0	1	0	1	0	1	0	1	1	1	1	1	1	1	1	1	1	1	0	4	5	0	0	0	0	0	1	0	0	0	7
71	45	1	0	1	0	1	1	1	0	1	1	1	1	0	0	1	0	1	1	0	0	1	0	1	0	1	0	0	0	0	0	0	0	0	0	1	0	3	4	0	0	0	0	0	2	0	0	0	5
71	46	1	1	1	1	1	1	1	1	1	1	1	1	1	1	1	1	1	1	1	1	1	1	1	1	1	1	1	1	1	1	1	1	1	1	0	1	3	2	2	0	2	0	0	1	0	0	0	6
71	47	1	1	1	1	1	1	1	1	1	1	1	1	1	1	1	1	1	1	1	1	1	1	1	1	1	1	1	1	1	1	1	1	1	1	0	2	4	8	2	0	1	0	0	0	0	0	0	5
71	48	0	0	0	0	0	0	0	0	0	0	0	0	0	0	0	0	0	0	0	0	0	0	0	0	0	0	0	0	0	0	0	0	0	0	0	0	0	0	0	0	0	0	0	0	0	0	0	0
71	49	0	1	0	0	0	0	0	0	0	0	1	0	0	0	0	0	0	0	0	1	1	0	1	1	1	1	1	1	1	1	1	1	1	1	0	1	8	9	1	1	1	0	0	1	0	0	0	8
71	50	1	1	1	1	1	1	1	1	1	1	1	1	1	1	1	1	1	1	1	1	1	1	1	1	1	1	1	1	1	1	1	1	1	1	0	1	6	6	2	0	0	0	0	2	0	0	0	6
71	51	0	1	0	0	1	0	1	0	1	0	0	0	0	0	1	0	0	0	1	1	1	1	1	0	1	1	1	0	0	1	1	0	1	1	0	1	5	6	2	0	0	0	0	0	0	0	0	3
71	52	1	0	1	1	1	1	1	1	1	0	0	0	1	0	1	0	0	1	0	0	1	1	0	0	0	0	0	1	0	0	1	0	0	0	0	0	2	2	0	0	1	0	0	0	0	0	0	5
71	53	1	0	1	1	1	1	1	1	1	1	1	1	1	1	1	1	0	0	1	1	1	1	0	0	0	1	0	1	0	1	0	0	0	0	0	2	4	2	2	0	0	0	0	1	0	0	0	3
71	54	0	0	0	0	0	0	0	0	0	0	0	0	0	0	0	0	0	0	0	0	0	0	0	0	0	0	0	0	0	0	0	0	0	0	0	0	0	0	0	0	0	0	0	0	0	0	0	0
71	55	1	0	1	0	0	1	1	1	1	1	1	1	1	1	1	1	1	1	0	0	1	0	0	0	0	0	0	0	0	0	0	0	0	0	0	1	4	5	2	0	0	0	0	1	0	0	0	5
71	56	1	1	1	1	1	1	1	1	1	1	1	1	1	1	1	1	1	1	1	1	1	1	1	1	1	1	1	1	1	1	1	1	1	1	0	0	8	5	2	0	1	0	0	0	0	0	0	8
71	57	0	0	0	0	0	0	0	0	0	0	0	0	0	0	0	0	0	0	0	0	0	0	0	0	0	0	0	0	0	0	0	0	0	0	0	0	0	0	0	0	0	0	0	0	0	0	0	0
71	58	1	1	1	1	1	1	1	1	1	1	1	1	1	1	1	1	1	1	1	1	1	1	1	1	1	1	1	1	1	1	1	1	1	1	0	1	2	0	0	0	0	0	0	0	0	0	0	4
71	59	0	0	0	0	0	0	0	0	0	0	0	0	0	0	0	0	0	0	0	0	0	0	0	0	0	0	0	0	0	0	0	0	0	0	0	0	0	0	0	0	0	0	0	0	0	0	0	0
71	60	1	1	1	1	1	1	1	1	1	1	1	1	1	1	1	1	1	1	1	1	1	1	1	1	1	1	1	1	1	1	1	1	1	1	0	0	6	5	3	0	1	0	0	0	1	0	0	9
71	61	1	0	1	1	0	1	1	1	1	0	1	1	1	0	1	1	1	0	0	1	1	0	0	0	1	0	0	0	0	0	0	0	0	0	0	0	5	4	1	0	0	0	0	0	0	0	0	5
71	62	1	0	0	0	0	1	1	1	1	1	1	1	0	0	1	1	1	1	0	0	0	0	1	0	1	1	0	0	0	0	0	0	1	0	1	0	1	6	1	0	0	0	0	1	0	0	0	4
71	63	0	1	0	0	0	0	0	0	0	0	1	1	0	0	0	1	0	0	1	0	1	1	1	1	1	1	1	1	0	1	1	1	0	1	0	0	3	4	0	0	0	0	0	0	0	0	0	2
71	64	1	0	1	1	1	1	1	1	1	0	1	1	1	0	1	1	1	0	0	0	0	0	0	0	1	0	0	1	0	0	0	0	0	1	0	1	3	7	0	0	0	0	0	0	0	0	0	6
71	65	1	0	1	1	1	1	1	1	0	1	0	1	1	0	0	0	0	1	0	0	0	0	1	0	0	0	0	1	1	0	0	0	0	1	1	0	5	7	1	0	0	0	0	1	0	0	0	6
71	66	0	1	0	0	0	0	1	0	1	0	0	0	0	0	0	0	1	1	0	0	1	1	1	1	0	0	1	0	1	1	0	1	1	1	0	0	3	4	0	0	0	0	0	1	1	1	0	6
71	67	0	1	0	1	0	0	0	0	0	0	1	1	1	0	0	0	1	0	1	1	1	1	1	1	1	1	0	0	1	0	1	0	1	1	0	0	2	6	0	0	0	0	0	0	0	0	0	9
71	68	1	0	1	1	0	1	1	0	1	1	0	1	1	1	1	1	1	0	1	0	1	1	1	0	0	0	0	1	0	0	1	0	0	0	0	0	4	6	1	0	2	0	0	1	0	0	0	3
71	69	0	0	0	0	0	0	0	0	0	0	0	0	0	0	0	0	0	0	0	0	0	0	0	0	0	0	0	0	0	0	0	0	0	0	0	0	0	0	0	0	0	0	0	0	0	0	0	0
71	70	0	1	0	1	0	0	0	0	1	1	0	1	0	0	0	0	0	0	0	1	1	1	1	0	1	1	0	1	1	0	1	0	1	1	0	0	6	4	0	0	1	0	0	1	0	0	0	4
71	71	1	0	1	1	0	1	1	0	1	0	1	0	0	0	1	1	1	1	0	1	0	0	0	0	0	0	0	0	0	0	0	0	0	0	0	0	3	2	2	1	0	0	0	0	0	0	1	4
71	72	0	1	1	0	1	1	0	1	0	0	1	0	1	0	0	0	0	0	1	1	1	1	1	0	1	1	1	1	0	1	0	1	1	0	2	0	5	5	0	0	2	0	0	0	0	0	0	5
71	73	0	0	0	0	0	0	0	0	0	0	0	0	0	0	0	0	0	0	0	0	0	0	0	0	0	0	0	0	0	0	0	0	0	0	0	0	0	0	0	0	0	0	0	0	0	0	0	0
71	74	0	1	0	0	0	1	0	0	1	0	0	1	0	0	0	0	0	0	1	1	0	1	1	1	1	1	1	1	1	1	1	1	1	0	0	1	5	2	0	0	0	0	0	1	0	0	0	5
71	75	1	1	1	1	1	1	1	1	1	1	1	1	1	1	1	1	1	1	1	1	1	1	1	1	1	1	1	1	1	1	1	1	1	1	2	0	3	2	0	0	1	0	0	0	0	0	0	7
71	76	0	0	0	0	0	0	0	0	0	0	0	0	0	0	0	0	0	0	0	0	0	0	0	0	0	0	0	0	0	0	0	0	0	0	1	0	0	0	0	0	0	0	0	0	0	0	0	0
71	77	0	1	0	0	0	0	1	1	0	0	0	0	0	0	0	0	1	0	1	1	1	1	1	1	1	1	0	1	1	1	1	0	0	0	0	1	0	0	0	0	0	0	0	0	0	0	0	0
71	78	0	0	0	0	0	0	0	0	0	0	0	0	0	0	0	0	0	0	0	0	0	0	0	0	0	0	0	0	0	0	0	0	0	0	0	0	0	0	0	0	0	0	0	0	0	0	0	0
71	79	1	1	1	1	1	1	1	1	1	1	1	1	1	1	1	1	1	1	1	1	1	1	1	1	1	1	1	1	1	1	1	1	1	1	1	1	3	3	1	0	0	0	0	0	0	0	0	6
71	80	1	1	1	1	1	1	1	1	1	1	1	1	1	1	1	1	1	1	1	1	1	1	1	1	1	1	1	1	1	1	1	1	1	1	1	1	4	6	1	0	1	0	0	0	0	0	0	7
71	81	0	0	0	0	0	0	0	0	0	0	0	0	0	0	0	0	0	0	0	0	0	0	0	0	0	0	0	0	0	0	0	0	0	0	0	0	0	0	0	0	0	0	0	0	0	0	0	0
71	82	1	1	1	1	1	1	1	1	1	1	1	1	1	1	1	1	1	1	1	1	1	1	1	1	1	1	1	1	1	1	1	1	1	1	0	1	6	5	0	0	3	0	0	2	0	0	0	7
71	83	0	0	0	0	0	0	0	0	0	0	0	0	0	0	0	0	0	0	0	0	0	0	0	0	0	0	0	0	0	0	0	0	0	0	0	0	0	0	0	0	0	0	0	0	0	0	0	0
71	84	1	0	1	1	1	0	1	0	1	0	1	0	1	0	1	1	1	1	0	0	0	0	1	1	0	0	0	0	0	0	0	1	1	0	0	0	2	4	2	0	0	0	0	1	1	0	0	2
71	85	1	0	1	1	1	1	0	1	1	1	1	0	1	1	1	1	1	1	0	0	0	0	0	0	0	0	0	0	1	1	0	1	0	0	0	0	4	7	2	0	1	0	0	0	0	0	0	6
71	86	1	0	1	1	1	1	0	0	0	0	0	1	1	1	1	0	1	1	0	0	1	0	0	0	0	1	1	1	1	0	1	0	0	0	1	0	5	3	2	0	1	0	0	2	1	0	0	7
71	87	0	0	0	0	0	0	0	0	0	0	0	0	0	0	0	0	0	0	0	0	0	0	0	0	0	0	0	0	0	0	0	0	0	0	0	0	0	0	1	0	0	0	0	0	0	0	0	0
71	88	1	0	1	1	0	1	0	1	1	0	1	1	1	1	0	1	1	1	1	0	0	0	0	0	0	1	0	1	0	0	1	0	0	0	0	0	3	5	3	0	0	0	0	1	0	0	0	7
71	89	0	0	0	0	0	0	0	0	0	0	0	0	0	0	0	0	0	0	0	0	0	0	0	0	0	0	0	0	0	0	0	0	0	0	0	0	0	0	0	0	0	0	0	0	0	0	0	0
71	90	0	1	1	0	0	1	0	0	0	0	0	1	0	0	0	1	0	0	0	1	0	1	1	1	1	0	1	1	1	1	0	1	0	0	0	0	0	0	0	0	1	0	0	0	0	0	0	0
71	91	0	0	0	0	0	0	0	0	0	0	0	0	0	0	0	0	0	0	0	0	0	0	0	0	0	0	0	0	0	0	0	0	0	0	0	0	0	0	0	0	0	0	0	0	0	0	0	0
71	92	1	1	1	1	1	1	1	1	1	1	1	1	1	1	1	1	1	1	1	1	1	1	1	1	1	1	1	1	1	1	1	1	1	1	0	0	7	8	1	0	1	0	0	1	0	0	0	5
71	93	0	0	0	0	0	0	0	0	0	0	0	0	0	0	0	0	0	0	0	0	0	0	0	0	0	0	0	0	0	0	0	0	0	0	0	0	0	0	0	0	0	0	0	0	0	0	0	0
71	94	1	0	0	0	1	1	1	1	1	0	0	1	1	1	1	1	1	1	0	0	0	0	0	0	0	0	0	1	0	1	0	0	0	0	0	0	4	6	1	0	0	0	0	0	0	0	0	8
71	95	0	1	0	0	0	0	0	1	0	0	0	0	1	0	0	0	0	0	1	1	1	1	1	1	1	1	1	1	1	1	1	0	1	1	0	0	4	5	1	0	0	0	0	1	0	0	0	7
71	96	1	0	1	1	1	0	1	0	1	1	1	1	1	1	1	1	1	1	0	1	0	0	1	0	0	1	0	0	0	0	0	0	0	0	0	0	3	4	3	0	0	0	0	0	0	0	0	5
71	97	1	0	0	1	1	1	1	1	0	1	1	1	1	0	1	1	1	1	0	1	0	0	1	0	0	0	0	0	0	1	0	0	0	0	0	0	5	6	3	0	1	0	0	1	0	0	0	5
71	98	1	0	1	1	0	1	1	0	1	1	1	1	1	0	0	0	1	1	1	0	0	1	1	0	0	0	0	0	0	0	0	0	1	0	0	0	4	5	1	0	0	0	0	0	0	0	0	7
71	99	1	1	1	1	1	1	1	1	1	1	1	1	1	1	1	1	1	1	1	1	1	1	1	1	1	1	1	1	1	1	1	1	1	1	3	1	8	5	1	1	3	0	0	0	0	0	0	12
71	100	0	0	0	0	0	0	0	0	0	0	0	0	0	0	0	0	0	0	0	0	0	0	0	0	0	0	0	0	0	0	0	0	0	0	0	0	0	0	0	0	0	0	0	0	0	0	0	0
71	101	1	0	1	0	1	1	1	1	1	1	1	1	1	1	1	1	1	1	0	0	0	1	0	1	1	0	0	0	1	0	0	0	0	0	0	0	1	5	0	1	0	0	0	0	0	0	0	5
71	102	0	1	0	0	0	0	0	0	0	1	0	1	0	1	1	0	0	0	0	1	1	1	1	1	1	0	1	1	0	0	1	1	0	1	0	0	3	2	0	0	0	0	0	1	0	0	0	0
71	103	0	0	0	0	0	0	0	0	0	0	0	0	0	0	0	0	0	0	0	0	0	0	0	0	0	0	0	0	0	0	0	0	0	0	0	0	0	0	0	0	0	0	0	0	0	0	0	0
71	104	0	0	0	0	0	0	0	0	0	0	0	0	0	0	0	0	0	0	0	0	0	0	0	0	0	0	0	0	0	0	0	0	0	0	0	0	0	0	0	0	0	0	0	0	0	0	0	0
71	105	0	0	0	0	0	0	0	0	0	0	0	0	0	0	0	0	0	0	0	0	0	0	0	0	0	0	0	0	0	0	0	0	0	0	0	0	0	0	0	0	0	0	0	0	0	0	0	0
71	106	0	0	0	0	0	0	0	0	0	0	0	0	0	0	0	0	0	0	0	0	0	0	0	0	0	0	0	0	0	0	0	0	0	0	0	0	0	0	0	0	0	0	0	0	0	0	0	0
71	107	1	0	1	0	1	1	1	1	1	1	1	1	1	1	1	1	1	0	0	0	1	0	0	0	1	0	1	0	1	1	1	1	0	0	0	0	0	0	0	0	0	0	0	0	0	0	0	0
71	108	1	0	1	1	1	1	1	1	1	0	1	1	0	1	1	1	1	1	0	0	0	0	1	1	0	0	0	0	0	0	1	1	0	1	0	0	4	2	3	0	0	0	0	1	0	0	0	6
71	109	0	1	0	1	0	1	0	0	0	0	0	0	0	1	1	0	0	0	1	1	1	0	0	0	1	1	0	1	1	0	1	1	0	0	0	0	7	4	1	0	0	0	0	0	0	0	0	2
71	110	0	0	0	0	0	0	0	0	0	0	0	0	0	0	0	0	0	0	0	0	0	0	0	0	0	0	0	0	0	0	0	0	0	0	0	0	0	0	0	0	0	0	0	0	0	0	0	0
71	111	1	1	1	1	1	1	1	1	1	1	1	1	1	1	1	1	1	1	1	1	1	1	1	1	1	1	1	1	1	1	1	1	1	1	0	1	4	7	3	0	1	0	0	0	0	0	0	6
71	112	1	1	1	1	1	1	1	1	1	1	1	1	1	1	1	1	1	1	1	1	1	1	1	1	1	1	1	1	1	1	1	1	1	1	2	1	4	6	0	1	0	0	0	0	0	0	0	4
71	113	0	0	0	0	0	0	0	0	0	0	0	0	0	0	0	0	0	0	0	0	0	0	0	0	0	0	0	0	0	0	0	0	0	0	0	0	0	0	0	0	0	0	0	0	0	0	0	0
71	114	1	1	1	1	1	1	1	1	1	1	1	1	1	1	1	1	1	1	1	1	1	1	1	1	1	1	1	1	1	1	1	1	1	1	2	0	7	7	1	0	1	0	0	1	0	0	0	8
71	115	0	1	1	0	0	1	0	0	1	1	0	0	0	0	0	0	0	1	1	0	1	1	1	1	1	1	1	1	1	0	1	1	1	1	0	0	5	4	2	0	0	0	0	1	0	0	0	7
71	116	0	1	0	0	0	0	0	0	0	1	0	0	0	1	1	0	0	1	1	1	0	0	0	1	1	1	1	1	1	1	1	1	1	1	1	0	7	4	3	0	1	0	0	0	0	0	0	7
71	117	0	1	0	0	0	1	0	0	1	0	0	1	0	1	0	1	0	1	1	1	1	1	1	1	1	0	1	1	1	0	0	1	1	1	1	0	5	2	0	0	0	0	0	1	0	0	0	4
71	118	0	0	0	0	0	0	0	0	0	0	0	0	0	0	0	0	0	0	0	0	0	0	0	0	0	0	0	0	0	0	0	0	0	0	0	0	0	0	0	0	0	0	0	0	0	0	0	0
71	119	1	1	1	1	1	1	1	1	1	1	1	1	1	1	1	1	1	1	1	1	1	1	1	1	1	1	1	1	1	1	1	1	1	1	2	1	6	3	3	0	0	0	0	2	0	0	0	9
71	120	1	0	1	0	1	1	0	1	1	1	1	1	1	1	1	1	1	1	1	0	1	1	1	1	0	0	0	0	0	0	0	0	0	0	0	0	2	4	1	1	0	0	0	0	0	0	0	5
71	121	0	1	0	0	1	0	0	0	0	0	1	0	1	0	0	0	0	0	0	1	1	1	1	1	1	1	0	1	1	1	0	1	0	1	0	0	3	4	0	0	0	0	0	0	0	0	0	4
71	122	1	1	1	1	1	1	1	1	1	1	1	1	1	1	1	1	1	1	1	1	1	1	1	1	1	1	1	1	1	1	1	1	1	1	3	2	8	6	4	0	2	0	0	0	0	0	0	10
71	123	1	1	1	1	1	1	1	1	1	1	1	1	1	1	1	1	1	1	1	1	1	1	1	1	1	1	1	1	1	1	1	1	1	1	1	0	9	6	2	0	4	0	0	1	0	0	0	6
71	124	1	0	1	0	1	0	1	1	1	1	1	1	0	1	0	0	1	0	1	0	0	0	1	1	1	0	1	0	1	0	0	0	0	0	0	0	2	7	2	0	0	0	0	1	0	0	0	4
71	125	1	0	1	0	0	0	1	1	1	1	0	1	1	0	1	1	0	1	1	0	0	0	0	0	1	0	0	1	0	0	1	0	0	0	0	0	4	7	0	0	0	0	0	1	0	0	0	6
71	126	0	0	0	0	0	0	0	0	0	0	0	0	0	0	0	0	0	0	0	0	0	0	0	0	0	0	0	0	0	0	0	0	0	0	0	0	0	0	0	0	0	0	0	0	0	0	0	0
71	127	1	1	1	1	1	1	1	1	1	1	1	1	1	1	1	1	1	1	1	1	1	1	1	1	1	1	1	1	1	1	1	1	1	1	0	0	5	8	0	0	1	0	0	0	0	0	0	10
71	128	1	0	1	0	1	1	0	1	1	0	1	1	1	1	0	1	1	1	1	0	0	0	0	0	0	0	0	1	0	0	0	1	0	0	1	0	3	4	0	0	0	0	0	0	0	0	0	7
71	129	0	0	0	0	0	0	0	0	0	0	0	0	0	0	0	0	0	0	0	0	0	0	0	0	0	0	0	0	0	0	0	0	0	0	0	0	0	0	0	0	0	0	0	0	0	0	0	0
71	130	0	0	0	0	0	0	0	0	0	0	0	0	0	0	0	0	0	0	0	0	0	0	0	0	0	0	0	0	0	0	0	0	0	0	0	0	0	0	0	0	0	0	0	0	0	0	0	0
71	131	0	1	0	0	0	1	0	1	0	0	0	0	0	0	1	0	0	0	1	1	0	1	0	1	1	1	0	1	1	1	1	1	1	0	0	1	8	4	1	0	2	0	0	0	0	0	0	7
71	132	1	0	1	1	1	1	1	1	1	1	1	1	0	1	0	1	0	1	0	0	1	0	0	0	0	0	1	0	0	1	1	1	1	0	0	0	5	7	1	0	0	0	0	1	0	0	0	5
71	133	0	0	0	0	0	0	0	0	0	0	0	0	0	0	0	0	0	0	0	0	0	0	0	0	0	0	0	0	0	0	0	0	0	0	0	0	0	0	0	0	0	0	0	0	0	0	0	0
71	134	1	0	0	0	1	1	0	1	0	0	0	0	0	1	1	1	0	1	0	0	0	1	0	0	0	1	1	1	0	0	0	1	0	0	0	0	2	4	1	0	0	0	0	1	0	0	0	5
71	135	0	0	0	0	0	0	0	0	0	0	0	0	0	0	0	0	0	0	0	0	0	0	0	0	0	0	0	0	0	0	0	0	0	0	0	0	0	0	0	0	0	0	0	0	0	0	0	0
71	136	1	0	1	1	1	1	1	1	1	1	1	0	1	0	1	1	1	1	0	0	0	0	0	1	0	1	0	0	0	0	0	0	0	0	0	0	1	3	0	0	0	0	0	0	0	0	0	5
71	137	0	0	0	0	0	0	0	0	0	0	0	0	0	0	0	0	0	0	0	0	0	0	0	0	0	0	0	0	0	0	0	0	0	0	0	0	0	0	0	0	0	0	0	0	0	0	0	0
71	138	1	0	1	1	0	1	1	1	1	1	1	0	1	0	1	0	0	1	0	0	0	1	1	0	0	1	0	0	1	0	0	1	0	0	0	0	4	5	0	0	0	0	0	0	0	0	0	10
71	139	0	1	0	0	1	1	1	1	0	0	0	0	1	0	0	1	0	0	0	1	1	1	1	1	1	1	0	1	1	1	1	0	1	0	0	0	4	5	2	0	1	0	0	0	0	0	0	5
71	140	0	0	0	0	0	0	0	0	0	0	0	0	0	0	0	0	0	0	0	0	0	0	0	0	0	0	0	0	0	0	0	0	0	0	0	0	0	1	0	0	0	0	0	0	0	0	0	0
71	141	1	0	1	1	1	1	0	0	1	1	1	1	1	1	1	1	1	1	0	0	0	0	0	0	0	0	1	1	0	1	0	1	0	0	0	0	3	4	1	0	0	0	0	1	0	0	0	5
71	142	0	1	1	1	0	1	1	0	0	0	0	0	0	0	0	0	0	1	1	1	1	0	1	1	1	1	1	1	0	0	0	1	1	1	0	0	7	4	1	0	0	0	0	1	1	0	0	7
71	143	0	0	0	0	0	0	0	0	0	0	0	0	0	0	0	0	0	0	0	0	0	0	0	0	0	0	0	0	0	0	0	0	0	0	0	0	0	0	0	0	0	0	0	0	0	0	0	0
71	144	1	0	1	1	1	1	0	1	1	1	1	1	1	1	1	1	1	1	1	1	1	1	1	0	0	0	0	1	0	1	0	0	0	0	1	1	4	7	1	0	0	0	0	0	0	0	0	8
71	145	1	0	1	1	1	1	0	0	1	1	1	1	1	0	1	1	1	1	0	0	0	0	0	0	0	0	0	0	1	1	0	0	0	1	0	0	5	2	5	1	1	0	0	1	0	0	0	6
71	146	0	1	0	0	0	0	1	0	0	0	0	1	1	0	0	0	0	0	1	1	0	1	1	1	1	0	1	1	0	1	1	1	0	1	1	0	0	4	0	0	0	0	0	0	0	0	0	1
71	147	1	0	0	1	1	0	0	1	0	1	1	1	0	0	1	1	1	1	0	0	0	0	0	0	0	1	0	0	1	0	0	1	0	0	0	0	3	4	0	0	0	0	0	0	0	0	0	6
71	148	0	1	0	0	0	0	0	1	0	1	0	0	0	0	0	0	1	0	0	0	0	1	0	1	1	1	1	1	0	1	1	1	1	1	0	0	4	4	1	0	2	0	0	1	0	0	0	7
71	149	0	1	0	0	1	0	0	0	0	0	0	0	1	1	0	0	0	0	1	1	0	1	0	1	1	1	1	1	0	1	1	1	1	1	1	1	1	4	0	0	0	0	0	1	0	0	0	5
71	150	0	0	0	0	0	0	0	0	0	0	0	0	0	0	0	0	0	0	0	0	0	0	0	0	0	0	0	0	0	0	0	0	0	0	0	0	0	0	0	0	0	0	0	0	0	0	0	0
71	151	1	1	1	1	1	1	1	1	1	1	1	1	1	1	1	1	1	1	1	1	1	1	1	1	1	1	1	1	1	1	1	1	1	1	0	0	4	5	0	0	1	0	0	0	0	0	0	6
71	152	0	0	0	0	0	0	0	0	0	0	0	0	0	0	0	0	0	0	0	0	0	0	0	0	0	0	0	0	0	0	0	0	0	0	0	0	0	0	0	1	0	0	0	0	0	0	0	0
71	153	0	0	0	0	0	0	0	0	0	0	0	0	0	0	0	0	0	0	0	0	0	0	0	0	0	0	0	0	0	0	0	0	0	0	0	0	0	0	0	0	0	0	0	0	0	0	0	0
71	154	0	1	0	0	0	0	0	0	0	1	1	0	0	0	1	0	0	0	1	1	0	1	1	1	1	1	1	0	1	0	1	0	1	0	0	0	2	4	1	0	0	0	0	0	0	0	0	2
71	155	0	1	0	0	1	1	0	1	1	0	0	0	0	1	0	0	0	0	0	1	1	1	1	1	0	1	0	1	0	1	1	1	1	1	1	1	2	6	1	0	0	0	0	0	0	0	0	2
71	156	1	1	1	1	1	1	1	1	1	1	1	1	1	1	1	1	1	1	1	1	1	1	1	1	1	1	1	1	1	1	1	1	1	1	0	0	4	5	0	0	1	0	0	2	0	0	0	11
71	157	0	1	0	0	0	1	0	0	0	0	0	0	0	0	1	0	0	0	1	1	0	1	1	1	1	0	1	1	0	0	1	1	1	1	0	0	4	3	0	0	0	0	0	0	0	0	0	5
71	158	1	0	0	1	1	1	1	1	0	1	0	1	1	1	0	0	0	1	0	0	0	0	0	0	0	0	1	0	0	1	0	0	0	0	0	0	1	5	0	0	0	0	0	0	1	0	1	4
71	159	0	1	1	0	0	0	0	0	0	0	1	0	0	1	1	0	0	0	0	0	1	1	1	1	1	1	1	0	1	1	1	1	0	1	0	0	2	2	1	0	1	0	0	1	0	0	0	6
71	160	0	1	0	1	0	0	0	0	0	0	0	1	0	0	0	1	1	0	1	1	0	1	0	1	1	1	1	1	1	1	0	1	0	1	0	0	5	2	0	0	0	0	0	0	0	0	0	3
71	161	1	1	1	1	1	1	1	1	1	1	1	1	1	1	1	1	1	1	1	1	1	1	1	1	1	1	1	1	1	1	1	1	1	1	1	1	6	2	1	0	1	0	0	1	0	0	0	6
71	162	0	0	0	0	0	0	0	0	0	0	0	0	0	0	0	0	0	0	0	0	0	0	0	0	0	0	0	0	0	0	0	0	0	0	0	0	1	0	0	0	0	0	0	0	0	0	0	0
71	163	1	1	1	1	1	1	1	1	1	1	1	1	1	1	1	1	1	1	1	1	1	1	1	1	1	1	1	1	1	1	1	1	1	1	1	0	5	2	1	0	2	0	0	0	0	0	0	6
71	164	0	1	0	0	1	0	0	1	1	0	0	0	0	0	0	0	0	0	1	1	1	1	0	0	1	1	1	1	0	1	0	1	1	1	1	1	5	3	1	0	0	0	0	1	0	0	0	6
71	165	0	0	0	0	0	0	0	0	0	0	0	0	0	0	0	0	0	0	0	0	0	0	0	0	0	0	0	0	0	0	0	0	0	0	0	0	0	0	0	0	0	0	0	0	0	0	0	0
71	166	0	1	1	0	0	0	0	0	0	0	0	0	0	0	0	0	1	0	1	0	1	1	1	1	1	0	1	0	1	1	1	1	0	1	0	0	6	6	1	0	1	0	0	0	1	0	0	6
71	167	0	0	0	0	0	0	0	0	0	0	0	0	0	0	0	0	0	0	0	0	0	0	0	0	0	0	0	0	0	0	0	0	0	0	0	0	0	1	0	0	0	0	1	0	0	0	0	0
71	168	0	1	0	0	0	0	0	0	1	0	0	0	0	0	0	0	0	0	0	1	1	1	1	0	0	1	1	1	1	1	1	1	1	1	0	1	6	4	1	0	0	0	1	1	0	0	0	3
71	169	1	1	1	1	1	1	1	1	1	1	1	1	1	1	1	1	1	1	1	1	1	1	1	1	1	1	1	1	1	1	1	1	1	1	0	1	10	7	1	0	0	0	0	0	0	0	0	6
71	170	0	1	0	1	1	1	1	0	0	0	0	0	0	0	0	0	0	0	0	1	1	1	1	0	1	0	0	1	1	1	1	1	1	1	0	1	2	3	2	0	0	0	0	0	0	0	0	5
71	171	0	1	0	0	0	0	0	1	0	0	0	0	1	0	0	0	0	0	0	0	1	1	1	0	1	1	1	1	1	0	1	1	1	1	0	0	1	0	1	0	2	0	0	1	0	0	0	6
71	172	1	0	1	1	0	1	1	1	0	1	0	0	1	1	1	1	1	1	0	1	0	0	0	1	0	0	0	0	0	1	1	0	0	0	0	1	3	4	0	0	0	0	0	0	0	0	0	5
71	173	1	1	1	1	1	1	1	1	1	1	1	1	1	1	1	1	1	1	1	1	1	1	1	1	1	1	1	1	1	1	1	1	1	1	0	1	7	6	2	0	1	0	0	0	0	0	0	5
71	174	1	1	1	1	1	1	1	1	1	1	1	1	1	1	1	1	1	1	1	1	1	1	1	1	1	1	1	1	1	1	1	1	1	1	0	1	5	5	2	0	2	0	0	0	0	0	0	6
71	175	0	1	1	0	0	0	0	0	0	0	1	0	1	1	1	0	0	0	1	1	1	1	1	1	1	1	0	0	1	1	1	1	0	1	0	1	3	4	0	0	0	0	1	1	0	0	0	1
71	176	0	0	0	0	0	0	0	0	0	0	0	0	0	0	0	0	0	0	0	0	0	0	0	0	0	0	0	0	0	0	0	0	0	0	0	0	0	0	1	0	0	0	0	0	0	0	0	0
71	177	0	1	0	0	0	1	0	0	0	0	0	0	0	0	0	0	1	0	1	1	1	0	1	1	1	1	1	1	1	1	1	1	1	1	0	0	6	4	0	0	0	0	0	0	0	0	0	4
71	178	1	0	0	1	0	0	1	1	1	0	0	1	1	1	1	0	1	1	0	0	0	0	0	0	0	0	0	0	1	0	1	0	0	0	0	0	1	6	0	0	1	2	0	1	1	1	2	6
71	179	0	1	1	0	0	0	0	0	0	0	1	0	1	0	0	0	1	1	1	1	1	0	1	1	1	1	1	0	1	1	1	1	1	1	0	0	7	5	2	0	2	0	0	1	1	1	1	7
71	180	1	0	0	0	0	1	1	1	1	1	1	1	0	1	1	1	1	1	1	0	0	0	0	0	0	0	0	0	0	0	0	1	0	0	0	0	2	3	1	0	0	0	0	0	0	0	0	7
71	181	0	1	1	0	1	0	1	0	0	0	0	0	1	0	0	0	1	0	1	1	0	1	1	1	1	1	0	1	1	1	1	1	1	1	1	0	2	5	1	0	0	0	0	2	1	0	0	6
71	182	0	1	0	0	1	0	0	0	0	0	0	0	0	0	1	0	1	0	1	0	1	1	1	1	1	1	0	0	1	1	1	0	1	0	0	0	4	5	2	0	0	0	0	0	1	1	1	8
71	183	0	0	0	0	0	0	0	0	0	0	0	0	0	0	0	0	0	0	0	0	0	0	0	0	0	0	0	0	0	0	0	0	0	0	0	0	0	0	0	0	0	0	0	0	0	0	0	0
71	184	0	0	0	0	0	0	0	0	0	0	0	0	0	0	0	0	0	0	0	0	0	0	0	0	0	0	0	0	0	0	0	0	0	0	1	0	0	0	0	0	0	0	0	0	0	0	0	0
71	185	1	0	1	0	1	1	1	1	0	1	1	0	0	1	1	0	1	0	0	0	0	1	0	0	1	0	1	0	1	1	1	1	0	0	0	0	3	4	0	0	0	0	0	0	0	0	0	4
71	186	0	0	0	0	0	0	0	0	0	0	0	0	0	0	0	0	0	0	0	0	0	0	0	0	0	0	0	0	0	0	0	0	0	0	0	0	0	1	0	0	0	0	0	0	0	0	0	0
71	187	1	0	1	1	1	1	1	1	0	0	1	1	1	0	1	1	1	1	0	0	0	0	1	1	0	0	0	0	0	0	0	1	1	1	0	0	6	4	3	0	0	0	0	0	0	0	0	9
71	188	1	0	1	1	1	1	1	1	1	0	1	1	0	1	1	1	0	1	0	0	0	0	1	0	1	0	1	1	1	0	1	0	0	0	0	0	2	3	0	0	2	0	0	0	0	0	0	5
71	189	1	0	1	1	1	1	0	1	1	1	1	1	1	0	1	1	1	0	1	0	0	1	1	0	1	0	0	1	0	0	0	0	1	1	0	0	4	3	2	0	0	0	0	2	0	0	0	3
71	190	0	0	0	0	0	0	0	0	0	0	0	0	0	0	0	0	0	0	0	0	0	0	0	0	0	0	0	0	0	0	0	0	0	0	0	0	0	0	0	0	0	0	0	0	0	0	0	0
71	191	0	0	0	0	0	0	0	0	0	0	0	0	0	0	0	0	0	0	0	0	0	0	0	0	0	0	0	0	0	0	0	0	0	0	0	0	0	0	0	0	0	0	0	0	0	0	0	0
71	192	0	1	0	1	0	0	1	0	0	0	0	0	0	0	0	1	0	1	1	1	1	1	1	0	1	1	1	1	0	1	1	1	1	1	1	0	1	0	0	0	0	0	0	0	0	0	0	0
71	193	0	1	1	0	0	0	0	0	0	0	0	0	0	0	0	0	0	0	0	0	1	1	0	1	1	0	0	1	1	1	1	1	1	1	0	0	2	1	0	0	1	0	0	1	0	0	0	3
71	194	1	0	1	1	1	1	1	1	0	0	1	1	1	0	0	0	1	0	0	0	0	1	0	0	0	0	0	1	0	0	0	1	0	0	0	0	2	1	1	0	0	0	0	1	0	0	0	4
71	195	1	1	1	1	1	1	1	1	1	1	1	1	1	1	1	1	1	1	1	1	1	1	1	1	1	1	1	1	1	1	1	1	1	1	2	1	4	5	2	0	2	0	1	1	0	0	0	6
71	196	1	0	1	1	0	1	1	1	1	1	0	1	1	1	1	1	1	1	1	0	0	0	0	0	0	1	0	0	0	0	0	0	0	1	1	0	5	6	2	0	1	0	0	0	0	1	0	7
71	197	0	1	1	0	0	0	0	0	0	1	1	1	1	1	0	0	0	0	1	1	1	1	1	1	0	1	1	1	1	1	0	1	1	1	1	0	6	4	1	0	1	0	0	1	0	0	0	8
71	198	1	1	1	1	1	1	1	1	1	1	1	1	1	1	1	1	1	1	1	1	1	1	1	1	1	1	1	1	1	1	1	1	1	1	0	1	7	7	2	0	0	0	0	0	0	0	0	8
71	199	0	1	0	0	0	0	0	0	0	0	1	1	0	1	0	0	0	1	1	1	1	1	1	1	0	1	1	0	1	1	1	1	1	1	1	1	5	5	0	0	0	0	0	0	0	0	0	5
71	200	0	0	0	0	0	0	0	0	0	0	0	0	0	0	0	0	0	0	0	0	0	0	0	0	0	0	0	0	0	0	0	0	0	0	0	0	0	0	0	0	0	0	0	0	0	0	0	0
71	201	1	0	1	1	1	1	0	1	0	1	0	1	1	0	1	1	1	1	0	0	0	1	0	1	0	0	0	0	1	1	1	0	1	0	0	0	5	7	1	0	0	0	0	2	0	0	0	9
71	202	1	1	1	1	1	1	1	1	1	1	1	1	1	1	1	1	1	1	1	1	1	1	1	1	1	1	1	1	1	1	1	1	1	1	0	0	4	4	1	0	0	0	0	1	0	0	0	8
71	203	0	0	0	0	0	0	0	0	0	0	0	0	0	0	0	0	0	0	0	0	0	0	0	0	0	0	0	0	0	0	0	0	0	0	0	0	0	0	0	0	0	0	0	0	0	0	0	0
71	204	0	0	0	0	0	0	0	0	0	0	0	0	0	0	0	0	0	0	0	0	0	0	0	0	0	0	0	0	0	0	0	0	0	0	0	0	0	0	0	0	0	0	0	0	0	0	0	0
71	205	1	0	0	1	1	1	1	1	1	1	1	1	0	1	0	1	1	1	0	0	0	0	0	0	0	0	0	0	0	0	0	1	0	0	0	0	3	3	1	0	0	0	0	0	0	0	0	4
71	206	0	1	0	0	0	1	0	1	0	0	0	0	0	0	0	0	0	0	1	1	1	1	1	1	1	1	1	1	1	1	1	0	1	1	0	0	2	6	0	0	0	0	0	0	0	0	0	5
71	207	1	1	1	1	1	1	1	1	1	1	1	1	1	1	1	1	1	1	1	1	1	1	1	1	1	1	1	1	1	1	1	1	1	1	1	2	7	7	1	0	1	0	0	0	0	0	0	9
[truncated: 561 more rows]
[truncated: 51 more columns]
