# Supplementary material for: Cultured Cortical Neurons Can Perform Blind Source Separation According to the Free-Energy Principle
Source: PLoS Comput Biol. 2015 Dec 21;11(12):e1004643. doi: 10.1371/journal.pcbi.1004643 (PMC4686348; doi:10.1371/journal.pcbi.1004643)
Supplement: S1 Dataset — Data are composed of conditional expectation transients for each condition (x_u_trn.csv, …, x_u_alt4.csv), Kullback-Leibler divergence transients for each condition (kld_trn.csv, …, kld_alt4.csv), and trains of evoked spike number at trial 1, 11, …, 91 in each culture in the TRN group (x(t)_trn_1.csv, …, x(t)_trn_23.csv). In file names, alt1, alt2, alt3, and alt4 indicate data under the alternative conditions where (a, ρ) = (1/2, 1/2), (3/4, 1/4), (3/4, 3/4), and (1, 1/2), respectively. (ZIP) [file pcbi.1004643.s004.zip › SupplementaryDataset1/x(t)_trn_23.csv]

trial	t	u1	u2	s1	s2	s3	s4	s5	s6	s7	s8	s9	s10	s11	s12	s13	s14	s15	s16	s17	s18	s19	s20	s21	s22	s23	s24	s25	s26	s27	s28	s29	s30	s31	s32	x1	x2	x3	x4	x5	x6	x7	x8	x9	x10	x11	x12	x13	x14
1	1	1	1	1	1	1	1	1	1	1	1	1	1	1	1	1	1	1	1	1	1	1	1	1	1	1	1	1	1	1	1	1	1	1	1	0	6	2	1	0	0	1	0	0	5	1	4	10	1
1	2	0	1	1	0	0	1	0	0	0	0	0	0	0	0	0	0	0	0	1	1	1	1	1	1	1	1	1	1	0	1	0	1	1	1	0	6	1	2	0	2	0	1	0	5	2	7	0	1
1	3	0	1	0	1	1	0	0	0	0	0	0	0	1	1	0	0	0	0	0	0	1	1	0	1	1	1	1	1	0	1	1	1	1	1	0	6	0	1	0	3	1	1	0	7	1	4	0	4
1	4	0	1	1	0	0	0	0	0	0	0	0	0	0	0	0	1	0	0	0	0	0	1	1	1	1	0	1	0	1	0	1	0	0	1	0	5	1	4	0	4	1	1	0	7	0	6	0	5
1	5	0	1	0	0	1	0	0	0	1	0	0	0	1	0	0	0	0	0	1	1	1	0	0	1	0	1	1	1	0	1	1	0	0	1	0	5	1	3	0	5	0	1	0	9	1	6	0	3
1	6	1	0	1	1	1	1	1	1	1	0	1	1	1	1	1	1	0	1	0	0	0	1	0	0	0	1	0	0	0	1	1	0	0	0	0	7	2	2	0	5	0	0	0	10	1	6	0	6
1	7	0	1	0	0	0	1	1	0	0	0	0	0	1	1	0	0	0	1	1	0	0	1	1	1	1	0	1	1	1	0	0	1	1	0	0	6	1	3	0	5	3	0	0	9	2	8	0	3
1	8	1	1	1	1	1	1	1	1	1	1	1	1	1	1	1	1	1	1	1	1	1	1	1	1	1	1	1	1	1	1	1	1	1	1	0	6	2	3	1	3	0	2	0	9	3	6	10	5
1	9	1	0	0	1	1	1	1	1	0	1	1	1	0	1	0	1	0	0	0	1	0	0	1	0	0	0	0	1	0	0	0	0	1	0	0	6	3	2	0	5	0	2	0	6	0	7	10	3
1	10	0	1	0	1	0	0	0	0	0	0	0	0	1	0	0	1	1	1	1	1	1	0	1	1	1	1	1	0	1	1	1	1	1	1	0	5	2	3	0	3	0	1	0	8	2	4	0	4
1	11	1	1	1	1	1	1	1	1	1	1	1	1	1	1	1	1	1	1	1	1	1	1	1	1	1	1	1	1	1	1	1	1	1	1	0	6	4	3	0	4	0	1	0	7	0	7	10	2
1	12	1	0	0	0	1	0	1	1	1	0	1	1	0	1	1	1	1	1	1	0	0	0	0	0	1	1	0	0	1	1	0	0	0	0	0	6	2	2	0	3	2	0	0	8	1	5	0	2
1	13	0	1	1	0	0	0	0	1	0	0	0	1	0	0	0	1	0	0	1	1	1	0	0	0	0	1	1	1	1	1	0	1	0	0	0	4	1	3	0	6	0	1	0	8	1	4	0	4
1	14	0	0	0	0	0	0	0	0	0	0	0	0	0	0	0	0	0	0	0	0	0	0	0	0	0	0	0	0	0	0	0	0	0	0	0	0	0	0	0	0	0	0	0	0	0	0	0	0
1	15	0	0	0	0	0	0	0	0	0	0	0	0	0	0	0	0	0	0	0	0	0	0	0	0	0	0	0	0	0	0	0	0	0	0	0	0	0	0	0	0	0	0	0	0	0	0	0	0
1	16	0	1	1	0	1	0	1	0	0	0	1	1	1	0	0	0	0	0	0	1	1	1	1	1	0	1	1	0	0	1	1	1	0	1	0	6	1	2	0	4	0	2	0	8	3	6	0	6
1	17	0	1	0	0	0	0	0	0	0	0	0	1	0	0	0	1	0	0	1	1	0	0	1	0	0	1	0	0	1	0	0	0	0	0	0	6	3	2	0	5	0	0	0	6	3	6	0	4
1	18	1	0	1	1	1	0	1	1	1	1	1	1	1	1	0	1	0	1	1	0	0	1	1	0	0	0	0	0	0	0	0	0	0	1	0	6	3	2	0	4	0	0	0	4	1	4	12	4
1	19	0	0	0	0	0	0	0	0	0	0	0	0	0	0	0	0	0	0	0	0	0	0	0	0	0	0	0	0	0	0	0	0	0	0	0	0	0	0	0	0	0	0	0	0	0	0	0	0
1	20	1	1	1	1	1	1	1	1	1	1	1	1	1	1	1	1	1	1	1	1	1	1	1	1	1	1	1	1	1	1	1	1	1	1	0	6	3	2	0	4	1	1	0	8	1	7	7	3
1	21	0	0	0	0	0	0	0	0	0	0	0	0	0	0	0	0	0	0	0	0	0	0	0	0	0	0	0	0	0	0	0	0	0	0	0	0	0	0	0	0	0	0	0	0	0	0	0	0
1	22	1	0	1	1	1	1	1	1	1	1	1	1	0	0	1	1	0	1	1	0	0	0	0	0	0	0	0	0	1	0	1	0	0	0	0	6	1	4	0	5	3	1	0	9	1	5	9	5
1	23	1	1	1	1	1	1	1	1	1	1	1	1	1	1	1	1	1	1	1	1	1	1	1	1	1	1	1	1	1	1	1	1	1	1	0	6	2	5	1	4	1	1	0	8	2	4	9	4
1	24	0	1	0	0	0	0	0	0	1	1	1	0	0	1	0	1	1	0	0	0	1	0	0	0	1	1	1	1	1	1	0	1	1	1	0	6	2	3	0	5	0	1	0	6	1	7	12	1
1	25	1	0	1	1	0	1	1	0	1	1	1	1	1	1	1	1	0	1	0	0	0	0	0	1	1	1	0	0	0	0	1	1	0	0	0	5	1	4	0	4	2	0	0	7	1	6	8	3
1	26	1	0	1	1	1	0	1	1	1	0	0	1	1	0	0	1	1	1	0	0	0	1	0	0	1	1	0	0	0	0	1	0	1	0	0	7	1	3	0	5	1	1	0	9	1	6	0	2
1	27	1	0	0	1	1	1	1	0	1	1	1	1	1	1	1	1	1	1	0	0	0	0	0	0	0	1	0	0	0	1	1	0	0	0	0	6	2	3	0	5	0	0	2	7	1	7	11	3
1	28	0	0	0	0	0	0	0	0	0	0	0	0	0	0	0	0	0	0	0	0	0	0	0	0	0	0	0	0	0	0	0	0	0	0	0	0	0	0	0	0	0	0	0	0	0	0	0	0
1	29	1	1	1	1	1	1	1	1	1	1	1	1	1	1	1	1	1	1	1	1	1	1	1	1	1	1	1	1	1	1	1	1	1	1	0	7	2	4	1	5	1	0	1	8	2	5	11	5
1	30	1	0	1	1	1	1	1	1	0	1	1	1	1	1	0	1	1	1	1	0	0	0	1	1	0	0	1	1	0	1	0	1	0	0	0	6	1	2	0	5	1	0	1	11	1	5	10	4
1	31	1	0	0	0	1	1	1	1	1	0	1	1	1	1	1	1	0	1	1	0	0	0	0	0	0	0	0	0	0	0	0	1	0	0	0	5	1	2	0	2	2	2	0	9	3	7	0	2
1	32	0	1	0	1	1	0	1	0	0	0	0	0	1	1	0	1	0	0	1	1	1	1	1	1	0	0	0	0	1	1	1	1	1	1	0	7	1	3	0	5	1	0	0	8	2	9	0	3
1	33	1	0	1	1	0	1	1	1	0	1	1	0	1	1	1	1	1	1	1	0	0	0	0	0	0	0	0	0	0	0	1	0	0	0	0	7	4	2	0	4	1	0	1	5	4	8	8	2
1	34	1	0	1	1	1	1	1	1	0	1	0	1	1	1	1	1	1	1	1	0	1	0	0	0	0	1	0	1	0	0	0	1	1	0	0	6	0	3	0	4	1	1	0	6	3	7	9	2
1	35	1	0	1	1	1	0	1	1	1	1	1	1	0	0	0	1	1	1	0	0	0	0	1	0	0	0	0	0	0	1	1	1	1	0	0	6	3	2	0	4	2	2	0	7	3	6	10	2
1	36	1	1	1	1	1	1	1	1	1	1	1	1	1	1	1	1	1	1	1	1	1	1	1	1	1	1	1	1	1	1	1	1	1	1	1	6	0	2	0	6	0	0	1	6	1	4	9	3
1	37	1	1	1	1	1	1	1	1	1	1	1	1	1	1	1	1	1	1	1	1	1	1	1	1	1	1	1	1	1	1	1	1	1	1	1	6	2	2	0	3	0	0	0	8	3	6	10	4
1	38	0	0	0	0	0	0	0	0	0	0	0	0	0	0	0	0	0	0	0	0	0	0	0	0	0	0	0	0	0	0	0	0	0	0	0	0	0	0	0	0	0	0	0	0	0	0	0	0
1	39	0	0	0	0	0	0	0	0	0	0	0	0	0	0	0	0	0	0	0	0	0	0	0	0	0	0	0	0	0	0	0	0	0	0	0	0	0	0	0	0	0	0	0	0	0	0	0	0
1	40	0	1	0	0	0	0	0	0	0	1	1	1	0	0	1	0	0	0	1	1	0	1	0	1	1	0	1	1	1	1	1	1	1	0	0	5	0	2	0	5	0	2	0	7	2	7	12	4
1	41	1	1	1	1	1	1	1	1	1	1	1	1	1	1	1	1	1	1	1	1	1	1	1	1	1	1	1	1	1	1	1	1	1	1	0	5	1	2	0	6	1	0	0	9	1	6	8	2
1	42	0	0	0	0	0	0	0	0	0	0	0	0	0	0	0	0	0	0	0	0	0	0	0	0	0	0	0	0	0	0	0	0	0	0	0	0	0	0	0	0	0	0	0	0	0	0	0	0
1	43	0	1	0	1	0	0	0	0	0	0	0	1	0	0	0	1	0	0	0	0	1	1	0	1	1	1	1	0	1	0	1	1	1	1	0	6	0	3	0	3	0	1	1	6	1	4	0	1
1	44	1	0	1	1	1	1	1	1	0	1	1	1	0	0	1	1	1	1	1	0	0	1	0	0	0	0	0	0	0	0	0	1	1	0	0	6	2	2	0	5	2	1	0	5	2	7	11	4
1	45	0	0	0	0	0	0	0	0	0	0	0	0	0	0	0	0	0	0	0	0	0	0	0	0	0	0	0	0	0	0	0	0	0	0	0	0	0	0	0	0	0	0	0	0	0	0	0	0
1	46	0	1	0	1	1	1	1	1	0	0	0	0	0	1	1	1	1	0	1	1	1	1	1	0	1	1	0	1	0	1	1	0	1	1	0	7	1	2	0	5	2	0	0	9	1	6	0	4
1	47	0	1	0	0	0	1	0	1	1	1	1	0	0	1	0	0	0	0	0	1	1	1	0	1	0	1	0	0	1	1	1	0	1	1	0	5	1	3	0	7	1	1	0	6	1	5	9	3
1	48	1	0	1	0	1	1	1	1	1	1	0	1	1	1	0	1	1	0	0	0	0	0	0	0	0	0	0	0	0	1	0	1	0	1	0	6	1	2	0	5	0	1	0	9	1	5	10	1
1	49	0	0	0	0	0	0	0	0	0	0	0	0	0	0	0	0	0	0	0	0	0	0	0	0	0	0	0	0	0	0	0	0	0	0	0	0	0	0	0	0	0	0	0	0	0	0	0	0
1	50	0	1	1	0	0	0	1	1	0	0	0	0	0	1	0	0	1	0	0	1	0	1	1	1	1	1	1	1	1	0	1	1	1	0	0	4	4	3	0	6	1	1	0	10	3	4	0	2
1	51	1	1	1	1	1	1	1	1	1	1	1	1	1	1	1	1	1	1	1	1	1	1	1	1	1	1	1	1	1	1	1	1	1	1	0	5	1	3	0	4	2	0	0	9	0	3	12	1
1	52	0	0	0	0	0	0	0	0	0	0	0	0	0	0	0	0	0	0	0	0	0	0	0	0	0	0	0	0	0	0	0	0	0	0	0	0	0	0	0	0	0	0	0	0	0	0	0	0
1	53	0	0	0	0	0	0	0	0	0	0	0	0	0	0	0	0	0	0	0	0	0	0	0	0	0	0	0	0	0	0	0	0	0	0	0	0	0	0	0	0	0	0	0	0	0	0	0	0
1	54	1	0	0	1	1	1	1	1	1	1	1	1	1	1	0	1	1	1	1	0	1	0	0	0	0	0	0	0	0	0	0	0	0	0	0	5	2	1	0	3	1	2	0	4	1	4	9	3
1	55	0	1	0	0	0	1	1	1	0	1	0	1	0	1	0	0	0	0	0	1	1	1	1	0	0	1	1	1	1	1	0	1	1	1	0	5	0	3	0	6	0	0	0	4	1	4	12	2
1	56	0	1	1	0	0	0	0	0	0	0	1	1	0	0	0	0	0	0	1	0	1	1	1	1	0	1	1	1	1	1	0	1	1	1	0	5	2	3	1	5	0	0	0	7	0	5	0	2
1	57	1	0	1	1	1	1	1	1	0	1	1	0	1	1	1	1	1	1	0	0	0	0	0	0	0	0	1	0	0	1	1	1	0	0	0	5	2	2	1	5	1	2	0	6	3	5	10	2
1	58	0	1	0	0	0	0	0	0	0	0	1	0	0	0	0	0	1	0	1	0	1	0	1	1	1	1	1	1	1	1	1	1	1	1	0	4	2	5	0	4	0	0	0	8	3	4	0	1
1	59	0	0	0	0	0	0	0	0	0	0	0	0	0	0	0	0	0	0	0	0	0	0	0	0	0	0	0	0	0	0	0	0	0	0	0	0	0	0	0	0	0	0	0	0	0	0	0	0
1	60	1	0	1	1	1	1	0	1	0	0	1	1	1	1	1	0	1	0	1	0	0	0	0	0	1	0	0	0	1	1	1	1	0	0	0	6	2	4	0	4	0	1	0	6	0	7	0	2
1	61	0	0	0	0	0	0	0	0	0	0	0	0	0	0	0	0	0	0	0	0	0	0	0	0	0	0	0	0	0	0	0	0	0	0	0	0	0	0	0	0	0	0	0	0	0	0	0	0
1	62	0	1	0	0	1	1	0	1	1	0	0	0	1	0	0	0	0	1	1	1	0	0	1	1	1	1	1	0	1	0	0	1	1	1	0	4	1	2	0	3	0	0	0	9	2	5	0	3
1	63	0	0	0	0	0	0	0	0	0	0	0	0	0	0	0	0	0	0	0	0	0	0	0	0	0	0	0	0	0	0	0	0	0	0	0	0	0	0	0	0	0	0	0	0	0	0	0	0
1	64	1	0	0	1	1	1	1	1	1	1	1	1	0	1	1	1	0	0	0	1	0	1	0	0	0	0	1	0	0	0	0	0	0	0	0	5	1	4	0	3	1	0	0	5	1	7	8	3
1	65	0	1	1	0	0	0	0	0	0	0	0	0	1	0	0	1	0	1	1	1	1	1	1	1	1	1	1	0	1	1	0	1	0	0	1	4	2	3	0	3	1	1	0	8	2	4	0	3
1	66	1	0	1	0	1	0	1	0	1	1	1	1	1	1	1	1	1	0	0	0	0	1	1	0	0	1	0	0	0	0	0	1	0	0	0	4	1	2	0	5	0	2	0	8	2	7	10	3
1	67	0	0	0	0	0	0	0	0	0	0	0	0	0	0	0	0	0	0	0	0	0	0	0	0	0	0	0	0	0	0	0	0	0	0	0	0	0	0	0	0	0	0	0	0	0	0	0	0
1	68	0	0	0	0	0	0	0	0	0	0	0	0	0	0	0	0	0	0	0	0	0	0	0	0	0	0	0	0	0	0	0	0	0	0	0	0	0	0	0	0	0	0	0	0	0	0	0	0
1	69	1	1	1	1	1	1	1	1	1	1	1	1	1	1	1	1	1	1	1	1	1	1	1	1	1	1	1	1	1	1	1	1	1	1	0	5	1	2	1	5	1	0	0	8	2	5	9	2
1	70	1	0	0	1	0	1	1	0	1	0	0	1	1	0	1	1	1	1	0	1	0	0	0	0	0	0	1	0	0	0	0	0	0	1	0	5	0	3	0	5	2	0	0	6	3	4	0	1
1	71	1	1	1	1	1	1	1	1	1	1	1	1	1	1	1	1	1	1	1	1	1	1	1	1	1	1	1	1	1	1	1	1	1	1	0	5	2	3	0	5	0	0	0	6	1	6	12	3
1	72	1	0	1	1	1	0	1	1	1	1	1	1	1	0	0	0	1	0	0	0	0	0	0	0	0	0	0	0	0	0	1	0	0	0	0	6	2	2	0	4	1	1	0	7	0	4	14	3
1	73	0	0	0	0	0	0	0	0	0	0	0	0	0	0	0	0	0	0	0	0	0	0	0	0	0	0	0	0	0	0	0	0	0	0	0	0	0	0	0	0	0	0	0	0	0	0	0	0
1	74	0	1	0	0	0	0	0	1	1	0	0	0	0	0	1	0	0	1	1	1	1	1	1	1	1	1	1	1	1	1	1	1	0	0	0	4	2	2	0	5	0	0	0	8	2	5	0	2
1	75	0	1	0	0	0	0	0	0	0	1	0	0	0	0	1	0	0	0	1	1	0	0	1	1	1	0	1	1	1	1	1	0	0	1	0	4	2	3	0	5	0	2	1	7	2	7	9	2
1	76	1	1	1	1	1	1	1	1	1	1	1	1	1	1	1	1	1	1	1	1	1	1	1	1	1	1	1	1	1	1	1	1	1	1	0	5	2	4	1	5	1	0	0	7	2	5	12	3
1	77	0	0	0	0	0	0	0	0	0	0	0	0	0	0	0	0	0	0	0	0	0	0	0	0	0	0	0	0	0	0	0	0	0	0	0	0	0	0	0	0	0	0	0	0	0	0	0	0
1	78	1	0	1	0	0	1	1	0	0	1	1	0	1	1	1	0	1	1	0	0	0	0	0	0	0	1	1	1	0	0	1	0	0	0	0	5	3	4	0	4	0	0	1	7	4	5	10	3
1	79	0	0	0	0	0	0	0	0	0	0	0	0	0	0	0	0	0	0	0	0	0	0	0	0	0	0	0	0	0	0	0	0	0	0	0	0	0	0	0	0	0	0	0	0	0	0	0	0
1	80	1	1	1	1	1	1	1	1	1	1	1	1	1	1	1	1	1	1	1	1	1	1	1	1	1	1	1	1	1	1	1	1	1	1	0	6	1	2	1	5	2	2	0	7	4	5	9	6
1	81	0	1	1	0	0	0	0	0	1	0	0	0	0	1	0	1	0	0	1	1	1	1	1	0	1	0	1	1	1	1	1	1	1	0	0	5	2	3	0	5	0	2	0	8	3	6	0	4
1	82	1	0	1	1	1	1	1	1	1	1	0	1	1	1	1	1	1	1	0	0	0	1	0	1	1	0	1	0	0	0	0	0	0	0	0	5	1	4	0	6	0	1	0	8	2	6	7	5
1	83	1	1	1	1	1	1	1	1	1	1	1	1	1	1	1	1	1	1	1	1	1	1	1	1	1	1	1	1	1	1	1	1	1	1	0	5	3	3	0	6	0	0	0	8	2	5	13	3
1	84	1	0	1	1	1	1	1	0	0	1	1	1	0	0	1	0	1	1	0	0	0	0	0	1	0	0	0	0	1	0	0	0	0	0	0	5	3	3	1	2	1	1	0	10	0	4	7	4
1	85	1	0	1	1	1	1	0	0	0	1	1	1	1	1	1	1	1	1	0	1	0	0	0	1	1	0	0	1	0	0	0	0	0	1	0	4	3	2	0	5	1	0	0	6	1	4	9	2
1	86	1	1	1	1	1	1	1	1	1	1	1	1	1	1	1	1	1	1	1	1	1	1	1	1	1	1	1	1	1	1	1	1	1	1	0	7	2	1	1	4	0	2	0	6	2	3	11	1
1	87	0	1	1	0	0	0	0	0	0	1	1	0	1	1	0	1	0	0	1	1	0	1	1	0	1	0	1	1	1	1	1	1	1	1	0	5	1	4	0	5	1	2	0	9	2	5	10	1
1	88	1	1	1	1	1	1	1	1	1	1	1	1	1	1	1	1	1	1	1	1	1	1	1	1	1	1	1	1	1	1	1	1	1	1	0	5	2	3	0	3	3	1	0	5	0	4	12	2
1	89	1	1	1	1	1	1	1	1	1	1	1	1	1	1	1	1	1	1	1	1	1	1	1	1	1	1	1	1	1	1	1	1	1	1	0	6	1	4	0	4	1	1	0	7	3	5	12	2
1	90	0	0	0	0	0	0	0	0	0	0	0	0	0	0	0	0	0	0	0	0	0	0	0	0	0	0	0	0	0	0	0	0	0	0	0	0	0	0	0	0	0	0	0	0	0	0	0	0
1	91	1	0	1	0	0	1	0	1	1	1	1	0	0	1	1	1	1	1	0	0	0	0	0	0	0	0	0	0	0	1	0	0	1	1	0	6	2	2	0	5	2	0	0	7	0	6	7	2
1	92	0	1	1	1	0	1	0	1	0	0	1	0	0	0	0	1	1	0	1	1	0	1	1	1	0	0	1	1	0	1	1	1	1	1	0	6	0	3	0	5	0	1	1	5	1	7	0	3
1	93	1	1	1	1	1	1	1	1	1	1	1	1	1	1	1	1	1	1	1	1	1	1	1	1	1	1	1	1	1	1	1	1	1	1	0	5	1	3	0	6	1	1	0	8	1	5	9	3
1	94	0	1	0	1	0	1	0	1	0	0	1	1	0	0	0	1	1	0	1	1	1	1	1	0	1	1	1	1	1	1	0	0	1	1	0	5	1	3	0	4	0	2	0	8	2	5	0	2
1	95	0	1	0	1	0	0	0	0	0	0	0	0	0	1	0	0	0	0	0	1	1	1	1	1	1	1	1	1	1	1	0	0	0	1	0	5	1	3	0	6	0	0	0	7	1	8	0	2
1	96	1	0	1	1	0	0	1	1	1	1	1	0	1	1	1	1	1	1	0	0	0	0	0	0	0	0	0	1	1	0	1	1	0	0	0	5	2	2	0	5	0	0	0	6	0	6	10	5
1	97	0	0	0	0	0	0	0	0	0	0	0	0	0	0	0	0	0	0	0	0	0	0	0	0	0	0	0	0	0	0	0	0	0	0	0	0	0	0	0	0	0	0	0	0	0	0	0	0
1	98	1	0	0	1	0	0	1	1	1	0	1	0	1	1	1	1	1	0	0	1	0	0	0	0	0	1	0	0	0	0	1	0	0	1	0	5	3	3	0	5	1	2	0	8	3	6	0	4
1	99	0	0	0	0	0	0	0	0	0	0	0	0	0	0	0	0	0	0	0	0	0	0	0	0	0	0	0	0	0	0	0	0	0	0	0	0	0	0	0	0	0	0	0	0	0	0	0	0
1	100	1	0	0	1	1	0	1	1	0	1	1	1	0	1	0	0	1	1	0	0	1	1	0	0	0	0	0	0	0	0	0	0	0	0	0	5	3	3	0	4	1	1	0	4	1	3	10	2
1	101	1	0	1	1	1	1	1	1	1	1	1	0	1	1	1	0	0	1	1	1	0	0	0	0	0	1	0	0	0	1	0	1	0	0	0	5	3	2	0	4	1	0	0	8	0	5	9	4
1	102	1	1	1	1	1	1	1	1	1	1	1	1	1	1	1	1	1	1	1	1	1	1	1	1	1	1	1	1	1	1	1	1	1	1	0	5	2	3	1	4	1	1	0	7	1	7	10	2
1	103	1	1	1	1	1	1	1	1	1	1	1	1	1	1	1	1	1	1	1	1	1	1	1	1	1	1	1	1	1	1	1	1	1	1	0	3	0	2	0	4	0	0	0	7	1	4	12	2
1	104	1	1	1	1	1	1	1	1	1	1	1	1	1	1	1	1	1	1	1	1	1	1	1	1	1	1	1	1	1	1	1	1	1	1	0	5	1	3	0	4	0	1	1	8	3	8	8	3
1	105	1	1	1	1	1	1	1	1	1	1	1	1	1	1	1	1	1	1	1	1	1	1	1	1	1	1	1	1	1	1	1	1	1	1	0	6	2	3	0	6	2	0	0	6	1	5	8	2
1	106	0	0	0	0	0	0	0	0	0	0	0	0	0	0	0	0	0	0	0	0	0	0	0	0	0	0	0	0	0	0	0	0	0	0	0	0	0	0	0	0	0	0	0	0	0	0	0	0
1	107	1	0	0	1	1	0	1	0	1	1	1	0	1	0	1	1	1	1	0	0	0	0	1	0	0	0	1	0	1	0	0	1	1	0	0	5	0	3	0	5	1	1	0	9	1	5	9	2
1	108	0	0	0	0	0	0	0	0	0	0	0	0	0	0	0	0	0	0	0	0	0	0	0	0	0	0	0	0	0	0	0	0	0	0	0	0	0	1	0	0	0	0	0	2	0	0	0	0
1	109	0	1	1	0	1	0	0	1	0	0	0	0	0	0	0	1	0	0	0	1	1	1	1	0	1	1	1	1	1	1	1	1	1	1	0	5	1	2	1	4	0	1	0	9	2	5	0	1
1	110	0	0	0	0	0	0	0	0	0	0	0	0	0	0	0	0	0	0	0	0	0	0	0	0	0	0	0	0	0	0	0	0	0	0	0	0	0	0	0	0	0	0	0	0	0	0	0	0
1	111	0	0	0	0	0	0	0	0	0	0	0	0	0	0	0	0	0	0	0	0	0	0	0	0	0	0	0	0	0	0	0	0	0	0	0	0	0	0	0	0	0	0	0	0	0	0	0	0
1	112	1	1	1	1	1	1	1	1	1	1	1	1	1	1	1	1	1	1	1	1	1	1	1	1	1	1	1	1	1	1	1	1	1	1	0	4	1	3	0	6	2	0	0	7	1	2	12	2
1	113	1	0	1	1	0	1	1	0	1	1	1	1	1	1	1	1	1	0	0	1	0	1	0	0	0	0	0	0	0	0	0	1	0	1	0	5	2	3	0	6	1	0	0	4	1	6	8	1
1	114	0	1	0	1	0	1	1	0	0	1	0	0	0	1	1	0	1	0	1	1	1	1	0	1	0	1	1	1	1	1	1	1	1	1	0	5	1	2	0	3	1	1	0	6	0	5	12	2
1	115	0	0	0	0	0	0	0	0	0	0	0	0	0	0	0	0	0	0	0	0	0	0	0	0	0	0	0	0	0	0	0	0	0	0	0	0	0	0	0	0	0	0	0	0	0	0	0	0
1	116	0	0	0	0	0	0	0	0	0	0	0	0	0	0	0	0	0	0	0	0	0	0	0	0	0	0	0	0	0	0	0	0	0	0	0	0	0	0	0	0	0	0	0	0	0	0	0	0
1	117	0	0	0	0	0	0	0	0	0	0	0	0	0	0	0	0	0	0	0	0	0	0	0	0	0	0	0	0	0	0	0	0	0	0	0	0	0	0	0	0	0	0	0	0	0	0	0	0
1	118	0	0	0	0	0	0	0	0	0	0	0	0	0	0	0	0	0	0	0	0	0	0	0	0	0	0	0	0	0	0	0	0	0	0	0	0	0	0	0	0	0	0	0	0	0	0	0	0
1	119	1	1	1	1	1	1	1	1	1	1	1	1	1	1	1	1	1	1	1	1	1	1	1	1	1	1	1	1	1	1	1	1	1	1	0	5	1	3	0	6	2	0	0	9	1	5	10	2
1	120	0	1	0	0	0	0	0	0	0	1	0	1	0	0	0	1	1	0	1	1	1	1	1	1	1	0	1	1	0	0	1	1	0	1	0	4	1	3	0	3	0	2	0	7	0	5	10	3
1	121	1	0	1	1	0	1	1	1	1	1	1	1	1	0	1	1	1	0	0	1	0	1	0	1	0	0	1	0	0	0	0	1	1	1	0	5	3	3	0	6	1	1	0	7	3	4	13	2
1	122	1	0	1	0	1	1	1	1	1	1	0	1	1	1	1	1	1	1	0	0	0	0	0	0	1	0	1	1	0	1	1	0	1	0	0	6	2	2	0	3	0	1	0	7	2	4	12	3
1	123	1	0	1	1	1	1	1	0	1	1	1	1	0	0	1	1	1	0	0	0	0	0	1	0	0	0	0	0	0	0	1	0	1	1	0	5	1	2	0	4	1	1	0	7	1	6	13	2
1	124	1	0	1	0	1	1	0	1	1	1	0	1	0	1	1	0	0	1	0	0	0	0	0	0	1	0	1	0	0	1	1	1	0	0	0	5	1	3	0	3	1	1	0	8	1	3	9	0
1	125	1	0	0	1	1	1	0	1	1	1	1	1	1	1	1	1	1	1	0	0	0	0	1	0	1	1	0	0	0	0	0	0	1	0	0	4	1	3	1	4	0	0	0	5	1	3	7	3
1	126	1	0	1	1	1	1	0	1	1	1	1	1	0	1	0	1	1	0	1	0	0	1	0	0	0	0	0	0	0	0	0	0	0	0	0	5	1	3	0	3	0	0	0	7	3	5	9	2
1	127	0	0	0	0	0	0	0	0	0	0	0	0	0	0	0	0	0	0	0	0	0	0	0	0	0	0	0	0	0	0	0	0	0	0	0	0	0	0	0	0	0	0	0	0	0	0	0	0
1	128	0	1	0	0	0	0	0	0	1	0	0	1	0	0	0	0	0	0	1	1	0	1	1	0	1	0	1	0	1	0	1	1	0	0	0	6	1	3	0	3	4	2	0	5	2	5	0	1
1	129	0	0	0	0	0	0	0	0	0	0	0	0	0	0	0	0	0	0	0	0	0	0	0	0	0	0	0	0	0	0	0	0	0	0	0	0	0	0	0	0	0	0	0	0	0	0	0	0
1	130	1	1	1	1	1	1	1	1	1	1	1	1	1	1	1	1	1	1	1	1	1	1	1	1	1	1	1	1	1	1	1	1	1	1	0	3	1	2	0	5	0	0	0	5	2	4	11	3
1	131	0	0	0	0	0	0	0	0	0	0	0	0	0	0	0	0	0	0	0	0	0	0	0	0	0	0	0	0	0	0	0	0	0	0	0	0	0	0	0	0	0	0	0	0	0	0	0	0
1	132	1	1	1	1	1	1	1	1	1	1	1	1	1	1	1	1	1	1	1	1	1	1	1	1	1	1	1	1	1	1	1	1	1	1	0	4	1	3	0	4	0	1	0	6	0	3	12	1
1	133	0	0	0	0	0	0	0	0	0	0	0	0	0	0	0	0	0	0	0	0	0	0	0	0	0	0	0	0	0	0	0	0	0	0	0	0	0	0	0	0	0	0	0	0	0	0	0	0
1	134	0	0	0	0	0	0	0	0	0	0	0	0	0	0	0	0	0	0	0	0	0	0	0	0	0	0	0	0	0	0	0	0	0	0	0	0	0	0	0	0	0	0	0	0	0	0	0	0
1	135	1	0	1	1	1	1	0	1	0	0	1	1	1	1	1	1	1	0	0	0	0	0	1	1	0	0	0	1	0	0	0	0	1	0	0	6	0	0	0	2	2	0	0	4	0	5	0	0
1	136	1	0	0	0	1	0	0	1	1	1	1	1	1	0	1	1	1	0	0	0	0	0	1	0	0	0	1	0	0	0	1	0	0	1	0	4	0	1	0	2	0	0	0	2	1	5	7	0
1	137	1	1	1	1	1	1	1	1	1	1	1	1	1	1	1	1	1	1	1	1	1	1	1	1	1	1	1	1	1	1	1	1	1	1	0	4	0	2	0	2	0	0	0	3	2	3	9	2
1	138	1	0	1	1	1	1	1	0	1	1	0	1	1	1	1	0	1	0	0	1	0	0	0	1	0	1	0	0	1	0	0	0	1	0	0	5	1	4	0	5	1	0	0	5	0	3	12	2
1	139	1	1	1	1	1	1	1	1	1	1	1	1	1	1	1	1	1	1	1	1	1	1	1	1	1	1	1	1	1	1	1	1	1	1	0	4	1	2	0	4	1	1	0	4	0	4	14	2
1	140	1	1	1	1	1	1	1	1	1	1	1	1	1	1	1	1	1	1	1	1	1	1	1	1	1	1	1	1	1	1	1	1	1	1	0	4	0	2	0	3	0	2	0	8	1	6	10	3
1	141	1	0	1	1	1	1	0	1	1	1	1	0	1	0	1	0	1	1	0	0	0	0	0	1	0	0	1	1	0	1	0	0	0	0	0	4	1	2	0	4	0	1	0	7	1	7	11	1
1	142	0	1	0	1	0	0	0	1	0	1	0	0	0	0	0	1	1	0	1	0	1	1	0	1	0	1	1	1	1	1	1	1	1	1	0	4	2	3	0	4	1	1	0	7	2	5	8	2
1	143	0	0	0	0	0	0	0	0	0	0	0	0	0	0	0	0	0	0	0	0	0	0	0	0	0	0	0	0	0	0	0	0	0	0	0	0	0	0	0	0	0	0	0	0	0	0	0	0
1	144	1	1	1	1	1	1	1	1	1	1	1	1	1	1	1	1	1	1	1	1	1	1	1	1	1	1	1	1	1	1	1	1	1	1	0	5	1	4	0	4	1	0	0	8	1	6	10	2
1	145	1	1	1	1	1	1	1	1	1	1	1	1	1	1	1	1	1	1	1	1	1	1	1	1	1	1	1	1	1	1	1	1	1	1	0	4	1	4	0	5	1	2	0	9	1	5	12	2
1	146	1	0	1	0	1	0	1	1	1	0	1	1	1	1	1	1	1	0	0	0	0	0	0	0	0	1	1	0	1	1	1	0	1	1	0	4	0	3	0	3	1	1	0	8	1	4	0	1
1	147	1	0	1	1	0	0	1	1	1	0	0	0	1	1	1	0	1	0	0	1	0	0	0	1	0	0	1	0	0	1	0	0	1	0	0	4	2	3	0	6	0	2	0	6	3	7	0	3
1	148	0	1	0	0	0	0	0	0	0	0	0	0	0	0	0	0	0	0	0	1	1	1	1	1	1	1	0	1	1	1	1	0	1	0	0	3	0	3	0	2	0	1	0	7	0	5	0	1
1	149	0	0	0	0	0	0	0	0	0	0	0	0	0	0	0	0	0	0	0	0	0	0	0	0	0	0	0	0	0	0	0	0	0	0	0	0	0	0	0	0	0	0	0	0	0	0	0	0
1	150	0	0	0	0	0	0	0	0	0	0	0	0	0	0	0	0	0	0	0	0	0	0	0	0	0	0	0	0	0	0	0	0	0	0	0	0	0	0	0	0	0	0	0	0	0	0	0	0
1	151	1	1	1	1	1	1	1	1	1	1	1	1	1	1	1	1	1	1	1	1	1	1	1	1	1	1	1	1	1	1	1	1	1	1	0	5	2	3	0	6	0	0	0	10	3	6	11	2
1	152	1	0	1	1	1	1	1	1	1	1	1	0	0	1	1	1	1	0	1	1	0	1	0	0	1	0	0	0	0	0	0	0	0	0	0	6	1	2	0	3	0	1	1	7	2	5	10	2
1	153	0	0	0	0	0	0	0	0	0	0	0	0	0	0	0	0	0	0	0	0	0	0	0	0	0	0	0	0	0	0	0	0	0	0	0	0	0	0	0	0	0	0	0	0	0	0	0	0
1	154	1	0	0	0	1	0	0	1	1	1	1	1	1	0	0	1	0	0	0	0	1	0	0	0	1	0	1	0	0	0	1	0	0	0	0	4	1	2	0	3	1	0	0	8	0	6	9	0
1	155	1	0	1	1	0	1	1	1	1	0	1	1	0	1	0	1	1	1	0	0	1	1	0	0	0	0	0	1	1	0	0	0	0	0	0	4	4	4	0	4	1	0	0	9	2	5	0	5
1	156	1	1	1	1	1	1	1	1	1	1	1	1	1	1	1	1	1	1	1	1	1	1	1	1	1	1	1	1	1	1	1	1	1	1	1	5	2	2	0	6	2	0	0	7	2	4	10	3
1	157	0	1	0	1	0	0	0	0	0	0	1	0	0	0	0	0	0	0	1	1	0	1	0	1	1	0	1	1	1	1	1	1	1	1	1	6	0	3	0	5	1	2	0	9	1	5	0	1
1	158	0	1	0	0	0	0	0	0	0	0	0	0	0	0	0	1	1	0	0	1	1	0	1	0	1	1	1	0	1	1	1	1	1	1	0	4	0	2	0	4	0	0	0	8	1	5	0	4
1	159	0	0	0	0	0	0	0	0	0	0	0	0	0	0	0	0	0	0	0	0	0	0	0	0	0	0	0	0	0	0	0	0	0	0	0	0	0	0	0	0	0	0	0	0	0	0	0	0
1	160	1	0	0	1	0	0	1	1	1	1	0	1	1	1	1	1	1	1	0	0	0	0	0	0	0	0	0	0	1	1	1	0	1	0	1	5	1	3	0	4	1	1	0	8	1	3	11	1
1	161	1	0	0	1	1	1	1	1	1	1	1	1	1	1	1	1	0	1	0	0	0	0	0	0	1	0	0	1	0	0	0	0	0	0	0	5	3	2	0	2	2	0	0	8	0	5	12	2
1	162	1	1	1	1	1	1	1	1	1	1	1	1	1	1	1	1	1	1	1	1	1	1	1	1	1	1	1	1	1	1	1	1	1	1	1	4	2	3	0	4	1	0	0	7	1	6	11	1
1	163	1	1	1	1	1	1	1	1	1	1	1	1	1	1	1	1	1	1	1	1	1	1	1	1	1	1	1	1	1	1	1	1	1	1	0	5	2	3	0	5	0	1	0	8	2	6	8	1
1	164	0	0	0	0	0	0	0	0	0	0	0	0	0	0	0	0	0	0	0	0	0	0	0	0	0	0	0	0	0	0	0	0	0	0	0	0	0	0	0	0	0	0	0	0	0	0	0	0
1	165	1	0	1	1	1	0	1	1	0	1	1	1	0	1	1	0	1	1	0	1	0	0	0	0	0	0	0	1	0	0	0	0	0	0	0	5	2	4	0	4	1	1	0	8	1	5	9	2
1	166	0	1	0	0	0	0	0	0	1	0	0	1	0	0	1	1	1	0	1	1	1	1	1	1	1	1	0	1	1	1	1	1	0	1	0	4	2	2	0	4	1	1	0	7	1	3	0	1
1	167	0	1	1	0	1	0	0	1	1	1	0	0	0	0	1	0	0	1	1	1	1	1	1	1	1	1	0	1	1	1	1	1	1	0	0	4	2	4	1	4	1	0	0	9	0	2	9	2
1	168	1	0	0	1	1	1	1	0	1	1	0	1	0	0	0	1	0	1	0	1	0	0	1	0	0	1	0	1	0	0	0	0	1	0	0	4	3	3	0	4	1	3	0	6	1	5	10	3
1	169	0	0	0	0	0	0	0	0	0	0	0	0	0	0	0	0	0	0	0	0	0	0	0	0	0	0	0	0	0	0	0	0	0	0	0	0	0	0	0	0	0	0	0	0	0	0	0	0
1	170	0	1	0	0	0	0	0	0	0	0	0	0	0	0	0	1	1	0	0	1	1	0	0	0	1	0	1	0	0	1	1	0	1	1	0	4	2	2	0	4	1	2	0	8	2	2	0	3
1	171	1	0	1	1	1	0	1	1	1	1	0	0	1	0	0	1	0	1	0	0	1	0	0	0	1	0	0	0	1	0	0	0	1	0	0	5	2	3	1	4	1	1	0	6	1	7	10	4
1	172	0	0	0	0	0	0	0	0	0	0	0	0	0	0	0	0	0	0	0	0	0	0	0	0	0	0	0	0	0	0	0	0	0	0	0	0	0	0	0	0	0	0	0	0	0	0	0	0
1	173	0	1	1	1	1	0	1	0	1	0	0	0	0	0	0	0	0	0	0	0	1	0	1	1	1	1	1	1	1	1	0	1	1	0	0	4	1	3	0	4	2	1	0	6	2	8	0	1
1	174	1	1	1	1	1	1	1	1	1	1	1	1	1	1	1	1	1	1	1	1	1	1	1	1	1	1	1	1	1	1	1	1	1	1	0	5	2	2	0	4	1	0	0	8	1	5	12	3
1	175	0	1	0	1	0	1	1	0	0	0	0	0	0	0	0	0	1	0	1	1	1	0	1	0	1	1	1	0	0	1	1	1	1	0	0	4	4	3	0	4	0	0	0	8	2	6	0	2
1	176	1	0	0	0	0	0	1	1	1	1	1	1	1	1	1	1	1	1	0	0	1	1	0	0	0	0	0	0	0	0	0	0	0	0	0	4	2	2	0	3	1	0	0	7	0	4	11	2
1	177	1	0	1	1	1	1	0	1	0	1	1	1	0	1	1	1	1	1	0	0	0	0	1	0	0	0	0	0	1	1	0	0	0	1	0	4	3	3	0	2	0	0	0	6	0	5	10	2
1	178	1	0	1	0	1	1	1	0	1	1	1	1	1	1	1	1	1	1	0	0	0	0	0	1	0	1	0	0	1	0	1	0	0	1	0	4	1	4	0	3	1	0	0	7	1	2	10	1
1	179	1	1	1	1	1	1	1	1	1	1	1	1	1	1	1	1	1	1	1	1	1	1	1	1	1	1	1	1	1	1	1	1	1	1	0	4	1	1	0	3	2	0	0	8	3	4	9	2
1	180	0	1	0	0	0	0	0	0	0	0	0	0	1	0	0	0	1	1	1	1	0	1	0	0	1	1	1	1	1	1	0	1	1	1	0	5	1	2	0	3	0	3	0	6	2	5	0	3
1	181	0	1	0	0	1	0	1	0	0	0	0	0	0	0	1	0	0	0	1	1	1	0	1	1	1	1	0	1	1	0	1	1	1	1	0	5	1	2	1	3	0	0	0	8	1	6	0	2
1	182	0	0	0	0	0	0	0	0	0	0	0	0	0	0	0	0	0	0	0	0	0	0	0	0	0	0	0	0	0	0	0	0	0	0	0	0	0	0	0	0	0	0	0	0	0	0	0	0
1	183	1	0	1	0	1	1	1	0	0	1	1	0	1	1	1	0	1	1	0	1	0	0	0	0	1	0	0	0	0	0	0	0	1	0	0	5	2	2	0	3	0	1	0	7	0	2	9	2
1	184	1	1	1	1	1	1	1	1	1	1	1	1	1	1	1	1	1	1	1	1	1	1	1	1	1	1	1	1	1	1	1	1	1	1	0	4	3	3	0	4	0	2	0	9	1	6	11	3
1	185	1	1	1	1	1	1	1	1	1	1	1	1	1	1	1	1	1	1	1	1	1	1	1	1	1	1	1	1	1	1	1	1	1	1	0	5	1	4	0	5	0	1	0	5	2	7	11	2
1	186	1	0	1	0	1	1	0	1	1	1	1	1	1	1	1	0	1	0	0	0	0	0	0	0	1	0	0	0	1	0	0	0	0	0	0	4	1	3	0	3	2	0	0	6	2	4	11	1
1	187	0	0	0	0	0	0	0	0	0	0	0	0	0	0	0	0	0	0	0	0	0	0	0	0	0	0	0	0	0	0	0	0	0	0	0	0	0	0	0	0	0	0	0	0	0	0	0	0
1	188	0	0	0	0	0	0	0	0	0	0	0	0	0	0	0	0	0	0	0	0	0	0	0	0	0	0	0	0	0	0	0	0	0	0	0	0	0	0	0	0	0	0	0	0	0	0	0	0
1	189	0	0	0	0	0	0	0	0	0	0	0	0	0	0	0	0	0	0	0	0	0	0	0	0	0	0	0	0	0	0	0	0	0	0	0	0	0	0	0	0	0	0	0	0	0	0	0	0
1	190	1	0	0	0	1	0	1	1	1	1	1	1	1	1	1	0	0	0	0	0	0	1	0	0	0	0	1	0	1	0	1	1	0	1	0	4	2	2	1	5	1	0	0	7	2	3	12	1
1	191	1	1	1	1	1	1	1	1	1	1	1	1	1	1	1	1	1	1	1	1	1	1	1	1	1	1	1	1	1	1	1	1	1	1	1	4	2	2	1	4	2	2	0	7	1	4	12	3
1	192	0	1	0	0	0	0	0	0	1	0	0	0	0	0	0	1	1	0	1	1	1	0	0	1	1	1	1	1	1	0	1	1	1	1	0	4	1	3	0	3	1	0	0	6	1	5	0	1
1	193	0	1	0	0	1	1	0	1	0	0	0	0	0	0	1	0	0	0	0	1	1	1	0	1	0	1	1	0	0	1	0	1	1	0	0	4	2	2	0	5	1	1	0	7	1	5	0	1
1	194	0	0	0	0	0	0	0	0	0	0	0	0	0	0	0	0	0	0	0	0	0	0	0	0	0	0	0	0	0	0	0	0	0	0	0	0	0	0	0	0	0	0	0	0	0	0	0	0
1	195	1	0	0	1	1	1	1	0	0	1	1	1	1	0	1	1	1	1	0	1	0	0	1	0	0	0	0	0	0	1	1	0	1	1	0	5	1	3	0	4	0	0	0	7	1	5	10	4
1	196	1	0	1	0	1	0	0	1	1	1	1	1	1	1	1	1	1	1	0	0	1	0	0	0	0	0	0	0	0	0	0	1	0	0	0	5	2	3	0	4	1	0	0	7	0	4	11	3
1	197	0	0	0	0	0	0	0	0	0	0	0	0	0	0	0	0	0	0	0	0	0	0	0	0	0	0	0	0	0	0	0	0	0	0	0	0	0	0	0	0	0	0	0	0	0	0	0	0
1	198	1	1	1	1	1	1	1	1	1	1	1	1	1	1	1	1	1	1	1	1	1	1	1	1	1	1	1	1	1	1	1	1	1	1	0	4	3	4	0	5	1	0	0	9	3	6	8	1
1	199	1	0	0	1	1	0	1	1	1	0	1	1	1	0	1	1	1	1	0	1	1	0	1	0	1	0	1	0	1	0	1	0	1	1	0	4	2	2	0	5	0	1	0	7	3	5	0	1
1	200	1	0	1	1	0	1	0	1	1	0	1	1	1	1	0	1	0	0	1	1	1	1	1	1	1	1	0	1	0	1	0	0	1	0	0	4	2	3	1	5	0	1	0	5	0	5	0	2
1	201	0	0	0	0	0	0	0	0	0	0	0	0	0	0	0	0	0	0	0	0	0	0	0	0	0	0	0	0	0	0	0	0	0	0	0	0	0	0	0	0	0	0	0	0	0	0	0	0
1	202	1	0	1	0	1	0	1	1	1	0	0	1	0	1	0	0	1	0	1	0	0	0	0	1	0	0	1	0	0	1	1	0	0	1	0	3	0	1	0	2	0	0	0	0	2	2	0	3
1	203	1	0	1	0	1	1	1	1	1	1	1	1	0	1	1	1	1	1	0	0	0	0	0	0	0	0	0	0	0	0	0	0	0	1	1	5	1	2	0	3	0	0	0	5	2	3	11	1
1	204	1	1	1	1	1	1	1	1	1	1	1	1	1	1	1	1	1	1	1	1	1	1	1	1	1	1	1	1	1	1	1	1	1	1	0	5	1	3	0	3	0	1	0	6	1	3	12	1
1	205	1	1	1	1	1	1	1	1	1	1	1	1	1	1	1	1	1	1	1	1	1	1	1	1	1	1	1	1	1	1	1	1	1	1	0	5	1	3	0	3	0	1	0	6	0	5	9	2
1	206	0	0	0	0	0	0	0	0	0	0	0	0	0	0	0	0	0	0	0	0	0	0	0	0	0	0	0	0	0	0	0	0	0	0	0	0	0	0	0	0	0	0	0	0	0	0	0	0
1	207	0	0	0	0	0	0	0	0	0	0	0	0	0	0	0	0	0	0	0	0	0	0	0	0	0	0	0	0	0	0	0	0	0	0	0	0	0	0	0	0	0	0	0	0	0	0	0	0
1	208	0	0	0	0	0	0	0	0	0	0	0	0	0	0	0	0	0	0	0	0	0	0	0	0	0	0	0	0	0	0	0	0	0	0	0	0	0	0	0	0	0	0	0	0	0	0	0	0
1	209	0	0	0	0	0	0	0	0	0	0	0	0	0	0	0	0	0	0	0	0	0	0	0	0	0	0	0	0	0	0	0	0	0	0	0	0	0	0	0	0	0	0	0	0	0	0	0	0
1	210	1	0	1	1	1	1	1	1	1	0	1	1	0	1	1	1	1	0	0	1	0	0	0	0	0	0	0	0	0	0	0	1	0	0	0	5	1	3	0	5	0	0	1	7	1	6	0	4
1	211	1	1	1	1	1	1	1	1	1	1	1	1	1	1	1	1	1	1	1	1	1	1	1	1	1	1	1	1	1	1	1	1	1	1	1	4	2	2	0	6	0	0	0	8	1	4	9	3
1	212	0	1	0	0	0	1	0	1	1	0	1	0	0	0	0	1	0	0	0	1	1	0	0	1	1	0	1	0	0	1	0	1	1	1	0	4	1	2	0	4	0	0	0	7	1	5	0	0
1	213	1	1	1	1	1	1	1	1	1	1	1	1	1	1	1	1	1	1	1	1	1	1	1	1	1	1	1	1	1	1	1	1	1	1	0	5	1	2	0	4	0	1	0	8	1	4	10	1
1	214	1	1	1	1	1	1	1	1	1	1	1	1	1	1	1	1	1	1	1	1	1	1	1	1	1	1	1	1	1	1	1	1	1	1	0	5	1	3	0	3	0	0	0	7	2	4	12	2
1	215	0	1	0	0	1	1	1	0	0	0	0	0	0	0	0	1	0	0	1	1	1	0	1	0	1	0	1	1	1	1	1	0	0	1	0	5	2	3	0	6	0	1	1	10	3	5	0	1
1	216	0	0	0	0	0	0	0	0	0	0	0	0	0	0	0	0	0	0	0	0	0	0	0	0	0	0	0	0	0	0	0	0	0	0	0	0	0	0	0	0	0	0	0	0	0	0	0	0
1	217	0	1	0	1	1	0	1	0	0	1	0	0	1	0	0	0	0	0	1	0	1	1	0	1	1	1	1	1	1	1	1	1	0	1	0	6	0	3	0	7	2	1	0	9	0	7	12	4
1	218	1	1	1	1	1	1	1	1	1	1	1	1	1	1	1	1	1	1	1	1	1	1	1	1	1	1	1	1	1	1	1	1	1	1	0	4	2	1	0	5	2	0	0	7	1	6	10	0
1	219	1	0	1	0	1	0	1	1	1	0	1	0	1	1	0	1	1	1	0	0	0	0	0	1	0	0	0	1	0	1	0	0	0	0	0	3	2	1	0	2	2	0	0	9	0	4	0	2
1	220	0	0	0	0	0	0	0	0	0	0	0	0	0	0	0	0	0	0	0	0	0	0	0	0	0	0	0	0	0	0	0	0	0	0	0	0	0	0	0	0	0	0	0	0	0	0	0	0
1	221	1	0	1	0	0	1	1	1	1	1	1	1	0	0	1	1	1	1	0	0	1	0	0	0	1	0	0	0	0	0	0	0	0	0	0	5	3	2	0	5	1	1	0	10	2	4	9	3
1	222	1	0	1	1	1	1	1	0	1	1	1	1	1	1	1	1	1	1	0	0	0	0	0	0	0	0	0	1	1	0	0	0	0	0	0	5	1	2	0	4	1	1	0	8	0	6	10	0
1	223	1	0	0	0	1	1	1	1	1	0	1	1	1	1	1	1	1	0	0	0	0	0	1	0	0	0	0	0	0	0	0	0	1	1	0	5	1	2	0	4	0	1	0	5	1	6	0	2
1	224	1	0	1	0	1	1	1	1	1	1	1	1	0	0	1	1	0	0	0	0	0	0	0	0	0	0	0	1	0	0	0	0	0	0	0	3	1	2	0	3	2	0	1	5	0	6	12	2
1	225	0	0	0	0	0	0	0	0	0	0	0	0	0	0	0	0	0	0	0	0	0	0	0	0	0	0	0	0	0	0	0	0	0	0	0	0	0	0	0	0	0	0	0	0	0	0	0	0
1	226	0	1	0	0	1	0	1	0	0	0	0	0	0	1	0	0	0	0	1	0	1	1	1	1	1	1	1	1	1	1	1	0	1	1	1	5	2	2	0	5	1	1	0	6	1	5	0	3
1	227	1	1	1	1	1	1	1	1	1	1	1	1	1	1	1	1	1	1	1	1	1	1	1	1	1	1	1	1	1	1	1	1	1	1	0	5	1	3	0	4	0	1	0	6	2	7	10	1
1	228	1	1	1	1	1	1	1	1	1	1	1	1	1	1	1	1	1	1	1	1	1	1	1	1	1	1	1	1	1	1	1	1	1	1	0	4	1	4	0	5	2	1	0	6	1	6	8	2
1	229	0	1	0	1	0	0	0	0	0	0	0	1	0	1	1	0	0	0	1	1	0	1	0	1	1	1	1	1	1	1	1	1	1	1	0	5	2	2	0	4	0	1	0	6	1	7	0	4
1	230	0	1	0	0	0	0	1	0	0	0	0	0	0	1	0	1	1	0	0	0	1	0	1	0	1	1	1	1	0	1	0	1	1	1	0	5	0	3	0	3	1	2	1	6	2	6	0	2
1	231	0	1	1	1	0	0	0	0	0	0	0	0	0	0	0	1	0	0	1	0	1	1	0	0	1	0	1	1	1	1	1	0	1	0	0	5	0	3	0	3	0	1	0	5	3	5	0	2
1	232	1	0	1	1	0	1	1	0	1	1	1	1	0	1	1	1	1	1	1	0	1	0	0	0	0	1	0	1	0	1	0	0	0	0	0	5	1	4	0	3	1	0	0	6	3	5	9	3
1	233	0	0	0	0	0	0	0	0	0	0	0	0	0	0	0	0	0	0	0	0	0	0	0	0	0	0	0	0	0	0	0	0	0	0	0	0	0	0	0	0	0	0	0	0	0	0	0	0
1	234	0	0	0	0	0	0	0	0	0	0	0	0	0	0	0	0	0	0	0	0	0	0	0	0	0	0	0	0	0	0	0	0	0	0	0	0	0	0	0	0	0	0	0	0	0	0	0	0
1	235	1	0	1	1	1	1	1	1	1	0	1	1	1	1	1	1	1	0	0	0	0	0	0	1	0	0	0	0	1	0	0	0	0	1	0	5	1	4	0	5	0	0	0	7	3	5	0	3
1	236	1	0	1	1	1	1	0	1	1	1	1	1	1	1	1	1	1	1	1	0	0	0	1	0	0	0	1	0	1	0	0	0	0	0	0	4	0	2	0	3	0	1	0	9	0	6	9	1
1	237	1	1	1	1	1	1	1	1	1	1	1	1	1	1	1	1	1	1	1	1	1	1	1	1	1	1	1	1	1	1	1	1	1	1	0	4	3	2	1	5	2	0	0	8	0	4	13	2
1	238	1	1	1	1	1	1	1	1	1	1	1	1	1	1	1	1	1	1	1	1	1	1	1	1	1	1	1	1	1	1	1	1	1	1	0	4	0	3	0	5	0	2	0	10	0	6	9	1
1	239	1	0	1	1	1	1	1	1	1	0	1	0	1	1	0	1	1	1	0	0	0	0	0	1	1	0	0	0	0	1	1	0	0	0	0	5	2	2	0	6	1	3	1	3	2	7	0	5
1	240	1	1	1	1	1	1	1	1	1	1	1	1	1	1	1	1	1	1	1	1	1	1	1	1	1	1	1	1	1	1	1	1	1	1	1	5	2	3	0	5	2	0	0	8	0	4	10	0
1	241	0	0	0	0	0	0	0	0	0	0	0	0	0	0	0	0	0	0	0	0	0	0	0	0	0	0	0	0	0	0	0	0	0	0	0	0	0	0	0	0	0	0	0	0	0	0	0	0
1	242	1	0	1	0	1	1	0	0	1	1	0	0	1	0	1	1	1	0	0	1	1	0	1	0	1	0	0	0	1	0	0	0	0	0	0	4	2	2	0	6	0	1	0	7	2	5	7	2
1	243	1	0	1	0	1	1	1	0	1	1	0	1	1	1	0	1	1	1	0	0	1	0	1	0	0	0	0	0	0	0	0	0	0	0	0	3	3	3	0	3	0	0	0	8	2	6	9	1
1	244	1	0	1	1	1	1	1	0	0	1	1	1	1	0	1	1	1	1	0	0	1	0	1	0	0	1	0	0	0	0	1	0	0	0	0	4	2	2	0	5	0	1	1	6	2	5	12	2
1	245	1	0	1	1	1	1	1	1	1	1	1	1	1	1	1	1	1	0	1	0	0	0	1	1	0	0	0	1	0	0	1	0	0	0	0	4	1	6	0	3	2	1	0	5	1	5	12	2
1	246	1	0	1	1	1	1	1	1	1	0	1	0	1	1	1	0	1	1	0	0	0	0	0	1	0	0	1	1	0	0	0	0	0	0	0	5	2	2	1	5	1	2	0	5	1	7	0	2
1	247	1	1	1	1	1	1	1	1	1	1	1	1	1	1	1	1	1	1	1	1	1	1	1	1	1	1	1	1	1	1	1	1	1	1	1	5	1	3	0	5	1	0	0	6	0	6	8	1
1	248	0	0	0	0	0	0	0	0	0	0	0	0	0	0	0	0	0	0	0	0	0	0	0	0	0	0	0	0	0	0	0	0	0	0	0	0	0	0	0	0	0	0	0	0	0	0	0	0
1	249	1	0	1	1	0	1	1	1	1	0	0	1	0	1	1	1	0	0	1	0	0	0	0	0	0	0	1	0	1	0	0	0	1	0	0	5	2	4	0	4	0	0	0	6	1	6	0	2
1	250	0	0	0	0	0	0	0	0	0	0	0	0	0	0	0	0	0	0	0	0	0	0	0	0	0	0	0	0	0	0	0	0	0	0	0	0	0	0	0	0	0	0	0	0	0	0	0	0
1	251	1	1	1	1	1	1	1	1	1	1	1	1	1	1	1	1	1	1	1	1	1	1	1	1	1	1	1	1	1	1	1	1	1	1	0	5	2	3	0	4	0	2	0	6	3	5	11	4
1	252	1	1	1	1	1	1	1	1	1	1	1	1	1	1	1	1	1	1	1	1	1	1	1	1	1	1	1	1	1	1	1	1	1	1	0	5	0	1	0	4	0	4	0	4	2	5	10	2
1	253	1	0	0	1	0	1	1	0	1	1	1	0	1	1	1	0	1	0	1	0	0	0	0	0	1	1	0	0	0	0	1	0	0	1	0	5	1	2	0	5	2	1	0	4	2	7	9	2
1	254	1	0	1	1	1	1	1	1	0	1	1	0	1	1	1	1	1	0	1	0	1	0	0	1	0	0	1	1	0	1	0	0	0	0	1	4	1	3	0	3	1	1	0	6	0	7	10	3
1	255	0	1	1	0	0	0	0	0	0	0	1	0	0	0	0	1	0	1	1	1	1	1	1	1	1	1	0	1	1	1	0	0	1	1	0	4	1	3	0	3	1	0	0	7	1	6	0	0
1	256	1	1	1	1	1	1	1	1	1	1	1	1	1	1	1	1	1	1	1	1	1	1	1	1	1	1	1	1	1	1	1	1	1	1	0	5	1	3	0	5	2	1	0	6	2	5	10	2
11	1	1	1	1	1	1	1	1	1	1	1	1	1	1	1	1	1	1	1	1	1	1	1	1	1	1	1	1	1	1	1	1	1	1	1	0	6	1	3	0	5	1	0	0	6	3	6	10	2
11	2	0	1	1	0	0	1	0	0	0	0	0	0	0	0	0	0	0	0	1	1	1	1	1	1	1	1	1	1	0	1	0	1	1	1	0	4	1	2	0	5	1	0	0	3	0	3	0	1
11	3	0	1	0	1	1	0	0	0	0	0	0	0	1	1	0	0	0	0	0	0	1	1	0	1	1	1	1	1	0	1	1	1	1	1	0	3	1	1	1	3	0	0	0	3	1	2	0	3
11	4	0	1	1	0	0	0	0	0	0	0	0	0	0	0	0	1	0	0	0	0	0	1	1	1	1	0	1	0	1	0	1	0	0	1	0	4	1	3	0	4	3	0	0	10	2	4	0	0
11	5	0	1	0	0	1	0	0	0	1	0	0	0	1	0	0	0	0	0	1	1	1	0	0	1	0	1	1	1	0	1	1	0	0	1	0	4	0	3	0	4	0	0	0	7	0	3	0	3
11	6	1	0	1	1	1	1	1	1	1	0	1	1	1	1	1	1	0	1	0	0	0	1	0	0	0	1	0	0	0	1	1	0	0	0	0	6	1	4	0	4	0	2	0	12	1	5	0	3
11	7	0	1	0	0	0	1	1	0	0	0	0	0	1	1	0	0	0	1	1	0	0	1	1	1	1	0	1	1	1	0	0	1	1	0	0	4	2	3	0	5	1	1	0	6	3	4	0	3
11	8	1	1	1	1	1	1	1	1	1	1	1	1	1	1	1	1	1	1	1	1	1	1	1	1	1	1	1	1	1	1	1	1	1	1	0	4	0	3	0	4	1	1	1	9	1	7	10	1
11	9	1	0	0	1	1	1	1	1	0	1	1	1	0	1	0	1	0	0	0	1	0	0	1	0	0	0	0	1	0	0	0	0	1	0	0	4	1	2	0	4	0	0	0	7	1	8	9	1
11	10	0	1	0	1	0	0	0	0	0	0	0	0	1	0	0	1	1	1	1	1	1	0	1	1	1	1	1	0	1	1	1	1	1	1	0	5	1	4	0	6	2	0	0	8	1	6	0	3
11	11	1	1	1	1	1	1	1	1	1	1	1	1	1	1	1	1	1	1	1	1	1	1	1	1	1	1	1	1	1	1	1	1	1	1	0	5	3	2	0	5	1	2	0	7	1	5	11	2
11	12	1	0	0	0	1	0	1	1	1	0	1	1	0	1	1	1	1	1	1	0	0	0	0	0	1	1	0	0	1	1	0	0	0	0	0	5	1	3	0	5	1	0	1	7	0	3	0	2
11	13	0	1	1	0	0	0	0	1	0	0	0	1	0	0	0	1	0	0	1	1	1	0	0	0	0	1	1	1	1	1	0	1	0	0	0	4	2	2	0	4	0	0	0	6	1	5	0	3
11	14	0	0	0	0	0	0	0	0	0	0	0	0	0	0	0	0	0	0	0	0	0	0	0	0	0	0	0	0	0	0	0	0	0	0	0	0	0	0	0	0	0	0	0	0	0	0	0	0
11	15	0	0	0	0	0	0	0	0	0	0	0	0	0	0	0	0	0	0	0	0	0	0	0	0	0	0	0	0	0	0	0	0	0	0	0	0	0	0	0	0	0	0	0	0	0	0	0	0
11	16	0	1	1	0	1	0	1	0	0	0	1	1	1	0	0	0	0	0	0	1	1	1	1	1	0	1	1	0	0	1	1	1	0	1	0	6	1	3	0	5	0	2	0	11	3	6	0	6
11	17	0	1	0	0	0	0	0	0	0	0	0	1	0	0	0	1	0	0	1	1	0	0	1	0	0	1	0	0	1	0	0	0	0	0	0	4	2	2	0	4	1	0	0	7	1	2	0	3
11	18	1	0	1	1	1	0	1	1	1	1	1	1	1	1	0	1	0	1	1	0	0	1	1	0	0	0	0	0	0	0	0	0	0	1	0	5	1	2	1	4	0	1	0	7	1	4	9	2
11	19	0	0	0	0	0	0	0	0	0	0	0	0	0	0	0	0	0	0	0	0	0	0	0	0	0	0	0	0	0	0	0	0	0	0	0	0	0	0	0	0	0	0	0	0	0	0	0	0
11	20	1	1	1	1	1	1	1	1	1	1	1	1	1	1	1	1	1	1	1	1	1	1	1	1	1	1	1	1	1	1	1	1	1	1	0	5	4	2	0	6	4	5	0	8	4	6	11	1
11	21	0	0	0	0	0	0	0	0	0	0	0	0	0	0	0	0	0	0	0	0	0	0	0	0	0	0	0	0	0	0	0	0	0	0	0	0	0	0	0	0	0	0	0	0	0	0	0	0
11	22	1	0	1	1	1	1	1	1	1	1	1	1	0	0	1	1	0	1	1	0	0	0	0	0	0	0	0	0	1	0	1	0	0	0	1	6	1	3	0	4	0	0	0	8	1	6	8	2
11	23	1	1	1	1	1	1	1	1	1	1	1	1	1	1	1	1	1	1	1	1	1	1	1	1	1	1	1	1	1	1	1	1	1	1	0	4	3	2	0	5	3	1	0	5	1	5	9	1
11	24	0	1	0	0	0	0	0	0	1	1	1	0	0	1	0	1	1	0	0	0	1	0	0	0	1	1	1	1	1	1	0	1	1	1	0	5	2	2	0	5	1	0	0	5	1	5	14	2
11	25	1	0	1	1	0	1	1	0	1	1	1	1	1	1	1	1	0	1	0	0	0	0	0	1	1	1	0	0	0	0	1	1	0	0	0	5	4	3	0	5	2	0	0	6	0	3	8	3
11	26	1	0	1	1	1	0	1	1	1	0	0	1	1	0	0	1	1	1	0	0	0	1	0	0	1	1	0	0	0	0	1	0	1	0	1	5	0	2	0	5	1	0	0	8	2	3	0	1
11	27	1	0	0	1	1	1	1	0	1	1	1	1	1	1	1	1	1	1	0	0	0	0	0	0	0	1	0	0	0	1	1	0	0	0	0	4	1	2	0	3	1	0	0	5	1	5	10	4
11	28	0	0	0	0	0	0	0	0	0	0	0	0	0	0	0	0	0	0	0	0	0	0	0	0	0	0	0	0	0	0	0	0	0	0	0	0	0	0	0	0	0	0	0	0	0	0	0	0
11	29	1	1	1	1	1	1	1	1	1	1	1	1	1	1	1	1	1	1	1	1	1	1	1	1	1	1	1	1	1	1	1	1	1	1	0	5	1	2	0	4	2	0	0	10	1	5	12	2
11	30	1	0	1	1	1	1	1	1	0	1	1	1	1	1	0	1	1	1	1	0	0	0	1	1	0	0	1	1	0	1	0	1	0	0	1	5	1	2	0	6	0	1	0	8	4	3	7	1
11	31	1	0	0	0	1	1	1	1	1	0	1	1	1	1	1	1	0	1	1	0	0	0	0	0	0	0	0	0	0	0	0	1	0	0	0	6	1	3	0	4	0	1	0	8	1	4	0	0
11	32	0	1	0	1	1	0	1	0	0	0	0	0	1	1	0	1	0	0	1	1	1	1	1	1	0	0	0	0	1	1	1	1	1	1	0	5	2	3	1	6	1	1	0	7	4	6	0	2
11	33	1	0	1	1	0	1	1	1	0	1	1	0	1	1	1	1	1	1	1	0	0	0	0	0	0	0	0	0	0	0	1	0	0	0	0	4	2	3	0	5	2	1	0	7	2	5	9	3
11	34	1	0	1	1	1	1	1	1	0	1	0	1	1	1	1	1	1	1	1	0	1	0	0	0	0	1	0	1	0	0	0	1	1	0	0	6	2	2	1	4	1	0	0	8	1	5	10	2
11	35	1	0	1	1	1	0	1	1	1	1	1	1	0	0	0	1	1	1	0	0	0	0	1	0	0	0	0	0	0	1	1	1	1	0	0	4	1	3	1	4	1	2	0	7	4	4	10	3
11	36	1	1	1	1	1	1	1	1	1	1	1	1	1	1	1	1	1	1	1	1	1	1	1	1	1	1	1	1	1	1	1	1	1	1	0	4	2	3	0	6	1	3	0	8	2	3	11	2
11	37	1	1	1	1	1	1	1	1	1	1	1	1	1	1	1	1	1	1	1	1	1	1	1	1	1	1	1	1	1	1	1	1	1	1	0	5	3	2	0	5	1	0	0	6	1	3	11	1
11	38	0	0	0	0	0	0	0	0	0	0	0	0	0	0	0	0	0	0	0	0	0	0	0	0	0	0	0	0	0	0	0	0	0	0	0	0	0	0	0	0	0	0	0	0	0	0	0	0
11	39	0	0	0	0	0	0	0	0	0	0	0	0	0	0	0	0	0	0	0	0	0	0	0	0	0	0	0	0	0	0	0	0	0	0	0	0	0	0	0	0	0	0	0	0	0	0	0	1
11	40	0	1	0	0	0	0	0	0	0	1	1	1	0	0	1	0	0	0	1	1	0	1	0	1	1	0	1	1	1	1	1	1	1	0	0	6	0	3	0	5	1	1	0	8	2	6	8	2
11	41	1	1	1	1	1	1	1	1	1	1	1	1	1	1	1	1	1	1	1	1	1	1	1	1	1	1	1	1	1	1	1	1	1	1	0	5	3	4	0	4	3	1	0	3	2	6	9	2
11	42	0	0	0	0	0	0	0	0	0	0	0	0	0	0	0	0	0	0	0	0	0	0	0	0	0	0	0	0	0	0	0	0	0	0	0	0	0	0	0	0	0	0	0	0	0	0	0	0
11	43	0	1	0	1	0	0	0	0	0	0	0	1	0	0	0	1	0	0	0	0	1	1	0	1	1	1	1	0	1	0	1	1	1	1	0	5	1	2	0	5	0	1	0	5	2	6	0	1
11	44	1	0	1	1	1	1	1	1	0	1	1	1	0	0	1	1	1	1	1	0	0	1	0	0	0	0	0	0	0	0	0	1	1	0	0	5	3	3	0	4	3	1	0	6	2	4	11	2
11	45	0	0	0	0	0	0	0	0	0	0	0	0	0	0	0	0	0	0	0	0	0	0	0	0	0	0	0	0	0	0	0	0	0	0	0	0	0	0	0	0	0	0	0	0	0	0	0	0
11	46	0	1	0	1	1	1	1	1	0	0	0	0	0	1	1	1	1	0	1	1	1	1	1	0	1	1	0	1	0	1	1	0	1	1	0	6	3	2	0	4	2	3	0	7	3	5	0	4
11	47	0	1	0	0	0	1	0	1	1	1	1	0	0	1	0	0	0	0	0	1	1	1	0	1	0	1	0	0	1	1	1	0	1	1	0	4	0	2	0	5	1	1	1	5	2	3	8	1
11	48	1	0	1	0	1	1	1	1	1	1	0	1	1	1	0	1	1	0	0	0	0	0	0	0	0	0	0	0	0	1	0	1	0	1	0	5	2	3	0	4	0	1	1	8	2	4	13	3
11	49	0	0	0	0	0	0	0	0	0	0	0	0	0	0	0	0	0	0	0	0	0	0	0	0	0	0	0	0	0	0	0	0	0	0	0	0	0	0	0	0	0	0	0	0	0	0	0	0
11	50	0	1	1	0	0	0	1	1	0	0	0	0	0	1	0	0	1	0	0	1	0	1	1	1	1	1	1	1	1	0	1	1	1	0	0	4	0	2	1	5	0	0	0	8	1	4	0	4
11	51	1	1	1	1	1	1	1	1	1	1	1	1	1	1	1	1	1	1	1	1	1	1	1	1	1	1	1	1	1	1	1	1	1	1	0	4	2	2	0	6	1	0	0	5	0	4	10	2
11	52	0	0	0	0	0	0	0	0	0	0	0	0	0	0	0	0	0	0	0	0	0	0	0	0	0	0	0	0	0	0	0	0	0	0	0	0	0	0	0	0	0	0	0	0	0	0	0	0
11	53	0	0	0	0	0	0	0	0	0	0	0	0	0	0	0	0	0	0	0	0	0	0	0	0	0	0	0	0	0	0	0	0	0	0	0	0	0	0	0	0	0	0	0	0	0	0	0	0
11	54	1	0	0	1	1	1	1	1	1	1	1	1	1	1	0	1	1	1	1	0	1	0	0	0	0	0	0	0	0	0	0	0	0	0	0	7	1	4	0	4	2	2	0	9	2	6	9	4
11	55	0	1	0	0	0	1	1	1	0	1	0	1	0	1	0	0	0	0	0	1	1	1	1	0	0	1	1	1	1	1	0	1	1	1	0	4	1	2	0	4	2	2	0	9	1	5	11	3
11	56	0	1	1	0	0	0	0	0	0	0	1	1	0	0	0	0	0	0	1	0	1	1	1	1	0	1	1	1	1	1	0	1	1	1	0	4	1	3	0	4	0	2	0	6	3	5	0	2
11	57	1	0	1	1	1	1	1	1	0	1	1	0	1	1	1	1	1	1	0	0	0	0	0	0	0	0	1	0	0	1	1	1	0	0	0	4	2	3	0	4	0	2	0	7	1	6	9	3
11	58	0	1	0	0	0	0	0	0	0	0	1	0	0	0	0	0	1	0	1	0	1	0	1	1	1	1	1	1	1	1	1	1	1	1	0	5	1	1	0	4	2	2	0	7	3	6	0	3
11	59	0	0	0	0	0	0	0	0	0	0	0	0	0	0	0	0	0	0	0	0	0	0	0	0	0	0	0	0	0	0	0	0	0	0	0	0	0	0	0	0	0	0	0	0	0	0	0	0
11	60	1	0	1	1	1	1	0	1	0	0	1	1	1	1	1	0	1	0	1	0	0	0	0	0	1	0	0	0	1	1	1	1	0	0	0	5	1	2	0	5	2	0	0	4	3	3	0	2
11	61	0	0	0	0	0	0	0	0	0	0	0	0	0	0	0	0	0	0	0	0	0	0	0	0	0	0	0	0	0	0	0	0	0	0	0	0	0	0	0	0	0	0	0	0	0	0	0	0
11	62	0	1	0	0	1	1	0	1	1	0	0	0	1	0	0	0	0	1	1	1	0	0	1	1	1	1	1	0	1	0	0	1	1	1	0	4	2	3	0	3	0	0	0	7	1	4	0	2
11	63	0	0	0	0	0	0	0	0	0	0	0	0	0	0	0	0	0	0	0	0	0	0	0	0	0	0	0	0	0	0	0	0	0	0	0	0	0	0	0	0	0	0	0	0	0	0	0	0
11	64	1	0	0	1	1	1	1	1	1	1	1	1	0	1	1	1	0	0	0	1	0	1	0	0	0	0	1	0	0	0	0	0	0	0	0	5	2	4	0	5	1	1	0	5	2	6	11	1
11	65	0	1	1	0	0	0	0	0	0	0	0	0	1	0	0	1	0	1	1	1	1	1	1	1	1	1	1	0	1	1	0	1	0	0	0	4	1	2	0	4	2	0	0	9	1	7	0	1
11	66	1	0	1	0	1	0	1	0	1	1	1	1	1	1	1	1	1	0	0	0	0	1	1	0	0	1	0	0	0	0	0	1	0	0	0	5	2	2	0	4	0	2	0	8	1	5	13	3
11	67	0	0	0	0	0	0	0	0	0	0	0	0	0	0	0	0	0	0	0	0	0	0	0	0	0	0	0	0	0	0	0	0	0	0	0	0	0	0	0	0	0	0	0	0	0	0	0	0
11	68	0	0	0	0	0	0	0	0	0	0	0	0	0	0	0	0	0	0	0	0	0	0	0	0	0	0	0	0	0	0	0	0	0	0	0	0	0	0	0	0	0	0	0	0	0	0	0	0
11	69	1	1	1	1	1	1	1	1	1	1	1	1	1	1	1	1	1	1	1	1	1	1	1	1	1	1	1	1	1	1	1	1	1	1	0	6	0	5	0	5	0	2	1	6	4	6	11	0
11	70	1	0	0	1	0	1	1	0	1	0	0	1	1	0	1	1	1	1	0	1	0	0	0	0	0	0	1	0	0	0	0	0	0	1	0	4	2	3	0	4	1	1	0	5	3	4	0	5
11	71	1	1	1	1	1	1	1	1	1	1	1	1	1	1	1	1	1	1	1	1	1	1	1	1	1	1	1	1	1	1	1	1	1	1	0	5	0	2	0	5	0	1	0	8	3	5	9	1
11	72	1	0	1	1	1	0	1	1	1	1	1	1	1	0	0	0	1	0	0	0	0	0	0	0	0	0	0	0	0	0	1	0	0	0	0	4	2	2	0	5	0	0	0	6	1	2	11	3
11	73	0	0	0	0	0	0	0	0	0	0	0	0	0	0	0	0	0	0	0	0	0	0	0	0	0	0	0	0	0	0	0	0	0	0	0	0	0	0	0	0	0	0	0	0	0	0	0	0
11	74	0	1	0	0	0	0	0	1	1	0	0	0	0	0	1	0	0	1	1	1	1	1	1	1	1	1	1	1	1	1	1	1	0	0	0	5	1	3	0	4	1	1	0	7	2	5	0	3
11	75	0	1	0	0	0	0	0	0	0	1	0	0	0	0	1	0	0	0	1	1	0	0	1	1	1	0	1	1	1	1	1	0	0	1	0	5	2	3	0	5	2	1	0	5	2	7	10	3
11	76	1	1	1	1	1	1	1	1	1	1	1	1	1	1	1	1	1	1	1	1	1	1	1	1	1	1	1	1	1	1	1	1	1	1	0	5	0	3	1	6	1	2	0	9	1	4	9	3
11	77	0	0	0	0	0	0	0	0	0	0	0	0	0	0	0	0	0	0	0	0	0	0	0	0	0	0	0	0	0	0	0	0	0	0	0	0	0	0	0	0	0	0	0	0	0	0	0	0
11	78	1	0	1	0	0	1	1	0	0	1	1	0	1	1	1	0	1	1	0	0	0	0	0	0	0	1	1	1	0	0	1	0	0	0	0	5	1	2	0	6	1	2	0	10	2	7	10	3
11	79	0	0	0	0	0	0	0	0	0	0	0	0	0	0	0	0	0	0	0	0	0	0	0	0	0	0	0	0	0	0	0	0	0	0	0	0	0	0	0	0	0	0	0	0	0	0	0	0
11	80	1	1	1	1	1	1	1	1	1	1	1	1	1	1	1	1	1	1	1	1	1	1	1	1	1	1	1	1	1	1	1	1	1	1	0	5	3	2	0	7	0	2	1	5	1	4	9	2
11	81	0	1	1	0	0	0	0	0	1	0	0	0	0	1	0	1	0	0	1	1	1	1	1	0	1	0	1	1	1	1	1	1	1	0	0	4	0	3	0	4	2	1	0	6	2	7	0	2
11	82	1	0	1	1	1	1	1	1	1	1	0	1	1	1	1	1	1	1	0	0	0	1	0	1	1	0	1	0	0	0	0	0	0	0	0	4	0	3	0	6	1	0	0	9	2	7	11	4
11	83	1	1	1	1	1	1	1	1	1	1	1	1	1	1	1	1	1	1	1	1	1	1	1	1	1	1	1	1	1	1	1	1	1	1	0	4	1	2	0	5	3	0	0	7	3	5	8	2
11	84	1	0	1	1	1	1	1	0	0	1	1	1	0	0	1	0	1	1	0	0	0	0	0	1	0	0	0	0	1	0	0	0	0	0	0	5	2	2	1	5	2	1	0	7	0	5	11	2
11	85	1	0	1	1	1	1	0	0	0	1	1	1	1	1	1	1	1	1	0	1	0	0	0	1	1	0	0	1	0	0	0	0	0	1	1	5	1	4	0	4	1	0	1	6	1	8	12	3
11	86	1	1	1	1	1	1	1	1	1	1	1	1	1	1	1	1	1	1	1	1	1	1	1	1	1	1	1	1	1	1	1	1	1	1	0	4	4	2	1	4	1	1	0	5	3	4	10	1
11	87	0	1	1	0	0	0	0	0	0	1	1	0	1	1	0	1	0	0	1	1	0	1	1	0	1	0	1	1	1	1	1	1	1	1	1	5	3	3	0	5	1	3	0	9	1	4	11	1
11	88	1	1	1	1	1	1	1	1	1	1	1	1	1	1	1	1	1	1	1	1	1	1	1	1	1	1	1	1	1	1	1	1	1	1	0	5	2	2	0	4	0	1	0	8	1	3	9	3
11	89	1	1	1	1	1	1	1	1	1	1	1	1	1	1	1	1	1	1	1	1	1	1	1	1	1	1	1	1	1	1	1	1	1	1	0	4	2	3	0	7	1	0	0	8	2	4	9	2
11	90	0	0	0	0	0	0	0	0	0	0	0	0	0	0	0	0	0	0	0	0	0	0	0	0	0	0	0	0	0	0	0	0	0	0	0	0	0	0	0	0	0	0	0	0	0	0	0	0
11	91	1	0	1	0	0	1	0	1	1	1	1	0	0	1	1	1	1	1	0	0	0	0	0	0	0	0	0	0	0	1	0	0	1	1	0	5	3	3	0	5	1	1	0	7	2	4	9	2
11	92	0	1	1	1	0	1	0	1	0	0	1	0	0	0	0	1	1	0	1	1	0	1	1	1	0	0	1	1	0	1	1	1	1	1	0	5	0	2	0	7	0	1	0	7	1	4	0	3
11	93	1	1	1	1	1	1	1	1	1	1	1	1	1	1	1	1	1	1	1	1	1	1	1	1	1	1	1	1	1	1	1	1	1	1	0	5	1	3	0	5	0	1	0	7	0	4	7	2
11	94	0	1	0	1	0	1	0	1	0	0	1	1	0	0	0	1	1	0	1	1	1	1	1	0	1	1	1	1	1	1	0	0	1	1	0	5	1	5	0	4	1	0	0	8	1	3	0	3
11	95	0	1	0	1	0	0	0	0	0	0	0	0	0	1	0	0	0	0	0	1	1	1	1	1	1	1	1	1	1	1	0	0	0	1	0	5	0	2	0	6	1	0	0	6	3	3	0	1
11	96	1	0	1	1	0	0	1	1	1	1	1	0	1	1	1	1	1	1	0	0	0	0	0	0	0	0	0	1	1	0	1	1	0	0	0	6	1	3	0	3	1	1	0	7	2	6	9	3
11	97	0	0	0	0	0	0	0	0	0	0	0	0	0	0	0	0	0	0	0	0	0	0	0	0	0	0	0	0	0	0	0	0	0	0	0	0	0	0	0	0	0	0	0	0	0	0	0	0
11	98	1	0	0	1	0	0	1	1	1	0	1	0	1	1	1	1	1	0	0	1	0	0	0	0	0	1	0	0	0	0	1	0	0	1	0	5	3	3	0	6	0	1	0	8	2	3	0	0
11	99	0	0	0	0	0	0	0	0	0	0	0	0	0	0	0	0	0	0	0	0	0	0	0	0	0	0	0	0	0	0	0	0	0	0	0	0	0	0	0	0	0	0	0	0	0	0	0	0
11	100	1	0	0	1	1	0	1	1	0	1	1	1	0	1	0	0	1	1	0	0	1	1	0	0	0	0	0	0	0	0	0	0	0	0	0	6	1	3	0	7	0	0	0	5	1	3	11	2
11	101	1	0	1	1	1	1	1	1	1	1	1	0	1	1	1	0	0	1	1	1	0	0	0	0	0	1	0	0	0	1	0	1	0	0	0	5	2	2	0	3	2	1	0	6	2	6	9	2
11	102	1	1	1	1	1	1	1	1	1	1	1	1	1	1	1	1	1	1	1	1	1	1	1	1	1	1	1	1	1	1	1	1	1	1	0	5	2	3	0	4	0	0	0	9	0	5	11	1
11	103	1	1	1	1	1	1	1	1	1	1	1	1	1	1	1	1	1	1	1	1	1	1	1	1	1	1	1	1	1	1	1	1	1	1	0	5	0	3	0	4	1	1	0	7	4	4	9	0
11	104	1	1	1	1	1	1	1	1	1	1	1	1	1	1	1	1	1	1	1	1	1	1	1	1	1	1	1	1	1	1	1	1	1	1	0	4	0	3	0	3	0	1	0	2	0	2	11	1
11	105	1	1	1	1	1	1	1	1	1	1	1	1	1	1	1	1	1	1	1	1	1	1	1	1	1	1	1	1	1	1	1	1	1	1	0	5	1	3	0	3	0	1	0	6	3	4	12	0
11	106	0	0	0	0	0	0	0	0	0	0	0	0	0	0	0	0	0	0	0	0	0	0	0	0	0	0	0	0	0	0	0	0	0	0	0	0	0	0	0	0	0	0	0	0	0	0	0	0
11	107	1	0	0	1	1	0	1	0	1	1	1	0	1	0	1	1	1	1	0	0	0	0	1	0	0	0	1	0	1	0	0	1	1	0	0	4	1	3	0	7	0	0	0	6	1	5	11	2
11	108	0	0	0	0	0	0	0	0	0	0	0	0	0	0	0	0	0	0	0	0	0	0	0	0	0	0	0	0	0	0	0	0	0	0	0	0	0	0	0	0	0	0	0	0	0	0	0	0
11	109	0	1	1	0	1	0	0	1	0	0	0	0	0	0	0	1	0	0	0	1	1	1	1	0	1	1	1	1	1	1	1	1	1	1	0	5	3	2	0	5	1	3	0	9	4	6	0	2
11	110	0	0	0	0	0	0	0	0	0	0	0	0	0	0	0	0	0	0	0	0	0	0	0	0	0	0	0	0	0	0	0	0	0	0	0	0	0	0	0	0	0	0	0	0	0	0	0	0
11	111	0	0	0	0	0	0	0	0	0	0	0	0	0	0	0	0	0	0	0	0	0	0	0	0	0	0	0	0	0	0	0	0	0	0	0	0	0	0	0	0	0	0	0	0	0	0	0	0
11	112	1	1	1	1	1	1	1	1	1	1	1	1	1	1	1	1	1	1	1	1	1	1	1	1	1	1	1	1	1	1	1	1	1	1	0	5	2	2	0	7	1	1	1	6	1	8	7	3
11	113	1	0	1	1	0	1	1	0	1	1	1	1	1	1	1	1	1	0	0	1	0	1	0	0	0	0	0	0	0	0	0	1	0	1	0	5	2	3	0	4	1	0	0	4	2	5	8	3
11	114	0	1	0	1	0	1	1	0	0	1	0	0	0	1	1	0	1	0	1	1	1	1	0	1	0	1	1	1	1	1	1	1	1	1	1	5	3	2	0	6	4	0	0	8	3	5	11	2
11	115	0	0	0	0	0	0	0	0	0	0	0	0	0	0	0	0	0	0	0	0	0	0	0	0	0	0	0	0	0	0	0	0	0	0	0	0	0	0	0	0	0	0	0	0	0	0	0	0
11	116	0	0	0	0	0	0	0	0	0	0	0	0	0	0	0	0	0	0	0	0	0	0	0	0	0	0	0	0	0	0	0	0	0	0	0	0	0	0	0	0	0	0	0	0	0	0	0	0
11	117	0	0	0	0	0	0	0	0	0	0	0	0	0	0	0	0	0	0	0	0	0	0	0	0	0	0	0	0	0	0	0	0	0	0	0	0	0	0	0	0	0	0	0	0	0	0	0	0
11	118	0	0	0	0	0	0	0	0	0	0	0	0	0	0	0	0	0	0	0	0	0	0	0	0	0	0	0	0	0	0	0	0	0	0	0	0	0	0	0	0	0	0	0	0	0	0	0	0
11	119	1	1	1	1	1	1	1	1	1	1	1	1	1	1	1	1	1	1	1	1	1	1	1	1	1	1	1	1	1	1	1	1	1	1	0	4	0	2	0	3	0	0	0	5	1	5	13	2
11	120	0	1	0	0	0	0	0	0	0	1	0	1	0	0	0	1	1	0	1	1	1	1	1	1	1	0	1	1	0	0	1	1	0	1	0	5	0	3	0	5	1	1	0	7	1	4	12	4
11	121	1	0	1	1	0	1	1	1	1	1	1	1	1	0	1	1	1	0	0	1	0	1	0	1	0	0	1	0	0	0	0	1	1	1	0	5	1	3	0	5	0	1	0	6	0	5	9	3
11	122	1	0	1	0	1	1	1	1	1	1	0	1	1	1	1	1	1	1	0	0	0	0	0	0	1	0	1	1	0	1	1	0	1	0	0	5	1	2	0	5	1	1	2	9	2	6	11	1
11	123	1	0	1	1	1	1	1	0	1	1	1	1	0	0	1	1	1	0	0	0	0	0	1	0	0	0	0	0	0	0	1	0	1	1	0	6	2	4	0	4	2	0	1	6	0	6	8	2
11	124	1	0	1	0	1	1	0	1	1	1	0	1	0	1	1	0	0	1	0	0	0	0	0	0	1	0	1	0	0	1	1	1	0	0	0	4	1	2	0	4	0	2	1	6	2	3	10	1
11	125	1	0	0	1	1	1	0	1	1	1	1	1	1	1	1	1	1	1	0	0	0	0	1	0	1	1	0	0	0	0	0	0	1	0	0	3	2	4	0	3	1	0	1	6	1	3	9	2
11	126	1	0	1	1	1	1	0	1	1	1	1	1	0	1	0	1	1	0	1	0	0	1	0	0	0	0	0	0	0	0	0	0	0	0	0	5	3	2	0	4	0	0	0	6	1	6	11	4
11	127	0	0	0	0	0	0	0	0	0	0	0	0	0	0	0	0	0	0	0	0	0	0	0	0	0	0	0	0	0	0	0	0	0	0	0	0	0	0	0	0	0	0	0	0	0	0	0	0
11	128	0	1	0	0	0	0	0	0	1	0	0	1	0	0	0	0	0	0	1	1	0	1	1	0	1	0	1	0	1	0	1	1	0	0	0	4	0	3	0	4	1	1	0	8	1	5	0	2
11	129	0	0	0	0	0	0	0	0	0	0	0	0	0	0	0	0	0	0	0	0	0	0	0	0	0	0	0	0	0	0	0	0	0	0	0	0	0	0	0	0	0	0	0	0	0	0	0	0
11	130	1	1	1	1	1	1	1	1	1	1	1	1	1	1	1	1	1	1	1	1	1	1	1	1	1	1	1	1	1	1	1	1	1	1	0	3	2	1	0	3	0	1	0	7	1	3	10	1
11	131	0	0	0	0	0	0	0	0	0	0	0	0	0	0	0	0	0	0	0	0	0	0	0	0	0	0	0	0	0	0	0	0	0	0	0	0	0	0	0	0	0	0	0	0	0	0	0	0
11	132	1	1	1	1	1	1	1	1	1	1	1	1	1	1	1	1	1	1	1	1	1	1	1	1	1	1	1	1	1	1	1	1	1	1	0	4	2	2	0	4	2	2	0	6	3	5	10	3
11	133	0	0	0	0	0	0	0	0	0	0	0	0	0	0	0	0	0	0	0	0	0	0	0	0	0	0	0	0	0	0	0	0	0	0	0	0	0	0	0	0	0	0	0	0	0	0	0	0
11	134	0	0	0	0	0	0	0	0	0	0	0	0	0	0	0	0	0	0	0	0	0	0	0	0	0	0	0	0	0	0	0	0	0	0	0	0	0	0	0	0	0	0	0	0	1	2	0	0
11	135	1	0	1	1	1	1	0	1	0	0	1	1	1	1	1	1	1	0	0	0	0	0	1	1	0	0	0	1	0	0	0	0	1	0	0	4	1	2	0	5	1	1	0	9	2	4	0	1
11	136	1	0	0	0	1	0	0	1	1	1	1	1	1	0	1	1	1	0	0	0	0	0	1	0	0	0	1	0	0	0	1	0	0	1	0	5	2	3	0	5	0	1	0	6	1	5	10	1
11	137	1	1	1	1	1	1	1	1	1	1	1	1	1	1	1	1	1	1	1	1	1	1	1	1	1	1	1	1	1	1	1	1	1	1	0	4	4	3	0	6	1	1	0	8	2	4	12	3
11	138	1	0	1	1	1	1	1	0	1	1	0	1	1	1	1	0	1	0	0	1	0	0	0	1	0	1	0	0	1	0	0	0	1	0	0	4	3	3	0	3	2	3	0	7	3	5	11	2
11	139	1	1	1	1	1	1	1	1	1	1	1	1	1	1	1	1	1	1	1	1	1	1	1	1	1	1	1	1	1	1	1	1	1	1	0	5	3	3	0	4	0	1	0	9	1	5	12	1
11	140	1	1	1	1	1	1	1	1	1	1	1	1	1	1	1	1	1	1	1	1	1	1	1	1	1	1	1	1	1	1	1	1	1	1	0	5	2	3	0	7	1	2	0	7	3	6	11	2
11	141	1	0	1	1	1	1	0	1	1	1	1	0	1	0	1	0	1	1	0	0	0	0	0	1	0	0	1	1	0	1	0	0	0	0	0	3	2	3	0	2	0	0	0	4	2	5	12	1
11	142	0	1	0	1	0	0	0	1	0	1	0	0	0	0	0	1	1	0	1	0	1	1	0	1	0	1	1	1	1	1	1	1	1	1	0	5	2	2	0	4	2	1	0	6	4	6	12	1
11	143	0	0	0	0	0	0	0	0	0	0	0	0	0	0	0	0	0	0	0	0	0	0	0	0	0	0	0	0	0	0	0	0	0	0	0	0	0	0	0	0	0	0	0	0	0	0	0	0
11	144	1	1	1	1	1	1	1	1	1	1	1	1	1	1	1	1	1	1	1	1	1	1	1	1	1	1	1	1	1	1	1	1	1	1	0	5	2	3	0	5	1	2	0	7	2	4	10	2
11	145	1	1	1	1	1	1	1	1	1	1	1	1	1	1	1	1	1	1	1	1	1	1	1	1	1	1	1	1	1	1	1	1	1	1	0	4	1	3	0	6	2	0	0	7	3	4	13	3
11	146	1	0	1	0	1	0	1	1	1	0	1	1	1	1	1	1	1	0	0	0	0	0	0	0	0	1	1	0	1	1	1	0	1	1	0	5	0	4	0	4	3	2	0	6	2	6	0	3
11	147	1	0	1	1	0	0	1	1	1	0	0	0	1	1	1	0	1	0	0	1	0	0	0	1	0	0	1	0	0	1	0	0	1	0	0	5	2	2	0	5	0	0	0	8	1	6	0	3
11	148	0	1	0	0	0	0	0	0	0	0	0	0	0	0	0	0	0	0	0	1	1	1	1	1	1	1	0	1	1	1	1	0	1	0	0	3	1	3	0	4	1	0	0	5	2	4	0	1
11	149	0	0	0	0	0	0	0	0	0	0	0	0	0	0	0	0	0	0	0	0	0	0	0	0	0	0	0	0	0	0	0	0	0	0	0	0	0	0	0	0	0	0	0	0	0	0	0	0
11	150	0	0	0	0	0	0	0	0	0	0	0	0	0	0	0	0	0	0	0	0	0	0	0	0	0	0	0	0	0	0	0	0	0	0	0	0	0	0	0	0	0	0	0	0	0	0	0	0
11	151	1	1	1	1	1	1	1	1	1	1	1	1	1	1	1	1	1	1	1	1	1	1	1	1	1	1	1	1	1	1	1	1	1	1	0	5	3	2	0	5	1	1	0	2	1	5	8	2
11	152	1	0	1	1	1	1	1	1	1	1	1	0	0	1	1	1	1	0	1	1	0	1	0	0	1	0	0	0	0	0	0	0	0	0	0	6	2	2	0	4	0	0	0	5	1	4	12	2
11	153	0	0	0	0	0	0	0	0	0	0	0	0	0	0	0	0	0	0	0	0	0	0	0	0	0	0	0	0	0	0	0	0	0	0	0	0	0	0	0	0	0	0	0	1	0	0	0	0
11	154	1	0	0	0	1	0	0	1	1	1	1	1	1	0	0	1	0	0	0	0	1	0	0	0	1	0	1	0	0	0	1	0	0	0	0	4	0	2	0	3	0	1	0	2	2	4	7	0
11	155	1	0	1	1	0	1	1	1	1	0	1	1	0	1	0	1	1	1	0	0	1	1	0	0	0	0	0	1	1	0	0	0	0	0	0	5	1	3	0	4	3	1	1	5	2	7	0	3
11	156	1	1	1	1	1	1	1	1	1	1	1	1	1	1	1	1	1	1	1	1	1	1	1	1	1	1	1	1	1	1	1	1	1	1	0	5	3	2	0	4	0	0	0	5	1	4	10	2
11	157	0	1	0	1	0	0	0	0	0	0	1	0	0	0	0	0	0	0	1	1	0	1	0	1	1	0	1	1	1	1	1	1	1	1	0	6	3	3	2	4	1	1	0	5	1	5	0	0
11	158	0	1	0	0	0	0	0	0	0	0	0	0	0	0	0	1	1	0	0	1	1	0	1	0	1	1	1	0	1	1	1	1	1	1	0	5	1	4	0	6	1	2	0	6	1	4	0	2
11	159	0	0	0	0	0	0	0	0	0	0	0	0	0	0	0	0	0	0	0	0	0	0	0	0	0	0	0	0	0	0	0	0	0	0	0	0	0	0	0	0	0	0	0	0	0	0	0	0
11	160	1	0	0	1	0	0	1	1	1	1	0	1	1	1	1	1	1	1	0	0	0	0	0	0	0	0	0	0	1	1	1	0	1	0	0	5	1	2	1	5	0	2	0	5	1	5	8	2
11	161	1	0	0	1	1	1	1	1	1	1	1	1	1	1	1	1	0	1	0	0	0	0	0	0	1	0	0	1	0	0	0	0	0	0	0	4	1	3	0	3	0	2	0	6	0	3	9	3
11	162	1	1	1	1	1	1	1	1	1	1	1	1	1	1	1	1	1	1	1	1	1	1	1	1	1	1	1	1	1	1	1	1	1	1	0	5	3	3	0	6	1	2	1	8	2	4	10	1
11	163	1	1	1	1	1	1	1	1	1	1	1	1	1	1	1	1	1	1	1	1	1	1	1	1	1	1	1	1	1	1	1	1	1	1	0	5	2	4	0	5	0	2	1	7	1	6	8	1
11	164	0	0	0	0	0	0	0	0	0	0	0	0	0	0	0	0	0	0	0	0	0	0	0	0	0	0	0	0	0	0	0	0	0	0	0	0	0	0	0	0	0	0	0	0	0	0	0	0
11	165	1	0	1	1	1	0	1	1	0	1	1	1	0	1	1	0	1	1	0	1	0	0	0	0	0	0	0	1	0	0	0	0	0	0	0	4	1	3	0	5	0	2	0	6	0	4	10	3
11	166	0	1	0	0	0	0	0	0	1	0	0	1	0	0	1	1	1	0	1	1	1	1	1	1	1	1	0	1	1	1	1	1	0	1	0	5	0	3	0	2	0	1	0	1	0	3	0	2
11	167	0	1	1	0	1	0	0	1	1	1	0	0	0	0	1	0	0	1	1	1	1	1	1	1	1	1	0	1	1	1	1	1	1	0	0	3	0	3	0	3	1	0	0	3	4	3	10	4
11	168	1	0	0	1	1	1	1	0	1	1	0	1	0	0	0	1	0	1	0	1	0	0	1	0	0	1	0	1	0	0	0	0	1	0	0	5	2	2	0	4	1	0	0	6	1	5	9	1
11	169	0	0	0	0	0	0	0	0	0	0	0	0	0	0	0	0	0	0	0	0	0	0	0	0	0	0	0	0	0	0	0	0	0	0	0	0	0	0	0	0	0	0	0	0	0	0	0	0
11	170	0	1	0	0	0	0	0	0	0	0	0	0	0	0	0	1	1	0	0	1	1	0	0	0	1	0	1	0	0	1	1	0	1	1	0	4	2	3	0	6	1	1	0	7	3	5	0	4
11	171	1	0	1	1	1	0	1	1	1	1	0	0	1	0	0	1	0	1	0	0	1	0	0	0	1	0	0	0	1	0	0	0	1	0	0	4	0	3	0	4	1	1	0	2	3	4	9	3
11	172	0	0	0	0	0	0	0	0	0	0	0	0	0	0	0	0	0	0	0	0	0	0	0	0	0	0	0	0	0	0	0	0	0	0	0	0	0	0	0	0	0	0	0	0	0	0	0	0
11	173	0	1	1	1	1	0	1	0	1	0	0	0	0	0	0	0	0	0	0	0	1	0	1	1	1	1	1	1	1	1	0	1	1	0	0	3	2	1	0	6	0	0	0	6	3	5	0	2
11	174	1	1	1	1	1	1	1	1	1	1	1	1	1	1	1	1	1	1	1	1	1	1	1	1	1	1	1	1	1	1	1	1	1	1	0	4	2	3	0	4	0	1	0	7	1	6	13	1
11	175	0	1	0	1	0	1	1	0	0	0	0	0	0	0	0	0	1	0	1	1	1	0	1	0	1	1	1	0	0	1	1	1	1	0	0	4	0	2	0	3	3	2	0	5	1	4	0	3
11	176	1	0	0	0	0	0	1	1	1	1	1	1	1	1	1	1	1	1	0	0	1	1	0	0	0	0	0	0	0	0	0	0	0	0	0	4	2	3	0	4	0	1	0	5	1	4	9	3
11	177	1	0	1	1	1	1	0	1	0	1	1	1	0	1	1	1	1	1	0	0	0	0	1	0	0	0	0	0	1	1	0	0	0	1	0	4	2	2	0	3	0	1	1	7	2	4	9	3
11	178	1	0	1	0	1	1	1	0	1	1	1	1	1	1	1	1	1	1	0	0	0	0	0	1	0	1	0	0	1	0	1	0	0	1	0	3	1	3	0	4	0	0	0	7	2	2	11	2
11	179	1	1	1	1	1	1	1	1	1	1	1	1	1	1	1	1	1	1	1	1	1	1	1	1	1	1	1	1	1	1	1	1	1	1	0	5	1	2	0	5	2	2	0	4	1	4	11	2
11	180	0	1	0	0	0	0	0	0	0	0	0	0	1	0	0	0	1	1	1	1	0	1	0	0	1	1	1	1	1	1	0	1	1	1	0	5	1	4	0	4	0	2	0	6	2	5	0	6
11	181	0	1	0	0	1	0	1	0	0	0	0	0	0	0	1	0	0	0	1	1	1	0	1	1	1	1	0	1	1	0	1	1	1	1	0	4	1	4	0	3	0	1	0	8	0	5	0	2
11	182	0	0	0	0	0	0	0	0	0	0	0	0	0	0	0	0	0	0	0	0	0	0	0	0	0	0	0	0	0	0	0	0	0	0	0	0	0	0	0	0	0	0	0	0	0	0	0	0
11	183	1	0	1	0	1	1	1	0	0	1	1	0	1	1	1	0	1	1	0	1	0	0	0	0	1	0	0	0	0	0	0	0	1	0	0	5	1	2	0	5	1	2	0	6	3	3	10	1
11	184	1	1	1	1	1	1	1	1	1	1	1	1	1	1	1	1	1	1	1	1	1	1	1	1	1	1	1	1	1	1	1	1	1	1	0	5	2	3	1	4	1	2	0	7	0	4	12	3
11	185	1	1	1	1	1	1	1	1	1	1	1	1	1	1	1	1	1	1	1	1	1	1	1	1	1	1	1	1	1	1	1	1	1	1	0	5	0	2	0	4	0	0	0	7	0	4	12	3
11	186	1	0	1	0	1	1	0	1	1	1	1	1	1	1	1	0	1	0	0	0	0	0	0	0	1	0	0	0	1	0	0	0	0	0	0	5	2	2	0	2	1	1	0	4	1	4	12	1
11	187	0	0	0	0	0	0	0	0	0	0	0	0	0	0	0	0	0	0	0	0	0	0	0	0	0	0	0	0	0	0	0	0	0	0	0	0	0	0	0	0	0	0	0	0	0	0	0	0
11	188	0	0	0	0	0	0	0	0	0	0	0	0	0	0	0	0	0	0	0	0	0	0	0	0	0	0	0	0	0	0	0	0	0	0	0	0	0	0	0	0	0	0	0	0	0	0	0	0
11	189	0	0	0	0	0	0	0	0	0	0	0	0	0	0	0	0	0	0	0	0	0	0	0	0	0	0	0	0	0	0	0	0	0	0	0	0	0	0	0	0	0	0	0	0	0	0	0	0
11	190	1	0	0	0	1	0	1	1	1	1	1	1	1	1	1	0	0	0	0	0	0	1	0	0	0	0	1	0	1	0	1	1	0	1	0	5	1	4	0	6	2	2	0	10	2	6	10	3
11	191	1	1	1	1	1	1	1	1	1	1	1	1	1	1	1	1	1	1	1	1	1	1	1	1	1	1	1	1	1	1	1	1	1	1	1	4	4	1	0	5	1	1	0	7	0	4	9	1
11	192	0	1	0	0	0	0	0	0	1	0	0	0	0	0	0	1	1	0	1	1	1	0	0	1	1	1	1	1	1	0	1	1	1	1	0	5	1	2	0	4	0	3	0	7	2	4	0	5
11	193	0	1	0	0	1	1	0	1	0	0	0	0	0	0	1	0	0	0	0	1	1	1	0	1	0	1	1	0	0	1	0	1	1	0	0	4	1	2	1	4	0	0	0	7	2	3	0	2
11	194	0	0	0	0	0	0	0	0	0	0	0	0	0	0	0	0	0	0	0	0	0	0	0	0	0	0	0	0	0	0	0	0	0	0	0	0	0	0	0	0	0	0	0	0	0	0	0	0
11	195	1	0	0	1	1	1	1	0	0	1	1	1	1	0	1	1	1	1	0	1	0	0	1	0	0	0	0	0	0	1	1	0	1	1	0	5	2	3	0	7	1	1	0	7	2	5	10	3
11	196	1	0	1	0	1	0	0	1	1	1	1	1	1	1	1	1	1	1	0	0	1	0	0	0	0	0	0	0	0	0	0	1	0	0	0	4	3	2	0	4	0	0	1	7	3	3	12	3
11	197	0	0	0	0	0	0	0	0	0	0	0	0	0	0	0	0	0	0	0	0	0	0	0	0	0	0	0	0	0	0	0	0	0	0	0	0	0	0	0	0	0	0	0	0	0	0	0	0
11	198	1	1	1	1	1	1	1	1	1	1	1	1	1	1	1	1	1	1	1	1	1	1	1	1	1	1	1	1	1	1	1	1	1	1	0	5	2	3	0	7	0	1	0	7	1	4	9	2
11	199	1	0	0	1	1	0	1	1	1	0	1	1	1	0	1	1	1	1	0	1	1	0	1	0	1	0	1	0	1	0	1	0	1	1	0	4	1	2	0	3	1	2	1	8	1	4	0	1
11	200	1	0	1	1	0	1	0	1	1	0	1	1	1	1	0	1	0	0	1	1	1	1	1	1	1	1	0	1	0	1	0	0	1	0	0	4	1	3	0	4	2	3	0	8	1	5	0	3
11	201	0	0	0	0	0	0	0	0	0	0	0	0	0	0	0	0	0	0	0	0	0	0	0	0	0	0	0	0	0	0	0	0	0	0	0	0	0	0	0	0	0	0	0	0	0	0	0	1
11	202	1	0	1	0	1	0	1	1	1	0	0	1	0	1	0	0	1	0	1	0	0	0	0	1	0	0	1	0	0	1	1	0	0	1	0	4	0	2	0	5	1	1	1	7	2	4	0	2
11	203	1	0	1	0	1	1	1	1	1	1	1	1	0	1	1	1	1	1	0	0	0	0	0	0	0	0	0	0	0	0	0	0	0	1	0	5	1	3	0	5	1	0	1	9	4	5	8	2
11	204	1	1	1	1	1	1	1	1	1	1	1	1	1	1	1	1	1	1	1	1	1	1	1	1	1	1	1	1	1	1	1	1	1	1	0	5	0	3	0	5	1	2	0	8	2	3	8	0
11	205	1	1	1	1	1	1	1	1	1	1	1	1	1	1	1	1	1	1	1	1	1	1	1	1	1	1	1	1	1	1	1	1	1	1	0	4	2	3	1	5	0	0	0	5	0	3	9	2
11	206	0	0	0	0	0	0	0	0	0	0	0	0	0	0	0	0	0	0	0	0	0	0	0	0	0	0	0	0	0	0	0	0	0	0	0	0	0	0	0	0	0	0	0	0	0	0	0	0
11	207	0	0	0	0	0	0	0	0	0	0	0	0	0	0	0	0	0	0	0	0	0	0	0	0	0	0	0	0	0	0	0	0	0	0	0	0	0	0	0	0	0	0	0	0	0	0	0	0
11	208	0	0	0	0	0	0	0	0	0	0	0	0	0	0	0	0	0	0	0	0	0	0	0	0	0	0	0	0	0	0	0	0	0	0	0	0	0	0	0	0	0	0	0	0	0	0	0	0
11	209	0	0	0	0	0	0	0	0	0	0	0	0	0	0	0	0	0	0	0	0	0	0	0	0	0	0	0	0	0	0	0	0	0	0	0	0	0	0	0	0	0	0	0	0	0	0	0	0
11	210	1	0	1	1	1	1	1	1	1	0	1	1	0	1	1	1	1	0	0	1	0	0	0	0	0	0	0	0	0	0	0	1	0	0	0	6	2	2	0	6	0	0	0	5	3	6	0	4
11	211	1	1	1	1	1	1	1	1	1	1	1	1	1	1	1	1	1	1	1	1	1	1	1	1	1	1	1	1	1	1	1	1	1	1	0	5	1	1	0	5	1	2	0	6	2	5	7	2
11	212	0	1	0	0	0	1	0	1	1	0	1	0	0	0	0	1	0	0	0	1	1	0	0	1	1	0	1	0	0	1	0	1	1	1	0	4	1	2	0	4	0	0	0	3	1	3	0	1
11	213	1	1	1	1	1	1	1	1	1	1	1	1	1	1	1	1	1	1	1	1	1	1	1	1	1	1	1	1	1	1	1	1	1	1	0	5	0	4	0	7	1	3	0	8	3	6	9	4
11	214	1	1	1	1	1	1	1	1	1	1	1	1	1	1	1	1	1	1	1	1	1	1	1	1	1	1	1	1	1	1	1	1	1	1	1	4	1	3	0	5	2	4	0	5	1	7	10	1
11	215	0	1	0	0	1	1	1	0	0	0	0	0	0	0	0	1	0	0	1	1	1	0	1	0	1	0	1	1	1	1	1	0	0	1	0	3	1	3	0	4	0	1	0	7	2	4	0	0
11	216	0	0	0	0	0	0	0	0	0	0	0	0	0	0	0	0	0	0	0	0	0	0	0	0	0	0	0	0	0	0	0	0	0	0	0	0	0	0	0	0	0	0	0	0	0	0	0	0
11	217	0	1	0	1	1	0	1	0	0	1	0	0	1	0	0	0	0	0	1	0	1	1	0	1	1	1	1	1	1	1	1	1	0	1	0	5	0	2	1	3	0	1	0	1	0	5	10	3
11	218	1	1	1	1	1	1	1	1	1	1	1	1	1	1	1	1	1	1	1	1	1	1	1	1	1	1	1	1	1	1	1	1	1	1	1	4	0	2	0	3	1	1	0	6	2	3	8	5
11	219	1	0	1	0	1	0	1	1	1	0	1	0	1	1	0	1	1	1	0	0	0	0	0	1	0	0	0	1	0	1	0	0	0	0	0	4	1	4	0	3	1	0	0	6	1	2	0	1
11	220	0	0	0	0	0	0	0	0	0	0	0	0	0	0	0	0	0	0	0	0	0	0	0	0	0	0	0	0	0	0	0	0	0	0	0	0	0	0	0	0	0	0	0	0	0	0	0	0
11	221	1	0	1	0	0	1	1	1	1	1	1	1	0	0	1	1	1	1	0	0	1	0	0	0	1	0	0	0	0	0	0	0	0	0	0	5	2	2	0	5	3	1	0	8	3	5	9	1
11	222	1	0	1	1	1	1	1	0	1	1	1	1	1	1	1	1	1	1	0	0	0	0	0	0	0	0	0	1	1	0	0	0	0	0	0	4	2	2	0	4	0	1	1	7	1	5	11	1
11	223	1	0	0	0	1	1	1	1	1	0	1	1	1	1	1	1	1	0	0	0	0	0	1	0	0	0	0	0	0	0	0	0	1	1	0	4	1	2	0	4	0	0	0	8	0	4	0	2
11	224	1	0	1	0	1	1	1	1	1	1	1	1	0	0	1	1	0	0	0	0	0	0	0	0	0	0	0	1	0	0	0	0	0	0	0	4	2	3	0	4	0	0	1	6	1	3	9	1
11	225	0	0	0	0	0	0	0	0	0	0	0	0	0	0	0	0	0	0	0	0	0	0	0	0	0	0	0	0	0	0	0	0	0	0	0	0	0	0	0	0	0	0	0	0	0	0	0	0
11	226	0	1	0	0	1	0	1	0	0	0	0	0	0	1	0	0	0	0	1	0	1	1	1	1	1	1	1	1	1	1	1	0	1	1	0	5	0	3	0	6	2	1	0	6	3	5	0	4
11	227	1	1	1	1	1	1	1	1	1	1	1	1	1	1	1	1	1	1	1	1	1	1	1	1	1	1	1	1	1	1	1	1	1	1	0	3	3	4	0	5	1	0	0	9	3	4	12	3
11	228	1	1	1	1	1	1	1	1	1	1	1	1	1	1	1	1	1	1	1	1	1	1	1	1	1	1	1	1	1	1	1	1	1	1	0	3	0	2	1	3	0	2	0	6	1	2	10	2
11	229	0	1	0	1	0	0	0	0	0	0	0	1	0	1	1	0	0	0	1	1	0	1	0	1	1	1	1	1	1	1	1	1	1	1	0	4	1	3	0	4	0	0	0	5	1	5	0	5
11	230	0	1	0	0	0	0	1	0	0	0	0	0	0	1	0	1	1	0	0	0	1	0	1	0	1	1	1	1	0	1	0	1	1	1	0	4	2	2	0	5	0	1	0	6	1	6	0	0
11	231	0	1	1	1	0	0	0	0	0	0	0	0	0	0	0	1	0	0	1	0	1	1	0	0	1	0	1	1	1	1	1	0	1	0	0	5	2	3	0	4	1	2	0	5	3	4	0	1
11	232	1	0	1	1	0	1	1	0	1	1	1	1	0	1	1	1	1	1	1	0	1	0	0	0	0	1	0	1	0	1	0	0	0	0	0	5	3	2	0	5	1	0	0	9	2	6	10	3
11	233	0	0	0	0	0	0	0	0	0	0	0	0	0	0	0	0	0	0	0	0	0	0	0	0	0	0	0	0	0	0	0	0	0	0	0	0	0	0	0	0	0	0	0	0	0	0	0	0
11	234	0	0	0	0	0	0	0	0	0	0	0	0	0	0	0	0	0	0	0	0	0	0	0	0	0	0	0	0	0	0	0	0	0	0	0	0	0	0	0	0	0	0	0	0	0	0	0	0
11	235	1	0	1	1	1	1	1	1	1	0	1	1	1	1	1	1	1	0	0	0	0	0	0	1	0	0	0	0	1	0	0	0	0	1	1	6	2	3	1	6	2	2	1	6	2	6	0	1
11	236	1	0	1	1	1	1	0	1	1	1	1	1	1	1	1	1	1	1	1	0	0	0	1	0	0	0	1	0	1	0	0	0	0	0	1	5	0	4	0	5	1	1	1	5	2	6	11	4
11	237	1	1	1	1	1	1	1	1	1	1	1	1	1	1	1	1	1	1	1	1	1	1	1	1	1	1	1	1	1	1	1	1	1	1	0	4	0	3	0	4	1	3	0	6	1	6	8	1
11	238	1	1	1	1	1	1	1	1	1	1	1	1	1	1	1	1	1	1	1	1	1	1	1	1	1	1	1	1	1	1	1	1	1	1	0	4	3	3	0	6	1	0	0	6	3	5	7	3
11	239	1	0	1	1	1	1	1	1	1	0	1	0	1	1	0	1	1	1	0	0	0	0	0	1	1	0	0	0	0	1	1	0	0	0	0	4	2	2	0	3	1	3	0	6	0	4	0	4
11	240	1	1	1	1	1	1	1	1	1	1	1	1	1	1	1	1	1	1	1	1	1	1	1	1	1	1	1	1	1	1	1	1	1	1	0	4	3	4	0	6	0	1	0	9	0	2	10	1
11	241	0	0	0	0	0	0	0	0	0	0	0	0	0	0	0	0	0	0	0	0	0	0	0	0	0	0	0	0	0	0	0	0	0	0	0	0	0	0	0	0	0	0	0	0	0	0	0	0
11	242	1	0	1	0	1	1	0	0	1	1	0	0	1	0	1	1	1	0	0	1	1	0	1	0	1	0	0	0	1	0	0	0	0	0	0	4	2	3	0	4	1	2	0	4	1	5	8	4
11	243	1	0	1	0	1	1	1	0	1	1	0	1	1	1	0	1	1	1	0	0	1	0	1	0	0	0	0	0	0	0	0	0	0	0	0	4	2	2	0	4	0	2	0	9	2	4	12	2
11	244	1	0	1	1	1	1	1	0	0	1	1	1	1	0	1	1	1	1	0	0	1	0	1	0	0	1	0	0	0	0	1	0	0	0	0	4	1	3	0	4	1	0	1	6	0	4	10	3
11	245	1	0	1	1	1	1	1	1	1	1	1	1	1	1	1	1	1	0	1	0	0	0	1	1	0	0	0	1	0	0	1	0	0	0	1	4	2	4	1	4	1	3	0	6	0	6	9	3
11	246	1	0	1	1	1	1	1	1	1	0	1	0	1	1	1	0	1	1	0	0	0	0	0	1	0	0	1	1	0	0	0	0	0	0	0	4	2	3	0	4	1	1	1	10	2	5	0	1
11	247	1	1	1	1	1	1	1	1	1	1	1	1	1	1	1	1	1	1	1	1	1	1	1	1	1	1	1	1	1	1	1	1	1	1	0	4	1	3	0	5	1	2	0	7	2	4	7	2
11	248	0	0	0	0	0	0	0	0	0	0	0	0	0	0	0	0	0	0	0	0	0	0	0	0	0	0	0	0	0	0	0	0	0	0	0	0	0	0	0	0	0	0	0	0	0	0	0	0
11	249	1	0	1	1	0	1	1	1	1	0	0	1	0	1	1	1	0	0	1	0	0	0	0	0	0	0	1	0	1	0	0	0	1	0	0	4	1	2	0	3	1	0	0	1	2	3	0	2
11	250	0	0	0	0	0	0	0	0	0	0	0	0	0	0	0	0	0	0	0	0	0	0	0	0	0	0	0	0	0	0	0	0	0	0	0	0	0	0	0	0	0	0	0	0	0	0	0	0
11	251	1	1	1	1	1	1	1	1	1	1	1	1	1	1	1	1	1	1	1	1	1	1	1	1	1	1	1	1	1	1	1	1	1	1	0	6	2	4	0	5	1	2	0	7	3	3	13	2
11	252	1	1	1	1	1	1	1	1	1	1	1	1	1	1	1	1	1	1	1	1	1	1	1	1	1	1	1	1	1	1	1	1	1	1	0	5	1	3	0	5	0	1	0	7	1	4	9	2
11	253	1	0	0	1	0	1	1	0	1	1	1	0	1	1	1	0	1	0	1	0	0	0	0	0	1	1	0	0	0	0	1	0	0	1	0	5	1	2	0	5	1	2	0	6	3	5	9	3
11	254	1	0	1	1	1	1	1	1	0	1	1	0	1	1	1	1	1	0	1	0	1	0	0	1	0	0	1	1	0	1	0	0	0	0	0	5	2	2	0	4	0	1	0	6	2	6	10	1
11	255	0	1	1	0	0	0	0	0	0	0	1	0	0	0	0	1	0	1	1	1	1	1	1	1	1	1	0	1	1	1	0	0	1	1	0	4	1	2	1	5	0	2	0	8	0	3	0	2
11	256	1	1	1	1	1	1	1	1	1	1	1	1	1	1	1	1	1	1	1	1	1	1	1	1	1	1	1	1	1	1	1	1	1	1	0	5	3	3	0	5	1	2	0	7	2	3	12	1
21	1	1	1	1	1	1	1	1	1	1	1	1	1	1	1	1	1	1	1	1	1	1	1	1	1	1	1	1	1	1	1	1	1	1	1	0	6	0	5	0	2	1	0	0	3	0	6	7	3
21	2	0	1	1	0	0	1	0	0	0	0	0	0	0	0	0	0	0	0	1	1	1	1	1	1	1	1	1	1	0	1	0	1	1	1	0	4	2	3	0	6	2	2	0	5	1	4	0	3
21	3	0	1	0	1	1	0	0	0	0	0	0	0	1	1	0	0	0	0	0	0	1	1	0	1	1	1	1	1	0	1	1	1	1	1	0	4	1	3	0	6	3	0	0	10	2	6	0	1
21	4	0	1	1	0	0	0	0	0	0	0	0	0	0	0	0	1	0	0	0	0	0	1	1	1	1	0	1	0	1	0	1	0	0	1	0	4	1	1	0	5	1	0	0	8	1	7	0	2
21	5	0	1	0	0	1	0	0	0	1	0	0	0	1	0	0	0	0	0	1	1	1	0	0	1	0	1	1	1	0	1	1	0	0	1	0	5	3	4	0	5	1	1	0	8	2	6	0	4
21	6	1	0	1	1	1	1	1	1	1	0	1	1	1	1	1	1	0	1	0	0	0	1	0	0	0	1	0	0	0	1	1	0	0	0	1	6	3	3	0	4	2	2	0	7	2	6	0	2
21	7	0	1	0	0	0	1	1	0	0	0	0	0	1	1	0	0	0	1	1	0	0	1	1	1	1	0	1	1	1	0	0	1	1	0	0	5	2	2	0	6	1	0	0	8	1	4	0	2
21	8	1	1	1	1	1	1	1	1	1	1	1	1	1	1	1	1	1	1	1	1	1	1	1	1	1	1	1	1	1	1	1	1	1	1	0	5	3	3	0	4	0	3	0	10	1	8	9	1
21	9	1	0	0	1	1	1	1	1	0	1	1	1	0	1	0	1	0	0	0	1	0	0	1	0	0	0	0	1	0	0	0	0	1	0	0	3	2	3	0	6	2	0	0	9	1	5	9	1
21	10	0	1	0	1	0	0	0	0	0	0	0	0	1	0	0	1	1	1	1	1	1	0	1	1	1	1	1	0	1	1	1	1	1	1	0	4	1	4	0	4	1	0	0	6	1	5	0	2
21	11	1	1	1	1	1	1	1	1	1	1	1	1	1	1	1	1	1	1	1	1	1	1	1	1	1	1	1	1	1	1	1	1	1	1	0	5	2	4	0	4	1	0	1	7	4	5	8	3
21	12	1	0	0	0	1	0	1	1	1	0	1	1	0	1	1	1	1	1	1	0	0	0	0	0	1	1	0	0	1	1	0	0	0	0	0	5	3	3	0	5	2	2	0	11	0	3	0	3
21	13	0	1	1	0	0	0	0	1	0	0	0	1	0	0	0	1	0	0	1	1	1	0	0	0	0	1	1	1	1	1	0	1	0	0	0	5	2	2	0	4	0	0	0	5	2	4	0	2
21	14	0	0	0	0	0	0	0	0	0	0	0	0	0	0	0	0	0	0	0	0	0	0	0	0	0	0	0	0	0	0	0	0	0	0	0	0	0	0	0	0	0	0	0	0	0	0	0	0
21	15	0	0	0	0	0	0	0	0	0	0	0	0	0	0	0	0	0	0	0	0	0	0	0	0	0	0	0	0	0	0	0	0	0	0	0	0	0	0	0	0	0	0	0	0	0	0	0	0
21	16	0	1	1	0	1	0	1	0	0	0	1	1	1	0	0	0	0	0	0	1	1	1	1	1	0	1	1	0	0	1	1	1	0	1	0	5	0	2	0	4	1	1	0	10	0	6	0	2
21	17	0	1	0	0	0	0	0	0	0	0	0	1	0	0	0	1	0	0	1	1	0	0	1	0	0	1	0	0	1	0	0	0	0	0	0	4	1	2	0	2	1	1	1	7	2	3	0	1
21	18	1	0	1	1	1	0	1	1	1	1	1	1	1	1	0	1	0	1	1	0	0	1	1	0	0	0	0	0	0	0	0	0	0	1	0	6	0	2	0	4	0	0	0	3	2	3	10	5
21	19	0	0	0	0	0	0	0	0	0	0	0	0	0	0	0	0	0	0	0	0	0	0	0	0	0	0	0	0	0	0	0	0	0	0	0	0	0	0	0	0	0	0	0	0	0	0	0	0
21	20	1	1	1	1	1	1	1	1	1	1	1	1	1	1	1	1	1	1	1	1	1	1	1	1	1	1	1	1	1	1	1	1	1	1	0	6	1	2	0	3	0	0	0	9	0	4	12	2
21	21	0	0	0	0	0	0	0	0	0	0	0	0	0	0	0	0	0	0	0	0	0	0	0	0	0	0	0	0	0	0	0	0	0	0	0	0	0	0	0	0	0	0	0	0	0	0	0	0
21	22	1	0	1	1	1	1	1	1	1	1	1	1	0	0	1	1	0	1	1	0	0	0	0	0	0	0	0	0	1	0	1	0	0	0	0	6	3	4	0	7	0	2	0	9	0	4	8	3
21	23	1	1	1	1	1	1	1	1	1	1	1	1	1	1	1	1	1	1	1	1	1	1	1	1	1	1	1	1	1	1	1	1	1	1	0	6	2	3	0	5	3	1	0	7	1	5	9	3
21	24	0	1	0	0	0	0	0	0	1	1	1	0	0	1	0	1	1	0	0	0	1	0	0	0	1	1	1	1	1	1	0	1	1	1	0	5	2	3	0	4	0	1	0	7	0	4	13	2
21	25	1	0	1	1	0	1	1	0	1	1	1	1	1	1	1	1	0	1	0	0	0	0	0	1	1	1	0	0	0	0	1	1	0	0	0	5	0	2	0	6	1	0	1	9	1	5	11	1
21	26	1	0	1	1	1	0	1	1	1	0	0	1	1	0	0	1	1	1	0	0	0	1	0	0	1	1	0	0	0	0	1	0	1	0	0	5	1	2	0	4	1	0	1	5	1	4	0	1
21	27	1	0	0	1	1	1	1	0	1	1	1	1	1	1	1	1	1	1	0	0	0	0	0	0	0	1	0	0	0	1	1	0	0	0	0	4	1	2	0	4	1	0	0	7	0	4	11	1
21	28	0	0	0	0	0	0	0	0	0	0	0	0	0	0	0	0	0	0	0	0	0	0	0	0	0	0	0	0	0	0	0	0	0	0	0	0	0	0	0	0	0	0	0	0	0	0	0	0
21	29	1	1	1	1	1	1	1	1	1	1	1	1	1	1	1	1	1	1	1	1	1	1	1	1	1	1	1	1	1	1	1	1	1	1	0	5	1	2	0	4	2	0	0	7	3	4	8	4
21	30	1	0	1	1	1	1	1	1	0	1	1	1	1	1	0	1	1	1	1	0	0	0	1	1	0	0	1	1	0	1	0	1	0	0	0	5	1	2	0	5	2	1	2	8	4	5	10	2
21	31	1	0	0	0	1	1	1	1	1	0	1	1	1	1	1	1	0	1	1	0	0	0	0	0	0	0	0	0	0	0	0	1	0	0	0	4	2	2	0	4	1	0	0	8	1	6	0	2
21	32	0	1	0	1	1	0	1	0	0	0	0	0	1	1	0	1	0	0	1	1	1	1	1	1	0	0	0	0	1	1	1	1	1	1	0	4	0	3	1	6	1	0	0	6	1	3	0	1
21	33	1	0	1	1	0	1	1	1	0	1	1	0	1	1	1	1	1	1	1	0	0	0	0	0	0	0	0	0	0	0	1	0	0	0	0	5	1	4	0	6	2	1	0	8	0	6	12	2
21	34	1	0	1	1	1	1	1	1	0	1	0	1	1	1	1	1	1	1	1	0	1	0	0	0	0	1	0	1	0	0	0	1	1	0	0	5	1	2	0	4	0	0	0	7	1	2	9	1
21	35	1	0	1	1	1	0	1	1	1	1	1	1	0	0	0	1	1	1	0	0	0	0	1	0	0	0	0	0	0	1	1	1	1	0	0	4	2	4	0	5	1	0	0	6	2	7	8	5
21	36	1	1	1	1	1	1	1	1	1	1	1	1	1	1	1	1	1	1	1	1	1	1	1	1	1	1	1	1	1	1	1	1	1	1	0	5	3	3	0	5	0	1	0	8	3	6	13	3
21	37	1	1	1	1	1	1	1	1	1	1	1	1	1	1	1	1	1	1	1	1	1	1	1	1	1	1	1	1	1	1	1	1	1	1	0	5	3	3	0	4	2	2	0	7	0	3	11	1
21	38	0	0	0	0	0	0	0	0	0	0	0	0	0	0	0	0	0	0	0	0	0	0	0	0	0	0	0	0	0	0	0	0	0	0	0	0	0	0	0	0	0	0	0	0	0	0	0	0
21	39	0	0	0	0	0	0	0	0	0	0	0	0	0	0	0	0	0	0	0	0	0	0	0	0	0	0	0	0	0	0	0	0	0	0	0	0	0	0	0	0	0	0	0	0	0	0	0	0
21	40	0	1	0	0	0	0	0	0	0	1	1	1	0	0	1	0	0	0	1	1	0	1	0	1	1	0	1	1	1	1	1	1	1	0	0	5	1	3	0	3	1	1	1	8	2	2	10	3
21	41	1	1	1	1	1	1	1	1	1	1	1	1	1	1	1	1	1	1	1	1	1	1	1	1	1	1	1	1	1	1	1	1	1	1	0	4	4	3	0	5	1	2	0	7	2	6	10	0
21	42	0	0	0	0	0	0	0	0	0	0	0	0	0	0	0	0	0	0	0	0	0	0	0	0	0	0	0	0	0	0	0	0	0	0	0	0	0	0	0	0	0	0	0	0	0	0	0	0
21	43	0	1	0	1	0	0	0	0	0	0	0	1	0	0	0	1	0	0	0	0	1	1	0	1	1	1	1	0	1	0	1	1	1	1	0	5	1	3	1	4	0	1	0	6	3	5	0	5
21	44	1	0	1	1	1	1	1	1	0	1	1	1	0	0	1	1	1	1	1	0	0	1	0	0	0	0	0	0	0	0	0	1	1	0	0	4	2	3	0	5	0	1	0	6	1	5	11	1
21	45	0	0	0	0	0	0	0	0	0	0	0	0	0	0	0	0	0	0	0	0	0	0	0	0	0	0	0	0	0	0	0	0	0	0	0	0	0	0	0	0	0	0	0	0	0	0	0	0
21	46	0	1	0	1	1	1	1	1	0	0	0	0	0	1	1	1	1	0	1	1	1	1	1	0	1	1	0	1	0	1	1	0	1	1	0	5	2	2	0	5	3	0	0	8	2	5	0	2
21	47	0	1	0	0	0	1	0	1	1	1	1	0	0	1	0	0	0	0	0	1	1	1	0	1	0	1	0	0	1	1	1	0	1	1	0	4	1	2	0	3	2	0	0	9	2	5	9	1
21	48	1	0	1	0	1	1	1	1	1	1	0	1	1	1	0	1	1	0	0	0	0	0	0	0	0	0	0	0	0	1	0	1	0	1	0	5	0	3	0	3	0	0	0	8	2	4	11	1
21	49	0	0	0	0	0	0	0	0	0	0	0	0	0	0	0	0	0	0	0	0	0	0	0	0	0	0	0	0	0	0	0	0	0	0	0	0	0	0	0	0	0	0	0	0	0	0	0	0
21	50	0	1	1	0	0	0	1	1	0	0	0	0	0	1	0	0	1	0	0	1	0	1	1	1	1	1	1	1	1	0	1	1	1	0	0	4	1	2	0	4	1	0	0	9	4	7	0	2
21	51	1	1	1	1	1	1	1	1	1	1	1	1	1	1	1	1	1	1	1	1	1	1	1	1	1	1	1	1	1	1	1	1	1	1	0	4	1	4	0	4	2	1	0	8	1	5	9	2
21	52	0	0	0	0	0	0	0	0	0	0	0	0	0	0	0	0	0	0	0	0	0	0	0	0	0	0	0	0	0	0	0	0	0	0	0	0	0	0	0	0	0	0	0	0	0	0	0	0
21	53	0	0	0	0	0	0	0	0	0	0	0	0	0	0	0	0	0	0	0	0	0	0	0	0	0	0	0	0	0	0	0	0	0	0	0	0	0	0	0	0	0	0	0	0	0	0	0	0
21	54	1	0	0	1	1	1	1	1	1	1	1	1	1	1	0	1	1	1	1	0	1	0	0	0	0	0	0	0	0	0	0	0	0	0	0	5	1	2	0	5	0	0	0	3	2	6	11	4
21	55	0	1	0	0	0	1	1	1	0	1	0	1	0	1	0	0	0	0	0	1	1	1	1	0	0	1	1	1	1	1	0	1	1	1	0	3	1	4	0	5	0	0	0	5	1	2	10	4
21	56	0	1	1	0	0	0	0	0	0	0	1	1	0	0	0	0	0	0	1	0	1	1	1	1	0	1	1	1	1	1	0	1	1	1	0	3	0	2	0	2	0	0	0	8	0	4	0	0
21	57	1	0	1	1	1	1	1	1	0	1	1	0	1	1	1	1	1	1	0	0	0	0	0	0	0	0	1	0	0	1	1	1	0	0	0	5	1	3	0	4	0	2	0	7	0	6	10	1
21	58	0	1	0	0	0	0	0	0	0	0	1	0	0	0	0	0	1	0	1	0	1	0	1	1	1	1	1	1	1	1	1	1	1	1	0	4	2	3	0	3	0	0	0	8	2	6	0	1
21	59	0	0	0	0	0	0	0	0	0	0	0	0	0	0	0	0	0	0	0	0	0	0	0	0	0	0	0	0	0	0	0	0	0	0	0	0	0	0	0	0	0	0	0	0	0	0	0	0
21	60	1	0	1	1	1	1	0	1	0	0	1	1	1	1	1	0	1	0	1	0	0	0	0	0	1	0	0	0	1	1	1	1	0	0	0	6	2	2	0	5	2	3	0	5	2	5	0	1
21	61	0	0	0	0	0	0	0	0	0	0	0	0	0	0	0	0	0	0	0	0	0	0	0	0	0	0	0	0	0	0	0	0	0	0	0	0	0	0	0	0	0	0	0	0	0	0	0	0
21	62	0	1	0	0	1	1	0	1	1	0	0	0	1	0	0	0	0	1	1	1	0	0	1	1	1	1	1	0	1	0	0	1	1	1	0	4	2	3	0	5	1	1	0	8	2	5	0	2
21	63	0	0	0	0	0	0	0	0	0	0	0	0	0	0	0	0	0	0	0	0	0	0	0	0	0	0	0	0	0	0	0	0	0	0	0	0	0	0	0	0	0	0	0	0	0	0	0	0
21	64	1	0	0	1	1	1	1	1	1	1	1	1	0	1	1	1	0	0	0	1	0	1	0	0	0	0	1	0	0	0	0	0	0	0	1	4	3	2	0	4	0	0	0	5	4	3	13	1
21	65	0	1	1	0	0	0	0	0	0	0	0	0	1	0	0	1	0	1	1	1	1	1	1	1	1	1	1	0	1	1	0	1	0	0	0	4	1	3	0	4	2	1	0	8	0	5	0	1
21	66	1	0	1	0	1	0	1	0	1	1	1	1	1	1	1	1	1	0	0	0	0	1	1	0	0	1	0	0	0	0	0	1	0	0	0	4	2	2	0	4	1	2	0	7	2	3	10	2
21	67	0	0	0	0	0	0	0	0	0	0	0	0	0	0	0	0	0	0	0	0	0	0	0	0	0	0	0	0	0	0	0	0	0	0	0	0	0	0	0	0	0	0	0	0	0	0	0	0
21	68	0	0	0	0	0	0	0	0	0	0	0	0	0	0	0	0	0	0	0	0	0	0	0	0	0	0	0	0	0	0	0	0	0	0	0	0	0	0	0	0	0	0	0	0	0	0	0	0
21	69	1	1	1	1	1	1	1	1	1	1	1	1	1	1	1	1	1	1	1	1	1	1	1	1	1	1	1	1	1	1	1	1	1	1	0	4	1	3	0	4	1	2	0	9	1	4	11	3
21	70	1	0	0	1	0	1	1	0	1	0	0	1	1	0	1	1	1	1	0	1	0	0	0	0	0	0	1	0	0	0	0	0	0	1	0	4	0	2	0	5	1	2	0	8	2	4	0	1
21	71	1	1	1	1	1	1	1	1	1	1	1	1	1	1	1	1	1	1	1	1	1	1	1	1	1	1	1	1	1	1	1	1	1	1	0	5	1	3	0	5	0	2	0	5	2	6	10	2
21	72	1	0	1	1	1	0	1	1	1	1	1	1	1	0	0	0	1	0	0	0	0	0	0	0	0	0	0	0	0	0	1	0	0	0	0	5	2	3	0	4	1	1	0	7	1	3	10	2
21	73	0	0	0	0	0	0	0	0	0	0	0	0	0	0	0	0	0	0	0	0	0	0	0	0	0	0	0	0	0	0	0	0	0	0	0	0	0	0	0	0	0	0	0	0	0	0	0	0
21	74	0	1	0	0	0	0	0	1	1	0	0	0	0	0	1	0	0	1	1	1	1	1	1	1	1	1	1	1	1	1	1	1	0	0	0	5	1	2	0	3	0	1	0	8	2	5	0	2
21	75	0	1	0	0	0	0	0	0	0	1	0	0	0	0	1	0	0	0	1	1	0	0	1	1	1	0	1	1	1	1	1	0	0	1	0	4	1	3	0	3	1	1	0	9	3	3	8	2
21	76	1	1	1	1	1	1	1	1	1	1	1	1	1	1	1	1	1	1	1	1	1	1	1	1	1	1	1	1	1	1	1	1	1	1	0	4	2	3	0	5	2	2	0	7	0	4	10	2
21	77	0	0	0	0	0	0	0	0	0	0	0	0	0	0	0	0	0	0	0	0	0	0	0	0	0	0	0	0	0	0	0	0	0	0	0	0	0	0	0	0	0	0	0	0	0	0	0	0
21	78	1	0	1	0	0	1	1	0	0	1	1	0	1	1	1	0	1	1	0	0	0	0	0	0	0	1	1	1	0	0	1	0	0	0	0	5	2	2	0	4	0	0	1	9	0	5	8	2
21	79	0	0	0	0	0	0	0	0	0	0	0	0	0	0	0	0	0	0	0	0	0	0	0	0	0	0	0	0	0	0	0	0	0	0	0	0	0	0	0	0	0	0	0	0	0	0	0	0
21	80	1	1	1	1	1	1	1	1	1	1	1	1	1	1	1	1	1	1	1	1	1	1	1	1	1	1	1	1	1	1	1	1	1	1	1	4	1	2	1	2	1	5	1	4	2	4	9	3
21	81	0	1	1	0	0	0	0	0	1	0	0	0	0	1	0	1	0	0	1	1	1	1	1	0	1	0	1	1	1	1	1	1	1	0	0	5	2	3	0	4	0	4	0	6	2	4	0	2
21	82	1	0	1	1	1	1	1	1	1	1	0	1	1	1	1	1	1	1	0	0	0	1	0	1	1	0	1	0	0	0	0	0	0	0	0	4	3	2	0	3	0	1	0	9	1	2	8	2
21	83	1	1	1	1	1	1	1	1	1	1	1	1	1	1	1	1	1	1	1	1	1	1	1	1	1	1	1	1	1	1	1	1	1	1	1	4	1	3	0	5	1	2	0	4	3	3	12	3
21	84	1	0	1	1	1	1	1	0	0	1	1	1	0	0	1	0	1	1	0	0	0	0	0	1	0	0	0	0	1	0	0	0	0	0	0	4	1	4	0	5	1	1	0	5	2	4	10	4
21	85	1	0	1	1	1	1	0	0	0	1	1	1	1	1	1	1	1	1	0	1	0	0	0	1	1	0	0	1	0	0	0	0	0	1	0	5	2	4	0	4	0	0	0	7	2	4	10	2
21	86	1	1	1	1	1	1	1	1	1	1	1	1	1	1	1	1	1	1	1	1	1	1	1	1	1	1	1	1	1	1	1	1	1	1	0	3	1	3	0	4	2	2	0	7	1	4	9	2
21	87	0	1	1	0	0	0	0	0	0	1	1	0	1	1	0	1	0	0	1	1	0	1	1	0	1	0	1	1	1	1	1	1	1	1	0	5	2	4	0	5	0	1	0	9	0	6	9	3
21	88	1	1	1	1	1	1	1	1	1	1	1	1	1	1	1	1	1	1	1	1	1	1	1	1	1	1	1	1	1	1	1	1	1	1	0	5	1	2	1	5	0	3	0	9	1	6	9	1
21	89	1	1	1	1	1	1	1	1	1	1	1	1	1	1	1	1	1	1	1	1	1	1	1	1	1	1	1	1	1	1	1	1	1	1	0	4	3	2	0	4	1	2	0	8	0	3	11	2
21	90	0	0	0	0	0	0	0	0	0	0	0	0	0	0	0	0	0	0	0	0	0	0	0	0	0	0	0	0	0	0	0	0	0	0	0	0	0	0	0	0	0	0	0	0	0	0	0	0
21	91	1	0	1	0	0	1	0	1	1	1	1	0	0	1	1	1	1	1	0	0	0	0	0	0	0	0	0	0	0	1	0	0	1	1	0	5	3	2	0	2	1	1	0	8	1	4	10	1
21	92	0	1	1	1	0	1	0	1	0	0	1	0	0	0	0	1	1	0	1	1	0	1	1	1	0	0	1	1	0	1	1	1	1	1	0	4	0	3	0	3	0	1	0	5	1	4	0	3
21	93	1	1	1	1	1	1	1	1	1	1	1	1	1	1	1	1	1	1	1	1	1	1	1	1	1	1	1	1	1	1	1	1	1	1	0	4	2	2	0	3	0	1	0	9	2	3	11	0
21	94	0	1	0	1	0	1	0	1	0	0	1	1	0	0	0	1	1	0	1	1	1	1	1	0	1	1	1	1	1	1	0	0	1	1	0	4	2	2	0	2	0	1	0	6	1	3	0	2
21	95	0	1	0	1	0	0	0	0	0	0	0	0	0	1	0	0	0	0	0	1	1	1	1	1	1	1	1	1	1	1	0	0	0	1	0	4	0	2	0	4	1	0	0	7	0	7	0	1
21	96	1	0	1	1	0	0	1	1	1	1	1	0	1	1	1	1	1	1	0	0	0	0	0	0	0	0	0	1	1	0	1	1	0	0	0	4	1	3	0	4	0	1	0	7	1	4	12	2
21	97	0	0	0	0	0	0	0	0	0	0	0	0	0	0	0	0	0	0	0	0	0	0	0	0	0	0	0	0	0	0	0	0	0	0	0	0	0	0	0	0	0	0	0	0	0	0	0	0
21	98	1	0	0	1	0	0	1	1	1	0	1	0	1	1	1	1	1	0	0	1	0	0	0	0	0	1	0	0	0	0	1	0	0	1	0	5	2	2	0	6	0	0	1	9	1	5	0	3
21	99	0	0	0	0	0	0	0	0	0	0	0	0	0	0	0	0	0	0	0	0	0	0	0	0	0	0	0	0	0	0	0	0	0	0	0	0	0	0	0	0	0	0	0	0	0	0	0	0
21	100	1	0	0	1	1	0	1	1	0	1	1	1	0	1	0	0	1	1	0	0	1	1	0	0	0	0	0	0	0	0	0	0	0	0	1	4	1	1	0	4	0	1	1	7	0	4	11	3
21	101	1	0	1	1	1	1	1	1	1	1	1	0	1	1	1	0	0	1	1	1	0	0	0	0	0	1	0	0	0	1	0	1	0	0	0	4	1	3	0	5	0	1	0	6	2	5	10	2
21	102	1	1	1	1	1	1	1	1	1	1	1	1	1	1	1	1	1	1	1	1	1	1	1	1	1	1	1	1	1	1	1	1	1	1	0	5	0	4	0	3	0	0	0	7	1	3	9	1
21	103	1	1	1	1	1	1	1	1	1	1	1	1	1	1	1	1	1	1	1	1	1	1	1	1	1	1	1	1	1	1	1	1	1	1	0	3	2	2	0	3	0	1	0	6	0	2	9	2
21	104	1	1	1	1	1	1	1	1	1	1	1	1	1	1	1	1	1	1	1	1	1	1	1	1	1	1	1	1	1	1	1	1	1	1	0	5	0	3	0	3	1	0	0	9	2	4	11	1
21	105	1	1	1	1	1	1	1	1	1	1	1	1	1	1	1	1	1	1	1	1	1	1	1	1	1	1	1	1	1	1	1	1	1	1	0	5	4	3	0	3	2	3	0	6	0	3	10	3
21	106	0	0	0	0	0	0	0	0	0	0	0	0	0	0	0	0	0	0	0	0	0	0	0	0	0	0	0	0	0	0	0	0	0	0	0	0	0	0	0	0	0	0	0	0	0	0	0	0
21	107	1	0	0	1	1	0	1	0	1	1	1	0	1	0	1	1	1	1	0	0	0	0	1	0	0	0	1	0	1	0	0	1	1	0	0	4	0	2	0	5	1	3	0	5	2	4	9	2
21	108	0	0	0	0	0	0	0	0	0	0	0	0	0	0	0	0	0	0	0	0	0	0	0	0	0	0	0	0	0	0	0	0	0	0	0	0	0	0	0	0	0	0	0	0	0	0	0	0
21	109	0	1	1	0	1	0	0	1	0	0	0	0	0	0	0	1	0	0	0	1	1	1	1	0	1	1	1	1	1	1	1	1	1	1	0	5	0	2	0	3	0	0	0	8	0	3	0	3
21	110	0	0	0	0	0	0	0	0	0	0	0	0	0	0	0	0	0	0	0	0	0	0	0	0	0	0	0	0	0	0	0	0	0	0	0	0	0	0	0	0	0	0	0	0	0	0	0	0
21	111	0	0	0	0	0	0	0	0	0	0	0	0	0	0	0	0	0	0	0	0	0	0	0	0	0	0	0	0	0	0	0	0	0	0	0	0	0	0	0	0	0	0	0	0	0	0	0	0
21	112	1	1	1	1	1	1	1	1	1	1	1	1	1	1	1	1	1	1	1	1	1	1	1	1	1	1	1	1	1	1	1	1	1	1	0	5	3	3	0	7	2	1	0	9	2	3	7	3
21	113	1	0	1	1	0	1	1	0	1	1	1	1	1	1	1	1	1	0	0	1	0	1	0	0	0	0	0	0	0	0	0	1	0	1	0	5	1	2	0	4	1	1	1	4	2	6	9	1
21	114	0	1	0	1	0	1	1	0	0	1	0	0	0	1	1	0	1	0	1	1	1	1	0	1	0	1	1	1	1	1	1	1	1	1	0	4	3	4	0	6	1	0	0	7	1	4	9	2
21	115	0	0	0	0	0	0	0	0	0	0	0	0	0	0	0	0	0	0	0	0	0	0	0	0	0	0	0	0	0	0	0	0	0	0	0	0	0	0	0	0	0	0	0	0	0	0	0	0
21	116	0	0	0	0	0	0	0	0	0	0	0	0	0	0	0	0	0	0	0	0	0	0	0	0	0	0	0	0	0	0	0	0	0	0	0	0	0	0	0	0	0	0	0	0	0	0	0	0
21	117	0	0	0	0	0	0	0	0	0	0	0	0	0	0	0	0	0	0	0	0	0	0	0	0	0	0	0	0	0	0	0	0	0	0	0	2	1	0	0	1	0	0	0	1	1	2	0	0
21	118	0	0	0	0	0	0	0	0	0	0	0	0	0	0	0	0	0	0	0	0	0	0	0	0	0	0	0	0	0	0	0	0	0	0	0	0	0	0	0	0	0	0	0	0	0	0	0	0
21	119	1	1	1	1	1	1	1	1	1	1	1	1	1	1	1	1	1	1	1	1	1	1	1	1	1	1	1	1	1	1	1	1	1	1	0	4	1	2	0	4	0	0	0	7	1	3	10	0
21	120	0	1	0	0	0	0	0	0	0	1	0	1	0	0	0	1	1	0	1	1	1	1	1	1	1	0	1	1	0	0	1	1	0	1	0	4	0	3	0	6	1	1	0	8	1	6	11	2
21	121	1	0	1	1	0	1	1	1	1	1	1	1	1	0	1	1	1	0	0	1	0	1	0	1	0	0	1	0	0	0	0	1	1	1	0	5	2	3	0	6	2	0	0	6	0	4	10	3
21	122	1	0	1	0	1	1	1	1	1	1	0	1	1	1	1	1	1	1	0	0	0	0	0	0	1	0	1	1	0	1	1	0	1	0	0	5	2	3	0	4	0	2	1	5	1	6	12	1
21	123	1	0	1	1	1	1	1	0	1	1	1	1	0	0	1	1	1	0	0	0	0	0	1	0	0	0	0	0	0	0	1	0	1	1	0	4	0	3	0	4	0	0	0	5	1	4	10	2
21	124	1	0	1	0	1	1	0	1	1	1	0	1	0	1	1	0	0	1	0	0	0	0	0	0	1	0	1	0	0	1	1	1	0	0	0	4	1	2	0	4	2	1	1	5	4	6	9	2
21	125	1	0	0	1	1	1	0	1	1	1	1	1	1	1	1	1	1	1	0	0	0	0	1	0	1	1	0	0	0	0	0	0	1	0	0	4	2	2	0	4	2	1	0	6	1	3	10	1
21	126	1	0	1	1	1	1	0	1	1	1	1	1	0	1	0	1	1	0	1	0	0	1	0	0	0	0	0	0	0	0	0	0	0	0	0	5	2	2	0	5	0	2	0	7	2	6	10	2
21	127	0	0	0	0	0	0	0	0	0	0	0	0	0	0	0	0	0	0	0	0	0	0	0	0	0	0	0	0	0	0	0	0	0	0	0	0	0	0	0	0	0	0	0	0	0	0	0	0
21	128	0	1	0	0	0	0	0	0	1	0	0	1	0	0	0	0	0	0	1	1	0	1	1	0	1	0	1	0	1	0	1	1	0	0	0	5	0	4	0	5	1	1	0	9	3	5	0	4
21	129	0	0	0	0	0	0	0	0	0	0	0	0	0	0	0	0	0	0	0	0	0	0	0	0	0	0	0	0	0	0	0	0	0	0	0	0	0	0	0	0	0	0	0	0	0	0	0	0
21	130	1	1	1	1	1	1	1	1	1	1	1	1	1	1	1	1	1	1	1	1	1	1	1	1	1	1	1	1	1	1	1	1	1	1	0	4	2	1	1	3	1	0	0	8	1	2	10	1
21	131	0	0	0	0	0	0	0	0	0	0	0	0	0	0	0	0	0	0	0	0	0	0	0	0	0	0	0	0	0	0	0	0	0	0	0	0	0	0	0	0	0	0	0	0	0	0	0	0
21	132	1	1	1	1	1	1	1	1	1	1	1	1	1	1	1	1	1	1	1	1	1	1	1	1	1	1	1	1	1	1	1	1	1	1	0	5	1	2	0	6	1	1	0	10	0	3	10	2
21	133	0	0	0	0	0	0	0	0	0	0	0	0	0	0	0	0	0	0	0	0	0	0	0	0	0	0	0	0	0	0	0	0	0	0	0	0	0	0	0	0	0	0	0	0	0	0	0	0
21	134	0	0	0	0	0	0	0	0	0	0	0	0	0	0	0	0	0	0	0	0	0	0	0	0	0	0	0	0	0	0	0	0	0	0	0	0	0	0	0	0	0	0	0	0	0	0	0	0
21	135	1	0	1	1	1	1	0	1	0	0	1	1	1	1	1	1	1	0	0	0	0	0	1	1	0	0	0	1	0	0	0	0	1	0	0	4	1	2	0	4	0	1	0	3	3	4	0	2
21	136	1	0	0	0	1	0	0	1	1	1	1	1	1	0	1	1	1	0	0	0	0	0	1	0	0	0	1	0	0	0	1	0	0	1	0	4	1	3	0	3	0	0	0	6	0	2	8	1
21	137	1	1	1	1	1	1	1	1	1	1	1	1	1	1	1	1	1	1	1	1	1	1	1	1	1	1	1	1	1	1	1	1	1	1	0	4	2	2	0	4	0	1	0	5	1	2	11	3
21	138	1	0	1	1	1	1	1	0	1	1	0	1	1	1	1	0	1	0	0	1	0	0	0	1	0	1	0	0	1	0	0	0	1	0	0	4	1	3	0	4	2	2	1	7	0	4	12	1
21	139	1	1	1	1	1	1	1	1	1	1	1	1	1	1	1	1	1	1	1	1	1	1	1	1	1	1	1	1	1	1	1	1	1	1	0	5	3	3	1	4	0	2	0	8	2	3	10	3
21	140	1	1	1	1	1	1	1	1	1	1	1	1	1	1	1	1	1	1	1	1	1	1	1	1	1	1	1	1	1	1	1	1	1	1	0	5	5	4	0	6	1	2	1	7	2	5	12	3
21	141	1	0	1	1	1	1	0	1	1	1	1	0	1	0	1	0	1	1	0	0	0	0	0	1	0	0	1	1	0	1	0	0	0	0	0	5	2	3	0	4	0	0	0	8	2	4	8	3
21	142	0	1	0	1	0	0	0	1	0	1	0	0	0	0	0	1	1	0	1	0	1	1	0	1	0	1	1	1	1	1	1	1	1	1	0	4	1	3	1	5	0	0	1	6	2	4	9	2
21	143	0	0	0	0	0	0	0	0	0	0	0	0	0	0	0	0	0	0	0	0	0	0	0	0	0	0	0	0	0	0	0	0	0	0	0	0	0	0	0	0	0	0	0	0	0	0	0	0
21	144	1	1	1	1	1	1	1	1	1	1	1	1	1	1	1	1	1	1	1	1	1	1	1	1	1	1	1	1	1	1	1	1	1	1	0	4	2	2	0	3	1	1	0	9	0	2	10	1
21	145	1	1	1	1	1	1	1	1	1	1	1	1	1	1	1	1	1	1	1	1	1	1	1	1	1	1	1	1	1	1	1	1	1	1	0	5	1	3	0	4	0	1	0	7	2	3	8	1
21	146	1	0	1	0	1	0	1	1	1	0	1	1	1	1	1	1	1	0	0	0	0	0	0	0	0	1	1	0	1	1	1	0	1	1	0	4	0	2	0	2	0	0	0	7	1	3	0	1
21	147	1	0	1	1	0	0	1	1	1	0	0	0	1	1	1	0	1	0	0	1	0	0	0	1	0	0	1	0	0	1	0	0	1	0	0	4	1	2	0	4	0	0	0	5	0	4	0	1
21	148	0	1	0	0	0	0	0	0	0	0	0	0	0	0	0	0	0	0	0	1	1	1	1	1	1	1	0	1	1	1	1	0	1	0	0	3	0	3	0	3	1	1	0	6	2	7	0	0
21	149	0	0	0	0	0	0	0	0	0	0	0	0	0	0	0	0	0	0	0	0	0	0	0	0	0	0	0	0	0	0	0	0	0	0	0	0	0	0	0	0	0	0	0	0	0	0	0	0
21	150	0	0	0	0	0	0	0	0	0	0	0	0	0	0	0	0	0	0	0	0	0	0	0	0	0	0	0	0	0	0	0	0	0	0	0	0	0	0	0	0	0	0	0	0	0	0	0	0
21	151	1	1	1	1	1	1	1	1	1	1	1	1	1	1	1	1	1	1	1	1	1	1	1	1	1	1	1	1	1	1	1	1	1	1	1	3	1	3	0	3	2	2	0	10	2	3	10	2
21	152	1	0	1	1	1	1	1	1	1	1	1	0	0	1	1	1	1	0	1	1	0	1	0	0	1	0	0	0	0	0	0	0	0	0	1	5	1	3	0	4	1	1	0	9	3	3	10	2
21	153	0	0	0	0	0	0	0	0	0	0	0	0	0	0	0	0	0	0	0	0	0	0	0	0	0	0	0	0	0	0	0	0	0	0	0	0	0	0	0	0	0	0	0	0	0	0	0	0
21	154	1	0	0	0	1	0	0	1	1	1	1	1	1	0	0	1	0	0	0	0	1	0	0	0	1	0	1	0	0	0	1	0	0	0	0	3	1	2	0	2	0	1	0	4	2	4	8	0
21	155	1	0	1	1	0	1	1	1	1	0	1	1	0	1	0	1	1	1	0	0	1	1	0	0	0	0	0	1	1	0	0	0	0	0	0	4	2	2	0	4	3	2	1	6	2	5	0	3
21	156	1	1	1	1	1	1	1	1	1	1	1	1	1	1	1	1	1	1	1	1	1	1	1	1	1	1	1	1	1	1	1	1	1	1	0	4	1	3	0	3	0	0	1	7	1	3	10	2
21	157	0	1	0	1	0	0	0	0	0	0	1	0	0	0	0	0	0	0	1	1	0	1	0	1	1	0	1	1	1	1	1	1	1	1	1	5	0	2	0	4	1	0	0	5	0	5	0	1
21	158	0	1	0	0	0	0	0	0	0	0	0	0	0	0	0	1	1	0	0	1	1	0	1	0	1	1	1	0	1	1	1	1	1	1	0	4	2	3	0	6	0	0	1	11	1	3	0	2
21	159	0	0	0	0	0	0	0	0	0	0	0	0	0	0	0	0	0	0	0	0	0	0	0	0	0	0	0	0	0	0	0	0	0	0	0	0	0	0	0	0	0	0	0	1	0	0	0	1
21	160	1	0	0	1	0	0	1	1	1	1	0	1	1	1	1	1	1	1	0	0	0	0	0	0	0	0	0	0	1	1	1	0	1	0	0	5	1	3	0	4	1	2	1	11	4	4	11	2
21	161	1	0	0	1	1	1	1	1	1	1	1	1	1	1	1	1	0	1	0	0	0	0	0	0	1	0	0	1	0	0	0	0	0	0	0	4	3	2	0	3	0	2	0	6	0	5	11	2
21	162	1	1	1	1	1	1	1	1	1	1	1	1	1	1	1	1	1	1	1	1	1	1	1	1	1	1	1	1	1	1	1	1	1	1	0	5	2	1	1	4	2	1	0	8	3	4	10	0
21	163	1	1	1	1	1	1	1	1	1	1	1	1	1	1	1	1	1	1	1	1	1	1	1	1	1	1	1	1	1	1	1	1	1	1	1	4	0	2	1	4	0	0	0	4	1	4	9	1
21	164	0	0	0	0	0	0	0	0	0	0	0	0	0	0	0	0	0	0	0	0	0	0	0	0	0	0	0	0	0	0	0	0	0	0	0	0	0	0	0	0	0	0	0	0	0	0	0	0
21	165	1	0	1	1	1	0	1	1	0	1	1	1	0	1	1	0	1	1	0	1	0	0	0	0	0	0	0	1	0	0	0	0	0	0	0	4	1	2	0	5	1	1	0	7	0	7	9	2
21	166	0	1	0	0	0	0	0	0	1	0	0	1	0	0	1	1	1	0	1	1	1	1	1	1	1	1	0	1	1	1	1	1	0	1	0	5	1	2	0	2	1	1	0	7	0	4	0	2
21	167	0	1	1	0	1	0	0	1	1	1	0	0	0	0	1	0	0	1	1	1	1	1	1	1	1	1	0	1	1	1	1	1	1	0	0	4	0	2	0	4	1	2	0	8	3	4	13	2
21	168	1	0	0	1	1	1	1	0	1	1	0	1	0	0	0	1	0	1	0	1	0	0	1	0	0	1	0	1	0	0	0	0	1	0	0	5	1	2	0	5	0	0	1	5	2	5	11	3
21	169	0	0	0	0	0	0	0	0	0	0	0	0	0	0	0	0	0	0	0	0	0	0	0	0	0	0	0	0	0	0	0	0	0	0	0	0	0	0	0	0	0	0	0	0	0	0	0	0
21	170	0	1	0	0	0	0	0	0	0	0	0	0	0	0	0	1	1	0	0	1	1	0	0	0	1	0	1	0	0	1	1	0	1	1	0	4	1	3	0	5	0	0	0	8	1	6	0	3
21	171	1	0	1	1	1	0	1	1	1	1	0	0	1	0	0	1	0	1	0	0	1	0	0	0	1	0	0	0	1	0	0	0	1	0	0	5	2	3	0	3	1	1	0	8	0	5	7	1
21	172	0	0	0	0	0	0	0	0	0	0	0	0	0	0	0	0	0	0	0	0	0	0	0	0	0	0	0	0	0	0	0	0	0	0	0	0	0	0	0	0	0	0	0	0	0	0	0	0
21	173	0	1	1	1	1	0	1	0	1	0	0	0	0	0	0	0	0	0	0	0	1	0	1	1	1	1	1	1	1	1	0	1	1	0	0	5	2	3	0	5	1	0	0	8	3	5	0	2
21	174	1	1	1	1	1	1	1	1	1	1	1	1	1	1	1	1	1	1	1	1	1	1	1	1	1	1	1	1	1	1	1	1	1	1	0	4	2	3	0	4	1	1	0	8	3	3	8	2
21	175	0	1	0	1	0	1	1	0	0	0	0	0	0	0	0	0	1	0	1	1	1	0	1	0	1	1	1	0	0	1	1	1	1	0	0	4	1	3	0	4	0	0	1	8	1	4	0	2
21	176	1	0	0	0	0	0	1	1	1	1	1	1	1	1	1	1	1	1	0	0	1	1	0	0	0	0	0	0	0	0	0	0	0	0	0	5	1	3	0	3	1	0	1	6	1	4	7	1
21	177	1	0	1	1	1	1	0	1	0	1	1	1	0	1	1	1	1	1	0	0	0	0	1	0	0	0	0	0	1	1	0	0	0	1	0	5	2	2	1	4	2	1	1	5	0	4	11	1
21	178	1	0	1	0	1	1	1	0	1	1	1	1	1	1	1	1	1	1	0	0	0	0	0	1	0	1	0	0	1	0	1	0	0	1	0	5	2	2	0	4	0	1	0	9	0	4	8	1
21	179	1	1	1	1	1	1	1	1	1	1	1	1	1	1	1	1	1	1	1	1	1	1	1	1	1	1	1	1	1	1	1	1	1	1	0	4	3	4	0	6	1	1	0	6	1	2	9	3
21	180	0	1	0	0	0	0	0	0	0	0	0	0	1	0	0	0	1	1	1	1	0	1	0	0	1	1	1	1	1	1	0	1	1	1	0	5	1	3	0	5	0	3	1	8	1	4	0	2
21	181	0	1	0	0	1	0	1	0	0	0	0	0	0	0	1	0	0	0	1	1	1	0	1	1	1	1	0	1	1	0	1	1	1	1	0	4	1	2	0	4	0	0	0	7	1	3	0	2
21	182	0	0	0	0	0	0	0	0	0	0	0	0	0	0	0	0	0	0	0	0	0	0	0	0	0	0	0	0	0	0	0	0	0	0	0	0	0	0	0	0	0	0	0	0	0	0	0	0
21	183	1	0	1	0	1	1	1	0	0	1	1	0	1	1	1	0	1	1	0	1	0	0	0	0	1	0	0	0	0	0	0	0	1	0	0	5	0	2	0	1	0	1	0	6	1	3	10	1
21	184	1	1	1	1	1	1	1	1	1	1	1	1	1	1	1	1	1	1	1	1	1	1	1	1	1	1	1	1	1	1	1	1	1	1	0	4	2	3	0	5	1	1	0	9	2	3	9	3
21	185	1	1	1	1	1	1	1	1	1	1	1	1	1	1	1	1	1	1	1	1	1	1	1	1	1	1	1	1	1	1	1	1	1	1	0	4	2	2	0	5	0	0	0	7	1	4	10	2
21	186	1	0	1	0	1	1	0	1	1	1	1	1	1	1	1	0	1	0	0	0	0	0	0	0	1	0	0	0	1	0	0	0	0	0	0	4	3	2	1	3	0	0	0	6	3	3	9	1
21	187	0	0	0	0	0	0	0	0	0	0	0	0	0	0	0	0	0	0	0	0	0	0	0	0	0	0	0	0	0	0	0	0	0	0	0	0	0	0	0	0	0	0	0	0	0	0	0	0
21	188	0	0	0	0	0	0	0	0	0	0	0	0	0	0	0	0	0	0	0	0	0	0	0	0	0	0	0	0	0	0	0	0	0	0	0	1	1	1	0	1	0	0	0	2	1	0	0	1
21	189	0	0	0	0	0	0	0	0	0	0	0	0	0	0	0	0	0	0	0	0	0	0	0	0	0	0	0	0	0	0	0	0	0	0	0	0	0	0	0	0	0	0	0	0	0	0	0	0
21	190	1	0	0	0	1	0	1	1	1	1	1	1	1	1	1	0	0	0	0	0	0	1	0	0	0	0	1	0	1	0	1	1	0	1	0	5	1	2	0	4	0	0	0	3	1	3	11	1
21	191	1	1	1	1	1	1	1	1	1	1	1	1	1	1	1	1	1	1	1	1	1	1	1	1	1	1	1	1	1	1	1	1	1	1	0	4	2	2	1	3	0	1	0	8	2	5	11	2
21	192	0	1	0	0	0	0	0	0	1	0	0	0	0	0	0	1	1	0	1	1	1	0	0	1	1	1	1	1	1	0	1	1	1	1	0	3	0	2	0	4	1	0	0	12	2	4	0	0
21	193	0	1	0	0	1	1	0	1	0	0	0	0	0	0	1	0	0	0	0	1	1	1	0	1	0	1	1	0	0	1	0	1	1	0	0	4	0	3	0	3	0	0	0	6	2	3	0	2
21	194	0	0	0	0	0	0	0	0	0	0	0	0	0	0	0	0	0	0	0	0	0	0	0	0	0	0	0	0	0	0	0	0	0	0	0	0	0	0	0	0	0	0	0	0	0	0	0	0
21	195	1	0	0	1	1	1	1	0	0	1	1	1	1	0	1	1	1	1	0	1	0	0	1	0	0	0	0	0	0	1	1	0	1	1	0	5	0	3	0	6	0	0	1	3	2	7	8	3
21	196	1	0	1	0	1	0	0	1	1	1	1	1	1	1	1	1	1	1	0	0	1	0	0	0	0	0	0	0	0	0	0	1	0	0	1	3	1	1	0	2	0	1	0	5	1	3	10	2
21	197	0	0	0	0	0	0	0	0	0	0	0	0	0	0	0	0	0	0	0	0	0	0	0	0	0	0	0	0	0	0	0	0	0	0	0	0	0	0	0	0	0	0	0	0	0	0	0	0
21	198	1	1	1	1	1	1	1	1	1	1	1	1	1	1	1	1	1	1	1	1	1	1	1	1	1	1	1	1	1	1	1	1	1	1	0	5	1	2	0	6	3	2	0	9	3	4	10	3
21	199	1	0	0	1	1	0	1	1	1	0	1	1	1	0	1	1	1	1	0	1	1	0	1	0	1	0	1	0	1	0	1	0	1	1	0	4	1	3	0	3	0	1	0	6	0	3	0	2
21	200	1	0	1	1	0	1	0	1	1	0	1	1	1	1	0	1	0	0	1	1	1	1	1	1	1	1	0	1	0	1	0	0	1	0	0	4	3	2	0	3	0	0	0	9	0	4	0	1
21	201	0	0	0	0	0	0	0	0	0	0	0	0	0	0	0	0	0	0	0	0	0	0	0	0	0	0	0	0	0	0	0	0	0	0	0	0	0	0	0	0	0	0	0	0	0	0	0	0
21	202	1	0	1	0	1	0	1	1	1	0	0	1	0	1	0	0	1	0	1	0	0	0	0	1	0	0	1	0	0	1	1	0	0	1	0	5	2	3	0	5	0	0	1	6	0	4	0	1
21	203	1	0	1	0	1	1	1	1	1	1	1	1	0	1	1	1	1	1	0	0	0	0	0	0	0	0	0	0	0	0	0	0	0	1	1	4	4	2	0	4	0	0	0	4	0	4	11	2
21	204	1	1	1	1	1	1	1	1	1	1	1	1	1	1	1	1	1	1	1	1	1	1	1	1	1	1	1	1	1	1	1	1	1	1	0	5	2	3	0	4	0	0	0	5	1	5	12	0
21	205	1	1	1	1	1	1	1	1	1	1	1	1	1	1	1	1	1	1	1	1	1	1	1	1	1	1	1	1	1	1	1	1	1	1	0	4	2	3	0	5	0	0	0	5	1	2	11	2
21	206	0	0	0	0	0	0	0	0	0	0	0	0	0	0	0	0	0	0	0	0	0	0	0	0	0	0	0	0	0	0	0	0	0	0	0	0	0	0	0	0	0	0	0	0	0	0	0	0
21	207	0	0	0	0	0	0	0	0	0	0	0	0	0	0	0	0	0	0	0	0	0	0	0	0	0	0	0	0	0	0	0	0	0	0	0	0	0	0	0	0	0	0	0	0	0	0	0	0
21	208	0	0	0	0	0	0	0	0	0	0	0	0	0	0	0	0	0	0	0	0	0	0	0	0	0	0	0	0	0	0	0	0	0	0	0	0	0	0	0	0	0	0	0	1	0	0	0	0
21	209	0	0	0	0	0	0	0	0	0	0	0	0	0	0	0	0	0	0	0	0	0	0	0	0	0	0	0	0	0	0	0	0	0	0	0	0	0	0	0	0	0	0	0	0	0	0	0	0
21	210	1	0	1	1	1	1	1	1	1	0	1	1	0	1	1	1	1	0	0	1	0	0	0	0	0	0	0	0	0	0	0	1	0	0	0	4	1	2	0	5	1	0	0	6	2	3	0	1
21	211	1	1	1	1	1	1	1	1	1	1	1	1	1	1	1	1	1	1	1	1	1	1	1	1	1	1	1	1	1	1	1	1	1	1	0	3	1	3	0	4	1	2	0	9	2	4	9	2
21	212	0	1	0	0	0	1	0	1	1	0	1	0	0	0	0	1	0	0	0	1	1	0	0	1	1	0	1	0	0	1	0	1	1	1	0	4	2	2	0	4	0	0	0	6	0	4	0	1
21	213	1	1	1	1	1	1	1	1	1	1	1	1	1	1	1	1	1	1	1	1	1	1	1	1	1	1	1	1	1	1	1	1	1	1	0	4	3	3	0	4	0	2	0	5	2	4	8	2
21	214	1	1	1	1	1	1	1	1	1	1	1	1	1	1	1	1	1	1	1	1	1	1	1	1	1	1	1	1	1	1	1	1	1	1	0	4	2	4	0	5	1	1	0	6	0	4	11	2
21	215	0	1	0	0	1	1	1	0	0	0	0	0	0	0	0	1	0	0	1	1	1	0	1	0	1	0	1	1	1	1	1	0	0	1	0	5	1	2	0	5	0	1	0	6	2	3	0	1
21	216	0	0	0	0	0	0	0	0	0	0	0	0	0	0	0	0	0	0	0	0	0	0	0	0	0	0	0	0	0	0	0	0	0	0	0	0	0	0	0	0	0	0	0	0	0	0	0	0
21	217	0	1	0	1	1	0	1	0	0	1	0	0	1	0	0	0	0	0	1	0	1	1	0	1	1	1	1	1	1	1	1	1	0	1	0	4	2	2	0	6	2	2	0	5	2	6	11	3
21	218	1	1	1	1	1	1	1	1	1	1	1	1	1	1	1	1	1	1	1	1	1	1	1	1	1	1	1	1	1	1	1	1	1	1	0	4	0	5	0	5	1	1	0	6	0	2	11	4
21	219	1	0	1	0	1	0	1	1	1	0	1	0	1	1	0	1	1	1	0	0	0	0	0	1	0	0	0	1	0	1	0	0	0	0	0	3	2	3	0	5	0	2	0	4	2	5	0	1
21	220	0	0	0	0	0	0	0	0	0	0	0	0	0	0	0	0	0	0	0	0	0	0	0	0	0	0	0	0	0	0	0	0	0	0	0	0	0	0	0	0	0	0	0	0	0	0	0	0
21	221	1	0	1	0	0	1	1	1	1	1	1	1	0	0	1	1	1	1	0	0	1	0	0	0	1	0	0	0	0	0	0	0	0	0	0	5	1	2	0	5	2	1	0	7	2	3	11	2
21	222	1	0	1	1	1	1	1	0	1	1	1	1	1	1	1	1	1	1	0	0	0	0	0	0	0	0	0	1	1	0	0	0	0	0	0	5	1	3	0	3	1	1	0	4	0	3	11	0
21	223	1	0	0	0	1	1	1	1	1	0	1	1	1	1	1	1	1	0	0	0	0	0	1	0	0	0	0	0	0	0	0	0	1	1	0	5	1	2	0	4	2	1	1	8	0	3	0	0
21	224	1	0	1	0	1	1	1	1	1	1	1	1	0	0	1	1	0	0	0	0	0	0	0	0	0	0	0	1	0	0	0	0	0	0	0	5	1	2	0	5	1	0	0	7	2	1	11	2
21	225	0	0	0	0	0	0	0	0	0	0	0	0	0	0	0	0	0	0	0	0	0	0	0	0	0	0	0	0	0	0	0	0	0	0	0	0	0	0	0	0	0	0	0	0	0	0	0	0
21	226	0	1	0	0	1	0	1	0	0	0	0	0	0	1	0	0	0	0	1	0	1	1	1	1	1	1	1	1	1	1	1	0	1	1	0	4	1	2	0	3	0	1	0	2	1	6	0	4
21	227	1	1	1	1	1	1	1	1	1	1	1	1	1	1	1	1	1	1	1	1	1	1	1	1	1	1	1	1	1	1	1	1	1	1	0	4	1	3	0	5	0	2	0	8	1	3	9	1
21	228	1	1	1	1	1	1	1	1	1	1	1	1	1	1	1	1	1	1	1	1	1	1	1	1	1	1	1	1	1	1	1	1	1	1	0	3	2	3	0	3	2	1	0	5	1	3	10	4
21	229	0	1	0	1	0	0	0	0	0	0	0	1	0	1	1	0	0	0	1	1	0	1	0	1	1	1	1	1	1	1	1	1	1	1	0	5	0	3	0	5	1	0	0	6	1	4	0	2
21	230	0	1	0	0	0	0	1	0	0	0	0	0	0	1	0	1	1	0	0	0	1	0	1	0	1	1	1	1	0	1	0	1	1	1	0	4	0	2	0	6	1	2	1	8	2	4	0	4
21	231	0	1	1	1	0	0	0	0	0	0	0	0	0	0	0	1	0	0	1	0	1	1	0	0	1	0	1	1	1	1	1	0	1	0	0	5	0	2	0	4	0	0	0	7	1	5	0	1
21	232	1	0	1	1	0	1	1	0	1	1	1	1	0	1	1	1	1	1	1	0	1	0	0	0	0	1	0	1	0	1	0	0	0	0	0	4	2	2	0	4	0	2	0	7	1	2	10	3
21	233	0	0	0	0	0	0	0	0	0	0	0	0	0	0	0	0	0	0	0	0	0	0	0	0	0	0	0	0	0	0	0	0	0	0	0	0	0	0	0	0	0	0	0	0	0	0	0	0
21	234	0	0	0	0	0	0	0	0	0	0	0	0	0	0	0	0	0	0	0	0	0	0	0	0	0	0	0	0	0	0	0	0	0	0	0	0	0	0	0	0	0	0	0	0	0	0	0	0
21	235	1	0	1	1	1	1	1	1	1	0	1	1	1	1	1	1	1	0	0	0	0	0	0	1	0	0	0	0	1	0	0	0	0	1	0	5	1	4	0	4	1	2	1	6	1	3	0	2
21	236	1	0	1	1	1	1	0	1	1	1	1	1	1	1	1	1	1	1	1	0	0	0	1	0	0	0	1	0	1	0	0	0	0	0	0	5	2	3	0	4	0	0	0	5	0	2	8	1
21	237	1	1	1	1	1	1	1	1	1	1	1	1	1	1	1	1	1	1	1	1	1	1	1	1	1	1	1	1	1	1	1	1	1	1	0	5	1	1	0	5	2	1	0	3	2	2	9	3
21	238	1	1	1	1	1	1	1	1	1	1	1	1	1	1	1	1	1	1	1	1	1	1	1	1	1	1	1	1	1	1	1	1	1	1	0	4	0	1	0	6	3	0	0	8	2	5	9	3
21	239	1	0	1	1	1	1	1	1	1	0	1	0	1	1	0	1	1	1	0	0	0	0	0	1	1	0	0	0	0	1	1	0	0	0	0	5	1	2	0	4	1	0	0	6	0	4	0	3
21	240	1	1	1	1	1	1	1	1	1	1	1	1	1	1	1	1	1	1	1	1	1	1	1	1	1	1	1	1	1	1	1	1	1	1	0	6	3	2	0	5	0	0	0	8	0	5	9	3
21	241	0	0	0	0	0	0	0	0	0	0	0	0	0	0	0	0	0	0	0	0	0	0	0	0	0	0	0	0	0	0	0	0	0	0	0	0	0	0	0	0	0	0	0	0	0	0	0	0
21	242	1	0	1	0	1	1	0	0	1	1	0	0	1	0	1	1	1	0	0	1	1	0	1	0	1	0	0	0	1	0	0	0	0	0	0	4	1	2	0	4	0	0	0	9	0	5	11	0
21	243	1	0	1	0	1	1	1	0	1	1	0	1	1	1	0	1	1	1	0	0	1	0	1	0	0	0	0	0	0	0	0	0	0	0	0	3	1	2	0	5	1	2	1	5	3	5	8	1
21	244	1	0	1	1	1	1	1	0	0	1	1	1	1	0	1	1	1	1	0	0	1	0	1	0	0	1	0	0	0	0	1	0	0	0	0	4	1	3	0	4	1	0	0	5	2	3	11	1
21	245	1	0	1	1	1	1	1	1	1	1	1	1	1	1	1	1	1	0	1	0	0	0	1	1	0	0	0	1	0	0	1	0	0	0	0	3	0	3	0	3	2	2	0	8	1	2	9	0
21	246	1	0	1	1	1	1	1	1	1	0	1	0	1	1	1	0	1	1	0	0	0	0	0	1	0	0	1	1	0	0	0	0	0	0	0	3	2	3	0	4	0	0	0	6	2	3	0	1
21	247	1	1	1	1	1	1	1	1	1	1	1	1	1	1	1	1	1	1	1	1	1	1	1	1	1	1	1	1	1	1	1	1	1	1	0	5	1	2	0	2	2	1	0	5	0	3	10	3
21	248	0	0	0	0	0	0	0	0	0	0	0	0	0	0	0	0	0	0	0	0	0	0	0	0	0	0	0	0	0	0	0	0	0	0	0	0	0	0	0	0	0	0	0	0	0	0	0	0
21	249	1	0	1	1	0	1	1	1	1	0	0	1	0	1	1	1	0	0	1	0	0	0	0	0	0	0	1	0	1	0	0	0	1	0	0	5	2	2	0	4	0	2	1	8	3	6	0	2
21	250	0	0	0	0	0	0	0	0	0	0	0	0	0	0	0	0	0	0	0	0	0	0	0	0	0	0	0	0	0	0	0	0	0	0	0	0	0	0	0	0	0	0	0	0	0	0	0	0
21	251	1	1	1	1	1	1	1	1	1	1	1	1	1	1	1	1	1	1	1	1	1	1	1	1	1	1	1	1	1	1	1	1	1	1	0	5	3	3	0	6	1	1	1	5	1	4	9	4
21	252	1	1	1	1	1	1	1	1	1	1	1	1	1	1	1	1	1	1	1	1	1	1	1	1	1	1	1	1	1	1	1	1	1	1	0	4	3	2	0	4	0	2	0	6	2	2	11	3
21	253	1	0	0	1	0	1	1	0	1	1	1	0	1	1	1	0	1	0	1	0	0	0	0	0	1	1	0	0	0	0	1	0	0	1	0	5	3	4	0	4	1	2	1	6	1	5	9	2
21	254	1	0	1	1	1	1	1	1	0	1	1	0	1	1	1	1	1	0	1	0	1	0	0	1	0	0	1	1	0	1	0	0	0	0	0	3	2	2	0	3	1	1	0	7	0	2	9	1
21	255	0	1	1	0	0	0	0	0	0	0	1	0	0	0	0	1	0	1	1	1	1	1	1	1	1	1	0	1	1	1	0	0	1	1	0	4	1	2	0	3	1	1	0	6	2	2	0	2
21	256	1	1	1	1	1	1	1	1	1	1	1	1	1	1	1	1	1	1	1	1	1	1	1	1	1	1	1	1	1	1	1	1	1	1	0	5	4	4	0	3	1	1	0	7	1	3	8	2
31	1	1	1	1	1	1	1	1	1	1	1	1	1	1	1	1	1	1	1	1	1	1	1	1	1	1	1	1	1	1	1	1	1	1	1	0	6	1	3	0	1	0	0	0	2	1	3	5	0
31	2	0	1	1	0	0	1	0	0	0	0	0	0	0	0	0	0	0	0	1	1	1	1	1	1	1	1	1	1	0	1	0	1	1	1	0	5	3	4	0	7	2	1	0	7	1	7	0	3
31	3	0	1	0	1	1	0	0	0	0	0	0	0	1	1	0	0	0	0	0	0	1	1	0	1	1	1	1	1	0	1	1	1	1	1	0	3	1	2	0	5	1	0	0	5	1	5	0	1
31	4	0	1	1	0	0	0	0	0	0	0	0	0	0	0	0	1	0	0	0	0	0	1	1	1	1	0	1	0	1	0	1	0	0	1	0	4	0	2	0	4	0	0	0	1	0	4	0	0
31	5	0	1	0	0	1	0	0	0	1	0	0	0	1	0	0	0	0	0	1	1	1	0	0	1	0	1	1	1	0	1	1	0	0	1	0	6	1	3	0	5	0	0	0	7	1	3	0	3
31	6	1	0	1	1	1	1	1	1	1	0	1	1	1	1	1	1	0	1	0	0	0	1	0	0	0	1	0	0	0	1	1	0	0	0	0	4	1	3	0	3	1	1	0	6	1	4	0	2
31	7	0	1	0	0	0	1	1	0	0	0	0	0	1	1	0	0	0	1	1	0	0	1	1	1	1	0	1	1	1	0	0	1	1	0	0	7	1	4	0	5	0	0	0	7	4	4	0	3
31	8	1	1	1	1	1	1	1	1	1	1	1	1	1	1	1	1	1	1	1	1	1	1	1	1	1	1	1	1	1	1	1	1	1	1	0	5	2	3	0	6	1	1	0	6	3	3	7	2
31	9	1	0	0	1	1	1	1	1	0	1	1	1	0	1	0	1	0	0	0	1	0	0	1	0	0	0	0	1	0	0	0	0	1	0	0	4	4	3	0	3	2	0	0	6	3	4	11	1
31	10	0	1	0	1	0	0	0	0	0	0	0	0	1	0	0	1	1	1	1	1	1	0	1	1	1	1	1	0	1	1	1	1	1	1	0	6	2	3	0	5	0	0	0	8	2	4	0	1
31	11	1	1	1	1	1	1	1	1	1	1	1	1	1	1	1	1	1	1	1	1	1	1	1	1	1	1	1	1	1	1	1	1	1	1	0	5	2	4	0	5	2	0	0	7	0	3	10	4
31	12	1	0	0	0	1	0	1	1	1	0	1	1	0	1	1	1	1	1	1	0	0	0	0	0	1	1	0	0	1	1	0	0	0	0	0	5	0	3	0	4	1	3	0	8	1	4	0	3
31	13	0	1	1	0	0	0	0	1	0	0	0	1	0	0	0	1	0	0	1	1	1	0	0	0	0	1	1	1	1	1	0	1	0	0	0	5	0	3	0	3	0	0	1	7	2	2	0	1
31	14	0	0	0	0	0	0	0	0	0	0	0	0	0	0	0	0	0	0	0	0	0	0	0	0	0	0	0	0	0	0	0	0	0	0	0	0	0	0	0	0	0	0	0	0	0	0	0	0
31	15	0	0	0	0	0	0	0	0	0	0	0	0	0	0	0	0	0	0	0	0	0	0	0	0	0	0	0	0	0	0	0	0	0	0	0	0	0	0	0	0	0	0	0	0	0	0	0	0
31	16	0	1	1	0	1	0	1	0	0	0	1	1	1	0	0	0	0	0	0	1	1	1	1	1	0	1	1	0	0	1	1	1	0	1	0	4	1	3	0	4	1	1	1	10	1	6	0	3
31	17	0	1	0	0	0	0	0	0	0	0	0	1	0	0	0	1	0	0	1	1	0	0	1	0	0	1	0	0	1	0	0	0	0	0	0	4	3	2	0	3	0	0	0	8	1	5	0	0
31	18	1	0	1	1	1	0	1	1	1	1	1	1	1	1	0	1	0	1	1	0	0	1	1	0	0	0	0	0	0	0	0	0	0	1	0	5	1	3	0	4	1	1	1	6	3	4	11	4
31	19	0	0	0	0	0	0	0	0	0	0	0	0	0	0	0	0	0	0	0	0	0	0	0	0	0	0	0	0	0	0	0	0	0	0	0	0	0	0	0	0	0	0	0	0	0	0	0	0
31	20	1	1	1	1	1	1	1	1	1	1	1	1	1	1	1	1	1	1	1	1	1	1	1	1	1	1	1	1	1	1	1	1	1	1	0	6	2	3	0	4	2	2	0	7	2	4	8	1
31	21	0	0	0	0	0	0	0	0	0	0	0	0	0	0	0	0	0	0	0	0	0	0	0	0	0	0	0	0	0	0	0	0	0	0	0	0	0	0	0	0	0	0	0	0	0	0	0	0
31	22	1	0	1	1	1	1	1	1	1	1	1	1	0	0	1	1	0	1	1	0	0	0	0	0	0	0	0	0	1	0	1	0	0	0	0	6	2	2	0	3	1	0	0	6	1	4	10	3
31	23	1	1	1	1	1	1	1	1	1	1	1	1	1	1	1	1	1	1	1	1	1	1	1	1	1	1	1	1	1	1	1	1	1	1	0	5	3	3	0	6	0	2	0	9	2	4	11	3
31	24	0	1	0	0	0	0	0	0	1	1	1	0	0	1	0	1	1	0	0	0	1	0	0	0	1	1	1	1	1	1	0	1	1	1	0	4	1	2	0	3	1	1	0	6	1	3	10	1
31	25	1	0	1	1	0	1	1	0	1	1	1	1	1	1	1	1	0	1	0	0	0	0	0	1	1	1	0	0	0	0	1	1	0	0	0	6	1	3	0	6	2	1	2	9	0	4	11	3
31	26	1	0	1	1	1	0	1	1	1	0	0	1	1	0	0	1	1	1	0	0	0	1	0	0	1	1	0	0	0	0	1	0	1	0	0	4	1	3	0	4	0	1	0	8	1	2	0	1
31	27	1	0	0	1	1	1	1	0	1	1	1	1	1	1	1	1	1	1	0	0	0	0	0	0	0	1	0	0	0	1	1	0	0	0	0	5	2	3	0	3	2	0	0	7	0	3	11	2
31	28	0	0	0	0	0	0	0	0	0	0	0	0	0	0	0	0	0	0	0	0	0	0	0	0	0	0	0	0	0	0	0	0	0	0	0	0	0	0	0	0	0	0	0	0	0	0	0	0
31	29	1	1	1	1	1	1	1	1	1	1	1	1	1	1	1	1	1	1	1	1	1	1	1	1	1	1	1	1	1	1	1	1	1	1	0	5	2	3	0	3	2	1	0	6	1	4	9	5
31	30	1	0	1	1	1	1	1	1	0	1	1	1	1	1	0	1	1	1	1	0	0	0	1	1	0	0	1	1	0	1	0	1	0	0	0	5	3	4	0	5	0	0	0	6	2	4	12	1
31	31	1	0	0	0	1	1	1	1	1	0	1	1	1	1	1	1	0	1	1	0	0	0	0	0	0	0	0	0	0	0	0	1	0	0	0	4	1	3	0	3	0	0	0	7	1	4	0	2
31	32	0	1	0	1	1	0	1	0	0	0	0	0	1	1	0	1	0	0	1	1	1	1	1	1	0	0	0	0	1	1	1	1	1	1	0	5	0	5	1	4	2	0	1	9	0	5	0	2
31	33	1	0	1	1	0	1	1	1	0	1	1	0	1	1	1	1	1	1	1	0	0	0	0	0	0	0	0	0	0	0	1	0	0	0	0	4	1	3	0	3	3	1	0	9	0	5	12	1
31	34	1	0	1	1	1	1	1	1	0	1	0	1	1	1	1	1	1	1	1	0	1	0	0	0	0	1	0	1	0	0	0	1	1	0	0	4	1	4	0	4	1	0	1	8	1	2	7	3
31	35	1	0	1	1	1	0	1	1	1	1	1	1	0	0	0	1	1	1	0	0	0	0	1	0	0	0	0	0	0	1	1	1	1	0	0	4	1	3	0	3	0	0	0	7	4	4	8	2
31	36	1	1	1	1	1	1	1	1	1	1	1	1	1	1	1	1	1	1	1	1	1	1	1	1	1	1	1	1	1	1	1	1	1	1	0	4	2	4	0	5	2	1	0	6	2	5	10	3
31	37	1	1	1	1	1	1	1	1	1	1	1	1	1	1	1	1	1	1	1	1	1	1	1	1	1	1	1	1	1	1	1	1	1	1	0	4	2	3	0	4	3	0	0	5	0	4	6	2
31	38	0	0	0	0	0	0	0	0	0	0	0	0	0	0	0	0	0	0	0	0	0	0	0	0	0	0	0	0	0	0	0	0	0	0	0	0	0	0	0	0	0	0	0	0	0	0	0	0
31	39	0	0	0	0	0	0	0	0	0	0	0	0	0	0	0	0	0	0	0	0	0	0	0	0	0	0	0	0	0	0	0	0	0	0	0	0	0	0	0	0	0	0	0	0	0	0	0	0
31	40	0	1	0	0	0	0	0	0	0	1	1	1	0	0	1	0	0	0	1	1	0	1	0	1	1	0	1	1	1	1	1	1	1	0	0	6	1	4	0	7	1	1	0	6	1	5	10	4
31	41	1	1	1	1	1	1	1	1	1	1	1	1	1	1	1	1	1	1	1	1	1	1	1	1	1	1	1	1	1	1	1	1	1	1	0	4	1	2	0	5	2	1	0	6	0	2	10	2
31	42	0	0	0	0	0	0	0	0	0	0	0	0	0	0	0	0	0	0	0	0	0	0	0	0	0	0	0	0	0	0	0	0	0	0	0	0	0	0	0	0	0	0	0	0	0	0	0	0
31	43	0	1	0	1	0	0	0	0	0	0	0	1	0	0	0	1	0	0	0	0	1	1	0	1	1	1	1	0	1	0	1	1	1	1	0	5	1	3	0	5	1	1	0	6	4	6	0	3
31	44	1	0	1	1	1	1	1	1	0	1	1	1	0	0	1	1	1	1	1	0	0	1	0	0	0	0	0	0	0	0	0	1	1	0	1	5	2	3	0	5	1	2	0	7	2	4	10	4
31	45	0	0	0	0	0	0	0	0	0	0	0	0	0	0	0	0	0	0	0	0	0	0	0	0	0	0	0	0	0	0	0	0	0	0	0	0	0	0	0	0	0	0	0	0	0	0	0	0
31	46	0	1	0	1	1	1	1	1	0	0	0	0	0	1	1	1	1	0	1	1	1	1	1	0	1	1	0	1	0	1	1	0	1	1	0	4	1	1	0	3	1	2	0	8	2	4	0	1
31	47	0	1	0	0	0	1	0	1	1	1	1	0	0	1	0	0	0	0	0	1	1	1	0	1	0	1	0	0	1	1	1	0	1	1	0	5	1	2	0	2	0	0	0	4	1	3	10	1
31	48	1	0	1	0	1	1	1	1	1	1	0	1	1	1	0	1	1	0	0	0	0	0	0	0	0	0	0	0	0	1	0	1	0	1	0	5	1	3	0	3	1	0	0	5	0	3	7	0
31	49	0	0	0	0	0	0	0	0	0	0	0	0	0	0	0	0	0	0	0	0	0	0	0	0	0	0	0	0	0	0	0	0	0	0	0	0	0	0	0	0	0	0	0	0	0	0	0	0
31	50	0	1	1	0	0	0	1	1	0	0	0	0	0	1	0	0	1	0	0	1	0	1	1	1	1	1	1	1	1	0	1	1	1	0	0	5	0	3	0	5	1	1	0	5	0	3	0	2
31	51	1	1	1	1	1	1	1	1	1	1	1	1	1	1	1	1	1	1	1	1	1	1	1	1	1	1	1	1	1	1	1	1	1	1	0	5	2	2	1	4	1	1	0	8	2	2	13	1
31	52	0	0	0	0	0	0	0	0	0	0	0	0	0	0	0	0	0	0	0	0	0	0	0	0	0	0	0	0	0	0	0	0	0	0	0	0	0	0	0	0	0	0	0	0	0	0	0	0
31	53	0	0	0	0	0	0	0	0	0	0	0	0	0	0	0	0	0	0	0	0	0	0	0	0	0	0	0	0	0	0	0	0	0	0	0	0	0	0	0	0	0	0	0	0	0	0	0	0
31	54	1	0	0	1	1	1	1	1	1	1	1	1	1	1	0	1	1	1	1	0	1	0	0	0	0	0	0	0	0	0	0	0	0	0	0	6	1	3	0	4	2	1	0	7	0	4	13	3
31	55	0	1	0	0	0	1	1	1	0	1	0	1	0	1	0	0	0	0	0	1	1	1	1	0	0	1	1	1	1	1	0	1	1	1	0	4	1	3	0	4	0	1	0	7	1	4	13	2
31	56	0	1	1	0	0	0	0	0	0	0	1	1	0	0	0	0	0	0	1	0	1	1	1	1	0	1	1	1	1	1	0	1	1	1	0	4	1	3	0	2	0	0	0	9	2	2	0	2
31	57	1	0	1	1	1	1	1	1	0	1	1	0	1	1	1	1	1	1	0	0	0	0	0	0	0	0	1	0	0	1	1	1	0	0	0	6	1	3	0	3	0	0	0	3	1	4	7	2
31	58	0	1	0	0	0	0	0	0	0	0	1	0	0	0	0	0	1	0	1	0	1	0	1	1	1	1	1	1	1	1	1	1	1	1	0	4	3	3	0	3	1	0	0	5	1	3	0	3
31	59	0	0	0	0	0	0	0	0	0	0	0	0	0	0	0	0	0	0	0	0	0	0	0	0	0	0	0	0	0	0	0	0	0	0	0	0	0	0	0	0	0	0	0	0	0	0	0	0
31	60	1	0	1	1	1	1	0	1	0	0	1	1	1	1	1	0	1	0	1	0	0	0	0	0	1	0	0	0	1	1	1	1	0	0	0	5	2	2	1	4	0	1	0	4	0	3	0	2
31	61	0	0	0	0	0	0	0	0	0	0	0	0	0	0	0	0	0	0	0	0	0	0	0	0	0	0	0	0	0	0	0	0	0	0	0	0	0	0	0	0	0	0	0	0	0	0	0	0
31	62	0	1	0	0	1	1	0	1	1	0	0	0	1	0	0	0	0	1	1	1	0	0	1	1	1	1	1	0	1	0	0	1	1	1	0	4	0	2	0	4	1	1	0	4	2	3	0	1
31	63	0	0	0	0	0	0	0	0	0	0	0	0	0	0	0	0	0	0	0	0	0	0	0	0	0	0	0	0	0	0	0	0	0	0	0	0	0	0	0	0	0	0	0	0	0	0	0	0
31	64	1	0	0	1	1	1	1	1	1	1	1	1	0	1	1	1	0	0	0	1	0	1	0	0	0	0	1	0	0	0	0	0	0	0	0	4	1	2	0	3	0	0	0	8	1	2	11	2
31	65	0	1	1	0	0	0	0	0	0	0	0	0	1	0	0	1	0	1	1	1	1	1	1	1	1	1	1	0	1	1	0	1	0	0	0	4	0	2	0	4	1	1	0	8	2	3	0	1
31	66	1	0	1	0	1	0	1	0	1	1	1	1	1	1	1	1	1	0	0	0	0	1	1	0	0	1	0	0	0	0	0	1	0	0	0	4	0	2	0	6	0	2	2	8	1	5	9	1
31	67	0	0	0	0	0	0	0	0	0	0	0	0	0	0	0	0	0	0	0	0	0	0	0	0	0	0	0	0	0	0	0	0	0	0	0	0	0	0	0	0	0	0	0	0	0	0	0	0
31	68	0	0	0	0	0	0	0	0	0	0	0	0	0	0	0	0	0	0	0	0	0	0	0	0	0	0	0	0	0	0	0	0	0	0	0	0	0	0	0	0	0	0	0	0	0	0	0	0
31	69	1	1	1	1	1	1	1	1	1	1	1	1	1	1	1	1	1	1	1	1	1	1	1	1	1	1	1	1	1	1	1	1	1	1	0	4	1	4	0	4	1	0	0	6	0	4	11	2
31	70	1	0	0	1	0	1	1	0	1	0	0	1	1	0	1	1	1	1	0	1	0	0	0	0	0	0	1	0	0	0	0	0	0	1	0	5	1	2	0	4	0	1	0	6	0	5	0	5
31	71	1	1	1	1	1	1	1	1	1	1	1	1	1	1	1	1	1	1	1	1	1	1	1	1	1	1	1	1	1	1	1	1	1	1	0	3	3	4	0	5	1	1	0	6	2	4	9	1
31	72	1	0	1	1	1	0	1	1	1	1	1	1	1	0	0	0	1	0	0	0	0	0	0	0	0	0	0	0	0	0	1	0	0	0	0	4	2	2	0	4	1	1	0	7	0	2	8	2
31	73	0	0	0	0	0	0	0	0	0	0	0	0	0	0	0	0	0	0	0	0	0	0	0	0	0	0	0	0	0	0	0	0	0	0	0	0	0	0	0	0	0	0	0	0	0	0	0	0
31	74	0	1	0	0	0	0	0	1	1	0	0	0	0	0	1	0	0	1	1	1	1	1	1	1	1	1	1	1	1	1	1	1	0	0	0	5	1	3	0	4	1	2	0	6	0	7	0	3
31	75	0	1	0	0	0	0	0	0	0	1	0	0	0	0	1	0	0	0	1	1	0	0	1	1	1	0	1	1	1	1	1	0	0	1	0	2	1	1	0	3	0	0	0	4	2	4	11	2
31	76	1	1	1	1	1	1	1	1	1	1	1	1	1	1	1	1	1	1	1	1	1	1	1	1	1	1	1	1	1	1	1	1	1	1	0	3	2	3	0	2	0	0	0	4	0	2	10	3
31	77	0	0	0	0	0	0	0	0	0	0	0	0	0	0	0	0	0	0	0	0	0	0	0	0	0	0	0	0	0	0	0	0	0	0	0	0	0	0	0	0	0	0	0	0	0	0	0	0
31	78	1	0	1	0	0	1	1	0	0	1	1	0	1	1	1	0	1	1	0	0	0	0	0	0	0	1	1	1	0	0	1	0	0	0	0	4	1	2	0	1	0	0	1	4	1	4	12	1
31	79	0	0	0	0	0	0	0	0	0	0	0	0	0	0	0	0	0	0	0	0	0	0	0	0	0	0	0	0	0	0	0	0	0	0	0	0	0	0	0	1	0	0	0	0	0	1	0	1
31	80	1	1	1	1	1	1	1	1	1	1	1	1	1	1	1	1	1	1	1	1	1	1	1	1	1	1	1	1	1	1	1	1	1	1	0	5	3	2	0	3	3	2	1	5	1	3	10	5
31	81	0	1	1	0	0	0	0	0	1	0	0	0	0	1	0	1	0	0	1	1	1	1	1	0	1	0	1	1	1	1	1	1	1	0	0	5	1	3	0	4	0	0	0	7	1	5	0	2
31	82	1	0	1	1	1	1	1	1	1	1	0	1	1	1	1	1	1	1	0	0	0	1	0	1	1	0	1	0	0	0	0	0	0	0	0	5	3	2	1	4	1	1	1	4	2	4	12	3
31	83	1	1	1	1	1	1	1	1	1	1	1	1	1	1	1	1	1	1	1	1	1	1	1	1	1	1	1	1	1	1	1	1	1	1	0	5	1	2	0	4	2	0	0	6	2	4	8	2
31	84	1	0	1	1	1	1	1	0	0	1	1	1	0	0	1	0	1	1	0	0	0	0	0	1	0	0	0	0	1	0	0	0	0	0	0	5	1	3	0	4	0	1	1	6	1	6	9	4
31	85	1	0	1	1	1	1	0	0	0	1	1	1	1	1	1	1	1	1	0	1	0	0	0	1	1	0	0	1	0	0	0	0	0	1	0	4	2	2	0	2	0	0	0	6	3	4	11	2
31	86	1	1	1	1	1	1	1	1	1	1	1	1	1	1	1	1	1	1	1	1	1	1	1	1	1	1	1	1	1	1	1	1	1	1	0	4	0	2	0	4	1	0	0	5	1	4	8	1
31	87	0	1	1	0	0	0	0	0	0	1	1	0	1	1	0	1	0	0	1	1	0	1	1	0	1	0	1	1	1	1	1	1	1	1	0	5	2	3	0	5	0	1	0	8	1	5	8	2
31	88	1	1	1	1	1	1	1	1	1	1	1	1	1	1	1	1	1	1	1	1	1	1	1	1	1	1	1	1	1	1	1	1	1	1	0	3	1	2	0	3	1	1	0	7	0	5	10	2
31	89	1	1	1	1	1	1	1	1	1	1	1	1	1	1	1	1	1	1	1	1	1	1	1	1	1	1	1	1	1	1	1	1	1	1	1	4	1	3	0	5	0	1	0	7	3	3	11	2
31	90	0	0	0	0	0	0	0	0	0	0	0	0	0	0	0	0	0	0	0	0	0	0	0	0	0	0	0	0	0	0	0	0	0	0	0	0	0	0	0	0	0	0	0	0	0	0	0	0
31	91	1	0	1	0	0	1	0	1	1	1	1	0	0	1	1	1	1	1	0	0	0	0	0	0	0	0	0	0	0	1	0	0	1	1	0	5	2	3	0	4	0	0	0	7	1	5	9	2
31	92	0	1	1	1	0	1	0	1	0	0	1	0	0	0	0	1	1	0	1	1	0	1	1	1	0	0	1	1	0	1	1	1	1	1	0	4	2	2	0	4	0	0	0	8	0	4	0	3
31	93	1	1	1	1	1	1	1	1	1	1	1	1	1	1	1	1	1	1	1	1	1	1	1	1	1	1	1	1	1	1	1	1	1	1	0	4	3	2	0	5	2	2	0	8	1	2	10	1
31	94	0	1	0	1	0	1	0	1	0	0	1	1	0	0	0	1	1	0	1	1	1	1	1	0	1	1	1	1	1	1	0	0	1	1	0	4	1	4	0	4	0	0	0	4	1	4	0	1
31	95	0	1	0	1	0	0	0	0	0	0	0	0	0	1	0	0	0	0	0	1	1	1	1	1	1	1	1	1	1	1	0	0	0	1	0	3	2	3	0	4	1	0	0	5	1	5	0	1
31	96	1	0	1	1	0	0	1	1	1	1	1	0	1	1	1	1	1	1	0	0	0	0	0	0	0	0	0	1	1	0	1	1	0	0	0	6	0	3	0	4	1	1	0	6	0	6	9	3
31	97	0	0	0	0	0	0	0	0	0	0	0	0	0	0	0	0	0	0	0	0	0	0	0	0	0	0	0	0	0	0	0	0	0	0	0	0	0	0	0	0	0	0	0	0	0	0	0	0
31	98	1	0	0	1	0	0	1	1	1	0	1	0	1	1	1	1	1	0	0	1	0	0	0	0	0	1	0	0	0	0	1	0	0	1	0	5	1	2	0	6	0	0	0	8	0	3	0	1
31	99	0	0	0	0	0	0	0	0	0	0	0	0	0	0	0	0	0	0	0	0	0	0	0	0	0	0	0	0	0	0	0	0	0	0	0	0	0	0	0	0	0	0	0	0	0	0	0	0
31	100	1	0	0	1	1	0	1	1	0	1	1	1	0	1	0	0	1	1	0	0	1	1	0	0	0	0	0	0	0	0	0	0	0	0	0	5	0	3	0	4	0	2	1	7	2	3	10	2
31	101	1	0	1	1	1	1	1	1	1	1	1	0	1	1	1	0	0	1	1	1	0	0	0	0	0	1	0	0	0	1	0	1	0	0	0	4	0	3	0	3	1	0	0	8	1	5	11	3
31	102	1	1	1	1	1	1	1	1	1	1	1	1	1	1	1	1	1	1	1	1	1	1	1	1	1	1	1	1	1	1	1	1	1	1	1	4	0	2	0	3	0	2	0	3	0	2	10	1
31	103	1	1	1	1	1	1	1	1	1	1	1	1	1	1	1	1	1	1	1	1	1	1	1	1	1	1	1	1	1	1	1	1	1	1	0	5	0	3	1	4	1	2	0	8	1	3	10	3
31	104	1	1	1	1	1	1	1	1	1	1	1	1	1	1	1	1	1	1	1	1	1	1	1	1	1	1	1	1	1	1	1	1	1	1	0	4	1	3	0	3	0	2	0	8	2	4	11	1
31	105	1	1	1	1	1	1	1	1	1	1	1	1	1	1	1	1	1	1	1	1	1	1	1	1	1	1	1	1	1	1	1	1	1	1	0	5	2	3	0	3	1	0	0	5	1	2	10	1
31	106	0	0	0	0	0	0	0	0	0	0	0	0	0	0	0	0	0	0	0	0	0	0	0	0	0	0	0	0	0	0	0	0	0	0	0	0	0	0	0	0	0	0	0	0	0	0	0	0
31	107	1	0	0	1	1	0	1	0	1	1	1	0	1	0	1	1	1	1	0	0	0	0	1	0	0	0	1	0	1	0	0	1	1	0	0	5	0	3	0	4	2	0	0	7	2	5	9	2
31	108	0	0	0	0	0	0	0	0	0	0	0	0	0	0	0	0	0	0	0	0	0	0	0	0	0	0	0	0	0	0	0	0	0	0	0	0	0	0	0	0	0	0	0	0	0	0	0	0
31	109	0	1	1	0	1	0	0	1	0	0	0	0	0	0	0	1	0	0	0	1	1	1	1	0	1	1	1	1	1	1	1	1	1	1	0	4	2	3	0	4	2	1	0	7	0	6	0	2
31	110	0	0	0	0	0	0	0	0	0	0	0	0	0	0	0	0	0	0	0	0	0	0	0	0	0	0	0	0	0	0	0	0	0	0	0	0	0	0	0	0	0	0	0	0	0	0	0	0
31	111	0	0	0	0	0	0	0	0	0	0	0	0	0	0	0	0	0	0	0	0	0	0	0	0	0	0	0	0	0	0	0	0	0	0	0	0	0	0	0	0	0	0	0	0	0	0	0	0
31	112	1	1	1	1	1	1	1	1	1	1	1	1	1	1	1	1	1	1	1	1	1	1	1	1	1	1	1	1	1	1	1	1	1	1	0	5	1	3	0	3	0	2	0	3	2	1	9	2
31	113	1	0	1	1	0	1	1	0	1	1	1	1	1	1	1	1	1	0	0	1	0	1	0	0	0	0	0	0	0	0	0	1	0	1	0	5	0	3	0	4	1	2	1	7	3	5	7	3
31	114	0	1	0	1	0	1	1	0	0	1	0	0	0	1	1	0	1	0	1	1	1	1	0	1	0	1	1	1	1	1	1	1	1	1	0	6	2	1	0	5	0	1	0	8	0	3	9	1
31	115	0	0	0	0	0	0	0	0	0	0	0	0	0	0	0	0	0	0	0	0	0	0	0	0	0	0	0	0	0	0	0	0	0	0	0	0	0	0	0	0	0	0	0	0	0	0	0	0
31	116	0	0	0	0	0	0	0	0	0	0	0	0	0	0	0	0	0	0	0	0	0	0	0	0	0	0	0	0	0	0	0	0	0	0	0	0	0	0	0	0	0	0	0	0	0	0	0	0
31	117	0	0	0	0	0	0	0	0	0	0	0	0	0	0	0	0	0	0	0	0	0	0	0	0	0	0	0	0	0	0	0	0	0	0	0	0	0	0	0	0	0	0	0	0	0	0	0	0
31	118	0	0	0	0	0	0	0	0	0	0	0	0	0	0	0	0	0	0	0	0	0	0	0	0	0	0	0	0	0	0	0	0	0	0	0	0	0	0	0	0	0	0	0	0	1	0	0	0
31	119	1	1	1	1	1	1	1	1	1	1	1	1	1	1	1	1	1	1	1	1	1	1	1	1	1	1	1	1	1	1	1	1	1	1	0	3	1	2	0	4	0	1	0	5	1	2	8	4
31	120	0	1	0	0	0	0	0	0	0	1	0	1	0	0	0	1	1	0	1	1	1	1	1	1	1	0	1	1	0	0	1	1	0	1	0	4	1	2	0	4	1	0	0	6	3	4	9	2
31	121	1	0	1	1	0	1	1	1	1	1	1	1	1	0	1	1	1	0	0	1	0	1	0	1	0	0	1	0	0	0	0	1	1	1	0	4	2	2	0	5	1	0	0	6	0	3	10	3
31	122	1	0	1	0	1	1	1	1	1	1	0	1	1	1	1	1	1	1	0	0	0	0	0	0	1	0	1	1	0	1	1	0	1	0	0	3	2	1	0	4	0	1	0	7	0	4	13	3
31	123	1	0	1	1	1	1	1	0	1	1	1	1	0	0	1	1	1	0	0	0	0	0	1	0	0	0	0	0	0	0	1	0	1	1	0	4	2	3	0	5	0	0	1	5	1	3	11	3
31	124	1	0	1	0	1	1	0	1	1	1	0	1	0	1	1	0	0	1	0	0	0	0	0	0	1	0	1	0	0	1	1	1	0	0	0	3	1	3	0	3	0	0	0	4	1	4	7	1
31	125	1	0	0	1	1	1	0	1	1	1	1	1	1	1	1	1	1	1	0	0	0	0	1	0	1	1	0	0	0	0	0	0	1	0	0	4	1	2	0	4	0	0	0	6	2	5	8	1
31	126	1	0	1	1	1	1	0	1	1	1	1	1	0	1	0	1	1	0	1	0	0	1	0	0	0	0	0	0	0	0	0	0	0	0	0	4	3	2	0	3	1	0	0	6	1	2	12	2
31	127	0	0	0	0	0	0	0	0	0	0	0	0	0	0	0	0	0	0	0	0	0	0	0	0	0	0	0	0	0	0	0	0	0	0	0	0	0	0	0	0	0	0	0	0	0	0	0	0
31	128	0	1	0	0	0	0	0	0	1	0	0	1	0	0	0	0	0	0	1	1	0	1	1	0	1	0	1	0	1	0	1	1	0	0	0	5	0	4	0	4	1	1	1	6	1	5	0	2
31	129	0	0	0	0	0	0	0	0	0	0	0	0	0	0	0	0	0	0	0	0	0	0	0	0	0	0	0	0	0	0	0	0	0	0	0	0	0	0	0	0	0	0	0	0	0	0	0	0
31	130	1	1	1	1	1	1	1	1	1	1	1	1	1	1	1	1	1	1	1	1	1	1	1	1	1	1	1	1	1	1	1	1	1	1	0	4	2	2	1	4	1	2	0	7	0	3	9	0
31	131	0	0	0	0	0	0	0	0	0	0	0	0	0	0	0	0	0	0	0	0	0	0	0	0	0	0	0	0	0	0	0	0	0	0	0	0	0	0	0	0	0	0	0	0	0	0	0	0
31	132	1	1	1	1	1	1	1	1	1	1	1	1	1	1	1	1	1	1	1	1	1	1	1	1	1	1	1	1	1	1	1	1	1	1	0	5	3	4	0	4	1	0	0	7	2	2	8	2
31	133	0	0	0	0	0	0	0	0	0	0	0	0	0	0	0	0	0	0	0	0	0	0	0	0	0	0	0	0	0	0	0	0	0	0	0	0	0	0	0	0	0	0	0	0	0	0	0	0
31	134	0	0	0	0	0	0	0	0	0	0	0	0	0	0	0	0	0	0	0	0	0	0	0	0	0	0	0	0	0	0	0	0	0	0	0	0	0	0	0	0	0	0	0	0	0	0	0	0
31	135	1	0	1	1	1	1	0	1	0	0	1	1	1	1	1	1	1	0	0	0	0	0	1	1	0	0	0	1	0	0	0	0	1	0	0	3	1	2	0	3	0	3	0	3	2	3	0	2
31	136	1	0	0	0	1	0	0	1	1	1	1	1	1	0	1	1	1	0	0	0	0	0	1	0	0	0	1	0	0	0	1	0	0	1	0	4	0	2	0	3	0	0	1	3	1	1	9	0
31	137	1	1	1	1	1	1	1	1	1	1	1	1	1	1	1	1	1	1	1	1	1	1	1	1	1	1	1	1	1	1	1	1	1	1	0	3	3	2	0	3	0	2	0	6	1	2	11	1
31	138	1	0	1	1	1	1	1	0	1	1	0	1	1	1	1	0	1	0	0	1	0	0	0	1	0	1	0	0	1	0	0	0	1	0	0	4	2	3	0	4	0	1	1	4	3	4	11	2
31	139	1	1	1	1	1	1	1	1	1	1	1	1	1	1	1	1	1	1	1	1	1	1	1	1	1	1	1	1	1	1	1	1	1	1	0	5	3	2	0	4	2	0	0	3	0	4	14	2
31	140	1	1	1	1	1	1	1	1	1	1	1	1	1	1	1	1	1	1	1	1	1	1	1	1	1	1	1	1	1	1	1	1	1	1	0	3	2	3	0	4	2	1	0	5	1	4	12	1
31	141	1	0	1	1	1	1	0	1	1	1	1	0	1	0	1	0	1	1	0	0	0	0	0	1	0	0	1	1	0	1	0	0	0	0	0	4	2	2	0	4	1	0	1	6	1	4	9	1
31	142	0	1	0	1	0	0	0	1	0	1	0	0	0	0	0	1	1	0	1	0	1	1	0	1	0	1	1	1	1	1	1	1	1	1	0	5	2	3	0	3	1	0	0	6	2	3	9	2
31	143	0	0	0	0	0	0	0	0	0	0	0	0	0	0	0	0	0	0	0	0	0	0	0	0	0	0	0	0	0	0	0	0	0	0	0	0	0	0	0	0	0	0	0	0	0	0	0	0
31	144	1	1	1	1	1	1	1	1	1	1	1	1	1	1	1	1	1	1	1	1	1	1	1	1	1	1	1	1	1	1	1	1	1	1	0	4	2	3	0	4	3	0	0	8	1	4	10	2
31	145	1	1	1	1	1	1	1	1	1	1	1	1	1	1	1	1	1	1	1	1	1	1	1	1	1	1	1	1	1	1	1	1	1	1	0	3	1	3	0	5	0	1	0	7	2	4	11	3
31	146	1	0	1	0	1	0	1	1	1	0	1	1	1	1	1	1	1	0	0	0	0	0	0	0	0	1	1	0	1	1	1	0	1	1	0	4	2	2	0	4	2	2	0	5	2	4	0	3
31	147	1	0	1	1	0	0	1	1	1	0	0	0	1	1	1	0	1	0	0	1	0	0	0	1	0	0	1	0	0	1	0	0	1	0	1	4	0	2	0	1	0	0	0	5	3	5	0	1
31	148	0	1	0	0	0	0	0	0	0	0	0	0	0	0	0	0	0	0	0	1	1	1	1	1	1	1	0	1	1	1	1	0	1	0	0	4	0	3	0	4	1	0	0	7	0	7	0	3
31	149	0	0	0	0	0	0	0	0	0	0	0	0	0	0	0	0	0	0	0	0	0	0	0	0	0	0	0	0	0	0	0	0	0	0	0	0	0	0	0	0	0	0	0	0	0	0	0	0
31	150	0	0	0	0	0	0	0	0	0	0	0	0	0	0	0	0	0	0	0	0	0	0	0	0	0	0	0	0	0	0	0	0	0	0	0	0	0	0	0	0	0	0	0	0	0	0	0	0
31	151	1	1	1	1	1	1	1	1	1	1	1	1	1	1	1	1	1	1	1	1	1	1	1	1	1	1	1	1	1	1	1	1	1	1	0	4	2	2	0	3	1	0	0	7	1	5	10	3
31	152	1	0	1	1	1	1	1	1	1	1	1	0	0	1	1	1	1	0	1	1	0	1	0	0	1	0	0	0	0	0	0	0	0	0	0	4	0	2	0	5	1	0	1	4	2	3	11	2
31	153	0	0	0	0	0	0	0	0	0	0	0	0	0	0	0	0	0	0	0	0	0	0	0	0	0	0	0	0	0	0	0	0	0	0	0	0	0	0	0	0	0	0	0	0	0	0	0	0
31	154	1	0	0	0	1	0	0	1	1	1	1	1	1	0	0	1	0	0	0	0	1	0	0	0	1	0	1	0	0	0	1	0	0	0	0	4	0	2	0	4	0	1	1	7	2	5	7	3
31	155	1	0	1	1	0	1	1	1	1	0	1	1	0	1	0	1	1	1	0	0	1	1	0	0	0	0	0	1	1	0	0	0	0	0	0	6	3	2	0	4	0	3	0	8	3	5	0	2
31	156	1	1	1	1	1	1	1	1	1	1	1	1	1	1	1	1	1	1	1	1	1	1	1	1	1	1	1	1	1	1	1	1	1	1	0	4	2	4	0	4	1	0	0	7	2	2	9	0
31	157	0	1	0	1	0	0	0	0	0	0	1	0	0	0	0	0	0	0	1	1	0	1	0	1	1	0	1	1	1	1	1	1	1	1	0	4	2	3	1	3	0	1	0	7	3	2	0	2
31	158	0	1	0	0	0	0	0	0	0	0	0	0	0	0	0	1	1	0	0	1	1	0	1	0	1	1	1	0	1	1	1	1	1	1	0	3	3	2	0	6	0	1	0	5	1	5	0	1
31	159	0	0	0	0	0	0	0	0	0	0	0	0	0	0	0	0	0	0	0	0	0	0	0	0	0	0	0	0	0	0	0	0	0	0	0	0	0	0	0	0	0	0	0	0	0	0	0	0
31	160	1	0	0	1	0	0	1	1	1	1	0	1	1	1	1	1	1	1	0	0	0	0	0	0	0	0	0	0	1	1	1	0	1	0	0	5	2	2	1	4	0	2	0	5	2	2	11	1
31	161	1	0	0	1	1	1	1	1	1	1	1	1	1	1	1	1	0	1	0	0	0	0	0	0	1	0	0	1	0	0	0	0	0	0	0	5	3	3	0	5	1	0	0	4	1	4	10	1
31	162	1	1	1	1	1	1	1	1	1	1	1	1	1	1	1	1	1	1	1	1	1	1	1	1	1	1	1	1	1	1	1	1	1	1	0	3	0	2	0	5	1	2	0	5	2	3	7	1
31	163	1	1	1	1	1	1	1	1	1	1	1	1	1	1	1	1	1	1	1	1	1	1	1	1	1	1	1	1	1	1	1	1	1	1	0	4	2	2	0	4	0	0	0	8	3	4	11	2
31	164	0	0	0	0	0	0	0	0	0	0	0	0	0	0	0	0	0	0	0	0	0	0	0	0	0	0	0	0	0	0	0	0	0	0	0	2	1	2	0	4	0	0	1	2	0	1	0	1
31	165	1	0	1	1	1	0	1	1	0	1	1	1	0	1	1	0	1	1	0	1	0	0	0	0	0	0	0	1	0	0	0	0	0	0	0	4	1	3	0	4	0	2	1	4	0	5	10	3
31	166	0	1	0	0	0	0	0	0	1	0	0	1	0	0	1	1	1	0	1	1	1	1	1	1	1	1	0	1	1	1	1	1	0	1	0	4	2	2	0	4	0	0	0	6	1	3	0	1
31	167	0	1	1	0	1	0	0	1	1	1	0	0	0	0	1	0	0	1	1	1	1	1	1	1	1	1	0	1	1	1	1	1	1	0	0	4	0	4	0	3	0	2	0	7	2	3	11	1
31	168	1	0	0	1	1	1	1	0	1	1	0	1	0	0	0	1	0	1	0	1	0	0	1	0	0	1	0	1	0	0	0	0	1	0	0	3	2	1	0	3	1	0	0	4	2	3	11	2
31	169	0	0	0	0	0	0	0	0	0	0	0	0	0	0	0	0	0	0	0	0	0	0	0	0	0	0	0	0	0	0	0	0	0	0	0	0	0	0	0	0	0	0	0	0	0	0	0	0
31	170	0	1	0	0	0	0	0	0	0	0	0	0	0	0	0	1	1	0	0	1	1	0	0	0	1	0	1	0	0	1	1	0	1	1	0	3	2	2	1	3	1	0	1	3	2	4	0	2
31	171	1	0	1	1	1	0	1	1	1	1	0	0	1	0	0	1	0	1	0	0	1	0	0	0	1	0	0	0	1	0	0	0	1	0	0	4	3	2	0	4	0	0	0	5	1	4	9	2
31	172	0	0	0	0	0	0	0	0	0	0	0	0	0	0	0	0	0	0	0	0	0	0	0	0	0	0	0	0	0	0	0	0	0	0	0	0	0	0	0	0	0	0	0	0	0	0	0	0
31	173	0	1	1	1	1	0	1	0	1	0	0	0	0	0	0	0	0	0	0	0	1	0	1	1	1	1	1	1	1	1	0	1	1	0	0	3	1	3	1	4	0	0	0	6	1	3	0	2
31	174	1	1	1	1	1	1	1	1	1	1	1	1	1	1	1	1	1	1	1	1	1	1	1	1	1	1	1	1	1	1	1	1	1	1	0	3	1	2	0	3	0	1	0	7	2	2	11	1
31	175	0	1	0	1	0	1	1	0	0	0	0	0	0	0	0	0	1	0	1	1	1	0	1	0	1	1	1	0	0	1	1	1	1	0	1	3	2	3	0	5	0	0	0	6	3	5	0	4
31	176	1	0	0	0	0	0	1	1	1	1	1	1	1	1	1	1	1	1	0	0	1	1	0	0	0	0	0	0	0	0	0	0	0	0	0	4	2	2	0	3	1	1	0	3	2	2	10	3
31	177	1	0	1	1	1	1	0	1	0	1	1	1	0	1	1	1	1	1	0	0	0	0	1	0	0	0	0	0	1	1	0	0	0	1	0	3	2	2	0	2	2	1	0	2	1	3	10	3
31	178	1	0	1	0	1	1	1	0	1	1	1	1	1	1	1	1	1	1	0	0	0	0	0	1	0	1	0	0	1	0	1	0	0	1	0	2	1	2	0	3	2	0	0	5	1	3	9	2
31	179	1	1	1	1	1	1	1	1	1	1	1	1	1	1	1	1	1	1	1	1	1	1	1	1	1	1	1	1	1	1	1	1	1	1	0	5	4	3	1	5	1	0	0	6	0	2	8	2
31	180	0	1	0	0	0	0	0	0	0	0	0	0	1	0	0	0	1	1	1	1	0	1	0	0	1	1	1	1	1	1	0	1	1	1	0	5	1	3	0	2	0	1	1	6	1	4	0	3
31	181	0	1	0	0	1	0	1	0	0	0	0	0	0	0	1	0	0	0	1	1	1	0	1	1	1	1	0	1	1	0	1	1	1	1	0	4	1	2	0	4	1	0	1	5	2	2	0	3
31	182	0	0	0	0	0	0	0	0	0	0	0	0	0	0	0	0	0	0	0	0	0	0	0	0	0	0	0	0	0	0	0	0	0	0	0	0	0	0	0	0	0	0	0	0	0	0	0	0
31	183	1	0	1	0	1	1	1	0	0	1	1	0	1	1	1	0	1	1	0	1	0	0	0	0	1	0	0	0	0	0	0	0	1	0	0	4	1	1	0	3	0	0	0	2	2	5	12	2
31	184	1	1	1	1	1	1	1	1	1	1	1	1	1	1	1	1	1	1	1	1	1	1	1	1	1	1	1	1	1	1	1	1	1	1	0	5	1	2	0	3	1	1	0	6	0	4	10	1
31	185	1	1	1	1	1	1	1	1	1	1	1	1	1	1	1	1	1	1	1	1	1	1	1	1	1	1	1	1	1	1	1	1	1	1	0	4	1	3	0	4	0	0	0	5	1	6	8	3
31	186	1	0	1	0	1	1	0	1	1	1	1	1	1	1	1	0	1	0	0	0	0	0	0	0	1	0	0	0	1	0	0	0	0	0	0	4	1	2	0	3	1	0	0	1	0	2	13	1
31	187	0	0	0	0	0	0	0	0	0	0	0	0	0	0	0	0	0	0	0	0	0	0	0	0	0	0	0	0	0	0	0	0	0	0	0	0	0	0	0	0	0	0	0	0	0	0	0	0
31	188	0	0	0	0	0	0	0	0	0	0	0	0	0	0	0	0	0	0	0	0	0	0	0	0	0	0	0	0	0	0	0	0	0	0	0	0	0	0	0	0	0	0	0	0	0	0	0	0
31	189	0	0	0	0	0	0	0	0	0	0	0	0	0	0	0	0	0	0	0	0	0	0	0	0	0	0	0	0	0	0	0	0	0	0	0	0	0	0	0	0	0	0	0	0	0	0	0	0
31	190	1	0	0	0	1	0	1	1	1	1	1	1	1	1	1	0	0	0	0	0	0	1	0	0	0	0	1	0	1	0	1	1	0	1	0	6	3	2	0	4	0	1	0	9	0	4	11	3
31	191	1	1	1	1	1	1	1	1	1	1	1	1	1	1	1	1	1	1	1	1	1	1	1	1	1	1	1	1	1	1	1	1	1	1	0	4	1	3	1	4	0	0	1	6	2	4	12	2
31	192	0	1	0	0	0	0	0	0	1	0	0	0	0	0	0	1	1	0	1	1	1	0	0	1	1	1	1	1	1	0	1	1	1	1	0	4	3	3	0	4	0	0	1	6	3	4	0	3
31	193	0	1	0	0	1	1	0	1	0	0	0	0	0	0	1	0	0	0	0	1	1	1	0	1	0	1	1	0	0	1	0	1	1	0	0	4	1	3	0	3	1	0	1	8	2	4	0	1
31	194	0	0	0	0	0	0	0	0	0	0	0	0	0	0	0	0	0	0	0	0	0	0	0	0	0	0	0	0	0	0	0	0	0	0	0	0	0	0	0	0	0	0	0	0	0	0	0	0
31	195	1	0	0	1	1	1	1	0	0	1	1	1	1	0	1	1	1	1	0	1	0	0	1	0	0	0	0	0	0	1	1	0	1	1	0	4	1	3	0	4	0	0	0	5	2	4	11	3
31	196	1	0	1	0	1	0	0	1	1	1	1	1	1	1	1	1	1	1	0	0	1	0	0	0	0	0	0	0	0	0	0	1	0	0	0	3	1	2	0	4	1	1	0	6	0	3	9	3
31	197	0	0	0	0	0	0	0	0	0	0	0	0	0	0	0	0	0	0	0	0	0	0	0	0	0	0	0	0	0	0	0	0	0	0	0	2	2	1	0	3	0	0	0	3	0	1	0	2
31	198	1	1	1	1	1	1	1	1	1	1	1	1	1	1	1	1	1	1	1	1	1	1	1	1	1	1	1	1	1	1	1	1	1	1	0	3	2	3	0	4	1	1	0	8	1	4	11	2
31	199	1	0	0	1	1	0	1	1	1	0	1	1	1	0	1	1	1	1	0	1	1	0	1	0	1	0	1	0	1	0	1	0	1	1	0	3	1	3	0	3	1	0	0	5	0	2	0	1
31	200	1	0	1	1	0	1	0	1	1	0	1	1	1	1	0	1	0	0	1	1	1	1	1	1	1	1	0	1	0	1	0	0	1	0	0	3	3	3	0	5	0	0	1	6	4	3	0	1
31	201	0	0	0	0	0	0	0	0	0	0	0	0	0	0	0	0	0	0	0	0	0	0	0	0	0	0	0	0	0	0	0	0	0	0	0	0	0	0	0	0	0	0	0	0	0	0	0	0
31	202	1	0	1	0	1	0	1	1	1	0	0	1	0	1	0	0	1	0	1	0	0	0	0	1	0	0	1	0	0	1	1	0	0	1	0	5	2	2	0	4	2	0	0	6	1	4	0	1
31	203	1	0	1	0	1	1	1	1	1	1	1	1	0	1	1	1	1	1	0	0	0	0	0	0	0	0	0	0	0	0	0	0	0	1	0	4	0	2	0	5	1	1	0	6	1	2	9	3
31	204	1	1	1	1	1	1	1	1	1	1	1	1	1	1	1	1	1	1	1	1	1	1	1	1	1	1	1	1	1	1	1	1	1	1	0	3	1	3	0	2	0	0	0	3	1	1	11	2
31	205	1	1	1	1	1	1	1	1	1	1	1	1	1	1	1	1	1	1	1	1	1	1	1	1	1	1	1	1	1	1	1	1	1	1	0	2	0	3	0	4	1	1	0	7	2	3	11	1
31	206	0	0	0	0	0	0	0	0	0	0	0	0	0	0	0	0	0	0	0	0	0	0	0	0	0	0	0	0	0	0	0	0	0	0	0	0	0	0	0	0	0	0	0	0	0	0	0	0
31	207	0	0	0	0	0	0	0	0	0	0	0	0	0	0	0	0	0	0	0	0	0	0	0	0	0	0	0	0	0	0	0	0	0	0	0	0	0	0	0	0	0	0	0	0	0	0	0	0
31	208	0	0	0	0	0	0	0	0	0	0	0	0	0	0	0	0	0	0	0	0	0	0	0	0	0	0	0	0	0	0	0	0	0	0	0	0	0	0	0	0	0	0	0	0	0	0	0	0
31	209	0	0	0	0	0	0	0	0	0	0	0	0	0	0	0	0	0	0	0	0	0	0	0	0	0	0	0	0	0	0	0	0	0	0	0	0	0	0	0	0	0	0	0	0	0	0	0	0
31	210	1	0	1	1	1	1	1	1	1	0	1	1	0	1	1	1	1	0	0	1	0	0	0	0	0	0	0	0	0	0	0	1	0	0	0	6	1	3	0	4	0	3	0	5	2	4	0	4
31	211	1	1	1	1	1	1	1	1	1	1	1	1	1	1	1	1	1	1	1	1	1	1	1	1	1	1	1	1	1	1	1	1	1	1	0	4	2	2	0	5	1	0	0	6	2	3	10	1
31	212	0	1	0	0	0	1	0	1	1	0	1	0	0	0	0	1	0	0	0	1	1	0	0	1	1	0	1	0	0	1	0	1	1	1	0	4	2	3	0	4	1	1	0	4	2	2	0	4
31	213	1	1	1	1	1	1	1	1	1	1	1	1	1	1	1	1	1	1	1	1	1	1	1	1	1	1	1	1	1	1	1	1	1	1	1	3	2	3	0	5	2	1	0	8	1	2	8	4
31	214	1	1	1	1	1	1	1	1	1	1	1	1	1	1	1	1	1	1	1	1	1	1	1	1	1	1	1	1	1	1	1	1	1	1	0	5	3	2	2	3	0	1	0	10	3	3	8	4
31	215	0	1	0	0	1	1	1	0	0	0	0	0	0	0	0	1	0	0	1	1	1	0	1	0	1	0	1	1	1	1	1	0	0	1	0	2	2	2	0	4	1	0	1	9	0	2	0	2
31	216	0	0	0	0	0	0	0	0	0	0	0	0	0	0	0	0	0	0	0	0	0	0	0	0	0	0	0	0	0	0	0	0	0	0	0	0	0	0	0	0	0	0	0	0	0	0	0	0
31	217	0	1	0	1	1	0	1	0	0	1	0	0	1	0	0	0	0	0	1	0	1	1	0	1	1	1	1	1	1	1	1	1	0	1	0	5	1	4	0	4	0	0	1	7	0	4	10	3
31	218	1	1	1	1	1	1	1	1	1	1	1	1	1	1	1	1	1	1	1	1	1	1	1	1	1	1	1	1	1	1	1	1	1	1	0	4	2	1	0	6	0	2	0	2	3	4	11	1
31	219	1	0	1	0	1	0	1	1	1	0	1	0	1	1	0	1	1	1	0	0	0	0	0	1	0	0	0	1	0	1	0	0	0	0	0	3	3	2	0	6	0	1	0	3	2	4	0	3
31	220	0	0	0	0	0	0	0	0	0	0	0	0	0	0	0	0	0	0	0	0	0	0	0	0	0	0	0	0	0	0	0	0	0	0	0	0	0	0	0	0	0	0	0	0	0	0	0	0
31	221	1	0	1	0	0	1	1	1	1	1	1	1	0	0	1	1	1	1	0	0	1	0	0	0	1	0	0	0	0	0	0	0	0	0	0	4	1	1	0	5	1	1	0	7	1	3	9	1
31	222	1	0	1	1	1	1	1	0	1	1	1	1	1	1	1	1	1	1	0	0	0	0	0	0	0	0	0	1	1	0	0	0	0	0	0	3	2	2	0	3	1	1	0	5	1	2	8	1
31	223	1	0	0	0	1	1	1	1	1	0	1	1	1	1	1	1	1	0	0	0	0	0	1	0	0	0	0	0	0	0	0	0	1	1	0	4	2	2	0	4	0	1	0	5	2	2	0	2
31	224	1	0	1	0	1	1	1	1	1	1	1	1	0	0	1	1	0	0	0	0	0	0	0	0	0	0	0	1	0	0	0	0	0	0	0	5	2	1	1	4	1	1	0	2	0	2	13	1
31	225	0	0	0	0	0	0	0	0	0	0	0	0	0	0	0	0	0	0	0	0	0	0	0	0	0	0	0	0	0	0	0	0	0	0	0	0	0	0	0	0	0	0	0	0	0	0	0	0
31	226	0	1	0	0	1	0	1	0	0	0	0	0	0	1	0	0	0	0	1	0	1	1	1	1	1	1	1	1	1	1	1	0	1	1	0	5	0	3	0	5	0	0	0	2	3	3	0	1
31	227	1	1	1	1	1	1	1	1	1	1	1	1	1	1	1	1	1	1	1	1	1	1	1	1	1	1	1	1	1	1	1	1	1	1	0	3	2	2	0	5	2	1	0	7	1	3	10	2
31	228	1	1	1	1	1	1	1	1	1	1	1	1	1	1	1	1	1	1	1	1	1	1	1	1	1	1	1	1	1	1	1	1	1	1	0	4	2	4	0	7	0	0	0	6	2	3	8	3
31	229	0	1	0	1	0	0	0	0	0	0	0	1	0	1	1	0	0	0	1	1	0	1	0	1	1	1	1	1	1	1	1	1	1	1	0	5	0	2	0	3	0	0	0	7	3	2	0	2
31	230	0	1	0	0	0	0	1	0	0	0	0	0	0	1	0	1	1	0	0	0	1	0	1	0	1	1	1	1	0	1	0	1	1	1	0	4	2	2	0	5	1	3	0	6	0	4	0	2
31	231	0	1	1	1	0	0	0	0	0	0	0	0	0	0	0	1	0	0	1	0	1	1	0	0	1	0	1	1	1	1	1	0	1	0	0	4	1	2	0	5	1	0	0	5	1	2	0	2
31	232	1	0	1	1	0	1	1	0	1	1	1	1	0	1	1	1	1	1	1	0	1	0	0	0	0	1	0	1	0	1	0	0	0	0	0	4	2	3	0	3	0	1	0	8	3	3	10	1
31	233	0	0	0	0	0	0	0	0	0	0	0	0	0	0	0	0	0	0	0	0	0	0	0	0	0	0	0	0	0	0	0	0	0	0	0	0	0	0	0	0	0	0	0	0	0	0	0	0
31	234	0	0	0	0	0	0	0	0	0	0	0	0	0	0	0	0	0	0	0	0	0	0	0	0	0	0	0	0	0	0	0	0	0	0	0	0	0	0	0	0	0	0	0	0	0	0	0	0
31	235	1	0	1	1	1	1	1	1	1	0	1	1	1	1	1	1	1	0	0	0	0	0	0	1	0	0	0	0	1	0	0	0	0	1	0	5	3	2	0	5	0	0	0	5	1	4	0	1
31	236	1	0	1	1	1	1	0	1	1	1	1	1	1	1	1	1	1	1	1	0	0	0	1	0	0	0	1	0	1	0	0	0	0	0	0	3	2	3	0	3	1	0	0	6	0	2	10	0
31	237	1	1	1	1	1	1	1	1	1	1	1	1	1	1	1	1	1	1	1	1	1	1	1	1	1	1	1	1	1	1	1	1	1	1	0	4	0	4	0	3	0	0	0	6	1	3	8	2
31	238	1	1	1	1	1	1	1	1	1	1	1	1	1	1	1	1	1	1	1	1	1	1	1	1	1	1	1	1	1	1	1	1	1	1	0	4	1	2	0	2	0	2	0	5	2	3	8	2
31	239	1	0	1	1	1	1	1	1	1	0	1	0	1	1	0	1	1	1	0	0	0	0	0	1	1	0	0	0	0	1	1	0	0	0	0	4	3	2	1	4	0	1	0	5	3	3	0	2
31	240	1	1	1	1	1	1	1	1	1	1	1	1	1	1	1	1	1	1	1	1	1	1	1	1	1	1	1	1	1	1	1	1	1	1	0	4	1	4	0	4	2	2	0	9	0	3	10	4
31	241	0	0	0	0	0	0	0	0	0	0	0	0	0	0	0	0	0	0	0	0	0	0	0	0	0	0	0	0	0	0	0	0	0	0	0	0	0	0	0	0	0	0	0	0	0	0	0	0
31	242	1	0	1	0	1	1	0	0	1	1	0	0	1	0	1	1	1	0	0	1	1	0	1	0	1	0	0	0	1	0	0	0	0	0	0	4	2	2	0	5	0	1	0	4	2	4	7	2
31	243	1	0	1	0	1	1	1	0	1	1	0	1	1	1	0	1	1	1	0	0	1	0	1	0	0	0	0	0	0	0	0	0	0	0	0	4	0	1	0	2	1	1	0	4	1	3	10	2
31	244	1	0	1	1	1	1	1	0	0	1	1	1	1	0	1	1	1	1	0	0	1	0	1	0	0	1	0	0	0	0	1	0	0	0	0	4	5	2	0	3	1	1	1	5	0	5	10	2
31	245	1	0	1	1	1	1	1	1	1	1	1	1	1	1	1	1	1	0	1	0	0	0	1	1	0	0	0	1	0	0	1	0	0	0	0	3	1	3	0	3	2	0	0	7	0	2	9	1
31	246	1	0	1	1	1	1	1	1	1	0	1	0	1	1	1	0	1	1	0	0	0	0	0	1	0	0	1	1	0	0	0	0	0	0	0	4	1	3	0	3	0	0	0	4	0	1	0	1
31	247	1	1	1	1	1	1	1	1	1	1	1	1	1	1	1	1	1	1	1	1	1	1	1	1	1	1	1	1	1	1	1	1	1	1	0	3	2	2	0	4	0	0	0	5	1	4	9	1
31	248	0	0	0	0	0	0	0	0	0	0	0	0	0	0	0	0	0	0	0	0	0	0	0	0	0	0	0	0	0	0	0	0	0	0	0	0	0	0	0	0	0	0	0	0	0	0	0	0
31	249	1	0	1	1	0	1	1	1	1	0	0	1	0	1	1	1	0	0	1	0	0	0	0	0	0	0	1	0	1	0	0	0	1	0	0	3	1	3	0	3	0	1	0	8	0	2	0	0
31	250	0	0	0	0	0	0	0	0	0	0	0	0	0	0	0	0	0	0	0	0	0	0	0	0	0	0	0	0	0	0	0	0	0	0	0	0	0	0	0	0	0	0	0	0	0	0	0	0
31	251	1	1	1	1	1	1	1	1	1	1	1	1	1	1	1	1	1	1	1	1	1	1	1	1	1	1	1	1	1	1	1	1	1	1	0	4	2	2	0	6	0	2	0	9	1	5	11	2
31	252	1	1	1	1	1	1	1	1	1	1	1	1	1	1	1	1	1	1	1	1	1	1	1	1	1	1	1	1	1	1	1	1	1	1	0	4	2	2	0	3	3	1	0	7	3	4	9	1
31	253	1	0	0	1	0	1	1	0	1	1	1	0	1	1	1	0	1	0	1	0	0	0	0	0	1	1	0	0	0	0	1	0	0	1	0	4	0	3	0	3	0	0	0	4	2	3	7	2
31	254	1	0	1	1	1	1	1	1	0	1	1	0	1	1	1	1	1	0	1	0	1	0	0	1	0	0	1	1	0	1	0	0	0	0	0	4	1	2	0	4	0	0	0	5	0	3	8	3
31	255	0	1	1	0	0	0	0	0	0	0	1	0	0	0	0	1	0	1	1	1	1	1	1	1	1	1	0	1	1	1	0	0	1	1	0	4	2	3	0	4	2	0	0	5	1	2	0	1
31	256	1	1	1	1	1	1	1	1	1	1	1	1	1	1	1	1	1	1	1	1	1	1	1	1	1	1	1	1	1	1	1	1	1	1	0	5	1	3	0	4	1	3	0	3	1	5	11	3
41	1	1	1	1	1	1	1	1	1	1	1	1	1	1	1	1	1	1	1	1	1	1	1	1	1	1	1	1	1	1	1	1	1	1	1	0	5	0	3	0	2	1	0	0	2	0	5	6	1
41	2	0	1	1	0	0	1	0	0	0	0	0	0	0	0	0	0	0	0	1	1	1	1	1	1	1	1	1	1	0	1	0	1	1	1	0	6	2	3	0	6	1	0	0	6	2	5	0	3
41	3	0	1	0	1	1	0	0	0	0	0	0	0	1	1	0	0	0	0	0	0	1	1	0	1	1	1	1	1	0	1	1	1	1	1	0	6	1	3	0	4	0	1	0	7	2	5	0	4
41	4	0	1	1	0	0	0	0	0	0	0	0	0	0	0	0	1	0	0	0	0	0	1	1	1	1	0	1	0	1	0	1	0	0	1	0	4	2	3	0	3	0	0	0	10	0	4	0	1
41	5	0	1	0	0	1	0	0	0	1	0	0	0	1	0	0	0	0	0	1	1	1	0	0	1	0	1	1	1	0	1	1	0	0	1	0	5	2	3	0	5	0	1	0	6	2	4	0	1
41	6	1	0	1	1	1	1	1	1	1	0	1	1	1	1	1	1	0	1	0	0	0	1	0	0	0	1	0	0	0	1	1	0	0	0	0	6	2	4	0	5	0	1	1	8	0	4	0	1
41	7	0	1	0	0	0	1	1	0	0	0	0	0	1	1	0	0	0	1	1	0	0	1	1	1	1	0	1	1	1	0	0	1	1	0	0	5	3	3	0	3	2	1	0	6	1	4	0	1
41	8	1	1	1	1	1	1	1	1	1	1	1	1	1	1	1	1	1	1	1	1	1	1	1	1	1	1	1	1	1	1	1	1	1	1	0	5	0	2	1	6	2	1	0	8	0	3	11	3
41	9	1	0	0	1	1	1	1	1	0	1	1	1	0	1	0	1	0	0	0	1	0	0	1	0	0	0	0	1	0	0	0	0	1	0	0	6	3	4	0	5	1	0	0	7	1	4	11	2
41	10	0	1	0	1	0	0	0	0	0	0	0	0	1	0	0	1	1	1	1	1	1	0	1	1	1	1	1	0	1	1	1	1	1	1	0	4	0	3	0	4	0	0	0	5	0	4	0	3
41	11	1	1	1	1	1	1	1	1	1	1	1	1	1	1	1	1	1	1	1	1	1	1	1	1	1	1	1	1	1	1	1	1	1	1	0	6	0	4	1	5	0	3	0	7	1	5	8	2
41	12	1	0	0	0	1	0	1	1	1	0	1	1	0	1	1	1	1	1	1	0	0	0	0	0	1	1	0	0	1	1	0	0	0	0	0	6	1	3	0	4	0	0	1	9	1	2	0	1
41	13	0	1	1	0	0	0	0	1	0	0	0	1	0	0	0	1	0	0	1	1	1	0	0	0	0	1	1	1	1	1	0	1	0	0	0	4	1	3	0	3	0	1	0	8	2	3	0	3
41	14	0	0	0	0	0	0	0	0	0	0	0	0	0	0	0	0	0	0	0	0	0	0	0	0	0	0	0	0	0	0	0	0	0	0	0	0	0	0	0	0	0	0	0	0	0	0	0	0
41	15	0	0	0	0	0	0	0	0	0	0	0	0	0	0	0	0	0	0	0	0	0	0	0	0	0	0	0	0	0	0	0	0	0	0	0	0	0	1	0	0	0	0	0	0	0	0	0	0
41	16	0	1	1	0	1	0	1	0	0	0	1	1	1	0	0	0	0	0	0	1	1	1	1	1	0	1	1	0	0	1	1	1	0	1	0	6	0	3	1	3	0	0	1	1	2	6	0	2
41	17	0	1	0	0	0	0	0	0	0	0	0	1	0	0	0	1	0	0	1	1	0	0	1	0	0	1	0	0	1	0	0	0	0	0	0	4	2	2	0	2	0	0	0	2	0	3	0	1
41	18	1	0	1	1	1	0	1	1	1	1	1	1	1	1	0	1	0	1	1	0	0	1	1	0	0	0	0	0	0	0	0	0	0	1	0	5	0	3	1	5	0	1	0	7	1	3	9	2
41	19	0	0	0	0	0	0	0	0	0	0	0	0	0	0	0	0	0	0	0	0	0	0	0	0	0	0	0	0	0	0	0	0	0	0	0	0	0	0	0	0	0	0	0	0	0	0	0	0
41	20	1	1	1	1	1	1	1	1	1	1	1	1	1	1	1	1	1	1	1	1	1	1	1	1	1	1	1	1	1	1	1	1	1	1	0	5	2	3	1	5	1	0	0	7	1	6	10	3
41	21	0	0	0	0	0	0	0	0	0	0	0	0	0	0	0	0	0	0	0	0	0	0	0	0	0	0	0	0	0	0	0	0	0	0	0	0	0	0	0	0	0	0	0	0	0	0	0	0
41	22	1	0	1	1	1	1	1	1	1	1	1	1	0	0	1	1	0	1	1	0	0	0	0	0	0	0	0	0	1	0	1	0	0	0	0	5	1	3	1	5	1	0	0	8	2	7	8	3
41	23	1	1	1	1	1	1	1	1	1	1	1	1	1	1	1	1	1	1	1	1	1	1	1	1	1	1	1	1	1	1	1	1	1	1	0	5	2	3	0	3	1	1	0	9	2	4	11	2
41	24	0	1	0	0	0	0	0	0	1	1	1	0	0	1	0	1	1	0	0	0	1	0	0	0	1	1	1	1	1	1	0	1	1	1	0	6	0	2	0	4	0	0	0	6	1	2	9	2
41	25	1	0	1	1	0	1	1	0	1	1	1	1	1	1	1	1	0	1	0	0	0	0	0	1	1	1	0	0	0	0	1	1	0	0	0	5	3	5	0	6	0	1	0	5	2	3	9	4
41	26	1	0	1	1	1	0	1	1	1	0	0	1	1	0	0	1	1	1	0	0	0	1	0	0	1	1	0	0	0	0	1	0	1	0	0	5	2	3	0	5	0	2	0	3	2	4	0	3
41	27	1	0	0	1	1	1	1	0	1	1	1	1	1	1	1	1	1	1	0	0	0	0	0	0	0	1	0	0	0	1	1	0	0	0	0	6	1	3	0	4	0	1	1	6	2	5	8	1
41	28	0	0	0	0	0	0	0	0	0	0	0	0	0	0	0	0	0	0	0	0	0	0	0	0	0	0	0	0	0	0	0	0	0	0	0	0	0	0	0	0	0	0	0	0	0	0	0	0
41	29	1	1	1	1	1	1	1	1	1	1	1	1	1	1	1	1	1	1	1	1	1	1	1	1	1	1	1	1	1	1	1	1	1	1	0	6	2	3	0	4	3	2	0	6	3	6	11	3
41	30	1	0	1	1	1	1	1	1	0	1	1	1	1	1	0	1	1	1	1	0	0	0	1	1	0	0	1	1	0	1	0	1	0	0	0	5	0	3	0	6	3	1	0	7	1	6	9	3
41	31	1	0	0	0	1	1	1	1	1	0	1	1	1	1	1	1	0	1	1	0	0	0	0	0	0	0	0	0	0	0	0	1	0	0	0	4	2	3	0	5	0	1	1	6	2	3	0	2
41	32	0	1	0	1	1	0	1	0	0	0	0	0	1	1	0	1	0	0	1	1	1	1	1	1	0	0	0	0	1	1	1	1	1	1	0	5	0	3	0	4	0	1	0	7	2	7	0	1
41	33	1	0	1	1	0	1	1	1	0	1	1	0	1	1	1	1	1	1	1	0	0	0	0	0	0	0	0	0	0	0	1	0	0	0	0	5	2	4	0	3	1	0	0	4	2	4	8	2
41	34	1	0	1	1	1	1	1	1	0	1	0	1	1	1	1	1	1	1	1	0	1	0	0	0	0	1	0	1	0	0	0	1	1	0	0	5	2	4	0	4	0	0	0	5	1	5	10	3
41	35	1	0	1	1	1	0	1	1	1	1	1	1	0	0	0	1	1	1	0	0	0	0	1	0	0	0	0	0	0	1	1	1	1	0	0	4	0	2	0	4	0	0	1	6	1	5	9	4
41	36	1	1	1	1	1	1	1	1	1	1	1	1	1	1	1	1	1	1	1	1	1	1	1	1	1	1	1	1	1	1	1	1	1	1	0	5	1	4	0	5	0	3	0	5	1	3	11	1
41	37	1	1	1	1	1	1	1	1	1	1	1	1	1	1	1	1	1	1	1	1	1	1	1	1	1	1	1	1	1	1	1	1	1	1	0	5	0	4	0	3	1	1	0	8	1	4	8	3
41	38	0	0	0	0	0	0	0	0	0	0	0	0	0	0	0	0	0	0	0	0	0	0	0	0	0	0	0	0	0	0	0	0	0	0	0	0	0	0	0	0	0	0	0	0	0	0	0	0
41	39	0	0	0	0	0	0	0	0	0	0	0	0	0	0	0	0	0	0	0	0	0	0	0	0	0	0	0	0	0	0	0	0	0	0	0	0	0	0	0	0	0	0	0	0	0	0	0	0
41	40	0	1	0	0	0	0	0	0	0	1	1	1	0	0	1	0	0	0	1	1	0	1	0	1	1	0	1	1	1	1	1	1	1	0	0	5	1	4	0	5	0	1	0	6	0	6	9	2
41	41	1	1	1	1	1	1	1	1	1	1	1	1	1	1	1	1	1	1	1	1	1	1	1	1	1	1	1	1	1	1	1	1	1	1	0	6	0	2	1	4	1	2	0	4	1	4	10	3
41	42	0	0	0	0	0	0	0	0	0	0	0	0	0	0	0	0	0	0	0	0	0	0	0	0	0	0	0	0	0	0	0	0	0	0	0	0	0	0	0	0	0	0	0	0	0	0	0	0
41	43	0	1	0	1	0	0	0	0	0	0	0	1	0	0	0	1	0	0	0	0	1	1	0	1	1	1	1	0	1	0	1	1	1	1	0	5	0	5	0	4	0	1	0	4	1	1	0	3
41	44	1	0	1	1	1	1	1	1	0	1	1	1	0	0	1	1	1	1	1	0	0	1	0	0	0	0	0	0	0	0	0	1	1	0	0	4	2	3	0	5	1	0	0	6	1	3	8	3
41	45	0	0	0	0	0	0	0	0	0	0	0	0	0	0	0	0	0	0	0	0	0	0	0	0	0	0	0	0	0	0	0	0	0	0	0	0	0	0	0	0	0	0	0	0	0	0	0	0
41	46	0	1	0	1	1	1	1	1	0	0	0	0	0	1	1	1	1	0	1	1	1	1	1	0	1	1	0	1	0	1	1	0	1	1	0	5	1	2	0	4	1	1	1	8	1	3	0	1
41	47	0	1	0	0	0	1	0	1	1	1	1	0	0	1	0	0	0	0	0	1	1	1	0	1	0	1	0	0	1	1	1	0	1	1	0	5	0	3	0	5	0	0	0	8	1	4	10	2
41	48	1	0	1	0	1	1	1	1	1	1	0	1	1	1	0	1	1	0	0	0	0	0	0	0	0	0	0	0	0	1	0	1	0	1	0	5	1	2	0	4	0	0	0	6	0	2	9	2
41	49	0	0	0	0	0	0	0	0	0	0	0	0	0	0	0	0	0	0	0	0	0	0	0	0	0	0	0	0	0	0	0	0	0	0	0	0	0	0	0	0	0	0	0	0	0	0	0	0
41	50	0	1	1	0	0	0	1	1	0	0	0	0	0	1	0	0	1	0	0	1	0	1	1	1	1	1	1	1	1	0	1	1	1	0	0	5	2	3	0	6	0	0	1	7	3	5	0	3
41	51	1	1	1	1	1	1	1	1	1	1	1	1	1	1	1	1	1	1	1	1	1	1	1	1	1	1	1	1	1	1	1	1	1	1	0	5	2	3	1	4	1	0	0	6	0	3	9	2
41	52	0	0	0	0	0	0	0	0	0	0	0	0	0	0	0	0	0	0	0	0	0	0	0	0	0	0	0	0	0	0	0	0	0	0	0	0	0	0	0	0	0	0	0	0	0	0	0	0
41	53	0	0	0	0	0	0	0	0	0	0	0	0	0	0	0	0	0	0	0	0	0	0	0	0	0	0	0	0	0	0	0	0	0	0	0	0	0	0	0	0	0	0	0	0	0	0	0	0
41	54	1	0	0	1	1	1	1	1	1	1	1	1	1	1	0	1	1	1	1	0	1	0	0	0	0	0	0	0	0	0	0	0	0	0	0	6	1	3	0	6	2	2	0	6	0	6	8	5
41	55	0	1	0	0	0	1	1	1	0	1	0	1	0	1	0	0	0	0	0	1	1	1	1	0	0	1	1	1	1	1	0	1	1	1	0	4	0	1	0	3	0	1	0	5	0	5	9	2
41	56	0	1	1	0	0	0	0	0	0	0	1	1	0	0	0	0	0	0	1	0	1	1	1	1	0	1	1	1	1	1	0	1	1	1	0	5	1	3	0	4	0	1	0	9	1	5	0	2
41	57	1	0	1	1	1	1	1	1	0	1	1	0	1	1	1	1	1	1	0	0	0	0	0	0	0	0	1	0	0	1	1	1	0	0	0	5	1	3	0	4	1	1	0	9	2	5	11	2
41	58	0	1	0	0	0	0	0	0	0	0	1	0	0	0	0	0	1	0	1	0	1	0	1	1	1	1	1	1	1	1	1	1	1	1	0	4	1	3	0	2	0	0	0	7	0	4	0	1
41	59	0	0	0	0	0	0	0	0	0	0	0	0	0	0	0	0	0	0	0	0	0	0	0	0	0	0	0	0	0	0	0	0	0	0	0	0	0	0	0	0	0	0	0	0	0	0	0	0
41	60	1	0	1	1	1	1	0	1	0	0	1	1	1	1	1	0	1	0	1	0	0	0	0	0	1	0	0	0	1	1	1	1	0	0	0	4	0	1	0	3	0	0	0	3	0	4	0	2
41	61	0	0	0	0	0	0	0	0	0	0	0	0	0	0	0	0	0	0	0	0	0	0	0	0	0	0	0	0	0	0	0	0	0	0	0	0	0	0	0	0	0	0	0	0	0	0	0	0
41	62	0	1	0	0	1	1	0	1	1	0	0	0	1	0	0	0	0	1	1	1	0	0	1	1	1	1	1	0	1	0	0	1	1	1	0	3	1	3	0	4	1	0	0	4	0	3	0	2
41	63	0	0	0	0	0	0	0	0	0	0	0	0	0	0	0	0	0	0	0	0	0	0	0	0	0	0	0	0	0	0	0	0	0	0	0	0	0	0	0	0	0	0	0	1	0	0	0	0
41	64	1	0	0	1	1	1	1	1	1	1	1	1	0	1	1	1	0	0	0	1	0	1	0	0	0	0	1	0	0	0	0	0	0	0	0	4	1	2	0	4	1	1	1	4	1	3	8	3
41	65	0	1	1	0	0	0	0	0	0	0	0	0	1	0	0	1	0	1	1	1	1	1	1	1	1	1	1	0	1	1	0	1	0	0	0	6	0	2	2	3	0	1	0	9	2	2	0	2
41	66	1	0	1	0	1	0	1	0	1	1	1	1	1	1	1	1	1	0	0	0	0	1	1	0	0	1	0	0	0	0	0	1	0	0	0	4	1	2	0	4	0	0	1	5	0	4	9	1
41	67	0	0	0	0	0	0	0	0	0	0	0	0	0	0	0	0	0	0	0	0	0	0	0	0	0	0	0	0	0	0	0	0	0	0	0	0	0	0	0	0	0	0	0	0	0	0	0	0
41	68	0	0	0	0	0	0	0	0	0	0	0	0	0	0	0	0	0	0	0	0	0	0	0	0	0	0	0	0	0	0	0	0	0	0	0	0	0	0	0	0	0	0	0	0	0	0	0	0
41	69	1	1	1	1	1	1	1	1	1	1	1	1	1	1	1	1	1	1	1	1	1	1	1	1	1	1	1	1	1	1	1	1	1	1	0	4	3	1	0	4	3	0	0	7	2	5	10	3
41	70	1	0	0	1	0	1	1	0	1	0	0	1	1	0	1	1	1	1	0	1	0	0	0	0	0	0	1	0	0	0	0	0	0	1	0	4	1	2	0	4	2	1	0	4	2	2	0	1
41	71	1	1	1	1	1	1	1	1	1	1	1	1	1	1	1	1	1	1	1	1	1	1	1	1	1	1	1	1	1	1	1	1	1	1	0	4	2	2	0	3	2	0	0	6	4	3	8	2
41	72	1	0	1	1	1	0	1	1	1	1	1	1	1	0	0	0	1	0	0	0	0	0	0	0	0	0	0	0	0	0	1	0	0	0	0	5	1	2	0	4	0	2	0	5	1	2	9	1
41	73	0	0	0	0	0	0	0	0	0	0	0	0	0	0	0	0	0	0	0	0	0	0	0	0	0	0	0	0	0	0	0	0	0	0	0	0	0	0	0	0	0	0	0	0	0	0	0	0
41	74	0	1	0	0	0	0	0	1	1	0	0	0	0	0	1	0	0	1	1	1	1	1	1	1	1	1	1	1	1	1	1	1	0	0	0	5	2	5	0	5	1	0	0	5	0	3	0	2
41	75	0	1	0	0	0	0	0	0	0	1	0	0	0	0	1	0	0	0	1	1	0	0	1	1	1	0	1	1	1	1	1	0	0	1	0	4	1	2	0	4	1	1	2	4	2	4	9	4
41	76	1	1	1	1	1	1	1	1	1	1	1	1	1	1	1	1	1	1	1	1	1	1	1	1	1	1	1	1	1	1	1	1	1	1	0	4	2	2	0	4	1	1	0	6	2	5	10	1
41	77	0	0	0	0	0	0	0	0	0	0	0	0	0	0	0	0	0	0	0	0	0	0	0	0	0	0	0	0	0	0	0	0	0	0	0	0	0	0	0	0	0	0	0	0	0	0	0	0
41	78	1	0	1	0	0	1	1	0	0	1	1	0	1	1	1	0	1	1	0	0	0	0	0	0	0	1	1	1	0	0	1	0	0	0	1	5	0	2	0	3	1	0	0	5	0	3	11	1
41	79	0	0	0	0	0	0	0	0	0	0	0	0	0	0	0	0	0	0	0	0	0	0	0	0	0	0	0	0	0	0	0	0	0	0	0	0	0	0	0	0	0	0	0	0	0	0	0	0
41	80	1	1	1	1	1	1	1	1	1	1	1	1	1	1	1	1	1	1	1	1	1	1	1	1	1	1	1	1	1	1	1	1	1	1	0	5	3	3	0	3	1	1	0	6	2	4	9	1
41	81	0	1	1	0	0	0	0	0	1	0	0	0	0	1	0	1	0	0	1	1	1	1	1	0	1	0	1	1	1	1	1	1	1	0	0	4	1	4	0	4	0	0	0	6	1	4	0	0
41	82	1	0	1	1	1	1	1	1	1	1	0	1	1	1	1	1	1	1	0	0	0	1	0	1	1	0	1	0	0	0	0	0	0	0	0	5	2	2	0	5	0	0	1	5	0	3	10	2
41	83	1	1	1	1	1	1	1	1	1	1	1	1	1	1	1	1	1	1	1	1	1	1	1	1	1	1	1	1	1	1	1	1	1	1	0	4	2	2	0	4	1	1	0	6	2	3	8	1
41	84	1	0	1	1	1	1	1	0	0	1	1	1	0	0	1	0	1	1	0	0	0	0	0	1	0	0	0	0	1	0	0	0	0	0	0	5	0	2	0	5	0	0	0	8	2	5	7	3
41	85	1	0	1	1	1	1	0	0	0	1	1	1	1	1	1	1	1	1	0	1	0	0	0	1	1	0	0	1	0	0	0	0	0	1	0	3	0	2	0	2	1	0	0	4	2	1	10	3
41	86	1	1	1	1	1	1	1	1	1	1	1	1	1	1	1	1	1	1	1	1	1	1	1	1	1	1	1	1	1	1	1	1	1	1	0	6	1	4	1	4	2	0	0	6	1	4	11	2
41	87	0	1	1	0	0	0	0	0	0	1	1	0	1	1	0	1	0	0	1	1	0	1	1	0	1	0	1	1	1	1	1	1	1	1	0	5	1	3	0	3	0	3	0	5	2	3	10	2
41	88	1	1	1	1	1	1	1	1	1	1	1	1	1	1	1	1	1	1	1	1	1	1	1	1	1	1	1	1	1	1	1	1	1	1	0	4	1	2	0	4	1	2	0	7	2	2	11	2
41	89	1	1	1	1	1	1	1	1	1	1	1	1	1	1	1	1	1	1	1	1	1	1	1	1	1	1	1	1	1	1	1	1	1	1	0	5	2	3	0	3	0	0	0	6	4	5	8	4
41	90	0	0	0	0	0	0	0	0	0	0	0	0	0	0	0	0	0	0	0	0	0	0	0	0	0	0	0	0	0	0	0	0	0	0	0	0	0	0	0	0	0	0	0	0	0	0	0	0
41	91	1	0	1	0	0	1	0	1	1	1	1	0	0	1	1	1	1	1	0	0	0	0	0	0	0	0	0	0	0	1	0	0	1	1	0	6	3	2	0	3	1	0	0	7	2	6	9	3
41	92	0	1	1	1	0	1	0	1	0	0	1	0	0	0	0	1	1	0	1	1	0	1	1	1	0	0	1	1	0	1	1	1	1	1	0	5	0	3	1	4	2	0	0	9	1	4	0	2
41	93	1	1	1	1	1	1	1	1	1	1	1	1	1	1	1	1	1	1	1	1	1	1	1	1	1	1	1	1	1	1	1	1	1	1	0	4	1	2	0	3	0	3	0	7	0	3	12	4
41	94	0	1	0	1	0	1	0	1	0	0	1	1	0	0	0	1	1	0	1	1	1	1	1	0	1	1	1	1	1	1	0	0	1	1	0	4	1	2	0	4	1	0	0	5	0	3	0	0
41	95	0	1	0	1	0	0	0	0	0	0	0	0	0	1	0	0	0	0	0	1	1	1	1	1	1	1	1	1	1	1	0	0	0	1	0	4	1	3	0	5	0	1	0	5	2	3	0	2
41	96	1	0	1	1	0	0	1	1	1	1	1	0	1	1	1	1	1	1	0	0	0	0	0	0	0	0	0	1	1	0	1	1	0	0	0	5	1	2	0	4	0	1	0	4	1	6	10	4
41	97	0	0	0	0	0	0	0	0	0	0	0	0	0	0	0	0	0	0	0	0	0	0	0	0	0	0	0	0	0	0	0	0	0	0	0	0	0	0	0	0	0	0	0	0	0	0	0	0
41	98	1	0	0	1	0	0	1	1	1	0	1	0	1	1	1	1	1	0	0	1	0	0	0	0	0	1	0	0	0	0	1	0	0	1	0	4	0	2	0	3	1	2	0	5	2	3	0	0
41	99	0	0	0	0	0	0	0	0	0	0	0	0	0	0	0	0	0	0	0	0	0	0	0	0	0	0	0	0	0	0	0	0	0	0	0	0	0	0	0	0	0	0	0	0	0	0	0	0
41	100	1	0	0	1	1	0	1	1	0	1	1	1	0	1	0	0	1	1	0	0	1	1	0	0	0	0	0	0	0	0	0	0	0	0	0	6	1	2	1	7	1	1	0	6	2	8	9	3
41	101	1	0	1	1	1	1	1	1	1	1	1	0	1	1	1	0	0	1	1	1	0	0	0	0	0	1	0	0	0	1	0	1	0	0	0	5	1	4	0	4	1	0	0	6	2	4	9	3
41	102	1	1	1	1	1	1	1	1	1	1	1	1	1	1	1	1	1	1	1	1	1	1	1	1	1	1	1	1	1	1	1	1	1	1	0	5	1	3	0	4	2	1	0	6	1	5	9	1
41	103	1	1	1	1	1	1	1	1	1	1	1	1	1	1	1	1	1	1	1	1	1	1	1	1	1	1	1	1	1	1	1	1	1	1	0	5	2	3	1	5	0	1	0	8	2	3	11	2
41	104	1	1	1	1	1	1	1	1	1	1	1	1	1	1	1	1	1	1	1	1	1	1	1	1	1	1	1	1	1	1	1	1	1	1	0	3	1	3	0	3	4	0	0	5	1	3	7	0
41	105	1	1	1	1	1	1	1	1	1	1	1	1	1	1	1	1	1	1	1	1	1	1	1	1	1	1	1	1	1	1	1	1	1	1	0	5	0	2	0	4	1	2	0	7	1	3	10	1
41	106	0	0	0	0	0	0	0	0	0	0	0	0	0	0	0	0	0	0	0	0	0	0	0	0	0	0	0	0	0	0	0	0	0	0	0	0	0	0	0	0	0	0	0	0	0	0	0	0
41	107	1	0	0	1	1	0	1	0	1	1	1	0	1	0	1	1	1	1	0	0	0	0	1	0	0	0	1	0	1	0	0	1	1	0	0	5	1	3	0	5	2	1	0	7	0	4	11	3
41	108	0	0	0	0	0	0	0	0	0	0	0	0	0	0	0	0	0	0	0	0	0	0	0	0	0	0	0	0	0	0	0	0	0	0	0	0	0	0	0	0	0	0	0	0	0	0	0	0
41	109	0	1	1	0	1	0	0	1	0	0	0	0	0	0	0	1	0	0	0	1	1	1	1	0	1	1	1	1	1	1	1	1	1	1	0	4	0	3	0	4	1	1	1	4	1	5	0	4
41	110	0	0	0	0	0	0	0	0	0	0	0	0	0	0	0	0	0	0	0	0	0	0	0	0	0	0	0	0	0	0	0	0	0	0	0	0	0	0	0	0	0	0	0	0	0	0	0	0
41	111	0	0	0	0	0	0	0	0	0	0	0	0	0	0	0	0	0	0	0	0	0	0	0	0	0	0	0	0	0	0	0	0	0	0	0	0	0	0	0	2	0	0	0	0	0	1	0	0
41	112	1	1	1	1	1	1	1	1	1	1	1	1	1	1	1	1	1	1	1	1	1	1	1	1	1	1	1	1	1	1	1	1	1	1	0	5	0	3	0	4	1	1	0	9	2	5	9	2
41	113	1	0	1	1	0	1	1	0	1	1	1	1	1	1	1	1	1	0	0	1	0	1	0	0	0	0	0	0	0	0	0	1	0	1	0	5	1	2	0	3	0	0	0	6	1	5	10	1
41	114	0	1	0	1	0	1	1	0	0	1	0	0	0	1	1	0	1	0	1	1	1	1	0	1	0	1	1	1	1	1	1	1	1	1	0	5	2	3	0	3	0	0	0	7	2	4	9	1
41	115	0	0	0	0	0	0	0	0	0	0	0	0	0	0	0	0	0	0	0	0	0	0	0	0	0	0	0	0	0	0	0	0	0	0	0	0	0	0	0	0	0	0	0	0	0	0	0	0
41	116	0	0	0	0	0	0	0	0	0	0	0	0	0	0	0	0	0	0	0	0	0	0	0	0	0	0	0	0	0	0	0	0	0	0	0	0	0	0	0	0	0	0	0	0	0	0	0	0
41	117	0	0	0	0	0	0	0	0	0	0	0	0	0	0	0	0	0	0	0	0	0	0	0	0	0	0	0	0	0	0	0	0	0	0	0	0	0	0	0	0	0	0	0	0	0	0	0	0
41	118	0	0	0	0	0	0	0	0	0	0	0	0	0	0	0	0	0	0	0	0	0	0	0	0	0	0	0	0	0	0	0	0	0	0	0	0	0	0	0	0	0	0	0	0	0	0	0	0
41	119	1	1	1	1	1	1	1	1	1	1	1	1	1	1	1	1	1	1	1	1	1	1	1	1	1	1	1	1	1	1	1	1	1	1	0	4	2	2	0	4	1	1	1	6	1	4	9	2
41	120	0	1	0	0	0	0	0	0	0	1	0	1	0	0	0	1	1	0	1	1	1	1	1	1	1	0	1	1	0	0	1	1	0	1	0	3	0	3	0	1	1	0	0	7	1	4	10	2
41	121	1	0	1	1	0	1	1	1	1	1	1	1	1	0	1	1	1	0	0	1	0	1	0	1	0	0	1	0	0	0	0	1	1	1	0	3	1	2	0	5	0	0	0	5	3	5	9	3
41	122	1	0	1	0	1	1	1	1	1	1	0	1	1	1	1	1	1	1	0	0	0	0	0	0	1	0	1	1	0	1	1	0	1	0	0	4	0	2	0	2	0	2	0	5	0	3	9	2
41	123	1	0	1	1	1	1	1	0	1	1	1	1	0	0	1	1	1	0	0	0	0	0	1	0	0	0	0	0	0	0	1	0	1	1	0	4	1	2	0	5	2	2	0	4	1	3	12	2
41	124	1	0	1	0	1	1	0	1	1	1	0	1	0	1	1	0	0	1	0	0	0	0	0	0	1	0	1	0	0	1	1	1	0	0	0	4	1	2	0	3	1	0	0	5	1	3	9	1
41	125	1	0	0	1	1	1	0	1	1	1	1	1	1	1	1	1	1	1	0	0	0	0	1	0	1	1	0	0	0	0	0	0	1	0	0	4	2	3	0	2	1	0	0	7	2	4	12	0
41	126	1	0	1	1	1	1	0	1	1	1	1	1	0	1	0	1	1	0	1	0	0	1	0	0	0	0	0	0	0	0	0	0	0	0	0	4	1	3	0	2	2	1	0	4	0	1	13	1
41	127	0	0	0	0	0	0	0	0	0	0	0	0	0	0	0	0	0	0	0	0	0	0	0	0	0	0	0	0	0	0	0	0	0	0	0	0	0	0	0	0	0	0	0	0	0	0	0	0
41	128	0	1	0	0	0	0	0	0	1	0	0	1	0	0	0	0	0	0	1	1	0	1	1	0	1	0	1	0	1	0	1	1	0	0	0	4	0	2	0	2	0	1	0	1	3	5	0	4
41	129	0	0	0	0	0	0	0	0	0	0	0	0	0	0	0	0	0	0	0	0	0	0	0	0	0	0	0	0	0	0	0	0	0	0	0	0	0	0	0	0	0	0	0	0	0	0	0	0
41	130	1	1	1	1	1	1	1	1	1	1	1	1	1	1	1	1	1	1	1	1	1	1	1	1	1	1	1	1	1	1	1	1	1	1	0	3	1	2	0	4	1	1	0	4	0	2	10	3
41	131	0	0	0	0	0	0	0	0	0	0	0	0	0	0	0	0	0	0	0	0	0	0	0	0	0	0	0	0	0	0	0	0	0	0	0	0	0	0	0	0	0	0	0	0	0	0	0	0
41	132	1	1	1	1	1	1	1	1	1	1	1	1	1	1	1	1	1	1	1	1	1	1	1	1	1	1	1	1	1	1	1	1	1	1	0	4	4	3	0	4	0	0	0	8	0	2	10	2
41	133	0	0	0	0	0	0	0	0	0	0	0	0	0	0	0	0	0	0	0	0	0	0	0	0	0	0	0	0	0	0	0	0	0	0	0	0	0	0	0	0	0	0	0	0	0	0	0	0
41	134	0	0	0	0	0	0	0	0	0	0	0	0	0	0	0	0	0	0	0	0	0	0	0	0	0	0	0	0	0	0	0	0	0	0	0	0	0	1	0	0	0	0	0	0	0	0	0	0
41	135	1	0	1	1	1	1	0	1	0	0	1	1	1	1	1	1	1	0	0	0	0	0	1	1	0	0	0	1	0	0	0	0	1	0	0	4	0	1	0	4	0	0	0	3	1	3	0	0
41	136	1	0	0	0	1	0	0	1	1	1	1	1	1	0	1	1	1	0	0	0	0	0	1	0	0	0	1	0	0	0	1	0	0	1	0	4	0	1	0	3	1	0	0	8	2	2	12	2
41	137	1	1	1	1	1	1	1	1	1	1	1	1	1	1	1	1	1	1	1	1	1	1	1	1	1	1	1	1	1	1	1	1	1	1	1	4	1	4	0	4	0	0	0	7	3	4	8	2
41	138	1	0	1	1	1	1	1	0	1	1	0	1	1	1	1	0	1	0	0	1	0	0	0	1	0	1	0	0	1	0	0	0	1	0	0	4	1	3	0	4	0	0	1	7	0	4	10	1
41	139	1	1	1	1	1	1	1	1	1	1	1	1	1	1	1	1	1	1	1	1	1	1	1	1	1	1	1	1	1	1	1	1	1	1	0	4	3	2	0	3	2	2	1	9	2	3	10	2
41	140	1	1	1	1	1	1	1	1	1	1	1	1	1	1	1	1	1	1	1	1	1	1	1	1	1	1	1	1	1	1	1	1	1	1	0	4	1	3	1	4	0	2	0	7	1	2	11	1
41	141	1	0	1	1	1	1	0	1	1	1	1	0	1	0	1	0	1	1	0	0	0	0	0	1	0	0	1	1	0	1	0	0	0	0	0	3	1	3	0	4	0	0	0	5	1	4	7	4
41	142	0	1	0	1	0	0	0	1	0	1	0	0	0	0	0	1	1	0	1	0	1	1	0	1	0	1	1	1	1	1	1	1	1	1	0	4	3	3	1	4	0	1	0	5	2	3	12	1
41	143	0	0	0	0	0	0	0	0	0	0	0	0	0	0	0	0	0	0	0	0	0	0	0	0	0	0	0	0	0	0	0	0	0	0	0	0	0	0	0	0	0	0	0	0	0	0	0	0
41	144	1	1	1	1	1	1	1	1	1	1	1	1	1	1	1	1	1	1	1	1	1	1	1	1	1	1	1	1	1	1	1	1	1	1	0	6	0	3	0	4	0	1	0	3	1	2	12	2
41	145	1	1	1	1	1	1	1	1	1	1	1	1	1	1	1	1	1	1	1	1	1	1	1	1	1	1	1	1	1	1	1	1	1	1	0	4	1	2	0	5	0	3	0	7	2	3	9	1
41	146	1	0	1	0	1	0	1	1	1	0	1	1	1	1	1	1	1	0	0	0	0	0	0	0	0	1	1	0	1	1	1	0	1	1	0	4	0	2	0	4	0	1	0	7	2	1	0	0
41	147	1	0	1	1	0	0	1	1	1	0	0	0	1	1	1	0	1	0	0	1	0	0	0	1	0	0	1	0	0	1	0	0	1	0	0	5	1	3	0	5	0	1	0	5	1	4	0	1
41	148	0	1	0	0	0	0	0	0	0	0	0	0	0	0	0	0	0	0	0	1	1	1	1	1	1	1	0	1	1	1	1	0	1	0	0	3	1	4	0	2	0	1	0	6	2	2	0	3
41	149	0	0	0	0	0	0	0	0	0	0	0	0	0	0	0	0	0	0	0	0	0	0	0	0	0	0	0	0	0	0	0	0	0	0	0	0	0	0	0	0	0	0	0	0	0	0	0	0
41	150	0	0	0	0	0	0	0	0	0	0	0	0	0	0	0	0	0	0	0	0	0	0	0	0	0	0	0	0	0	0	0	0	0	0	0	0	0	0	0	0	0	0	0	0	0	0	0	0
41	151	1	1	1	1	1	1	1	1	1	1	1	1	1	1	1	1	1	1	1	1	1	1	1	1	1	1	1	1	1	1	1	1	1	1	0	4	1	3	0	6	3	1	0	8	3	4	12	4
41	152	1	0	1	1	1	1	1	1	1	1	1	0	0	1	1	1	1	0	1	1	0	1	0	0	1	0	0	0	0	0	0	0	0	0	0	4	0	3	0	3	0	0	0	6	0	2	9	3
41	153	0	0	0	0	0	0	0	0	0	0	0	0	0	0	0	0	0	0	0	0	0	0	0	0	0	0	0	0	0	0	0	0	0	0	0	0	0	0	0	0	0	0	0	0	0	0	0	0
41	154	1	0	0	0	1	0	0	1	1	1	1	1	1	0	0	1	0	0	0	0	1	0	0	0	1	0	1	0	0	0	1	0	0	0	0	4	1	2	0	4	1	0	0	7	2	4	9	2
41	155	1	0	1	1	0	1	1	1	1	0	1	1	0	1	0	1	1	1	0	0	1	1	0	0	0	0	0	1	1	0	0	0	0	0	0	3	1	2	0	4	1	1	0	8	0	3	0	2
41	156	1	1	1	1	1	1	1	1	1	1	1	1	1	1	1	1	1	1	1	1	1	1	1	1	1	1	1	1	1	1	1	1	1	1	0	4	1	3	0	4	0	2	0	5	0	3	12	2
41	157	0	1	0	1	0	0	0	0	0	0	1	0	0	0	0	0	0	0	1	1	0	1	0	1	1	0	1	1	1	1	1	1	1	1	0	5	2	2	0	4	1	0	1	7	2	5	0	2
41	158	0	1	0	0	0	0	0	0	0	0	0	0	0	0	0	1	1	0	0	1	1	0	1	0	1	1	1	0	1	1	1	1	1	1	0	3	2	3	0	4	0	0	0	6	1	5	0	2
41	159	0	0	0	0	0	0	0	0	0	0	0	0	0	0	0	0	0	0	0	0	0	0	0	0	0	0	0	0	0	0	0	0	0	0	0	0	0	0	0	0	0	0	0	0	0	0	0	0
41	160	1	0	0	1	0	0	1	1	1	1	0	1	1	1	1	1	1	1	0	0	0	0	0	0	0	0	0	0	1	1	1	0	1	0	0	5	1	2	0	5	0	0	0	6	3	5	8	2
41	161	1	0	0	1	1	1	1	1	1	1	1	1	1	1	1	1	0	1	0	0	0	0	0	0	1	0	0	1	0	0	0	0	0	0	0	3	0	2	0	5	0	0	0	3	2	1	9	1
41	162	1	1	1	1	1	1	1	1	1	1	1	1	1	1	1	1	1	1	1	1	1	1	1	1	1	1	1	1	1	1	1	1	1	1	0	4	3	3	0	4	1	1	0	7	2	3	8	3
41	163	1	1	1	1	1	1	1	1	1	1	1	1	1	1	1	1	1	1	1	1	1	1	1	1	1	1	1	1	1	1	1	1	1	1	0	3	1	3	1	3	1	0	0	6	1	1	9	1
41	164	0	0	0	0	0	0	0	0	0	0	0	0	0	0	0	0	0	0	0	0	0	0	0	0	0	0	0	0	0	0	0	0	0	0	0	0	0	0	0	0	0	0	0	0	0	0	0	0
41	165	1	0	1	1	1	0	1	1	0	1	1	1	0	1	1	0	1	1	0	1	0	0	0	0	0	0	0	1	0	0	0	0	0	0	0	5	1	2	0	2	1	1	0	7	0	1	9	1
41	166	0	1	0	0	0	0	0	0	1	0	0	1	0	0	1	1	1	0	1	1	1	1	1	1	1	1	0	1	1	1	1	1	0	1	0	5	0	4	0	4	1	1	0	10	1	2	0	2
41	167	0	1	1	0	1	0	0	1	1	1	0	0	0	0	1	0	0	1	1	1	1	1	1	1	1	1	0	1	1	1	1	1	1	0	0	4	2	3	0	3	0	0	0	7	2	3	10	3
41	168	1	0	0	1	1	1	1	0	1	1	0	1	0	0	0	1	0	1	0	1	0	0	1	0	0	1	0	1	0	0	0	0	1	0	0	3	1	3	0	2	1	1	0	4	1	2	9	1
41	169	0	0	0	0	0	0	0	0	0	0	0	0	0	0	0	0	0	0	0	0	0	0	0	0	0	0	0	0	0	0	0	0	0	0	0	0	0	0	0	0	0	0	0	0	0	0	0	0
41	170	0	1	0	0	0	0	0	0	0	0	0	0	0	0	0	1	1	0	0	1	1	0	0	0	1	0	1	0	0	1	1	0	1	1	0	4	2	3	0	5	1	0	0	6	1	3	0	0
41	171	1	0	1	1	1	0	1	1	1	1	0	0	1	0	0	1	0	1	0	0	1	0	0	0	1	0	0	0	1	0	0	0	1	0	0	6	0	3	0	5	0	0	0	3	1	6	10	1
41	172	0	0	0	0	0	0	0	0	0	0	0	0	0	0	0	0	0	0	0	0	0	0	0	0	0	0	0	0	0	0	0	0	0	0	0	0	0	0	0	0	0	0	0	0	0	0	0	0
41	173	0	1	1	1	1	0	1	0	1	0	0	0	0	0	0	0	0	0	0	0	1	0	1	1	1	1	1	1	1	1	0	1	1	0	0	5	1	1	0	3	0	1	0	8	3	4	0	3
41	174	1	1	1	1	1	1	1	1	1	1	1	1	1	1	1	1	1	1	1	1	1	1	1	1	1	1	1	1	1	1	1	1	1	1	0	3	1	2	0	5	2	2	0	6	2	5	10	1
41	175	0	1	0	1	0	1	1	0	0	0	0	0	0	0	0	0	1	0	1	1	1	0	1	0	1	1	1	0	0	1	1	1	1	0	0	5	1	3	0	5	1	0	0	6	1	4	0	1
41	176	1	0	0	0	0	0	1	1	1	1	1	1	1	1	1	1	1	1	0	0	1	1	0	0	0	0	0	0	0	0	0	0	0	0	1	4	1	2	0	4	0	2	3	7	4	4	13	1
41	177	1	0	1	1	1	1	0	1	0	1	1	1	0	1	1	1	1	1	0	0	0	0	1	0	0	0	0	0	1	1	0	0	0	1	0	4	1	2	0	3	2	0	0	6	1	3	10	2
41	178	1	0	1	0	1	1	1	0	1	1	1	1	1	1	1	1	1	1	0	0	0	0	0	1	0	1	0	0	1	0	1	0	0	1	0	4	2	3	0	3	1	0	0	5	0	4	8	2
41	179	1	1	1	1	1	1	1	1	1	1	1	1	1	1	1	1	1	1	1	1	1	1	1	1	1	1	1	1	1	1	1	1	1	1	0	4	2	2	0	3	1	1	0	7	1	2	10	1
41	180	0	1	0	0	0	0	0	0	0	0	0	0	1	0	0	0	1	1	1	1	0	1	0	0	1	1	1	1	1	1	0	1	1	1	0	4	0	3	0	3	1	1	0	8	1	2	0	2
41	181	0	1	0	0	1	0	1	0	0	0	0	0	0	0	1	0	0	0	1	1	1	0	1	1	1	1	0	1	1	0	1	1	1	1	0	5	1	3	0	5	0	2	0	8	1	4	0	1
41	182	0	0	0	0	0	0	0	0	0	0	0	0	0	0	0	0	0	0	0	0	0	0	0	0	0	0	0	0	0	0	0	0	0	0	0	0	0	0	0	0	0	0	0	0	0	0	0	0
41	183	1	0	1	0	1	1	1	0	0	1	1	0	1	1	1	0	1	1	0	1	0	0	0	0	1	0	0	0	0	0	0	0	1	0	0	4	0	2	0	3	0	1	0	2	2	2	7	3
41	184	1	1	1	1	1	1	1	1	1	1	1	1	1	1	1	1	1	1	1	1	1	1	1	1	1	1	1	1	1	1	1	1	1	1	0	4	2	4	0	4	2	2	0	5	0	2	7	1
41	185	1	1	1	1	1	1	1	1	1	1	1	1	1	1	1	1	1	1	1	1	1	1	1	1	1	1	1	1	1	1	1	1	1	1	0	4	1	5	0	3	1	0	0	7	1	4	10	1
41	186	1	0	1	0	1	1	0	1	1	1	1	1	1	1	1	0	1	0	0	0	0	0	0	0	1	0	0	0	1	0	0	0	0	0	0	4	1	3	0	4	1	0	0	5	2	2	10	1
41	187	0	0	0	0	0	0	0	0	0	0	0	0	0	0	0	0	0	0	0	0	0	0	0	0	0	0	0	0	0	0	0	0	0	0	0	0	0	0	0	0	0	0	0	0	0	0	0	0
41	188	0	0	0	0	0	0	0	0	0	0	0	0	0	0	0	0	0	0	0	0	0	0	0	0	0	0	0	0	0	0	0	0	0	0	0	0	0	0	0	0	0	0	0	0	0	0	0	0
41	189	0	0	0	0	0	0	0	0	0	0	0	0	0	0	0	0	0	0	0	0	0	0	0	0	0	0	0	0	0	0	0	0	0	0	0	0	0	0	0	0	0	0	0	0	0	0	0	0
41	190	1	0	0	0	1	0	1	1	1	1	1	1	1	1	1	0	0	0	0	0	0	1	0	0	0	0	1	0	1	0	1	1	0	1	0	6	2	2	0	4	1	0	0	8	2	5	10	1
41	191	1	1	1	1	1	1	1	1	1	1	1	1	1	1	1	1	1	1	1	1	1	1	1	1	1	1	1	1	1	1	1	1	1	1	0	4	2	2	0	2	1	1	0	3	0	3	8	2
41	192	0	1	0	0	0	0	0	0	1	0	0	0	0	0	0	1	1	0	1	1	1	0	0	1	1	1	1	1	1	0	1	1	1	1	0	4	1	3	0	3	0	0	0	8	3	2	0	2
41	193	0	1	0	0	1	1	0	1	0	0	0	0	0	0	1	0	0	0	0	1	1	1	0	1	0	1	1	0	0	1	0	1	1	0	0	4	2	2	0	5	0	0	0	7	0	3	0	3
41	194	0	0	0	0	0	0	0	0	0	0	0	0	0	0	0	0	0	0	0	0	0	0	0	0	0	0	0	0	0	0	0	0	0	0	0	0	0	0	0	0	0	0	0	0	0	0	0	0
41	195	1	0	0	1	1	1	1	0	0	1	1	1	1	0	1	1	1	1	0	1	0	0	1	0	0	0	0	0	0	1	1	0	1	1	0	5	2	1	0	3	2	0	0	9	0	2	11	1
41	196	1	0	1	0	1	0	0	1	1	1	1	1	1	1	1	1	1	1	0	0	1	0	0	0	0	0	0	0	0	0	0	1	0	0	0	5	0	2	0	5	0	1	0	7	1	3	11	1
41	197	0	0	0	0	0	0	0	0	0	0	0	0	0	0	0	0	0	0	0	0	0	0	0	0	0	0	0	0	0	0	0	0	0	0	0	0	0	0	0	0	0	0	0	0	0	0	0	0
41	198	1	1	1	1	1	1	1	1	1	1	1	1	1	1	1	1	1	1	1	1	1	1	1	1	1	1	1	1	1	1	1	1	1	1	0	4	1	3	0	7	0	4	0	7	1	3	12	3
41	199	1	0	0	1	1	0	1	1	1	0	1	1	1	0	1	1	1	1	0	1	1	0	1	0	1	0	1	0	1	0	1	0	1	1	0	4	2	4	0	4	1	2	0	6	1	3	0	2
41	200	1	0	1	1	0	1	0	1	1	0	1	1	1	1	0	1	0	0	1	1	1	1	1	1	1	1	0	1	0	1	0	0	1	0	0	4	1	3	0	5	0	2	0	7	3	4	0	3
41	201	0	0	0	0	0	0	0	0	0	0	0	0	0	0	0	0	0	0	0	0	0	0	0	0	0	0	0	0	0	0	0	0	0	0	0	0	0	0	0	0	0	0	0	0	0	0	0	0
41	202	1	0	1	0	1	0	1	1	1	0	0	1	0	1	0	0	1	0	1	0	0	0	0	1	0	0	1	0	0	1	1	0	0	1	0	4	1	3	0	5	0	0	0	8	1	3	0	3
41	203	1	0	1	0	1	1	1	1	1	1	1	1	0	1	1	1	1	1	0	0	0	0	0	0	0	0	0	0	0	0	0	0	0	1	0	3	2	0	0	1	1	0	0	2	1	2	10	4
41	204	1	1	1	1	1	1	1	1	1	1	1	1	1	1	1	1	1	1	1	1	1	1	1	1	1	1	1	1	1	1	1	1	1	1	0	5	0	3	0	3	0	1	0	3	0	2	11	1
41	205	1	1	1	1	1	1	1	1	1	1	1	1	1	1	1	1	1	1	1	1	1	1	1	1	1	1	1	1	1	1	1	1	1	1	0	5	0	2	0	4	0	0	0	4	1	3	9	2
41	206	0	0	0	0	0	0	0	0	0	0	0	0	0	0	0	0	0	0	0	0	0	0	0	0	0	0	0	0	0	0	0	0	0	0	0	0	0	0	0	0	0	0	0	0	0	0	0	0
41	207	0	0	0	0	0	0	0	0	0	0	0	0	0	0	0	0	0	0	0	0	0	0	0	0	0	0	0	0	0	0	0	0	0	0	0	0	0	0	0	0	0	0	0	0	0	0	0	0
41	208	0	0	0	0	0	0	0	0	0	0	0	0	0	0	0	0	0	0	0	0	0	0	0	0	0	0	0	0	0	0	0	0	0	0	0	0	0	0	0	0	0	0	0	0	0	0	0	0
41	209	0	0	0	0	0	0	0	0	0	0	0	0	0	0	0	0	0	0	0	0	0	0	0	0	0	0	0	0	0	0	0	0	0	0	0	0	0	0	0	0	0	0	0	0	0	0	0	0
41	210	1	0	1	1	1	1	1	1	1	0	1	1	0	1	1	1	1	0	0	1	0	0	0	0	0	0	0	0	0	0	0	1	0	0	0	6	0	2	0	3	0	0	2	1	1	4	0	5
41	211	1	1	1	1	1	1	1	1	1	1	1	1	1	1	1	1	1	1	1	1	1	1	1	1	1	1	1	1	1	1	1	1	1	1	0	3	1	2	0	4	3	1	0	4	2	3	9	2
41	212	0	1	0	0	0	1	0	1	1	0	1	0	0	0	0	1	0	0	0	1	1	0	0	1	1	0	1	0	0	1	0	1	1	1	0	3	0	2	0	4	0	0	0	2	2	2	0	1
41	213	1	1	1	1	1	1	1	1	1	1	1	1	1	1	1	1	1	1	1	1	1	1	1	1	1	1	1	1	1	1	1	1	1	1	1	5	1	2	0	3	0	2	0	6	0	2	8	2
41	214	1	1	1	1	1	1	1	1	1	1	1	1	1	1	1	1	1	1	1	1	1	1	1	1	1	1	1	1	1	1	1	1	1	1	0	4	1	3	0	3	1	0	0	6	1	3	9	3
41	215	0	1	0	0	1	1	1	0	0	0	0	0	0	0	0	1	0	0	1	1	1	0	1	0	1	0	1	1	1	1	1	0	0	1	0	2	1	2	0	4	0	0	0	5	2	3	0	0
41	216	0	0	0	0	0	0	0	0	0	0	0	0	0	0	0	0	0	0	0	0	0	0	0	0	0	0	0	0	0	0	0	0	0	0	0	0	0	0	0	0	0	0	0	0	0	0	0	0
41	217	0	1	0	1	1	0	1	0	0	1	0	0	1	0	0	0	0	0	1	0	1	1	0	1	1	1	1	1	1	1	1	1	0	1	0	6	0	5	0	6	0	1	1	7	0	6	11	3
41	218	1	1	1	1	1	1	1	1	1	1	1	1	1	1	1	1	1	1	1	1	1	1	1	1	1	1	1	1	1	1	1	1	1	1	0	4	2	3	0	3	0	0	0	7	0	3	9	3
41	219	1	0	1	0	1	0	1	1	1	0	1	0	1	1	0	1	1	1	0	0	0	0	0	1	0	0	0	1	0	1	0	0	0	0	0	3	0	4	1	4	1	1	0	6	1	1	0	1
41	220	0	0	0	0	0	0	0	0	0	0	0	0	0	0	0	0	0	0	0	0	0	0	0	0	0	0	0	0	0	0	0	0	0	0	0	0	0	0	0	0	0	0	0	0	0	0	0	0
41	221	1	0	1	0	0	1	1	1	1	1	1	1	0	0	1	1	1	1	0	0	1	0	0	0	1	0	0	0	0	0	0	0	0	0	0	4	1	3	0	3	0	2	1	7	1	4	9	1
41	222	1	0	1	1	1	1	1	0	1	1	1	1	1	1	1	1	1	1	0	0	0	0	0	0	0	0	0	1	1	0	0	0	0	0	0	3	2	2	0	1	0	1	0	7	0	2	10	0
41	223	1	0	0	0	1	1	1	1	1	0	1	1	1	1	1	1	1	0	0	0	0	0	1	0	0	0	0	0	0	0	0	0	1	1	0	4	0	3	0	4	1	2	0	6	0	4	0	1
41	224	1	0	1	0	1	1	1	1	1	1	1	1	0	0	1	1	0	0	0	0	0	0	0	0	0	0	0	1	0	0	0	0	0	0	0	3	0	3	0	4	0	1	0	5	1	2	11	1
41	225	0	0	0	0	0	0	0	0	0	0	0	0	0	0	0	0	0	0	0	0	0	0	0	0	0	0	0	0	0	0	0	0	0	0	0	0	0	0	0	0	0	0	0	0	0	0	0	0
41	226	0	1	0	0	1	0	1	0	0	0	0	0	0	1	0	0	0	0	1	0	1	1	1	1	1	1	1	1	1	1	1	0	1	1	0	6	3	3	0	4	0	0	1	6	3	4	0	0
41	227	1	1	1	1	1	1	1	1	1	1	1	1	1	1	1	1	1	1	1	1	1	1	1	1	1	1	1	1	1	1	1	1	1	1	0	4	0	3	0	4	1	0	0	6	0	3	12	1
41	228	1	1	1	1	1	1	1	1	1	1	1	1	1	1	1	1	1	1	1	1	1	1	1	1	1	1	1	1	1	1	1	1	1	1	0	4	1	2	0	6	1	0	0	8	1	2	10	3
41	229	0	1	0	1	0	0	0	0	0	0	0	1	0	1	1	0	0	0	1	1	0	1	0	1	1	1	1	1	1	1	1	1	1	1	0	5	1	3	0	5	0	1	0	8	1	4	0	2
41	230	0	1	0	0	0	0	1	0	0	0	0	0	0	1	0	1	1	0	0	0	1	0	1	0	1	1	1	1	0	1	0	1	1	1	0	4	0	2	0	4	1	0	0	5	1	2	0	4
41	231	0	1	1	1	0	0	0	0	0	0	0	0	0	0	0	1	0	0	1	0	1	1	0	0	1	0	1	1	1	1	1	0	1	0	0	4	0	5	0	5	1	1	0	4	1	5	0	3
41	232	1	0	1	1	0	1	1	0	1	1	1	1	0	1	1	1	1	1	1	0	1	0	0	0	0	1	0	1	0	1	0	0	0	0	0	4	2	2	1	3	1	0	0	5	2	3	10	3
41	233	0	0	0	0	0	0	0	0	0	0	0	0	0	0	0	0	0	0	0	0	0	0	0	0	0	0	0	0	0	0	0	0	0	0	0	0	0	0	0	0	0	0	0	0	0	0	0	0
41	234	0	0	0	0	0	0	0	0	0	0	0	0	0	0	0	0	0	0	0	0	0	0	0	0	0	0	0	0	0	0	0	0	0	0	0	0	0	0	0	0	0	0	0	0	0	0	0	0
41	235	1	0	1	1	1	1	1	1	1	0	1	1	1	1	1	1	1	0	0	0	0	0	0	1	0	0	0	0	1	0	0	0	0	1	0	5	0	2	0	4	0	1	0	7	0	6	0	0
41	236	1	0	1	1	1	1	0	1	1	1	1	1	1	1	1	1	1	1	1	0	0	0	1	0	0	0	1	0	1	0	0	0	0	0	0	3	2	3	0	3	0	1	0	4	0	3	8	1
41	237	1	1	1	1	1	1	1	1	1	1	1	1	1	1	1	1	1	1	1	1	1	1	1	1	1	1	1	1	1	1	1	1	1	1	0	3	1	3	0	4	1	1	0	6	1	3	10	1
41	238	1	1	1	1	1	1	1	1	1	1	1	1	1	1	1	1	1	1	1	1	1	1	1	1	1	1	1	1	1	1	1	1	1	1	0	4	1	3	0	3	0	0	0	6	1	2	9	3
41	239	1	0	1	1	1	1	1	1	1	0	1	0	1	1	0	1	1	1	0	0	0	0	0	1	1	0	0	0	0	1	1	0	0	0	0	5	1	2	0	3	0	1	0	6	1	3	0	2
41	240	1	1	1	1	1	1	1	1	1	1	1	1	1	1	1	1	1	1	1	1	1	1	1	1	1	1	1	1	1	1	1	1	1	1	0	4	2	2	0	2	1	1	0	7	2	2	9	2
41	241	0	0	0	0	0	0	0	0	0	0	0	0	0	0	0	0	0	0	0	0	0	0	0	0	0	0	0	0	0	0	0	0	0	0	0	0	0	0	0	0	0	0	0	0	0	0	0	0
41	242	1	0	1	0	1	1	0	0	1	1	0	0	1	0	1	1	1	0	0	1	1	0	1	0	1	0	0	0	1	0	0	0	0	0	0	5	1	2	0	5	2	1	0	6	1	2	12	2
41	243	1	0	1	0	1	1	1	0	1	1	0	1	1	1	0	1	1	1	0	0	1	0	1	0	0	0	0	0	0	0	0	0	0	0	0	3	1	2	0	4	1	2	1	4	1	3	11	2
41	244	1	0	1	1	1	1	1	0	0	1	1	1	1	0	1	1	1	1	0	0	1	0	1	0	0	1	0	0	0	0	1	0	0	0	0	4	1	3	0	3	1	1	0	5	1	4	12	2
41	245	1	0	1	1	1	1	1	1	1	1	1	1	1	1	1	1	1	0	1	0	0	0	1	1	0	0	0	1	0	0	1	0	0	0	0	2	2	2	0	2	1	1	1	7	1	3	11	0
41	246	1	0	1	1	1	1	1	1	1	0	1	0	1	1	1	0	1	1	0	0	0	0	0	1	0	0	1	1	0	0	0	0	0	0	0	4	2	2	0	3	0	0	0	8	2	3	0	3
41	247	1	1	1	1	1	1	1	1	1	1	1	1	1	1	1	1	1	1	1	1	1	1	1	1	1	1	1	1	1	1	1	1	1	1	0	5	2	4	0	4	0	2	0	6	1	3	9	2
41	248	0	0	0	0	0	0	0	0	0	0	0	0	0	0	0	0	0	0	0	0	0	0	0	0	0	0	0	0	0	0	0	0	0	0	0	0	0	0	0	0	0	0	0	0	0	0	0	0
41	249	1	0	1	1	0	1	1	1	1	0	0	1	0	1	1	1	0	0	1	0	0	0	0	0	0	0	1	0	1	0	0	0	1	0	0	4	1	3	0	3	2	1	0	7	0	5	0	1
41	250	0	0	0	0	0	0	0	0	0	0	0	0	0	0	0	0	0	0	0	0	0	0	0	0	0	0	0	0	0	0	0	0	0	0	0	0	0	0	0	0	0	0	0	0	0	0	0	0
41	251	1	1	1	1	1	1	1	1	1	1	1	1	1	1	1	1	1	1	1	1	1	1	1	1	1	1	1	1	1	1	1	1	1	1	0	4	3	2	1	5	3	2	0	7	0	4	12	0
41	252	1	1	1	1	1	1	1	1	1	1	1	1	1	1	1	1	1	1	1	1	1	1	1	1	1	1	1	1	1	1	1	1	1	1	0	4	3	2	0	2	2	1	0	5	0	2	13	1
41	253	1	0	0	1	0	1	1	0	1	1	1	0	1	1	1	0	1	0	1	0	0	0	0	0	1	1	0	0	0	0	1	0	0	1	0	4	1	2	0	4	1	0	0	7	2	4	12	3
41	254	1	0	1	1	1	1	1	1	0	1	1	0	1	1	1	1	1	0	1	0	1	0	0	1	0	0	1	1	0	1	0	0	0	0	0	5	0	3	0	3	2	0	0	7	1	3	10	2
41	255	0	1	1	0	0	0	0	0	0	0	1	0	0	0	0	1	0	1	1	1	1	1	1	1	1	1	0	1	1	1	0	0	1	1	0	5	1	2	1	4	1	0	0	7	1	5	0	3
41	256	1	1	1	1	1	1	1	1	1	1	1	1	1	1	1	1	1	1	1	1	1	1	1	1	1	1	1	1	1	1	1	1	1	1	0	5	1	3	0	3	0	0	0	6	2	3	10	2
51	1	1	1	1	1	1	1	1	1	1	1	1	1	1	1	1	1	1	1	1	1	1	1	1	1	1	1	1	1	1	1	1	1	1	1	0	4	1	3	0	3	2	0	0	4	1	3	3	2
51	2	0	1	1	0	0	1	0	0	0	0	0	0	0	0	0	0	0	0	1	1	1	1	1	1	1	1	1	1	0	1	0	1	1	1	0	5	1	4	1	2	0	0	0	6	1	3	0	2
51	3	0	1	0	1	1	0	0	0	0	0	0	0	1	1	0	0	0	0	0	0	1	1	0	1	1	1	1	1	0	1	1	1	1	1	0	6	0	3	1	5	1	0	1	2	1	5	0	2
51	4	0	1	1	0	0	0	0	0	0	0	0	0	0	0	0	1	0	0	0	0	0	1	1	1	1	0	1	0	1	0	1	0	0	1	0	4	1	2	0	4	1	0	0	7	1	2	0	0
51	5	0	1	0	0	1	0	0	0	1	0	0	0	1	0	0	0	0	0	1	1	1	0	0	1	0	1	1	1	0	1	1	0	0	1	0	4	0	4	0	4	1	1	0	6	1	3	0	1
51	6	1	0	1	1	1	1	1	1	1	0	1	1	1	1	1	1	0	1	0	0	0	1	0	0	0	1	0	0	0	1	1	0	0	0	0	5	0	2	0	3	0	0	0	10	1	5	0	3
51	7	0	1	0	0	0	1	1	0	0	0	0	0	1	1	0	0	0	1	1	0	0	1	1	1	1	0	1	1	1	0	0	1	1	0	0	4	0	3	0	3	1	0	0	8	1	2	0	1
51	8	1	1	1	1	1	1	1	1	1	1	1	1	1	1	1	1	1	1	1	1	1	1	1	1	1	1	1	1	1	1	1	1	1	1	0	5	1	3	0	3	0	0	0	7	3	4	9	2
51	9	1	0	0	1	1	1	1	1	0	1	1	1	0	1	0	1	0	0	0	1	0	0	1	0	0	0	0	1	0	0	0	0	1	0	0	4	3	3	0	4	1	1	0	5	0	4	10	2
51	10	0	1	0	1	0	0	0	0	0	0	0	0	1	0	0	1	1	1	1	1	1	0	1	1	1	1	1	0	1	1	1	1	1	1	0	4	1	2	0	4	0	0	0	5	1	5	0	3
51	11	1	1	1	1	1	1	1	1	1	1	1	1	1	1	1	1	1	1	1	1	1	1	1	1	1	1	1	1	1	1	1	1	1	1	0	5	1	3	0	2	1	0	0	10	2	2	9	4
51	12	1	0	0	0	1	0	1	1	1	0	1	1	0	1	1	1	1	1	1	0	0	0	0	0	1	1	0	0	1	1	0	0	0	0	0	4	1	2	0	3	1	0	0	9	0	3	0	2
51	13	0	1	1	0	0	0	0	1	0	0	0	1	0	0	0	1	0	0	1	1	1	0	0	0	0	1	1	1	1	1	0	1	0	0	0	4	1	3	0	4	1	0	0	3	0	3	0	2
51	14	0	0	0	0	0	0	0	0	0	0	0	0	0	0	0	0	0	0	0	0	0	0	0	0	0	0	0	0	0	0	0	0	0	0	0	0	0	0	0	0	0	0	0	0	0	0	0	0
51	15	0	0	0	0	0	0	0	0	0	0	0	0	0	0	0	0	0	0	0	0	0	0	0	0	0	0	0	0	0	0	0	0	0	0	0	0	0	0	0	0	0	0	0	0	0	0	0	0
51	16	0	1	1	0	1	0	1	0	0	0	1	1	1	0	0	0	0	0	0	1	1	1	1	1	0	1	1	0	0	1	1	1	0	1	0	6	3	2	0	4	1	1	0	8	3	5	0	2
51	17	0	1	0	0	0	0	0	0	0	0	0	1	0	0	0	1	0	0	1	1	0	0	1	0	0	1	0	0	1	0	0	0	0	0	0	3	0	2	0	4	1	0	0	3	1	4	0	1
51	18	1	0	1	1	1	0	1	1	1	1	1	1	1	1	0	1	0	1	1	0	0	1	1	0	0	0	0	0	0	0	0	0	0	1	0	4	1	4	0	5	1	1	0	9	3	3	8	3
51	19	0	0	0	0	0	0	0	0	0	0	0	0	0	0	0	0	0	0	0	0	0	0	0	0	0	0	0	0	0	0	0	0	0	0	0	0	0	0	0	0	0	0	0	0	0	0	0	0
51	20	1	1	1	1	1	1	1	1	1	1	1	1	1	1	1	1	1	1	1	1	1	1	1	1	1	1	1	1	1	1	1	1	1	1	0	5	2	4	0	5	0	2	0	7	0	7	9	3
51	21	0	0	0	0	0	0	0	0	0	0	0	0	0	0	0	0	0	0	0	0	0	0	0	0	0	0	0	0	0	0	0	0	0	0	0	0	0	0	0	0	0	0	0	0	0	0	0	0
51	22	1	0	1	1	1	1	1	1	1	1	1	1	0	0	1	1	0	1	1	0	0	0	0	0	0	0	0	0	1	0	1	0	0	0	0	5	3	4	0	4	0	2	0	9	1	5	11	3
51	23	1	1	1	1	1	1	1	1	1	1	1	1	1	1	1	1	1	1	1	1	1	1	1	1	1	1	1	1	1	1	1	1	1	1	0	5	1	3	0	3	0	2	0	7	0	3	12	2
51	24	0	1	0	0	0	0	0	0	1	1	1	0	0	1	0	1	1	0	0	0	1	0	0	0	1	1	1	1	1	1	0	1	1	1	0	5	1	3	0	3	0	0	0	6	1	2	10	1
51	25	1	0	1	1	0	1	1	0	1	1	1	1	1	1	1	1	0	1	0	0	0	0	0	1	1	1	0	0	0	0	1	1	0	0	0	5	3	2	0	4	0	0	0	7	1	3	9	3
51	26	1	0	1	1	1	0	1	1	1	0	0	1	1	0	0	1	1	1	0	0	0	1	0	0	1	1	0	0	0	0	1	0	1	0	0	6	1	2	0	3	0	1	0	7	0	2	0	2
51	27	1	0	0	1	1	1	1	0	1	1	1	1	1	1	1	1	1	1	0	0	0	0	0	0	0	1	0	0	0	1	1	0	0	0	0	4	1	5	0	4	0	1	0	7	1	4	11	2
51	28	0	0	0	0	0	0	0	0	0	0	0	0	0	0	0	0	0	0	0	0	0	0	0	0	0	0	0	0	0	0	0	0	0	0	0	0	0	0	0	0	0	0	0	0	0	0	0	0
51	29	1	1	1	1	1	1	1	1	1	1	1	1	1	1	1	1	1	1	1	1	1	1	1	1	1	1	1	1	1	1	1	1	1	1	0	5	2	4	0	3	0	1	0	6	1	3	10	1
51	30	1	0	1	1	1	1	1	1	0	1	1	1	1	1	0	1	1	1	1	0	0	0	1	1	0	0	1	1	0	1	0	1	0	0	0	4	0	3	0	4	1	1	0	6	3	6	9	1
51	31	1	0	0	0	1	1	1	1	1	0	1	1	1	1	1	1	0	1	1	0	0	0	0	0	0	0	0	0	0	0	0	1	0	0	0	4	0	3	0	2	1	0	0	6	0	4	0	2
51	32	0	1	0	1	1	0	1	0	0	0	0	0	1	1	0	1	0	0	1	1	1	1	1	1	0	0	0	0	1	1	1	1	1	1	0	4	1	2	0	4	2	0	0	6	1	7	0	2
51	33	1	0	1	1	0	1	1	1	0	1	1	0	1	1	1	1	1	1	1	0	0	0	0	0	0	0	0	0	0	0	1	0	0	0	0	5	1	2	0	3	0	0	0	5	1	5	10	1
51	34	1	0	1	1	1	1	1	1	0	1	0	1	1	1	1	1	1	1	1	0	1	0	0	0	0	1	0	1	0	0	0	1	1	0	0	5	2	4	0	4	0	1	0	6	0	5	10	1
51	35	1	0	1	1	1	0	1	1	1	1	1	1	0	0	0	1	1	1	0	0	0	0	1	0	0	0	0	0	0	1	1	1	1	0	0	4	2	2	0	6	0	0	0	6	2	4	11	2
51	36	1	1	1	1	1	1	1	1	1	1	1	1	1	1	1	1	1	1	1	1	1	1	1	1	1	1	1	1	1	1	1	1	1	1	0	3	1	3	0	5	1	1	0	6	2	4	12	2
51	37	1	1	1	1	1	1	1	1	1	1	1	1	1	1	1	1	1	1	1	1	1	1	1	1	1	1	1	1	1	1	1	1	1	1	0	4	0	4	0	3	0	2	0	8	0	4	8	3
51	38	0	0	0	0	0	0	0	0	0	0	0	0	0	0	0	0	0	0	0	0	0	0	0	0	0	0	0	0	0	0	0	0	0	0	0	0	0	0	0	0	0	0	0	0	0	0	0	0
51	39	0	0	0	0	0	0	0	0	0	0	0	0	0	0	0	0	0	0	0	0	0	0	0	0	0	0	0	0	0	0	0	0	0	0	0	2	0	0	0	1	0	0	0	3	2	2	0	1
51	40	0	1	0	0	0	0	0	0	0	1	1	1	0	0	1	0	0	0	1	1	0	1	0	1	1	0	1	1	1	1	1	1	1	0	1	3	2	2	0	4	0	0	0	3	0	2	12	3
51	41	1	1	1	1	1	1	1	1	1	1	1	1	1	1	1	1	1	1	1	1	1	1	1	1	1	1	1	1	1	1	1	1	1	1	0	4	1	2	0	5	1	0	0	3	1	4	13	2
51	42	0	0	0	0	0	0	0	0	0	0	0	0	0	0	0	0	0	0	0	0	0	0	0	0	0	0	0	0	0	0	0	0	0	0	0	0	0	0	0	0	0	0	0	0	0	0	0	0
51	43	0	1	0	1	0	0	0	0	0	0	0	1	0	0	0	1	0	0	0	0	1	1	0	1	1	1	1	0	1	0	1	1	1	1	0	5	1	4	0	5	0	0	0	8	1	5	0	1
51	44	1	0	1	1	1	1	1	1	0	1	1	1	0	0	1	1	1	1	1	0	0	1	0	0	0	0	0	0	0	0	0	1	1	0	0	5	1	3	0	4	1	0	0	7	0	2	8	2
51	45	0	0	0	0	0	0	0	0	0	0	0	0	0	0	0	0	0	0	0	0	0	0	0	0	0	0	0	0	0	0	0	0	0	0	0	0	0	0	0	0	0	0	0	0	0	0	0	0
51	46	0	1	0	1	1	1	1	1	0	0	0	0	0	1	1	1	1	0	1	1	1	1	1	0	1	1	0	1	0	1	1	0	1	1	0	5	1	3	0	4	0	0	0	8	1	5	0	0
51	47	0	1	0	0	0	1	0	1	1	1	1	0	0	1	0	0	0	0	0	1	1	1	0	1	0	1	0	0	1	1	1	0	1	1	0	5	0	4	0	4	0	2	0	3	1	3	9	2
51	48	1	0	1	0	1	1	1	1	1	1	0	1	1	1	0	1	1	0	0	0	0	0	0	0	0	0	0	0	0	1	0	1	0	1	0	4	0	2	0	2	0	2	0	5	2	4	5	1
51	49	0	0	0	0	0	0	0	0	0	0	0	0	0	0	0	0	0	0	0	0	0	0	0	0	0	0	0	0	0	0	0	0	0	0	0	0	0	0	0	0	0	0	0	0	0	0	0	0
51	50	0	1	1	0	0	0	1	1	0	0	0	0	0	1	0	0	1	0	0	1	0	1	1	1	1	1	1	1	1	0	1	1	1	0	0	4	0	1	0	4	0	0	1	7	1	6	0	1
51	51	1	1	1	1	1	1	1	1	1	1	1	1	1	1	1	1	1	1	1	1	1	1	1	1	1	1	1	1	1	1	1	1	1	1	0	4	1	3	0	4	2	1	0	5	0	3	9	1
51	52	0	0	0	0	0	0	0	0	0	0	0	0	0	0	0	0	0	0	0	0	0	0	0	0	0	0	0	0	0	0	0	0	0	0	0	0	0	0	0	0	0	0	0	0	0	0	0	0
51	53	0	0	0	0	0	0	0	0	0	0	0	0	0	0	0	0	0	0	0	0	0	0	0	0	0	0	0	0	0	0	0	0	0	0	0	0	0	0	0	0	0	0	0	0	0	0	0	0
51	54	1	0	0	1	1	1	1	1	1	1	1	1	1	1	0	1	1	1	1	0	1	0	0	0	0	0	0	0	0	0	0	0	0	0	0	5	2	3	0	5	0	0	0	7	1	4	9	2
51	55	0	1	0	0	0	1	1	1	0	1	0	1	0	1	0	0	0	0	0	1	1	1	1	0	0	1	1	1	1	1	0	1	1	1	0	4	0	2	0	2	0	0	1	7	3	3	10	1
51	56	0	1	1	0	0	0	0	0	0	0	1	1	0	0	0	0	0	0	1	0	1	1	1	1	0	1	1	1	1	1	0	1	1	1	0	5	1	3	1	3	1	3	1	3	1	2	0	1
51	57	1	0	1	1	1	1	1	1	0	1	1	0	1	1	1	1	1	1	0	0	0	0	0	0	0	0	1	0	0	1	1	1	0	0	0	4	1	3	0	2	3	0	0	5	2	3	10	2
51	58	0	1	0	0	0	0	0	0	0	0	1	0	0	0	0	0	1	0	1	0	1	0	1	1	1	1	1	1	1	1	1	1	1	1	0	4	3	2	0	3	1	1	0	6	2	5	0	1
51	59	0	0	0	0	0	0	0	0	0	0	0	0	0	0	0	0	0	0	0	0	0	0	0	0	0	0	0	0	0	0	0	0	0	0	0	0	0	0	0	0	0	0	0	0	0	0	0	0
51	60	1	0	1	1	1	1	0	1	0	0	1	1	1	1	1	0	1	0	1	0	0	0	0	0	1	0	0	0	1	1	1	1	0	0	0	5	2	2	0	3	0	0	0	3	1	3	0	2
51	61	0	0	0	0	0	0	0	0	0	0	0	0	0	0	0	0	0	0	0	0	0	0	0	0	0	0	0	0	0	0	0	0	0	0	0	0	0	0	0	0	0	0	0	0	0	0	0	0
51	62	0	1	0	0	1	1	0	1	1	0	0	0	1	0	0	0	0	1	1	1	0	0	1	1	1	1	1	0	1	0	0	1	1	1	0	3	0	2	0	4	1	2	0	7	0	3	0	0
51	63	0	0	0	0	0	0	0	0	0	0	0	0	0	0	0	0	0	0	0	0	0	0	0	0	0	0	0	0	0	0	0	0	0	0	0	0	0	0	0	0	0	0	0	0	0	0	0	0
51	64	1	0	0	1	1	1	1	1	1	1	1	1	0	1	1	1	0	0	0	1	0	1	0	0	0	0	1	0	0	0	0	0	0	0	0	4	1	3	0	4	0	1	1	4	0	3	10	1
51	65	0	1	1	0	0	0	0	0	0	0	0	0	1	0	0	1	0	1	1	1	1	1	1	1	1	1	1	0	1	1	0	1	0	0	0	3	1	2	0	2	1	0	0	5	1	6	0	2
51	66	1	0	1	0	1	0	1	0	1	1	1	1	1	1	1	1	1	0	0	0	0	1	1	0	0	1	0	0	0	0	0	1	0	0	0	3	1	3	0	4	0	0	0	6	2	2	8	2
51	67	0	0	0	0	0	0	0	0	0	0	0	0	0	0	0	0	0	0	0	0	0	0	0	0	0	0	0	0	0	0	0	0	0	0	0	0	0	0	0	0	0	0	0	0	0	1	0	0
51	68	0	0	0	0	0	0	0	0	0	0	0	0	0	0	0	0	0	0	0	0	0	0	0	0	0	0	0	0	0	0	0	0	0	0	0	0	0	0	0	0	0	0	0	0	0	0	0	0
51	69	1	1	1	1	1	1	1	1	1	1	1	1	1	1	1	1	1	1	1	1	1	1	1	1	1	1	1	1	1	1	1	1	1	1	0	3	0	3	0	4	2	3	0	6	2	4	11	2
51	70	1	0	0	1	0	1	1	0	1	0	0	1	1	0	1	1	1	1	0	1	0	0	0	0	0	0	1	0	0	0	0	0	0	1	0	5	0	2	0	4	1	1	1	4	2	5	0	2
51	71	1	1	1	1	1	1	1	1	1	1	1	1	1	1	1	1	1	1	1	1	1	1	1	1	1	1	1	1	1	1	1	1	1	1	0	4	2	3	0	3	2	1	0	6	1	3	9	2
51	72	1	0	1	1	1	0	1	1	1	1	1	1	1	0	0	0	1	0	0	0	0	0	0	0	0	0	0	0	0	0	1	0	0	0	0	5	0	2	0	3	0	0	0	6	0	4	10	3
51	73	0	0	0	0	0	0	0	0	0	0	0	0	0	0	0	0	0	0	0	0	0	0	0	0	0	0	0	0	0	0	0	0	0	0	0	0	0	0	0	0	0	0	0	0	0	0	0	0
51	74	0	1	0	0	0	0	0	1	1	0	0	0	0	0	1	0	0	1	1	1	1	1	1	1	1	1	1	1	1	1	1	1	0	0	0	5	2	4	0	2	0	0	0	4	1	5	0	3
51	75	0	1	0	0	0	0	0	0	0	1	0	0	0	0	1	0	0	0	1	1	0	0	1	1	1	0	1	1	1	1	1	0	0	1	0	3	0	2	1	2	0	0	0	5	0	4	11	1
51	76	1	1	1	1	1	1	1	1	1	1	1	1	1	1	1	1	1	1	1	1	1	1	1	1	1	1	1	1	1	1	1	1	1	1	0	4	1	1	1	3	1	3	0	6	0	3	8	1
51	77	0	0	0	0	0	0	0	0	0	0	0	0	0	0	0	0	0	0	0	0	0	0	0	0	0	0	0	0	0	0	0	0	0	0	0	0	0	0	0	0	0	0	0	0	0	0	0	0
51	78	1	0	1	0	0	1	1	0	0	1	1	0	1	1	1	0	1	1	0	0	0	0	0	0	0	1	1	1	0	0	1	0	0	0	0	4	2	3	0	3	1	0	1	6	1	2	8	0
51	79	0	0	0	0	0	0	0	0	0	0	0	0	0	0	0	0	0	0	0	0	0	0	0	0	0	0	0	0	0	0	0	0	0	0	0	0	0	0	0	0	0	0	0	0	0	0	0	0
51	80	1	1	1	1	1	1	1	1	1	1	1	1	1	1	1	1	1	1	1	1	1	1	1	1	1	1	1	1	1	1	1	1	1	1	0	6	2	3	0	4	0	0	0	3	2	3	9	4
51	81	0	1	1	0	0	0	0	0	1	0	0	0	0	1	0	1	0	0	1	1	1	1	1	0	1	0	1	1	1	1	1	1	1	0	0	4	0	3	0	3	1	0	0	5	1	3	0	1
51	82	1	0	1	1	1	1	1	1	1	1	0	1	1	1	1	1	1	1	0	0	0	1	0	1	1	0	1	0	0	0	0	0	0	0	0	4	0	4	0	5	0	0	1	7	2	6	13	4
51	83	1	1	1	1	1	1	1	1	1	1	1	1	1	1	1	1	1	1	1	1	1	1	1	1	1	1	1	1	1	1	1	1	1	1	1	4	3	2	0	3	1	1	0	6	0	3	10	2
51	84	1	0	1	1	1	1	1	0	0	1	1	1	0	0	1	0	1	1	0	0	0	0	0	1	0	0	0	0	1	0	0	0	0	0	0	4	2	2	1	3	1	0	0	6	1	4	10	1
51	85	1	0	1	1	1	1	0	0	0	1	1	1	1	1	1	1	1	1	0	1	0	0	0	1	1	0	0	1	0	0	0	0	0	1	0	3	2	2	0	4	1	1	0	5	0	3	8	2
51	86	1	1	1	1	1	1	1	1	1	1	1	1	1	1	1	1	1	1	1	1	1	1	1	1	1	1	1	1	1	1	1	1	1	1	0	3	1	2	0	3	1	0	0	5	0	1	11	2
51	87	0	1	1	0	0	0	0	0	0	1	1	0	1	1	0	1	0	0	1	1	0	1	1	0	1	0	1	1	1	1	1	1	1	1	0	4	1	3	0	4	1	0	0	7	0	3	9	3
51	88	1	1	1	1	1	1	1	1	1	1	1	1	1	1	1	1	1	1	1	1	1	1	1	1	1	1	1	1	1	1	1	1	1	1	0	4	1	2	0	3	0	0	0	6	1	2	6	2
51	89	1	1	1	1	1	1	1	1	1	1	1	1	1	1	1	1	1	1	1	1	1	1	1	1	1	1	1	1	1	1	1	1	1	1	0	3	2	3	0	3	2	0	0	8	1	2	10	1
51	90	0	0	0	0	0	0	0	0	0	0	0	0	0	0	0	0	0	0	0	0	0	0	0	0	0	0	0	0	0	0	0	0	0	0	0	0	0	0	0	0	0	0	0	0	0	0	0	0
51	91	1	0	1	0	0	1	0	1	1	1	1	0	0	1	1	1	1	1	0	0	0	0	0	0	0	0	0	0	0	1	0	0	1	1	0	5	1	2	0	5	0	1	0	4	2	5	9	5
51	92	0	1	1	1	0	1	0	1	0	0	1	0	0	0	0	1	1	0	1	1	0	1	1	1	0	0	1	1	0	1	1	1	1	1	0	4	0	4	0	4	1	0	0	6	2	4	0	2
51	93	1	1	1	1	1	1	1	1	1	1	1	1	1	1	1	1	1	1	1	1	1	1	1	1	1	1	1	1	1	1	1	1	1	1	0	4	3	2	0	4	2	0	0	5	1	3	6	3
51	94	0	1	0	1	0	1	0	1	0	0	1	1	0	0	0	1	1	0	1	1	1	1	1	0	1	1	1	1	1	1	0	0	1	1	0	4	1	3	0	3	1	1	0	7	1	3	0	1
51	95	0	1	0	1	0	0	0	0	0	0	0	0	0	1	0	0	0	0	0	1	1	1	1	1	1	1	1	1	1	1	0	0	0	1	0	6	1	3	0	4	1	1	0	4	2	5	0	2
51	96	1	0	1	1	0	0	1	1	1	1	1	0	1	1	1	1	1	1	0	0	0	0	0	0	0	0	0	1	1	0	1	1	0	0	0	4	1	3	0	4	1	2	0	7	2	4	9	2
51	97	0	0	0	0	0	0	0	0	0	0	0	0	0	0	0	0	0	0	0	0	0	0	0	0	0	0	0	0	0	0	0	0	0	0	0	0	0	0	0	0	0	0	0	0	0	0	0	0
51	98	1	0	0	1	0	0	1	1	1	0	1	0	1	1	1	1	1	0	0	1	0	0	0	0	0	1	0	0	0	0	1	0	0	1	0	3	0	3	0	5	0	0	0	6	0	3	0	1
51	99	0	0	0	0	0	0	0	0	0	0	0	0	0	0	0	0	0	0	0	0	0	0	0	0	0	0	0	0	0	0	0	0	0	0	0	0	0	0	0	0	0	0	0	0	0	0	0	0
51	100	1	0	0	1	1	0	1	1	0	1	1	1	0	1	0	0	1	1	0	0	1	1	0	0	0	0	0	0	0	0	0	0	0	0	0	4	0	2	0	4	0	0	0	5	1	2	10	1
51	101	1	0	1	1	1	1	1	1	1	1	1	0	1	1	1	0	0	1	1	1	0	0	0	0	0	1	0	0	0	1	0	1	0	0	0	4	0	2	0	4	1	0	0	6	0	4	9	2
51	102	1	1	1	1	1	1	1	1	1	1	1	1	1	1	1	1	1	1	1	1	1	1	1	1	1	1	1	1	1	1	1	1	1	1	0	3	1	2	0	3	0	3	0	4	4	3	11	0
51	103	1	1	1	1	1	1	1	1	1	1	1	1	1	1	1	1	1	1	1	1	1	1	1	1	1	1	1	1	1	1	1	1	1	1	0	3	0	3	0	3	2	0	0	6	1	1	12	3
51	104	1	1	1	1	1	1	1	1	1	1	1	1	1	1	1	1	1	1	1	1	1	1	1	1	1	1	1	1	1	1	1	1	1	1	1	4	2	2	0	4	0	1	0	4	1	4	11	2
51	105	1	1	1	1	1	1	1	1	1	1	1	1	1	1	1	1	1	1	1	1	1	1	1	1	1	1	1	1	1	1	1	1	1	1	0	3	1	2	0	4	1	1	0	5	2	5	11	4
51	106	0	0	0	0	0	0	0	0	0	0	0	0	0	0	0	0	0	0	0	0	0	0	0	0	0	0	0	0	0	0	0	0	0	0	0	0	0	0	0	0	0	0	0	0	0	0	0	0
51	107	1	0	0	1	1	0	1	0	1	1	1	0	1	0	1	1	1	1	0	0	0	0	1	0	0	0	1	0	1	0	0	1	1	0	0	4	2	1	0	5	0	1	0	7	0	4	10	2
51	108	0	0	0	0	0	0	0	0	0	0	0	0	0	0	0	0	0	0	0	0	0	0	0	0	0	0	0	0	0	0	0	0	0	0	0	0	0	0	0	0	0	0	0	0	0	0	0	0
51	109	0	1	1	0	1	0	0	1	0	0	0	0	0	0	0	1	0	0	0	1	1	1	1	0	1	1	1	1	1	1	1	1	1	1	0	4	1	2	0	4	0	1	0	4	1	3	0	1
51	110	0	0	0	0	0	0	0	0	0	0	0	0	0	0	0	0	0	0	0	0	0	0	0	0	0	0	0	0	0	0	0	0	0	0	0	0	0	0	0	0	0	0	0	0	0	0	0	0
51	111	0	0	0	0	0	0	0	0	0	0	0	0	0	0	0	0	0	0	0	0	0	0	0	0	0	0	0	0	0	0	0	0	0	0	0	0	0	0	0	0	0	0	0	0	0	0	0	0
51	112	1	1	1	1	1	1	1	1	1	1	1	1	1	1	1	1	1	1	1	1	1	1	1	1	1	1	1	1	1	1	1	1	1	1	0	4	2	3	0	6	1	1	0	6	0	3	10	3
51	113	1	0	1	1	0	1	1	0	1	1	1	1	1	1	1	1	1	0	0	1	0	1	0	0	0	0	0	0	0	0	0	1	0	1	0	4	1	2	0	5	0	2	1	7	2	4	9	2
51	114	0	1	0	1	0	1	1	0	0	1	0	0	0	1	1	0	1	0	1	1	1	1	0	1	0	1	1	1	1	1	1	1	1	1	0	5	3	3	0	5	1	3	0	6	0	3	9	4
51	115	0	0	0	0	0	0	0	0	0	0	0	0	0	0	0	0	0	0	0	0	0	0	0	0	0	0	0	0	0	0	0	0	0	0	0	0	0	0	0	0	0	0	0	0	0	0	0	0
51	116	0	0	0	0	0	0	0	0	0	0	0	0	0	0	0	0	0	0	0	0	0	0	0	0	0	0	0	0	0	0	0	0	0	0	0	0	0	0	0	0	0	0	0	0	0	0	0	0
51	117	0	0	0	0	0	0	0	0	0	0	0	0	0	0	0	0	0	0	0	0	0	0	0	0	0	0	0	0	0	0	0	0	0	0	0	0	0	0	0	0	0	0	0	0	0	0	0	0
51	118	0	0	0	0	0	0	0	0	0	0	0	0	0	0	0	0	0	0	0	0	0	0	0	0	0	0	0	0	0	0	0	0	0	0	0	2	1	2	0	4	0	2	0	5	1	2	0	0
51	119	1	1	1	1	1	1	1	1	1	1	1	1	1	1	1	1	1	1	1	1	1	1	1	1	1	1	1	1	1	1	1	1	1	1	0	3	3	2	0	3	0	2	0	3	0	1	8	1
51	120	0	1	0	0	0	0	0	0	0	1	0	1	0	0	0	1	1	0	1	1	1	1	1	1	1	0	1	1	0	0	1	1	0	1	0	4	0	3	0	3	2	0	0	6	2	4	9	1
51	121	1	0	1	1	0	1	1	1	1	1	1	1	1	0	1	1	1	0	0	1	0	1	0	1	0	0	1	0	0	0	0	1	1	1	0	3	0	3	0	4	0	0	0	6	2	4	8	4
51	122	1	0	1	0	1	1	1	1	1	1	0	1	1	1	1	1	1	1	0	0	0	0	0	0	1	0	1	1	0	1	1	0	1	0	0	3	0	2	0	3	0	0	0	5	2	5	11	1
51	123	1	0	1	1	1	1	1	0	1	1	1	1	0	0	1	1	1	0	0	0	0	0	1	0	0	0	0	0	0	0	1	0	1	1	0	4	2	2	0	2	0	1	0	5	1	3	8	2
51	124	1	0	1	0	1	1	0	1	1	1	0	1	0	1	1	0	0	1	0	0	0	0	0	0	1	0	1	0	0	1	1	1	0	0	0	3	0	2	0	3	1	0	0	6	1	2	8	2
51	125	1	0	0	1	1	1	0	1	1	1	1	1	1	1	1	1	1	1	0	0	0	0	1	0	1	1	0	0	0	0	0	0	1	0	0	3	2	2	0	3	0	2	0	4	2	2	7	1
51	126	1	0	1	1	1	1	0	1	1	1	1	1	0	1	0	1	1	0	1	0	0	1	0	0	0	0	0	0	0	0	0	0	0	0	0	3	0	4	0	5	0	1	0	4	0	2	9	3
51	127	0	0	0	0	0	0	0	0	0	0	0	0	0	0	0	0	0	0	0	0	0	0	0	0	0	0	0	0	0	0	0	0	0	0	0	0	0	0	0	0	0	0	0	0	0	0	0	0
51	128	0	1	0	0	0	0	0	0	1	0	0	1	0	0	0	0	0	0	1	1	0	1	1	0	1	0	1	0	1	0	1	1	0	0	0	5	0	3	0	3	1	1	0	0	2	4	0	1
51	129	0	0	0	0	0	0	0	0	0	0	0	0	0	0	0	0	0	0	0	0	0	0	0	0	0	0	0	0	0	0	0	0	0	0	0	0	0	0	0	0	0	0	0	0	0	0	0	0
51	130	1	1	1	1	1	1	1	1	1	1	1	1	1	1	1	1	1	1	1	1	1	1	1	1	1	1	1	1	1	1	1	1	1	1	0	4	2	3	0	3	2	0	0	7	1	3	10	4
51	131	0	0	0	0	0	0	0	0	0	0	0	0	0	0	0	0	0	0	0	0	0	0	0	0	0	0	0	0	0	0	0	0	0	0	0	0	0	0	0	0	0	0	0	0	0	0	0	0
51	132	1	1	1	1	1	1	1	1	1	1	1	1	1	1	1	1	1	1	1	1	1	1	1	1	1	1	1	1	1	1	1	1	1	1	0	4	1	3	0	4	0	0	0	7	1	1	11	2
51	133	0	0	0	0	0	0	0	0	0	0	0	0	0	0	0	0	0	0	0	0	0	0	0	0	0	0	0	0	0	0	0	0	0	0	0	0	0	0	0	0	0	0	0	0	0	0	0	0
51	134	0	0	0	0	0	0	0	0	0	0	0	0	0	0	0	0	0	0	0	0	0	0	0	0	0	0	0	0	0	0	0	0	0	0	0	0	0	0	0	0	0	0	0	0	0	0	0	0
51	135	1	0	1	1	1	1	0	1	0	0	1	1	1	1	1	1	1	0	0	0	0	0	1	1	0	0	0	1	0	0	0	0	1	0	0	4	0	5	0	3	2	0	0	5	2	4	0	1
51	136	1	0	0	0	1	0	0	1	1	1	1	1	1	0	1	1	1	0	0	0	0	0	1	0	0	0	1	0	0	0	1	0	0	1	0	4	2	2	0	3	0	0	1	6	0	2	8	0
51	137	1	1	1	1	1	1	1	1	1	1	1	1	1	1	1	1	1	1	1	1	1	1	1	1	1	1	1	1	1	1	1	1	1	1	0	4	1	2	0	4	0	0	0	5	2	3	9	4
51	138	1	0	1	1	1	1	1	0	1	1	0	1	1	1	1	0	1	0	0	1	0	0	0	1	0	1	0	0	1	0	0	0	1	0	0	3	1	2	0	4	1	2	1	6	0	3	13	0
51	139	1	1	1	1	1	1	1	1	1	1	1	1	1	1	1	1	1	1	1	1	1	1	1	1	1	1	1	1	1	1	1	1	1	1	1	3	1	4	0	4	0	0	0	4	2	3	8	2
51	140	1	1	1	1	1	1	1	1	1	1	1	1	1	1	1	1	1	1	1	1	1	1	1	1	1	1	1	1	1	1	1	1	1	1	0	4	1	3	0	3	1	2	0	8	3	4	11	2
51	141	1	0	1	1	1	1	0	1	1	1	1	0	1	0	1	0	1	1	0	0	0	0	0	1	0	0	1	1	0	1	0	0	0	0	0	3	1	3	0	3	0	1	0	4	1	4	10	1
51	142	0	1	0	1	0	0	0	1	0	1	0	0	0	0	0	1	1	0	1	0	1	1	0	1	0	1	1	1	1	1	1	1	1	1	0	5	1	3	0	4	0	1	0	9	1	4	10	2
51	143	0	0	0	0	0	0	0	0	0	0	0	0	0	0	0	0	0	0	0	0	0	0	0	0	0	0	0	0	0	0	0	0	0	0	0	0	0	0	0	0	0	0	0	0	0	0	0	0
51	144	1	1	1	1	1	1	1	1	1	1	1	1	1	1	1	1	1	1	1	1	1	1	1	1	1	1	1	1	1	1	1	1	1	1	0	4	0	5	0	5	0	0	0	7	1	4	11	1
51	145	1	1	1	1	1	1	1	1	1	1	1	1	1	1	1	1	1	1	1	1	1	1	1	1	1	1	1	1	1	1	1	1	1	1	0	4	2	3	0	4	0	0	0	7	1	4	10	4
51	146	1	0	1	0	1	0	1	1	1	0	1	1	1	1	1	1	1	0	0	0	0	0	0	0	0	1	1	0	1	1	1	0	1	1	0	4	0	3	0	3	1	2	0	5	1	2	0	1
51	147	1	0	1	1	0	0	1	1	1	0	0	0	1	1	1	0	1	0	0	1	0	0	0	1	0	0	1	0	0	1	0	0	1	0	0	4	2	2	0	6	0	1	1	7	0	4	0	2
51	148	0	1	0	0	0	0	0	0	0	0	0	0	0	0	0	0	0	0	0	1	1	1	1	1	1	1	0	1	1	1	1	0	1	0	0	3	0	2	0	4	2	1	0	8	1	3	0	3
51	149	0	0	0	0	0	0	0	0	0	0	0	0	0	0	0	0	0	0	0	0	0	0	0	0	0	0	0	0	0	0	0	0	0	0	0	0	0	0	0	0	0	0	0	0	0	0	0	0
51	150	0	0	0	0	0	0	0	0	0	0	0	0	0	0	0	0	0	0	0	0	0	0	0	0	0	0	0	0	0	0	0	0	0	0	0	0	0	0	0	0	0	0	0	0	0	0	0	0
51	151	1	1	1	1	1	1	1	1	1	1	1	1	1	1	1	1	1	1	1	1	1	1	1	1	1	1	1	1	1	1	1	1	1	1	0	4	1	3	0	3	0	0	0	3	2	2	10	1
51	152	1	0	1	1	1	1	1	1	1	1	1	0	0	1	1	1	1	0	1	1	0	1	0	0	1	0	0	0	0	0	0	0	0	0	0	4	2	2	0	4	0	0	0	5	1	2	9	1
51	153	0	0	0	0	0	0	0	0	0	0	0	0	0	0	0	0	0	0	0	0	0	0	0	0	0	0	0	0	0	0	0	0	0	0	0	0	0	0	0	0	0	0	0	0	0	0	0	0
51	154	1	0	0	0	1	0	0	1	1	1	1	1	1	0	0	1	0	0	0	0	1	0	0	0	1	0	1	0	0	0	1	0	0	0	0	5	1	1	0	4	0	1	0	6	1	4	11	1
51	155	1	0	1	1	0	1	1	1	1	0	1	1	0	1	0	1	1	1	0	0	1	1	0	0	0	0	0	1	1	0	0	0	0	0	0	4	0	2	0	3	0	1	0	4	1	2	0	4
51	156	1	1	1	1	1	1	1	1	1	1	1	1	1	1	1	1	1	1	1	1	1	1	1	1	1	1	1	1	1	1	1	1	1	1	0	3	1	3	1	3	1	2	0	7	0	1	10	2
51	157	0	1	0	1	0	0	0	0	0	0	1	0	0	0	0	0	0	0	1	1	0	1	0	1	1	0	1	1	1	1	1	1	1	1	0	5	1	2	1	4	0	0	0	5	1	3	0	4
51	158	0	1	0	0	0	0	0	0	0	0	0	0	0	0	0	1	1	0	0	1	1	0	1	0	1	1	1	0	1	1	1	1	1	1	0	4	0	3	0	6	0	0	0	6	2	3	0	2
51	159	0	0	0	0	0	0	0	0	0	0	0	0	0	0	0	0	0	0	0	0	0	0	0	0	0	0	0	0	0	0	0	0	0	0	0	0	0	0	0	0	0	0	0	0	0	0	0	0
51	160	1	0	0	1	0	0	1	1	1	1	0	1	1	1	1	1	1	1	0	0	0	0	0	0	0	0	0	0	1	1	1	0	1	0	0	4	1	3	1	4	0	0	0	5	0	3	9	2
51	161	1	0	0	1	1	1	1	1	1	1	1	1	1	1	1	1	0	1	0	0	0	0	0	0	1	0	0	1	0	0	0	0	0	0	0	4	0	4	0	4	0	1	0	5	2	3	9	1
51	162	1	1	1	1	1	1	1	1	1	1	1	1	1	1	1	1	1	1	1	1	1	1	1	1	1	1	1	1	1	1	1	1	1	1	0	3	2	2	0	2	0	0	0	6	0	2	10	1
51	163	1	1	1	1	1	1	1	1	1	1	1	1	1	1	1	1	1	1	1	1	1	1	1	1	1	1	1	1	1	1	1	1	1	1	0	4	2	3	0	2	0	0	0	5	1	4	10	2
51	164	0	0	0	0	0	0	0	0	0	0	0	0	0	0	0	0	0	0	0	0	0	0	0	0	0	0	0	0	0	0	0	0	0	0	0	0	0	0	0	0	0	0	0	0	0	0	0	0
51	165	1	0	1	1	1	0	1	1	0	1	1	1	0	1	1	0	1	1	0	1	0	0	0	0	0	0	0	1	0	0	0	0	0	0	0	4	1	3	0	3	1	0	0	5	1	2	10	1
51	166	0	1	0	0	0	0	0	0	1	0	0	1	0	0	1	1	1	0	1	1	1	1	1	1	1	1	0	1	1	1	1	1	0	1	1	4	0	3	0	4	1	0	0	5	0	3	0	2
51	167	0	1	1	0	1	0	0	1	1	1	0	0	0	0	1	0	0	1	1	1	1	1	1	1	1	1	0	1	1	1	1	1	1	0	0	4	0	2	0	4	1	3	0	8	0	5	10	2
51	168	1	0	0	1	1	1	1	0	1	1	0	1	0	0	0	1	0	1	0	1	0	0	1	0	0	1	0	1	0	0	0	0	1	0	0	4	2	2	0	5	1	2	0	8	2	3	9	2
51	169	0	0	0	0	0	0	0	0	0	0	0	0	0	0	0	0	0	0	0	0	0	0	0	0	0	0	0	0	0	0	0	0	0	0	0	0	0	0	0	0	0	0	0	0	0	0	0	0
51	170	0	1	0	0	0	0	0	0	0	0	0	0	0	0	0	1	1	0	0	1	1	0	0	0	1	0	1	0	0	1	1	0	1	1	0	3	0	1	0	4	0	0	0	4	2	5	0	3
51	171	1	0	1	1	1	0	1	1	1	1	0	0	1	0	0	1	0	1	0	0	1	0	0	0	1	0	0	0	1	0	0	0	1	0	0	4	0	2	0	3	0	0	0	4	0	3	7	2
51	172	0	0	0	0	0	0	0	0	0	0	0	0	0	0	0	0	0	0	0	0	0	0	0	0	0	0	0	0	0	0	0	0	0	0	0	0	0	0	0	0	0	0	0	0	0	0	0	0
51	173	0	1	1	1	1	0	1	0	1	0	0	0	0	0	0	0	0	0	0	0	1	0	1	1	1	1	1	1	1	1	0	1	1	0	0	4	0	3	0	6	0	1	0	9	1	4	0	2
51	174	1	1	1	1	1	1	1	1	1	1	1	1	1	1	1	1	1	1	1	1	1	1	1	1	1	1	1	1	1	1	1	1	1	1	0	3	0	3	0	4	1	2	0	5	1	3	8	2
51	175	0	1	0	1	0	1	1	0	0	0	0	0	0	0	0	0	1	0	1	1	1	0	1	0	1	1	1	0	0	1	1	1	1	0	0	4	1	3	0	3	2	0	0	5	1	2	0	2
51	176	1	0	0	0	0	0	1	1	1	1	1	1	1	1	1	1	1	1	0	0	1	1	0	0	0	0	0	0	0	0	0	0	0	0	0	6	1	2	0	3	2	1	0	2	1	4	11	2
51	177	1	0	1	1	1	1	0	1	0	1	1	1	0	1	1	1	1	1	0	0	0	0	1	0	0	0	0	0	1	1	0	0	0	1	0	3	0	1	0	3	1	0	0	2	1	3	8	2
51	178	1	0	1	0	1	1	1	0	1	1	1	1	1	1	1	1	1	1	0	0	0	0	0	1	0	1	0	0	1	0	1	0	0	1	0	4	0	3	1	4	0	3	0	5	1	3	12	1
51	179	1	1	1	1	1	1	1	1	1	1	1	1	1	1	1	1	1	1	1	1	1	1	1	1	1	1	1	1	1	1	1	1	1	1	0	3	1	2	0	3	1	0	0	5	1	3	11	2
51	180	0	1	0	0	0	0	0	0	0	0	0	0	1	0	0	0	1	1	1	1	0	1	0	0	1	1	1	1	1	1	0	1	1	1	1	4	0	2	0	4	0	2	0	8	1	3	0	2
51	181	0	1	0	0	1	0	1	0	0	0	0	0	0	0	1	0	0	0	1	1	1	0	1	1	1	1	0	1	1	0	1	1	1	1	0	4	2	2	0	3	1	0	0	2	0	5	0	1
51	182	0	0	0	0	0	0	0	0	0	0	0	0	0	0	0	0	0	0	0	0	0	0	0	0	0	0	0	0	0	0	0	0	0	0	0	0	0	0	0	0	0	0	0	0	0	0	0	0
51	183	1	0	1	0	1	1	1	0	0	1	1	0	1	1	1	0	1	1	0	1	0	0	0	0	1	0	0	0	0	0	0	0	1	0	0	5	0	3	0	3	0	1	0	7	0	3	11	0
51	184	1	1	1	1	1	1	1	1	1	1	1	1	1	1	1	1	1	1	1	1	1	1	1	1	1	1	1	1	1	1	1	1	1	1	0	3	1	2	0	3	1	0	0	5	1	3	10	2
51	185	1	1	1	1	1	1	1	1	1	1	1	1	1	1	1	1	1	1	1	1	1	1	1	1	1	1	1	1	1	1	1	1	1	1	0	3	2	2	0	3	0	0	0	8	1	4	10	2
51	186	1	0	1	0	1	1	0	1	1	1	1	1	1	1	1	0	1	0	0	0	0	0	0	0	1	0	0	0	1	0	0	0	0	0	0	4	2	3	0	2	0	0	0	3	0	4	11	0
51	187	0	0	0	0	0	0	0	0	0	0	0	0	0	0	0	0	0	0	0	0	0	0	0	0	0	0	0	0	0	0	0	0	0	0	0	0	0	0	0	0	0	0	0	0	0	0	0	0
51	188	0	0	0	0	0	0	0	0	0	0	0	0	0	0	0	0	0	0	0	0	0	0	0	0	0	0	0	0	0	0	0	0	0	0	0	0	0	0	0	0	0	0	0	0	0	0	0	0
51	189	0	0	0	0	0	0	0	0	0	0	0	0	0	0	0	0	0	0	0	0	0	0	0	0	0	0	0	0	0	0	0	0	0	0	0	0	0	0	0	0	0	0	0	0	0	0	0	0
51	190	1	0	0	0	1	0	1	1	1	1	1	1	1	1	1	0	0	0	0	0	0	1	0	0	0	0	1	0	1	0	1	1	0	1	0	3	1	2	0	4	0	1	1	8	0	2	9	1
51	191	1	1	1	1	1	1	1	1	1	1	1	1	1	1	1	1	1	1	1	1	1	1	1	1	1	1	1	1	1	1	1	1	1	1	0	3	2	2	0	3	1	1	0	6	1	3	9	3
51	192	0	1	0	0	0	0	0	0	1	0	0	0	0	0	0	1	1	0	1	1	1	0	0	1	1	1	1	1	1	0	1	1	1	1	0	3	0	3	0	3	0	3	0	4	1	3	0	2
51	193	0	1	0	0	1	1	0	1	0	0	0	0	0	0	1	0	0	0	0	1	1	1	0	1	0	1	1	0	0	1	0	1	1	0	0	5	0	1	0	4	0	0	0	8	1	1	0	2
51	194	0	0	0	0	0	0	0	0	0	0	0	0	0	0	0	0	0	0	0	0	0	0	0	0	0	0	0	0	0	0	0	0	0	0	0	0	0	0	0	0	0	0	0	0	0	0	0	0
51	195	1	0	0	1	1	1	1	0	0	1	1	1	1	0	1	1	1	1	0	1	0	0	1	0	0	0	0	0	0	1	1	0	1	1	0	4	1	2	0	4	0	0	0	5	0	3	11	1
51	196	1	0	1	0	1	0	0	1	1	1	1	1	1	1	1	1	1	1	0	0	1	0	0	0	0	0	0	0	0	0	0	1	0	0	0	3	1	2	0	3	0	0	0	3	3	1	10	0
51	197	0	0	0	0	0	0	0	0	0	0	0	0	0	0	0	0	0	0	0	0	0	0	0	0	0	0	0	0	0	0	0	0	0	0	0	0	0	0	0	0	0	0	0	1	0	0	0	0
51	198	1	1	1	1	1	1	1	1	1	1	1	1	1	1	1	1	1	1	1	1	1	1	1	1	1	1	1	1	1	1	1	1	1	1	0	4	2	2	0	3	1	1	0	7	1	4	9	2
51	199	1	0	0	1	1	0	1	1	1	0	1	1	1	0	1	1	1	1	0	1	1	0	1	0	1	0	1	0	1	0	1	0	1	1	0	4	1	3	0	3	1	1	0	8	1	3	0	3
51	200	1	0	1	1	0	1	0	1	1	0	1	1	1	1	0	1	0	0	1	1	1	1	1	1	1	1	0	1	0	1	0	0	1	0	0	4	1	4	0	3	1	1	0	7	1	2	0	1
51	201	0	0	0	0	0	0	0	0	0	0	0	0	0	0	0	0	0	0	0	0	0	0	0	0	0	0	0	0	0	0	0	0	0	0	0	0	0	0	0	0	0	0	0	0	0	0	0	0
51	202	1	0	1	0	1	0	1	1	1	0	0	1	0	1	0	0	1	0	1	0	0	0	0	1	0	0	1	0	0	1	1	0	0	1	0	4	0	2	0	3	1	0	0	7	0	2	0	1
51	203	1	0	1	0	1	1	1	1	1	1	1	1	0	1	1	1	1	1	0	0	0	0	0	0	0	0	0	0	0	0	0	0	0	1	0	4	1	2	0	3	1	0	0	6	1	1	10	2
51	204	1	1	1	1	1	1	1	1	1	1	1	1	1	1	1	1	1	1	1	1	1	1	1	1	1	1	1	1	1	1	1	1	1	1	0	3	0	3	0	6	1	1	0	5	0	2	9	4
51	205	1	1	1	1	1	1	1	1	1	1	1	1	1	1	1	1	1	1	1	1	1	1	1	1	1	1	1	1	1	1	1	1	1	1	0	3	1	2	0	3	0	2	0	8	0	5	9	2
51	206	0	0	0	0	0	0	0	0	0	0	0	0	0	0	0	0	0	0	0	0	0	0	0	0	0	0	0	0	0	0	0	0	0	0	0	0	0	0	0	0	0	0	0	0	0	0	0	0
51	207	0	0	0	0	0	0	0	0	0	0	0	0	0	0	0	0	0	0	0	0	0	0	0	0	0	0	0	0	0	0	0	0	0	0	0	0	0	0	0	0	0	0	0	0	0	0	0	0
51	208	0	0	0	0	0	0	0	0	0	0	0	0	0	0	0	0	0	0	0	0	0	0	0	0	0	0	0	0	0	0	0	0	0	0	0	0	0	0	0	0	0	0	0	0	0	0	0	0
51	209	0	0	0	0	0	0	0	0	0	0	0	0	0	0	0	0	0	0	0	0	0	0	0	0	0	0	0	0	0	0	0	0	0	0	0	0	0	0	0	0	0	0	0	0	0	0	0	0
51	210	1	0	1	1	1	1	1	1	1	0	1	1	0	1	1	1	1	0	0	1	0	0	0	0	0	0	0	0	0	0	0	1	0	0	0	5	2	2	0	4	0	0	0	8	0	3	0	1
51	211	1	1	1	1	1	1	1	1	1	1	1	1	1	1	1	1	1	1	1	1	1	1	1	1	1	1	1	1	1	1	1	1	1	1	0	3	1	3	0	3	2	2	0	5	0	2	10	2
51	212	0	1	0	0	0	1	0	1	1	0	1	0	0	0	0	1	0	0	0	1	1	0	0	1	1	0	1	0	0	1	0	1	1	1	0	3	1	1	1	3	0	0	1	5	1	4	0	1
51	213	1	1	1	1	1	1	1	1	1	1	1	1	1	1	1	1	1	1	1	1	1	1	1	1	1	1	1	1	1	1	1	1	1	1	0	4	1	2	0	5	2	1	0	7	1	4	9	3
51	214	1	1	1	1	1	1	1	1	1	1	1	1	1	1	1	1	1	1	1	1	1	1	1	1	1	1	1	1	1	1	1	1	1	1	0	3	0	3	0	3	2	3	0	6	1	3	10	3
51	215	0	1	0	0	1	1	1	0	0	0	0	0	0	0	0	1	0	0	1	1	1	0	1	0	1	0	1	1	1	1	1	0	0	1	0	2	1	2	0	3	0	0	0	3	1	2	0	2
51	216	0	0	0	0	0	0	0	0	0	0	0	0	0	0	0	0	0	0	0	0	0	0	0	0	0	0	0	0	0	0	0	0	0	0	0	0	0	0	0	0	0	0	0	0	0	0	0	0
51	217	0	1	0	1	1	0	1	0	0	1	0	0	1	0	0	0	0	0	1	0	1	1	0	1	1	1	1	1	1	1	1	1	0	1	0	4	1	3	0	4	0	3	0	7	1	3	10	3
51	218	1	1	1	1	1	1	1	1	1	1	1	1	1	1	1	1	1	1	1	1	1	1	1	1	1	1	1	1	1	1	1	1	1	1	0	4	0	3	0	2	4	2	0	3	1	3	9	0
51	219	1	0	1	0	1	0	1	1	1	0	1	0	1	1	0	1	1	1	0	0	0	0	0	1	0	0	0	1	0	1	0	0	0	0	0	3	2	2	0	3	2	0	0	5	1	4	0	2
51	220	0	0	0	0	0	0	0	0	0	0	0	0	0	0	0	0	0	0	0	0	0	0	0	0	0	0	0	0	0	0	0	0	0	0	0	0	0	0	0	0	0	0	0	0	0	0	0	0
51	221	1	0	1	0	0	1	1	1	1	1	1	1	0	0	1	1	1	1	0	0	1	0	0	0	1	0	0	0	0	0	0	0	0	0	0	4	1	3	0	3	2	0	0	8	0	1	7	1
51	222	1	0	1	1	1	1	1	0	1	1	1	1	1	1	1	1	1	1	0	0	0	0	0	0	0	0	0	1	1	0	0	0	0	0	0	4	0	3	0	5	1	0	1	5	1	2	11	0
51	223	1	0	0	0	1	1	1	1	1	0	1	1	1	1	1	1	1	0	0	0	0	0	1	0	0	0	0	0	0	0	0	0	1	1	0	3	0	3	0	3	0	0	0	7	1	2	0	2
51	224	1	0	1	0	1	1	1	1	1	1	1	1	0	0	1	1	0	0	0	0	0	0	0	0	0	0	0	1	0	0	0	0	0	0	0	3	3	2	0	3	1	0	0	5	1	2	9	1
51	225	0	0	0	0	0	0	0	0	0	0	0	0	0	0	0	0	0	0	0	0	0	0	0	0	0	0	0	0	0	0	0	0	0	0	0	0	0	0	0	0	0	0	0	0	0	0	0	0
51	226	0	1	0	0	1	0	1	0	0	0	0	0	0	1	0	0	0	0	1	0	1	1	1	1	1	1	1	1	1	1	1	0	1	1	0	4	0	2	0	4	1	2	0	7	2	4	0	3
51	227	1	1	1	1	1	1	1	1	1	1	1	1	1	1	1	1	1	1	1	1	1	1	1	1	1	1	1	1	1	1	1	1	1	1	0	3	1	2	0	2	0	0	0	6	2	2	9	2
51	228	1	1	1	1	1	1	1	1	1	1	1	1	1	1	1	1	1	1	1	1	1	1	1	1	1	1	1	1	1	1	1	1	1	1	0	4	0	3	0	3	0	1	0	6	0	1	9	2
51	229	0	1	0	1	0	0	0	0	0	0	0	1	0	1	1	0	0	0	1	1	0	1	0	1	1	1	1	1	1	1	1	1	1	1	0	4	1	2	0	3	1	1	0	6	1	3	0	2
51	230	0	1	0	0	0	0	1	0	0	0	0	0	0	1	0	1	1	0	0	0	1	0	1	0	1	1	1	1	0	1	0	1	1	1	0	3	2	2	0	4	0	1	1	3	0	5	0	1
51	231	0	1	1	1	0	0	0	0	0	0	0	0	0	0	0	1	0	0	1	0	1	1	0	0	1	0	1	1	1	1	1	0	1	0	0	5	0	4	0	3	1	1	0	5	2	2	0	3
51	232	1	0	1	1	0	1	1	0	1	1	1	1	0	1	1	1	1	1	1	0	1	0	0	0	0	1	0	1	0	1	0	0	0	0	0	4	1	3	0	4	1	0	0	5	0	4	8	1
51	233	0	0	0	0	0	0	0	0	0	0	0	0	0	0	0	0	0	0	0	0	0	0	0	0	0	0	0	0	0	0	0	0	0	0	0	0	0	0	0	0	0	0	0	0	0	0	0	0
51	234	0	0	0	0	0	0	0	0	0	0	0	0	0	0	0	0	0	0	0	0	0	0	0	0	0	0	0	0	0	0	0	0	0	0	0	0	0	0	0	0	0	0	0	0	0	0	0	0
51	235	1	0	1	1	1	1	1	1	1	0	1	1	1	1	1	1	1	0	0	0	0	0	0	1	0	0	0	0	1	0	0	0	0	1	0	5	3	2	0	5	0	2	0	5	0	4	0	2
51	236	1	0	1	1	1	1	0	1	1	1	1	1	1	1	1	1	1	1	1	0	0	0	1	0	0	0	1	0	1	0	0	0	0	0	0	3	1	2	0	2	1	0	0	6	0	1	11	1
51	237	1	1	1	1	1	1	1	1	1	1	1	1	1	1	1	1	1	1	1	1	1	1	1	1	1	1	1	1	1	1	1	1	1	1	0	4	1	3	0	4	2	0	0	7	0	2	12	4
51	238	1	1	1	1	1	1	1	1	1	1	1	1	1	1	1	1	1	1	1	1	1	1	1	1	1	1	1	1	1	1	1	1	1	1	0	4	2	3	0	3	1	0	0	6	0	2	8	3
51	239	1	0	1	1	1	1	1	1	1	0	1	0	1	1	0	1	1	1	0	0	0	0	0	1	1	0	0	0	0	1	1	0	0	0	0	4	0	2	0	4	1	0	0	4	2	2	0	3
51	240	1	1	1	1	1	1	1	1	1	1	1	1	1	1	1	1	1	1	1	1	1	1	1	1	1	1	1	1	1	1	1	1	1	1	0	4	1	2	0	3	2	0	0	6	2	3	11	2
51	241	0	0	0	0	0	0	0	0	0	0	0	0	0	0	0	0	0	0	0	0	0	0	0	0	0	0	0	0	0	0	0	0	0	0	0	0	0	0	0	0	0	0	0	0	0	0	0	0
51	242	1	0	1	0	1	1	0	0	1	1	0	0	1	0	1	1	1	0	0	1	1	0	1	0	1	0	0	0	1	0	0	0	0	0	0	3	0	2	0	3	1	2	0	1	0	3	11	2
51	243	1	0	1	0	1	1	1	0	1	1	0	1	1	1	0	1	1	1	0	0	1	0	1	0	0	0	0	0	0	0	0	0	0	0	0	3	1	1	0	3	0	0	0	3	0	2	7	1
51	244	1	0	1	1	1	1	1	0	0	1	1	1	1	0	1	1	1	1	0	0	1	0	1	0	0	1	0	0	0	0	1	0	0	0	0	4	2	3	0	3	0	1	1	6	0	3	11	3
51	245	1	0	1	1	1	1	1	1	1	1	1	1	1	1	1	1	1	0	1	0	0	0	1	1	0	0	0	1	0	0	1	0	0	0	0	3	0	2	0	3	2	1	0	6	1	1	9	1
51	246	1	0	1	1	1	1	1	1	1	0	1	0	1	1	1	0	1	1	0	0	0	0	0	1	0	0	1	1	0	0	0	0	0	0	0	4	0	3	0	4	3	1	0	5	3	5	0	1
51	247	1	1	1	1	1	1	1	1	1	1	1	1	1	1	1	1	1	1	1	1	1	1	1	1	1	1	1	1	1	1	1	1	1	1	0	3	0	3	0	3	2	1	0	6	2	3	11	3
51	248	0	0	0	0	0	0	0	0	0	0	0	0	0	0	0	0	0	0	0	0	0	0	0	0	0	0	0	0	0	0	0	0	0	0	0	0	0	0	0	0	0	0	0	0	0	0	0	0
51	249	1	0	1	1	0	1	1	1	1	0	0	1	0	1	1	1	0	0	1	0	0	0	0	0	0	0	1	0	1	0	0	0	1	0	0	4	0	4	0	4	1	0	0	8	0	3	0	1
51	250	0	0	0	0	0	0	0	0	0	0	0	0	0	0	0	0	0	0	0	0	0	0	0	0	0	0	0	0	0	0	0	0	0	0	0	1	1	2	0	1	0	2	0	1	1	1	0	1
51	251	1	1	1	1	1	1	1	1	1	1	1	1	1	1	1	1	1	1	1	1	1	1	1	1	1	1	1	1	1	1	1	1	1	1	0	3	1	1	0	2	1	0	0	4	2	3	8	2
51	252	1	1	1	1	1	1	1	1	1	1	1	1	1	1	1	1	1	1	1	1	1	1	1	1	1	1	1	1	1	1	1	1	1	1	0	3	0	2	0	2	1	1	0	4	1	3	9	1
51	253	1	0	0	1	0	1	1	0	1	1	1	0	1	1	1	0	1	0	1	0	0	0	0	0	1	1	0	0	0	0	1	0	0	1	0	4	0	2	1	3	1	0	1	5	0	5	9	1
51	254	1	0	1	1	1	1	1	1	0	1	1	0	1	1	1	1	1	0	1	0	1	0	0	1	0	0	1	1	0	1	0	0	0	0	0	5	0	3	0	4	1	2	0	7	1	4	10	5
51	255	0	1	1	0	0	0	0	0	0	0	1	0	0	0	0	1	0	1	1	1	1	1	1	1	1	1	0	1	1	1	0	0	1	1	0	5	0	2	1	3	1	0	0	5	2	6	0	4
51	256	1	1	1	1	1	1	1	1	1	1	1	1	1	1	1	1	1	1	1	1	1	1	1	1	1	1	1	1	1	1	1	1	1	1	0	5	1	2	0	6	2	2	0	5	3	5	13	4
61	1	1	1	1	1	1	1	1	1	1	1	1	1	1	1	1	1	1	1	1	1	1	1	1	1	1	1	1	1	1	1	1	1	1	1	0	6	2	2	0	5	1	1	2	7	1	3	11	2
61	2	0	1	1	0	0	1	0	0	0	0	0	0	0	0	0	0	0	0	1	1	1	1	1	1	1	1	1	1	0	1	0	1	1	1	0	5	2	3	0	4	0	0	0	7	1	2	0	5
61	3	0	1	0	1	1	0	0	0	0	0	0	0	1	1	0	0	0	0	0	0	1	1	0	1	1	1	1	1	0	1	1	1	1	1	0	5	1	6	0	6	0	0	1	7	3	5	0	3
61	4	0	1	1	0	0	0	0	0	0	0	0	0	0	0	0	1	0	0	0	0	0	1	1	1	1	0	1	0	1	0	1	0	0	1	0	3	0	2	0	5	0	0	0	5	2	2	0	1
61	5	0	1	0	0	1	0	0	0	1	0	0	0	1	0	0	0	0	0	1	1	1	0	0	1	0	1	1	1	0	1	1	0	0	1	0	5	2	4	0	4	0	0	0	9	2	2	0	1
61	6	1	0	1	1	1	1	1	1	1	0	1	1	1	1	1	1	0	1	0	0	0	1	0	0	0	1	0	0	0	1	1	0	0	0	0	5	2	2	0	4	2	0	1	6	1	3	0	1
61	7	0	1	0	0	0	1	1	0	0	0	0	0	1	1	0	0	0	1	1	0	0	1	1	1	1	0	1	1	1	0	0	1	1	0	0	4	1	3	0	5	0	2	0	4	3	4	0	3
61	8	1	1	1	1	1	1	1	1	1	1	1	1	1	1	1	1	1	1	1	1	1	1	1	1	1	1	1	1	1	1	1	1	1	1	0	4	1	3	0	4	1	2	0	8	1	4	9	3
61	9	1	0	0	1	1	1	1	1	0	1	1	1	0	1	0	1	0	0	0	1	0	0	1	0	0	0	0	1	0	0	0	0	1	0	0	5	1	4	0	4	2	0	0	9	1	4	10	1
61	10	0	1	0	1	0	0	0	0	0	0	0	0	1	0	0	1	1	1	1	1	1	0	1	1	1	1	1	0	1	1	1	1	1	1	0	4	0	3	0	3	1	2	0	7	1	4	0	2
61	11	1	1	1	1	1	1	1	1	1	1	1	1	1	1	1	1	1	1	1	1	1	1	1	1	1	1	1	1	1	1	1	1	1	1	0	5	0	4	0	5	0	1	0	7	1	3	9	2
61	12	1	0	0	0	1	0	1	1	1	0	1	1	0	1	1	1	1	1	1	0	0	0	0	0	1	1	0	0	1	1	0	0	0	0	0	4	0	2	0	2	0	0	0	6	0	2	0	3
61	13	0	1	1	0	0	0	0	1	0	0	0	1	0	0	0	1	0	0	1	1	1	0	0	0	0	1	1	1	1	1	0	1	0	0	0	4	1	2	1	3	0	0	1	5	2	4	0	4
61	14	0	0	0	0	0	0	0	0	0	0	0	0	0	0	0	0	0	0	0	0	0	0	0	0	0	0	0	0	0	0	0	0	0	0	0	0	0	0	0	0	0	0	0	0	0	0	0	0
61	15	0	0	0	0	0	0	0	0	0	0	0	0	0	0	0	0	0	0	0	0	0	0	0	0	0	0	0	0	0	0	0	0	0	0	0	0	0	0	0	0	0	0	0	0	0	0	0	0
61	16	0	1	1	0	1	0	1	0	0	0	1	1	1	0	0	0	0	0	0	1	1	1	1	1	0	1	1	0	0	1	1	1	0	1	0	5	1	3	0	4	0	0	0	9	1	5	0	3
61	17	0	1	0	0	0	0	0	0	0	0	0	1	0	0	0	1	0	0	1	1	0	0	1	0	0	1	0	0	1	0	0	0	0	0	0	4	1	2	0	4	1	1	0	4	1	3	0	1
61	18	1	0	1	1	1	0	1	1	1	1	1	1	1	1	0	1	0	1	1	0	0	1	1	0	0	0	0	0	0	0	0	0	0	1	0	4	1	4	0	5	3	0	0	7	2	5	9	5
61	19	0	0	0	0	0	0	0	0	0	0	0	0	0	0	0	0	0	0	0	0	0	0	0	0	0	0	0	0	0	0	0	0	0	0	0	0	0	0	0	0	0	0	0	0	0	0	0	0
61	20	1	1	1	1	1	1	1	1	1	1	1	1	1	1	1	1	1	1	1	1	1	1	1	1	1	1	1	1	1	1	1	1	1	1	0	5	1	3	0	4	0	0	0	8	2	5	10	4
61	21	0	0	0	0	0	0	0	0	0	0	0	0	0	0	0	0	0	0	0	0	0	0	0	0	0	0	0	0	0	0	0	0	0	0	0	0	0	0	0	0	0	0	0	0	0	0	0	0
61	22	1	0	1	1	1	1	1	1	1	1	1	1	0	0	1	1	0	1	1	0	0	0	0	0	0	0	0	0	1	0	1	0	0	0	0	5	0	3	0	4	2	0	0	7	2	7	8	3
61	23	1	1	1	1	1	1	1	1	1	1	1	1	1	1	1	1	1	1	1	1	1	1	1	1	1	1	1	1	1	1	1	1	1	1	0	6	1	4	0	4	1	2	1	7	0	5	10	1
61	24	0	1	0	0	0	0	0	0	1	1	1	0	0	1	0	1	1	0	0	0	1	0	0	0	1	1	1	1	1	1	0	1	1	1	0	5	0	2	0	5	0	0	0	7	1	4	8	1
61	25	1	0	1	1	0	1	1	0	1	1	1	1	1	1	1	1	0	1	0	0	0	0	0	1	1	1	0	0	0	0	1	1	0	0	0	4	1	4	0	3	0	0	0	6	0	4	11	2
61	26	1	0	1	1	1	0	1	1	1	0	0	1	1	0	0	1	1	1	0	0	0	1	0	0	1	1	0	0	0	0	1	0	1	0	0	4	3	3	0	5	0	1	1	6	0	4	0	0
61	27	1	0	0	1	1	1	1	0	1	1	1	1	1	1	1	1	1	1	0	0	0	0	0	0	0	1	0	0	0	1	1	0	0	0	0	5	3	2	0	3	0	0	0	5	1	3	10	2
61	28	0	0	0	0	0	0	0	0	0	0	0	0	0	0	0	0	0	0	0	0	0	0	0	0	0	0	0	0	0	0	0	0	0	0	0	0	0	0	0	0	0	0	0	0	0	0	0	0
61	29	1	1	1	1	1	1	1	1	1	1	1	1	1	1	1	1	1	1	1	1	1	1	1	1	1	1	1	1	1	1	1	1	1	1	0	5	1	5	0	4	0	0	0	8	1	3	9	3
61	30	1	0	1	1	1	1	1	1	0	1	1	1	1	1	0	1	1	1	1	0	0	0	1	1	0	0	1	1	0	1	0	1	0	0	0	4	1	4	0	4	1	2	0	7	1	3	9	2
61	31	1	0	0	0	1	1	1	1	1	0	1	1	1	1	1	1	0	1	1	0	0	0	0	0	0	0	0	0	0	0	0	1	0	0	0	4	2	3	0	4	1	0	0	9	1	6	0	2
61	32	0	1	0	1	1	0	1	0	0	0	0	0	1	1	0	1	0	0	1	1	1	1	1	1	0	0	0	0	1	1	1	1	1	1	0	4	1	2	0	4	0	0	0	7	2	6	0	1
61	33	1	0	1	1	0	1	1	1	0	1	1	0	1	1	1	1	1	1	1	0	0	0	0	0	0	0	0	0	0	0	1	0	0	0	0	6	0	4	0	5	0	0	0	8	3	5	10	3
61	34	1	0	1	1	1	1	1	1	0	1	0	1	1	1	1	1	1	1	1	0	1	0	0	0	0	1	0	1	0	0	0	1	1	0	0	6	0	4	0	3	1	0	0	6	0	3	9	2
61	35	1	0	1	1	1	0	1	1	1	1	1	1	0	0	0	1	1	1	0	0	0	0	1	0	0	0	0	0	0	1	1	1	1	0	0	5	1	4	0	5	1	1	0	6	2	2	8	2
61	36	1	1	1	1	1	1	1	1	1	1	1	1	1	1	1	1	1	1	1	1	1	1	1	1	1	1	1	1	1	1	1	1	1	1	0	4	0	3	0	4	1	1	0	6	0	4	8	2
61	37	1	1	1	1	1	1	1	1	1	1	1	1	1	1	1	1	1	1	1	1	1	1	1	1	1	1	1	1	1	1	1	1	1	1	0	4	1	3	0	5	1	1	0	6	1	5	9	3
61	38	0	0	0	0	0	0	0	0	0	0	0	0	0	0	0	0	0	0	0	0	0	0	0	0	0	0	0	0	0	0	0	0	0	0	0	0	0	0	0	0	0	0	0	0	0	0	0	0
61	39	0	0	0	0	0	0	0	0	0	0	0	0	0	0	0	0	0	0	0	0	0	0	0	0	0	0	0	0	0	0	0	0	0	0	0	0	0	0	0	0	0	0	0	0	0	0	0	0
61	40	0	1	0	0	0	0	0	0	0	1	1	1	0	0	1	0	0	0	1	1	0	1	0	1	1	0	1	1	1	1	1	1	1	0	1	5	1	3	0	4	1	1	0	6	2	4	12	3
61	41	1	1	1	1	1	1	1	1	1	1	1	1	1	1	1	1	1	1	1	1	1	1	1	1	1	1	1	1	1	1	1	1	1	1	0	4	1	2	0	5	2	0	0	9	2	2	10	1
61	42	0	0	0	0	0	0	0	0	0	0	0	0	0	0	0	0	0	0	0	0	0	0	0	0	0	0	0	0	0	0	0	0	0	0	0	0	0	0	0	0	0	0	0	0	0	0	0	0
61	43	0	1	0	1	0	0	0	0	0	0	0	1	0	0	0	1	0	0	0	0	1	1	0	1	1	1	1	0	1	0	1	1	1	1	0	5	0	5	0	4	1	0	0	8	0	4	0	2
61	44	1	0	1	1	1	1	1	1	0	1	1	1	0	0	1	1	1	1	1	0	0	1	0	0	0	0	0	0	0	0	0	1	1	0	0	7	1	4	0	4	0	0	0	4	2	2	9	3
61	45	0	0	0	0	0	0	0	0	0	0	0	0	0	0	0	0	0	0	0	0	0	0	0	0	0	0	0	0	0	0	0	0	0	0	0	0	0	0	0	0	0	0	0	0	0	0	0	0
61	46	0	1	0	1	1	1	1	1	0	0	0	0	0	1	1	1	1	0	1	1	1	1	1	0	1	1	0	1	0	1	1	0	1	1	0	5	2	3	0	5	1	0	0	10	3	4	0	2
61	47	0	1	0	0	0	1	0	1	1	1	1	0	0	1	0	0	0	0	0	1	1	1	0	1	0	1	0	0	1	1	1	0	1	1	0	4	1	2	0	4	1	0	0	6	1	2	9	1
61	48	1	0	1	0	1	1	1	1	1	1	0	1	1	1	0	1	1	0	0	0	0	0	0	0	0	0	0	0	0	1	0	1	0	1	0	5	1	3	0	4	1	0	1	5	1	2	8	1
61	49	0	0	0	0	0	0	0	0	0	0	0	0	0	0	0	0	0	0	0	0	0	0	0	0	0	0	0	0	0	0	0	0	0	0	0	0	0	0	0	0	0	0	0	0	0	0	0	0
61	50	0	1	1	0	0	0	1	1	0	0	0	0	0	1	0	0	1	0	0	1	0	1	1	1	1	1	1	1	1	0	1	1	1	0	0	4	0	2	0	3	1	1	0	5	0	3	0	2
61	51	1	1	1	1	1	1	1	1	1	1	1	1	1	1	1	1	1	1	1	1	1	1	1	1	1	1	1	1	1	1	1	1	1	1	0	5	3	4	0	2	1	2	0	5	0	4	10	0
61	52	0	0	0	0	0	0	0	0	0	0	0	0	0	0	0	0	0	0	0	0	0	0	0	0	0	0	0	0	0	0	0	0	0	0	0	0	0	0	0	0	0	0	0	0	0	0	0	0
61	53	0	0	0	0	0	0	0	0	0	0	0	0	0	0	0	0	0	0	0	0	0	0	0	0	0	0	0	0	0	0	0	0	0	0	0	0	0	0	0	0	0	0	0	0	0	0	0	0
61	54	1	0	0	1	1	1	1	1	1	1	1	1	1	1	0	1	1	1	1	0	1	0	0	0	0	0	0	0	0	0	0	0	0	0	0	4	0	3	0	2	1	0	0	3	3	3	11	1
61	55	0	1	0	0	0	1	1	1	0	1	0	1	0	1	0	0	0	0	0	1	1	1	1	0	0	1	1	1	1	1	0	1	1	1	0	3	1	2	0	3	2	0	0	6	1	3	11	2
61	56	0	1	1	0	0	0	0	0	0	0	1	1	0	0	0	0	0	0	1	0	1	1	1	1	0	1	1	1	1	1	0	1	1	1	0	4	1	4	0	5	0	1	0	7	2	2	0	2
61	57	1	0	1	1	1	1	1	1	0	1	1	0	1	1	1	1	1	1	0	0	0	0	0	0	0	0	1	0	0	1	1	1	0	0	0	4	3	3	0	4	1	0	0	9	2	4	8	1
61	58	0	1	0	0	0	0	0	0	0	0	1	0	0	0	0	0	1	0	1	0	1	0	1	1	1	1	1	1	1	1	1	1	1	1	0	2	1	5	0	3	2	0	0	7	1	1	0	2
61	59	0	0	0	0	0	0	0	0	0	0	0	0	0	0	0	0	0	0	0	0	0	0	0	0	0	0	0	0	0	0	0	0	0	0	0	0	0	0	0	0	0	0	0	0	0	0	0	0
61	60	1	0	1	1	1	1	0	1	0	0	1	1	1	1	1	0	1	0	1	0	0	0	0	0	1	0	0	0	1	1	1	1	0	0	0	5	1	1	0	7	1	2	0	9	1	4	0	5
61	61	0	0	0	0	0	0	0	0	0	0	0	0	0	0	0	0	0	0	0	0	0	0	0	0	0	0	0	0	0	0	0	0	0	0	0	0	0	0	0	0	0	0	0	0	0	0	0	0
61	62	0	1	0	0	1	1	0	1	1	0	0	0	1	0	0	0	0	1	1	1	0	0	1	1	1	1	1	0	1	0	0	1	1	1	0	6	0	3	0	4	0	2	0	7	1	4	0	2
61	63	0	0	0	0	0	0	0	0	0	0	0	0	0	0	0	0	0	0	0	0	0	0	0	0	0	0	0	0	0	0	0	0	0	0	0	0	0	0	0	0	0	0	0	0	0	0	0	0
61	64	1	0	0	1	1	1	1	1	1	1	1	1	0	1	1	1	0	0	0	1	0	1	0	0	0	0	1	0	0	0	0	0	0	0	0	5	1	3	0	3	0	0	0	6	1	2	10	3
61	65	0	1	1	0	0	0	0	0	0	0	0	0	1	0	0	1	0	1	1	1	1	1	1	1	1	1	1	0	1	1	0	1	0	0	0	4	2	3	0	5	1	0	0	7	2	3	0	1
61	66	1	0	1	0	1	0	1	0	1	1	1	1	1	1	1	1	1	0	0	0	0	1	1	0	0	1	0	0	0	0	0	1	0	0	0	3	2	3	0	3	1	0	0	6	1	3	9	2
61	67	0	0	0	0	0	0	0	0	0	0	0	0	0	0	0	0	0	0	0	0	0	0	0	0	0	0	0	0	0	0	0	0	0	0	0	0	0	0	0	0	0	0	0	0	0	0	0	0
61	68	0	0	0	0	0	0	0	0	0	0	0	0	0	0	0	0	0	0	0	0	0	0	0	0	0	0	0	0	0	0	0	0	0	0	0	0	0	0	0	0	0	0	0	0	0	0	0	0
61	69	1	1	1	1	1	1	1	1	1	1	1	1	1	1	1	1	1	1	1	1	1	1	1	1	1	1	1	1	1	1	1	1	1	1	0	5	0	3	0	3	1	0	0	9	1	2	10	1
61	70	1	0	0	1	0	1	1	0	1	0	0	1	1	0	1	1	1	1	0	1	0	0	0	0	0	0	1	0	0	0	0	0	0	1	0	4	1	3	0	4	0	1	0	6	1	5	0	2
61	71	1	1	1	1	1	1	1	1	1	1	1	1	1	1	1	1	1	1	1	1	1	1	1	1	1	1	1	1	1	1	1	1	1	1	0	4	1	2	0	3	1	0	0	4	0	2	9	2
61	72	1	0	1	1	1	0	1	1	1	1	1	1	1	0	0	0	1	0	0	0	0	0	0	0	0	0	0	0	0	0	1	0	0	0	0	4	0	1	0	2	0	2	0	2	2	4	10	3
61	73	0	0	0	0	0	0	0	0	0	0	0	0	0	0	0	0	0	0	0	0	0	0	0	0	0	0	0	0	0	0	0	0	0	0	0	0	0	0	0	0	0	0	0	0	0	0	0	0
61	74	0	1	0	0	0	0	0	1	1	0	0	0	0	0	1	0	0	1	1	1	1	1	1	1	1	1	1	1	1	1	1	1	0	0	0	3	0	3	0	3	1	0	0	4	1	3	0	1
61	75	0	1	0	0	0	0	0	0	0	1	0	0	0	0	1	0	0	0	1	1	0	0	1	1	1	0	1	1	1	1	1	0	0	1	0	4	1	2	0	4	1	0	1	4	0	1	13	1
61	76	1	1	1	1	1	1	1	1	1	1	1	1	1	1	1	1	1	1	1	1	1	1	1	1	1	1	1	1	1	1	1	1	1	1	0	4	0	3	0	3	2	0	0	7	0	2	13	2
61	77	0	0	0	0	0	0	0	0	0	0	0	0	0	0	0	0	0	0	0	0	0	0	0	0	0	0	0	0	0	0	0	0	0	0	0	0	0	0	0	0	0	0	0	0	0	0	0	0
61	78	1	0	1	0	0	1	1	0	0	1	1	0	1	1	1	0	1	1	0	0	0	0	0	0	0	1	1	1	0	0	1	0	0	0	0	4	0	2	0	2	1	0	0	8	0	2	11	0
61	79	0	0	0	0	0	0	0	0	0	0	0	0	0	0	0	0	0	0	0	0	0	0	0	0	0	0	0	0	0	0	0	0	0	0	0	0	0	0	0	0	0	0	0	0	0	0	0	0
61	80	1	1	1	1	1	1	1	1	1	1	1	1	1	1	1	1	1	1	1	1	1	1	1	1	1	1	1	1	1	1	1	1	1	1	0	5	2	3	0	3	1	0	0	6	1	3	10	3
61	81	0	1	1	0	0	0	0	0	1	0	0	0	0	1	0	1	0	0	1	1	1	1	1	0	1	0	1	1	1	1	1	1	1	0	0	4	0	3	0	4	0	2	1	4	3	5	0	2
61	82	1	0	1	1	1	1	1	1	1	1	0	1	1	1	1	1	1	1	0	0	0	1	0	1	1	0	1	0	0	0	0	0	0	0	0	4	1	2	0	5	0	1	0	5	1	3	11	3
61	83	1	1	1	1	1	1	1	1	1	1	1	1	1	1	1	1	1	1	1	1	1	1	1	1	1	1	1	1	1	1	1	1	1	1	0	4	2	2	0	4	1	0	0	4	0	2	9	2
61	84	1	0	1	1	1	1	1	0	0	1	1	1	0	0	1	0	1	1	0	0	0	0	0	1	0	0	0	0	1	0	0	0	0	0	1	4	2	3	0	3	0	1	1	4	2	3	11	0
61	85	1	0	1	1	1	1	0	0	0	1	1	1	1	1	1	1	1	1	0	1	0	0	0	1	1	0	0	1	0	0	0	0	0	1	0	4	2	3	0	2	0	0	0	3	0	3	9	3
61	86	1	1	1	1	1	1	1	1	1	1	1	1	1	1	1	1	1	1	1	1	1	1	1	1	1	1	1	1	1	1	1	1	1	1	0	4	2	3	0	3	1	0	0	5	0	4	13	3
61	87	0	1	1	0	0	0	0	0	0	1	1	0	1	1	0	1	0	0	1	1	0	1	1	0	1	0	1	1	1	1	1	1	1	1	0	5	0	3	0	1	0	1	0	9	1	4	11	0
61	88	1	1	1	1	1	1	1	1	1	1	1	1	1	1	1	1	1	1	1	1	1	1	1	1	1	1	1	1	1	1	1	1	1	1	0	4	1	3	0	3	2	1	1	6	1	2	9	4
61	89	1	1	1	1	1	1	1	1	1	1	1	1	1	1	1	1	1	1	1	1	1	1	1	1	1	1	1	1	1	1	1	1	1	1	0	6	3	3	0	4	0	1	0	9	1	6	10	2
61	90	0	0	0	0	0	0	0	0	0	0	0	0	0	0	0	0	0	0	0	0	0	0	0	0	0	0	0	0	0	0	0	0	0	0	0	0	0	0	0	0	0	0	0	0	0	0	0	0
61	91	1	0	1	0	0	1	0	1	1	1	1	0	0	1	1	1	1	1	0	0	0	0	0	0	0	0	0	0	0	1	0	0	1	1	0	4	1	3	0	4	1	0	0	6	1	6	7	1
61	92	0	1	1	1	0	1	0	1	0	0	1	0	0	0	0	1	1	0	1	1	0	1	1	1	0	0	1	1	0	1	1	1	1	1	0	4	0	4	0	5	0	0	1	5	1	5	0	1
61	93	1	1	1	1	1	1	1	1	1	1	1	1	1	1	1	1	1	1	1	1	1	1	1	1	1	1	1	1	1	1	1	1	1	1	0	4	2	2	0	5	0	2	0	7	1	4	13	1
61	94	0	1	0	1	0	1	0	1	0	0	1	1	0	0	0	1	1	0	1	1	1	1	1	0	1	1	1	1	1	1	0	0	1	1	1	4	0	3	0	5	2	0	0	6	2	5	0	3
61	95	0	1	0	1	0	0	0	0	0	0	0	0	0	1	0	0	0	0	0	1	1	1	1	1	1	1	1	1	1	1	0	0	0	1	0	3	1	3	0	3	1	0	0	4	1	2	0	1
61	96	1	0	1	1	0	0	1	1	1	1	1	0	1	1	1	1	1	1	0	0	0	0	0	0	0	0	0	1	1	0	1	1	0	0	0	4	1	3	0	5	2	0	1	8	0	3	9	2
61	97	0	0	0	0	0	0	0	0	0	0	0	0	0	0	0	0	0	0	0	0	0	0	0	0	0	0	0	0	0	0	0	0	0	0	0	0	0	0	0	0	0	0	0	0	0	0	0	0
61	98	1	0	0	1	0	0	1	1	1	0	1	0	1	1	1	1	1	0	0	1	0	0	0	0	0	1	0	0	0	0	1	0	0	1	0	4	2	4	0	4	0	0	0	5	3	3	0	1
61	99	0	0	0	0	0	0	0	0	0	0	0	0	0	0	0	0	0	0	0	0	0	0	0	0	0	0	0	0	0	0	0	0	0	0	0	0	0	0	0	0	0	0	0	0	0	0	0	0
61	100	1	0	0	1	1	0	1	1	0	1	1	1	0	1	0	0	1	1	0	0	1	1	0	0	0	0	0	0	0	0	0	0	0	0	0	4	2	3	0	5	0	0	0	7	0	2	9	2
61	101	1	0	1	1	1	1	1	1	1	1	1	0	1	1	1	0	0	1	1	1	0	0	0	0	0	1	0	0	0	1	0	1	0	0	0	4	1	2	0	3	0	0	0	5	0	3	9	3
61	102	1	1	1	1	1	1	1	1	1	1	1	1	1	1	1	1	1	1	1	1	1	1	1	1	1	1	1	1	1	1	1	1	1	1	0	5	1	4	0	4	1	0	0	6	1	4	11	2
61	103	1	1	1	1	1	1	1	1	1	1	1	1	1	1	1	1	1	1	1	1	1	1	1	1	1	1	1	1	1	1	1	1	1	1	0	4	1	2	0	4	1	2	0	7	1	2	12	2
61	104	1	1	1	1	1	1	1	1	1	1	1	1	1	1	1	1	1	1	1	1	1	1	1	1	1	1	1	1	1	1	1	1	1	1	0	5	0	3	0	2	1	1	0	6	0	2	10	2
61	105	1	1	1	1	1	1	1	1	1	1	1	1	1	1	1	1	1	1	1	1	1	1	1	1	1	1	1	1	1	1	1	1	1	1	0	4	1	2	0	3	0	0	0	6	2	4	8	1
61	106	0	0	0	0	0	0	0	0	0	0	0	0	0	0	0	0	0	0	0	0	0	0	0	0	0	0	0	0	0	0	0	0	0	0	0	0	0	0	0	0	0	0	0	0	0	0	0	0
61	107	1	0	0	1	1	0	1	0	1	1	1	0	1	0	1	1	1	1	0	0	0	0	1	0	0	0	1	0	1	0	0	1	1	0	1	4	2	3	0	4	0	2	0	7	4	3	11	0
61	108	0	0	0	0	0	0	0	0	0	0	0	0	0	0	0	0	0	0	0	0	0	0	0	0	0	0	0	0	0	0	0	0	0	0	0	0	0	0	0	0	0	0	0	0	0	0	0	0
61	109	0	1	1	0	1	0	0	1	0	0	0	0	0	0	0	1	0	0	0	1	1	1	1	0	1	1	1	1	1	1	1	1	1	1	0	4	2	2	0	5	1	0	1	6	3	3	0	2
61	110	0	0	0	0	0	0	0	0	0	0	0	0	0	0	0	0	0	0	0	0	0	0	0	0	0	0	0	0	0	0	0	0	0	0	0	0	0	0	0	0	0	0	0	0	0	0	0	0
61	111	0	0	0	0	0	0	0	0	0	0	0	0	0	0	0	0	0	0	0	0	0	0	0	0	0	0	0	0	0	0	0	0	0	0	0	0	0	0	0	0	0	0	0	0	0	0	0	0
61	112	1	1	1	1	1	1	1	1	1	1	1	1	1	1	1	1	1	1	1	1	1	1	1	1	1	1	1	1	1	1	1	1	1	1	0	4	0	1	0	3	1	0	0	6	3	4	10	2
61	113	1	0	1	1	0	1	1	0	1	1	1	1	1	1	1	1	1	0	0	1	0	1	0	0	0	0	0	0	0	0	0	1	0	1	0	4	0	2	0	3	0	1	1	4	0	1	7	2
61	114	0	1	0	1	0	1	1	0	0	1	0	0	0	1	1	0	1	0	1	1	1	1	0	1	0	1	1	1	1	1	1	1	1	1	0	4	2	3	0	5	0	0	0	6	3	3	9	3
61	115	0	0	0	0	0	0	0	0	0	0	0	0	0	0	0	0	0	0	0	0	0	0	0	0	0	0	0	0	0	0	0	0	0	0	0	0	0	0	0	0	0	0	0	0	0	0	0	0
61	116	0	0	0	0	0	0	0	0	0	0	0	0	0	0	0	0	0	0	0	0	0	0	0	0	0	0	0	0	0	0	0	0	0	0	0	0	0	0	0	0	0	0	0	0	0	0	0	0
61	117	0	0	0	0	0	0	0	0	0	0	0	0	0	0	0	0	0	0	0	0	0	0	0	0	0	0	0	0	0	0	0	0	0	0	0	0	0	0	0	0	0	0	0	0	0	0	0	0
61	118	0	0	0	0	0	0	0	0	0	0	0	0	0	0	0	0	0	0	0	0	0	0	0	0	0	0	0	0	0	0	0	0	0	0	0	0	0	0	0	0	0	0	0	0	0	0	0	0
61	119	1	1	1	1	1	1	1	1	1	1	1	1	1	1	1	1	1	1	1	1	1	1	1	1	1	1	1	1	1	1	1	1	1	1	0	5	2	4	0	6	2	1	0	7	0	2	7	3
61	120	0	1	0	0	0	0	0	0	0	1	0	1	0	0	0	1	1	0	1	1	1	1	1	1	1	0	1	1	0	0	1	1	0	1	0	4	2	3	0	3	1	0	0	9	2	5	10	1
61	121	1	0	1	1	0	1	1	1	1	1	1	1	1	0	1	1	1	0	0	1	0	1	0	1	0	0	1	0	0	0	0	1	1	1	0	4	0	3	0	6	0	2	0	8	2	2	10	1
61	122	1	0	1	0	1	1	1	1	1	1	0	1	1	1	1	1	1	1	0	0	0	0	0	0	1	0	1	1	0	1	1	0	1	0	0	5	1	2	0	5	0	0	0	6	0	2	11	0
61	123	1	0	1	1	1	1	1	0	1	1	1	1	0	0	1	1	1	0	0	0	0	0	1	0	0	0	0	0	0	0	1	0	1	1	0	4	0	4	0	4	1	0	1	5	0	4	10	3
61	124	1	0	1	0	1	1	0	1	1	1	0	1	0	1	1	0	0	1	0	0	0	0	0	0	1	0	1	0	0	1	1	1	0	0	0	3	1	2	0	3	0	1	0	4	2	2	10	3
61	125	1	0	0	1	1	1	0	1	1	1	1	1	1	1	1	1	1	1	0	0	0	0	1	0	1	1	0	0	0	0	0	0	1	0	0	4	0	3	0	3	2	0	1	8	1	2	9	2
61	126	1	0	1	1	1	1	0	1	1	1	1	1	0	1	0	1	1	0	1	0	0	1	0	0	0	0	0	0	0	0	0	0	0	0	0	4	1	2	0	3	0	0	0	4	1	2	10	2
61	127	0	0	0	0	0	0	0	0	0	0	0	0	0	0	0	0	0	0	0	0	0	0	0	0	0	0	0	0	0	0	0	0	0	0	0	0	0	0	0	0	0	0	0	0	0	0	0	0
61	128	0	1	0	0	0	0	0	0	1	0	0	1	0	0	0	0	0	0	1	1	0	1	1	0	1	0	1	0	1	0	1	1	0	0	0	4	0	3	0	5	1	1	0	2	2	3	0	1
61	129	0	0	0	0	0	0	0	0	0	0	0	0	0	0	0	0	0	0	0	0	0	0	0	0	0	0	0	0	0	0	0	0	0	0	0	0	0	0	0	0	0	0	0	0	0	0	0	0
61	130	1	1	1	1	1	1	1	1	1	1	1	1	1	1	1	1	1	1	1	1	1	1	1	1	1	1	1	1	1	1	1	1	1	1	0	4	2	2	0	3	1	0	1	6	3	6	11	3
61	131	0	0	0	0	0	0	0	0	0	0	0	0	0	0	0	0	0	0	0	0	0	0	0	0	0	0	0	0	0	0	0	0	0	0	0	0	0	0	0	0	0	0	0	0	0	0	0	0
61	132	1	1	1	1	1	1	1	1	1	1	1	1	1	1	1	1	1	1	1	1	1	1	1	1	1	1	1	1	1	1	1	1	1	1	0	3	1	3	0	3	0	0	0	3	1	2	10	3
61	133	0	0	0	0	0	0	0	0	0	0	0	0	0	0	0	0	0	0	0	0	0	0	0	0	0	0	0	0	0	0	0	0	0	0	0	0	0	0	0	0	0	0	0	0	0	0	0	0
61	134	0	0	0	0	0	0	0	0	0	0	0	0	0	0	0	0	0	0	0	0	0	0	0	0	0	0	0	0	0	0	0	0	0	0	0	1	0	0	0	0	0	0	0	0	0	2	0	0
61	135	1	0	1	1	1	1	0	1	0	0	1	1	1	1	1	1	1	0	0	0	0	0	1	1	0	0	0	1	0	0	0	0	1	0	0	5	0	2	0	3	0	1	2	2	3	3	0	2
61	136	1	0	0	0	1	0	0	1	1	1	1	1	1	0	1	1	1	0	0	0	0	0	1	0	0	0	1	0	0	0	1	0	0	1	0	3	0	2	0	4	0	0	0	4	2	3	10	1
61	137	1	1	1	1	1	1	1	1	1	1	1	1	1	1	1	1	1	1	1	1	1	1	1	1	1	1	1	1	1	1	1	1	1	1	0	4	3	2	0	2	0	0	0	8	2	4	9	0
61	138	1	0	1	1	1	1	1	0	1	1	0	1	1	1	1	0	1	0	0	1	0	0	0	1	0	1	0	0	1	0	0	0	1	0	0	3	2	2	1	3	0	1	0	4	0	3	13	1
61	139	1	1	1	1	1	1	1	1	1	1	1	1	1	1	1	1	1	1	1	1	1	1	1	1	1	1	1	1	1	1	1	1	1	1	0	4	2	3	0	5	1	1	0	8	1	4	9	1
61	140	1	1	1	1	1	1	1	1	1	1	1	1	1	1	1	1	1	1	1	1	1	1	1	1	1	1	1	1	1	1	1	1	1	1	0	3	0	3	0	3	1	0	0	5	2	5	8	2
61	141	1	0	1	1	1	1	0	1	1	1	1	0	1	0	1	0	1	1	0	0	0	0	0	1	0	0	1	1	0	1	0	0	0	0	0	3	1	3	0	3	0	0	0	9	2	4	9	2
61	142	0	1	0	1	0	0	0	1	0	1	0	0	0	0	0	1	1	0	1	0	1	1	0	1	0	1	1	1	1	1	1	1	1	1	0	5	1	4	0	3	0	0	0	6	2	3	10	2
61	143	0	0	0	0	0	0	0	0	0	0	0	0	0	0	0	0	0	0	0	0	0	0	0	0	0	0	0	0	0	0	0	0	0	0	0	0	0	0	0	0	0	0	0	0	0	0	0	0
61	144	1	1	1	1	1	1	1	1	1	1	1	1	1	1	1	1	1	1	1	1	1	1	1	1	1	1	1	1	1	1	1	1	1	1	0	5	3	3	0	4	2	3	0	6	0	3	10	4
61	145	1	1	1	1	1	1	1	1	1	1	1	1	1	1	1	1	1	1	1	1	1	1	1	1	1	1	1	1	1	1	1	1	1	1	0	3	0	4	0	4	1	2	0	5	3	2	10	2
61	146	1	0	1	0	1	0	1	1	1	0	1	1	1	1	1	1	1	0	0	0	0	0	0	0	0	1	1	0	1	1	1	0	1	1	0	3	0	3	0	2	1	2	0	5	0	2	0	1
61	147	1	0	1	1	0	0	1	1	1	0	0	0	1	1	1	0	1	0	0	1	0	0	0	1	0	0	1	0	0	1	0	0	1	0	0	2	1	3	0	5	2	0	0	6	0	3	0	1
61	148	0	1	0	0	0	0	0	0	0	0	0	0	0	0	0	0	0	0	0	1	1	1	1	1	1	1	0	1	1	1	1	0	1	0	1	4	1	3	0	3	2	0	1	6	2	4	0	1
61	149	0	0	0	0	0	0	0	0	0	0	0	0	0	0	0	0	0	0	0	0	0	0	0	0	0	0	0	0	0	0	0	0	0	0	0	0	0	0	0	0	0	0	0	0	0	0	0	0
61	150	0	0	0	0	0	0	0	0	0	0	0	0	0	0	0	0	0	0	0	0	0	0	0	0	0	0	0	0	0	0	0	0	0	0	0	3	1	1	0	2	0	0	0	2	0	2	0	2
61	151	1	1	1	1	1	1	1	1	1	1	1	1	1	1	1	1	1	1	1	1	1	1	1	1	1	1	1	1	1	1	1	1	1	1	0	6	3	3	0	5	1	1	0	5	0	2	12	3
61	152	1	0	1	1	1	1	1	1	1	1	1	0	0	1	1	1	1	0	1	1	0	1	0	0	1	0	0	0	0	0	0	0	0	0	0	5	3	3	0	4	0	0	1	6	3	3	10	3
61	153	0	0	0	0	0	0	0	0	0	0	0	0	0	0	0	0	0	0	0	0	0	0	0	0	0	0	0	0	0	0	0	0	0	0	0	0	0	0	0	0	0	0	0	0	0	0	0	0
61	154	1	0	0	0	1	0	0	1	1	1	1	1	1	0	0	1	0	0	0	0	1	0	0	0	1	0	1	0	0	0	1	0	0	0	0	4	1	2	0	3	2	1	1	8	1	3	11	2
61	155	1	0	1	1	0	1	1	1	1	0	1	1	0	1	0	1	1	1	0	0	1	1	0	0	0	0	0	1	1	0	0	0	0	0	0	4	2	2	0	4	1	0	1	4	0	2	0	2
61	156	1	1	1	1	1	1	1	1	1	1	1	1	1	1	1	1	1	1	1	1	1	1	1	1	1	1	1	1	1	1	1	1	1	1	0	4	0	4	0	3	1	2	0	4	2	4	12	2
61	157	0	1	0	1	0	0	0	0	0	0	1	0	0	0	0	0	0	0	1	1	0	1	0	1	1	0	1	1	1	1	1	1	1	1	0	4	0	3	0	4	0	1	0	6	1	3	0	2
61	158	0	1	0	0	0	0	0	0	0	0	0	0	0	0	0	1	1	0	0	1	1	0	1	0	1	1	1	0	1	1	1	1	1	1	0	3	2	3	0	3	0	2	0	10	0	2	0	2
61	159	0	0	0	0	0	0	0	0	0	0	0	0	0	0	0	0	0	0	0	0	0	0	0	0	0	0	0	0	0	0	0	0	0	0	0	0	0	0	0	0	0	0	0	0	0	0	0	0
61	160	1	0	0	1	0	0	1	1	1	1	0	1	1	1	1	1	1	1	0	0	0	0	0	0	0	0	0	0	1	1	1	0	1	0	0	4	1	3	0	4	1	1	0	5	0	4	12	3
61	161	1	0	0	1	1	1	1	1	1	1	1	1	1	1	1	1	0	1	0	0	0	0	0	0	1	0	0	1	0	0	0	0	0	0	0	4	2	2	0	3	0	0	1	8	1	6	11	1
61	162	1	1	1	1	1	1	1	1	1	1	1	1	1	1	1	1	1	1	1	1	1	1	1	1	1	1	1	1	1	1	1	1	1	1	0	3	0	2	0	2	0	0	0	3	1	3	9	1
61	163	1	1	1	1	1	1	1	1	1	1	1	1	1	1	1	1	1	1	1	1	1	1	1	1	1	1	1	1	1	1	1	1	1	1	0	5	2	4	0	4	2	2	0	10	2	3	10	5
61	164	0	0	0	0	0	0	0	0	0	0	0	0	0	0	0	0	0	0	0	0	0	0	0	0	0	0	0	0	0	0	0	0	0	0	0	0	0	0	0	0	0	0	0	0	0	0	0	0
61	165	1	0	1	1	1	0	1	1	0	1	1	1	0	1	1	0	1	1	0	1	0	0	0	0	0	0	0	1	0	0	0	0	0	0	0	4	0	3	0	6	0	2	0	8	0	3	10	2
61	166	0	1	0	0	0	0	0	0	1	0	0	1	0	0	1	1	1	0	1	1	1	1	1	1	1	1	0	1	1	1	1	1	0	1	0	4	0	2	0	3	0	2	0	5	0	2	0	3
61	167	0	1	1	0	1	0	0	1	1	1	0	0	0	0	1	0	0	1	1	1	1	1	1	1	1	1	0	1	1	1	1	1	1	0	0	5	1	3	0	3	0	0	0	4	2	3	10	1
61	168	1	0	0	1	1	1	1	0	1	1	0	1	0	0	0	1	0	1	0	1	0	0	1	0	0	1	0	1	0	0	0	0	1	0	0	4	1	3	0	2	0	0	1	7	3	4	9	1
61	169	0	0	0	0	0	0	0	0	0	0	0	0	0	0	0	0	0	0	0	0	0	0	0	0	0	0	0	0	0	0	0	0	0	0	0	0	0	0	0	0	0	0	0	0	0	0	0	0
61	170	0	1	0	0	0	0	0	0	0	0	0	0	0	0	0	1	1	0	0	1	1	0	0	0	1	0	1	0	0	1	1	0	1	1	0	3	2	3	0	3	1	0	0	8	2	3	0	0
61	171	1	0	1	1	1	0	1	1	1	1	0	0	1	0	0	1	0	1	0	0	1	0	0	0	1	0	0	0	1	0	0	0	1	0	0	4	0	2	0	4	0	1	0	2	0	2	10	1
61	172	0	0	0	0	0	0	0	0	0	0	0	0	0	0	0	0	0	0	0	0	0	0	0	0	0	0	0	0	0	0	0	0	0	0	0	0	0	0	0	0	0	0	0	0	0	0	0	0
61	173	0	1	1	1	1	0	1	0	1	0	0	0	0	0	0	0	0	0	0	0	1	0	1	1	1	1	1	1	1	1	0	1	1	0	0	4	1	3	0	5	0	1	0	5	1	3	0	2
61	174	1	1	1	1	1	1	1	1	1	1	1	1	1	1	1	1	1	1	1	1	1	1	1	1	1	1	1	1	1	1	1	1	1	1	0	3	0	3	0	3	1	0	0	6	1	2	11	3
61	175	0	1	0	1	0	1	1	0	0	0	0	0	0	0	0	0	1	0	1	1	1	0	1	0	1	1	1	0	0	1	1	1	1	0	0	4	2	4	0	6	1	0	0	4	1	5	0	2
61	176	1	0	0	0	0	0	1	1	1	1	1	1	1	1	1	1	1	1	0	0	1	1	0	0	0	0	0	0	0	0	0	0	0	0	0	4	2	2	0	3	0	0	0	9	3	2	11	0
61	177	1	0	1	1	1	1	0	1	0	1	1	1	0	1	1	1	1	1	0	0	0	0	1	0	0	0	0	0	1	1	0	0	0	1	0	2	0	2	0	4	1	0	0	5	1	1	11	0
61	178	1	0	1	0	1	1	1	0	1	1	1	1	1	1	1	1	1	1	0	0	0	0	0	1	0	1	0	0	1	0	1	0	0	1	0	4	1	3	0	4	0	1	0	6	1	3	9	3
61	179	1	1	1	1	1	1	1	1	1	1	1	1	1	1	1	1	1	1	1	1	1	1	1	1	1	1	1	1	1	1	1	1	1	1	0	4	1	3	0	3	2	0	0	6	1	4	11	3
61	180	0	1	0	0	0	0	0	0	0	0	0	0	1	0	0	0	1	1	1	1	0	1	0	0	1	1	1	1	1	1	0	1	1	1	0	5	2	2	0	4	1	0	0	7	0	4	0	1
61	181	0	1	0	0	1	0	1	0	0	0	0	0	0	0	1	0	0	0	1	1	1	0	1	1	1	1	0	1	1	0	1	1	1	1	0	4	1	4	0	3	0	0	1	7	1	4	0	2
61	182	0	0	0	0	0	0	0	0	0	0	0	0	0	0	0	0	0	0	0	0	0	0	0	0	0	0	0	0	0	0	0	0	0	0	0	0	0	0	0	0	0	0	0	0	0	0	0	0
61	183	1	0	1	0	1	1	1	0	0	1	1	0	1	1	1	0	1	1	0	1	0	0	0	0	1	0	0	0	0	0	0	0	1	0	0	5	4	3	0	4	0	1	0	6	1	3	12	1
61	184	1	1	1	1	1	1	1	1	1	1	1	1	1	1	1	1	1	1	1	1	1	1	1	1	1	1	1	1	1	1	1	1	1	1	0	5	1	3	1	2	1	0	0	4	0	3	9	1
61	185	1	1	1	1	1	1	1	1	1	1	1	1	1	1	1	1	1	1	1	1	1	1	1	1	1	1	1	1	1	1	1	1	1	1	0	3	1	4	1	5	0	1	0	7	2	2	11	2
61	186	1	0	1	0	1	1	0	1	1	1	1	1	1	1	1	0	1	0	0	0	0	0	0	0	1	0	0	0	1	0	0	0	0	0	0	3	0	2	0	3	2	0	0	6	0	4	9	1
61	187	0	0	0	0	0	0	0	0	0	0	0	0	0	0	0	0	0	0	0	0	0	0	0	0	0	0	0	0	0	0	0	0	0	0	0	0	0	0	0	0	0	0	0	0	0	0	0	0
61	188	0	0	0	0	0	0	0	0	0	0	0	0	0	0	0	0	0	0	0	0	0	0	0	0	0	0	0	0	0	0	0	0	0	0	0	0	0	0	0	0	0	0	0	0	1	0	0	0
61	189	0	0	0	0	0	0	0	0	0	0	0	0	0	0	0	0	0	0	0	0	0	0	0	0	0	0	0	0	0	0	0	0	0	0	0	0	0	0	0	0	0	0	0	0	0	0	0	0
61	190	1	0	0	0	1	0	1	1	1	1	1	1	1	1	1	0	0	0	0	0	0	1	0	0	0	0	1	0	1	0	1	1	0	1	0	4	1	4	0	4	0	1	0	7	2	3	10	2
61	191	1	1	1	1	1	1	1	1	1	1	1	1	1	1	1	1	1	1	1	1	1	1	1	1	1	1	1	1	1	1	1	1	1	1	0	4	1	3	0	3	3	1	0	4	1	3	11	2
61	192	0	1	0	0	0	0	0	0	1	0	0	0	0	0	0	1	1	0	1	1	1	0	0	1	1	1	1	1	1	0	1	1	1	1	0	4	2	2	0	4	0	0	0	10	3	3	0	2
61	193	0	1	0	0	1	1	0	1	0	0	0	0	0	0	1	0	0	0	0	1	1	1	0	1	0	1	1	0	0	1	0	1	1	0	0	4	2	3	0	3	1	0	0	9	0	3	0	1
61	194	0	0	0	0	0	0	0	0	0	0	0	0	0	0	0	0	0	0	0	0	0	0	0	0	0	0	0	0	0	0	0	0	0	0	0	0	0	0	0	0	0	0	0	0	0	0	0	0
61	195	1	0	0	1	1	1	1	0	0	1	1	1	1	0	1	1	1	1	0	1	0	0	1	0	0	0	0	0	0	1	1	0	1	1	0	4	1	2	0	4	1	2	0	7	2	3	8	2
61	196	1	0	1	0	1	0	0	1	1	1	1	1	1	1	1	1	1	1	0	0	1	0	0	0	0	0	0	0	0	0	0	1	0	0	0	4	1	2	0	3	2	0	0	5	3	3	11	0
61	197	0	0	0	0	0	0	0	0	0	0	0	0	0	0	0	0	0	0	0	0	0	0	0	0	0	0	0	0	0	0	0	0	0	0	0	0	0	0	0	0	0	0	0	0	0	0	0	0
61	198	1	1	1	1	1	1	1	1	1	1	1	1	1	1	1	1	1	1	1	1	1	1	1	1	1	1	1	1	1	1	1	1	1	1	0	6	0	4	0	4	2	0	0	8	1	4	9	1
61	199	1	0	0	1	1	0	1	1	1	0	1	1	1	0	1	1	1	1	0	1	1	0	1	0	1	0	1	0	1	0	1	0	1	1	0	4	0	3	0	6	1	1	0	6	1	3	0	3
61	200	1	0	1	1	0	1	0	1	1	0	1	1	1	1	0	1	0	0	1	1	1	1	1	1	1	1	0	1	0	1	0	0	1	0	0	4	1	2	0	5	1	2	0	6	1	2	0	3
61	201	0	0	0	0	0	0	0	0	0	0	0	0	0	0	0	0	0	0	0	0	0	0	0	0	0	0	0	0	0	0	0	0	0	0	0	0	0	0	0	0	0	0	0	0	0	0	0	0
61	202	1	0	1	0	1	0	1	1	1	0	0	1	0	1	0	0	1	0	1	0	0	0	0	1	0	0	1	0	0	1	1	0	0	1	0	4	0	3	0	3	1	0	0	5	2	2	0	1
61	203	1	0	1	0	1	1	1	1	1	1	1	1	0	1	1	1	1	1	0	0	0	0	0	0	0	0	0	0	0	0	0	0	0	1	0	3	1	1	0	2	0	1	1	5	1	2	10	1
61	204	1	1	1	1	1	1	1	1	1	1	1	1	1	1	1	1	1	1	1	1	1	1	1	1	1	1	1	1	1	1	1	1	1	1	0	4	1	3	0	3	1	0	0	6	1	2	10	1
61	205	1	1	1	1	1	1	1	1	1	1	1	1	1	1	1	1	1	1	1	1	1	1	1	1	1	1	1	1	1	1	1	1	1	1	0	4	0	2	0	3	2	0	0	5	0	2	11	1
61	206	0	0	0	0	0	0	0	0	0	0	0	0	0	0	0	0	0	0	0	0	0	0	0	0	0	0	0	0	0	0	0	0	0	0	0	0	0	0	0	0	0	0	0	0	0	0	0	0
61	207	0	0	0	0	0	0	0	0	0	0	0	0	0	0	0	0	0	0	0	0	0	0	0	0	0	0	0	0	0	0	0	0	0	0	0	0	0	0	0	0	0	0	0	0	0	0	0	0
61	208	0	0	0	0	0	0	0	0	0	0	0	0	0	0	0	0	0	0	0	0	0	0	0	0	0	0	0	0	0	0	0	0	0	0	0	0	0	0	0	0	0	0	0	0	0	0	0	0
61	209	0	0	0	0	0	0	0	0	0	0	0	0	0	0	0	0	0	0	0	0	0	0	0	0	0	0	0	0	0	0	0	0	0	0	0	0	0	0	0	0	0	0	0	0	0	0	0	0
61	210	1	0	1	1	1	1	1	1	1	0	1	1	0	1	1	1	1	0	0	1	0	0	0	0	0	0	0	0	0	0	0	1	0	0	0	5	1	2	0	5	0	0	0	3	0	1	0	1
61	211	1	1	1	1	1	1	1	1	1	1	1	1	1	1	1	1	1	1	1	1	1	1	1	1	1	1	1	1	1	1	1	1	1	1	0	3	0	2	0	2	0	0	1	1	1	3	8	1
61	212	0	1	0	0	0	1	0	1	1	0	1	0	0	0	0	1	0	0	0	1	1	0	0	1	1	0	1	0	0	1	0	1	1	1	0	3	0	1	0	1	0	0	0	1	3	5	0	1
61	213	1	1	1	1	1	1	1	1	1	1	1	1	1	1	1	1	1	1	1	1	1	1	1	1	1	1	1	1	1	1	1	1	1	1	0	3	2	4	0	2	0	1	0	5	0	1	9	1
61	214	1	1	1	1	1	1	1	1	1	1	1	1	1	1	1	1	1	1	1	1	1	1	1	1	1	1	1	1	1	1	1	1	1	1	0	3	0	2	0	4	1	1	0	3	0	2	10	1
61	215	0	1	0	0	1	1	1	0	0	0	0	0	0	0	0	1	0	0	1	1	1	0	1	0	1	0	1	1	1	1	1	0	0	1	0	3	2	3	0	3	0	0	0	2	1	4	0	1
61	216	0	0	0	0	0	0	0	0	0	0	0	0	0	0	0	0	0	0	0	0	0	0	0	0	0	0	0	0	0	0	0	0	0	0	0	0	0	0	0	0	0	0	0	0	0	0	0	0
61	217	0	1	0	1	1	0	1	0	0	1	0	0	1	0	0	0	0	0	1	0	1	1	0	1	1	1	1	1	1	1	1	1	0	1	0	5	2	5	1	5	2	2	0	5	1	4	8	0
61	218	1	1	1	1	1	1	1	1	1	1	1	1	1	1	1	1	1	1	1	1	1	1	1	1	1	1	1	1	1	1	1	1	1	1	0	4	2	4	0	2	2	2	0	7	0	4	10	2
61	219	1	0	1	0	1	0	1	1	1	0	1	0	1	1	0	1	1	1	0	0	0	0	0	1	0	0	0	1	0	1	0	0	0	0	0	3	1	2	0	3	0	1	0	6	0	4	0	2
61	220	0	0	0	0	0	0	0	0	0	0	0	0	0	0	0	0	0	0	0	0	0	0	0	0	0	0	0	0	0	0	0	0	0	0	0	0	0	0	0	0	0	0	0	0	0	0	0	0
61	221	1	0	1	0	0	1	1	1	1	1	1	1	0	0	1	1	1	1	0	0	1	0	0	0	1	0	0	0	0	0	0	0	0	0	0	4	2	2	0	3	0	0	0	4	0	4	7	2
61	222	1	0	1	1	1	1	1	0	1	1	1	1	1	1	1	1	1	1	0	0	0	0	0	0	0	0	0	1	1	0	0	0	0	0	0	3	1	2	0	5	0	0	0	4	1	4	13	1
61	223	1	0	0	0	1	1	1	1	1	0	1	1	1	1	1	1	1	0	0	0	0	0	1	0	0	0	0	0	0	0	0	0	1	1	0	3	1	2	0	3	3	1	0	7	0	3	0	2
61	224	1	0	1	0	1	1	1	1	1	1	1	1	0	0	1	1	0	0	0	0	0	0	0	0	0	0	0	1	0	0	0	0	0	0	0	3	1	3	0	3	0	0	1	6	1	3	8	0
61	225	0	0	0	0	0	0	0	0	0	0	0	0	0	0	0	0	0	0	0	0	0	0	0	0	0	0	0	0	0	0	0	0	0	0	0	0	0	0	0	0	0	0	0	0	0	0	0	0
61	226	0	1	0	0	1	0	1	0	0	0	0	0	0	1	0	0	0	0	1	0	1	1	1	1	1	1	1	1	1	1	1	0	1	1	0	4	1	3	0	3	2	0	0	4	2	2	0	2
61	227	1	1	1	1	1	1	1	1	1	1	1	1	1	1	1	1	1	1	1	1	1	1	1	1	1	1	1	1	1	1	1	1	1	1	0	5	2	1	0	4	1	1	0	6	1	3	10	2
61	228	1	1	1	1	1	1	1	1	1	1	1	1	1	1	1	1	1	1	1	1	1	1	1	1	1	1	1	1	1	1	1	1	1	1	0	5	1	4	0	4	0	1	0	4	2	3	10	3
61	229	0	1	0	1	0	0	0	0	0	0	0	1	0	1	1	0	0	0	1	1	0	1	0	1	1	1	1	1	1	1	1	1	1	1	0	5	0	3	0	4	0	2	0	1	2	3	0	1
61	230	0	1	0	0	0	0	1	0	0	0	0	0	0	1	0	1	1	0	0	0	1	0	1	0	1	1	1	1	0	1	0	1	1	1	0	4	0	4	0	4	1	2	0	7	2	4	0	3
61	231	0	1	1	1	0	0	0	0	0	0	0	0	0	0	0	1	0	0	1	0	1	1	0	0	1	0	1	1	1	1	1	0	1	0	0	6	1	2	0	4	1	1	0	7	1	4	0	1
61	232	1	0	1	1	0	1	1	0	1	1	1	1	0	1	1	1	1	1	1	0	1	0	0	0	0	1	0	1	0	1	0	0	0	0	0	4	0	4	0	4	0	0	0	7	2	3	8	2
61	233	0	0	0	0	0	0	0	0	0	0	0	0	0	0	0	0	0	0	0	0	0	0	0	0	0	0	0	0	0	0	0	0	0	0	0	0	0	0	0	0	0	0	0	0	0	0	0	0
61	234	0	0	0	0	0	0	0	0	0	0	0	0	0	0	0	0	0	0	0	0	0	0	0	0	0	0	0	0	0	0	0	0	0	0	0	0	0	0	0	0	0	0	0	0	0	0	0	0
61	235	1	0	1	1	1	1	1	1	1	0	1	1	1	1	1	1	1	0	0	0	0	0	0	1	0	0	0	0	1	0	0	0	0	1	0	3	2	3	0	3	0	1	0	6	3	2	0	1
61	236	1	0	1	1	1	1	0	1	1	1	1	1	1	1	1	1	1	1	1	0	0	0	1	0	0	0	1	0	1	0	0	0	0	0	0	2	1	3	1	2	0	1	0	5	0	3	10	1
61	237	1	1	1	1	1	1	1	1	1	1	1	1	1	1	1	1	1	1	1	1	1	1	1	1	1	1	1	1	1	1	1	1	1	1	0	4	1	3	0	2	1	0	0	6	1	3	12	2
61	238	1	1	1	1	1	1	1	1	1	1	1	1	1	1	1	1	1	1	1	1	1	1	1	1	1	1	1	1	1	1	1	1	1	1	0	3	1	2	0	1	0	0	0	5	0	2	9	1
61	239	1	0	1	1	1	1	1	1	1	0	1	0	1	1	0	1	1	1	0	0	0	0	0	1	1	0	0	0	0	1	1	0	0	0	0	4	1	2	0	4	0	1	0	7	1	7	0	1
61	240	1	1	1	1	1	1	1	1	1	1	1	1	1	1	1	1	1	1	1	1	1	1	1	1	1	1	1	1	1	1	1	1	1	1	0	4	0	2	0	3	0	1	0	6	2	4	10	3
61	241	0	0	0	0	0	0	0	0	0	0	0	0	0	0	0	0	0	0	0	0	0	0	0	0	0	0	0	0	0	0	0	0	0	0	0	0	0	0	0	0	0	0	0	0	0	0	0	0
61	242	1	0	1	0	1	1	0	0	1	1	0	0	1	0	1	1	1	0	0	1	1	0	1	0	1	0	0	0	1	0	0	0	0	0	0	3	0	2	0	7	0	0	0	3	2	4	10	0
61	243	1	0	1	0	1	1	1	0	1	1	0	1	1	1	0	1	1	1	0	0	1	0	1	0	0	0	0	0	0	0	0	0	0	0	1	4	1	2	0	4	0	0	0	9	1	3	10	2
61	244	1	0	1	1	1	1	1	0	0	1	1	1	1	0	1	1	1	1	0	0	1	0	1	0	0	1	0	0	0	0	1	0	0	0	0	3	1	2	0	3	1	2	1	6	2	3	11	2
61	245	1	0	1	1	1	1	1	1	1	1	1	1	1	1	1	1	1	0	1	0	0	0	1	1	0	0	0	1	0	0	1	0	0	0	0	4	1	3	0	4	0	0	1	7	2	3	10	3
61	246	1	0	1	1	1	1	1	1	1	0	1	0	1	1	1	0	1	1	0	0	0	0	0	1	0	0	1	1	0	0	0	0	0	0	0	4	2	3	0	5	0	1	0	6	1	3	0	2
61	247	1	1	1	1	1	1	1	1	1	1	1	1	1	1	1	1	1	1	1	1	1	1	1	1	1	1	1	1	1	1	1	1	1	1	0	4	2	2	0	4	0	1	0	5	1	4	8	2
61	248	0	0	0	0	0	0	0	0	0	0	0	0	0	0	0	0	0	0	0	0	0	0	0	0	0	0	0	0	0	0	0	0	0	0	0	0	0	0	0	0	0	0	0	0	0	0	0	0
61	249	1	0	1	1	0	1	1	1	1	0	0	1	0	1	1	1	0	0	1	0	0	0	0	0	0	0	1	0	1	0	0	0	1	0	0	4	2	2	0	3	1	0	0	9	1	4	0	2
61	250	0	0	0	0	0	0	0	0	0	0	0	0	0	0	0	0	0	0	0	0	0	0	0	0	0	0	0	0	0	0	0	0	0	0	0	0	0	0	0	0	0	0	0	0	0	0	0	0
61	251	1	1	1	1	1	1	1	1	1	1	1	1	1	1	1	1	1	1	1	1	1	1	1	1	1	1	1	1	1	1	1	1	1	1	0	5	1	3	0	5	0	2	0	4	2	3	10	2
61	252	1	1	1	1	1	1	1	1	1	1	1	1	1	1	1	1	1	1	1	1	1	1	1	1	1	1	1	1	1	1	1	1	1	1	0	4	1	2	0	4	0	1	0	3	0	3	10	0
61	253	1	0	0	1	0	1	1	0	1	1	1	0	1	1	1	0	1	0	1	0	0	0	0	0	1	1	0	0	0	0	1	0	0	1	0	4	1	2	0	3	1	0	1	6	1	3	10	2
61	254	1	0	1	1	1	1	1	1	0	1	1	0	1	1	1	1	1	0	1	0	1	0	0	1	0	0	1	1	0	1	0	0	0	0	0	4	0	3	0	3	0	0	1	6	2	5	11	1
61	255	0	1	1	0	0	0	0	0	0	0	1	0	0	0	0	1	0	1	1	1	1	1	1	1	1	1	0	1	1	1	0	0	1	1	0	4	0	2	0	3	0	1	0	6	1	2	0	1
61	256	1	1	1	1	1	1	1	1	1	1	1	1	1	1	1	1	1	1	1	1	1	1	1	1	1	1	1	1	1	1	1	1	1	1	0	4	1	1	0	4	1	0	0	6	1	4	8	2
71	1	1	1	1	1	1	1	1	1	1	1	1	1	1	1	1	1	1	1	1	1	1	1	1	1	1	1	1	1	1	1	1	1	1	1	0	6	0	3	0	5	0	0	0	5	0	6	6	2
71	2	0	1	1	0	0	1	0	0	0	0	0	0	0	0	0	0	0	0	1	1	1	1	1	1	1	1	1	1	0	1	0	1	1	1	0	4	1	2	0	4	0	2	0	7	0	5	0	4
71	3	0	1	0	1	1	0	0	0	0	0	0	0	1	1	0	0	0	0	0	0	1	1	0	1	1	1	1	1	0	1	1	1	1	1	0	5	0	4	0	6	0	0	0	8	4	6	0	3
71	4	0	1	1	0	0	0	0	0	0	0	0	0	0	0	0	1	0	0	0	0	0	1	1	1	1	0	1	0	1	0	1	0	0	1	0	4	0	2	0	5	0	1	1	8	1	5	0	2
71	5	0	1	0	0	1	0	0	0	1	0	0	0	1	0	0	0	0	0	1	1	1	0	0	1	0	1	1	1	0	1	1	0	0	1	0	5	2	3	0	4	2	1	0	6	1	3	0	3
71	6	1	0	1	1	1	1	1	1	1	0	1	1	1	1	1	1	0	1	0	0	0	1	0	0	0	1	0	0	0	1	1	0	0	0	0	5	2	4	0	4	0	0	0	8	1	4	0	4
71	7	0	1	0	0	0	1	1	0	0	0	0	0	1	1	0	0	0	1	1	0	0	1	1	1	1	0	1	1	1	0	0	1	1	0	0	5	1	3	0	4	1	1	0	7	3	6	0	2
71	8	1	1	1	1	1	1	1	1	1	1	1	1	1	1	1	1	1	1	1	1	1	1	1	1	1	1	1	1	1	1	1	1	1	1	0	5	0	4	1	5	0	2	0	8	1	6	12	3
71	9	1	0	0	1	1	1	1	1	0	1	1	1	0	1	0	1	0	0	0	1	0	0	1	0	0	0	0	1	0	0	0	0	1	0	0	3	3	3	0	5	3	1	0	8	2	5	10	3
71	10	0	1	0	1	0	0	0	0	0	0	0	0	1	0	0	1	1	1	1	1	1	0	1	1	1	1	1	0	1	1	1	1	1	1	0	6	2	2	0	6	0	0	0	8	3	5	0	4
71	11	1	1	1	1	1	1	1	1	1	1	1	1	1	1	1	1	1	1	1	1	1	1	1	1	1	1	1	1	1	1	1	1	1	1	0	5	2	3	0	4	3	3	0	7	3	6	10	3
71	12	1	0	0	0	1	0	1	1	1	0	1	1	0	1	1	1	1	1	1	0	0	0	0	0	1	1	0	0	1	1	0	0	0	0	0	5	2	4	0	5	2	0	0	8	1	3	0	1
71	13	0	1	1	0	0	0	0	1	0	0	0	1	0	0	0	1	0	0	1	1	1	0	0	0	0	1	1	1	1	1	0	1	0	0	0	4	0	3	0	4	0	1	0	4	2	5	0	3
71	14	0	0	0	0	0	0	0	0	0	0	0	0	0	0	0	0	0	0	0	0	0	0	0	0	0	0	0	0	0	0	0	0	0	0	0	0	0	0	0	0	0	0	0	0	0	0	0	0
71	15	0	0	0	0	0	0	0	0	0	0	0	0	0	0	0	0	0	0	0	0	0	0	0	0	0	0	0	0	0	0	0	0	0	0	0	0	0	0	0	0	0	0	0	0	0	0	0	0
71	16	0	1	1	0	1	0	1	0	0	0	1	1	1	0	0	0	0	0	0	1	1	1	1	1	0	1	1	0	0	1	1	1	0	1	0	6	2	3	0	5	1	0	1	12	2	7	0	6
71	17	0	1	0	0	0	0	0	0	0	0	0	1	0	0	0	1	0	0	1	1	0	0	1	0	0	1	0	0	1	0	0	0	0	0	0	5	1	3	0	1	0	2	0	4	0	4	0	3
71	18	1	0	1	1	1	0	1	1	1	1	1	1	1	1	0	1	0	1	1	0	0	1	1	0	0	0	0	0	0	0	0	0	0	1	0	5	1	3	0	6	1	1	0	10	2	5	11	3
71	19	0	0	0	0	0	0	0	0	0	0	0	0	0	0	0	0	0	0	0	0	0	0	0	0	0	0	0	0	0	0	0	0	0	0	0	0	0	0	0	0	0	0	0	0	0	0	0	0
71	20	1	1	1	1	1	1	1	1	1	1	1	1	1	1	1	1	1	1	1	1	1	1	1	1	1	1	1	1	1	1	1	1	1	1	0	6	2	3	0	5	1	2	0	8	2	3	10	2
71	21	0	0	0	0	0	0	0	0	0	0	0	0	0	0	0	0	0	0	0	0	0	0	0	0	0	0	0	0	0	0	0	0	0	0	0	0	0	0	0	0	0	0	0	0	0	0	0	0
71	22	1	0	1	1	1	1	1	1	1	1	1	1	0	0	1	1	0	1	1	0	0	0	0	0	0	0	0	0	1	0	1	0	0	0	0	6	3	2	0	7	1	0	0	7	1	6	9	4
71	23	1	1	1	1	1	1	1	1	1	1	1	1	1	1	1	1	1	1	1	1	1	1	1	1	1	1	1	1	1	1	1	1	1	1	0	4	2	2	0	3	0	0	0	7	1	4	10	0
71	24	0	1	0	0	0	0	0	0	1	1	1	0	0	1	0	1	1	0	0	0	1	0	0	0	1	1	1	1	1	1	0	1	1	1	0	5	0	3	0	3	0	0	1	8	0	4	10	2
71	25	1	0	1	1	0	1	1	0	1	1	1	1	1	1	1	1	0	1	0	0	0	0	0	1	1	1	0	0	0	0	1	1	0	0	0	5	0	3	0	5	1	0	0	6	1	4	11	2
71	26	1	0	1	1	1	0	1	1	1	0	0	1	1	0	0	1	1	1	0	0	0	1	0	0	1	1	0	0	0	0	1	0	1	0	0	4	2	2	0	5	2	2	0	7	1	3	0	1
71	27	1	0	0	1	1	1	1	0	1	1	1	1	1	1	1	1	1	1	0	0	0	0	0	0	0	1	0	0	0	1	1	0	0	0	0	4	2	2	0	3	1	1	0	5	0	4	10	1
71	28	0	0	0	0	0	0	0	0	0	0	0	0	0	0	0	0	0	0	0	0	0	0	0	0	0	0	0	0	0	0	0	0	0	0	0	0	0	0	0	0	0	0	0	0	0	0	0	0
71	29	1	1	1	1	1	1	1	1	1	1	1	1	1	1	1	1	1	1	1	1	1	1	1	1	1	1	1	1	1	1	1	1	1	1	0	6	1	4	0	4	1	0	0	7	1	6	10	3
71	30	1	0	1	1	1	1	1	1	0	1	1	1	1	1	0	1	1	1	1	0	0	0	1	1	0	0	1	1	0	1	0	1	0	0	0	4	1	3	0	4	1	3	1	8	1	6	9	2
71	31	1	0	0	0	1	1	1	1	1	0	1	1	1	1	1	1	0	1	1	0	0	0	0	0	0	0	0	0	0	0	0	1	0	0	0	5	1	3	0	3	1	0	0	5	0	3	0	2
71	32	0	1	0	1	1	0	1	0	0	0	0	0	1	1	0	1	0	0	1	1	1	1	1	1	0	0	0	0	1	1	1	1	1	1	0	5	2	3	0	6	0	2	0	9	1	10	0	1
71	33	1	0	1	1	0	1	1	1	0	1	1	0	1	1	1	1	1	1	1	0	0	0	0	0	0	0	0	0	0	0	1	0	0	0	0	4	2	3	0	4	1	0	0	4	1	5	11	2
71	34	1	0	1	1	1	1	1	1	0	1	0	1	1	1	1	1	1	1	1	0	1	0	0	0	0	1	0	1	0	0	0	1	1	0	0	6	2	2	0	5	0	1	0	4	3	3	7	2
71	35	1	0	1	1	1	0	1	1	1	1	1	1	0	0	0	1	1	1	0	0	0	0	1	0	0	0	0	0	0	1	1	1	1	0	1	5	1	3	0	4	2	1	0	7	1	4	9	3
71	36	1	1	1	1	1	1	1	1	1	1	1	1	1	1	1	1	1	1	1	1	1	1	1	1	1	1	1	1	1	1	1	1	1	1	0	5	0	2	0	6	1	0	0	9	0	5	12	3
71	37	1	1	1	1	1	1	1	1	1	1	1	1	1	1	1	1	1	1	1	1	1	1	1	1	1	1	1	1	1	1	1	1	1	1	0	4	1	2	0	5	0	1	0	5	2	4	10	2
71	38	0	0	0	0	0	0	0	0	0	0	0	0	0	0	0	0	0	0	0	0	0	0	0	0	0	0	0	0	0	0	0	0	0	0	0	0	0	0	0	0	0	0	0	0	0	0	0	0
71	39	0	0	0	0	0	0	0	0	0	0	0	0	0	0	0	0	0	0	0	0	0	0	0	0	0	0	0	0	0	0	0	0	0	0	0	0	0	0	0	0	0	0	0	0	0	0	0	0
71	40	0	1	0	0	0	0	0	0	0	1	1	1	0	0	1	0	0	0	1	1	0	1	0	1	1	0	1	1	1	1	1	1	1	0	0	5	1	3	1	3	1	0	0	9	2	4	10	1
71	41	1	1	1	1	1	1	1	1	1	1	1	1	1	1	1	1	1	1	1	1	1	1	1	1	1	1	1	1	1	1	1	1	1	1	0	5	2	3	0	4	0	0	0	7	0	4	9	2
71	42	0	0	0	0	0	0	0	0	0	0	0	0	0	0	0	0	0	0	0	0	0	0	0	0	0	0	0	0	0	0	0	0	0	0	0	0	0	0	0	0	0	0	0	0	0	0	0	0
71	43	0	1	0	1	0	0	0	0	0	0	0	1	0	0	0	1	0	0	0	0	1	1	0	1	1	1	1	0	1	0	1	1	1	1	0	5	2	3	0	6	1	1	0	6	2	5	0	2
71	44	1	0	1	1	1	1	1	1	0	1	1	1	0	0	1	1	1	1	1	0	0	1	0	0	0	0	0	0	0	0	0	1	1	0	0	4	1	3	0	2	0	1	0	7	0	3	9	2
71	45	0	0	0	0	0	0	0	0	0	0	0	0	0	0	0	0	0	0	0	0	0	0	0	0	0	0	0	0	0	0	0	0	0	0	0	0	0	0	0	0	0	0	0	0	0	0	0	0
71	46	0	1	0	1	1	1	1	1	0	0	0	0	0	1	1	1	1	0	1	1	1	1	1	0	1	1	0	1	0	1	1	0	1	1	0	5	2	2	0	3	0	0	0	6	0	4	0	0
71	47	0	1	0	0	0	1	0	1	1	1	1	0	0	1	0	0	0	0	0	1	1	1	0	1	0	1	0	0	1	1	1	0	1	1	0	4	1	4	0	3	0	0	0	7	1	4	7	1
71	48	1	0	1	0	1	1	1	1	1	1	0	1	1	1	0	1	1	0	0	0	0	0	0	0	0	0	0	0	0	1	0	1	0	1	0	4	1	2	0	3	0	0	0	7	1	4	10	4
71	49	0	0	0	0	0	0	0	0	0	0	0	0	0	0	0	0	0	0	0	0	0	0	0	0	0	0	0	0	0	0	0	0	0	0	0	0	0	0	0	0	0	0	0	0	0	0	0	0
71	50	0	1	1	0	0	0	1	1	0	0	0	0	0	1	0	0	1	0	0	1	0	1	1	1	1	1	1	1	1	0	1	1	1	0	0	4	0	1	0	4	0	0	0	2	2	5	0	2
71	51	1	1	1	1	1	1	1	1	1	1	1	1	1	1	1	1	1	1	1	1	1	1	1	1	1	1	1	1	1	1	1	1	1	1	0	3	2	2	0	3	0	0	0	7	0	2	11	1
71	52	0	0	0	0	0	0	0	0	0	0	0	0	0	0	0	0	0	0	0	0	0	0	0	0	0	0	0	0	0	0	0	0	0	0	0	0	0	0	0	0	0	0	0	0	0	0	0	0
71	53	0	0	0	0	0	0	0	0	0	0	0	0	0	0	0	0	0	0	0	0	0	0	0	0	0	0	0	0	0	0	0	0	0	0	0	0	1	0	0	0	0	0	0	2	0	0	0	1
71	54	1	0	0	1	1	1	1	1	1	1	1	1	1	1	0	1	1	1	1	0	1	0	0	0	0	0	0	0	0	0	0	0	0	0	0	6	2	3	0	5	0	0	0	7	0	5	8	3
71	55	0	1	0	0	0	1	1	1	0	1	0	1	0	1	0	0	0	0	0	1	1	1	1	0	0	1	1	1	1	1	0	1	1	1	0	2	0	2	0	4	0	1	0	7	0	3	10	1
71	56	0	1	1	0	0	0	0	0	0	0	1	1	0	0	0	0	0	0	1	0	1	1	1	1	0	1	1	1	1	1	0	1	1	1	0	4	0	2	0	5	0	1	0	6	3	3	0	3
71	57	1	0	1	1	1	1	1	1	0	1	1	0	1	1	1	1	1	1	0	0	0	0	0	0	0	0	1	0	0	1	1	1	0	0	0	5	1	3	0	4	0	1	0	6	1	6	13	2
71	58	0	1	0	0	0	0	0	0	0	0	1	0	0	0	0	0	1	0	1	0	1	0	1	1	1	1	1	1	1	1	1	1	1	1	0	3	1	3	0	2	0	0	0	6	1	1	0	1
71	59	0	0	0	0	0	0	0	0	0	0	0	0	0	0	0	0	0	0	0	0	0	0	0	0	0	0	0	0	0	0	0	0	0	0	0	0	0	0	0	0	0	0	0	0	0	0	0	0
71	60	1	0	1	1	1	1	0	1	0	0	1	1	1	1	1	0	1	0	1	0	0	0	0	0	1	0	0	0	1	1	1	1	0	0	0	5	0	3	0	4	0	0	0	6	1	2	0	2
71	61	0	0	0	0	0	0	0	0	0	0	0	0	0	0	0	0	0	0	0	0	0	0	0	0	0	0	0	0	0	0	0	0	0	0	0	0	0	0	0	0	0	0	0	0	0	0	0	0
71	62	0	1	0	0	1	1	0	1	1	0	0	0	1	0	0	0	0	1	1	1	0	0	1	1	1	1	1	0	1	0	0	1	1	1	0	4	0	1	0	4	0	1	0	2	2	3	0	3
71	63	0	0	0	0	0	0	0	0	0	0	0	0	0	0	0	0	0	0	0	0	0	0	0	0	0	0	0	0	0	0	0	0	0	0	0	0	0	0	0	0	0	0	0	0	0	0	0	0
71	64	1	0	0	1	1	1	1	1	1	1	1	1	0	1	1	1	0	0	0	1	0	1	0	0	0	0	1	0	0	0	0	0	0	0	0	5	1	2	0	3	0	0	0	7	2	3	9	3
71	65	0	1	1	0	0	0	0	0	0	0	0	0	1	0	0	1	0	1	1	1	1	1	1	1	1	1	1	0	1	1	0	1	0	0	0	4	1	2	0	4	0	1	0	4	2	3	0	1
71	66	1	0	1	0	1	0	1	0	1	1	1	1	1	1	1	1	1	0	0	0	0	1	1	0	0	1	0	0	0	0	0	1	0	0	0	4	0	2	0	5	0	1	0	6	0	4	10	2
71	67	0	0	0	0	0	0	0	0	0	0	0	0	0	0	0	0	0	0	0	0	0	0	0	0	0	0	0	0	0	0	0	0	0	0	0	0	0	0	0	0	0	0	0	0	0	0	0	0
71	68	0	0	0	0	0	0	0	0	0	0	0	0	0	0	0	0	0	0	0	0	0	0	0	0	0	0	0	0	0	0	0	0	0	0	0	0	0	0	0	0	0	0	0	0	0	0	0	0
71	69	1	1	1	1	1	1	1	1	1	1	1	1	1	1	1	1	1	1	1	1	1	1	1	1	1	1	1	1	1	1	1	1	1	1	0	6	1	2	0	6	0	2	0	7	0	5	12	3
71	70	1	0	0	1	0	1	1	0	1	0	0	1	1	0	1	1	1	1	0	1	0	0	0	0	0	0	1	0	0	0	0	0	0	1	0	5	1	3	0	5	1	0	0	7	1	5	0	1
71	71	1	1	1	1	1	1	1	1	1	1	1	1	1	1	1	1	1	1	1	1	1	1	1	1	1	1	1	1	1	1	1	1	1	1	0	3	1	3	0	4	0	0	0	5	1	2	11	3
71	72	1	0	1	1	1	0	1	1	1	1	1	1	1	0	0	0	1	0	0	0	0	0	0	0	0	0	0	0	0	0	1	0	0	0	0	3	0	3	0	5	0	2	0	7	1	2	9	2
71	73	0	0	0	0	0	0	0	0	0	0	0	0	0	0	0	0	0	0	0	0	0	0	0	0	0	0	0	0	0	0	0	0	0	0	0	0	0	0	0	0	0	0	0	0	0	0	0	0
71	74	0	1	0	0	0	0	0	1	1	0	0	0	0	0	1	0	0	1	1	1	1	1	1	1	1	1	1	1	1	1	1	1	0	0	0	5	2	2	0	5	1	0	0	10	0	2	0	1
71	75	0	1	0	0	0	0	0	0	0	1	0	0	0	0	1	0	0	0	1	1	0	0	1	1	1	0	1	1	1	1	1	0	0	1	0	4	2	1	0	3	2	2	0	2	0	1	8	1
71	76	1	1	1	1	1	1	1	1	1	1	1	1	1	1	1	1	1	1	1	1	1	1	1	1	1	1	1	1	1	1	1	1	1	1	0	4	1	2	0	5	0	1	0	9	0	2	11	2
71	77	0	0	0	0	0	0	0	0	0	0	0	0	0	0	0	0	0	0	0	0	0	0	0	0	0	0	0	0	0	0	0	0	0	0	0	0	0	0	0	0	0	0	0	0	0	0	0	0
71	78	1	0	1	0	0	1	1	0	0	1	1	0	1	1	1	0	1	1	0	0	0	0	0	0	0	1	1	1	0	0	1	0	0	0	0	5	1	2	0	3	1	1	0	3	0	3	12	1
71	79	0	0	0	0	0	0	0	0	0	0	0	0	0	0	0	0	0	0	0	0	0	0	0	0	0	0	0	0	0	0	0	0	0	0	0	0	0	0	0	0	0	0	0	0	0	0	0	0
71	80	1	1	1	1	1	1	1	1	1	1	1	1	1	1	1	1	1	1	1	1	1	1	1	1	1	1	1	1	1	1	1	1	1	1	0	4	1	2	0	5	2	0	0	8	1	4	12	2
71	81	0	1	1	0	0	0	0	0	1	0	0	0	0	1	0	1	0	0	1	1	1	1	1	0	1	0	1	1	1	1	1	1	1	0	0	4	1	2	0	4	1	0	0	4	0	3	0	2
71	82	1	0	1	1	1	1	1	1	1	1	0	1	1	1	1	1	1	1	0	0	0	1	0	1	1	0	1	0	0	0	0	0	0	0	0	4	1	3	0	4	1	0	0	8	1	2	11	3
71	83	1	1	1	1	1	1	1	1	1	1	1	1	1	1	1	1	1	1	1	1	1	1	1	1	1	1	1	1	1	1	1	1	1	1	0	4	1	3	0	5	0	0	0	5	2	2	10	2
71	84	1	0	1	1	1	1	1	0	0	1	1	1	0	0	1	0	1	1	0	0	0	0	0	1	0	0	0	0	1	0	0	0	0	0	0	3	1	3	0	4	1	1	0	7	0	3	9	2
71	85	1	0	1	1	1	1	0	0	0	1	1	1	1	1	1	1	1	1	0	1	0	0	0	1	1	0	0	1	0	0	0	0	0	1	0	5	1	4	0	3	0	0	0	4	1	1	9	1
71	86	1	1	1	1	1	1	1	1	1	1	1	1	1	1	1	1	1	1	1	1	1	1	1	1	1	1	1	1	1	1	1	1	1	1	0	4	1	2	0	4	0	1	0	7	1	4	11	2
71	87	0	1	1	0	0	0	0	0	0	1	1	0	1	1	0	1	0	0	1	1	0	1	1	0	1	0	1	1	1	1	1	1	1	1	0	4	1	3	0	4	1	0	1	7	1	4	10	1
71	88	1	1	1	1	1	1	1	1	1	1	1	1	1	1	1	1	1	1	1	1	1	1	1	1	1	1	1	1	1	1	1	1	1	1	0	4	1	2	0	4	0	2	0	5	2	2	8	2
71	89	1	1	1	1	1	1	1	1	1	1	1	1	1	1	1	1	1	1	1	1	1	1	1	1	1	1	1	1	1	1	1	1	1	1	0	4	2	3	0	3	1	1	0	5	0	1	11	3
71	90	0	0	0	0	0	0	0	0	0	0	0	0	0	0	0	0	0	0	0	0	0	0	0	0	0	0	0	0	0	0	0	0	0	0	0	0	0	0	0	0	0	0	0	0	0	0	0	0
71	91	1	0	1	0	0	1	0	1	1	1	1	0	0	1	1	1	1	1	0	0	0	0	0	0	0	0	0	0	0	1	0	0	1	1	0	4	0	2	0	4	1	1	0	5	0	3	10	2
71	92	0	1	1	1	0	1	0	1	0	0	1	0	0	0	0	1	1	0	1	1	0	1	1	1	0	0	1	1	0	1	1	1	1	1	0	4	0	2	0	6	1	1	0	6	2	4	0	2
71	93	1	1	1	1	1	1	1	1	1	1	1	1	1	1	1	1	1	1	1	1	1	1	1	1	1	1	1	1	1	1	1	1	1	1	0	3	1	2	0	4	2	0	0	7	1	4	8	1
71	94	0	1	0	1	0	1	0	1	0	0	1	1	0	0	0	1	1	0	1	1	1	1	1	0	1	1	1	1	1	1	0	0	1	1	0	4	1	3	0	4	0	0	0	5	0	2	0	1
71	95	0	1	0	1	0	0	0	0	0	0	0	0	0	1	0	0	0	0	0	1	1	1	1	1	1	1	1	1	1	1	0	0	0	1	0	4	0	2	0	4	1	0	0	4	1	3	0	2
71	96	1	0	1	1	0	0	1	1	1	1	1	0	1	1	1	1	1	1	0	0	0	0	0	0	0	0	0	1	1	0	1	1	0	0	0	3	0	3	0	4	0	0	0	8	1	2	10	2
71	97	0	0	0	0	0	0	0	0	0	0	0	0	0	0	0	0	0	0	0	0	0	0	0	0	0	0	0	0	0	0	0	0	0	0	0	0	0	0	0	0	0	0	0	0	0	0	0	0
71	98	1	0	0	1	0	0	1	1	1	0	1	0	1	1	1	1	1	0	0	1	0	0	0	0	0	1	0	0	0	0	1	0	0	1	0	5	0	3	0	4	0	1	0	7	0	6	0	2
71	99	0	0	0	0	0	0	0	0	0	0	0	0	0	0	0	0	0	0	0	0	0	0	0	0	0	0	0	0	0	0	0	0	0	0	0	0	0	0	0	0	0	0	0	0	0	0	0	0
71	100	1	0	0	1	1	0	1	1	0	1	1	1	0	1	0	0	1	1	0	0	1	1	0	0	0	0	0	0	0	0	0	0	0	0	0	5	2	2	0	5	0	4	0	4	1	2	10	1
71	101	1	0	1	1	1	1	1	1	1	1	1	0	1	1	1	0	0	1	1	1	0	0	0	0	0	1	0	0	0	1	0	1	0	0	0	4	3	3	0	4	0	0	0	6	0	3	11	3
71	102	1	1	1	1	1	1	1	1	1	1	1	1	1	1	1	1	1	1	1	1	1	1	1	1	1	1	1	1	1	1	1	1	1	1	1	4	1	2	0	4	0	0	0	4	2	3	9	2
71	103	1	1	1	1	1	1	1	1	1	1	1	1	1	1	1	1	1	1	1	1	1	1	1	1	1	1	1	1	1	1	1	1	1	1	0	4	1	1	0	4	1	0	0	4	1	4	10	3
71	104	1	1	1	1	1	1	1	1	1	1	1	1	1	1	1	1	1	1	1	1	1	1	1	1	1	1	1	1	1	1	1	1	1	1	0	4	0	3	0	3	2	2	0	8	2	3	9	3
71	105	1	1	1	1	1	1	1	1	1	1	1	1	1	1	1	1	1	1	1	1	1	1	1	1	1	1	1	1	1	1	1	1	1	1	0	4	2	3	0	4	0	2	0	5	2	3	9	2
71	106	0	0	0	0	0	0	0	0	0	0	0	0	0	0	0	0	0	0	0	0	0	0	0	0	0	0	0	0	0	0	0	0	0	0	0	0	0	0	0	0	0	0	0	0	0	0	0	0
71	107	1	0	0	1	1	0	1	0	1	1	1	0	1	0	1	1	1	1	0	0	0	0	1	0	0	0	1	0	1	0	0	1	1	0	0	4	0	2	0	5	0	2	0	9	0	4	11	2
71	108	0	0	0	0	0	0	0	0	0	0	0	0	0	0	0	0	0	0	0	0	0	0	0	0	0	0	0	0	0	0	0	0	0	0	0	0	0	0	0	0	0	0	0	0	0	0	0	0
71	109	0	1	1	0	1	0	0	1	0	0	0	0	0	0	0	1	0	0	0	1	1	1	1	0	1	1	1	1	1	1	1	1	1	1	0	4	1	2	0	5	0	0	0	6	1	4	0	1
71	110	0	0	0	0	0	0	0	0	0	0	0	0	0	0	0	0	0	0	0	0	0	0	0	0	0	0	0	0	0	0	0	0	0	0	0	0	0	0	0	0	0	0	0	0	0	0	0	0
71	111	0	0	0	0	0	0	0	0	0	0	0	0	0	0	0	0	0	0	0	0	0	0	0	0	0	0	0	0	0	0	0	0	0	0	0	1	0	0	0	1	0	0	0	1	0	1	0	0
71	112	1	1	1	1	1	1	1	1	1	1	1	1	1	1	1	1	1	1	1	1	1	1	1	1	1	1	1	1	1	1	1	1	1	1	0	5	1	3	1	4	3	2	0	8	2	3	9	2
71	113	1	0	1	1	0	1	1	0	1	1	1	1	1	1	1	1	1	0	0	1	0	1	0	0	0	0	0	0	0	0	0	1	0	1	0	4	1	3	0	3	0	0	0	6	2	3	8	2
71	114	0	1	0	1	0	1	1	0	0	1	0	0	0	1	1	0	1	0	1	1	1	1	0	1	0	1	1	1	1	1	1	1	1	1	0	4	2	4	0	6	0	0	0	4	1	6	10	3
71	115	0	0	0	0	0	0	0	0	0	0	0	0	0	0	0	0	0	0	0	0	0	0	0	0	0	0	0	0	0	0	0	0	0	0	0	0	0	0	0	0	0	0	0	0	0	0	0	0
71	116	0	0	0	0	0	0	0	0	0	0	0	0	0	0	0	0	0	0	0	0	0	0	0	0	0	0	0	0	0	0	0	0	0	0	0	0	0	0	0	0	0	0	0	0	0	0	0	0
71	117	0	0	0	0	0	0	0	0	0	0	0	0	0	0	0	0	0	0	0	0	0	0	0	0	0	0	0	0	0	0	0	0	0	0	0	0	0	0	0	0	0	0	0	0	0	0	0	0
71	118	0	0	0	0	0	0	0	0	0	0	0	0	0	0	0	0	0	0	0	0	0	0	0	0	0	0	0	0	0	0	0	0	0	0	0	0	0	0	0	0	0	0	0	0	0	0	0	0
71	119	1	1	1	1	1	1	1	1	1	1	1	1	1	1	1	1	1	1	1	1	1	1	1	1	1	1	1	1	1	1	1	1	1	1	0	4	0	4	0	4	1	0	0	8	0	3	8	3
71	120	0	1	0	0	0	0	0	0	0	1	0	1	0	0	0	1	1	0	1	1	1	1	1	1	1	0	1	1	0	0	1	1	0	1	0	4	0	3	0	5	0	2	0	7	1	3	10	3
71	121	1	0	1	1	0	1	1	1	1	1	1	1	1	0	1	1	1	0	0	1	0	1	0	1	0	0	1	0	0	0	0	1	1	1	0	4	2	2	0	3	1	0	0	6	0	4	10	3
71	122	1	0	1	0	1	1	1	1	1	1	0	1	1	1	1	1	1	1	0	0	0	0	0	0	1	0	1	1	0	1	1	0	1	0	0	4	0	3	1	2	1	0	0	7	0	3	11	1
71	123	1	0	1	1	1	1	1	0	1	1	1	1	0	0	1	1	1	0	0	0	0	0	1	0	0	0	0	0	0	0	1	0	1	1	0	3	2	2	0	5	0	0	0	5	1	2	13	3
71	124	1	0	1	0	1	1	0	1	1	1	0	1	0	1	1	0	0	1	0	0	0	0	0	0	1	0	1	0	0	1	1	1	0	0	0	4	0	3	0	3	0	0	0	5	0	1	11	1
71	125	1	0	0	1	1	1	0	1	1	1	1	1	1	1	1	1	1	1	0	0	0	0	1	0	1	1	0	0	0	0	0	0	1	0	0	4	1	2	0	4	1	0	0	7	0	4	12	1
71	126	1	0	1	1	1	1	0	1	1	1	1	1	0	1	0	1	1	0	1	0	0	1	0	0	0	0	0	0	0	0	0	0	0	0	0	4	2	2	0	3	0	0	0	4	0	2	11	2
71	127	0	0	0	0	0	0	0	0	0	0	0	0	0	0	0	0	0	0	0	0	0	0	0	0	0	0	0	0	0	0	0	0	0	0	0	0	0	0	0	0	0	0	0	0	0	0	0	0
71	128	0	1	0	0	0	0	0	0	1	0	0	1	0	0	0	0	0	0	1	1	0	1	1	0	1	0	1	0	1	0	1	1	0	0	0	5	0	2	0	3	0	1	0	5	2	2	0	1
71	129	0	0	0	0	0	0	0	0	0	0	0	0	0	0	0	0	0	0	0	0	0	0	0	0	0	0	0	0	0	0	0	0	0	0	0	0	0	0	0	0	0	0	0	0	0	0	0	0
71	130	1	1	1	1	1	1	1	1	1	1	1	1	1	1	1	1	1	1	1	1	1	1	1	1	1	1	1	1	1	1	1	1	1	1	0	4	0	2	0	3	0	0	0	8	0	3	8	1
71	131	0	0	0	0	0	0	0	0	0	0	0	0	0	0	0	0	0	0	0	0	0	0	0	0	0	0	0	0	0	0	0	0	0	0	0	0	0	0	0	0	0	0	0	0	0	0	0	0
71	132	1	1	1	1	1	1	1	1	1	1	1	1	1	1	1	1	1	1	1	1	1	1	1	1	1	1	1	1	1	1	1	1	1	1	0	4	1	3	0	3	0	0	0	6	2	3	10	2
71	133	0	0	0	0	0	0	0	0	0	0	0	0	0	0	0	0	0	0	0	0	0	0	0	0	0	0	0	0	0	0	0	0	0	0	0	0	0	0	0	0	0	0	0	0	0	0	0	0
71	134	0	0	0	0	0	0	0	0	0	0	0	0	0	0	0	0	0	0	0	0	0	0	0	0	0	0	0	0	0	0	0	0	0	0	0	0	0	0	0	0	0	0	0	0	0	0	0	0
71	135	1	0	1	1	1	1	0	1	0	0	1	1	1	1	1	1	1	0	0	0	0	0	1	1	0	0	0	1	0	0	0	0	1	0	0	3	0	2	0	3	0	0	0	2	0	2	0	0
71	136	1	0	0	0	1	0	0	1	1	1	1	1	1	0	1	1	1	0	0	0	0	0	1	0	0	0	1	0	0	0	1	0	0	1	0	3	1	2	0	3	0	0	0	7	1	2	11	1
71	137	1	1	1	1	1	1	1	1	1	1	1	1	1	1	1	1	1	1	1	1	1	1	1	1	1	1	1	1	1	1	1	1	1	1	0	3	0	3	0	2	0	2	0	6	3	5	12	1
71	138	1	0	1	1	1	1	1	0	1	1	0	1	1	1	1	0	1	0	0	1	0	0	0	1	0	1	0	0	1	0	0	0	1	0	0	4	2	2	0	3	0	0	0	5	1	3	10	3
71	139	1	1	1	1	1	1	1	1	1	1	1	1	1	1	1	1	1	1	1	1	1	1	1	1	1	1	1	1	1	1	1	1	1	1	0	4	0	2	0	3	0	0	0	5	1	5	9	1
71	140	1	1	1	1	1	1	1	1	1	1	1	1	1	1	1	1	1	1	1	1	1	1	1	1	1	1	1	1	1	1	1	1	1	1	0	4	1	3	0	3	1	1	0	7	2	4	11	1
71	141	1	0	1	1	1	1	0	1	1	1	1	0	1	0	1	0	1	1	0	0	0	0	0	1	0	0	1	1	0	1	0	0	0	0	0	4	1	3	0	2	1	0	0	3	1	3	8	1
71	142	0	1	0	1	0	0	0	1	0	1	0	0	0	0	0	1	1	0	1	0	1	1	0	1	0	1	1	1	1	1	1	1	1	1	0	6	0	3	0	5	0	1	0	6	0	5	7	4
71	143	0	0	0	0	0	0	0	0	0	0	0	0	0	0	0	0	0	0	0	0	0	0	0	0	0	0	0	0	0	0	0	0	0	0	0	0	0	0	0	0	0	0	0	0	0	0	0	0
71	144	1	1	1	1	1	1	1	1	1	1	1	1	1	1	1	1	1	1	1	1	1	1	1	1	1	1	1	1	1	1	1	1	1	1	0	6	1	1	0	4	2	1	0	4	4	4	8	4
71	145	1	1	1	1	1	1	1	1	1	1	1	1	1	1	1	1	1	1	1	1	1	1	1	1	1	1	1	1	1	1	1	1	1	1	0	3	0	2	0	3	1	0	0	7	1	2	10	0
71	146	1	0	1	0	1	0	1	1	1	0	1	1	1	1	1	1	1	0	0	0	0	0	0	0	0	1	1	0	1	1	1	0	1	1	0	3	1	4	0	3	0	0	0	4	0	3	0	1
71	147	1	0	1	1	0	0	1	1	1	0	0	0	1	1	1	0	1	0	0	1	0	0	0	1	0	0	1	0	0	1	0	0	1	0	0	4	0	2	0	6	1	0	0	6	2	6	0	2
71	148	0	1	0	0	0	0	0	0	0	0	0	0	0	0	0	0	0	0	0	1	1	1	1	1	1	1	0	1	1	1	1	0	1	0	0	4	0	3	0	2	0	2	0	5	1	2	0	1
71	149	0	0	0	0	0	0	0	0	0	0	0	0	0	0	0	0	0	0	0	0	0	0	0	0	0	0	0	0	0	0	0	0	0	0	0	0	0	0	0	0	0	0	0	0	0	0	0	0
71	150	0	0	0	0	0	0	0	0	0	0	0	0	0	0	0	0	0	0	0	0	0	0	0	0	0	0	0	0	0	0	0	0	0	0	0	0	0	0	0	0	0	0	0	0	0	0	0	0
71	151	1	1	1	1	1	1	1	1	1	1	1	1	1	1	1	1	1	1	1	1	1	1	1	1	1	1	1	1	1	1	1	1	1	1	0	6	1	2	0	5	0	0	0	5	1	3	10	3
71	152	1	0	1	1	1	1	1	1	1	1	1	0	0	1	1	1	1	0	1	1	0	1	0	0	1	0	0	0	0	0	0	0	0	0	0	4	1	2	0	4	0	0	0	6	2	3	11	0
71	153	0	0	0	0	0	0	0	0	0	0	0	0	0	0	0	0	0	0	0	0	0	0	0	0	0	0	0	0	0	0	0	0	0	0	0	0	0	0	0	0	0	0	0	0	0	0	0	0
71	154	1	0	0	0	1	0	0	1	1	1	1	1	1	0	0	1	0	0	0	0	1	0	0	0	1	0	1	0	0	0	1	0	0	0	0	4	2	2	0	3	0	0	0	7	0	1	13	1
71	155	1	0	1	1	0	1	1	1	1	0	1	1	0	1	0	1	1	1	0	0	1	1	0	0	0	0	0	1	1	0	0	0	0	0	0	4	2	3	0	3	1	2	0	4	1	4	0	1
71	156	1	1	1	1	1	1	1	1	1	1	1	1	1	1	1	1	1	1	1	1	1	1	1	1	1	1	1	1	1	1	1	1	1	1	0	2	3	3	0	3	1	0	0	7	0	3	9	2
71	157	0	1	0	1	0	0	0	0	0	0	1	0	0	0	0	0	0	0	1	1	0	1	0	1	1	0	1	1	1	1	1	1	1	1	0	4	1	4	0	4	0	1	0	6	2	2	0	2
71	158	0	1	0	0	0	0	0	0	0	0	0	0	0	0	0	1	1	0	0	1	1	0	1	0	1	1	1	0	1	1	1	1	1	1	0	3	0	1	0	4	0	0	1	7	2	3	0	3
71	159	0	0	0	0	0	0	0	0	0	0	0	0	0	0	0	0	0	0	0	0	0	0	0	0	0	0	0	0	0	0	0	0	0	0	0	0	0	0	0	0	0	0	0	3	0	0	0	0
71	160	1	0	0	1	0	0	1	1	1	1	0	1	1	1	1	1	1	1	0	0	0	0	0	0	0	0	0	0	1	1	1	0	1	0	0	4	0	3	0	4	0	0	0	7	1	2	13	0
71	161	1	0	0	1	1	1	1	1	1	1	1	1	1	1	1	1	0	1	0	0	0	0	0	0	1	0	0	1	0	0	0	0	0	0	0	4	2	2	0	3	2	0	0	5	0	3	9	0
71	162	1	1	1	1	1	1	1	1	1	1	1	1	1	1	1	1	1	1	1	1	1	1	1	1	1	1	1	1	1	1	1	1	1	1	0	3	1	2	0	2	1	0	0	4	0	3	11	2
71	163	1	1	1	1	1	1	1	1	1	1	1	1	1	1	1	1	1	1	1	1	1	1	1	1	1	1	1	1	1	1	1	1	1	1	0	5	1	3	0	3	1	1	0	6	0	3	8	3
71	164	0	0	0	0	0	0	0	0	0	0	0	0	0	0	0	0	0	0	0	0	0	0	0	0	0	0	0	0	0	0	0	0	0	0	0	0	0	0	0	0	0	0	0	0	0	0	0	0
71	165	1	0	1	1	1	0	1	1	0	1	1	1	0	1	1	0	1	1	0	1	0	0	0	0	0	0	0	1	0	0	0	0	0	0	0	4	1	3	0	3	1	2	0	5	1	4	9	4
71	166	0	1	0	0	0	0	0	0	1	0	0	1	0	0	1	1	1	0	1	1	1	1	1	1	1	1	0	1	1	1	1	1	0	1	0	4	1	2	0	3	0	1	0	6	1	2	0	1
71	167	0	1	1	0	1	0	0	1	1	1	0	0	0	0	1	0	0	1	1	1	1	1	1	1	1	1	0	1	1	1	1	1	1	0	0	3	0	3	0	3	0	1	0	6	1	2	8	2
71	168	1	0	0	1	1	1	1	0	1	1	0	1	0	0	0	1	0	1	0	1	0	0	1	0	0	1	0	1	0	0	0	0	1	0	0	5	1	3	0	3	1	0	0	5	1	3	11	1
71	169	0	0	0	0	0	0	0	0	0	0	0	0	0	0	0	0	0	0	0	0	0	0	0	0	0	0	0	0	0	0	0	0	0	0	0	0	0	0	0	0	0	0	0	0	0	0	0	0
71	170	0	1	0	0	0	0	0	0	0	0	0	0	0	0	0	1	1	0	0	1	1	0	0	0	1	0	1	0	0	1	1	0	1	1	0	3	1	2	0	4	1	0	0	5	1	3	0	2
71	171	1	0	1	1	1	0	1	1	1	1	0	0	1	0	0	1	0	1	0	0	1	0	0	0	1	0	0	0	1	0	0	0	1	0	0	4	2	3	0	4	0	1	0	5	0	2	12	2
71	172	0	0	0	0	0	0	0	0	0	0	0	0	0	0	0	0	0	0	0	0	0	0	0	0	0	0	0	0	0	0	0	0	0	0	0	0	0	0	0	0	0	0	0	0	0	0	0	0
71	173	0	1	1	1	1	0	1	0	1	0	0	0	0	0	0	0	0	0	0	0	1	0	1	1	1	1	1	1	1	1	0	1	1	0	0	4	2	2	0	4	2	2	0	5	0	3	0	3
71	174	1	1	1	1	1	1	1	1	1	1	1	1	1	1	1	1	1	1	1	1	1	1	1	1	1	1	1	1	1	1	1	1	1	1	0	6	1	3	0	4	3	2	0	3	4	3	11	1
71	175	0	1	0	1	0	1	1	0	0	0	0	0	0	0	0	0	1	0	1	1	1	0	1	0	1	1	1	0	0	1	1	1	1	0	0	4	0	2	0	3	1	0	0	5	1	2	0	1
71	176	1	0	0	0	0	0	1	1	1	1	1	1	1	1	1	1	1	1	0	0	1	1	0	0	0	0	0	0	0	0	0	0	0	0	0	4	0	1	0	4	0	0	0	4	0	3	9	0
71	177	1	0	1	1	1	1	0	1	0	1	1	1	0	1	1	1	1	1	0	0	0	0	1	0	0	0	0	0	1	1	0	0	0	1	0	3	2	3	0	2	0	0	0	6	1	2	12	1
71	178	1	0	1	0	1	1	1	0	1	1	1	1	1	1	1	1	1	1	0	0	0	0	0	1	0	1	0	0	1	0	1	0	0	1	0	4	1	4	0	1	2	1	0	9	0	2	10	0
71	179	1	1	1	1	1	1	1	1	1	1	1	1	1	1	1	1	1	1	1	1	1	1	1	1	1	1	1	1	1	1	1	1	1	1	0	4	1	2	0	5	0	1	0	9	2	2	9	2
71	180	0	1	0	0	0	0	0	0	0	0	0	0	1	0	0	0	1	1	1	1	0	1	0	0	1	1	1	1	1	1	0	1	1	1	0	5	1	3	0	4	1	0	0	7	3	2	0	2
71	181	0	1	0	0	1	0	1	0	0	0	0	0	0	0	1	0	0	0	1	1	1	0	1	1	1	1	0	1	1	0	1	1	1	1	0	3	0	3	0	2	2	0	0	7	0	4	0	1
71	182	0	0	0	0	0	0	0	0	0	0	0	0	0	0	0	0	0	0	0	0	0	0	0	0	0	0	0	0	0	0	0	0	0	0	0	0	0	0	0	0	0	0	0	0	0	0	0	0
71	183	1	0	1	0	1	1	1	0	0	1	1	0	1	1	1	0	1	1	0	1	0	0	0	0	1	0	0	0	0	0	0	0	1	0	0	4	2	3	0	3	0	0	0	7	0	3	10	2
71	184	1	1	1	1	1	1	1	1	1	1	1	1	1	1	1	1	1	1	1	1	1	1	1	1	1	1	1	1	1	1	1	1	1	1	0	4	1	3	0	4	0	0	0	4	1	2	8	3
71	185	1	1	1	1	1	1	1	1	1	1	1	1	1	1	1	1	1	1	1	1	1	1	1	1	1	1	1	1	1	1	1	1	1	1	0	3	1	2	0	3	0	0	0	8	2	4	8	0
71	186	1	0	1	0	1	1	0	1	1	1	1	1	1	1	1	0	1	0	0	0	0	0	0	0	1	0	0	0	1	0	0	0	0	0	0	4	2	3	0	3	2	0	0	4	0	2	9	2
71	187	0	0	0	0	0	0	0	0	0	0	0	0	0	0	0	0	0	0	0	0	0	0	0	0	0	0	0	0	0	0	0	0	0	0	0	0	0	0	0	0	0	0	0	0	0	0	0	0
71	188	0	0	0	0	0	0	0	0	0	0	0	0	0	0	0	0	0	0	0	0	0	0	0	0	0	0	0	0	0	0	0	0	0	0	0	0	0	0	0	0	0	0	0	0	0	0	0	0
71	189	0	0	0	0	0	0	0	0	0	0	0	0	0	0	0	0	0	0	0	0	0	0	0	0	0	0	0	0	0	0	0	0	0	0	0	0	0	0	0	0	0	0	0	1	0	0	0	0
71	190	1	0	0	0	1	0	1	1	1	1	1	1	1	1	1	0	0	0	0	0	0	1	0	0	0	0	1	0	1	0	1	1	0	1	0	6	0	0	0	3	1	0	0	2	1	2	6	2
71	191	1	1	1	1	1	1	1	1	1	1	1	1	1	1	1	1	1	1	1	1	1	1	1	1	1	1	1	1	1	1	1	1	1	1	0	4	0	4	0	4	0	0	0	6	1	2	10	0
71	192	0	1	0	0	0	0	0	0	1	0	0	0	0	0	0	1	1	0	1	1	1	0	0	1	1	1	1	1	1	0	1	1	1	1	0	4	1	4	0	4	0	1	0	4	1	3	0	0
71	193	0	1	0	0	1	1	0	1	0	0	0	0	0	0	1	0	0	0	0	1	1	1	0	1	0	1	1	0	0	1	0	1	1	0	0	4	1	4	0	3	0	1	0	7	0	2	0	2
71	194	0	0	0	0	0	0	0	0	0	0	0	0	0	0	0	0	0	0	0	0	0	0	0	0	0	0	0	0	0	0	0	0	0	0	0	0	0	0	0	0	0	0	0	0	0	0	0	0
71	195	1	0	0	1	1	1	1	0	0	1	1	1	1	0	1	1	1	1	0	1	0	0	1	0	0	0	0	0	0	1	1	0	1	1	0	5	2	3	0	5	1	0	0	7	1	4	9	2
71	196	1	0	1	0	1	0	0	1	1	1	1	1	1	1	1	1	1	1	0	0	1	0	0	0	0	0	0	0	0	0	0	1	0	0	0	6	1	3	0	4	0	2	0	5	1	2	11	2
71	197	0	0	0	0	0	0	0	0	0	0	0	0	0	0	0	0	0	0	0	0	0	0	0	0	0	0	0	0	0	0	0	0	0	0	0	0	0	0	0	0	0	0	0	0	0	0	0	0
71	198	1	1	1	1	1	1	1	1	1	1	1	1	1	1	1	1	1	1	1	1	1	1	1	1	1	1	1	1	1	1	1	1	1	1	0	4	1	2	1	3	2	0	0	5	1	2	10	0
71	199	1	0	0	1	1	0	1	1	1	0	1	1	1	0	1	1	1	1	0	1	1	0	1	0	1	0	1	0	1	0	1	0	1	1	0	4	0	3	0	4	2	0	0	6	1	2	0	3
71	200	1	0	1	1	0	1	0	1	1	0	1	1	1	1	0	1	0	0	1	1	1	1	1	1	1	1	0	1	0	1	0	0	1	0	0	4	1	3	0	5	0	1	0	5	3	3	0	1
71	201	0	0	0	0	0	0	0	0	0	0	0	0	0	0	0	0	0	0	0	0	0	0	0	0	0	0	0	0	0	0	0	0	0	0	0	0	0	0	0	0	0	0	0	0	0	0	0	0
71	202	1	0	1	0	1	0	1	1	1	0	0	1	0	1	0	0	1	0	1	0	0	0	0	1	0	0	1	0	0	1	1	0	0	1	0	3	0	2	0	3	0	0	0	5	0	1	0	2
71	203	1	0	1	0	1	1	1	1	1	1	1	1	0	1	1	1	1	1	0	0	0	0	0	0	0	0	0	0	0	0	0	0	0	1	0	3	2	2	0	5	1	0	0	6	0	2	10	1
71	204	1	1	1	1	1	1	1	1	1	1	1	1	1	1	1	1	1	1	1	1	1	1	1	1	1	1	1	1	1	1	1	1	1	1	0	4	1	3	0	4	0	0	0	6	1	3	13	3
71	205	1	1	1	1	1	1	1	1	1	1	1	1	1	1	1	1	1	1	1	1	1	1	1	1	1	1	1	1	1	1	1	1	1	1	0	3	2	2	0	4	0	0	0	7	2	2	9	2
71	206	0	0	0	0	0	0	0	0	0	0	0	0	0	0	0	0	0	0	0	0	0	0	0	0	0	0	0	0	0	0	0	0	0	0	0	0	0	0	0	0	0	0	0	0	0	0	0	0
71	207	0	0	0	0	0	0	0	0	0	0	0	0	0	0	0	0	0	0	0	0	0	0	0	0	0	0	0	0	0	0	0	0	0	0	0	0	0	0	0	0	0	0	0	0	0	0	0	0
[truncated: 561 more rows]
[truncated: 51 more columns]
