# Supplementary material for: Cultured Cortical Neurons Can Perform Blind Source Separation According to the Free-Energy Principle
Source: PLoS Comput Biol. 2015 Dec 21;11(12):e1004643. doi: 10.1371/journal.pcbi.1004643 (PMC4686348; doi:10.1371/journal.pcbi.1004643)
Supplement: S1 Dataset — Data are composed of conditional expectation transients for each condition (x_u_trn.csv, …, x_u_alt4.csv), Kullback-Leibler divergence transients for each condition (kld_trn.csv, …, kld_alt4.csv), and trains of evoked spike number at trial 1, 11, …, 91 in each culture in the TRN group (x(t)_trn_1.csv, …, x(t)_trn_23.csv). In file names, alt1, alt2, alt3, and alt4 indicate data under the alternative conditions where (a, ρ) = (1/2, 1/2), (3/4, 1/4), (3/4, 3/4), and (1, 1/2), respectively. (ZIP) [file pcbi.1004643.s004.zip › SupplementaryDataset1/x(t)_trn_3.csv]

trial	t	u1	u2	s1	s2	s3	s4	s5	s6	s7	s8	s9	s10	s11	s12	s13	s14	s15	s16	s17	s18	s19	s20	s21	s22	s23	s24	s25	s26	s27	s28	s29	s30	s31	s32	x1	x2	x3	x4	x5	x6	x7	x8	x9	x10	x11	x12	x13	x14
1	1	1	1	1	1	1	1	1	1	1	1	1	1	1	1	1	1	1	1	1	1	1	1	1	1	1	1	1	1	1	1	1	1	1	1	2	9	4	5	3	1	0	0	6	0	0	8	8	5
1	2	0	0	0	0	0	0	0	0	0	0	0	0	0	0	0	0	0	0	0	0	0	0	0	0	0	0	0	0	0	0	0	0	0	0	0	0	0	1	1	0	0	0	0	0	0	0	0	0
1	3	1	1	1	1	1	1	1	1	1	1	1	1	1	1	1	1	1	1	1	1	1	1	1	1	1	1	1	1	1	1	1	1	1	1	7	8	8	6	2	2	6	13	6	9	0	9	9	8
1	4	1	1	1	1	1	1	1	1	1	1	1	1	1	1	1	1	1	1	1	1	1	1	1	1	1	1	1	1	1	1	1	1	1	1	9	9	6	9	1	2	9	11	3	9	0	11	11	6
1	5	1	0	1	1	1	1	0	1	1	1	1	1	1	1	0	1	1	1	0	1	0	1	0	1	0	1	0	0	1	0	0	0	0	0	8	8	7	7	3	2	7	12	2	11	1	12	11	5
1	6	0	1	0	0	1	0	0	0	0	0	0	0	0	0	0	0	1	0	1	1	1	1	0	0	0	1	1	0	0	1	1	1	1	0	7	4	9	7	3	2	8	7	5	4	1	12	11	7
1	7	1	0	0	1	0	0	1	1	0	1	1	0	1	1	1	1	1	1	0	1	0	0	0	0	0	0	0	0	0	0	0	0	0	1	9	9	6	7	3	3	4	7	8	11	3	11	11	8
1	8	1	0	0	1	0	1	0	1	0	1	1	1	0	0	1	1	1	0	0	0	0	1	0	0	0	0	0	1	0	1	0	1	0	1	8	0	4	7	3	4	7	4	7	12	1	12	12	10
1	9	0	1	0	0	0	0	1	0	1	0	0	0	0	0	0	0	0	1	1	1	1	1	1	0	1	1	1	1	1	1	1	0	1	0	8	9	7	8	1	6	4	4	6	7	0	9	9	8
1	10	1	0	1	1	1	1	1	1	1	0	1	1	1	1	1	1	1	0	0	0	0	0	1	0	1	0	0	0	1	1	0	0	0	1	6	0	6	12	2	6	7	9	5	10	4	11	11	12
1	11	1	1	1	1	1	1	1	1	1	1	1	1	1	1	1	1	1	1	1	1	1	1	1	1	1	1	1	1	1	1	1	1	1	1	8	11	3	9	3	3	8	14	6	9	0	13	13	8
1	12	1	1	1	1	1	1	1	1	1	1	1	1	1	1	1	1	1	1	1	1	1	1	1	1	1	1	1	1	1	1	1	1	1	1	14	8	11	13	4	5	8	15	9	11	0	15	15	11
1	13	1	0	0	1	1	0	1	1	1	1	0	1	1	1	1	1	1	1	1	0	1	0	1	0	0	1	1	1	1	0	0	0	0	0	6	4	7	10	1	4	7	6	6	13	0	13	13	10
1	14	0	1	0	0	0	1	0	0	0	1	1	1	0	0	0	0	0	0	0	1	1	0	0	1	1	1	1	1	1	1	1	1	1	1	7	8	4	11	4	1	8	13	5	5	0	14	14	9
1	15	1	1	1	1	1	1	1	1	1	1	1	1	1	1	1	1	1	1	1	1	1	1	1	1	1	1	1	1	1	1	1	1	1	1	9	11	12	10	5	5	8	11	11	11	0	13	13	13
1	16	1	1	1	1	1	1	1	1	1	1	1	1	1	1	1	1	1	1	1	1	1	1	1	1	1	1	1	1	1	1	1	1	1	1	7	6	8	10	3	3	10	14	7	11	0	14	14	12
1	17	0	0	0	0	0	0	0	0	0	0	0	0	0	0	0	0	0	0	0	0	0	0	0	0	0	0	0	0	0	0	0	0	0	0	0	0	0	0	0	0	0	1	0	0	0	0	0	0
1	18	0	0	0	0	0	0	0	0	0	0	0	0	0	0	0	0	0	0	0	0	0	0	0	0	0	0	0	0	0	0	0	0	0	0	0	0	0	0	0	0	0	1	0	0	0	0	0	0
1	19	1	1	1	1	1	1	1	1	1	1	1	1	1	1	1	1	1	1	1	1	1	1	1	1	1	1	1	1	1	1	1	1	1	1	12	9	7	11	3	7	11	12	9	13	0	11	11	10
1	20	1	1	1	1	1	1	1	1	1	1	1	1	1	1	1	1	1	1	1	1	1	1	1	1	1	1	1	1	1	1	1	1	1	1	9	7	10	7	1	1	7	13	4	11	0	10	10	7
1	21	0	1	0	1	0	0	1	0	0	0	1	0	0	1	0	0	0	0	1	1	1	1	0	1	0	1	1	1	1	1	1	1	0	1	10	8	5	7	2	4	8	14	4	5	0	11	11	8
1	22	0	1	0	0	0	0	1	1	0	0	1	0	0	1	1	0	0	0	1	1	0	1	0	1	1	1	1	1	1	1	0	1	0	1	9	8	5	10	1	2	4	8	4	11	1	13	13	8
1	23	0	0	0	0	0	0	0	0	0	0	0	0	0	0	0	0	0	0	0	0	0	0	0	0	0	0	0	0	0	0	0	0	0	0	0	0	0	0	0	0	1	0	0	0	0	0	0	0
1	24	1	0	1	1	0	1	0	0	1	0	1	1	0	1	0	1	1	1	0	0	0	1	0	0	0	0	0	0	0	0	0	0	1	1	11	3	5	8	0	4	7	6	6	7	3	12	10	10
1	25	1	1	1	1	1	1	1	1	1	1	1	1	1	1	1	1	1	1	1	1	1	1	1	1	1	1	1	1	1	1	1	1	1	1	10	9	10	8	5	2	9	13	6	12	0	12	11	9
1	26	0	0	0	0	0	0	0	0	0	0	0	0	0	0	0	0	0	0	0	0	0	0	0	0	0	0	0	0	0	0	0	0	0	0	0	0	0	0	0	0	0	1	0	0	0	0	0	0
1	27	0	0	0	0	0	0	0	0	0	0	0	0	0	0	0	0	0	0	0	0	0	0	0	0	0	0	0	0	0	0	0	0	0	0	0	0	0	0	0	0	0	0	0	0	0	0	0	0
1	28	0	0	0	0	0	0	0	0	0	0	0	0	0	0	0	0	0	0	0	0	0	0	0	0	0	0	0	0	0	0	0	0	0	0	0	0	0	0	0	0	0	1	0	0	0	0	0	0
1	29	0	1	1	1	1	1	0	1	0	0	0	0	0	1	0	1	0	0	1	1	1	0	1	1	1	1	1	1	1	1	1	0	1	1	9	10	8	10	7	4	8	16	8	13	1	12	12	10
1	30	1	0	1	1	1	1	1	1	1	1	1	1	1	1	1	0	1	1	0	0	0	0	0	1	0	1	0	0	1	0	0	0	1	0	6	9	3	6	4	2	3	10	6	8	0	10	10	7
1	31	0	1	0	0	0	0	0	0	0	0	0	0	0	1	0	0	0	1	1	1	1	1	1	1	1	0	1	1	1	0	1	1	0	1	7	9	3	7	2	3	4	8	6	6	0	7	7	6
1	32	1	1	1	1	1	1	1	1	1	1	1	1	1	1	1	1	1	1	1	1	1	1	1	1	1	1	1	1	1	1	1	1	1	1	11	11	8	10	3	2	8	16	5	11	0	10	10	12
1	33	1	1	1	1	1	1	1	1	1	1	1	1	1	1	1	1	1	1	1	1	1	1	1	1	1	1	1	1	1	1	1	1	1	1	9	9	10	7	2	2	9	12	6	10	0	10	11	10
1	34	1	0	1	1	1	1	1	1	1	1	1	1	0	1	1	1	1	1	0	0	0	0	0	1	1	0	1	0	0	0	0	0	0	0	7	2	3	9	4	3	8	9	5	9	0	11	11	9
1	35	1	0	1	0	1	1	1	1	1	1	1	0	0	1	1	0	0	1	0	0	0	0	0	0	0	0	0	0	0	0	0	1	0	0	6	0	5	8	3	2	5	4	5	8	3	10	10	9
1	36	1	1	1	1	1	1	1	1	1	1	1	1	1	1	1	1	1	1	1	1	1	1	1	1	1	1	1	1	1	1	1	1	1	1	10	10	11	9	1	4	6	9	6	10	0	11	11	8
1	37	1	0	1	1	1	0	1	1	1	1	1	0	1	1	1	0	1	0	1	0	0	0	1	0	0	1	0	0	0	0	0	0	0	1	8	7	2	10	2	3	6	5	3	11	3	11	11	9
1	38	0	0	0	0	0	0	0	0	0	0	0	0	0	0	0	0	0	0	0	0	0	0	0	0	0	0	0	0	0	0	0	0	0	0	0	0	0	0	0	0	1	0	0	0	0	0	0	0
1	39	0	0	0	0	0	0	0	0	0	0	0	0	0	0	0	0	0	0	0	0	0	0	0	0	0	0	0	0	0	0	0	0	0	0	0	0	0	0	0	0	0	0	0	0	0	0	0	0
1	40	0	0	0	0	0	0	0	0	0	0	0	0	0	0	0	0	0	0	0	0	0	0	0	0	0	0	0	0	0	0	0	0	0	0	0	0	0	0	0	0	0	0	0	0	0	0	0	0
1	41	0	1	0	0	1	0	0	0	0	0	0	0	0	0	0	0	0	0	1	1	1	1	1	1	0	1	1	0	1	1	1	1	1	1	12	7	4	9	5	4	10	15	7	10	3	12	10	14
1	42	1	0	1	1	1	1	1	1	0	1	1	1	1	1	1	1	1	1	0	1	0	0	0	0	0	0	1	0	1	0	0	0	0	0	8	11	7	7	4	2	4	3	6	8	0	11	11	8
1	43	1	1	1	1	1	1	1	1	1	1	1	1	1	1	1	1	1	1	1	1	1	1	1	1	1	1	1	1	1	1	1	1	1	1	8	5	12	9	2	2	5	11	8	12	0	15	15	10
1	44	0	1	0	0	0	0	1	0	0	0	0	0	0	0	0	0	1	0	1	0	1	0	1	0	1	1	1	1	1	1	1	1	1	1	8	6	6	7	2	1	6	7	4	4	0	12	11	6
1	45	1	0	1	0	1	1	1	0	1	1	1	1	0	0	1	0	1	1	0	0	1	0	1	0	1	0	0	0	0	0	0	0	0	0	8	0	5	8	3	1	7	10	3	6	1	11	11	10
1	46	1	1	1	1	1	1	1	1	1	1	1	1	1	1	1	1	1	1	1	1	1	1	1	1	1	1	1	1	1	1	1	1	1	1	10	8	3	9	3	4	10	17	6	10	0	12	13	10
1	47	1	1	1	1	1	1	1	1	1	1	1	1	1	1	1	1	1	1	1	1	1	1	1	1	1	1	1	1	1	1	1	1	1	1	12	10	11	9	3	1	6	15	7	12	0	11	10	12
1	48	0	0	0	0	0	0	0	0	0	0	0	0	0	0	0	0	0	0	0	0	0	0	0	0	0	0	0	0	0	0	0	0	0	0	0	0	0	0	0	0	0	0	0	0	0	0	0	0
1	49	0	1	0	0	0	0	0	0	0	0	1	0	0	0	0	0	0	0	0	1	1	0	1	1	1	1	1	1	1	1	1	1	1	1	6	5	7	8	3	4	5	16	5	5	1	10	10	9
1	50	1	1	1	1	1	1	1	1	1	1	1	1	1	1	1	1	1	1	1	1	1	1	1	1	1	1	1	1	1	1	1	1	1	1	10	10	8	8	5	3	8	12	8	8	0	11	11	8
1	51	0	1	0	0	1	0	1	0	1	0	0	0	0	0	1	0	0	0	1	1	1	1	1	0	1	1	1	0	0	1	1	0	1	1	8	6	5	8	2	3	6	4	6	5	2	10	10	9
1	52	1	0	1	1	1	1	1	1	1	0	0	0	1	0	1	0	0	1	0	0	1	1	0	0	0	0	0	1	0	0	1	0	0	0	8	2	7	10	4	4	7	6	5	14	0	10	10	7
1	53	1	0	1	1	1	1	1	1	1	1	1	1	1	1	1	1	0	0	1	1	1	1	0	0	0	1	0	1	0	1	0	0	0	0	9	8	7	10	2	4	9	9	5	8	0	11	11	11
1	54	0	0	0	0	0	0	0	0	0	0	0	0	0	0	0	0	0	0	0	0	0	0	0	0	0	0	0	0	0	0	0	0	0	0	0	0	0	0	0	0	0	0	0	0	0	0	0	0
1	55	1	0	1	0	0	1	1	1	1	1	1	1	1	1	1	1	1	1	0	0	1	0	0	0	0	0	0	0	0	0	0	0	0	0	6	2	8	9	3	5	8	9	8	11	2	18	18	7
1	56	1	1	1	1	1	1	1	1	1	1	1	1	1	1	1	1	1	1	1	1	1	1	1	1	1	1	1	1	1	1	1	1	1	1	10	5	9	4	3	3	11	13	2	13	0	11	10	7
1	57	0	0	0	0	0	0	0	0	0	0	0	0	0	0	0	0	0	0	0	0	0	0	0	0	0	0	0	0	0	0	0	0	0	0	0	0	0	0	0	0	0	0	0	0	0	0	0	0
1	58	1	1	1	1	1	1	1	1	1	1	1	1	1	1	1	1	1	1	1	1	1	1	1	1	1	1	1	1	1	1	1	1	1	1	14	13	12	12	6	7	11	11	9	11	2	16	16	12
1	59	0	0	0	0	0	0	0	0	0	0	0	0	0	0	0	0	0	0	0	0	0	0	0	0	0	0	0	0	0	0	0	0	0	0	0	0	0	0	0	0	0	0	0	0	0	0	0	0
1	60	1	1	1	1	1	1	1	1	1	1	1	1	1	1	1	1	1	1	1	1	1	1	1	1	1	1	1	1	1	1	1	1	1	1	12	9	4	9	2	2	11	11	3	11	0	12	12	11
1	61	1	0	1	1	0	1	1	1	1	0	1	1	1	0	1	1	1	0	0	1	1	0	0	0	1	0	0	0	0	0	0	0	0	0	6	11	4	6	4	2	4	9	6	12	3	13	13	9
1	62	1	0	0	0	0	1	1	1	1	1	1	1	0	0	1	1	1	1	0	0	0	0	1	0	1	1	0	0	0	0	0	0	1	0	7	2	5	7	4	2	3	9	5	8	0	8	9	7
1	63	0	1	0	0	0	0	0	0	0	0	1	1	0	0	0	1	0	0	1	0	1	1	1	1	1	1	1	1	0	1	1	1	0	1	6	5	4	5	5	1	6	16	5	4	0	9	9	6
1	64	1	0	1	1	1	1	1	1	1	0	1	1	1	0	1	1	1	0	0	0	0	0	0	0	1	0	0	1	0	0	0	0	0	1	6	3	7	9	2	4	6	9	6	12	0	13	13	12
1	65	1	0	1	1	1	1	1	1	0	1	0	1	1	0	0	0	0	1	0	0	0	0	1	0	0	0	0	1	1	0	0	0	0	1	4	0	7	6	4	1	7	10	9	8	0	11	11	6
1	66	0	1	0	0	0	0	1	0	1	0	0	0	0	0	0	0	1	1	0	0	1	1	1	1	0	0	1	0	1	1	0	1	1	1	6	2	6	10	1	4	5	15	7	4	2	10	10	11
1	67	0	1	0	1	0	0	0	0	0	0	1	1	1	0	0	0	1	0	1	1	1	1	1	1	1	1	0	0	1	0	1	0	1	1	10	5	3	9	3	3	7	11	7	8	3	15	14	7
1	68	1	0	1	1	0	1	1	0	1	1	0	1	1	1	1	1	1	0	1	0	1	1	1	0	0	0	0	1	0	0	1	0	0	0	5	3	4	5	3	3	6	6	4	8	0	10	10	10
1	69	0	0	0	0	0	0	0	0	0	0	0	0	0	0	0	0	0	0	0	0	0	0	0	0	0	0	0	0	0	0	0	0	0	0	0	0	0	0	0	0	0	0	0	0	0	0	0	0
1	70	0	1	0	1	0	0	0	0	1	1	0	1	0	0	0	0	0	0	0	1	1	1	1	0	1	1	0	1	1	0	1	0	1	1	11	7	5	9	5	2	10	16	7	9	0	11	11	12
1	71	1	0	1	1	0	1	1	0	1	0	1	0	0	0	1	1	1	1	0	1	0	0	0	0	0	0	0	0	0	0	0	0	0	0	4	10	5	5	6	2	4	10	7	6	3	13	14	5
1	72	0	1	1	0	1	1	0	1	0	0	1	0	1	0	0	0	0	0	1	1	1	1	1	0	1	1	1	1	0	1	0	1	1	0	9	7	8	5	2	2	5	9	8	11	0	12	13	10
1	73	0	0	0	0	0	0	0	0	0	0	0	0	0	0	0	0	0	0	0	0	0	0	0	0	0	0	0	0	0	0	0	0	0	0	0	0	0	0	0	0	0	0	0	0	0	0	0	0
1	74	0	1	0	0	0	1	0	0	1	0	0	1	0	0	0	0	0	0	1	1	0	1	1	1	1	1	1	1	1	1	1	1	1	0	12	8	10	8	4	3	7	11	6	7	0	13	13	11
1	75	1	1	1	1	1	1	1	1	1	1	1	1	1	1	1	1	1	1	1	1	1	1	1	1	1	1	1	1	1	1	1	1	1	1	11	8	5	12	4	3	8	12	6	8	0	13	12	11
1	76	0	0	0	0	0	0	0	0	0	0	0	0	0	0	0	0	0	0	0	0	0	0	0	0	0	0	0	0	0	0	0	0	0	0	0	0	0	0	0	0	0	0	0	0	0	0	0	0
1	77	0	1	0	0	0	0	1	1	0	0	0	0	0	0	0	0	1	0	1	1	1	1	1	1	1	1	0	1	1	1	1	0	0	0	11	9	7	10	1	1	8	14	7	12	0	12	12	11
1	78	0	0	0	0	0	0	0	0	0	0	0	0	0	0	0	0	0	0	0	0	0	0	0	0	0	0	0	0	0	0	0	0	0	0	0	0	0	0	0	0	0	1	0	0	0	0	0	0
1	79	1	1	1	1	1	1	1	1	1	1	1	1	1	1	1	1	1	1	1	1	1	1	1	1	1	1	1	1	1	1	1	1	1	1	12	6	13	13	2	6	8	10	10	8	0	13	13	11
1	80	1	1	1	1	1	1	1	1	1	1	1	1	1	1	1	1	1	1	1	1	1	1	1	1	1	1	1	1	1	1	1	1	1	1	6	9	8	7	4	4	7	14	4	10	0	13	13	8
1	81	0	0	0	0	0	0	0	0	0	0	0	0	0	0	0	0	0	0	0	0	0	0	0	0	0	0	0	0	0	0	0	0	0	0	0	0	0	0	0	0	0	0	0	0	0	0	0	0
1	82	1	1	1	1	1	1	1	1	1	1	1	1	1	1	1	1	1	1	1	1	1	1	1	1	1	1	1	1	1	1	1	1	1	1	10	8	6	12	4	1	11	14	4	11	0	20	20	12
1	83	0	0	0	0	0	0	0	0	0	0	0	0	0	0	0	0	0	0	0	0	0	0	0	0	0	0	0	0	0	0	0	0	0	0	0	0	0	0	0	0	0	0	0	0	0	0	0	0
1	84	1	0	1	1	1	0	1	0	1	0	1	0	1	0	1	1	1	1	0	0	0	0	1	1	0	0	0	0	0	0	0	1	1	0	10	1	1	8	3	2	6	18	6	9	3	12	12	10
1	85	1	0	1	1	1	1	0	1	1	1	1	0	1	1	1	1	1	1	0	0	0	0	0	0	0	0	0	0	1	1	0	1	0	0	9	1	4	9	4	2	5	10	9	10	4	9	10	13
1	86	1	0	1	1	1	1	0	0	0	0	0	1	1	1	1	0	1	1	0	0	1	0	0	0	0	1	1	1	1	0	1	0	0	0	9	8	5	12	3	2	7	8	6	7	0	11	11	11
1	87	0	0	0	0	0	0	0	0	0	0	0	0	0	0	0	0	0	0	0	0	0	0	0	0	0	0	0	0	0	0	0	0	0	0	0	0	0	0	0	0	0	0	0	0	0	0	0	0
1	88	1	0	1	1	0	1	0	1	1	0	1	1	1	1	0	1	1	1	1	0	0	0	0	0	0	1	0	1	0	0	1	0	0	0	9	7	5	9	3	6	7	9	8	11	1	14	13	10
1	89	0	0	0	0	0	0	0	0	0	0	0	0	0	0	0	0	0	0	0	0	0	0	0	0	0	0	0	0	0	0	0	0	0	0	0	0	0	0	0	0	0	0	0	0	0	0	0	0
1	90	0	1	1	0	0	1	0	0	0	0	0	1	0	0	0	1	0	0	0	1	0	1	1	1	1	0	1	1	1	1	0	1	0	0	12	10	9	9	4	3	9	14	6	4	0	13	14	6
1	91	0	0	0	0	0	0	0	0	0	0	0	0	0	0	0	0	0	0	0	0	0	0	0	0	0	0	0	0	0	0	0	0	0	0	0	0	0	0	0	0	1	0	0	0	0	0	0	0
1	92	1	1	1	1	1	1	1	1	1	1	1	1	1	1	1	1	1	1	1	1	1	1	1	1	1	1	1	1	1	1	1	1	1	1	10	11	11	12	2	2	9	15	7	13	0	14	13	9
1	93	0	0	0	0	0	0	0	0	0	0	0	0	0	0	0	0	0	0	0	0	0	0	0	0	0	0	0	0	0	0	0	0	0	0	0	0	0	0	0	0	0	0	0	0	0	0	0	0
1	94	1	0	0	0	1	1	1	1	1	0	0	1	1	1	1	1	1	1	0	0	0	0	0	0	0	0	0	1	0	1	0	0	0	0	8	2	4	11	2	1	6	7	7	10	0	13	13	12
1	95	0	1	0	0	0	0	0	1	0	0	0	0	1	0	0	0	0	0	1	1	1	1	1	1	1	1	1	1	1	1	1	0	1	1	11	9	10	6	4	3	8	11	7	9	0	10	9	8
1	96	1	0	1	1	1	0	1	0	1	1	1	1	1	1	1	1	1	1	0	1	0	0	1	0	0	1	0	0	0	0	0	0	0	0	8	10	3	5	3	2	5	10	6	5	2	15	16	6
1	97	1	0	0	1	1	1	1	1	0	1	1	1	1	0	1	1	1	1	0	1	0	0	1	0	0	0	0	0	0	1	0	0	0	0	8	10	8	8	5	4	5	8	7	11	1	11	11	10
1	98	1	0	1	1	0	1	1	0	1	1	1	1	1	0	0	0	1	1	1	0	0	1	1	0	0	0	0	0	0	0	0	0	1	0	9	2	3	9	5	4	3	11	4	4	1	11	11	9
1	99	1	1	1	1	1	1	1	1	1	1	1	1	1	1	1	1	1	1	1	1	1	1	1	1	1	1	1	1	1	1	1	1	1	1	10	8	7	10	3	2	8	15	8	12	0	16	17	11
1	100	0	0	0	0	0	0	0	0	0	0	0	0	0	0	0	0	0	0	0	0	0	0	0	0	0	0	0	0	0	0	0	0	0	0	0	0	0	0	0	0	0	0	0	0	0	0	0	0
1	101	1	0	1	0	1	1	1	1	1	1	1	1	1	1	1	1	1	1	0	0	0	1	0	1	1	0	0	0	1	0	0	0	0	0	10	2	5	10	2	4	7	13	7	10	0	11	12	9
1	102	0	1	0	0	0	0	0	0	0	1	0	1	0	1	1	0	0	0	0	1	1	1	1	1	1	0	1	1	0	0	1	1	0	1	7	6	5	7	0	0	3	13	6	3	0	9	9	8
1	103	0	0	0	0	0	0	0	0	0	0	0	0	0	0	0	0	0	0	0	0	0	0	0	0	0	0	0	0	0	0	0	0	0	0	0	0	0	0	0	0	0	0	0	0	0	0	0	0
1	104	0	0	0	0	0	0	0	0	0	0	0	0	0	0	0	0	0	0	0	0	0	0	0	0	0	0	0	0	0	0	0	0	0	0	0	0	0	0	0	0	0	0	0	0	0	0	0	0
1	105	0	0	0	0	0	0	0	0	0	0	0	0	0	0	0	0	0	0	0	0	0	0	0	0	0	0	0	0	0	0	0	0	0	0	0	0	0	0	0	0	0	1	0	0	0	0	0	0
1	106	0	0	0	0	0	0	0	0	0	0	0	0	0	0	0	0	0	0	0	0	0	0	0	0	0	0	0	0	0	0	0	0	0	0	0	0	0	0	0	0	0	0	0	0	0	0	0	0
1	107	1	0	1	0	1	1	1	1	1	1	1	1	1	1	1	1	1	0	0	0	1	0	0	0	1	0	1	0	1	1	1	1	0	0	7	2	6	10	7	4	8	9	4	8	1	8	8	10
1	108	1	0	1	1	1	1	1	1	1	0	1	1	0	1	1	1	1	1	0	0	0	0	1	1	0	0	0	0	0	0	1	1	0	1	5	0	4	9	5	0	5	15	2	12	4	11	11	8
1	109	0	1	0	1	0	1	0	0	0	0	0	0	0	1	1	0	0	0	1	1	1	0	0	0	1	1	0	1	1	0	1	1	0	0	8	9	9	8	6	1	10	8	8	8	0	13	12	9
1	110	0	0	0	0	0	0	0	0	0	0	0	0	0	0	0	0	0	0	0	0	0	0	0	0	0	0	0	0	0	0	0	0	0	0	0	0	0	0	0	0	0	0	0	0	0	0	0	0
1	111	1	1	1	1	1	1	1	1	1	1	1	1	1	1	1	1	1	1	1	1	1	1	1	1	1	1	1	1	1	1	1	1	1	1	12	12	10	10	6	5	11	14	8	10	0	16	16	12
1	112	1	1	1	1	1	1	1	1	1	1	1	1	1	1	1	1	1	1	1	1	1	1	1	1	1	1	1	1	1	1	1	1	1	1	8	10	5	8	2	3	4	18	3	10	0	11	11	9
1	113	0	0	0	0	0	0	0	0	0	0	0	0	0	0	0	0	0	0	0	0	0	0	0	0	0	0	0	0	0	0	0	0	0	0	0	0	0	0	0	0	0	1	0	0	0	0	0	0
1	114	1	1	1	1	1	1	1	1	1	1	1	1	1	1	1	1	1	1	1	1	1	1	1	1	1	1	1	1	1	1	1	1	1	1	10	7	8	11	1	3	9	10	11	8	0	11	11	9
1	115	0	1	1	0	0	1	0	0	1	1	0	0	0	0	0	0	0	1	1	0	1	1	1	1	1	1	1	1	1	0	1	1	1	1	8	7	3	8	2	3	4	14	6	7	0	16	16	8
1	116	0	1	0	0	0	0	0	0	0	1	0	0	0	1	1	0	0	1	1	1	0	0	0	1	1	1	1	1	1	1	1	1	1	1	5	9	5	7	1	0	4	10	7	5	0	13	13	5
1	117	0	1	0	0	0	1	0	0	1	0	0	1	0	1	0	1	0	1	1	1	1	1	1	1	1	0	1	1	1	0	0	1	1	1	11	11	5	8	1	5	9	13	5	7	1	10	10	7
1	118	0	0	0	0	0	0	0	0	0	0	0	0	0	0	0	0	0	0	0	0	0	0	0	0	0	0	0	0	0	0	0	0	0	0	0	0	0	0	0	0	0	0	0	0	0	0	0	0
1	119	1	1	1	1	1	1	1	1	1	1	1	1	1	1	1	1	1	1	1	1	1	1	1	1	1	1	1	1	1	1	1	1	1	1	12	10	9	10	7	3	10	13	10	7	0	13	13	12
1	120	1	0	1	0	1	1	0	1	1	1	1	1	1	1	1	1	1	1	1	0	1	1	1	1	0	0	0	0	0	0	0	0	0	0	9	0	4	6	2	1	5	13	7	10	1	12	11	9
1	121	0	1	0	0	1	0	0	0	0	0	1	0	1	0	0	0	0	0	0	1	1	1	1	1	1	1	0	1	1	1	0	1	0	1	7	7	7	6	3	1	3	11	4	4	0	10	10	8
1	122	1	1	1	1	1	1	1	1	1	1	1	1	1	1	1	1	1	1	1	1	1	1	1	1	1	1	1	1	1	1	1	1	1	1	12	8	5	10	4	4	8	9	6	10	0	9	9	10
1	123	1	1	1	1	1	1	1	1	1	1	1	1	1	1	1	1	1	1	1	1	1	1	1	1	1	1	1	1	1	1	1	1	1	1	11	8	7	8	3	3	9	9	4	13	0	12	12	6
1	124	1	0	1	0	1	0	1	1	1	1	1	1	0	1	0	0	1	0	1	0	0	0	1	1	1	0	1	0	1	0	0	0	0	0	3	0	3	7	2	2	3	10	4	9	0	10	9	5
1	125	1	0	1	0	0	0	1	1	1	1	0	1	1	0	1	1	0	1	1	0	0	0	0	0	1	0	0	1	0	0	1	0	0	0	6	0	0	5	1	2	4	6	5	8	0	12	12	7
1	126	0	0	0	0	0	0	0	0	0	0	0	0	0	0	0	0	0	0	0	0	0	0	0	0	0	0	0	0	0	0	0	0	0	0	0	0	0	0	0	0	0	1	0	0	0	0	0	0
1	127	1	1	1	1	1	1	1	1	1	1	1	1	1	1	1	1	1	1	1	1	1	1	1	1	1	1	1	1	1	1	1	1	1	1	13	8	10	10	5	2	8	11	8	10	0	11	11	9
1	128	1	0	1	0	1	1	0	1	1	0	1	1	1	1	0	1	1	1	1	0	0	0	0	0	0	0	0	1	0	0	0	1	0	0	5	0	8	5	4	1	5	12	6	11	0	12	12	5
1	129	0	0	0	0	0	0	0	0	0	0	0	0	0	0	0	0	0	0	0	0	0	0	0	0	0	0	0	0	0	0	0	0	0	0	0	0	0	0	0	0	0	0	0	0	0	0	0	0
1	130	0	0	0	0	0	0	0	0	0	0	0	0	0	0	0	0	0	0	0	0	0	0	0	0	0	0	0	0	0	0	0	0	0	0	0	0	0	0	0	0	0	1	0	0	0	0	0	0
1	131	0	1	0	0	0	1	0	1	0	0	0	0	0	0	1	0	0	0	1	1	0	1	0	1	1	1	0	1	1	1	1	1	1	0	10	10	8	10	6	8	8	13	8	10	1	13	14	12
1	132	1	0	1	1	1	1	1	1	1	1	1	1	0	1	0	1	0	1	0	0	1	0	0	0	0	0	1	0	0	1	1	1	1	0	8	0	7	5	1	1	9	7	5	10	0	8	8	7
1	133	0	0	0	0	0	0	0	0	0	0	0	0	0	0	0	0	0	0	0	0	0	0	0	0	0	0	0	0	0	0	0	0	0	0	0	0	0	0	0	0	1	0	0	0	0	0	0	0
1	134	1	0	0	0	1	1	0	1	0	0	0	0	0	1	1	1	0	1	0	0	0	1	0	0	0	1	1	1	0	0	0	1	0	0	7	4	6	10	0	1	7	7	5	10	3	11	12	10
1	135	0	0	0	0	0	0	0	0	0	0	0	0	0	0	0	0	0	0	0	0	0	0	0	0	0	0	0	0	0	0	0	0	0	0	0	0	0	0	0	0	0	0	0	0	0	0	0	0
1	136	1	0	1	1	1	1	1	1	1	1	1	0	1	0	1	1	1	1	0	0	0	0	0	1	0	1	0	0	0	0	0	0	0	0	8	4	2	8	2	2	9	14	7	13	2	13	13	11
1	137	0	0	0	0	0	0	0	0	0	0	0	0	0	0	0	0	0	0	0	0	0	0	0	0	0	0	0	0	0	0	0	0	0	0	0	0	0	0	0	0	0	0	0	0	0	0	0	0
1	138	1	0	1	1	0	1	1	1	1	1	1	0	1	0	1	0	0	1	0	0	0	1	1	0	0	1	0	0	1	0	0	1	0	0	7	6	7	8	4	2	4	5	10	8	2	11	11	10
1	139	0	1	0	0	1	1	1	1	0	0	0	0	1	0	0	1	0	0	0	1	1	1	1	1	1	1	0	1	1	1	1	0	1	0	9	8	6	9	2	1	10	15	7	11	3	13	13	6
1	140	0	0	0	0	0	0	0	0	0	0	0	0	0	0	0	0	0	0	0	0	0	0	0	0	0	0	0	0	0	0	0	0	0	0	0	0	0	0	0	0	0	0	0	0	0	0	0	0
1	141	1	0	1	1	1	1	0	0	1	1	1	1	1	1	1	1	1	1	0	0	0	0	0	0	0	0	1	1	0	1	0	1	0	0	8	1	3	10	4	3	9	9	5	7	0	15	15	10
1	142	0	1	1	1	0	1	1	0	0	0	0	0	0	0	0	0	0	1	1	1	1	0	1	1	1	1	1	1	0	0	0	1	1	1	9	7	5	5	2	2	8	12	6	7	0	14	14	5
1	143	0	0	0	0	0	0	0	0	0	0	0	0	0	0	0	0	0	0	0	0	0	0	0	0	0	0	0	0	0	0	0	0	0	0	0	0	0	0	0	0	0	0	0	0	0	0	0	0
1	144	1	0	1	1	1	1	0	1	1	1	1	1	1	1	1	1	1	1	1	1	1	1	1	0	0	0	0	1	0	1	0	0	0	0	14	10	8	10	3	3	8	9	3	10	0	14	14	8
1	145	1	0	1	1	1	1	0	0	1	1	1	1	1	0	1	1	1	1	0	0	0	0	0	0	0	0	0	0	1	1	0	0	0	1	7	1	3	6	1	3	4	7	5	6	0	9	8	9
1	146	0	1	0	0	0	0	1	0	0	0	0	1	1	0	0	0	0	0	1	1	0	1	1	1	1	0	1	1	0	1	1	1	0	1	7	9	5	6	3	1	4	12	4	3	0	14	14	3
1	147	1	0	0	1	1	0	0	1	0	1	1	1	0	0	1	1	1	1	0	0	0	0	0	0	0	1	0	0	1	0	0	1	0	0	6	13	5	6	4	4	5	6	7	8	2	15	14	8
1	148	0	1	0	0	0	0	0	1	0	1	0	0	0	0	0	0	1	0	0	0	0	1	0	1	1	1	1	1	0	1	1	1	1	1	7	3	5	5	4	2	5	11	6	7	0	14	13	6
1	149	0	1	0	0	1	0	0	0	0	0	0	0	1	1	0	0	0	0	1	1	0	1	0	1	1	1	1	1	0	1	1	1	1	1	14	9	2	4	3	2	5	12	4	4	0	10	10	8
1	150	0	0	0	0	0	0	0	0	0	0	0	0	0	0	0	0	0	0	0	0	0	0	0	0	0	0	0	0	0	0	0	0	0	0	0	0	0	0	0	0	0	1	0	0	0	0	0	0
1	151	1	1	1	1	1	1	1	1	1	1	1	1	1	1	1	1	1	1	1	1	1	1	1	1	1	1	1	1	1	1	1	1	1	1	12	8	8	11	4	5	11	13	11	11	0	12	11	11
1	152	0	0	0	0	0	0	0	0	0	0	0	0	0	0	0	0	0	0	0	0	0	0	0	0	0	0	0	0	0	0	0	0	0	0	0	0	0	0	0	0	0	0	0	0	0	0	0	0
1	153	0	0	0	0	0	0	0	0	0	0	0	0	0	0	0	0	0	0	0	0	0	0	0	0	0	0	0	0	0	0	0	0	0	0	0	0	0	0	0	0	0	0	0	0	0	0	0	0
1	154	0	1	0	0	0	0	0	0	0	1	1	0	0	0	1	0	0	0	1	1	0	1	1	1	1	1	1	0	1	0	1	0	1	0	8	8	5	7	2	4	4	11	5	3	1	10	10	10
1	155	0	1	0	0	1	1	0	1	1	0	0	0	0	1	0	0	0	0	0	1	1	1	1	1	0	1	0	1	0	1	1	1	1	1	9	5	7	8	4	2	8	12	4	9	0	12	12	8
1	156	1	1	1	1	1	1	1	1	1	1	1	1	1	1	1	1	1	1	1	1	1	1	1	1	1	1	1	1	1	1	1	1	1	1	7	8	6	8	3	2	8	10	4	10	0	12	12	9
1	157	0	1	0	0	0	1	0	0	0	0	0	0	0	0	1	0	0	0	1	1	0	1	1	1	1	0	1	1	0	0	1	1	1	1	8	7	2	7	3	2	3	11	1	6	0	8	7	7
1	158	1	0	0	1	1	1	1	1	0	1	0	1	1	1	0	0	0	1	0	0	0	0	0	0	0	0	1	0	0	1	0	0	0	0	6	1	4	7	2	0	3	5	5	11	0	14	14	8
1	159	0	1	1	0	0	0	0	0	0	0	1	0	0	1	1	0	0	0	0	0	1	1	1	1	1	1	1	0	1	1	1	1	0	1	5	2	5	7	2	2	4	14	4	6	3	12	12	6
1	160	0	1	0	1	0	0	0	0	0	0	0	1	0	0	0	1	1	0	1	1	0	1	0	1	1	1	1	1	1	1	0	1	0	1	6	9	6	7	3	1	7	12	4	3	0	11	10	10
1	161	1	1	1	1	1	1	1	1	1	1	1	1	1	1	1	1	1	1	1	1	1	1	1	1	1	1	1	1	1	1	1	1	1	1	14	8	7	9	1	4	8	12	4	13	0	11	12	8
1	162	0	0	0	0	0	0	0	0	0	0	0	0	0	0	0	0	0	0	0	0	0	0	0	0	0	0	0	0	0	0	0	0	0	0	0	0	0	0	0	0	0	0	0	0	0	0	0	0
1	163	1	1	1	1	1	1	1	1	1	1	1	1	1	1	1	1	1	1	1	1	1	1	1	1	1	1	1	1	1	1	1	1	1	1	7	6	2	10	3	4	9	5	7	12	0	10	10	6
1	164	0	1	0	0	1	0	0	1	1	0	0	0	0	0	0	0	0	0	1	1	1	1	0	0	1	1	1	1	0	1	0	1	1	1	7	7	1	4	2	2	4	6	4	9	0	11	13	5
1	165	0	0	0	0	0	0	0	0	0	0	0	0	0	0	0	0	0	0	0	0	0	0	0	0	0	0	0	0	0	0	0	0	0	0	0	0	0	0	0	0	0	0	0	0	0	0	0	0
1	166	0	1	1	0	0	0	0	0	0	0	0	0	0	0	0	0	1	0	1	0	1	1	1	1	1	0	1	0	1	1	1	1	0	1	11	3	6	11	3	2	8	11	7	8	2	12	12	7
1	167	0	0	0	0	0	0	0	0	0	0	0	0	0	0	0	0	0	0	0	0	0	0	0	0	0	0	0	0	0	0	0	0	0	0	0	0	0	0	0	0	0	0	0	0	0	0	0	0
1	168	0	1	0	0	0	0	0	0	1	0	0	0	0	0	0	0	0	0	0	1	1	1	1	0	0	1	1	1	1	1	1	1	1	1	8	8	3	7	2	2	5	9	4	8	0	10	10	11
1	169	1	1	1	1	1	1	1	1	1	1	1	1	1	1	1	1	1	1	1	1	1	1	1	1	1	1	1	1	1	1	1	1	1	1	10	10	6	9	2	0	9	13	5	9	0	14	14	8
1	170	0	1	0	1	1	1	1	0	0	0	0	0	0	0	0	0	0	0	0	1	1	1	1	0	1	0	0	1	1	1	1	1	1	1	7	10	7	5	1	2	9	8	6	7	1	11	10	7
1	171	0	1	0	0	0	0	0	1	0	0	0	0	1	0	0	0	0	0	0	0	1	1	1	0	1	1	1	1	1	0	1	1	1	1	7	2	4	6	4	2	4	5	4	8	0	9	8	9
1	172	1	0	1	1	0	1	1	1	0	1	0	0	1	1	1	1	1	1	0	1	0	0	0	1	0	0	0	0	0	1	1	0	0	0	11	10	7	8	4	4	6	13	7	9	4	9	9	10
1	173	1	1	1	1	1	1	1	1	1	1	1	1	1	1	1	1	1	1	1	1	1	1	1	1	1	1	1	1	1	1	1	1	1	1	8	7	6	9	3	1	6	12	4	15	0	13	13	9
1	174	1	1	1	1	1	1	1	1	1	1	1	1	1	1	1	1	1	1	1	1	1	1	1	1	1	1	1	1	1	1	1	1	1	1	11	11	9	10	4	3	10	14	6	13	0	11	10	12
1	175	0	1	1	0	0	0	0	0	0	0	1	0	1	1	1	0	0	0	1	1	1	1	1	1	1	1	0	0	1	1	1	1	0	1	7	7	7	6	3	2	7	12	6	7	1	11	11	7
1	176	0	0	0	0	0	0	0	0	0	0	0	0	0	0	0	0	0	0	0	0	0	0	0	0	0	0	0	0	0	0	0	0	0	0	0	0	0	0	0	0	0	0	0	0	0	0	0	0
1	177	0	1	0	0	0	1	0	0	0	0	0	0	0	0	0	0	1	0	1	1	1	0	1	1	1	1	1	1	1	1	1	1	1	1	14	9	12	11	3	5	8	11	6	8	1	15	14	9
1	178	1	0	0	1	0	0	1	1	1	0	0	1	1	1	1	0	1	1	0	0	0	0	0	0	0	0	0	0	1	0	1	0	0	0	8	0	0	6	5	0	4	7	3	8	0	15	13	6
1	179	0	1	1	0	0	0	0	0	0	0	1	0	1	0	0	0	1	1	1	1	1	0	1	1	1	1	1	0	1	1	1	1	1	1	5	7	6	4	3	2	4	12	6	2	3	11	11	5
1	180	1	0	0	0	0	1	1	1	1	1	1	1	0	1	1	1	1	1	1	0	0	0	0	0	0	0	0	0	0	0	0	1	0	0	6	1	3	6	2	1	3	5	6	9	0	7	7	4
1	181	0	1	1	0	1	0	1	0	0	0	0	0	1	0	0	0	1	0	1	1	0	1	1	1	1	1	0	1	1	1	1	1	1	1	9	6	2	5	3	4	6	10	3	7	0	8	8	8
1	182	0	1	0	0	1	0	0	0	0	0	0	0	0	0	1	0	1	0	1	0	1	1	1	1	1	1	0	0	1	1	1	0	1	0	5	8	7	8	6	2	6	14	4	6	0	11	11	5
1	183	0	0	0	0	0	0	0	0	0	0	0	0	0	0	0	0	0	0	0	0	0	0	0	0	0	0	0	0	0	0	0	0	0	0	1	0	1	0	0	0	1	2	1	0	0	4	4	3
1	184	0	0	0	0	0	0	0	0	0	0	0	0	0	0	0	0	0	0	0	0	0	0	0	0	0	0	0	0	0	0	0	0	0	0	0	0	0	0	0	0	0	0	0	0	0	0	0	0
1	185	1	0	1	0	1	1	1	1	0	1	1	0	0	1	1	0	1	0	0	0	0	1	0	0	1	0	1	0	1	1	1	1	0	0	10	4	7	11	4	1	7	8	6	12	4	15	15	12
1	186	0	0	0	0	0	0	0	0	0	0	0	0	0	0	0	0	0	0	0	0	0	0	0	0	0	0	0	0	0	0	0	0	0	0	0	0	0	0	0	0	0	0	0	0	0	0	0	0
1	187	1	0	1	1	1	1	1	1	0	0	1	1	1	0	1	1	1	1	0	0	0	0	1	1	0	0	0	0	0	0	0	1	1	1	12	0	7	7	1	3	7	13	6	10	4	13	13	8
1	188	1	0	1	1	1	1	1	1	1	0	1	1	0	1	1	1	0	1	0	0	0	0	1	0	1	0	1	1	1	0	1	0	0	0	2	0	6	5	3	3	4	9	6	9	0	9	9	6
1	189	1	0	1	1	1	1	0	1	1	1	1	1	1	0	1	1	1	0	1	0	0	1	1	0	1	0	0	1	0	0	0	0	1	1	6	1	6	8	2	1	6	8	5	12	0	12	11	8
1	190	0	0	0	0	0	0	0	0	0	0	0	0	0	0	0	0	0	0	0	0	0	0	0	0	0	0	0	0	0	0	0	0	0	0	0	0	0	0	0	0	0	0	0	0	0	0	0	0
1	191	0	0	0	0	0	0	0	0	0	0	0	0	0	0	0	0	0	0	0	0	0	0	0	0	0	0	0	0	0	0	0	0	0	0	0	0	0	0	0	0	0	0	0	0	0	0	0	0
1	192	0	1	0	1	0	0	1	0	0	0	0	0	0	0	0	1	0	1	1	1	1	1	1	0	1	1	1	1	0	1	1	1	1	1	12	7	12	11	3	3	7	8	8	10	2	12	11	9
1	193	0	1	1	0	0	0	0	0	0	0	0	0	0	0	0	0	0	0	0	0	1	1	0	1	1	0	0	1	1	1	1	1	1	1	4	1	6	3	5	1	3	11	4	4	0	9	9	5
1	194	1	0	1	1	1	1	1	1	0	0	1	1	1	0	0	0	1	0	0	0	0	1	0	0	0	0	0	1	0	0	0	1	0	0	3	1	3	7	2	1	3	8	6	9	0	12	12	8
1	195	1	1	1	1	1	1	1	1	1	1	1	1	1	1	1	1	1	1	1	1	1	1	1	1	1	1	1	1	1	1	1	1	1	1	12	6	5	9	4	2	9	15	4	7	0	12	12	9
1	196	1	0	1	1	0	1	1	1	1	1	0	1	1	1	1	1	1	1	1	0	0	0	0	0	0	1	0	0	0	0	0	0	0	1	9	8	5	8	1	4	7	8	5	8	1	13	13	8
1	197	0	1	1	0	0	0	0	0	0	1	1	1	1	1	0	0	0	0	1	1	1	1	1	1	0	1	1	1	1	1	0	1	1	1	5	4	4	6	1	0	3	10	1	5	0	12	13	8
1	198	1	1	1	1	1	1	1	1	1	1	1	1	1	1	1	1	1	1	1	1	1	1	1	1	1	1	1	1	1	1	1	1	1	1	11	10	5	9	1	4	11	12	7	10	0	12	12	8
1	199	0	1	0	0	0	0	0	0	0	0	1	1	0	1	0	0	0	1	1	1	1	1	1	1	0	1	1	0	1	1	1	1	1	1	8	8	7	9	3	1	6	10	6	5	0	15	14	5
1	200	0	0	0	0	0	0	0	0	0	0	0	0	0	0	0	0	0	0	0	0	0	0	0	0	0	0	0	0	0	0	0	0	0	0	0	0	0	0	0	0	0	0	0	0	0	0	0	0
1	201	1	0	1	1	1	1	0	1	0	1	0	1	1	0	1	1	1	1	0	0	0	1	0	1	0	0	0	0	1	1	1	0	1	0	9	3	6	10	4	1	9	9	4	10	0	12	12	6
1	202	1	1	1	1	1	1	1	1	1	1	1	1	1	1	1	1	1	1	1	1	1	1	1	1	1	1	1	1	1	1	1	1	1	1	6	7	5	10	2	1	7	12	4	10	0	7	7	8
1	203	0	0	0	0	0	0	0	0	0	0	0	0	0	0	0	0	0	0	0	0	0	0	0	0	0	0	0	0	0	0	0	0	0	0	0	0	0	0	0	0	0	0	0	0	0	0	0	0
1	204	0	0	0	0	0	0	0	0	0	0	0	0	0	0	0	0	0	0	0	0	0	0	0	0	0	0	0	0	0	0	0	0	0	0	0	0	0	0	0	0	0	0	0	0	0	0	0	0
1	205	1	0	0	1	1	1	1	1	1	1	1	1	0	1	0	1	1	1	0	0	0	0	0	0	0	0	0	0	0	0	0	1	0	0	12	1	5	8	5	3	8	4	6	10	1	13	12	10
1	206	0	1	0	0	0	1	0	1	0	0	0	0	0	0	0	0	0	0	1	1	1	1	1	1	1	1	1	1	1	1	1	0	1	1	6	8	2	3	2	0	4	8	2	8	0	7	6	5
1	207	1	1	1	1	1	1	1	1	1	1	1	1	1	1	1	1	1	1	1	1	1	1	1	1	1	1	1	1	1	1	1	1	1	1	13	8	7	9	3	3	6	10	5	9	0	10	11	8
1	208	1	1	1	1	1	1	1	1	1	1	1	1	1	1	1	1	1	1	1	1	1	1	1	1	1	1	1	1	1	1	1	1	1	1	8	7	6	9	4	0	9	12	6	9	0	12	11	11
1	209	0	0	0	0	0	0	0	0	0	0	0	0	0	0	0	0	0	0	0	0	0	0	0	0	0	0	0	0	0	0	0	0	0	0	0	0	0	0	0	0	0	0	0	0	0	0	0	0
1	210	0	1	0	1	1	0	0	0	0	0	0	1	0	1	0	1	0	1	1	1	0	1	1	0	1	0	1	1	1	1	1	1	1	1	5	10	5	8	4	3	6	7	7	4	0	12	12	11
1	211	1	1	1	1	1	1	1	1	1	1	1	1	1	1	1	1	1	1	1	1	1	1	1	1	1	1	1	1	1	1	1	1	1	1	9	7	6	9	2	1	7	16	8	8	0	13	13	10
1	212	0	0	0	0	0	0	0	0	0	0	0	0	0	0	0	0	0	0	0	0	0	0	0	0	0	0	0	0	0	0	0	0	0	0	0	0	0	0	0	0	0	0	0	0	0	0	0	0
1	213	1	1	1	1	1	1	1	1	1	1	1	1	1	1	1	1	1	1	1	1	1	1	1	1	1	1	1	1	1	1	1	1	1	1	11	7	11	11	5	3	8	13	9	12	0	9	9	11
1	214	0	0	0	0	0	0	0	0	0	0	0	0	0	0	0	0	0	0	0	0	0	0	0	0	0	0	0	0	0	0	0	0	0	0	0	0	0	0	0	0	0	0	0	0	0	0	0	0
1	215	0	0	0	0	0	0	0	0	0	0	0	0	0	0	0	0	0	0	0	0	0	0	0	0	0	0	0	0	0	0	0	0	0	0	0	0	0	0	0	0	0	0	0	0	0	0	0	0
1	216	0	0	0	0	0	0	0	0	0	0	0	0	0	0	0	0	0	0	0	0	0	0	0	0	0	0	0	0	0	0	0	0	0	0	0	0	0	0	0	0	0	0	0	0	0	0	0	0
1	217	0	0	0	0	0	0	0	0	0	0	0	0	0	0	0	0	0	0	0	0	0	0	0	0	0	0	0	0	0	0	0	0	0	0	0	0	0	0	0	0	0	0	0	0	0	0	0	0
1	218	0	1	0	0	0	1	0	0	0	1	1	1	0	0	0	1	0	0	1	1	1	1	0	1	1	1	1	1	0	1	1	1	1	1	8	8	3	5	3	3	4	13	8	4	0	8	8	10
1	219	0	1	0	1	0	0	0	1	0	0	0	1	0	0	0	0	0	0	1	1	1	1	1	0	0	1	1	1	1	1	0	1	1	1	10	10	8	12	3	3	8	8	4	11	0	10	10	13
1	220	1	1	1	1	1	1	1	1	1	1	1	1	1	1	1	1	1	1	1	1	1	1	1	1	1	1	1	1	1	1	1	1	1	1	11	6	11	9	4	2	7	12	6	9	0	12	13	8
1	221	1	0	1	1	0	1	0	1	1	1	0	1	1	0	0	1	0	0	1	0	1	1	0	0	0	0	0	0	0	0	0	0	0	0	3	1	1	6	1	0	2	7	5	8	2	10	10	8
1	222	1	1	1	1	1	1	1	1	1	1	1	1	1	1	1	1	1	1	1	1	1	1	1	1	1	1	1	1	1	1	1	1	1	1	8	10	6	8	6	3	9	13	8	10	0	11	11	7
1	223	1	0	1	0	1	1	1	1	1	1	1	0	1	1	1	1	1	1	0	1	1	0	0	0	0	0	0	0	0	0	0	0	0	0	10	9	7	8	3	1	3	10	6	11	2	13	12	6
1	224	0	1	0	1	0	1	1	0	0	0	0	0	0	0	0	0	0	1	0	1	0	1	1	1	0	1	1	1	1	1	1	1	1	0	8	9	4	5	1	1	3	15	4	2	0	13	12	8
1	225	0	0	0	0	0	0	0	0	0	0	0	0	0	0	0	0	0	0	0	0	0	0	0	0	0	0	0	0	0	0	0	0	0	0	0	0	0	0	0	0	0	1	0	0	0	0	0	0
1	226	1	0	1	1	0	1	1	0	0	1	1	1	1	1	1	0	1	1	0	0	0	0	0	1	0	1	0	1	0	0	0	0	1	0	7	8	3	10	5	2	6	12	9	8	0	10	10	10
1	227	0	1	1	1	1	0	1	1	0	0	0	1	0	0	0	0	1	0	1	1	1	1	0	1	0	1	1	0	1	1	1	1	0	1	8	8	7	7	3	3	6	11	5	9	1	10	10	8
1	228	0	1	0	0	0	0	1	0	0	0	1	1	0	0	0	0	0	1	1	0	1	1	1	1	0	1	1	1	0	1	1	1	1	1	6	0	3	8	1	1	6	9	4	4	0	9	9	9
1	229	1	0	1	1	0	1	1	1	1	1	1	1	0	1	1	0	1	1	1	1	0	0	0	1	0	0	0	0	0	1	1	0	0	0	9	11	6	9	1	6	4	15	8	14	1	12	12	8
1	230	0	0	0	0	0	0	0	0	0	0	0	0	0	0	0	0	0	0	0	0	0	0	0	0	0	0	0	0	0	0	0	0	0	0	0	0	0	0	0	0	0	0	0	0	0	0	0	0
1	231	1	0	1	1	1	0	0	0	1	1	0	1	1	0	1	1	0	1	0	0	0	1	1	0	1	0	1	0	0	0	0	0	0	0	7	1	2	9	3	3	5	11	6	9	1	12	11	8
1	232	0	1	0	0	0	0	0	0	0	0	0	0	0	1	0	0	0	0	0	0	1	1	1	1	1	1	1	1	0	0	0	0	1	0	5	1	3	2	0	0	2	11	3	2	0	10	10	8
1	233	1	1	1	1	1	1	1	1	1	1	1	1	1	1	1	1	1	1	1	1	1	1	1	1	1	1	1	1	1	1	1	1	1	1	7	7	11	9	3	3	11	13	6	10	0	10	10	9
1	234	1	1	1	1	1	1	1	1	1	1	1	1	1	1	1	1	1	1	1	1	1	1	1	1	1	1	1	1	1	1	1	1	1	1	12	8	6	9	3	1	8	10	6	11	0	11	11	7
1	235	0	0	0	0	0	0	0	0	0	0	0	0	0	0	0	0	0	0	0	0	0	0	0	0	0	0	0	0	0	0	0	0	0	0	0	0	0	0	0	0	0	0	0	0	0	0	0	0
1	236	1	1	1	1	1	1	1	1	1	1	1	1	1	1	1	1	1	1	1	1	1	1	1	1	1	1	1	1	1	1	1	1	1	1	12	8	9	13	3	4	12	18	13	8	0	14	13	13
1	237	1	0	1	1	1	1	1	1	1	1	0	1	1	1	1	0	1	1	0	0	0	0	0	0	0	0	0	0	0	0	0	1	0	0	7	3	3	7	4	3	6	7	5	8	1	10	10	7
1	238	1	0	1	1	1	1	1	1	1	1	0	1	0	0	1	1	1	1	0	0	0	0	0	0	0	0	0	0	1	1	1	0	0	0	5	1	4	8	2	3	4	5	4	13	1	10	10	12
1	239	1	1	1	1	1	1	1	1	1	1	1	1	1	1	1	1	1	1	1	1	1	1	1	1	1	1	1	1	1	1	1	1	1	1	7	6	2	7	2	1	9	9	4	8	0	14	14	6
1	240	0	0	0	0	0	0	0	0	0	0	0	0	0	0	0	0	0	0	0	0	0	0	0	0	0	0	0	0	0	0	0	0	0	0	0	0	0	0	0	0	0	0	0	0	0	0	0	0
1	241	0	0	0	0	0	0	0	0	0	0	0	0	0	0	0	0	0	0	0	0	0	0	0	0	0	0	0	0	0	0	0	0	0	0	0	0	0	0	0	0	0	0	0	0	0	0	0	0
1	242	0	0	0	0	0	0	0	0	0	0	0	0	0	0	0	0	0	0	0	0	0	0	0	0	0	0	0	0	0	0	0	0	0	0	0	0	0	0	0	0	0	0	0	0	0	0	0	0
1	243	0	1	1	0	0	0	0	0	1	0	0	0	0	1	0	0	1	0	1	1	1	1	1	1	0	1	1	1	1	1	1	0	1	0	7	9	0	6	4	1	8	5	7	6	0	9	9	8
1	244	0	1	0	0	0	0	1	0	1	0	1	0	0	0	0	0	0	0	1	1	1	0	0	0	1	1	0	1	1	1	1	1	1	1	7	5	5	7	3	1	7	8	5	5	0	11	11	8
1	245	0	0	0	0	0	0	0	0	0	0	0	0	0	0	0	0	0	0	0	0	0	0	0	0	0	0	0	0	0	0	0	0	0	0	0	0	0	0	0	0	0	0	0	0	0	0	0	0
1	246	1	1	1	1	1	1	1	1	1	1	1	1	1	1	1	1	1	1	1	1	1	1	1	1	1	1	1	1	1	1	1	1	1	1	11	8	7	11	2	4	9	14	5	10	0	15	15	9
1	247	1	0	1	1	1	0	1	0	1	1	1	1	0	1	1	1	1	1	0	0	0	1	1	0	0	0	0	0	1	0	0	1	0	1	7	0	4	5	1	1	3	8	5	5	0	8	8	5
1	248	1	0	1	0	0	1	0	1	0	0	1	1	1	1	1	1	0	1	0	0	1	0	1	0	1	1	0	0	0	0	0	0	0	1	5	6	7	4	1	0	4	7	6	9	3	11	11	5
1	249	1	0	0	1	1	1	0	1	1	1	1	0	1	1	1	1	1	1	1	0	1	1	0	0	1	0	0	0	0	0	0	1	0	0	10	1	2	10	2	1	9	8	3	8	5	11	11	10
1	250	0	1	0	0	0	0	0	1	1	0	1	0	0	0	0	0	0	1	0	1	1	1	0	0	0	1	0	1	0	1	0	1	1	1	4	6	4	3	1	0	3	7	5	9	0	12	12	9
1	251	1	1	1	1	1	1	1	1	1	1	1	1	1	1	1	1	1	1	1	1	1	1	1	1	1	1	1	1	1	1	1	1	1	1	9	8	7	8	4	2	7	16	7	10	0	13	13	9
1	252	1	0	1	1	1	1	1	1	1	1	1	1	1	0	1	0	1	1	0	0	0	0	1	0	1	0	0	0	0	1	0	0	0	0	5	1	4	7	3	0	4	10	4	9	0	11	11	7
1	253	0	0	0	0	0	0	0	0	0	0	0	0	0	0	0	0	0	0	0	0	0	0	0	0	0	0	0	0	0	0	0	0	0	0	0	0	0	0	0	0	0	0	0	0	0	0	0	0
1	254	1	1	1	1	1	1	1	1	1	1	1	1	1	1	1	1	1	1	1	1	1	1	1	1	1	1	1	1	1	1	1	1	1	1	6	9	8	12	3	5	9	13	5	9	1	11	11	10
1	255	0	1	0	0	1	0	0	1	1	0	0	0	0	1	0	1	1	0	1	1	0	1	1	1	1	1	1	1	1	1	1	1	1	1	11	8	5	4	3	1	2	12	2	8	1	10	10	8
1	256	0	1	0	0	0	0	0	1	0	0	0	0	0	0	0	0	1	0	1	1	0	1	0	1	1	1	0	1	0	1	0	1	1	0	9	5	3	6	6	1	4	11	8	8	1	10	10	6
11	1	1	1	1	1	1	1	1	1	1	1	1	1	1	1	1	1	1	1	1	1	1	1	1	1	1	1	1	1	1	1	1	1	1	1	3	4	1	2	6	0	2	0	5	0	0	13	12	8
11	2	0	0	0	0	0	0	0	0	0	0	0	0	0	0	0	0	0	0	0	0	0	0	0	0	0	0	0	0	0	0	0	0	0	0	0	0	0	0	0	0	0	0	0	0	0	0	0	0
11	3	1	1	1	1	1	1	1	1	1	1	1	1	1	1	1	1	1	1	1	1	1	1	1	1	1	1	1	1	1	1	1	1	1	1	6	5	2	4	2	3	7	12	8	11	0	13	13	9
11	4	1	1	1	1	1	1	1	1	1	1	1	1	1	1	1	1	1	1	1	1	1	1	1	1	1	1	1	1	1	1	1	1	1	1	11	6	7	8	6	6	8	13	5	9	0	13	13	10
11	5	1	0	1	1	1	1	0	1	1	1	1	1	1	1	0	1	1	1	0	1	0	1	0	1	0	1	0	0	1	0	0	0	0	0	8	5	6	6	6	3	6	11	8	13	1	11	11	9
11	6	0	1	0	0	1	0	0	0	0	0	0	0	0	0	0	0	1	0	1	1	1	1	0	0	0	1	1	0	0	1	1	1	1	0	12	5	5	7	4	3	4	3	5	4	2	16	16	10
11	7	1	0	0	1	0	0	1	1	0	1	1	0	1	1	1	1	1	1	0	1	0	0	0	0	0	0	0	0	0	0	0	0	0	1	8	6	6	5	4	5	5	4	7	12	4	13	13	5
11	8	1	0	0	1	0	1	0	1	0	1	1	1	0	0	1	1	1	0	0	0	0	1	0	0	0	0	0	1	0	1	0	1	0	1	9	0	4	5	5	1	3	8	7	14	0	12	12	11
11	9	0	1	0	0	0	0	1	0	1	0	0	0	0	0	0	0	0	1	1	1	1	1	1	0	1	1	1	1	1	1	1	0	1	0	11	5	7	8	5	4	6	7	5	4	0	15	15	9
11	10	1	0	1	1	1	1	1	1	1	0	1	1	1	1	1	1	1	0	0	0	0	0	1	0	1	0	0	0	1	1	0	0	0	1	9	0	6	7	8	4	6	9	7	10	4	11	11	9
11	11	1	1	1	1	1	1	1	1	1	1	1	1	1	1	1	1	1	1	1	1	1	1	1	1	1	1	1	1	1	1	1	1	1	1	11	4	7	9	5	2	7	12	7	12	0	15	15	13
11	12	1	1	1	1	1	1	1	1	1	1	1	1	1	1	1	1	1	1	1	1	1	1	1	1	1	1	1	1	1	1	1	1	1	1	12	8	8	6	4	3	8	12	7	10	0	13	14	9
11	13	1	0	0	1	1	0	1	1	1	1	0	1	1	1	1	1	1	1	1	0	1	0	1	0	0	1	1	1	1	0	0	0	0	0	8	9	3	3	4	3	7	6	7	10	0	13	13	10
11	14	0	1	0	0	0	1	0	0	0	1	1	1	0	0	0	0	0	0	0	1	1	0	0	1	1	1	1	1	1	1	1	1	1	1	11	6	9	6	2	4	8	9	6	4	0	11	11	11
11	15	1	1	1	1	1	1	1	1	1	1	1	1	1	1	1	1	1	1	1	1	1	1	1	1	1	1	1	1	1	1	1	1	1	1	12	5	8	8	3	0	8	9	6	9	0	10	12	10
11	16	1	1	1	1	1	1	1	1	1	1	1	1	1	1	1	1	1	1	1	1	1	1	1	1	1	1	1	1	1	1	1	1	1	1	10	6	2	9	5	1	5	10	8	11	0	13	13	9
11	17	0	0	0	0	0	0	0	0	0	0	0	0	0	0	0	0	0	0	0	0	0	0	0	0	0	0	0	0	0	0	0	0	0	0	0	0	0	0	0	0	0	0	0	0	0	0	0	0
11	18	0	0	0	0	0	0	0	0	0	0	0	0	0	0	0	0	0	0	0	0	0	0	0	0	0	0	0	0	0	0	0	0	0	0	0	0	0	0	0	0	0	0	0	0	0	0	0	0
11	19	1	1	1	1	1	1	1	1	1	1	1	1	1	1	1	1	1	1	1	1	1	1	1	1	1	1	1	1	1	1	1	1	1	1	13	7	12	11	3	5	9	18	9	13	1	9	9	8
11	20	1	1	1	1	1	1	1	1	1	1	1	1	1	1	1	1	1	1	1	1	1	1	1	1	1	1	1	1	1	1	1	1	1	1	7	6	3	3	3	1	5	2	3	9	0	8	8	3
11	21	0	1	0	1	0	0	1	0	0	0	1	0	0	1	0	0	0	0	1	1	1	1	0	1	0	1	1	1	1	1	1	1	0	1	8	6	3	7	0	0	2	11	4	4	0	11	11	10
11	22	0	1	0	0	0	0	1	1	0	0	1	0	0	1	1	0	0	0	1	1	0	1	0	1	1	1	1	1	1	1	0	1	0	1	7	5	9	5	5	4	3	10	4	8	0	15	15	9
11	23	0	0	0	0	0	0	0	0	0	0	0	0	0	0	0	0	0	0	0	0	0	0	0	0	0	0	0	0	0	0	0	0	0	0	0	0	0	0	0	0	0	0	0	0	0	0	0	0
11	24	1	0	1	1	0	1	0	0	1	0	1	1	0	1	0	1	1	1	0	0	0	1	0	0	0	0	0	0	0	0	0	0	1	1	4	0	0	6	2	4	4	7	3	3	3	12	12	8
11	25	1	1	1	1	1	1	1	1	1	1	1	1	1	1	1	1	1	1	1	1	1	1	1	1	1	1	1	1	1	1	1	1	1	1	12	6	9	6	3	2	9	15	7	12	0	9	9	10
11	26	0	0	0	0	0	0	0	0	0	0	0	0	0	0	0	0	0	0	0	0	0	0	0	0	0	0	0	0	0	0	0	0	0	0	0	0	0	0	0	0	0	0	0	0	0	0	0	0
11	27	0	0	0	0	0	0	0	0	0	0	0	0	0	0	0	0	0	0	0	0	0	0	0	0	0	0	0	0	0	0	0	0	0	0	1	0	0	0	0	0	0	1	0	0	0	4	4	0
11	28	0	0	0	0	0	0	0	0	0	0	0	0	0	0	0	0	0	0	0	0	0	0	0	0	0	0	0	0	0	0	0	0	0	0	0	0	0	0	0	0	0	0	0	0	0	0	0	0
11	29	0	1	1	1	1	1	0	1	0	0	0	0	0	1	0	1	0	0	1	1	1	0	1	1	1	1	1	1	1	1	1	0	1	1	12	7	10	11	7	5	12	15	10	9	2	13	13	9
11	30	1	0	1	1	1	1	1	1	1	1	1	1	1	1	1	0	1	1	0	0	0	0	0	1	0	1	0	0	1	0	0	0	1	0	7	10	4	6	2	0	3	12	4	11	0	14	14	6
11	31	0	1	0	0	0	0	0	0	0	0	0	0	0	1	0	0	0	1	1	1	1	1	1	1	1	0	1	1	1	0	1	1	0	1	8	6	5	5	2	1	5	13	4	1	1	12	12	6
11	32	1	1	1	1	1	1	1	1	1	1	1	1	1	1	1	1	1	1	1	1	1	1	1	1	1	1	1	1	1	1	1	1	1	1	13	7	8	4	2	3	6	9	8	8	0	14	13	8
11	33	1	1	1	1	1	1	1	1	1	1	1	1	1	1	1	1	1	1	1	1	1	1	1	1	1	1	1	1	1	1	1	1	1	1	10	7	6	6	4	2	5	10	10	11	0	12	12	9
11	34	1	0	1	1	1	1	1	1	1	1	1	1	0	1	1	1	1	1	0	0	0	0	0	1	1	0	1	0	0	0	0	0	0	0	6	0	6	7	5	0	4	9	7	11	0	14	14	11
11	35	1	0	1	0	1	1	1	1	1	1	1	0	0	1	1	0	0	1	0	0	0	0	0	0	0	0	0	0	0	0	0	1	0	0	5	0	3	6	5	3	6	6	7	12	2	13	13	6
11	36	1	1	1	1	1	1	1	1	1	1	1	1	1	1	1	1	1	1	1	1	1	1	1	1	1	1	1	1	1	1	1	1	1	1	11	6	11	7	6	5	7	11	9	15	0	13	13	8
11	37	1	0	1	1	1	0	1	1	1	1	1	0	1	1	1	0	1	0	1	0	0	0	1	0	0	1	0	0	0	0	0	0	0	1	10	8	4	4	2	0	2	9	5	11	3	15	15	9
11	38	0	0	0	0	0	0	0	0	0	0	0	0	0	0	0	0	0	0	0	0	0	0	0	0	0	0	0	0	0	0	0	0	0	0	0	0	0	0	0	0	0	0	0	0	0	0	0	0
11	39	0	0	0	0	0	0	0	0	0	0	0	0	0	0	0	0	0	0	0	0	0	0	0	0	0	0	0	0	0	0	0	0	0	0	0	0	0	0	0	0	0	0	0	0	0	0	0	0
11	40	0	0	0	0	0	0	0	0	0	0	0	0	0	0	0	0	0	0	0	0	0	0	0	0	0	0	0	0	0	0	0	0	0	0	1	0	0	0	1	0	1	1	1	0	0	4	4	5
11	41	0	1	0	0	1	0	0	0	0	0	0	0	0	0	0	0	0	0	1	1	1	1	1	1	0	1	1	0	1	1	1	1	1	1	7	3	6	12	8	5	10	16	8	7	1	13	13	13
11	42	1	0	1	1	1	1	1	1	0	1	1	1	1	1	1	1	1	1	0	1	0	0	0	0	0	0	1	0	1	0	0	0	0	0	4	8	7	9	6	0	3	7	7	11	0	9	9	9
11	43	1	1	1	1	1	1	1	1	1	1	1	1	1	1	1	1	1	1	1	1	1	1	1	1	1	1	1	1	1	1	1	1	1	1	9	5	6	7	7	3	7	13	5	13	0	11	11	7
11	44	0	1	0	0	0	0	1	0	0	0	0	0	0	0	0	0	1	0	1	0	1	0	1	0	1	1	1	1	1	1	1	1	1	1	7	0	3	6	2	1	4	5	2	5	0	13	13	7
11	45	1	0	1	0	1	1	1	0	1	1	1	1	0	0	1	0	1	1	0	0	1	0	1	0	1	0	0	0	0	0	0	0	0	0	7	0	2	5	3	3	5	5	6	10	0	12	12	9
11	46	1	1	1	1	1	1	1	1	1	1	1	1	1	1	1	1	1	1	1	1	1	1	1	1	1	1	1	1	1	1	1	1	1	1	11	5	8	11	6	1	7	16	9	12	0	13	13	8
11	47	1	1	1	1	1	1	1	1	1	1	1	1	1	1	1	1	1	1	1	1	1	1	1	1	1	1	1	1	1	1	1	1	1	1	11	5	9	7	3	4	7	8	7	10	0	13	13	12
11	48	0	0	0	0	0	0	0	0	0	0	0	0	0	0	0	0	0	0	0	0	0	0	0	0	0	0	0	0	0	0	0	0	0	0	0	0	0	0	0	0	0	0	0	0	0	0	0	0
11	49	0	1	0	0	0	0	0	0	0	0	1	0	0	0	0	0	0	0	0	1	1	0	1	1	1	1	1	1	1	1	1	1	1	1	7	5	3	9	6	2	6	7	9	5	0	13	13	8
11	50	1	1	1	1	1	1	1	1	1	1	1	1	1	1	1	1	1	1	1	1	1	1	1	1	1	1	1	1	1	1	1	1	1	1	6	7	6	7	8	1	6	14	8	16	0	12	12	7
11	51	0	1	0	0	1	0	1	0	1	0	0	0	0	0	1	0	0	0	1	1	1	1	1	0	1	1	1	0	0	1	1	0	1	1	9	3	7	1	4	2	7	3	5	3	1	8	7	9
11	52	1	0	1	1	1	1	1	1	1	0	0	0	1	0	1	0	0	1	0	0	1	1	0	0	0	0	0	1	0	0	1	0	0	0	8	0	2	8	3	1	7	1	6	10	0	9	9	8
11	53	1	0	1	1	1	1	1	1	1	1	1	1	1	1	1	1	0	0	1	1	1	1	0	0	0	1	0	1	0	1	0	0	0	0	8	5	12	8	4	2	7	9	8	13	0	17	15	10
11	54	0	0	0	0	0	0	0	0	0	0	0	0	0	0	0	0	0	0	0	0	0	0	0	0	0	0	0	0	0	0	0	0	0	0	0	0	0	0	0	0	0	0	0	0	0	0	0	0
11	55	1	0	1	0	0	1	1	1	1	1	1	1	1	1	1	1	1	1	0	0	1	0	0	0	0	0	0	0	0	0	0	0	0	0	6	0	10	8	5	4	7	8	4	11	1	14	14	9
11	56	1	1	1	1	1	1	1	1	1	1	1	1	1	1	1	1	1	1	1	1	1	1	1	1	1	1	1	1	1	1	1	1	1	1	7	4	6	5	4	3	7	12	5	9	0	14	14	9
11	57	0	0	0	0	0	0	0	0	0	0	0	0	0	0	0	0	0	0	0	0	0	0	0	0	0	0	0	0	0	0	0	0	0	0	0	0	0	0	0	0	0	0	0	0	0	0	0	0
11	58	1	1	1	1	1	1	1	1	1	1	1	1	1	1	1	1	1	1	1	1	1	1	1	1	1	1	1	1	1	1	1	1	1	1	11	5	10	13	5	3	8	15	9	11	0	15	15	10
11	59	0	0	0	0	0	0	0	0	0	0	0	0	0	0	0	0	0	0	0	0	0	0	0	0	0	0	0	0	0	0	0	0	0	0	0	0	0	0	0	0	0	0	0	0	0	0	0	0
11	60	1	1	1	1	1	1	1	1	1	1	1	1	1	1	1	1	1	1	1	1	1	1	1	1	1	1	1	1	1	1	1	1	1	1	12	6	5	10	5	5	7	12	8	11	0	14	14	11
11	61	1	0	1	1	0	1	1	1	1	0	1	1	1	0	1	1	1	0	0	1	1	0	0	0	1	0	0	0	0	0	0	0	0	0	5	6	5	7	5	1	5	4	6	9	2	13	13	8
11	62	1	0	0	0	0	1	1	1	1	1	1	1	0	0	1	1	1	1	0	0	0	0	1	0	1	1	0	0	0	0	0	0	1	0	4	6	6	5	2	2	3	7	7	11	1	10	10	10
11	63	0	1	0	0	0	0	0	0	0	0	1	1	0	0	0	1	0	0	1	0	1	1	1	1	1	1	1	1	0	1	1	1	0	1	9	5	3	5	1	2	4	13	5	5	0	12	11	7
11	64	1	0	1	1	1	1	1	1	1	0	1	1	1	0	1	1	1	0	0	0	0	0	0	0	1	0	0	1	0	0	0	0	0	1	9	0	2	9	5	3	5	7	7	8	0	11	11	8
11	65	1	0	1	1	1	1	1	1	0	1	0	1	1	0	0	0	0	1	0	0	0	0	1	0	0	0	0	1	1	0	0	0	0	1	6	0	4	8	5	1	4	10	7	10	0	9	9	7
11	66	0	1	0	0	0	0	1	0	1	0	0	0	0	0	0	0	1	1	0	0	1	1	1	1	0	0	1	0	1	1	0	1	1	1	9	0	4	5	2	2	5	11	2	5	2	12	12	8
11	67	0	1	0	1	0	0	0	0	0	0	1	1	1	0	0	0	1	0	1	1	1	1	1	1	1	1	0	0	1	0	1	0	1	1	9	4	6	6	4	4	6	10	6	7	2	11	10	10
11	68	1	0	1	1	0	1	1	0	1	1	0	1	1	1	1	1	1	0	1	0	1	1	1	0	0	0	0	1	0	0	1	0	0	0	9	0	2	6	3	3	6	5	5	5	0	12	12	8
11	69	0	0	0	0	0	0	0	0	0	0	0	0	0	0	0	0	0	0	0	0	0	0	0	0	0	0	0	0	0	0	0	0	0	0	0	0	0	0	0	0	0	0	0	0	0	0	0	0
11	70	0	1	0	1	0	0	0	0	1	1	0	1	0	0	0	0	0	0	0	1	1	1	1	0	1	1	0	1	1	0	1	0	1	1	6	5	2	4	1	2	5	3	5	3	0	7	7	8
11	71	1	0	1	1	0	1	1	0	1	0	1	0	0	0	1	1	1	1	0	1	0	0	0	0	0	0	0	0	0	0	0	0	0	0	0	7	0	0	0	0	1	0	1	0	1	3	3	2
11	72	0	1	1	0	1	1	0	1	0	0	1	0	1	0	0	0	0	0	1	1	1	1	1	0	1	1	1	1	0	1	0	1	1	0	10	4	6	7	2	1	6	6	6	9	0	12	12	8
11	73	0	0	0	0	0	0	0	0	0	0	0	0	0	0	0	0	0	0	0	0	0	0	0	0	0	0	0	0	0	0	0	0	0	0	0	0	0	0	0	0	0	0	0	0	0	0	0	0
11	74	0	1	0	0	0	1	0	0	1	0	0	1	0	0	0	0	0	0	1	1	0	1	1	1	1	1	1	1	1	1	1	1	1	0	8	5	10	8	2	3	7	12	6	7	0	11	11	8
11	75	1	1	1	1	1	1	1	1	1	1	1	1	1	1	1	1	1	1	1	1	1	1	1	1	1	1	1	1	1	1	1	1	1	1	7	1	5	8	4	2	7	13	5	8	0	13	12	8
11	76	0	0	0	0	0	0	0	0	0	0	0	0	0	0	0	0	0	0	0	0	0	0	0	0	0	0	0	0	0	0	0	0	0	0	0	0	0	0	0	0	0	0	0	0	0	0	0	0
11	77	0	1	0	0	0	0	1	1	0	0	0	0	0	0	0	0	1	0	1	1	1	1	1	1	1	1	0	1	1	1	1	0	0	0	8	5	7	11	3	4	9	13	8	13	0	11	10	10
11	78	0	0	0	0	0	0	0	0	0	0	0	0	0	0	0	0	0	0	0	0	0	0	0	0	0	0	0	0	0	0	0	0	0	0	0	0	0	0	0	0	0	0	0	0	0	0	0	0
11	79	1	1	1	1	1	1	1	1	1	1	1	1	1	1	1	1	1	1	1	1	1	1	1	1	1	1	1	1	1	1	1	1	1	1	7	7	2	6	3	1	7	9	4	7	0	11	11	8
11	80	1	1	1	1	1	1	1	1	1	1	1	1	1	1	1	1	1	1	1	1	1	1	1	1	1	1	1	1	1	1	1	1	1	1	3	6	1	3	2	0	1	6	5	7	1	7	7	5
11	81	0	0	0	0	0	0	0	0	0	0	0	0	0	0	0	0	0	0	0	0	0	0	0	0	0	0	0	0	0	0	0	0	0	0	0	0	1	0	0	0	1	0	0	0	0	0	0	0
11	82	1	1	1	1	1	1	1	1	1	1	1	1	1	1	1	1	1	1	1	1	1	1	1	1	1	1	1	1	1	1	1	1	1	1	7	7	4	7	3	3	5	10	8	11	1	9	9	11
11	83	0	0	0	0	0	0	0	0	0	0	0	0	0	0	0	0	0	0	0	0	0	0	0	0	0	0	0	0	0	0	0	0	0	0	0	0	0	0	0	0	0	0	0	0	0	0	0	0
11	84	1	0	1	1	1	0	1	0	1	0	1	0	1	0	1	1	1	1	0	0	0	0	1	1	0	0	0	0	0	0	0	1	1	0	5	0	3	8	5	3	9	11	7	6	3	11	11	10
11	85	1	0	1	1	1	1	0	1	1	1	1	0	1	1	1	1	1	1	0	0	0	0	0	0	0	0	0	0	1	1	0	1	0	0	3	0	0	3	1	1	2	2	2	9	5	7	6	8
11	86	1	0	1	1	1	1	0	0	0	0	0	1	1	1	1	0	1	1	0	0	1	0	0	0	0	1	1	1	1	0	1	0	0	0	7	11	4	10	4	2	8	10	6	9	0	14	14	10
11	87	0	0	0	0	0	0	0	0	0	0	0	0	0	0	0	0	0	0	0	0	0	0	0	0	0	0	0	0	0	0	0	0	0	0	0	0	0	0	0	0	0	0	0	0	0	0	0	0
11	88	1	0	1	1	0	1	0	1	1	0	1	1	1	1	0	1	1	1	1	0	0	0	0	0	0	1	0	1	0	0	1	0	0	0	12	9	7	10	5	1	9	10	8	11	0	9	9	12
11	89	0	0	0	0	0	0	0	0	0	0	0	0	0	0	0	0	0	0	0	0	0	0	0	0	0	0	0	0	0	0	0	0	0	0	0	0	0	0	0	0	0	0	0	0	0	0	0	0
11	90	0	1	1	0	0	1	0	0	0	0	0	1	0	0	0	1	0	0	0	1	0	1	1	1	1	0	1	1	1	1	0	1	0	0	3	5	1	3	3	1	4	6	3	0	0	4	4	5
11	91	0	0	0	0	0	0	0	0	0	0	0	0	0	0	0	0	0	0	0	0	0	0	0	0	0	0	0	0	0	0	0	0	0	0	0	0	0	0	0	0	0	0	0	0	0	0	0	0
11	92	1	1	1	1	1	1	1	1	1	1	1	1	1	1	1	1	1	1	1	1	1	1	1	1	1	1	1	1	1	1	1	1	1	1	10	6	2	6	7	5	7	13	6	7	0	10	10	11
11	93	0	0	0	0	0	0	0	0	0	0	0	0	0	0	0	0	0	0	0	0	0	0	0	0	0	0	0	0	0	0	0	0	0	0	0	0	0	0	0	0	0	0	0	0	0	0	0	0
11	94	1	0	0	0	1	1	1	1	1	0	0	1	1	1	1	1	1	1	0	0	0	0	0	0	0	0	0	1	0	1	0	0	0	0	10	0	2	5	5	4	7	6	6	9	1	7	8	9
11	95	0	1	0	0	0	0	0	1	0	0	0	0	1	0	0	0	0	0	1	1	1	1	1	1	1	1	1	1	1	1	1	0	1	1	9	4	6	5	3	1	5	9	7	8	1	9	9	10
11	96	1	0	1	1	1	0	1	0	1	1	1	1	1	1	1	1	1	1	0	1	0	0	1	0	0	1	0	0	0	0	0	0	0	0	7	5	6	4	1	3	7	11	4	7	0	13	13	8
11	97	1	0	0	1	1	1	1	1	0	1	1	1	1	0	1	1	1	1	0	1	0	0	1	0	0	0	0	0	0	1	0	0	0	0	9	4	10	3	3	1	7	12	6	7	0	10	10	8
11	98	1	0	1	1	0	1	1	0	1	1	1	1	1	0	0	0	1	1	1	0	0	1	1	0	0	0	0	0	0	0	0	0	1	0	7	0	4	6	1	2	5	8	6	2	0	14	14	10
11	99	1	1	1	1	1	1	1	1	1	1	1	1	1	1	1	1	1	1	1	1	1	1	1	1	1	1	1	1	1	1	1	1	1	1	10	6	6	10	4	2	5	14	9	12	0	11	11	10
11	100	0	0	0	0	0	0	0	0	0	0	0	0	0	0	0	0	0	0	0	0	0	0	0	0	0	0	0	0	0	0	0	0	0	0	0	0	0	0	0	0	0	0	0	0	0	0	0	0
11	101	1	0	1	0	1	1	1	1	1	1	1	1	1	1	1	1	1	1	0	0	0	1	0	1	1	0	0	0	1	0	0	0	0	0	7	0	4	7	5	1	6	12	7	10	0	14	14	9
11	102	0	1	0	0	0	0	0	0	0	1	0	1	0	1	1	0	0	0	0	1	1	1	1	1	1	0	1	1	0	0	1	1	0	1	6	4	6	3	5	1	3	9	7	3	0	12	12	7
11	103	0	0	0	0	0	0	0	0	0	0	0	0	0	0	0	0	0	0	0	0	0	0	0	0	0	0	0	0	0	0	0	0	0	0	0	0	0	0	0	0	0	0	0	0	0	0	0	0
11	104	0	0	0	0	0	0	0	0	0	0	0	0	0	0	0	0	0	0	0	0	0	0	0	0	0	0	0	0	0	0	0	0	0	0	0	0	0	0	0	0	0	0	0	0	0	0	0	0
11	105	0	0	0	0	0	0	0	0	0	0	0	0	0	0	0	0	0	0	0	0	0	0	0	0	0	0	0	0	0	0	0	0	0	0	0	0	0	0	0	0	0	0	0	0	0	0	0	0
11	106	0	0	0	0	0	0	0	0	0	0	0	0	0	0	0	0	0	0	0	0	0	0	0	0	0	0	0	0	0	0	0	0	0	0	0	0	0	0	0	0	0	0	0	0	0	0	0	0
11	107	1	0	1	0	1	1	1	1	1	1	1	1	1	1	1	1	1	0	0	0	1	0	0	0	1	0	1	0	1	1	1	1	0	0	9	0	10	9	6	4	9	10	12	10	0	12	12	14
11	108	1	0	1	1	1	1	1	1	1	0	1	1	0	1	1	1	1	1	0	0	0	0	1	1	0	0	0	0	0	0	1	1	0	1	5	0	1	3	5	1	2	12	4	11	4	9	8	8
11	109	0	1	0	1	0	1	0	0	0	0	0	0	0	1	1	0	0	0	1	1	1	0	0	0	1	1	0	1	1	0	1	1	0	0	8	7	9	4	4	5	7	7	4	4	1	9	9	9
11	110	0	0	0	0	0	0	0	0	0	0	0	0	0	0	0	0	0	0	0	0	0	0	0	0	0	0	0	0	0	0	0	0	0	0	0	0	0	0	0	0	0	0	0	0	0	0	0	0
11	111	1	1	1	1	1	1	1	1	1	1	1	1	1	1	1	1	1	1	1	1	1	1	1	1	1	1	1	1	1	1	1	1	1	1	9	7	8	10	3	1	7	19	8	12	0	9	9	10
11	112	1	1	1	1	1	1	1	1	1	1	1	1	1	1	1	1	1	1	1	1	1	1	1	1	1	1	1	1	1	1	1	1	1	1	6	7	6	9	2	2	7	9	7	8	0	11	11	7
11	113	0	0	0	0	0	0	0	0	0	0	0	0	0	0	0	0	0	0	0	0	0	0	0	0	0	0	0	0	0	0	0	0	0	0	0	0	0	0	0	0	0	0	0	0	0	0	0	0
11	114	1	1	1	1	1	1	1	1	1	1	1	1	1	1	1	1	1	1	1	1	1	1	1	1	1	1	1	1	1	1	1	1	1	1	7	5	2	2	2	0	3	7	4	8	0	7	7	3
11	115	0	1	1	0	0	1	0	0	1	1	0	0	0	0	0	0	0	1	1	0	1	1	1	1	1	1	1	1	1	0	1	1	1	1	7	7	5	6	6	1	5	14	4	8	0	15	15	6
11	116	0	1	0	0	0	0	0	0	0	1	0	0	0	1	1	0	0	1	1	1	0	0	0	1	1	1	1	1	1	1	1	1	1	1	10	6	5	6	4	1	5	12	5	6	1	9	9	9
11	117	0	1	0	0	0	1	0	0	1	0	0	1	0	1	0	1	0	1	1	1	1	1	1	1	1	0	1	1	1	0	0	1	1	1	12	5	6	8	2	2	5	14	4	6	0	12	12	5
11	118	0	0	0	0	0	0	0	0	0	0	0	0	0	0	0	0	0	0	0	0	0	0	0	0	0	0	0	0	0	0	0	0	0	0	0	0	0	0	0	0	0	0	0	0	0	0	0	0
11	119	1	1	1	1	1	1	1	1	1	1	1	1	1	1	1	1	1	1	1	1	1	1	1	1	1	1	1	1	1	1	1	1	1	1	9	7	8	14	5	1	10	15	8	11	1	17	17	7
11	120	1	0	1	0	1	1	0	1	1	1	1	1	1	1	1	1	1	1	1	0	1	1	1	1	0	0	0	0	0	0	0	0	0	0	6	0	3	9	0	2	5	7	8	10	0	10	10	5
11	121	0	1	0	0	1	0	0	0	0	0	1	0	1	0	0	0	0	0	0	1	1	1	1	1	1	1	0	1	1	1	0	1	0	1	3	6	1	2	3	0	3	5	2	1	0	7	7	5
11	122	1	1	1	1	1	1	1	1	1	1	1	1	1	1	1	1	1	1	1	1	1	1	1	1	1	1	1	1	1	1	1	1	1	1	11	6	9	9	6	2	7	12	7	9	0	12	12	11
11	123	1	1	1	1	1	1	1	1	1	1	1	1	1	1	1	1	1	1	1	1	1	1	1	1	1	1	1	1	1	1	1	1	1	1	9	7	8	7	1	4	6	16	8	8	0	11	11	9
11	124	1	0	1	0	1	0	1	1	1	1	1	1	0	1	0	0	1	0	1	0	0	0	1	1	1	0	1	0	1	0	0	0	0	0	6	0	2	4	3	2	5	11	6	10	0	10	9	5
11	125	1	0	1	0	0	0	1	1	1	1	0	1	1	0	1	1	0	1	1	0	0	0	0	0	1	0	0	1	0	0	1	0	0	0	8	0	2	5	1	1	3	9	4	11	0	12	11	8
11	126	0	0	0	0	0	0	0	0	0	0	0	0	0	0	0	0	0	0	0	0	0	0	0	0	0	0	0	0	0	0	0	0	0	0	0	0	0	0	0	0	0	0	0	0	0	0	0	0
11	127	1	1	1	1	1	1	1	1	1	1	1	1	1	1	1	1	1	1	1	1	1	1	1	1	1	1	1	1	1	1	1	1	1	1	9	6	7	13	4	1	8	13	7	9	0	13	13	11
11	128	1	0	1	0	1	1	0	1	1	0	1	1	1	1	0	1	1	1	1	0	0	0	0	0	0	0	0	1	0	0	0	1	0	0	4	0	5	8	1	3	1	7	4	8	0	8	8	5
11	129	0	0	0	0	0	0	0	0	0	0	0	0	0	0	0	0	0	0	0	0	0	0	0	0	0	0	0	0	0	0	0	0	0	0	0	0	0	0	0	0	0	0	0	0	0	0	0	0
11	130	0	0	0	0	0	0	0	0	0	0	0	0	0	0	0	0	0	0	0	0	0	0	0	0	0	0	0	0	0	0	0	0	0	0	0	0	0	0	0	0	0	0	0	0	0	0	0	0
11	131	0	1	0	0	0	1	0	1	0	0	0	0	0	0	1	0	0	0	1	1	0	1	0	1	1	1	0	1	1	1	1	1	1	0	13	5	5	8	4	4	9	11	8	14	0	13	13	9
11	132	1	0	1	1	1	1	1	1	1	1	1	1	0	1	0	1	0	1	0	0	1	0	0	0	0	0	1	0	0	1	1	1	1	0	7	0	6	5	1	2	4	7	5	9	0	11	12	8
11	133	0	0	0	0	0	0	0	0	0	0	0	0	0	0	0	0	0	0	0	0	0	0	0	0	0	0	0	0	0	0	0	0	0	0	0	0	0	0	0	0	0	0	0	0	0	0	0	0
11	134	1	0	0	0	1	1	0	1	0	0	0	0	0	1	1	1	0	1	0	0	0	1	0	0	0	1	1	1	0	0	0	1	0	0	9	6	8	7	2	3	7	10	8	9	1	15	15	9
11	135	0	0	0	0	0	0	0	0	0	0	0	0	0	0	0	0	0	0	0	0	0	0	0	0	0	0	0	0	0	0	0	0	0	0	0	0	0	0	0	0	1	0	0	0	0	0	0	0
11	136	1	0	1	1	1	1	1	1	1	1	1	0	1	0	1	1	1	1	0	0	0	0	0	1	0	1	0	0	0	0	0	0	0	0	9	2	6	7	3	1	6	10	6	7	1	12	13	9
11	137	0	0	0	0	0	0	0	0	0	0	0	0	0	0	0	0	0	0	0	0	0	0	0	0	0	0	0	0	0	0	0	0	0	0	0	0	0	0	0	0	0	1	0	0	0	0	0	0
11	138	1	0	1	1	0	1	1	1	1	1	1	0	1	0	1	0	0	1	0	0	0	1	1	0	0	1	0	0	1	0	0	1	0	0	5	7	4	12	2	2	7	5	11	14	2	13	13	11
11	139	0	1	0	0	1	1	1	1	0	0	0	0	1	0	0	1	0	0	0	1	1	1	1	1	1	1	0	1	1	1	1	0	1	0	11	4	8	7	0	0	6	10	8	7	1	9	9	8
11	140	0	0	0	0	0	0	0	0	0	0	0	0	0	0	0	0	0	0	0	0	0	0	0	0	0	0	0	0	0	0	0	0	0	0	0	0	0	0	0	0	0	0	0	0	0	0	0	0
11	141	1	0	1	1	1	1	0	0	1	1	1	1	1	1	1	1	1	1	0	0	0	0	0	0	0	0	1	1	0	1	0	1	0	0	8	0	2	10	7	3	7	7	6	11	0	13	13	9
11	142	0	1	1	1	0	1	1	0	0	0	0	0	0	0	0	0	0	1	1	1	1	0	1	1	1	1	1	1	0	0	0	1	1	1	8	6	5	7	3	1	3	9	3	5	1	12	12	8
11	143	0	0	0	0	0	0	0	0	0	0	0	0	0	0	0	0	0	0	0	0	0	0	0	0	0	0	0	0	0	0	0	0	0	0	0	0	0	0	0	0	0	0	0	0	0	0	0	0
11	144	1	0	1	1	1	1	0	1	1	1	1	1	1	1	1	1	1	1	1	1	1	1	1	0	0	0	0	1	0	1	0	0	0	0	2	7	4	3	5	0	1	3	2	6	0	9	9	2
11	145	1	0	1	1	1	1	0	0	1	1	1	1	1	0	1	1	1	1	0	0	0	0	0	0	0	0	0	0	1	1	0	0	0	1	10	0	6	7	0	2	5	5	4	5	1	11	11	12
11	146	0	1	0	0	0	0	1	0	0	0	0	1	1	0	0	0	0	0	1	1	0	1	1	1	1	0	1	1	0	1	1	1	0	1	5	4	5	4	2	0	4	10	3	4	0	11	11	4
11	147	1	0	0	1	1	0	0	1	0	1	1	1	0	0	1	1	1	1	0	0	0	0	0	0	0	1	0	0	1	0	0	1	0	0	9	10	5	4	2	5	5	5	5	10	1	14	14	4
11	148	0	1	0	0	0	0	0	1	0	1	0	0	0	0	0	0	1	0	0	0	0	1	0	1	1	1	1	1	0	1	1	1	1	1	7	8	3	7	2	1	5	12	6	7	0	12	12	8
11	149	0	1	0	0	1	0	0	0	0	0	0	0	1	1	0	0	0	0	1	1	0	1	0	1	1	1	1	1	0	1	1	1	1	1	10	5	7	8	2	3	3	12	5	5	1	11	11	4
11	150	0	0	0	0	0	0	0	0	0	0	0	0	0	0	0	0	0	0	0	0	0	0	0	0	0	0	0	0	0	0	0	0	0	0	0	0	0	0	0	0	0	0	0	0	0	0	0	0
11	151	1	1	1	1	1	1	1	1	1	1	1	1	1	1	1	1	1	1	1	1	1	1	1	1	1	1	1	1	1	1	1	1	1	1	9	6	9	8	6	8	11	15	8	10	0	11	11	11
11	152	0	0	0	0	0	0	0	0	0	0	0	0	0	0	0	0	0	0	0	0	0	0	0	0	0	0	0	0	0	0	0	0	0	0	0	0	0	0	0	0	0	0	0	0	0	0	0	0
11	153	0	0	0	0	0	0	0	0	0	0	0	0	0	0	0	0	0	0	0	0	0	0	0	0	0	0	0	0	0	0	0	0	0	0	0	0	0	0	0	0	0	0	0	0	0	0	0	0
11	154	0	1	0	0	0	0	0	0	0	1	1	0	0	0	1	0	0	0	1	1	0	1	1	1	1	1	1	0	1	0	1	0	1	0	10	4	2	4	3	3	5	13	7	7	2	15	15	9
11	155	0	1	0	0	1	1	0	1	1	0	0	0	0	1	0	0	0	0	0	1	1	1	1	1	0	1	0	1	0	1	1	1	1	1	9	3	8	6	3	1	4	8	7	7	0	16	15	5
11	156	1	1	1	1	1	1	1	1	1	1	1	1	1	1	1	1	1	1	1	1	1	1	1	1	1	1	1	1	1	1	1	1	1	1	5	5	5	9	4	1	6	8	6	9	1	13	13	10
11	157	0	1	0	0	0	1	0	0	0	0	0	0	0	0	1	0	0	0	1	1	0	1	1	1	1	0	1	1	0	0	1	1	1	1	6	4	3	6	1	1	3	12	2	4	0	9	9	7
11	158	1	0	0	1	1	1	1	1	0	1	0	1	1	1	0	0	0	1	0	0	0	0	0	0	0	0	1	0	0	1	0	0	0	0	3	0	6	5	4	0	4	8	5	11	0	11	11	7
11	159	0	1	1	0	0	0	0	0	0	0	1	0	0	1	1	0	0	0	0	0	1	1	1	1	1	1	1	0	1	1	1	1	0	1	5	7	5	3	2	0	7	10	2	3	3	9	9	7
11	160	0	1	0	1	0	0	0	0	0	0	0	1	0	0	0	1	1	0	1	1	0	1	0	1	1	1	1	1	1	1	0	1	0	1	7	4	4	6	7	5	6	13	6	4	2	13	11	8
11	161	1	1	1	1	1	1	1	1	1	1	1	1	1	1	1	1	1	1	1	1	1	1	1	1	1	1	1	1	1	1	1	1	1	1	10	7	5	9	6	2	8	15	6	12	0	9	10	7
11	162	0	0	0	0	0	0	0	0	0	0	0	0	0	0	0	0	0	0	0	0	0	0	0	0	0	0	0	0	0	0	0	0	0	0	0	0	0	0	0	0	0	0	0	0	0	0	0	0
11	163	1	1	1	1	1	1	1	1	1	1	1	1	1	1	1	1	1	1	1	1	1	1	1	1	1	1	1	1	1	1	1	1	1	1	8	6	5	8	5	2	8	9	6	10	1	9	9	9
11	164	0	1	0	0	1	0	0	1	1	0	0	0	0	0	0	0	0	0	1	1	1	1	0	0	1	1	1	1	0	1	0	1	1	1	10	4	4	2	2	2	3	8	6	9	0	9	9	10
11	165	0	0	0	0	0	0	0	0	0	0	0	0	0	0	0	0	0	0	0	0	0	0	0	0	0	0	0	0	0	0	0	0	0	0	0	0	0	0	0	0	0	0	0	0	0	0	0	0
11	166	0	1	1	0	0	0	0	0	0	0	0	0	0	0	0	0	1	0	1	0	1	1	1	1	1	0	1	0	1	1	1	1	0	1	5	0	1	2	3	1	3	5	3	5	2	7	6	7
11	167	0	0	0	0	0	0	0	0	0	0	0	0	0	0	0	0	0	0	0	0	0	0	0	0	0	0	0	0	0	0	0	0	0	0	0	0	0	0	0	0	0	0	0	0	0	0	0	0
11	168	0	1	0	0	0	0	0	0	1	0	0	0	0	0	0	0	0	0	0	1	1	1	1	0	0	1	1	1	1	1	1	1	1	1	7	5	1	5	3	2	5	4	2	6	1	10	10	9
11	169	1	1	1	1	1	1	1	1	1	1	1	1	1	1	1	1	1	1	1	1	1	1	1	1	1	1	1	1	1	1	1	1	1	1	11	7	7	9	2	3	11	11	8	9	0	10	10	11
11	170	0	1	0	1	1	1	1	0	0	0	0	0	0	0	0	0	0	0	0	1	1	1	1	0	1	0	0	1	1	1	1	1	1	1	7	6	7	8	4	0	5	6	3	7	1	10	10	8
11	171	0	1	0	0	0	0	0	1	0	0	0	0	1	0	0	0	0	0	0	0	1	1	1	0	1	1	1	1	1	0	1	1	1	1	3	6	6	6	4	1	3	5	8	7	0	15	15	11
11	172	1	0	1	1	0	1	1	1	0	1	0	0	1	1	1	1	1	1	0	1	0	0	0	1	0	0	0	0	0	1	1	0	0	0	12	8	3	8	6	4	6	13	5	12	3	12	12	8
11	173	1	1	1	1	1	1	1	1	1	1	1	1	1	1	1	1	1	1	1	1	1	1	1	1	1	1	1	1	1	1	1	1	1	1	10	7	12	9	3	1	7	13	5	11	0	12	12	7
11	174	1	1	1	1	1	1	1	1	1	1	1	1	1	1	1	1	1	1	1	1	1	1	1	1	1	1	1	1	1	1	1	1	1	1	6	5	4	6	2	3	7	15	4	8	0	13	13	8
11	175	0	1	1	0	0	0	0	0	0	0	1	0	1	1	1	0	0	0	1	1	1	1	1	1	1	1	0	0	1	1	1	1	0	1	10	4	5	8	2	0	6	8	4	6	1	10	10	8
11	176	0	0	0	0	0	0	0	0	0	0	0	0	0	0	0	0	0	0	0	0	0	0	0	0	0	0	0	0	0	0	0	0	0	0	0	0	0	0	0	0	0	0	0	0	0	0	0	0
11	177	0	1	0	0	0	1	0	0	0	0	0	0	0	0	0	0	1	0	1	1	1	0	1	1	1	1	1	1	1	1	1	1	1	1	9	5	9	9	4	2	10	9	5	8	0	11	11	13
11	178	1	0	0	1	0	0	1	1	1	0	0	1	1	1	1	0	1	1	0	0	0	0	0	0	0	0	0	0	1	0	1	0	0	0	5	0	2	5	0	0	3	11	7	7	0	13	13	9
11	179	0	1	1	0	0	0	0	0	0	0	1	0	1	0	0	0	1	1	1	1	1	0	1	1	1	1	1	0	1	1	1	1	1	1	8	5	7	8	2	1	5	12	5	5	2	11	11	7
11	180	1	0	0	0	0	1	1	1	1	1	1	1	0	1	1	1	1	1	1	0	0	0	0	0	0	0	0	0	0	0	0	1	0	0	6	0	4	5	3	3	5	8	5	9	1	11	11	9
11	181	0	1	1	0	1	0	1	0	0	0	0	0	1	0	0	0	1	0	1	1	0	1	1	1	1	1	0	1	1	1	1	1	1	1	10	4	4	4	4	2	5	11	3	5	0	10	10	10
11	182	0	1	0	0	1	0	0	0	0	0	0	0	0	0	1	0	1	0	1	0	1	1	1	1	1	1	0	0	1	1	1	0	1	0	5	7	5	6	0	2	8	12	6	9	0	13	12	11
11	183	0	0	0	0	0	0	0	0	0	0	0	0	0	0	0	0	0	0	0	0	0	0	0	0	0	0	0	0	0	0	0	0	0	0	0	0	0	0	0	0	0	0	0	0	0	0	0	0
11	184	0	0	0	0	0	0	0	0	0	0	0	0	0	0	0	0	0	0	0	0	0	0	0	0	0	0	0	0	0	0	0	0	0	0	0	0	0	0	0	0	0	0	0	0	0	0	0	0
11	185	1	0	1	0	1	1	1	1	0	1	1	0	0	1	1	0	1	0	0	0	0	1	0	0	1	0	1	0	1	1	1	1	0	0	11	0	9	9	4	3	9	8	6	9	1	15	14	13
11	186	0	0	0	0	0	0	0	0	0	0	0	0	0	0	0	0	0	0	0	0	0	0	0	0	0	0	0	0	0	0	0	0	0	0	0	0	0	0	0	0	0	0	0	0	0	0	0	0
11	187	1	0	1	1	1	1	1	1	0	0	1	1	1	0	1	1	1	1	0	0	0	0	1	1	0	0	0	0	0	0	0	1	1	1	9	0	5	6	3	1	7	11	7	9	2	15	15	10
11	188	1	0	1	1	1	1	1	1	1	0	1	1	0	1	1	1	0	1	0	0	0	0	1	0	1	0	1	1	1	0	1	0	0	0	5	0	3	6	2	4	5	9	5	9	1	12	12	6
11	189	1	0	1	1	1	1	0	1	1	1	1	1	1	0	1	1	1	0	1	0	0	1	1	0	1	0	0	1	0	0	0	0	1	1	7	0	4	10	4	2	5	9	7	13	0	11	10	7
11	190	0	0	0	0	0	0	0	0	0	0	0	0	0	0	0	0	0	0	0	0	0	0	0	0	0	0	0	0	0	0	0	0	0	0	0	0	0	0	0	0	0	0	0	0	0	0	0	0
11	191	0	0	0	0	0	0	0	0	0	0	0	0	0	0	0	0	0	0	0	0	0	0	0	0	0	0	0	0	0	0	0	0	0	0	0	0	0	0	0	0	0	0	0	0	0	0	0	0
11	192	0	1	0	1	0	0	1	0	0	0	0	0	0	0	0	1	0	1	1	1	1	1	1	0	1	1	1	1	0	1	1	1	1	1	10	5	8	12	5	5	11	11	7	7	1	10	10	10
11	193	0	1	1	0	0	0	0	0	0	0	0	0	0	0	0	0	0	0	0	0	1	1	0	1	1	0	0	1	1	1	1	1	1	1	7	0	2	7	1	1	4	12	3	4	0	11	11	7
11	194	1	0	1	1	1	1	1	1	0	0	1	1	1	0	0	0	1	0	0	0	0	1	0	0	0	0	0	1	0	0	0	1	0	0	8	0	3	4	2	1	2	7	5	8	0	14	14	11
11	195	1	1	1	1	1	1	1	1	1	1	1	1	1	1	1	1	1	1	1	1	1	1	1	1	1	1	1	1	1	1	1	1	1	1	6	6	10	10	5	2	7	13	7	12	0	10	10	10
11	196	1	0	1	1	0	1	1	1	1	1	0	1	1	1	1	1	1	1	1	0	0	0	0	0	0	1	0	0	0	0	0	0	0	1	7	9	4	5	0	2	4	7	4	10	0	14	14	9
11	197	0	1	1	0	0	0	0	0	0	1	1	1	1	1	0	0	0	0	1	1	1	1	1	1	0	1	1	1	1	1	0	1	1	1	6	8	6	9	5	1	5	10	5	9	0	8	8	5
11	198	1	1	1	1	1	1	1	1	1	1	1	1	1	1	1	1	1	1	1	1	1	1	1	1	1	1	1	1	1	1	1	1	1	1	10	5	12	4	5	5	9	9	7	7	0	12	12	8
11	199	0	1	0	0	0	0	0	0	0	0	1	1	0	1	0	0	0	1	1	1	1	1	1	1	0	1	1	0	1	1	1	1	1	1	8	5	6	5	1	1	5	11	2	4	1	13	13	10
11	200	0	0	0	0	0	0	0	0	0	0	0	0	0	0	0	0	0	0	0	0	0	0	0	0	0	0	0	0	0	0	0	0	0	0	0	0	0	0	0	0	0	0	0	0	0	0	0	0
11	201	1	0	1	1	1	1	0	1	0	1	0	1	1	0	1	1	1	1	0	0	0	1	0	1	0	0	0	0	1	1	1	0	1	0	10	0	4	9	4	0	6	12	11	11	0	11	11	9
11	202	1	1	1	1	1	1	1	1	1	1	1	1	1	1	1	1	1	1	1	1	1	1	1	1	1	1	1	1	1	1	1	1	1	1	8	5	7	10	5	1	5	13	6	12	0	15	15	7
11	203	0	0	0	0	0	0	0	0	0	0	0	0	0	0	0	0	0	0	0	0	0	0	0	0	0	0	0	0	0	0	0	0	0	0	0	0	0	0	0	0	0	1	0	0	0	0	0	0
11	204	0	0	0	0	0	0	0	0	0	0	0	0	0	0	0	0	0	0	0	0	0	0	0	0	0	0	0	0	0	0	0	0	0	0	0	0	0	0	0	0	0	0	0	0	0	0	0	0
11	205	1	0	0	1	1	1	1	1	1	1	1	1	0	1	0	1	1	1	0	0	0	0	0	0	0	0	0	0	0	0	0	1	0	0	5	0	1	2	0	1	4	8	3	11	0	7	7	9
11	206	0	1	0	0	0	1	0	1	0	0	0	0	0	0	0	0	0	0	1	1	1	1	1	1	1	1	1	1	1	1	1	0	1	1	3	6	2	1	2	0	1	3	1	7	1	7	7	5
11	207	1	1	1	1	1	1	1	1	1	1	1	1	1	1	1	1	1	1	1	1	1	1	1	1	1	1	1	1	1	1	1	1	1	1	7	6	4	3	4	0	4	12	3	8	0	7	7	7
11	208	1	1	1	1	1	1	1	1	1	1	1	1	1	1	1	1	1	1	1	1	1	1	1	1	1	1	1	1	1	1	1	1	1	1	11	6	5	10	4	3	8	12	7	8	0	12	12	10
11	209	0	0	0	0	0	0	0	0	0	0	0	0	0	0	0	0	0	0	0	0	0	0	0	0	0	0	0	0	0	0	0	0	0	0	0	0	0	0	0	0	0	0	0	0	0	0	0	0
11	210	0	1	0	1	1	0	0	0	0	0	0	1	0	1	0	1	0	1	1	1	0	1	1	0	1	0	1	1	1	1	1	1	1	1	3	6	0	2	0	1	3	2	1	1	0	6	6	2
11	211	1	1	1	1	1	1	1	1	1	1	1	1	1	1	1	1	1	1	1	1	1	1	1	1	1	1	1	1	1	1	1	1	1	1	7	7	4	2	5	3	5	12	5	7	0	11	11	5
11	212	0	0	0	0	0	0	0	0	0	0	0	0	0	0	0	0	0	0	0	0	0	0	0	0	0	0	0	0	0	0	0	0	0	0	0	0	0	0	0	0	0	2	0	0	0	0	0	2
11	213	1	1	1	1	1	1	1	1	1	1	1	1	1	1	1	1	1	1	1	1	1	1	1	1	1	1	1	1	1	1	1	1	1	1	10	5	8	10	2	6	9	11	6	11	0	13	13	9
11	214	0	0	0	0	0	0	0	0	0	0	0	0	0	0	0	0	0	0	0	0	0	0	0	0	0	0	0	0	0	0	0	0	0	0	0	0	0	0	0	0	0	0	0	0	0	0	0	0
11	215	0	0	0	0	0	0	0	0	0	0	0	0	0	0	0	0	0	0	0	0	0	0	0	0	0	0	0	0	0	0	0	0	0	0	0	0	0	0	0	0	0	0	0	0	0	0	0	0
11	216	0	0	0	0	0	0	0	0	0	0	0	0	0	0	0	0	0	0	0	0	0	0	0	0	0	0	0	0	0	0	0	0	0	0	0	0	0	0	0	0	0	0	0	0	0	0	0	0
11	217	0	0	0	0	0	0	0	0	0	0	0	0	0	0	0	0	0	0	0	0	0	0	0	0	0	0	0	0	0	0	0	0	0	0	0	0	0	0	0	0	0	0	0	0	0	0	0	0
11	218	0	1	0	0	0	1	0	0	0	1	1	1	0	0	0	1	0	0	1	1	1	1	0	1	1	1	1	1	0	1	1	1	1	1	7	5	3	6	3	3	6	12	3	5	0	8	8	7
11	219	0	1	0	1	0	0	0	1	0	0	0	1	0	0	0	0	0	0	1	1	1	1	1	0	0	1	1	1	1	1	0	1	1	1	6	6	6	7	5	3	6	7	7	10	1	12	11	9
11	220	1	1	1	1	1	1	1	1	1	1	1	1	1	1	1	1	1	1	1	1	1	1	1	1	1	1	1	1	1	1	1	1	1	1	13	6	7	8	2	4	6	14	8	8	0	10	11	11
11	221	1	0	1	1	0	1	0	1	1	1	0	1	1	0	0	1	0	0	1	0	1	1	0	0	0	0	0	0	0	0	0	0	0	0	6	0	5	6	4	3	5	8	3	7	1	14	13	10
11	222	1	1	1	1	1	1	1	1	1	1	1	1	1	1	1	1	1	1	1	1	1	1	1	1	1	1	1	1	1	1	1	1	1	1	10	6	7	9	4	1	5	13	4	10	0	10	10	11
11	223	1	0	1	0	1	1	1	1	1	1	1	0	1	1	1	1	1	1	0	1	1	0	0	0	0	0	0	0	0	0	0	0	0	0	4	4	5	6	4	2	4	7	5	11	2	11	10	8
11	224	0	1	0	1	0	1	1	0	0	0	0	0	0	0	0	0	0	1	0	1	0	1	1	1	0	1	1	1	1	1	1	1	1	0	7	4	6	4	1	1	5	13	6	6	0	10	10	6
11	225	0	0	0	0	0	0	0	0	0	0	0	0	0	0	0	0	0	0	0	0	0	0	0	0	0	0	0	0	0	0	0	0	0	0	0	0	0	0	0	0	0	0	0	0	0	0	0	0
11	226	1	0	1	1	0	1	1	0	0	1	1	1	1	1	1	0	1	1	0	0	0	0	0	1	0	1	0	1	0	0	0	0	1	0	11	13	3	10	6	3	7	15	8	6	0	12	12	7
11	227	0	1	1	1	1	0	1	1	0	0	0	1	0	0	0	0	1	0	1	1	1	1	0	1	0	1	1	0	1	1	1	1	0	1	10	6	9	5	3	1	5	10	8	11	0	11	11	6
11	228	0	1	0	0	0	0	1	0	0	0	1	1	0	0	0	0	0	1	1	0	1	1	1	1	0	1	1	1	0	1	1	1	1	1	5	0	0	5	3	0	3	9	4	5	0	8	8	9
11	229	1	0	1	1	0	1	1	1	1	1	1	1	0	1	1	0	1	1	1	1	0	0	0	1	0	0	0	0	0	1	1	0	0	0	9	7	3	4	3	0	6	13	6	7	0	13	13	8
11	230	0	0	0	0	0	0	0	0	0	0	0	0	0	0	0	0	0	0	0	0	0	0	0	0	0	0	0	0	0	0	0	0	0	0	0	0	0	0	0	0	0	1	0	0	0	0	0	0
11	231	1	0	1	1	1	0	0	0	1	1	0	1	1	0	1	1	0	1	0	0	0	1	1	0	1	0	1	0	0	0	0	0	0	0	11	0	3	10	2	2	8	7	6	7	0	12	12	8
11	232	0	1	0	0	0	0	0	0	0	0	0	0	0	1	0	0	0	0	0	0	1	1	1	1	1	1	1	1	0	0	0	0	1	0	5	8	3	5	1	3	2	11	3	3	0	12	12	6
11	233	1	1	1	1	1	1	1	1	1	1	1	1	1	1	1	1	1	1	1	1	1	1	1	1	1	1	1	1	1	1	1	1	1	1	8	4	9	10	3	2	6	14	5	10	0	15	15	10
11	234	1	1	1	1	1	1	1	1	1	1	1	1	1	1	1	1	1	1	1	1	1	1	1	1	1	1	1	1	1	1	1	1	1	1	10	5	7	7	4	2	5	14	6	7	0	17	17	7
11	235	0	0	0	0	0	0	0	0	0	0	0	0	0	0	0	0	0	0	0	0	0	0	0	0	0	0	0	0	0	0	0	0	0	0	0	0	0	0	0	0	0	0	0	0	0	0	0	0
11	236	1	1	1	1	1	1	1	1	1	1	1	1	1	1	1	1	1	1	1	1	1	1	1	1	1	1	1	1	1	1	1	1	1	1	7	6	5	7	3	5	4	11	5	9	0	11	11	7
11	237	1	0	1	1	1	1	1	1	1	1	0	1	1	1	1	0	1	1	0	0	0	0	0	0	0	0	0	0	0	0	0	1	0	0	6	0	4	5	3	1	4	8	4	7	0	11	11	10
11	238	1	0	1	1	1	1	1	1	1	1	0	1	0	0	1	1	1	1	0	0	0	0	0	0	0	0	0	0	1	1	1	0	0	0	6	0	4	6	2	3	4	10	5	11	1	8	8	9
11	239	1	1	1	1	1	1	1	1	1	1	1	1	1	1	1	1	1	1	1	1	1	1	1	1	1	1	1	1	1	1	1	1	1	1	11	6	7	10	6	1	8	13	8	10	0	12	12	9
11	240	0	0	0	0	0	0	0	0	0	0	0	0	0	0	0	0	0	0	0	0	0	0	0	0	0	0	0	0	0	0	0	0	0	0	0	0	0	0	0	0	0	0	0	0	0	0	0	0
11	241	0	0	0	0	0	0	0	0	0	0	0	0	0	0	0	0	0	0	0	0	0	0	0	0	0	0	0	0	0	0	0	0	0	0	0	0	0	0	0	0	0	0	0	0	0	0	0	0
11	242	0	0	0	0	0	0	0	0	0	0	0	0	0	0	0	0	0	0	0	0	0	0	0	0	0	0	0	0	0	0	0	0	0	0	0	0	0	0	0	0	0	0	0	0	0	0	0	0
11	243	0	1	1	0	0	0	0	0	1	0	0	0	0	1	0	0	1	0	1	1	1	1	1	1	0	1	1	1	1	1	1	0	1	0	15	5	7	8	5	5	8	14	8	8	0	12	12	10
11	244	0	1	0	0	0	0	1	0	1	0	1	0	0	0	0	0	0	0	1	1	1	0	0	0	1	1	0	1	1	1	1	1	1	1	8	4	4	3	2	2	3	7	4	4	1	11	11	9
11	245	0	0	0	0	0	0	0	0	0	0	0	0	0	0	0	0	0	0	0	0	0	0	0	0	0	0	0	0	0	0	0	0	0	0	0	0	0	0	0	0	0	0	0	0	0	0	0	0
11	246	1	1	1	1	1	1	1	1	1	1	1	1	1	1	1	1	1	1	1	1	1	1	1	1	1	1	1	1	1	1	1	1	1	1	7	4	3	8	3	1	6	10	9	9	0	10	9	8
11	247	1	0	1	1	1	0	1	0	1	1	1	1	0	1	1	1	1	1	0	0	0	1	1	0	0	0	0	0	1	0	0	1	0	1	5	0	0	6	6	1	5	9	8	7	0	14	14	7
11	248	1	0	1	0	0	1	0	1	0	0	1	1	1	1	1	1	0	1	0	0	1	0	1	0	1	1	0	0	0	0	0	0	0	1	8	8	3	6	3	1	7	9	8	9	3	9	9	6
11	249	1	0	0	1	1	1	0	1	1	1	1	0	1	1	1	1	1	1	1	0	1	1	0	0	1	0	0	0	0	0	0	1	0	0	11	0	3	8	5	4	6	8	5	7	2	9	9	7
11	250	0	1	0	0	0	0	0	1	1	0	1	0	0	0	0	0	0	1	0	1	1	1	0	0	0	1	0	1	0	1	0	1	1	1	3	4	4	3	2	0	4	10	4	8	0	10	11	4
11	251	1	1	1	1	1	1	1	1	1	1	1	1	1	1	1	1	1	1	1	1	1	1	1	1	1	1	1	1	1	1	1	1	1	1	10	5	7	6	5	1	6	11	4	9	0	12	12	11
11	252	1	0	1	1	1	1	1	1	1	1	1	1	1	0	1	0	1	1	0	0	0	0	1	0	1	0	0	0	0	1	0	0	0	0	5	0	3	7	3	1	2	6	5	12	0	9	8	4
11	253	0	0	0	0	0	0	0	0	0	0	0	0	0	0	0	0	0	0	0	0	0	0	0	0	0	0	0	0	0	0	0	0	0	0	0	0	0	0	0	0	0	0	0	0	0	0	0	0
11	254	1	1	1	1	1	1	1	1	1	1	1	1	1	1	1	1	1	1	1	1	1	1	1	1	1	1	1	1	1	1	1	1	1	1	13	5	12	12	4	5	9	16	6	9	0	13	13	6
11	255	0	1	0	0	1	0	0	1	1	0	0	0	0	1	0	1	1	0	1	1	0	1	1	1	1	1	1	1	1	1	1	1	1	1	8	3	4	5	5	2	3	14	5	9	3	11	11	9
11	256	0	1	0	0	0	0	0	1	0	0	0	0	0	0	0	0	1	0	1	1	0	1	0	1	1	1	0	1	0	1	0	1	1	0	5	3	4	6	0	1	4	10	4	7	0	9	9	6
21	1	1	1	1	1	1	1	1	1	1	1	1	1	1	1	1	1	1	1	1	1	1	1	1	1	1	1	1	1	1	1	1	1	1	1	4	5	1	8	6	0	1	0	6	0	0	10	10	13
21	2	0	0	0	0	0	0	0	0	0	0	0	0	0	0	0	0	0	0	0	0	0	0	0	0	0	0	0	0	0	0	0	0	0	0	1	0	1	0	1	0	0	1	1	0	0	0	0	1
21	3	1	1	1	1	1	1	1	1	1	1	1	1	1	1	1	1	1	1	1	1	1	1	1	1	1	1	1	1	1	1	1	1	1	1	1	7	1	4	2	0	2	2	2	10	0	8	8	1
21	4	1	1	1	1	1	1	1	1	1	1	1	1	1	1	1	1	1	1	1	1	1	1	1	1	1	1	1	1	1	1	1	1	1	1	1	5	1	1	0	0	1	2	0	7	0	3	3	0
21	5	1	0	1	1	1	1	0	1	1	1	1	1	1	1	0	1	1	1	0	1	0	1	0	1	0	1	0	0	1	0	0	0	0	0	0	5	2	1	0	0	1	1	0	6	0	4	4	0
21	6	0	1	0	0	1	0	0	0	0	0	0	0	0	0	0	0	1	0	1	1	1	1	0	0	0	1	1	0	0	1	1	1	1	0	2	5	1	2	0	1	1	0	0	1	2	5	4	0
21	7	1	0	0	1	0	0	1	1	0	1	1	0	1	1	1	1	1	1	0	1	0	0	0	0	0	0	0	0	0	0	0	0	0	1	1	8	1	2	3	0	1	1	0	6	3	6	6	3
21	8	1	0	0	1	0	1	0	1	0	1	1	1	0	0	1	1	1	0	0	0	0	1	0	0	0	0	0	1	0	1	0	1	0	1	0	0	1	1	2	0	2	0	1	5	0	4	4	4
21	9	0	1	0	0	0	0	1	0	1	0	0	0	0	0	0	0	0	1	1	1	1	1	1	0	1	1	1	1	1	1	1	0	1	0	0	3	1	0	0	0	2	2	0	1	0	7	7	2
21	10	1	0	1	1	1	1	1	1	1	0	1	1	1	1	1	1	1	0	0	0	0	0	1	0	1	0	0	0	1	1	0	0	0	1	1	0	0	2	3	0	1	0	1	5	2	7	7	1
21	11	1	1	1	1	1	1	1	1	1	1	1	1	1	1	1	1	1	1	1	1	1	1	1	1	1	1	1	1	1	1	1	1	1	1	2	5	0	1	2	1	2	1	1	8	0	4	4	3
21	12	1	1	1	1	1	1	1	1	1	1	1	1	1	1	1	1	1	1	1	1	1	1	1	1	1	1	1	1	1	1	1	1	1	1	1	4	1	7	5	1	3	5	2	7	0	14	14	5
21	13	1	0	0	1	1	0	1	1	1	1	0	1	1	1	1	1	1	1	1	0	1	0	1	0	0	1	1	1	1	0	0	0	0	0	7	9	5	10	7	3	7	8	5	8	0	13	12	10
21	14	0	1	0	0	0	1	0	0	0	1	1	1	0	0	0	0	0	0	0	1	1	0	0	1	1	1	1	1	1	1	1	1	1	1	8	6	7	8	7	0	4	7	5	3	0	11	11	7
21	15	1	1	1	1	1	1	1	1	1	1	1	1	1	1	1	1	1	1	1	1	1	1	1	1	1	1	1	1	1	1	1	1	1	1	11	1	8	8	6	2	10	10	6	6	0	13	14	11
21	16	1	1	1	1	1	1	1	1	1	1	1	1	1	1	1	1	1	1	1	1	1	1	1	1	1	1	1	1	1	1	1	1	1	1	7	6	12	5	7	4	7	9	4	11	1	10	10	9
21	17	0	0	0	0	0	0	0	0	0	0	0	0	0	0	0	0	0	0	0	0	0	0	0	0	0	0	0	0	0	0	0	0	0	0	0	0	0	0	0	0	0	0	0	0	0	0	0	0
21	18	0	0	0	0	0	0	0	0	0	0	0	0	0	0	0	0	0	0	0	0	0	0	0	0	0	0	0	0	0	0	0	0	0	0	0	0	0	0	0	0	0	0	0	0	0	0	0	0
21	19	1	1	1	1	1	1	1	1	1	1	1	1	1	1	1	1	1	1	1	1	1	1	1	1	1	1	1	1	1	1	1	1	1	1	12	4	6	12	9	7	9	11	11	11	1	11	11	11
21	20	1	1	1	1	1	1	1	1	1	1	1	1	1	1	1	1	1	1	1	1	1	1	1	1	1	1	1	1	1	1	1	1	1	1	6	5	5	5	4	2	2	9	5	8	0	10	10	6
21	21	0	1	0	1	0	0	1	0	0	0	1	0	0	1	0	0	0	0	1	1	1	1	0	1	0	1	1	1	1	1	1	1	0	1	8	5	6	7	3	3	3	9	3	6	0	12	12	7
21	22	0	1	0	0	0	0	1	1	0	0	1	0	0	1	1	0	0	0	1	1	0	1	0	1	1	1	1	1	1	1	0	1	0	1	7	5	5	5	3	1	4	12	4	8	0	9	9	7
21	23	0	0	0	0	0	0	0	0	0	0	0	0	0	0	0	0	0	0	0	0	0	0	0	0	0	0	0	0	0	0	0	0	0	0	0	0	0	0	0	0	0	0	0	0	0	0	0	0
21	24	1	0	1	1	0	1	0	0	1	0	1	1	0	1	0	1	1	1	0	0	0	1	0	0	0	0	0	0	0	0	0	0	1	1	3	0	0	2	2	0	3	3	3	4	3	6	6	3
21	25	1	1	1	1	1	1	1	1	1	1	1	1	1	1	1	1	1	1	1	1	1	1	1	1	1	1	1	1	1	1	1	1	1	1	12	6	10	9	6	3	6	12	5	10	0	16	15	15
21	26	0	0	0	0	0	0	0	0	0	0	0	0	0	0	0	0	0	0	0	0	0	0	0	0	0	0	0	0	0	0	0	0	0	0	0	0	0	0	0	0	0	0	0	0	0	0	0	0
21	27	0	0	0	0	0	0	0	0	0	0	0	0	0	0	0	0	0	0	0	0	0	0	0	0	0	0	0	0	0	0	0	0	0	0	0	0	0	0	0	0	0	0	0	0	0	0	0	0
21	28	0	0	0	0	0	0	0	0	0	0	0	0	0	0	0	0	0	0	0	0	0	0	0	0	0	0	0	0	0	0	0	0	0	0	0	0	0	0	0	0	0	0	0	0	0	0	0	0
21	29	0	1	1	1	1	1	0	1	0	0	0	0	0	1	0	1	0	0	1	1	1	0	1	1	1	1	1	1	1	1	1	0	1	1	7	6	3	10	5	3	8	8	8	8	1	11	10	13
21	30	1	0	1	1	1	1	1	1	1	1	1	1	1	1	1	0	1	1	0	0	0	0	0	1	0	1	0	0	1	0	0	0	1	0	6	12	3	7	6	1	4	12	8	9	2	13	14	8
21	31	0	1	0	0	0	0	0	0	0	0	0	0	0	1	0	0	0	1	1	1	1	1	1	1	1	0	1	1	1	0	1	1	0	1	4	4	7	6	6	1	5	14	8	6	0	11	11	8
21	32	1	1	1	1	1	1	1	1	1	1	1	1	1	1	1	1	1	1	1	1	1	1	1	1	1	1	1	1	1	1	1	1	1	1	3	6	0	4	5	1	5	10	7	5	0	8	8	7
21	33	1	1	1	1	1	1	1	1	1	1	1	1	1	1	1	1	1	1	1	1	1	1	1	1	1	1	1	1	1	1	1	1	1	1	11	5	10	8	2	3	7	12	6	9	0	12	11	6
21	34	1	0	1	1	1	1	1	1	1	1	1	1	0	1	1	1	1	1	0	0	0	0	0	1	1	0	1	0	0	0	0	0	0	0	2	0	1	0	0	0	1	5	1	7	0	3	3	0
21	35	1	0	1	0	1	1	1	1	1	1	1	0	0	1	1	0	0	1	0	0	0	0	0	0	0	0	0	0	0	0	0	1	0	0	6	0	3	7	5	1	4	5	8	12	1	12	13	3
21	36	1	1	1	1	1	1	1	1	1	1	1	1	1	1	1	1	1	1	1	1	1	1	1	1	1	1	1	1	1	1	1	1	1	1	8	4	7	8	4	3	7	7	7	12	0	13	13	10
21	37	1	0	1	1	1	0	1	1	1	1	1	0	1	1	1	0	1	0	1	0	0	0	1	0	0	1	0	0	0	0	0	0	0	1	6	11	3	5	4	3	2	7	3	6	2	11	11	7
21	38	0	0	0	0	0	0	0	0	0	0	0	0	0	0	0	0	0	0	0	0	0	0	0	0	0	0	0	0	0	0	0	0	0	0	0	0	0	0	0	0	0	0	0	0	0	0	0	0
21	39	0	0	0	0	0	0	0	0	0	0	0	0	0	0	0	0	0	0	0	0	0	0	0	0	0	0	0	0	0	0	0	0	0	0	0	0	0	0	0	0	0	0	0	0	0	0	0	0
21	40	0	0	0	0	0	0	0	0	0	0	0	0	0	0	0	0	0	0	0	0	0	0	0	0	0	0	0	0	0	0	0	0	0	0	0	0	0	0	0	0	0	0	0	0	0	0	0	0
21	41	0	1	0	0	1	0	0	0	0	0	0	0	0	0	0	0	0	0	1	1	1	1	1	1	0	1	1	0	1	1	1	1	1	1	9	6	8	7	6	2	11	13	6	13	1	11	12	13
21	42	1	0	1	1	1	1	1	1	0	1	1	1	1	1	1	1	1	1	0	1	0	0	0	0	0	0	1	0	1	0	0	0	0	0	7	5	4	6	6	3	4	9	9	13	0	14	14	8
21	43	1	1	1	1	1	1	1	1	1	1	1	1	1	1	1	1	1	1	1	1	1	1	1	1	1	1	1	1	1	1	1	1	1	1	11	4	7	4	5	3	9	13	9	10	0	10	10	8
21	44	0	1	0	0	0	0	1	0	0	0	0	0	0	0	0	0	1	0	1	0	1	0	1	0	1	1	1	1	1	1	1	1	1	1	9	9	3	6	5	1	3	8	4	2	0	12	11	3
21	45	1	0	1	0	1	1	1	0	1	1	1	1	0	0	1	0	1	1	0	0	1	0	1	0	1	0	0	0	0	0	0	0	0	0	3	0	3	10	5	2	8	11	5	4	0	12	14	7
21	46	1	1	1	1	1	1	1	1	1	1	1	1	1	1	1	1	1	1	1	1	1	1	1	1	1	1	1	1	1	1	1	1	1	1	8	1	5	8	3	4	7	10	6	10	0	13	11	10
21	47	1	1	1	1	1	1	1	1	1	1	1	1	1	1	1	1	1	1	1	1	1	1	1	1	1	1	1	1	1	1	1	1	1	1	7	5	6	8	1	4	7	10	7	10	0	16	15	9
21	48	0	0	0	0	0	0	0	0	0	0	0	0	0	0	0	0	0	0	0	0	0	0	0	0	0	0	0	0	0	0	0	0	0	0	0	0	0	0	0	0	0	0	0	0	0	0	0	0
21	49	0	1	0	0	0	0	0	0	0	0	1	0	0	0	0	0	0	0	0	1	1	0	1	1	1	1	1	1	1	1	1	1	1	1	8	4	5	6	3	5	6	13	5	7	0	13	13	10
21	50	1	1	1	1	1	1	1	1	1	1	1	1	1	1	1	1	1	1	1	1	1	1	1	1	1	1	1	1	1	1	1	1	1	1	9	6	8	13	3	2	6	14	7	12	0	13	13	7
21	51	0	1	0	0	1	0	1	0	1	0	0	0	0	0	1	0	0	0	1	1	1	1	1	0	1	1	1	0	0	1	1	0	1	1	10	4	4	6	4	2	6	3	6	5	3	14	14	6
21	52	1	0	1	1	1	1	1	1	1	0	0	0	1	0	1	0	0	1	0	0	1	1	0	0	0	0	0	1	0	0	1	0	0	0	5	0	5	7	4	2	8	7	4	9	0	13	13	5
21	53	1	0	1	1	1	1	1	1	1	1	1	1	1	1	1	1	0	0	1	1	1	1	0	0	0	1	0	1	0	1	0	0	0	0	12	6	9	7	5	2	7	10	7	8	0	12	12	8
21	54	0	0	0	0	0	0	0	0	0	0	0	0	0	0	0	0	0	0	0	0	0	0	0	0	0	0	0	0	0	0	0	0	0	0	0	0	0	0	0	0	0	1	0	0	0	0	0	0
21	55	1	0	1	0	0	1	1	1	1	1	1	1	1	1	1	1	1	1	0	0	1	0	0	0	0	0	0	0	0	0	0	0	0	0	8	0	6	10	3	4	8	9	7	11	0	20	20	10
21	56	1	1	1	1	1	1	1	1	1	1	1	1	1	1	1	1	1	1	1	1	1	1	1	1	1	1	1	1	1	1	1	1	1	1	10	5	10	6	4	1	5	14	8	9	0	11	11	4
21	57	0	0	0	0	0	0	0	0	0	0	0	0	0	0	0	0	0	0	0	0	0	0	0	0	0	0	0	0	0	0	0	0	0	0	0	0	0	0	0	0	0	0	0	0	0	0	0	0
21	58	1	1	1	1	1	1	1	1	1	1	1	1	1	1	1	1	1	1	1	1	1	1	1	1	1	1	1	1	1	1	1	1	1	1	10	7	9	8	8	4	11	12	7	11	1	10	10	11
21	59	0	0	0	0	0	0	0	0	0	0	0	0	0	0	0	0	0	0	0	0	0	0	0	0	0	0	0	0	0	0	0	0	0	0	0	0	0	0	0	0	0	1	0	0	0	0	0	0
21	60	1	1	1	1	1	1	1	1	1	1	1	1	1	1	1	1	1	1	1	1	1	1	1	1	1	1	1	1	1	1	1	1	1	1	8	4	1	10	2	0	5	7	8	12	0	8	8	6
21	61	1	0	1	1	0	1	1	1	1	0	1	1	1	0	1	1	1	0	0	1	1	0	0	0	1	0	0	0	0	0	0	0	0	0	5	5	7	4	2	5	5	7	6	7	3	11	11	10
21	62	1	0	0	0	0	1	1	1	1	1	1	1	0	0	1	1	1	1	0	0	0	0	1	0	1	1	0	0	0	0	0	0	1	0	5	10	5	3	2	2	2	9	4	10	2	13	13	8
21	63	0	1	0	0	0	0	0	0	0	0	1	1	0	0	0	1	0	0	1	0	1	1	1	1	1	1	1	1	0	1	1	1	0	1	6	6	6	3	3	0	5	13	3	6	0	9	9	9
21	64	1	0	1	1	1	1	1	1	1	0	1	1	1	0	1	1	1	0	0	0	0	0	0	0	1	0	0	1	0	0	0	0	0	1	11	0	4	5	8	1	4	6	6	8	0	13	13	8
21	65	1	0	1	1	1	1	1	1	0	1	0	1	1	0	0	0	0	1	0	0	0	0	1	0	0	0	0	1	1	0	0	0	0	1	6	0	6	3	4	0	5	7	6	7	0	9	9	9
21	66	0	1	0	0	0	0	1	0	1	0	0	0	0	0	0	0	1	1	0	0	1	1	1	1	0	0	1	0	1	1	0	1	1	1	6	0	3	3	6	1	6	10	5	7	2	13	13	8
21	67	0	1	0	1	0	0	0	0	0	0	1	1	1	0	0	0	1	0	1	1	1	1	1	1	1	1	0	0	1	0	1	0	1	1	8	7	7	6	5	1	6	12	4	4	2	14	14	4
21	68	1	0	1	1	0	1	1	0	1	1	0	1	1	1	1	1	1	0	1	0	1	1	1	0	0	0	0	1	0	0	1	0	0	0	7	0	3	6	3	3	5	6	5	7	0	13	13	7
21	69	0	0	0	0	0	0	0	0	0	0	0	0	0	0	0	0	0	0	0	0	0	0	0	0	0	0	0	0	0	0	0	0	0	0	0	0	0	0	0	0	0	0	0	0	0	0	0	0
21	70	0	1	0	1	0	0	0	0	1	1	0	1	0	0	0	0	0	0	0	1	1	1	1	0	1	1	0	1	1	0	1	0	1	1	9	5	10	9	5	5	5	7	8	7	0	14	13	8
21	71	1	0	1	1	0	1	1	0	1	0	1	0	0	0	1	1	1	1	0	1	0	0	0	0	0	0	0	0	0	0	0	0	0	0	5	6	4	7	3	4	4	6	3	7	1	11	11	6
21	72	0	1	1	0	1	1	0	1	0	0	1	0	1	0	0	0	0	0	1	1	1	1	1	0	1	1	1	1	0	1	0	1	1	0	9	6	7	8	6	2	6	8	4	11	0	15	14	7
21	73	0	0	0	0	0	0	0	0	0	0	0	0	0	0	0	0	0	0	0	0	0	0	0	0	0	0	0	0	0	0	0	0	0	0	0	0	0	0	0	0	0	0	0	0	0	0	0	0
21	74	0	1	0	0	0	1	0	0	1	0	0	1	0	0	0	0	0	0	1	1	0	1	1	1	1	1	1	1	1	1	1	1	1	0	6	4	2	7	4	4	4	8	3	5	0	8	8	6
21	75	1	1	1	1	1	1	1	1	1	1	1	1	1	1	1	1	1	1	1	1	1	1	1	1	1	1	1	1	1	1	1	1	1	1	9	6	9	10	7	4	8	12	7	9	0	11	11	9
21	76	0	0	0	0	0	0	0	0	0	0	0	0	0	0	0	0	0	0	0	0	0	0	0	0	0	0	0	0	0	0	0	0	0	0	0	0	0	0	0	0	0	0	0	0	0	0	0	0
21	77	0	1	0	0	0	0	1	1	0	0	0	0	0	0	0	0	1	0	1	1	1	1	1	1	1	1	0	1	1	1	1	0	0	0	9	5	8	9	5	5	6	14	9	12	0	12	11	12
21	78	0	0	0	0	0	0	0	0	0	0	0	0	0	0	0	0	0	0	0	0	0	0	0	0	0	0	0	0	0	0	0	0	0	0	0	0	0	0	0	0	0	0	0	0	0	0	0	0
21	79	1	1	1	1	1	1	1	1	1	1	1	1	1	1	1	1	1	1	1	1	1	1	1	1	1	1	1	1	1	1	1	1	1	1	6	7	1	3	3	1	5	7	1	8	0	6	6	3
21	80	1	1	1	1	1	1	1	1	1	1	1	1	1	1	1	1	1	1	1	1	1	1	1	1	1	1	1	1	1	1	1	1	1	1	9	6	11	7	5	3	10	12	7	10	0	17	17	11
21	81	0	0	0	0	0	0	0	0	0	0	0	0	0	0	0	0	0	0	0	0	0	0	0	0	0	0	0	0	0	0	0	0	0	0	0	0	0	0	0	0	0	0	0	0	0	0	0	0
21	82	1	1	1	1	1	1	1	1	1	1	1	1	1	1	1	1	1	1	1	1	1	1	1	1	1	1	1	1	1	1	1	1	1	1	7	7	0	2	3	0	5	8	3	7	0	11	11	5
21	83	0	0	0	0	0	0	0	0	0	0	0	0	0	0	0	0	0	0	0	0	0	0	0	0	0	0	0	0	0	0	0	0	0	0	0	0	0	0	0	0	0	0	0	0	0	0	0	0
21	84	1	0	1	1	1	0	1	0	1	0	1	0	1	0	1	1	1	1	0	0	0	0	1	1	0	0	0	0	0	0	0	1	1	0	8	0	3	7	5	1	7	13	6	8	2	14	14	12
21	85	1	0	1	1	1	1	0	1	1	1	1	0	1	1	1	1	1	1	0	0	0	0	0	0	0	0	0	0	1	1	0	1	0	0	7	0	5	6	6	5	3	7	7	8	2	9	9	8
21	86	1	0	1	1	1	1	0	0	0	0	0	1	1	1	1	0	1	1	0	0	1	0	0	0	0	1	1	1	1	0	1	0	0	0	7	7	6	5	4	3	5	5	3	6	0	10	10	9
21	87	0	0	0	0	0	0	0	0	0	0	0	0	0	0	0	0	0	0	0	0	0	0	0	0	0	0	0	0	0	0	0	0	0	0	0	0	0	0	0	0	0	0	0	0	0	0	0	0
21	88	1	0	1	1	0	1	0	1	1	0	1	1	1	1	0	1	1	1	1	0	0	0	0	0	0	1	0	1	0	0	1	0	0	0	11	11	4	9	5	4	5	6	9	10	0	12	12	17
21	89	0	0	0	0	0	0	0	0	0	0	0	0	0	0	0	0	0	0	0	0	0	0	0	0	0	0	0	0	0	0	0	0	0	0	0	0	0	0	0	0	0	0	0	0	0	0	0	0
21	90	0	1	1	0	0	1	0	0	0	0	0	1	0	0	0	1	0	0	0	1	0	1	1	1	1	0	1	1	1	1	0	1	0	0	9	5	7	7	6	3	8	16	8	8	0	13	13	10
21	91	0	0	0	0	0	0	0	0	0	0	0	0	0	0	0	0	0	0	0	0	0	0	0	0	0	0	0	0	0	0	0	0	0	0	0	0	0	0	0	0	0	0	0	0	0	0	0	0
21	92	1	1	1	1	1	1	1	1	1	1	1	1	1	1	1	1	1	1	1	1	1	1	1	1	1	1	1	1	1	1	1	1	1	1	12	4	15	12	11	5	10	10	11	13	0	16	16	10
21	93	0	0	0	0	0	0	0	0	0	0	0	0	0	0	0	0	0	0	0	0	0	0	0	0	0	0	0	0	0	0	0	0	0	0	0	0	0	0	0	0	0	0	0	0	0	0	0	0
21	94	1	0	0	0	1	1	1	1	1	0	0	1	1	1	1	1	1	1	0	0	0	0	0	0	0	0	0	1	0	1	0	0	0	0	4	0	6	8	5	2	6	7	6	9	0	14	14	8
21	95	0	1	0	0	0	0	0	1	0	0	0	0	1	0	0	0	0	0	1	1	1	1	1	1	1	1	1	1	1	1	1	0	1	1	10	4	4	6	6	1	2	10	6	12	1	12	12	7
21	96	1	0	1	1	1	0	1	0	1	1	1	1	1	1	1	1	1	1	0	1	0	0	1	0	0	1	0	0	0	0	0	0	0	0	8	5	3	6	2	1	6	8	4	5	1	11	11	6
21	97	1	0	0	1	1	1	1	1	0	1	1	1	1	0	1	1	1	1	0	1	0	0	1	0	0	0	0	0	0	1	0	0	0	0	5	4	2	7	2	1	2	5	8	10	1	11	10	8
21	98	1	0	1	1	0	1	1	0	1	1	1	1	1	0	0	0	1	1	1	0	0	1	1	0	0	0	0	0	0	0	0	0	1	0	8	0	3	3	3	2	4	6	4	6	1	11	11	7
21	99	1	1	1	1	1	1	1	1	1	1	1	1	1	1	1	1	1	1	1	1	1	1	1	1	1	1	1	1	1	1	1	1	1	1	10	6	10	11	5	1	9	16	4	9	0	13	13	10
21	100	0	0	0	0	0	0	0	0	0	0	0	0	0	0	0	0	0	0	0	0	0	0	0	0	0	0	0	0	0	0	0	0	0	0	0	0	0	0	0	0	0	0	0	0	0	0	0	0
21	101	1	0	1	0	1	1	1	1	1	1	1	1	1	1	1	1	1	1	0	0	0	1	0	1	1	0	0	0	1	0	0	0	0	0	4	0	6	8	5	3	6	15	5	9	1	10	10	11
21	102	0	1	0	0	0	0	0	0	0	1	0	1	0	1	1	0	0	0	0	1	1	1	1	1	1	0	1	1	0	0	1	1	0	1	7	4	7	5	5	0	4	13	2	4	0	10	10	8
21	103	0	0	0	0	0	0	0	0	0	0	0	0	0	0	0	0	0	0	0	0	0	0	0	0	0	0	0	0	0	0	0	0	0	0	0	0	0	0	0	0	0	0	0	0	0	0	0	0
21	104	0	0	0	0	0	0	0	0	0	0	0	0	0	0	0	0	0	0	0	0	0	0	0	0	0	0	0	0	0	0	0	0	0	0	0	0	0	0	0	0	0	0	0	0	0	0	0	0
21	105	0	0	0	0	0	0	0	0	0	0	0	0	0	0	0	0	0	0	0	0	0	0	0	0	0	0	0	0	0	0	0	0	0	0	0	0	0	0	0	0	0	0	0	0	0	0	0	0
21	106	0	0	0	0	0	0	0	0	0	0	0	0	0	0	0	0	0	0	0	0	0	0	0	0	0	0	0	0	0	0	0	0	0	0	0	0	0	0	0	0	0	0	0	0	0	0	0	0
21	107	1	0	1	0	1	1	1	1	1	1	1	1	1	1	1	1	1	0	0	0	1	0	0	0	1	0	1	0	1	1	1	1	0	0	10	0	5	14	9	3	11	13	7	12	0	15	14	10
21	108	1	0	1	1	1	1	1	1	1	0	1	1	0	1	1	1	1	1	0	0	0	0	1	1	0	0	0	0	0	0	1	1	0	1	4	0	2	2	2	1	2	8	4	7	1	9	10	2
21	109	0	1	0	1	0	1	0	0	0	0	0	0	0	1	1	0	0	0	1	1	1	0	0	0	1	1	0	1	1	0	1	1	0	0	8	7	7	7	2	1	4	11	2	5	0	17	17	8
21	110	0	0	0	0	0	0	0	0	0	0	0	0	0	0	0	0	0	0	0	0	0	0	0	0	0	0	0	0	0	0	0	0	0	0	0	0	0	0	0	0	0	1	0	0	0	0	0	0
21	111	1	1	1	1	1	1	1	1	1	1	1	1	1	1	1	1	1	1	1	1	1	1	1	1	1	1	1	1	1	1	1	1	1	1	11	5	12	9	5	4	10	13	10	10	0	14	14	12
21	112	1	1	1	1	1	1	1	1	1	1	1	1	1	1	1	1	1	1	1	1	1	1	1	1	1	1	1	1	1	1	1	1	1	1	10	6	7	6	3	2	5	11	6	9	0	13	13	8
21	113	0	0	0	0	0	0	0	0	0	0	0	0	0	0	0	0	0	0	0	0	0	0	0	0	0	0	0	0	0	0	0	0	0	0	0	0	1	0	0	0	0	0	0	0	0	0	0	0
21	114	1	1	1	1	1	1	1	1	1	1	1	1	1	1	1	1	1	1	1	1	1	1	1	1	1	1	1	1	1	1	1	1	1	1	11	4	7	9	9	3	10	11	8	7	0	17	17	12
21	115	0	1	1	0	0	1	0	0	1	1	0	0	0	0	0	0	0	1	1	0	1	1	1	1	1	1	1	1	1	0	1	1	1	1	6	7	3	4	2	1	4	10	3	8	0	12	12	5
21	116	0	1	0	0	0	0	0	0	0	1	0	0	0	1	1	0	0	1	1	1	0	0	0	1	1	1	1	1	1	1	1	1	1	1	9	4	1	5	2	3	3	11	7	2	0	9	9	9
21	117	0	1	0	0	0	1	0	0	1	0	0	1	0	1	0	1	0	1	1	1	1	1	1	1	1	0	1	1	1	0	0	1	1	1	10	7	11	12	4	0	5	10	4	6	0	14	14	13
21	118	0	0	0	0	0	0	0	0	0	0	0	0	0	0	0	0	0	0	0	0	0	0	0	0	0	0	0	0	0	0	0	0	0	0	0	0	0	0	0	0	0	0	0	0	0	0	0	0
21	119	1	1	1	1	1	1	1	1	1	1	1	1	1	1	1	1	1	1	1	1	1	1	1	1	1	1	1	1	1	1	1	1	1	1	9	5	3	7	6	1	5	12	8	9	1	13	13	9
21	120	1	0	1	0	1	1	0	1	1	1	1	1	1	1	1	1	1	1	1	0	1	1	1	1	0	0	0	0	0	0	0	0	0	0	8	0	5	10	4	3	9	9	6	10	0	13	12	6
21	121	0	1	0	0	1	0	0	0	0	0	1	0	1	0	0	0	0	0	0	1	1	1	1	1	1	1	0	1	1	1	0	1	0	1	8	6	5	7	3	1	4	8	5	5	0	10	10	3
21	122	1	1	1	1	1	1	1	1	1	1	1	1	1	1	1	1	1	1	1	1	1	1	1	1	1	1	1	1	1	1	1	1	1	1	10	5	6	8	5	4	6	13	9	7	0	13	13	10
21	123	1	1	1	1	1	1	1	1	1	1	1	1	1	1	1	1	1	1	1	1	1	1	1	1	1	1	1	1	1	1	1	1	1	1	11	9	6	5	4	1	8	11	6	8	0	11	11	10
21	124	1	0	1	0	1	0	1	1	1	1	1	1	0	1	0	0	1	0	1	0	0	0	1	1	1	0	1	0	1	0	0	0	0	0	8	0	4	5	4	3	4	11	3	8	0	10	10	7
21	125	1	0	1	0	0	0	1	1	1	1	0	1	1	0	1	1	0	1	1	0	0	0	0	0	1	0	0	1	0	0	1	0	0	0	6	0	3	8	4	0	2	9	5	7	0	11	12	10
21	126	0	0	0	0	0	0	0	0	0	0	0	0	0	0	0	0	0	0	0	0	0	0	0	0	0	0	0	0	0	0	0	0	0	0	0	0	0	0	0	0	0	0	0	0	0	0	0	0
21	127	1	1	1	1	1	1	1	1	1	1	1	1	1	1	1	1	1	1	1	1	1	1	1	1	1	1	1	1	1	1	1	1	1	1	4	4	2	6	3	2	3	11	5	7	0	6	6	5
21	128	1	0	1	0	1	1	0	1	1	0	1	1	1	1	0	1	1	1	1	0	0	0	0	0	0	0	0	1	0	0	0	1	0	0	9	0	3	9	3	0	5	11	5	8	1	13	12	12
21	129	0	0	0	0	0	0	0	0	0	0	0	0	0	0	0	0	0	0	0	0	0	0	0	0	0	0	0	0	0	0	0	0	0	0	0	0	0	0	0	0	1	0	0	0	0	0	0	0
21	130	0	0	0	0	0	0	0	0	0	0	0	0	0	0	0	0	0	0	0	0	0	0	0	0	0	0	0	0	0	0	0	0	0	0	0	0	0	0	0	0	0	0	0	0	0	0	0	0
21	131	0	1	0	0	0	1	0	1	0	0	0	0	0	0	1	0	0	0	1	1	0	1	0	1	1	1	0	1	1	1	1	1	1	0	11	4	4	9	5	4	5	17	4	9	0	9	8	10
21	132	1	0	1	1	1	1	1	1	1	1	1	1	0	1	0	1	0	1	0	0	1	0	0	0	0	0	1	0	0	1	1	1	1	0	5	0	4	3	5	2	7	3	4	4	0	8	9	7
21	133	0	0	0	0	0	0	0	0	0	0	0	0	0	0	0	0	0	0	0	0	0	0	0	0	0	0	0	0	0	0	0	0	0	0	0	0	0	0	0	0	0	0	0	0	0	0	0	0
21	134	1	0	0	0	1	1	0	1	0	0	0	0	0	1	1	1	0	1	0	0	0	1	0	0	0	1	1	1	0	0	0	1	0	0	1	7	1	2	1	0	3	1	0	4	1	6	6	1
21	135	0	0	0	0	0	0	0	0	0	0	0	0	0	0	0	0	0	0	0	0	0	0	0	0	0	0	0	0	0	0	0	0	0	0	1	0	0	1	0	0	0	0	0	0	0	0	0	0
21	136	1	0	1	1	1	1	1	1	1	1	1	0	1	0	1	1	1	1	0	0	0	0	0	1	0	1	0	0	0	0	0	0	0	0	0	11	1	0	1	0	1	2	0	5	3	5	5	2
21	137	0	0	0	0	0	0	0	0	0	0	0	0	0	0	0	0	0	0	0	0	0	0	0	0	0	0	0	0	0	0	0	0	0	0	0	0	0	0	0	0	0	0	0	0	0	0	0	0
21	138	1	0	1	1	0	1	1	1	1	1	1	0	1	0	1	0	0	1	0	0	0	1	1	0	0	1	0	0	1	0	0	1	0	0	0	1	0	3	1	0	1	0	0	6	1	5	5	3
21	139	0	1	0	0	1	1	1	1	0	0	0	0	1	0	0	1	0	0	0	1	1	1	1	1	1	1	0	1	1	1	1	0	1	0	3	2	0	1	3	0	1	4	0	3	1	2	2	4
21	140	0	0	0	0	0	0	0	0	0	0	0	0	0	0	0	0	0	0	0	0	0	0	0	0	0	0	0	0	0	0	0	0	0	0	0	0	0	0	0	0	0	0	0	0	0	0	0	0
21	141	1	0	1	1	1	1	0	0	1	1	1	1	1	1	1	1	1	1	0	0	0	0	0	0	0	0	1	1	0	1	0	1	0	0	4	0	2	1	3	0	4	3	1	1	0	4	4	4
21	142	0	1	1	1	0	1	1	0	0	0	0	0	0	0	0	0	0	1	1	1	1	0	1	1	1	1	1	1	0	0	0	1	1	1	12	2	12	8	5	3	8	11	6	8	1	17	16	10
21	143	0	0	0	0	0	0	0	0	0	0	0	0	0	0	0	0	0	0	0	0	0	0	0	0	0	0	0	0	0	0	0	0	0	0	0	0	0	0	0	0	0	0	0	0	0	0	0	0
21	144	1	0	1	1	1	1	0	1	1	1	1	1	1	1	1	1	1	1	1	1	1	1	1	0	0	0	0	1	0	1	0	0	0	0	13	5	11	9	9	3	11	9	8	13	0	7	7	16
21	145	1	0	1	1	1	1	0	0	1	1	1	1	1	0	1	1	1	1	0	0	0	0	0	0	0	0	0	0	1	1	0	0	0	1	6	0	3	4	6	1	3	5	2	3	0	8	8	5
21	146	0	1	0	0	0	0	1	0	0	0	0	1	1	0	0	0	0	0	1	1	0	1	1	1	1	0	1	1	0	1	1	1	0	1	9	3	5	4	3	3	3	14	7	2	0	11	11	6
21	147	1	0	0	1	1	0	0	1	0	1	1	1	0	0	1	1	1	1	0	0	0	0	0	0	0	1	0	0	1	0	0	1	0	0	8	8	5	4	4	2	3	10	7	14	2	7	8	7
21	148	0	1	0	0	0	0	0	1	0	1	0	0	0	0	0	0	1	0	0	0	0	1	0	1	1	1	1	1	0	1	1	1	1	1	3	7	4	4	7	1	4	8	4	9	0	11	11	9
21	149	0	1	0	0	1	0	0	0	0	0	0	0	1	1	0	0	0	0	1	1	0	1	0	1	1	1	1	1	0	1	1	1	1	1	8	3	10	9	5	2	4	12	5	4	1	16	16	10
21	150	0	0	0	0	0	0	0	0	0	0	0	0	0	0	0	0	0	0	0	0	0	0	0	0	0	0	0	0	0	0	0	0	0	0	0	0	0	0	0	0	0	0	0	0	0	0	0	0
21	151	1	1	1	1	1	1	1	1	1	1	1	1	1	1	1	1	1	1	1	1	1	1	1	1	1	1	1	1	1	1	1	1	1	1	17	6	13	11	5	3	10	12	8	16	1	19	19	16
21	152	0	0	0	0	0	0	0	0	0	0	0	0	0	0	0	0	0	0	0	0	0	0	0	0	0	0	0	0	0	0	0	0	0	0	0	0	0	0	0	0	0	0	0	0	0	0	0	0
21	153	0	0	0	0	0	0	0	0	0	0	0	0	0	0	0	0	0	0	0	0	0	0	0	0	0	0	0	0	0	0	0	0	0	0	0	0	0	0	0	0	0	0	0	0	0	0	0	0
21	154	0	1	0	0	0	0	0	0	0	1	1	0	0	0	1	0	0	0	1	1	0	1	1	1	1	1	1	0	1	0	1	0	1	0	6	1	3	1	3	2	3	9	2	5	1	7	7	7
21	155	0	1	0	0	1	1	0	1	1	0	0	0	0	1	0	0	0	0	0	1	1	1	1	1	0	1	0	1	0	1	1	1	1	1	8	3	8	11	4	5	7	9	5	10	1	11	11	10
21	156	1	1	1	1	1	1	1	1	1	1	1	1	1	1	1	1	1	1	1	1	1	1	1	1	1	1	1	1	1	1	1	1	1	1	9	6	7	7	5	4	7	12	6	11	0	12	12	10
21	157	0	1	0	0	0	1	0	0	0	0	0	0	0	0	1	0	0	0	1	1	0	1	1	1	1	0	1	1	0	0	1	1	1	1	7	2	3	7	2	1	7	11	6	3	1	10	11	4
21	158	1	0	0	1	1	1	1	1	0	1	0	1	1	1	0	0	0	1	0	0	0	0	0	0	0	0	1	0	0	1	0	0	0	0	2	0	2	2	4	1	4	8	7	12	0	12	11	8
21	159	0	1	1	0	0	0	0	0	0	0	1	0	0	1	1	0	0	0	0	0	1	1	1	1	1	1	1	0	1	1	1	1	0	1	5	5	5	7	2	1	5	16	6	4	4	13	13	8
21	160	0	1	0	1	0	0	0	0	0	0	0	1	0	0	0	1	1	0	1	1	0	1	0	1	1	1	1	1	1	1	0	1	0	1	10	7	6	7	3	1	4	8	8	5	1	11	11	7
21	161	1	1	1	1	1	1	1	1	1	1	1	1	1	1	1	1	1	1	1	1	1	1	1	1	1	1	1	1	1	1	1	1	1	1	10	6	14	9	2	2	8	10	7	15	0	15	15	15
21	162	0	0	0	0	0	0	0	0	0	0	0	0	0	0	0	0	0	0	0	0	0	0	0	0	0	0	0	0	0	0	0	0	0	0	0	0	0	0	0	0	0	1	0	0	0	0	0	0
21	163	1	1	1	1	1	1	1	1	1	1	1	1	1	1	1	1	1	1	1	1	1	1	1	1	1	1	1	1	1	1	1	1	1	1	8	10	7	6	8	4	8	9	6	16	0	14	14	9
21	164	0	1	0	0	1	0	0	1	1	0	0	0	0	0	0	0	0	0	1	1	1	1	0	0	1	1	1	1	0	1	0	1	1	1	9	9	8	5	4	1	6	9	8	14	0	12	12	9
21	165	0	0	0	0	0	0	0	0	0	0	0	0	0	0	0	0	0	0	0	0	0	0	0	0	0	0	0	0	0	0	0	0	0	0	0	0	0	0	0	0	0	0	0	0	0	0	0	0
21	166	0	1	1	0	0	0	0	0	0	0	0	0	0	0	0	0	1	0	1	0	1	1	1	1	1	0	1	0	1	1	1	1	0	1	6	0	3	2	1	0	3	4	3	0	2	10	10	8
21	167	0	0	0	0	0	0	0	0	0	0	0	0	0	0	0	0	0	0	0	0	0	0	0	0	0	0	0	0	0	0	0	0	0	0	0	0	0	0	0	0	0	0	0	0	0	0	0	0
21	168	0	1	0	0	0	0	0	0	1	0	0	0	0	0	0	0	0	0	0	1	1	1	1	0	0	1	1	1	1	1	1	1	1	1	14	11	7	8	4	0	8	8	10	11	1	14	14	8
21	169	1	1	1	1	1	1	1	1	1	1	1	1	1	1	1	1	1	1	1	1	1	1	1	1	1	1	1	1	1	1	1	1	1	1	11	9	5	6	4	2	5	9	4	9	0	10	10	9
21	170	0	1	0	1	1	1	1	0	0	0	0	0	0	0	0	0	0	0	0	1	1	1	1	0	1	0	0	1	1	1	1	1	1	1	7	7	7	2	5	1	6	6	4	7	1	10	10	12
21	171	0	1	0	0	0	0	0	1	0	0	0	0	1	0	0	0	0	0	0	0	1	1	1	0	1	1	1	1	1	0	1	1	1	1	5	4	4	5	3	3	4	8	5	9	1	11	11	4
21	172	1	0	1	1	0	1	1	1	0	1	0	0	1	1	1	1	1	1	0	1	0	0	0	1	0	0	0	0	0	1	1	0	0	0	9	10	5	5	3	3	5	11	10	10	2	10	9	12
21	173	1	1	1	1	1	1	1	1	1	1	1	1	1	1	1	1	1	1	1	1	1	1	1	1	1	1	1	1	1	1	1	1	1	1	8	12	7	9	5	2	7	10	9	9	0	11	11	11
21	174	1	1	1	1	1	1	1	1	1	1	1	1	1	1	1	1	1	1	1	1	1	1	1	1	1	1	1	1	1	1	1	1	1	1	8	5	10	8	4	2	6	7	7	7	0	13	13	8
21	175	0	1	1	0	0	0	0	0	0	0	1	0	1	1	1	0	0	0	1	1	1	1	1	1	1	1	0	0	1	1	1	1	0	1	8	13	11	5	3	4	4	12	4	5	1	13	11	10
21	176	0	0	0	0	0	0	0	0	0	0	0	0	0	0	0	0	0	0	0	0	0	0	0	0	0	0	0	0	0	0	0	0	0	0	0	0	0	0	0	0	0	0	0	0	0	0	0	0
21	177	0	1	0	0	0	1	0	0	0	0	0	0	0	0	0	0	1	0	1	1	1	0	1	1	1	1	1	1	1	1	1	1	1	1	12	6	4	6	2	2	8	9	4	4	0	12	12	10
21	178	1	0	0	1	0	0	1	1	1	0	0	1	1	1	1	0	1	1	0	0	0	0	0	0	0	0	0	0	1	0	1	0	0	0	7	0	4	3	6	0	5	3	6	6	0	10	9	6
21	179	0	1	1	0	0	0	0	0	0	0	1	0	1	0	0	0	1	1	1	1	1	0	1	1	1	1	1	0	1	1	1	1	1	1	9	8	7	10	6	1	5	8	6	8	1	11	12	9
21	180	1	0	0	0	0	1	1	1	1	1	1	1	0	1	1	1	1	1	1	0	0	0	0	0	0	0	0	0	0	0	0	1	0	0	7	0	6	9	1	0	4	7	4	8	0	9	9	3
21	181	0	1	1	0	1	0	1	0	0	0	0	0	1	0	0	0	1	0	1	1	0	1	1	1	1	1	0	1	1	1	1	1	1	1	8	4	4	3	4	0	5	10	3	5	0	13	13	11
21	182	0	1	0	0	1	0	0	0	0	0	0	0	0	0	1	0	1	0	1	0	1	1	1	1	1	1	0	0	1	1	1	0	1	0	7	7	7	6	8	1	5	13	5	4	0	12	13	12
21	183	0	0	0	0	0	0	0	0	0	0	0	0	0	0	0	0	0	0	0	0	0	0	0	0	0	0	0	0	0	0	0	0	0	0	0	0	0	0	0	0	0	0	0	0	0	0	0	0
21	184	0	0	0	0	0	0	0	0	0	0	0	0	0	0	0	0	0	0	0	0	0	0	0	0	0	0	0	0	0	0	0	0	0	0	0	0	0	0	0	0	0	0	0	0	0	0	0	0
21	185	1	0	1	0	1	1	1	1	0	1	1	0	0	1	1	0	1	0	0	0	0	1	0	0	1	0	1	0	1	1	1	1	0	0	8	0	5	10	5	3	8	11	4	10	0	16	16	12
21	186	0	0	0	0	0	0	0	0	0	0	0	0	0	0	0	0	0	0	0	0	0	0	0	0	0	0	0	0	0	0	0	0	0	0	0	0	0	0	0	0	0	0	0	0	0	0	0	0
21	187	1	0	1	1	1	1	1	1	0	0	1	1	1	0	1	1	1	1	0	0	0	0	1	1	0	0	0	0	0	0	0	1	1	1	9	0	4	9	3	4	5	13	9	10	1	10	9	10
21	188	1	0	1	1	1	1	1	1	1	0	1	1	0	1	1	1	0	1	0	0	0	0	1	0	1	0	1	1	1	0	1	0	0	0	7	0	5	5	3	1	4	7	7	7	0	11	11	10
21	189	1	0	1	1	1	1	0	1	1	1	1	1	1	0	1	1	1	0	1	0	0	1	1	0	1	0	0	1	0	0	0	0	1	1	11	0	9	8	5	1	4	7	7	13	0	14	14	10
21	190	0	0	0	0	0	0	0	0	0	0	0	0	0	0	0	0	0	0	0	0	0	0	0	0	0	0	0	0	0	0	0	0	0	0	0	0	0	0	0	0	0	0	0	0	0	0	0	0
21	191	0	0	0	0	0	0	0	0	0	0	0	0	0	0	0	0	0	0	0	0	0	0	0	0	0	0	0	0	0	0	0	0	0	0	0	0	1	0	0	0	0	0	0	0	0	5	5	0
21	192	0	1	0	1	0	0	1	0	0	0	0	0	0	0	0	1	0	1	1	1	1	1	1	0	1	1	1	1	0	1	1	1	1	1	14	5	10	9	3	3	7	13	8	9	0	10	10	8
21	193	0	1	1	0	0	0	0	0	0	0	0	0	0	0	0	0	0	0	0	0	1	1	0	1	1	0	0	1	1	1	1	1	1	1	6	0	5	4	1	1	7	10	5	4	1	10	10	10
21	194	1	0	1	1	1	1	1	1	0	0	1	1	1	0	0	0	1	0	0	0	0	1	0	0	0	0	0	1	0	0	0	1	0	0	8	1	3	5	3	2	6	10	3	8	0	10	10	7
21	195	1	1	1	1	1	1	1	1	1	1	1	1	1	1	1	1	1	1	1	1	1	1	1	1	1	1	1	1	1	1	1	1	1	1	11	4	6	6	3	1	7	11	10	13	0	11	12	11
21	196	1	0	1	1	0	1	1	1	1	1	0	1	1	1	1	1	1	1	1	0	0	0	0	0	0	1	0	0	0	0	0	0	0	1	6	9	3	5	4	1	3	10	5	8	1	9	10	7
21	197	0	1	1	0	0	0	0	0	0	1	1	1	1	1	0	0	0	0	1	1	1	1	1	1	0	1	1	1	1	1	0	1	1	1	7	6	5	8	5	1	6	10	4	7	0	9	9	9
21	198	1	1	1	1	1	1	1	1	1	1	1	1	1	1	1	1	1	1	1	1	1	1	1	1	1	1	1	1	1	1	1	1	1	1	6	1	3	7	1	1	7	10	4	8	0	9	9	8
21	199	0	1	0	0	0	0	0	0	0	0	1	1	0	1	0	0	0	1	1	1	1	1	1	1	0	1	1	0	1	1	1	1	1	1	7	6	5	8	4	0	6	12	4	3	0	13	13	7
21	200	0	0	0	0	0	0	0	0	0	0	0	0	0	0	0	0	0	0	0	0	0	0	0	0	0	0	0	0	0	0	0	0	0	0	0	0	0	0	0	0	0	0	0	0	0	0	0	0
21	201	1	0	1	1	1	1	0	1	0	1	0	1	1	0	1	1	1	1	0	0	0	1	0	1	0	0	0	0	1	1	1	0	1	0	6	0	5	9	6	5	8	10	7	10	0	12	9	5
21	202	1	1	1	1	1	1	1	1	1	1	1	1	1	1	1	1	1	1	1	1	1	1	1	1	1	1	1	1	1	1	1	1	1	1	10	6	9	7	4	1	6	9	6	8	0	13	13	9
21	203	0	0	0	0	0	0	0	0	0	0	0	0	0	0	0	0	0	0	0	0	0	0	0	0	0	0	0	0	0	0	0	0	0	0	0	0	0	0	0	0	0	0	0	0	0	0	0	0
21	204	0	0	0	0	0	0	0	0	0	0	0	0	0	0	0	0	0	0	0	0	0	0	0	0	0	0	0	0	0	0	0	0	0	0	0	0	0	0	1	0	0	1	1	0	0	4	4	2
21	205	1	0	0	1	1	1	1	1	1	1	1	1	0	1	0	1	1	1	0	0	0	0	0	0	0	0	0	0	0	0	0	1	0	0	4	0	2	6	3	2	4	8	5	6	2	14	14	10
21	206	0	1	0	0	0	1	0	1	0	0	0	0	0	0	0	0	0	0	1	1	1	1	1	1	1	1	1	1	1	1	1	0	1	1	2	5	7	8	5	2	5	15	4	9	0	14	15	7
21	207	1	1	1	1	1	1	1	1	1	1	1	1	1	1	1	1	1	1	1	1	1	1	1	1	1	1	1	1	1	1	1	1	1	1	3	6	5	10	4	1	4	11	4	12	0	12	12	7
21	208	1	1	1	1	1	1	1	1	1	1	1	1	1	1	1	1	1	1	1	1	1	1	1	1	1	1	1	1	1	1	1	1	1	1	12	5	8	11	3	0	4	11	7	7	0	11	12	9
21	209	0	0	0	0	0	0	0	0	0	0	0	0	0	0	0	0	0	0	0	0	0	0	0	0	0	0	0	0	0	0	0	0	0	0	0	0	1	0	0	0	1	0	1	0	0	4	4	1
21	210	0	1	0	1	1	0	0	0	0	0	0	1	0	1	0	1	0	1	1	1	0	1	1	0	1	0	1	1	1	1	1	1	1	1	3	5	1	6	5	1	5	7	4	8	0	15	15	7
21	211	1	1	1	1	1	1	1	1	1	1	1	1	1	1	1	1	1	1	1	1	1	1	1	1	1	1	1	1	1	1	1	1	1	1	10	7	12	10	5	1	8	12	8	13	0	12	12	12
21	212	0	0	0	0	0	0	0	0	0	0	0	0	0	0	0	0	0	0	0	0	0	0	0	0	0	0	0	0	0	0	0	0	0	0	0	0	0	0	0	0	0	0	0	0	0	0	0	0
21	213	1	1	1	1	1	1	1	1	1	1	1	1	1	1	1	1	1	1	1	1	1	1	1	1	1	1	1	1	1	1	1	1	1	1	8	4	12	12	5	0	7	11	5	10	0	16	16	9
21	214	0	0	0	0	0	0	0	0	0	0	0	0	0	0	0	0	0	0	0	0	0	0	0	0	0	0	0	0	0	0	0	0	0	0	0	0	0	0	0	0	0	0	0	0	0	0	0	0
21	215	0	0	0	0	0	0	0	0	0	0	0	0	0	0	0	0	0	0	0	0	0	0	0	0	0	0	0	0	0	0	0	0	0	0	0	0	0	0	0	0	0	0	0	0	0	1	0	0
21	216	0	0	0	0	0	0	0	0	0	0	0	0	0	0	0	0	0	0	0	0	0	0	0	0	0	0	0	0	0	0	0	0	0	0	0	0	0	0	0	0	0	0	0	0	0	0	0	0
21	217	0	0	0	0	0	0	0	0	0	0	0	0	0	0	0	0	0	0	0	0	0	0	0	0	0	0	0	0	0	0	0	0	0	0	0	0	0	0	0	0	0	0	0	0	0	0	0	0
21	218	0	1	0	0	0	1	0	0	0	1	1	1	0	0	0	1	0	0	1	1	1	1	0	1	1	1	1	1	0	1	1	1	1	1	2	5	14	7	4	4	4	17	3	10	0	13	13	10
21	219	0	1	0	1	0	0	0	1	0	0	0	1	0	0	0	0	0	0	1	1	1	1	1	0	0	1	1	1	1	1	0	1	1	1	2	5	1	6	10	3	3	8	6	10	0	11	11	8
21	220	1	1	1	1	1	1	1	1	1	1	1	1	1	1	1	1	1	1	1	1	1	1	1	1	1	1	1	1	1	1	1	1	1	1	8	4	3	6	5	3	4	12	7	10	1	13	15	10
21	221	1	0	1	1	0	1	0	1	1	1	0	1	1	0	0	1	0	0	1	0	1	1	0	0	0	0	0	0	0	0	0	0	0	0	4	0	1	7	4	1	2	7	4	9	1	13	13	8
21	222	1	1	1	1	1	1	1	1	1	1	1	1	1	1	1	1	1	1	1	1	1	1	1	1	1	1	1	1	1	1	1	1	1	1	6	5	2	9	4	2	3	11	5	10	0	10	10	7
21	223	1	0	1	0	1	1	1	1	1	1	1	0	1	1	1	1	1	1	0	1	1	0	0	0	0	0	0	0	0	0	0	0	0	0	3	5	7	9	7	1	6	5	5	10	2	10	10	10
21	224	0	1	0	1	0	1	1	0	0	0	0	0	0	0	0	0	0	1	0	1	0	1	1	1	0	1	1	1	1	1	1	1	1	0	7	5	3	3	3	2	5	8	4	6	0	11	11	7
21	225	0	0	0	0	0	0	0	0	0	0	0	0	0	0	0	0	0	0	0	0	0	0	0	0	0	0	0	0	0	0	0	0	0	0	0	0	0	0	0	0	0	1	0	0	0	0	0	0
21	226	1	0	1	1	0	1	1	0	0	1	1	1	1	1	1	0	1	1	0	0	0	0	0	1	0	1	0	1	0	0	0	0	1	0	7	5	1	6	3	3	3	15	4	5	0	14	14	10
21	227	0	1	1	1	1	0	1	1	0	0	0	1	0	0	0	0	1	0	1	1	1	1	0	1	0	1	1	0	1	1	1	1	0	1	7	5	2	6	5	0	4	9	6	9	0	12	12	6
21	228	0	1	0	0	0	0	1	0	0	0	1	1	0	0	0	0	0	1	1	0	1	1	1	1	0	1	1	1	0	1	1	1	1	1	7	5	2	5	1	1	4	13	4	3	0	13	13	6
21	229	1	0	1	1	0	1	1	1	1	1	1	1	0	1	1	0	1	1	1	1	0	0	0	1	0	0	0	0	0	1	1	0	0	0	6	2	3	3	3	1	4	7	3	9	0	11	11	11
21	230	0	0	0	0	0	0	0	0	0	0	0	0	0	0	0	0	0	0	0	0	0	0	0	0	0	0	0	0	0	0	0	0	0	0	0	0	0	0	0	0	0	0	0	0	0	0	0	0
21	231	1	0	1	1	1	0	0	0	1	1	0	1	1	0	1	1	0	1	0	0	0	1	1	0	1	0	1	0	0	0	0	0	0	0	9	0	2	6	6	5	7	7	6	8	0	14	14	9
21	232	0	1	0	0	0	0	0	0	0	0	0	0	0	1	0	0	0	0	0	0	1	1	1	1	1	1	1	1	0	0	0	0	1	0	5	8	3	4	3	1	2	11	5	1	0	11	11	5
21	233	1	1	1	1	1	1	1	1	1	1	1	1	1	1	1	1	1	1	1	1	1	1	1	1	1	1	1	1	1	1	1	1	1	1	4	5	2	5	5	3	3	6	2	9	0	14	13	7
21	234	1	1	1	1	1	1	1	1	1	1	1	1	1	1	1	1	1	1	1	1	1	1	1	1	1	1	1	1	1	1	1	1	1	1	4	6	0	1	1	0	3	4	2	7	0	7	7	7
21	235	0	0	0	0	0	0	0	0	0	0	0	0	0	0	0	0	0	0	0	0	0	0	0	0	0	0	0	0	0	0	0	0	0	0	0	0	0	0	0	0	0	0	0	0	0	0	0	0
21	236	1	1	1	1	1	1	1	1	1	1	1	1	1	1	1	1	1	1	1	1	1	1	1	1	1	1	1	1	1	1	1	1	1	1	4	5	3	2	5	0	3	12	3	6	1	8	8	6
21	237	1	0	1	1	1	1	1	1	1	1	0	1	1	1	1	0	1	1	0	0	0	0	0	0	0	0	0	0	0	0	0	1	0	0	4	0	0	4	2	0	3	5	1	7	0	9	9	5
21	238	1	0	1	1	1	1	1	1	1	1	0	1	0	0	1	1	1	1	0	0	0	0	0	0	0	0	0	0	1	1	1	0	0	0	3	0	2	2	5	1	3	4	2	8	0	5	5	4
21	239	1	1	1	1	1	1	1	1	1	1	1	1	1	1	1	1	1	1	1	1	1	1	1	1	1	1	1	1	1	1	1	1	1	1	11	6	7	9	5	2	7	11	6	8	0	13	13	9
21	240	0	0	0	0	0	0	0	0	0	0	0	0	0	0	0	0	0	0	0	0	0	0	0	0	0	0	0	0	0	0	0	0	0	0	0	0	0	0	0	0	0	0	0	0	0	0	0	0
21	241	0	0	0	0	0	0	0	0	0	0	0	0	0	0	0	0	0	0	0	0	0	0	0	0	0	0	0	0	0	0	0	0	0	0	0	0	0	0	0	0	0	0	0	0	0	0	0	0
21	242	0	0	0	0	0	0	0	0	0	0	0	0	0	0	0	0	0	0	0	0	0	0	0	0	0	0	0	0	0	0	0	0	0	0	0	0	0	0	0	0	0	0	0	0	0	0	0	0
21	243	0	1	1	0	0	0	0	0	1	0	0	0	0	1	0	0	1	0	1	1	1	1	1	1	0	1	1	1	1	1	1	0	1	0	13	4	6	9	4	7	5	15	7	10	0	14	14	9
21	244	0	1	0	0	0	0	1	0	1	0	1	0	0	0	0	0	0	0	1	1	1	0	0	0	1	1	0	1	1	1	1	1	1	1	5	3	4	6	3	1	4	7	2	3	0	9	9	6
21	245	0	0	0	0	0	0	0	0	0	0	0	0	0	0	0	0	0	0	0	0	0	0	0	0	0	0	0	0	0	0	0	0	0	0	0	0	0	0	0	0	0	0	0	0	0	0	0	0
21	246	1	1	1	1	1	1	1	1	1	1	1	1	1	1	1	1	1	1	1	1	1	1	1	1	1	1	1	1	1	1	1	1	1	1	9	6	4	6	3	3	5	7	6	9	0	9	9	6
21	247	1	0	1	1	1	0	1	0	1	1	1	1	0	1	1	1	1	1	0	0	0	1	1	0	0	0	0	0	1	0	0	1	0	1	5	0	4	6	2	0	7	7	4	6	1	12	11	7
21	248	1	0	1	0	0	1	0	1	0	0	1	1	1	1	1	1	0	1	0	0	1	0	1	0	1	1	0	0	0	0	0	0	0	1	5	6	3	8	3	3	5	8	4	12	1	14	14	6
21	249	1	0	0	1	1	1	0	1	1	1	1	0	1	1	1	1	1	1	1	0	1	1	0	0	1	0	0	0	0	0	0	1	0	0	7	0	3	5	5	2	5	6	5	10	3	11	11	6
21	250	0	1	0	0	0	0	0	1	1	0	1	0	0	0	0	0	0	1	0	1	1	1	0	0	0	1	0	1	0	1	0	1	1	1	7	6	3	7	2	1	6	6	5	9	1	11	11	6
21	251	1	1	1	1	1	1	1	1	1	1	1	1	1	1	1	1	1	1	1	1	1	1	1	1	1	1	1	1	1	1	1	1	1	1	9	5	7	8	5	2	6	10	6	10	0	13	13	6
21	252	1	0	1	1	1	1	1	1	1	1	1	1	1	0	1	0	1	1	0	0	0	0	1	0	1	0	0	0	0	1	0	0	0	0	6	0	1	5	2	2	5	9	4	10	0	13	13	10
21	253	0	0	0	0	0	0	0	0	0	0	0	0	0	0	0	0	0	0	0	0	0	0	0	0	0	0	0	0	0	0	0	0	0	0	0	0	0	0	0	0	0	1	0	0	0	0	0	0
21	254	1	1	1	1	1	1	1	1	1	1	1	1	1	1	1	1	1	1	1	1	1	1	1	1	1	1	1	1	1	1	1	1	1	1	12	6	9	10	7	5	8	16	8	11	0	15	14	10
21	255	0	1	0	0	1	0	0	1	1	0	0	0	0	1	0	1	1	0	1	1	0	1	1	1	1	1	1	1	1	1	1	1	1	1	7	5	2	4	4	2	3	10	5	9	1	11	11	8
21	256	0	1	0	0	0	0	0	1	0	0	0	0	0	0	0	0	1	0	1	1	0	1	0	1	1	1	0	1	0	1	0	1	1	0	6	6	4	4	4	2	2	5	3	7	1	10	10	8
31	1	1	1	1	1	1	1	1	1	1	1	1	1	1	1	1	1	1	1	1	1	1	1	1	1	1	1	1	1	1	1	1	1	1	1	3	4	3	9	9	2	0	0	5	0	0	13	13	6
31	2	0	0	0	0	0	0	0	0	0	0	0	0	0	0	0	0	0	0	0	0	0	0	0	0	0	0	0	0	0	0	0	0	0	0	0	0	0	0	0	0	0	0	0	0	0	0	0	0
31	3	1	1	1	1	1	1	1	1	1	1	1	1	1	1	1	1	1	1	1	1	1	1	1	1	1	1	1	1	1	1	1	1	1	1	10	5	13	9	3	5	7	13	8	11	0	13	14	5
31	4	1	1	1	1	1	1	1	1	1	1	1	1	1	1	1	1	1	1	1	1	1	1	1	1	1	1	1	1	1	1	1	1	1	1	10	6	8	6	3	3	7	8	7	10	0	12	12	9
31	5	1	0	1	1	1	1	0	1	1	1	1	1	1	1	0	1	1	1	0	1	0	1	0	1	0	1	0	0	1	0	0	0	0	0	10	3	4	5	4	2	4	10	7	10	0	9	9	8
31	6	0	1	0	0	1	0	0	0	0	0	0	0	0	0	0	0	1	0	1	1	1	1	0	0	0	1	1	0	0	1	1	1	1	0	6	5	5	3	4	1	5	7	7	2	2	9	9	9
31	7	1	0	0	1	0	0	1	1	0	1	1	0	1	1	1	1	1	1	0	1	0	0	0	0	0	0	0	0	0	0	0	0	0	1	8	6	8	5	4	1	2	7	4	9	3	13	13	8
31	8	1	0	0	1	0	1	0	1	0	1	1	1	0	0	1	1	1	0	0	0	0	1	0	0	0	0	0	1	0	1	0	1	0	1	8	0	2	10	2	3	7	7	5	11	0	10	10	10
31	9	0	1	0	0	0	0	1	0	1	0	0	0	0	0	0	0	0	1	1	1	1	1	1	0	1	1	1	1	1	1	1	0	1	0	8	6	4	6	5	0	3	5	4	3	0	11	11	10
31	10	1	0	1	1	1	1	1	1	1	0	1	1	1	1	1	1	1	0	0	0	0	0	1	0	1	0	0	0	1	1	0	0	0	1	5	0	5	4	2	0	5	7	7	8	4	13	14	7
31	11	1	1	1	1	1	1	1	1	1	1	1	1	1	1	1	1	1	1	1	1	1	1	1	1	1	1	1	1	1	1	1	1	1	1	7	5	7	7	2	5	8	14	8	9	1	14	14	6
31	12	1	1	1	1	1	1	1	1	1	1	1	1	1	1	1	1	1	1	1	1	1	1	1	1	1	1	1	1	1	1	1	1	1	1	9	6	6	5	3	7	7	12	7	9	0	12	12	8
31	13	1	0	0	1	1	0	1	1	1	1	0	1	1	1	1	1	1	1	1	0	1	0	1	0	0	1	1	1	1	0	0	0	0	0	8	9	6	8	5	2	4	7	5	9	1	13	13	8
31	14	0	1	0	0	0	1	0	0	0	1	1	1	0	0	0	0	0	0	0	1	1	0	0	1	1	1	1	1	1	1	1	1	1	1	8	4	6	6	4	1	4	12	6	4	0	12	12	5
31	15	1	1	1	1	1	1	1	1	1	1	1	1	1	1	1	1	1	1	1	1	1	1	1	1	1	1	1	1	1	1	1	1	1	1	13	8	8	8	2	4	9	12	8	10	0	14	14	11
31	16	1	1	1	1	1	1	1	1	1	1	1	1	1	1	1	1	1	1	1	1	1	1	1	1	1	1	1	1	1	1	1	1	1	1	8	6	5	9	6	1	6	7	7	12	0	12	12	7
31	17	0	0	0	0	0	0	0	0	0	0	0	0	0	0	0	0	0	0	0	0	0	0	0	0	0	0	0	0	0	0	0	0	0	0	0	0	0	0	0	0	0	0	0	0	0	0	0	0
31	18	0	0	0	0	0	0	0	0	0	0	0	0	0	0	0	0	0	0	0	0	0	0	0	0	0	0	0	0	0	0	0	0	0	0	1	0	0	0	0	0	1	0	0	0	0	3	3	2
31	19	1	1	1	1	1	1	1	1	1	1	1	1	1	1	1	1	1	1	1	1	1	1	1	1	1	1	1	1	1	1	1	1	1	1	11	7	9	9	6	8	9	13	10	11	1	12	11	10
31	20	1	1	1	1	1	1	1	1	1	1	1	1	1	1	1	1	1	1	1	1	1	1	1	1	1	1	1	1	1	1	1	1	1	1	9	8	3	8	4	3	6	11	6	7	0	13	12	11
31	21	0	1	0	1	0	0	1	0	0	0	1	0	0	1	0	0	0	0	1	1	1	1	0	1	0	1	1	1	1	1	1	1	0	1	5	8	4	8	2	1	5	12	5	6	0	12	12	7
31	22	0	1	0	0	0	0	1	1	0	0	1	0	0	1	1	0	0	0	1	1	0	1	0	1	1	1	1	1	1	1	0	1	0	1	6	5	6	4	3	0	2	11	5	7	0	11	12	6
31	23	0	0	0	0	0	0	0	0	0	0	0	0	0	0	0	0	0	0	0	0	0	0	0	0	0	0	0	0	0	0	0	0	0	0	0	0	2	0	0	0	0	0	0	0	0	2	2	1
31	24	1	0	1	1	0	1	0	0	1	0	1	1	0	1	0	1	1	1	0	0	0	1	0	0	0	0	0	0	0	0	0	0	1	1	7	0	1	6	4	4	6	8	4	7	2	14	13	6
31	25	1	1	1	1	1	1	1	1	1	1	1	1	1	1	1	1	1	1	1	1	1	1	1	1	1	1	1	1	1	1	1	1	1	1	11	4	6	8	5	1	8	12	5	9	0	12	12	11
31	26	0	0	0	0	0	0	0	0	0	0	0	0	0	0	0	0	0	0	0	0	0	0	0	0	0	0	0	0	0	0	0	0	0	0	0	0	0	0	0	0	0	0	0	0	0	0	0	0
31	27	0	0	0	0	0	0	0	0	0	0	0	0	0	0	0	0	0	0	0	0	0	0	0	0	0	0	0	0	0	0	0	0	0	0	0	0	0	0	0	0	0	0	0	0	0	0	0	0
31	28	0	0	0	0	0	0	0	0	0	0	0	0	0	0	0	0	0	0	0	0	0	0	0	0	0	0	0	0	0	0	0	0	0	0	0	0	0	0	0	0	0	0	0	0	0	0	0	0
31	29	0	1	1	1	1	1	0	1	0	0	0	0	0	1	0	1	0	0	1	1	1	0	1	1	1	1	1	1	1	1	1	0	1	1	9	5	1	7	2	2	7	11	7	8	2	12	12	10
31	30	1	0	1	1	1	1	1	1	1	1	1	1	1	1	1	0	1	1	0	0	0	0	0	1	0	1	0	0	1	0	0	0	1	0	8	9	4	8	4	3	5	12	7	8	0	14	14	8
31	31	0	1	0	0	0	0	0	0	0	0	0	0	0	1	0	0	0	1	1	1	1	1	1	1	1	0	1	1	1	0	1	1	0	1	9	5	5	6	4	1	6	10	7	4	0	12	11	5
31	32	1	1	1	1	1	1	1	1	1	1	1	1	1	1	1	1	1	1	1	1	1	1	1	1	1	1	1	1	1	1	1	1	1	1	8	8	5	9	6	2	7	9	9	13	0	13	14	9
31	33	1	1	1	1	1	1	1	1	1	1	1	1	1	1	1	1	1	1	1	1	1	1	1	1	1	1	1	1	1	1	1	1	1	1	6	5	6	8	2	2	5	9	4	12	0	15	15	4
31	34	1	0	1	1	1	1	1	1	1	1	1	1	0	1	1	1	1	1	0	0	0	0	0	1	1	0	1	0	0	0	0	0	0	0	5	0	3	4	4	1	4	10	5	9	0	13	13	11
31	35	1	0	1	0	1	1	1	1	1	1	1	0	0	1	1	0	0	1	0	0	0	0	0	0	0	0	0	0	0	0	0	1	0	0	3	0	2	3	2	1	3	6	6	10	1	12	13	12
31	36	1	1	1	1	1	1	1	1	1	1	1	1	1	1	1	1	1	1	1	1	1	1	1	1	1	1	1	1	1	1	1	1	1	1	8	6	4	8	6	4	8	11	5	9	1	14	14	10
31	37	1	0	1	1	1	0	1	1	1	1	1	0	1	1	1	0	1	0	1	0	0	0	1	0	0	1	0	0	0	0	0	0	0	1	11	9	1	6	6	1	2	5	5	11	1	12	11	9
31	38	0	0	0	0	0	0	0	0	0	0	0	0	0	0	0	0	0	0	0	0	0	0	0	0	0	0	0	0	0	0	0	0	0	0	0	0	0	0	0	0	0	0	0	0	0	0	0	0
31	39	0	0	0	0	0	0	0	0	0	0	0	0	0	0	0	0	0	0	0	0	0	0	0	0	0	0	0	0	0	0	0	0	0	0	0	0	0	0	0	0	0	0	0	0	0	0	0	0
31	40	0	0	0	0	0	0	0	0	0	0	0	0	0	0	0	0	0	0	0	0	0	0	0	0	0	0	0	0	0	0	0	0	0	0	0	0	0	0	0	0	0	0	0	0	0	0	0	0
31	41	0	1	0	0	1	0	0	0	0	0	0	0	0	0	0	0	0	0	1	1	1	1	1	1	0	1	1	0	1	1	1	1	1	1	5	5	0	6	6	2	4	8	6	4	2	11	11	9
31	42	1	0	1	1	1	1	1	1	0	1	1	1	1	1	1	1	1	1	0	1	0	0	0	0	0	0	1	0	1	0	0	0	0	0	6	4	6	4	4	0	4	4	6	8	0	13	13	6
31	43	1	1	1	1	1	1	1	1	1	1	1	1	1	1	1	1	1	1	1	1	1	1	1	1	1	1	1	1	1	1	1	1	1	1	6	4	3	5	5	2	9	9	6	11	0	12	12	9
31	44	0	1	0	0	0	0	1	0	0	0	0	0	0	0	0	0	1	0	1	0	1	0	1	0	1	1	1	1	1	1	1	1	1	1	10	7	4	8	2	3	5	3	4	5	0	12	12	9
31	45	1	0	1	0	1	1	1	0	1	1	1	1	0	0	1	0	1	1	0	0	1	0	1	0	1	0	0	0	0	0	0	0	0	0	7	0	6	5	2	1	2	7	5	2	0	10	10	8
31	46	1	1	1	1	1	1	1	1	1	1	1	1	1	1	1	1	1	1	1	1	1	1	1	1	1	1	1	1	1	1	1	1	1	1	9	1	7	6	4	2	7	9	6	11	0	12	12	8
31	47	1	1	1	1	1	1	1	1	1	1	1	1	1	1	1	1	1	1	1	1	1	1	1	1	1	1	1	1	1	1	1	1	1	1	10	5	3	7	4	1	7	12	6	11	1	10	10	8
31	48	0	0	0	0	0	0	0	0	0	0	0	0	0	0	0	0	0	0	0	0	0	0	0	0	0	0	0	0	0	0	0	0	0	0	0	0	0	0	0	0	0	1	0	0	0	0	0	0
31	49	0	1	0	0	0	0	0	0	0	0	1	0	0	0	0	0	0	0	0	1	1	0	1	1	1	1	1	1	1	1	1	1	1	1	11	6	5	11	4	1	8	12	4	5	1	10	11	12
31	50	1	1	1	1	1	1	1	1	1	1	1	1	1	1	1	1	1	1	1	1	1	1	1	1	1	1	1	1	1	1	1	1	1	1	8	4	6	4	5	2	6	12	7	9	0	15	15	7
31	51	0	1	0	0	1	0	1	0	1	0	0	0	0	0	1	0	0	0	1	1	1	1	1	0	1	1	1	0	0	1	1	0	1	1	8	5	6	7	2	0	5	3	9	4	2	15	14	6
31	52	1	0	1	1	1	1	1	1	1	0	0	0	1	0	1	0	0	1	0	0	1	1	0	0	0	0	0	1	0	0	1	0	0	0	6	0	4	6	4	2	8	3	8	9	0	12	12	9
31	53	1	0	1	1	1	1	1	1	1	1	1	1	1	1	1	1	0	0	1	1	1	1	0	0	0	1	0	1	0	1	0	0	0	0	10	6	6	6	6	3	5	7	5	10	0	15	15	9
31	54	0	0	0	0	0	0	0	0	0	0	0	0	0	0	0	0	0	0	0	0	0	0	0	0	0	0	0	0	0	0	0	0	0	0	0	0	0	0	0	0	0	0	0	0	0	0	0	0
31	55	1	0	1	0	0	1	1	1	1	1	1	1	1	1	1	1	1	1	0	0	1	0	0	0	0	0	0	0	0	0	0	0	0	0	8	0	3	10	7	3	4	13	7	9	1	14	14	8
31	56	1	1	1	1	1	1	1	1	1	1	1	1	1	1	1	1	1	1	1	1	1	1	1	1	1	1	1	1	1	1	1	1	1	1	8	6	5	14	5	2	7	11	3	8	0	13	13	8
31	57	0	0	0	0	0	0	0	0	0	0	0	0	0	0	0	0	0	0	0	0	0	0	0	0	0	0	0	0	0	0	0	0	0	0	0	0	0	0	0	0	0	0	0	0	0	0	0	0
31	58	1	1	1	1	1	1	1	1	1	1	1	1	1	1	1	1	1	1	1	1	1	1	1	1	1	1	1	1	1	1	1	1	1	1	9	6	8	6	7	4	10	13	7	11	0	16	16	10
31	59	0	0	0	0	0	0	0	0	0	0	0	0	0	0	0	0	0	0	0	0	0	0	0	0	0	0	0	0	0	0	0	0	0	0	0	0	0	0	0	0	0	0	0	0	0	0	0	0
31	60	1	1	1	1	1	1	1	1	1	1	1	1	1	1	1	1	1	1	1	1	1	1	1	1	1	1	1	1	1	1	1	1	1	1	11	7	8	12	6	5	7	12	3	6	0	13	13	8
31	61	1	0	1	1	0	1	1	1	1	0	1	1	1	0	1	1	1	0	0	1	1	0	0	0	1	0	0	0	0	0	0	0	0	0	7	6	6	4	3	2	5	3	6	10	3	12	12	9
31	62	1	0	0	0	0	1	1	1	1	1	1	1	0	0	1	1	1	1	0	0	0	0	1	0	1	1	0	0	0	0	0	0	1	0	8	9	3	7	2	2	3	7	6	9	0	12	11	8
31	63	0	1	0	0	0	0	0	0	0	0	1	1	0	0	0	1	0	0	1	0	1	1	1	1	1	1	1	1	0	1	1	1	0	1	4	5	2	3	0	1	3	9	2	2	0	3	3	3
31	64	1	0	1	1	1	1	1	1	1	0	1	1	1	0	1	1	1	0	0	0	0	0	0	0	1	0	0	1	0	0	0	0	0	1	4	0	1	4	1	0	4	3	2	6	0	9	8	3
31	65	1	0	1	1	1	1	1	1	0	1	0	1	1	0	0	0	0	1	0	0	0	0	1	0	0	0	0	1	1	0	0	0	0	1	4	0	2	6	4	2	3	9	6	8	0	13	13	8
31	66	0	1	0	0	0	0	1	0	1	0	0	0	0	0	0	0	1	1	0	0	1	1	1	1	0	0	1	0	1	1	0	1	1	1	7	0	3	6	4	2	6	9	7	5	3	13	12	7
31	67	0	1	0	1	0	0	0	0	0	0	1	1	1	0	0	0	1	0	1	1	1	1	1	1	1	1	0	0	1	0	1	0	1	1	7	5	4	9	5	2	5	11	7	5	1	8	8	6
31	68	1	0	1	1	0	1	1	0	1	1	0	1	1	1	1	1	1	0	1	0	1	1	1	0	0	0	0	1	0	0	1	0	0	0	9	0	2	9	5	5	6	5	6	6	0	12	13	7
31	69	0	0	0	0	0	0	0	0	0	0	0	0	0	0	0	0	0	0	0	0	0	0	0	0	0	0	0	0	0	0	0	0	0	0	0	0	0	0	0	0	0	0	0	0	0	0	0	0
31	70	0	1	0	1	0	0	0	0	1	1	0	1	0	0	0	0	0	0	0	1	1	1	1	0	1	1	0	1	1	0	1	0	1	1	9	4	4	7	7	3	9	4	7	3	1	12	12	10
31	71	1	0	1	1	0	1	1	0	1	0	1	0	0	0	1	1	1	1	0	1	0	0	0	0	0	0	0	0	0	0	0	0	0	0	5	7	2	4	3	0	3	7	3	5	4	8	8	6
31	72	0	1	1	0	1	1	0	1	0	0	1	0	1	0	0	0	0	0	1	1	1	1	1	0	1	1	1	1	0	1	0	1	1	0	11	6	5	5	6	3	2	8	5	8	1	10	10	9
31	73	0	0	0	0	0	0	0	0	0	0	0	0	0	0	0	0	0	0	0	0	0	0	0	0	0	0	0	0	0	0	0	0	0	0	0	0	0	0	0	0	0	0	0	0	0	0	0	0
31	74	0	1	0	0	0	1	0	0	1	0	0	1	0	0	0	0	0	0	1	1	0	1	1	1	1	1	1	1	1	1	1	1	1	0	5	3	0	6	3	1	3	9	3	2	0	7	7	4
31	75	1	1	1	1	1	1	1	1	1	1	1	1	1	1	1	1	1	1	1	1	1	1	1	1	1	1	1	1	1	1	1	1	1	1	9	4	8	9	2	3	7	14	8	9	0	10	9	8
31	76	0	0	0	0	0	0	0	0	0	0	0	0	0	0	0	0	0	0	0	0	0	0	0	0	0	0	0	0	0	0	0	0	0	0	0	0	0	0	0	0	0	1	0	0	0	0	0	0
31	77	0	1	0	0	0	0	1	1	0	0	0	0	0	0	0	0	1	0	1	1	1	1	1	1	1	1	0	1	1	1	1	0	0	0	8	2	0	9	4	2	4	7	8	9	0	12	13	11
31	78	0	0	0	0	0	0	0	0	0	0	0	0	0	0	0	0	0	0	0	0	0	0	0	0	0	0	0	0	0	0	0	0	0	0	0	0	0	0	0	0	0	0	0	0	0	0	0	0
31	79	1	1	1	1	1	1	1	1	1	1	1	1	1	1	1	1	1	1	1	1	1	1	1	1	1	1	1	1	1	1	1	1	1	1	12	5	11	10	4	5	8	9	7	11	0	11	11	9
31	80	1	1	1	1	1	1	1	1	1	1	1	1	1	1	1	1	1	1	1	1	1	1	1	1	1	1	1	1	1	1	1	1	1	1	5	5	3	4	1	2	3	10	5	5	0	15	14	7
31	81	0	0	0	0	0	0	0	0	0	0	0	0	0	0	0	0	0	0	0	0	0	0	0	0	0	0	0	0	0	0	0	0	0	0	0	0	0	0	0	0	0	0	0	0	0	0	0	0
31	82	1	1	1	1	1	1	1	1	1	1	1	1	1	1	1	1	1	1	1	1	1	1	1	1	1	1	1	1	1	1	1	1	1	1	9	8	7	11	4	4	10	13	10	12	0	13	13	11
31	83	0	0	0	0	0	0	0	0	0	0	0	0	0	0	0	0	0	0	0	0	0	0	0	0	0	0	0	0	0	0	0	0	0	0	0	0	0	0	0	0	0	0	0	0	0	0	0	0
31	84	1	0	1	1	1	0	1	0	1	0	1	0	1	0	1	1	1	1	0	0	0	0	1	1	0	0	0	0	0	0	0	1	1	0	8	0	5	6	4	3	5	12	5	4	4	11	11	10
31	85	1	0	1	1	1	1	0	1	1	1	1	0	1	1	1	1	1	1	0	0	0	0	0	0	0	0	0	0	1	1	0	1	0	0	7	0	3	3	4	2	5	5	6	9	4	9	9	9
31	86	1	0	1	1	1	1	0	0	0	0	0	1	1	1	1	0	1	1	0	0	1	0	0	0	0	1	1	1	1	0	1	0	0	0	8	9	5	6	2	0	5	5	2	2	0	11	11	3
31	87	0	0	0	0	0	0	0	0	0	0	0	0	0	0	0	0	0	0	0	0	0	0	0	0	0	0	0	0	0	0	0	0	0	0	0	0	0	0	0	0	0	0	0	0	0	0	0	0
31	88	1	0	1	1	0	1	0	1	1	0	1	1	1	1	0	1	1	1	1	0	0	0	0	0	0	1	0	1	0	0	1	0	0	0	8	8	6	6	4	2	8	9	7	11	1	11	11	9
31	89	0	0	0	0	0	0	0	0	0	0	0	0	0	0	0	0	0	0	0	0	0	0	0	0	0	0	0	0	0	0	0	0	0	0	0	0	0	0	0	0	0	0	0	0	0	0	0	0
31	90	0	1	1	0	0	1	0	0	0	0	0	1	0	0	0	1	0	0	0	1	0	1	1	1	1	0	1	1	1	1	0	1	0	0	9	8	8	4	5	5	6	11	5	4	0	14	14	9
31	91	0	0	0	0	0	0	0	0	0	0	0	0	0	0	0	0	0	0	0	0	0	0	0	0	0	0	0	0	0	0	0	0	0	0	0	0	0	0	0	0	0	0	0	0	0	0	0	0
31	92	1	1	1	1	1	1	1	1	1	1	1	1	1	1	1	1	1	1	1	1	1	1	1	1	1	1	1	1	1	1	1	1	1	1	12	5	6	7	5	3	9	14	6	10	0	13	13	10
31	93	0	0	0	0	0	0	0	0	0	0	0	0	0	0	0	0	0	0	0	0	0	0	0	0	0	0	0	0	0	0	0	0	0	0	0	0	0	0	0	0	0	0	0	0	0	0	0	0
31	94	1	0	0	0	1	1	1	1	1	0	0	1	1	1	1	1	1	1	0	0	0	0	0	0	0	0	0	1	0	1	0	0	0	0	6	0	3	3	5	3	3	4	7	8	1	10	10	8
31	95	0	1	0	0	0	0	0	1	0	0	0	0	1	0	0	0	0	0	1	1	1	1	1	1	1	1	1	1	1	1	1	0	1	1	10	7	5	6	4	3	5	12	6	8	1	10	9	8
31	96	1	0	1	1	1	0	1	0	1	1	1	1	1	1	1	1	1	1	0	1	0	0	1	0	0	1	0	0	0	0	0	0	0	0	6	6	2	5	3	1	6	5	2	6	0	9	9	8
31	97	1	0	0	1	1	1	1	1	0	1	1	1	1	0	1	1	1	1	0	1	0	0	1	0	0	0	0	0	0	1	0	0	0	0	8	6	2	7	2	1	3	5	6	11	0	13	13	7
31	98	1	0	1	1	0	1	1	0	1	1	1	1	1	0	0	0	1	1	1	0	0	1	1	0	0	0	0	0	0	0	0	0	1	0	5	1	3	8	0	0	2	6	5	5	0	10	10	4
31	99	1	1	1	1	1	1	1	1	1	1	1	1	1	1	1	1	1	1	1	1	1	1	1	1	1	1	1	1	1	1	1	1	1	1	9	6	6	9	3	1	7	13	7	7	0	9	8	9
31	100	0	0	0	0	0	0	0	0	0	0	0	0	0	0	0	0	0	0	0	0	0	0	0	0	0	0	0	0	0	0	0	0	0	0	0	0	0	0	0	0	0	0	0	0	0	0	0	0
31	101	1	0	1	0	1	1	1	1	1	1	1	1	1	1	1	1	1	1	0	0	0	1	0	1	1	0	0	0	1	0	0	0	0	0	7	0	3	7	2	2	4	8	7	8	2	12	12	9
31	102	0	1	0	0	0	0	0	0	0	1	0	1	0	1	1	0	0	0	0	1	1	1	1	1	1	0	1	1	0	0	1	1	0	1	5	4	2	6	3	1	2	11	2	3	0	10	10	3
31	103	0	0	0	0	0	0	0	0	0	0	0	0	0	0	0	0	0	0	0	0	0	0	0	0	0	0	0	0	0	0	0	0	0	0	0	0	0	0	0	0	0	0	0	0	0	0	0	0
31	104	0	0	0	0	0	0	0	0	0	0	0	0	0	0	0	0	0	0	0	0	0	0	0	0	0	0	0	0	0	0	0	0	0	0	0	0	0	0	0	0	0	0	0	0	0	0	0	0
31	105	0	0	0	0	0	0	0	0	0	0	0	0	0	0	0	0	0	0	0	0	0	0	0	0	0	0	0	0	0	0	0	0	0	0	0	0	0	0	0	0	0	0	0	0	0	0	0	0
31	106	0	0	0	0	0	0	0	0	0	0	0	0	0	0	0	0	0	0	0	0	0	0	0	0	0	0	0	0	0	0	0	0	0	0	0	0	0	0	0	0	0	0	0	0	0	1	1	0
31	107	1	0	1	0	1	1	1	1	1	1	1	1	1	1	1	1	1	0	0	0	1	0	0	0	1	0	1	0	1	1	1	1	0	0	3	0	1	3	2	1	5	5	3	7	0	5	5	2
31	108	1	0	1	1	1	1	1	1	1	0	1	1	0	1	1	1	1	1	0	0	0	0	1	1	0	0	0	0	0	0	1	1	0	1	9	0	4	8	3	3	5	13	6	9	2	15	15	8
31	109	0	1	0	1	0	1	0	0	0	0	0	0	0	1	1	0	0	0	1	1	1	0	0	0	1	1	0	1	1	0	1	1	0	0	7	3	4	8	3	3	6	8	5	3	0	12	12	3
31	110	0	0	0	0	0	0	0	0	0	0	0	0	0	0	0	0	0	0	0	0	0	0	0	0	0	0	0	0	0	0	0	0	0	0	0	0	0	0	0	0	0	0	0	0	0	0	0	0
31	111	1	1	1	1	1	1	1	1	1	1	1	1	1	1	1	1	1	1	1	1	1	1	1	1	1	1	1	1	1	1	1	1	1	1	8	5	4	6	2	3	6	8	7	11	0	12	12	9
31	112	1	1	1	1	1	1	1	1	1	1	1	1	1	1	1	1	1	1	1	1	1	1	1	1	1	1	1	1	1	1	1	1	1	1	9	6	4	5	3	1	10	12	4	10	0	8	8	7
31	113	0	0	0	0	0	0	0	0	0	0	0	0	0	0	0	0	0	0	0	0	0	0	0	0	0	0	0	0	0	0	0	0	0	0	0	0	1	0	0	0	0	1	0	0	0	0	0	0
31	114	1	1	1	1	1	1	1	1	1	1	1	1	1	1	1	1	1	1	1	1	1	1	1	1	1	1	1	1	1	1	1	1	1	1	12	5	4	9	3	3	11	11	11	11	0	15	14	10
31	115	0	1	1	0	0	1	0	0	1	1	0	0	0	0	0	0	0	1	1	0	1	1	1	1	1	1	1	1	1	0	1	1	1	1	3	7	5	7	3	1	4	9	3	3	0	15	15	7
31	116	0	1	0	0	0	0	0	0	0	1	0	0	0	1	1	0	0	1	1	1	0	0	0	1	1	1	1	1	1	1	1	1	1	1	10	4	1	8	2	2	3	7	5	3	0	12	12	2
31	117	0	1	0	0	0	1	0	0	1	0	0	1	0	1	0	1	0	1	1	1	1	1	1	1	1	0	1	1	1	0	0	1	1	1	7	5	4	6	7	2	4	6	9	7	1	11	11	6
31	118	0	0	0	0	0	0	0	0	0	0	0	0	0	0	0	0	0	0	0	0	0	0	0	0	0	0	0	0	0	0	0	0	0	0	0	0	1	0	0	0	0	0	0	0	0	0	0	0
31	119	1	1	1	1	1	1	1	1	1	1	1	1	1	1	1	1	1	1	1	1	1	1	1	1	1	1	1	1	1	1	1	1	1	1	3	6	1	4	2	1	2	5	5	7	0	7	7	4
31	120	1	0	1	0	1	1	0	1	1	1	1	1	1	1	1	1	1	1	1	0	1	1	1	1	0	0	0	0	0	0	0	0	0	0	5	0	4	8	4	2	7	8	8	13	0	11	11	10
31	121	0	1	0	0	1	0	0	0	0	0	1	0	1	0	0	0	0	0	0	1	1	1	1	1	1	1	0	1	1	1	0	1	0	1	8	6	5	7	5	0	5	5	3	4	0	10	10	7
31	122	1	1	1	1	1	1	1	1	1	1	1	1	1	1	1	1	1	1	1	1	1	1	1	1	1	1	1	1	1	1	1	1	1	1	10	5	8	9	3	1	5	9	9	10	0	15	15	9
31	123	1	1	1	1	1	1	1	1	1	1	1	1	1	1	1	1	1	1	1	1	1	1	1	1	1	1	1	1	1	1	1	1	1	1	8	6	6	6	6	3	5	8	7	11	0	11	11	8
31	124	1	0	1	0	1	0	1	1	1	1	1	1	0	1	0	0	1	0	1	0	0	0	1	1	1	0	1	0	1	0	0	0	0	0	5	0	2	5	4	1	2	10	4	9	0	12	12	7
31	125	1	0	1	0	0	0	1	1	1	1	0	1	1	0	1	1	0	1	1	0	0	0	0	0	1	0	0	1	0	0	1	0	0	0	6	0	0	7	3	0	4	2	6	12	0	11	11	5
31	126	0	0	0	0	0	0	0	0	0	0	0	0	0	0	0	0	0	0	0	0	0	0	0	0	0	0	0	0	0	0	0	0	0	0	0	0	0	0	0	0	0	0	0	0	0	0	0	0
31	127	1	1	1	1	1	1	1	1	1	1	1	1	1	1	1	1	1	1	1	1	1	1	1	1	1	1	1	1	1	1	1	1	1	1	13	5	10	11	4	7	8	11	9	12	0	9	9	9
31	128	1	0	1	0	1	1	0	1	1	0	1	1	1	1	0	1	1	1	1	0	0	0	0	0	0	0	0	1	0	0	0	1	0	0	5	0	2	2	0	2	3	2	3	8	0	11	11	5
31	129	0	0	0	0	0	0	0	0	0	0	0	0	0	0	0	0	0	0	0	0	0	0	0	0	0	0	0	0	0	0	0	0	0	0	0	0	0	0	0	0	0	0	0	0	0	0	0	0
31	130	0	0	0	0	0	0	0	0	0	0	0	0	0	0	0	0	0	0	0	0	0	0	0	0	0	0	0	0	0	0	0	0	0	0	0	0	0	0	0	0	0	0	0	0	0	0	0	0
31	131	0	1	0	0	0	1	0	1	0	0	0	0	0	0	1	0	0	0	1	1	0	1	0	1	1	1	0	1	1	1	1	1	1	0	5	5	4	4	1	0	4	10	2	9	1	9	8	5
31	132	1	0	1	1	1	1	1	1	1	1	1	1	0	1	0	1	0	1	0	0	1	0	0	0	0	0	1	0	0	1	1	1	1	0	4	0	1	3	2	0	3	4	3	11	0	7	7	5
31	133	0	0	0	0	0	0	0	0	0	0	0	0	0	0	0	0	0	0	0	0	0	0	0	0	0	0	0	0	0	0	0	0	0	0	0	0	1	0	0	0	1	1	0	0	0	1	1	0
31	134	1	0	0	0	1	1	0	1	0	0	0	0	0	1	1	1	0	1	0	0	0	1	0	0	0	1	1	1	0	0	0	1	0	0	3	8	1	2	0	1	2	4	2	10	0	4	4	4
31	135	0	0	0	0	0	0	0	0	0	0	0	0	0	0	0	0	0	0	0	0	0	0	0	0	0	0	0	0	0	0	0	0	0	0	1	0	1	0	0	0	0	0	0	0	0	1	1	0
31	136	1	0	1	1	1	1	1	1	1	1	1	0	1	0	1	1	1	1	0	0	0	0	0	1	0	1	0	0	0	0	0	0	0	0	6	10	5	9	8	4	7	15	6	12	5	13	13	12
31	137	0	0	0	0	0	0	0	0	0	0	0	0	0	0	0	0	0	0	0	0	0	0	0	0	0	0	0	0	0	0	0	0	0	0	1	0	0	0	0	0	0	0	0	0	0	0	0	0
31	138	1	0	1	1	0	1	1	1	1	1	1	0	1	0	1	0	0	1	0	0	0	1	1	0	0	1	0	0	1	0	0	1	0	0	3	0	1	2	2	1	2	4	1	7	1	6	6	5
31	139	0	1	0	0	1	1	1	1	0	0	0	0	1	0	0	1	0	0	0	1	1	1	1	1	1	1	0	1	1	1	1	0	1	0	10	5	7	7	2	2	5	11	4	8	1	10	10	6
31	140	0	0	0	0	0	0	0	0	0	0	0	0	0	0	0	0	0	0	0	0	0	0	0	0	0	0	0	0	0	0	0	0	0	0	0	0	0	0	0	0	0	0	0	0	0	0	0	0
31	141	1	0	1	1	1	1	0	0	1	1	1	1	1	1	1	1	1	1	0	0	0	0	0	0	0	0	1	1	0	1	0	1	0	0	1	0	0	2	2	0	2	2	1	1	0	7	7	5
31	142	0	1	1	1	0	1	1	0	0	0	0	0	0	0	0	0	0	1	1	1	1	0	1	1	1	1	1	1	0	0	0	1	1	1	9	7	5	8	3	2	5	13	6	5	1	14	14	9
31	143	0	0	0	0	0	0	0	0	0	0	0	0	0	0	0	0	0	0	0	0	0	0	0	0	0	0	0	0	0	0	0	0	0	0	0	0	0	0	0	0	0	0	0	0	0	0	0	0
31	144	1	0	1	1	1	1	0	1	1	1	1	1	1	1	1	1	1	1	1	1	1	1	1	0	0	0	0	1	0	1	0	0	0	0	5	7	2	4	6	1	7	6	3	9	0	9	9	6
31	145	1	0	1	1	1	1	0	0	1	1	1	1	1	0	1	1	1	1	0	0	0	0	0	0	0	0	0	0	1	1	0	0	0	1	7	0	2	8	2	4	5	6	2	7	0	11	10	6
31	146	0	1	0	0	0	0	1	0	0	0	0	1	1	0	0	0	0	0	1	1	0	1	1	1	1	0	1	1	0	1	1	1	0	1	6	6	2	1	4	2	3	9	5	5	0	10	10	8
31	147	1	0	0	1	1	0	0	1	0	1	1	1	0	0	1	1	1	1	0	0	0	0	0	0	0	1	0	0	1	0	0	1	0	0	3	8	2	3	4	3	5	5	5	11	1	9	9	5
31	148	0	1	0	0	0	0	0	1	0	1	0	0	0	0	0	0	1	0	0	0	0	1	0	1	1	1	1	1	0	1	1	1	1	1	5	7	3	4	2	1	4	8	5	9	0	8	8	5
31	149	0	1	0	0	1	0	0	0	0	0	0	0	1	1	0	0	0	0	1	1	0	1	0	1	1	1	1	1	0	1	1	1	1	1	7	4	2	4	3	1	4	9	7	4	0	10	10	8
31	150	0	0	0	0	0	0	0	0	0	0	0	0	0	0	0	0	0	0	0	0	0	0	0	0	0	0	0	0	0	0	0	0	0	0	0	0	0	0	0	0	0	1	0	0	0	0	0	0
31	151	1	1	1	1	1	1	1	1	1	1	1	1	1	1	1	1	1	1	1	1	1	1	1	1	1	1	1	1	1	1	1	1	1	1	13	6	6	9	6	5	9	9	9	13	0	10	10	11
31	152	0	0	0	0	0	0	0	0	0	0	0	0	0	0	0	0	0	0	0	0	0	0	0	0	0	0	0	0	0	0	0	0	0	0	0	0	0	0	0	0	0	0	0	0	0	0	0	0
31	153	0	0	0	0	0	0	0	0	0	0	0	0	0	0	0	0	0	0	0	0	0	0	0	0	0	0	0	0	0	0	0	0	0	0	0	0	0	0	0	0	0	0	0	0	0	0	0	0
31	154	0	1	0	0	0	0	0	0	0	1	1	0	0	0	1	0	0	0	1	1	0	1	1	1	1	1	1	0	1	0	1	0	1	0	6	5	5	4	2	2	3	9	2	3	3	5	6	5
31	155	0	1	0	0	1	1	0	1	1	0	0	0	0	1	0	0	0	0	0	1	1	1	1	1	0	1	0	1	0	1	1	1	1	1	6	4	6	4	5	2	2	4	5	8	0	10	10	10
31	156	1	1	1	1	1	1	1	1	1	1	1	1	1	1	1	1	1	1	1	1	1	1	1	1	1	1	1	1	1	1	1	1	1	1	9	4	10	8	3	5	7	5	6	9	0	10	10	9
31	157	0	1	0	0	0	1	0	0	0	0	0	0	0	0	1	0	0	0	1	1	0	1	1	1	1	0	1	1	0	0	1	1	1	1	7	5	4	3	1	0	4	6	2	3	0	11	11	5
31	158	1	0	0	1	1	1	1	1	0	1	0	1	1	1	0	0	0	1	0	0	0	0	0	0	0	0	1	0	0	1	0	0	0	0	5	0	5	6	5	3	6	4	6	12	0	11	11	9
31	159	0	1	1	0	0	0	0	0	0	0	1	0	0	1	1	0	0	0	0	0	1	1	1	1	1	1	1	0	1	1	1	1	0	1	6	10	3	3	3	2	4	10	4	4	1	11	11	5
31	160	0	1	0	1	0	0	0	0	0	0	0	1	0	0	0	1	1	0	1	1	0	1	0	1	1	1	1	1	1	1	0	1	0	1	8	6	5	2	6	1	5	8	4	7	0	11	10	5
31	161	1	1	1	1	1	1	1	1	1	1	1	1	1	1	1	1	1	1	1	1	1	1	1	1	1	1	1	1	1	1	1	1	1	1	10	6	5	5	2	1	8	11	8	8	0	11	11	9
31	162	0	0	0	0	0	0	0	0	0	0	0	0	0	0	0	0	0	0	0	0	0	0	0	0	0	0	0	0	0	0	0	0	0	0	0	0	0	0	0	0	0	1	0	0	0	0	0	0
31	163	1	1	1	1	1	1	1	1	1	1	1	1	1	1	1	1	1	1	1	1	1	1	1	1	1	1	1	1	1	1	1	1	1	1	5	5	3	6	4	1	3	10	6	10	0	8	8	4
31	164	0	1	0	0	1	0	0	1	1	0	0	0	0	0	0	0	0	0	1	1	1	1	0	0	1	1	1	1	0	1	0	1	1	1	10	6	4	6	4	3	4	7	5	10	3	11	9	8
31	165	0	0	0	0	0	0	0	0	0	0	0	0	0	0	0	0	0	0	0	0	0	0	0	0	0	0	0	0	0	0	0	0	0	0	0	0	0	0	0	0	0	0	0	0	0	0	0	0
31	166	0	1	1	0	0	0	0	0	0	0	0	0	0	0	0	0	1	0	1	0	1	1	1	1	1	0	1	0	1	1	1	1	0	1	2	0	1	1	0	0	4	7	1	2	2	3	3	5
31	167	0	0	0	0	0	0	0	0	0	0	0	0	0	0	0	0	0	0	0	0	0	0	0	0	0	0	0	0	0	0	0	0	0	0	0	0	0	0	0	0	0	0	0	0	0	0	0	0
31	168	0	1	0	0	0	0	0	0	1	0	0	0	0	0	0	0	0	0	0	1	1	1	1	0	0	1	1	1	1	1	1	1	1	1	9	5	10	9	4	6	7	7	4	7	1	11	11	8
31	169	1	1	1	1	1	1	1	1	1	1	1	1	1	1	1	1	1	1	1	1	1	1	1	1	1	1	1	1	1	1	1	1	1	1	8	1	7	6	3	3	5	13	7	10	0	11	11	8
31	170	0	1	0	1	1	1	1	0	0	0	0	0	0	0	0	0	0	0	0	1	1	1	1	0	1	0	0	1	1	1	1	1	1	1	4	6	5	6	3	2	4	5	6	5	0	11	11	9
31	171	0	1	0	0	0	0	0	1	0	0	0	0	1	0	0	0	0	0	0	0	1	1	1	0	1	1	1	1	1	0	1	1	1	1	4	6	5	3	1	1	3	3	6	9	1	11	11	9
31	172	1	0	1	1	0	1	1	1	0	1	0	0	1	1	1	1	1	1	0	1	0	0	0	1	0	0	0	0	0	1	1	0	0	0	5	5	8	8	2	2	5	7	6	8	2	11	11	7
31	173	1	1	1	1	1	1	1	1	1	1	1	1	1	1	1	1	1	1	1	1	1	1	1	1	1	1	1	1	1	1	1	1	1	1	13	7	4	8	5	2	9	6	8	8	0	12	12	9
31	174	1	1	1	1	1	1	1	1	1	1	1	1	1	1	1	1	1	1	1	1	1	1	1	1	1	1	1	1	1	1	1	1	1	1	7	6	5	6	3	2	2	6	4	10	0	10	9	4
31	175	0	1	1	0	0	0	0	0	0	0	1	0	1	1	1	0	0	0	1	1	1	1	1	1	1	1	0	0	1	1	1	1	0	1	9	6	7	7	1	0	3	10	5	5	2	11	11	9
31	176	0	0	0	0	0	0	0	0	0	0	0	0	0	0	0	0	0	0	0	0	0	0	0	0	0	0	0	0	0	0	0	0	0	0	0	0	0	0	0	0	0	0	0	0	0	0	0	0
31	177	0	1	0	0	0	1	0	0	0	0	0	0	0	0	0	0	1	0	1	1	1	0	1	1	1	1	1	1	1	1	1	1	1	1	12	4	6	7	2	3	6	11	8	5	0	9	8	9
31	178	1	0	0	1	0	0	1	1	1	0	0	1	1	1	1	0	1	1	0	0	0	0	0	0	0	0	0	0	1	0	1	0	0	0	6	0	3	3	1	2	3	4	5	9	0	9	9	8
31	179	0	1	1	0	0	0	0	0	0	0	1	0	1	0	0	0	1	1	1	1	1	0	1	1	1	1	1	0	1	1	1	1	1	1	5	6	6	6	1	2	7	9	6	7	4	9	9	6
31	180	1	0	0	0	0	1	1	1	1	1	1	1	0	1	1	1	1	1	1	0	0	0	0	0	0	0	0	0	0	0	0	1	0	0	5	0	1	3	3	1	4	6	4	9	0	6	6	2
31	181	0	1	1	0	1	0	1	0	0	0	0	0	1	0	0	0	1	0	1	1	0	1	1	1	1	1	0	1	1	1	1	1	1	1	9	4	6	7	4	2	6	11	3	7	0	13	13	11
31	182	0	1	0	0	1	0	0	0	0	0	0	0	0	0	1	0	1	0	1	0	1	1	1	1	1	1	0	0	1	1	1	0	1	0	5	7	4	5	3	0	6	9	2	6	0	13	13	4
31	183	0	0	0	0	0	0	0	0	0	0	0	0	0	0	0	0	0	0	0	0	0	0	0	0	0	0	0	0	0	0	0	0	0	0	0	0	0	0	0	0	0	0	0	0	0	0	0	0
31	184	0	0	0	0	0	0	0	0	0	0	0	0	0	0	0	0	0	0	0	0	0	0	0	0	0	0	0	0	0	0	0	0	0	0	0	0	0	0	0	0	0	0	0	0	0	0	0	0
31	185	1	0	1	0	1	1	1	1	0	1	1	0	0	1	1	0	1	0	0	0	0	1	0	0	1	0	1	0	1	1	1	1	0	0	6	0	3	6	6	4	7	8	4	7	1	12	12	8
31	186	0	0	0	0	0	0	0	0	0	0	0	0	0	0	0	0	0	0	0	0	0	0	0	0	0	0	0	0	0	0	0	0	0	0	0	0	0	0	0	0	0	0	0	0	0	0	0	0
31	187	1	0	1	1	1	1	1	1	0	0	1	1	1	0	1	1	1	1	0	0	0	0	1	1	0	0	0	0	0	0	0	1	1	1	6	0	5	9	4	2	5	12	8	10	2	16	17	9
31	188	1	0	1	1	1	1	1	1	1	0	1	1	0	1	1	1	0	1	0	0	0	0	1	0	1	0	1	1	1	0	1	0	0	0	5	0	6	3	1	3	5	6	6	8	0	14	14	10
31	189	1	0	1	1	1	1	0	1	1	1	1	1	1	0	1	1	1	0	1	0	0	1	1	0	1	0	0	1	0	0	0	0	1	1	7	0	5	6	5	1	4	6	5	10	2	11	10	7
31	190	0	0	0	0	0	0	0	0	0	0	0	0	0	0	0	0	0	0	0	0	0	0	0	0	0	0	0	0	0	0	0	0	0	0	0	0	0	0	0	0	1	1	0	0	0	1	1	0
31	191	0	0	0	0	0	0	0	0	0	0	0	0	0	0	0	0	0	0	0	0	0	0	0	0	0	0	0	0	0	0	0	0	0	0	0	0	0	0	0	0	0	0	0	0	0	0	0	0
31	192	0	1	0	1	0	0	1	0	0	0	0	0	0	0	0	1	0	1	1	1	1	1	1	0	1	1	1	1	0	1	1	1	1	1	11	7	12	8	5	2	7	4	7	6	0	12	12	10
31	193	0	1	1	0	0	0	0	0	0	0	0	0	0	0	0	0	0	0	0	0	1	1	0	1	1	0	0	1	1	1	1	1	1	1	4	0	5	8	2	1	3	11	2	4	0	10	9	7
31	194	1	0	1	1	1	1	1	1	0	0	1	1	1	0	0	0	1	0	0	0	0	1	0	0	0	0	0	1	0	0	0	1	0	0	7	0	6	9	4	1	4	5	6	11	0	12	12	9
31	195	1	1	1	1	1	1	1	1	1	1	1	1	1	1	1	1	1	1	1	1	1	1	1	1	1	1	1	1	1	1	1	1	1	1	9	6	7	9	4	1	7	9	5	8	0	11	11	10
31	196	1	0	1	1	0	1	1	1	1	1	0	1	1	1	1	1	1	1	1	0	0	0	0	0	0	1	0	0	0	0	0	0	0	1	6	8	5	6	3	1	5	6	5	10	0	12	12	5
31	197	0	1	1	0	0	0	0	0	0	1	1	1	1	1	0	0	0	0	1	1	1	1	1	1	0	1	1	1	1	1	0	1	1	1	8	4	4	7	4	1	4	15	3	3	0	8	8	7
31	198	1	1	1	1	1	1	1	1	1	1	1	1	1	1	1	1	1	1	1	1	1	1	1	1	1	1	1	1	1	1	1	1	1	1	8	7	6	6	2	2	7	9	9	9	0	11	9	8
31	199	0	1	0	0	0	0	0	0	0	0	1	1	0	1	0	0	0	1	1	1	1	1	1	1	0	1	1	0	1	1	1	1	1	1	6	4	4	5	3	1	4	6	5	4	0	8	8	5
31	200	0	0	0	0	0	0	0	0	0	0	0	0	0	0	0	0	0	0	0	0	0	0	0	0	0	0	0	0	0	0	0	0	0	0	0	0	0	0	0	0	0	0	0	0	0	0	0	0
31	201	1	0	1	1	1	1	0	1	0	1	0	1	1	0	1	1	1	1	0	0	0	1	0	1	0	0	0	0	1	1	1	0	1	0	7	0	3	3	4	2	4	11	7	8	1	7	7	7
31	202	1	1	1	1	1	1	1	1	1	1	1	1	1	1	1	1	1	1	1	1	1	1	1	1	1	1	1	1	1	1	1	1	1	1	6	7	3	6	4	2	4	14	5	11	0	12	11	10
31	203	0	0	0	0	0	0	0	0	0	0	0	0	0	0	0	0	0	0	0	0	0	0	0	0	0	0	0	0	0	0	0	0	0	0	0	0	0	0	0	0	0	0	0	0	0	0	0	0
31	204	0	0	0	0	0	0	0	0	0	0	0	0	0	0	0	0	0	0	0	0	0	0	0	0	0	0	0	0	0	0	0	0	0	0	1	0	1	0	1	0	0	0	0	0	0	5	5	2
31	205	1	0	0	1	1	1	1	1	1	1	1	1	0	1	0	1	1	1	0	0	0	0	0	0	0	0	0	0	0	0	0	1	0	0	3	0	1	5	4	1	3	3	3	11	1	6	6	3
31	206	0	1	0	0	0	1	0	1	0	0	0	0	0	0	0	0	0	0	1	1	1	1	1	1	1	1	1	1	1	1	1	0	1	1	10	3	12	8	5	3	5	7	7	12	1	15	14	10
31	207	1	1	1	1	1	1	1	1	1	1	1	1	1	1	1	1	1	1	1	1	1	1	1	1	1	1	1	1	1	1	1	1	1	1	14	4	8	8	4	1	7	9	5	10	1	11	11	10
31	208	1	1	1	1	1	1	1	1	1	1	1	1	1	1	1	1	1	1	1	1	1	1	1	1	1	1	1	1	1	1	1	1	1	1	9	6	7	8	4	1	5	10	6	8	0	8	8	10
31	209	0	0	0	0	0	0	0	0	0	0	0	0	0	0	0	0	0	0	0	0	0	0	0	0	0	0	0	0	0	0	0	0	0	0	0	0	0	0	0	0	0	0	0	0	0	0	0	1
31	210	0	1	0	1	1	0	0	0	0	0	0	1	0	1	0	1	0	1	1	1	0	1	1	0	1	0	1	1	1	1	1	1	1	1	10	7	4	7	6	2	5	5	5	7	1	11	11	8
31	211	1	1	1	1	1	1	1	1	1	1	1	1	1	1	1	1	1	1	1	1	1	1	1	1	1	1	1	1	1	1	1	1	1	1	9	6	8	6	5	4	5	11	6	11	0	10	10	9
31	212	0	0	0	0	0	0	0	0	0	0	0	0	0	0	0	0	0	0	0	0	0	0	0	0	0	0	0	0	0	0	0	0	0	0	0	0	0	0	0	0	0	0	0	0	0	0	0	0
31	213	1	1	1	1	1	1	1	1	1	1	1	1	1	1	1	1	1	1	1	1	1	1	1	1	1	1	1	1	1	1	1	1	1	1	13	4	3	10	3	4	9	11	6	10	0	9	8	10
31	214	0	0	0	0	0	0	0	0	0	0	0	0	0	0	0	0	0	0	0	0	0	0	0	0	0	0	0	0	0	0	0	0	0	0	0	0	0	0	0	0	0	0	0	0	0	0	0	0
31	215	0	0	0	0	0	0	0	0	0	0	0	0	0	0	0	0	0	0	0	0	0	0	0	0	0	0	0	0	0	0	0	0	0	0	0	0	0	0	0	0	0	0	0	0	0	0	0	0
31	216	0	0	0	0	0	0	0	0	0	0	0	0	0	0	0	0	0	0	0	0	0	0	0	0	0	0	0	0	0	0	0	0	0	0	0	0	0	0	0	0	0	0	0	0	0	0	0	0
31	217	0	0	0	0	0	0	0	0	0	0	0	0	0	0	0	0	0	0	0	0	0	0	0	0	0	0	0	0	0	0	0	0	0	0	0	0	0	0	0	0	0	0	0	0	0	0	0	0
31	218	0	1	0	0	0	1	0	0	0	1	1	1	0	0	0	1	0	0	1	1	1	1	0	1	1	1	1	1	0	1	1	1	1	1	9	4	10	9	5	6	10	12	3	5	1	13	12	8
31	219	0	1	0	1	0	0	0	1	0	0	0	1	0	0	0	0	0	0	1	1	1	1	1	0	0	1	1	1	1	1	0	1	1	1	6	5	2	6	1	2	3	2	5	6	0	8	8	9
31	220	1	1	1	1	1	1	1	1	1	1	1	1	1	1	1	1	1	1	1	1	1	1	1	1	1	1	1	1	1	1	1	1	1	1	10	7	10	7	5	2	4	11	6	10	0	12	12	6
31	221	1	0	1	1	0	1	0	1	1	1	0	1	1	0	0	1	0	0	1	0	1	1	0	0	0	0	0	0	0	0	0	0	0	0	6	0	3	3	3	0	2	0	5	9	0	13	13	8
31	222	1	1	1	1	1	1	1	1	1	1	1	1	1	1	1	1	1	1	1	1	1	1	1	1	1	1	1	1	1	1	1	1	1	1	7	5	5	8	6	1	5	8	8	9	0	10	10	9
31	223	1	0	1	0	1	1	1	1	1	1	1	0	1	1	1	1	1	1	0	1	1	0	0	0	0	0	0	0	0	0	0	0	0	0	8	5	4	3	2	5	4	6	8	7	3	14	14	7
31	224	0	1	0	1	0	1	1	0	0	0	0	0	0	0	0	0	0	1	0	1	0	1	1	1	0	1	1	1	1	1	1	1	1	0	8	5	8	2	3	1	3	9	3	3	1	10	11	8
31	225	0	0	0	0	0	0	0	0	0	0	0	0	0	0	0	0	0	0	0	0	0	0	0	0	0	0	0	0	0	0	0	0	0	0	2	0	1	0	0	0	1	0	1	0	0	2	2	0
31	226	1	0	1	1	0	1	1	0	0	1	1	1	1	1	1	0	1	1	0	0	0	0	0	1	0	1	0	1	0	0	0	0	1	0	8	9	4	6	5	3	6	10	7	7	0	13	14	6
31	227	0	1	1	1	1	0	1	1	0	0	0	1	0	0	0	0	1	0	1	1	1	1	0	1	0	1	1	0	1	1	1	1	0	1	5	4	9	7	5	4	4	11	6	11	0	12	12	8
31	228	0	1	0	0	0	0	1	0	0	0	1	1	0	0	0	0	0	1	1	0	1	1	1	1	0	1	1	1	0	1	1	1	1	1	4	10	3	3	3	2	3	8	2	3	0	14	14	7
31	229	1	0	1	1	0	1	1	1	1	1	1	1	0	1	1	0	1	1	1	1	0	0	0	1	0	0	0	0	0	1	1	0	0	0	11	6	5	10	2	2	4	11	6	7	0	11	10	10
31	230	0	0	0	0	0	0	0	0	0	0	0	0	0	0	0	0	0	0	0	0	0	0	0	0	0	0	0	0	0	0	0	0	0	0	0	0	0	0	0	0	0	0	0	0	0	0	0	0
31	231	1	0	1	1	1	0	0	0	1	1	0	1	1	0	1	1	0	1	0	0	0	1	1	0	1	0	1	0	0	0	0	0	0	0	7	0	6	7	4	1	4	7	8	4	0	10	10	6
31	232	0	1	0	0	0	0	0	0	0	0	0	0	0	1	0	0	0	0	0	0	1	1	1	1	1	1	1	1	0	0	0	0	1	0	5	8	0	6	3	1	1	7	2	1	0	11	11	9
31	233	1	1	1	1	1	1	1	1	1	1	1	1	1	1	1	1	1	1	1	1	1	1	1	1	1	1	1	1	1	1	1	1	1	1	10	7	3	8	4	3	7	10	7	10	0	14	14	7
31	234	1	1	1	1	1	1	1	1	1	1	1	1	1	1	1	1	1	1	1	1	1	1	1	1	1	1	1	1	1	1	1	1	1	1	10	5	5	7	6	3	8	6	7	9	0	10	10	8
31	235	0	0	0	0	0	0	0	0	0	0	0	0	0	0	0	0	0	0	0	0	0	0	0	0	0	0	0	0	0	0	0	0	0	0	0	0	0	0	0	0	0	0	0	0	0	0	0	0
31	236	1	1	1	1	1	1	1	1	1	1	1	1	1	1	1	1	1	1	1	1	1	1	1	1	1	1	1	1	1	1	1	1	1	1	8	6	1	8	6	3	4	13	7	10	0	10	10	11
31	237	1	0	1	1	1	1	1	1	1	1	0	1	1	1	1	0	1	1	0	0	0	0	0	0	0	0	0	0	0	0	0	1	0	0	4	0	2	5	0	2	4	6	7	8	0	11	11	9
31	238	1	0	1	1	1	1	1	1	1	1	0	1	0	0	1	1	1	1	0	0	0	0	0	0	0	0	0	0	1	1	1	0	0	0	7	0	2	9	6	4	5	6	5	9	1	12	10	3
31	239	1	1	1	1	1	1	1	1	1	1	1	1	1	1	1	1	1	1	1	1	1	1	1	1	1	1	1	1	1	1	1	1	1	1	12	5	3	6	3	4	8	13	6	9	1	9	9	7
31	240	0	0	0	0	0	0	0	0	0	0	0	0	0	0	0	0	0	0	0	0	0	0	0	0	0	0	0	0	0	0	0	0	0	0	0	0	0	0	0	0	1	1	0	0	0	0	0	0
31	241	0	0	0	0	0	0	0	0	0	0	0	0	0	0	0	0	0	0	0	0	0	0	0	0	0	0	0	0	0	0	0	0	0	0	0	0	0	0	0	0	0	0	0	0	0	0	0	0
31	242	0	0	0	0	0	0	0	0	0	0	0	0	0	0	0	0	0	0	0	0	0	0	0	0	0	0	0	0	0	0	0	0	0	0	0	0	0	0	0	0	0	0	0	0	0	0	0	0
31	243	0	1	1	0	0	0	0	0	1	0	0	0	0	1	0	0	1	0	1	1	1	1	1	1	0	1	1	1	1	1	1	0	1	0	10	3	10	8	2	1	8	8	8	8	0	10	10	10
31	244	0	1	0	0	0	0	1	0	1	0	1	0	0	0	0	0	0	0	1	1	1	0	0	0	1	1	0	1	1	1	1	1	1	1	8	6	3	4	2	1	2	6	0	3	0	11	11	5
31	245	0	0	0	0	0	0	0	0	0	0	0	0	0	0	0	0	0	0	0	0	0	0	0	0	0	0	0	0	0	0	0	0	0	0	0	0	0	0	0	0	0	0	0	0	0	0	0	0
31	246	1	1	1	1	1	1	1	1	1	1	1	1	1	1	1	1	1	1	1	1	1	1	1	1	1	1	1	1	1	1	1	1	1	1	13	5	9	8	4	4	9	11	10	12	1	15	15	10
31	247	1	0	1	1	1	0	1	0	1	1	1	1	0	1	1	1	1	1	0	0	0	1	1	0	0	0	0	0	1	0	0	1	0	1	4	0	2	7	5	2	1	4	1	4	0	8	8	5
31	248	1	0	1	0	0	1	0	1	0	0	1	1	1	1	1	1	0	1	0	0	1	0	1	0	1	1	0	0	0	0	0	0	0	1	5	7	4	9	3	3	4	5	4	10	4	9	9	8
31	249	1	0	0	1	1	1	0	1	1	1	1	0	1	1	1	1	1	1	1	0	1	1	0	0	1	0	0	0	0	0	0	1	0	0	7	0	3	6	6	3	3	3	3	7	5	10	10	7
31	250	0	1	0	0	0	0	0	1	1	0	1	0	0	0	0	0	0	1	0	1	1	1	0	0	0	1	0	1	0	1	0	1	1	1	7	6	4	3	3	0	3	3	4	7	1	9	9	7
31	251	1	1	1	1	1	1	1	1	1	1	1	1	1	1	1	1	1	1	1	1	1	1	1	1	1	1	1	1	1	1	1	1	1	1	9	4	7	7	6	3	7	13	8	10	0	11	11	8
31	252	1	0	1	1	1	1	1	1	1	1	1	1	1	0	1	0	1	1	0	0	0	0	1	0	1	0	0	0	0	1	0	0	0	0	6	0	5	5	6	0	2	7	6	9	0	11	10	10
31	253	0	0	0	0	0	0	0	0	0	0	0	0	0	0	0	0	0	0	0	0	0	0	0	0	0	0	0	0	0	0	0	0	0	0	0	0	1	0	0	0	0	1	0	0	0	3	3	1
31	254	1	1	1	1	1	1	1	1	1	1	1	1	1	1	1	1	1	1	1	1	1	1	1	1	1	1	1	1	1	1	1	1	1	1	9	5	3	2	0	0	2	7	2	7	0	6	6	4
31	255	0	1	0	0	1	0	0	1	1	0	0	0	0	1	0	1	1	0	1	1	0	1	1	1	1	1	1	1	1	1	1	1	1	1	11	4	7	5	3	2	4	9	8	10	1	13	13	7
31	256	0	1	0	0	0	0	0	1	0	0	0	0	0	0	0	0	1	0	1	1	0	1	0	1	1	1	0	1	0	1	0	1	1	0	6	4	3	2	1	3	3	9	5	10	1	11	11	5
41	1	1	1	1	1	1	1	1	1	1	1	1	1	1	1	1	1	1	1	1	1	1	1	1	1	1	1	1	1	1	1	1	1	1	1	3	6	1	10	5	1	3	0	5	0	0	12	12	10
41	2	0	0	0	0	0	0	0	0	0	0	0	0	0	0	0	0	0	0	0	0	0	0	0	0	0	0	0	0	0	0	0	0	0	0	0	0	2	0	0	0	0	0	0	0	0	0	0	0
41	3	1	1	1	1	1	1	1	1	1	1	1	1	1	1	1	1	1	1	1	1	1	1	1	1	1	1	1	1	1	1	1	1	1	1	6	3	1	4	4	2	3	6	5	8	0	10	10	4
41	4	1	1	1	1	1	1	1	1	1	1	1	1	1	1	1	1	1	1	1	1	1	1	1	1	1	1	1	1	1	1	1	1	1	1	9	5	1	9	4	4	7	7	5	12	0	8	8	7
41	5	1	0	1	1	1	1	0	1	1	1	1	1	1	1	0	1	1	1	0	1	0	1	0	1	0	1	0	0	1	0	0	0	0	0	9	5	6	9	3	1	4	10	8	11	1	12	12	10
41	6	0	1	0	0	1	0	0	0	0	0	0	0	0	0	0	0	1	0	1	1	1	1	0	0	0	1	1	0	0	1	1	1	1	0	8	5	5	7	2	3	5	3	7	4	2	12	12	6
41	7	1	0	0	1	0	0	1	1	0	1	1	0	1	1	1	1	1	1	0	1	0	0	0	0	0	0	0	0	0	0	0	0	0	1	9	6	8	8	5	1	3	6	6	9	4	15	15	9
41	8	1	0	0	1	0	1	0	1	0	1	1	1	0	0	1	1	1	0	0	0	0	1	0	0	0	0	0	1	0	1	0	1	0	1	7	0	6	7	4	2	3	4	7	8	0	11	11	5
41	9	0	1	0	0	0	0	1	0	1	0	0	0	0	0	0	0	0	1	1	1	1	1	1	0	1	1	1	1	1	1	1	0	1	0	12	6	7	10	6	5	7	5	7	8	0	17	17	4
41	10	1	0	1	1	1	1	1	1	1	0	1	1	1	1	1	1	1	0	0	0	0	0	1	0	1	0	0	0	1	1	0	0	0	1	7	0	6	6	2	3	4	7	8	9	2	16	16	5
41	11	1	1	1	1	1	1	1	1	1	1	1	1	1	1	1	1	1	1	1	1	1	1	1	1	1	1	1	1	1	1	1	1	1	1	12	7	10	8	5	0	10	9	9	11	0	13	13	7
41	12	1	1	1	1	1	1	1	1	1	1	1	1	1	1	1	1	1	1	1	1	1	1	1	1	1	1	1	1	1	1	1	1	1	1	13	5	8	7	4	3	5	8	5	8	0	11	11	10
41	13	1	0	0	1	1	0	1	1	1	1	0	1	1	1	1	1	1	1	1	0	1	0	1	0	0	1	1	1	1	0	0	0	0	0	10	7	4	8	5	1	5	4	8	7	0	11	11	6
41	14	0	1	0	0	0	1	0	0	0	1	1	1	0	0	0	0	0	0	0	1	1	0	0	1	1	1	1	1	1	1	1	1	1	1	5	4	6	7	4	1	5	8	5	4	0	12	12	5
41	15	1	1	1	1	1	1	1	1	1	1	1	1	1	1	1	1	1	1	1	1	1	1	1	1	1	1	1	1	1	1	1	1	1	1	11	5	7	10	5	3	9	7	9	12	1	10	10	6
41	16	1	1	1	1	1	1	1	1	1	1	1	1	1	1	1	1	1	1	1	1	1	1	1	1	1	1	1	1	1	1	1	1	1	1	7	2	7	7	5	3	4	8	6	7	0	15	15	7
41	17	0	0	0	0	0	0	0	0	0	0	0	0	0	0	0	0	0	0	0	0	0	0	0	0	0	0	0	0	0	0	0	0	0	0	0	0	0	0	0	0	0	0	0	0	0	0	0	0
41	18	0	0	0	0	0	0	0	0	0	0	0	0	0	0	0	0	0	0	0	0	0	0	0	0	0	0	0	0	0	0	0	0	0	0	1	0	0	0	0	0	0	0	0	0	0	4	4	0
41	19	1	1	1	1	1	1	1	1	1	1	1	1	1	1	1	1	1	1	1	1	1	1	1	1	1	1	1	1	1	1	1	1	1	1	11	6	14	10	6	9	6	11	9	13	1	15	15	12
41	20	1	1	1	1	1	1	1	1	1	1	1	1	1	1	1	1	1	1	1	1	1	1	1	1	1	1	1	1	1	1	1	1	1	1	7	5	5	8	5	2	4	7	6	9	1	10	10	10
41	21	0	1	0	1	0	0	1	0	0	0	1	0	0	1	0	0	0	0	1	1	1	1	0	1	0	1	1	1	1	1	1	1	0	1	13	4	7	7	3	4	3	9	3	7	0	17	17	6
41	22	0	1	0	0	0	0	1	1	0	0	1	0	0	1	1	0	0	0	1	1	0	1	0	1	1	1	1	1	1	1	0	1	0	1	6	7	8	6	3	2	4	5	6	8	0	10	11	6
41	23	0	0	0	0	0	0	0	0	0	0	0	0	0	0	0	0	0	0	0	0	0	0	0	0	0	0	0	0	0	0	0	0	0	0	0	0	0	0	0	0	0	0	0	0	0	0	0	0
41	24	1	0	1	1	0	1	0	0	1	0	1	1	0	1	0	1	1	1	0	0	0	1	0	0	0	0	0	0	0	0	0	0	1	1	2	0	2	4	4	2	3	1	4	5	3	9	9	7
41	25	1	1	1	1	1	1	1	1	1	1	1	1	1	1	1	1	1	1	1	1	1	1	1	1	1	1	1	1	1	1	1	1	1	1	6	6	5	5	5	5	5	10	6	9	0	11	11	6
41	26	0	0	0	0	0	0	0	0	0	0	0	0	0	0	0	0	0	0	0	0	0	0	0	0	0	0	0	0	0	0	0	0	0	0	0	0	0	0	0	0	0	0	0	0	0	0	0	0
41	27	0	0	0	0	0	0	0	0	0	0	0	0	0	0	0	0	0	0	0	0	0	0	0	0	0	0	0	0	0	0	0	0	0	0	0	0	0	0	0	0	0	0	0	0	0	0	0	0
41	28	0	0	0	0	0	0	0	0	0	0	0	0	0	0	0	0	0	0	0	0	0	0	0	0	0	0	0	0	0	0	0	0	0	0	0	0	0	0	0	0	0	0	0	0	0	0	0	0
41	29	0	1	1	1	1	1	0	1	0	0	0	0	0	1	0	1	0	0	1	1	1	0	1	1	1	1	1	1	1	1	1	0	1	1	12	5	10	9	6	3	9	9	8	14	1	15	14	9
41	30	1	0	1	1	1	1	1	1	1	1	1	1	1	1	1	0	1	1	0	0	0	0	0	1	0	1	0	0	1	0	0	0	1	0	8	8	3	7	2	1	4	6	5	8	1	13	13	7
41	31	0	1	0	0	0	0	0	0	0	0	0	0	0	1	0	0	0	1	1	1	1	1	1	1	1	0	1	1	1	0	1	1	0	1	9	4	4	7	4	1	4	4	6	3	0	12	12	10
41	32	1	1	1	1	1	1	1	1	1	1	1	1	1	1	1	1	1	1	1	1	1	1	1	1	1	1	1	1	1	1	1	1	1	1	4	5	1	4	4	0	3	4	4	9	0	9	9	7
41	33	1	1	1	1	1	1	1	1	1	1	1	1	1	1	1	1	1	1	1	1	1	1	1	1	1	1	1	1	1	1	1	1	1	1	8	6	5	7	5	3	6	7	7	7	0	12	12	7
41	34	1	0	1	1	1	1	1	1	1	1	1	1	0	1	1	1	1	1	0	0	0	0	0	1	1	0	1	0	0	0	0	0	0	0	6	0	5	5	5	3	2	8	5	10	0	12	12	3
41	35	1	0	1	0	1	1	1	1	1	1	1	0	0	1	1	0	0	1	0	0	0	0	0	0	0	0	0	0	0	0	0	1	0	0	3	0	3	4	6	1	3	6	3	8	2	13	13	8
41	36	1	1	1	1	1	1	1	1	1	1	1	1	1	1	1	1	1	1	1	1	1	1	1	1	1	1	1	1	1	1	1	1	1	1	12	6	8	10	6	5	5	9	12	11	1	13	13	6
41	37	1	0	1	1	1	0	1	1	1	1	1	0	1	1	1	0	1	0	1	0	0	0	1	0	0	1	0	0	0	0	0	0	0	1	7	11	6	8	4	2	2	4	6	9	1	11	11	7
41	38	0	0	0	0	0	0	0	0	0	0	0	0	0	0	0	0	0	0	0	0	0	0	0	0	0	0	0	0	0	0	0	0	0	0	0	0	0	0	0	0	0	0	0	0	0	0	0	0
41	39	0	0	0	0	0	0	0	0	0	0	0	0	0	0	0	0	0	0	0	0	0	0	0	0	0	0	0	0	0	0	0	0	0	0	0	0	3	1	1	0	0	0	0	0	0	7	7	3
41	40	0	0	0	0	0	0	0	0	0	0	0	0	0	0	0	0	0	0	0	0	0	0	0	0	0	0	0	0	0	0	0	0	0	0	0	0	0	0	0	0	0	0	0	0	0	0	0	0
41	41	0	1	0	0	1	0	0	0	0	0	0	0	0	0	0	0	0	0	1	1	1	1	1	1	0	1	1	0	1	1	1	1	1	1	7	4	7	7	5	1	5	10	5	4	2	15	15	11
41	42	1	0	1	1	1	1	1	1	0	1	1	1	1	1	1	1	1	1	0	1	0	0	0	0	0	0	1	0	1	0	0	0	0	0	10	6	6	6	5	1	6	6	6	7	0	12	12	11
41	43	1	1	1	1	1	1	1	1	1	1	1	1	1	1	1	1	1	1	1	1	1	1	1	1	1	1	1	1	1	1	1	1	1	1	9	5	5	5	3	2	4	7	7	10	0	13	13	9
41	44	0	1	0	0	0	0	1	0	0	0	0	0	0	0	0	0	1	0	1	0	1	0	1	0	1	1	1	1	1	1	1	1	1	1	5	4	3	6	1	1	4	6	4	4	0	11	11	7
41	45	1	0	1	0	1	1	1	0	1	1	1	1	0	0	1	0	1	1	0	0	1	0	1	0	1	0	0	0	0	0	0	0	0	0	5	0	6	4	5	1	6	3	2	8	0	13	12	7
41	46	1	1	1	1	1	1	1	1	1	1	1	1	1	1	1	1	1	1	1	1	1	1	1	1	1	1	1	1	1	1	1	1	1	1	8	7	5	14	5	2	6	9	8	8	0	13	13	7
41	47	1	1	1	1	1	1	1	1	1	1	1	1	1	1	1	1	1	1	1	1	1	1	1	1	1	1	1	1	1	1	1	1	1	1	7	2	8	7	3	4	5	9	6	8	0	11	11	7
41	48	0	0	0	0	0	0	0	0	0	0	0	0	0	0	0	0	0	0	0	0	0	0	0	0	0	0	0	0	0	0	0	0	0	0	0	0	0	0	0	0	0	0	0	0	0	0	0	0
41	49	0	1	0	0	0	0	0	0	0	0	1	0	0	0	0	0	0	0	0	1	1	0	1	1	1	1	1	1	1	1	1	1	1	1	9	6	5	7	4	2	6	8	5	4	0	11	11	11
41	50	1	1	1	1	1	1	1	1	1	1	1	1	1	1	1	1	1	1	1	1	1	1	1	1	1	1	1	1	1	1	1	1	1	1	10	5	7	5	6	2	7	8	5	7	0	10	10	8
41	51	0	1	0	0	1	0	1	0	1	0	0	0	0	0	1	0	0	0	1	1	1	1	1	0	1	1	1	0	0	1	1	0	1	1	8	5	3	9	1	3	6	5	5	3	3	10	11	5
41	52	1	0	1	1	1	1	1	1	1	0	0	0	1	0	1	0	0	1	0	0	1	1	0	0	0	0	0	1	0	0	1	0	0	0	10	0	6	6	5	1	8	4	5	9	2	11	11	9
41	53	1	0	1	1	1	1	1	1	1	1	1	1	1	1	1	1	0	0	1	1	1	1	0	0	0	1	0	1	0	1	0	0	0	0	6	6	8	6	5	6	5	5	7	9	0	12	12	9
41	54	0	0	0	0	0	0	0	0	0	0	0	0	0	0	0	0	0	0	0	0	0	0	0	0	0	0	0	0	0	0	0	0	0	0	0	0	0	0	0	0	0	1	0	0	0	0	0	0
41	55	1	0	1	0	0	1	1	1	1	1	1	1	1	1	1	1	1	1	0	0	1	0	0	0	0	0	0	0	0	0	0	0	0	0	8	0	3	10	4	1	7	4	9	10	0	16	16	7
41	56	1	1	1	1	1	1	1	1	1	1	1	1	1	1	1	1	1	1	1	1	1	1	1	1	1	1	1	1	1	1	1	1	1	1	12	3	7	7	4	3	10	9	5	10	0	13	13	5
41	57	0	0	0	0	0	0	0	0	0	0	0	0	0	0	0	0	0	0	0	0	0	0	0	0	0	0	0	0	0	0	0	0	0	0	0	0	0	0	0	0	0	0	0	0	0	0	0	0
41	58	1	1	1	1	1	1	1	1	1	1	1	1	1	1	1	1	1	1	1	1	1	1	1	1	1	1	1	1	1	1	1	1	1	1	9	5	8	8	7	4	9	9	5	8	0	11	11	7
41	59	0	0	0	0	0	0	0	0	0	0	0	0	0	0	0	0	0	0	0	0	0	0	0	0	0	0	0	0	0	0	0	0	0	0	0	0	0	0	0	0	0	0	0	0	0	0	0	0
41	60	1	1	1	1	1	1	1	1	1	1	1	1	1	1	1	1	1	1	1	1	1	1	1	1	1	1	1	1	1	1	1	1	1	1	6	5	5	6	4	4	5	4	8	11	0	10	10	4
41	61	1	0	1	1	0	1	1	1	1	0	1	1	1	0	1	1	1	0	0	1	1	0	0	0	1	0	0	0	0	0	0	0	0	0	7	7	8	6	1	0	6	2	8	10	1	15	15	7
41	62	1	0	0	0	0	1	1	1	1	1	1	1	0	0	1	1	1	1	0	0	0	0	1	0	1	1	0	0	0	0	0	0	1	0	7	8	4	6	1	1	4	4	4	12	0	12	13	9
41	63	0	1	0	0	0	0	0	0	0	0	1	1	0	0	0	1	0	0	1	0	1	1	1	1	1	1	1	1	0	1	1	1	0	1	7	6	3	5	2	1	4	6	4	3	0	9	9	3
41	64	1	0	1	1	1	1	1	1	1	0	1	1	1	0	1	1	1	0	0	0	0	0	0	0	1	0	0	1	0	0	0	0	0	1	5	0	1	7	7	4	6	4	7	7	1	11	11	7
41	65	1	0	1	1	1	1	1	1	0	1	0	1	1	0	0	0	0	1	0	0	0	0	1	0	0	0	0	1	1	0	0	0	0	1	1	0	0	0	0	2	1	2	0	6	0	4	4	2
41	66	0	1	0	0	0	0	1	0	1	0	0	0	0	0	0	0	1	1	0	0	1	1	1	1	0	0	1	0	1	1	0	1	1	1	5	0	2	5	3	0	5	7	4	4	2	11	9	8
41	67	0	1	0	1	0	0	0	0	0	0	1	1	1	0	0	0	1	0	1	1	1	1	1	1	1	1	0	0	1	0	1	0	1	1	8	4	7	8	4	0	6	8	3	6	1	9	9	12
41	68	1	0	1	1	0	1	1	0	1	1	0	1	1	1	1	1	1	0	1	0	1	1	1	0	0	0	0	1	0	0	1	0	0	0	10	0	2	6	4	1	6	3	4	4	0	11	11	5
41	69	0	0	0	0	0	0	0	0	0	0	0	0	0	0	0	0	0	0	0	0	0	0	0	0	0	0	0	0	0	0	0	0	0	0	0	0	0	0	0	0	0	0	0	0	0	0	0	0
41	70	0	1	0	1	0	0	0	0	1	1	0	1	0	0	0	0	0	0	0	1	1	1	1	0	1	1	0	1	1	0	1	0	1	1	8	5	6	5	4	1	4	3	4	7	0	10	11	12
41	71	1	0	1	1	0	1	1	0	1	0	1	0	0	0	1	1	1	1	0	1	0	0	0	0	0	0	0	0	0	0	0	0	0	0	6	4	5	5	0	2	5	5	4	4	3	11	11	5
41	72	0	1	1	0	1	1	0	1	0	0	1	0	1	0	0	0	0	0	1	1	1	1	1	0	1	1	1	1	0	1	0	1	1	0	7	4	8	5	6	3	5	4	6	9	1	11	10	8
41	73	0	0	0	0	0	0	0	0	0	0	0	0	0	0	0	0	0	0	0	0	0	0	0	0	0	0	0	0	0	0	0	0	0	0	0	0	0	0	0	0	0	0	0	0	0	0	0	0
41	74	0	1	0	0	0	1	0	0	1	0	0	1	0	0	0	0	0	0	1	1	0	1	1	1	1	1	1	1	1	1	1	1	1	0	10	7	8	11	2	3	6	13	5	5	0	13	13	8
41	75	1	1	1	1	1	1	1	1	1	1	1	1	1	1	1	1	1	1	1	1	1	1	1	1	1	1	1	1	1	1	1	1	1	1	7	6	7	5	5	4	5	8	6	8	0	13	13	4
41	76	0	0	0	0	0	0	0	0	0	0	0	0	0	0	0	0	0	0	0	0	0	0	0	0	0	0	0	0	0	0	0	0	0	0	0	0	0	0	0	0	0	0	0	0	0	0	0	0
41	77	0	1	0	0	0	0	1	1	0	0	0	0	0	0	0	0	1	0	1	1	1	1	1	1	1	1	0	1	1	1	1	0	0	0	5	4	2	1	1	0	2	5	2	9	1	9	9	5
41	78	0	0	0	0	0	0	0	0	0	0	0	0	0	0	0	0	0	0	0	0	0	0	0	0	0	0	0	0	0	0	0	0	0	0	0	0	0	0	0	0	0	0	0	0	0	0	0	0
41	79	1	1	1	1	1	1	1	1	1	1	1	1	1	1	1	1	1	1	1	1	1	1	1	1	1	1	1	1	1	1	1	1	1	1	4	5	1	2	3	2	3	9	3	7	0	7	7	6
41	80	1	1	1	1	1	1	1	1	1	1	1	1	1	1	1	1	1	1	1	1	1	1	1	1	1	1	1	1	1	1	1	1	1	1	12	5	7	9	5	2	7	6	8	11	0	16	15	10
41	81	0	0	0	0	0	0	0	0	0	0	0	0	0	0	0	0	0	0	0	0	0	0	0	0	0	0	0	0	0	0	0	0	0	0	0	0	0	0	0	0	0	0	0	0	0	0	0	0
41	82	1	1	1	1	1	1	1	1	1	1	1	1	1	1	1	1	1	1	1	1	1	1	1	1	1	1	1	1	1	1	1	1	1	1	7	6	8	7	4	2	7	8	4	9	0	9	9	6
41	83	0	0	0	0	0	0	0	0	0	0	0	0	0	0	0	0	0	0	0	0	0	0	0	0	0	0	0	0	0	0	0	0	0	0	0	0	0	0	0	0	0	0	0	0	0	0	0	0
41	84	1	0	1	1	1	0	1	0	1	0	1	0	1	0	1	1	1	1	0	0	0	0	1	1	0	0	0	0	0	0	0	1	1	0	5	0	4	5	4	2	4	7	4	6	3	10	10	8
41	85	1	0	1	1	1	1	0	1	1	1	1	0	1	1	1	1	1	1	0	0	0	0	0	0	0	0	0	0	1	1	0	1	0	0	7	0	5	8	3	2	3	0	5	8	3	11	11	5
41	86	1	0	1	1	1	1	0	0	0	0	0	1	1	1	1	0	1	1	0	0	1	0	0	0	0	1	1	1	1	0	1	0	0	0	3	8	4	4	6	1	7	5	6	6	0	11	11	7
41	87	0	0	0	0	0	0	0	0	0	0	0	0	0	0	0	0	0	0	0	0	0	0	0	0	0	0	0	0	0	0	0	0	0	0	0	0	0	0	0	0	0	0	0	0	0	0	0	0
41	88	1	0	1	1	0	1	0	1	1	0	1	1	1	1	0	1	1	1	1	0	0	0	0	0	0	1	0	1	0	0	1	0	0	0	7	9	2	8	4	5	3	9	4	12	0	13	13	8
41	89	0	0	0	0	0	0	0	0	0	0	0	0	0	0	0	0	0	0	0	0	0	0	0	0	0	0	0	0	0	0	0	0	0	0	1	0	0	0	0	0	0	0	0	0	0	0	0	0
41	90	0	1	1	0	0	1	0	0	0	0	0	1	0	0	0	1	0	0	0	1	0	1	1	1	1	0	1	1	1	1	0	1	0	0	7	4	6	3	5	3	3	7	5	7	1	11	11	8
41	91	0	0	0	0	0	0	0	0	0	0	0	0	0	0	0	0	0	0	0	0	0	0	0	0	0	0	0	0	0	0	0	0	0	0	0	0	0	0	0	0	0	0	0	0	0	0	0	0
41	92	1	1	1	1	1	1	1	1	1	1	1	1	1	1	1	1	1	1	1	1	1	1	1	1	1	1	1	1	1	1	1	1	1	1	9	6	4	6	4	1	5	6	4	6	0	9	9	4
41	93	0	0	0	0	0	0	0	0	0	0	0	0	0	0	0	0	0	0	0	0	0	0	0	0	0	0	0	0	0	0	0	0	0	0	0	0	0	0	0	0	0	0	0	0	0	0	0	0
41	94	1	0	0	0	1	1	1	1	1	0	0	1	1	1	1	1	1	1	0	0	0	0	0	0	0	0	0	1	0	1	0	0	0	0	8	0	4	8	5	3	4	8	6	10	0	16	16	6
41	95	0	1	0	0	0	0	0	1	0	0	0	0	1	0	0	0	0	0	1	1	1	1	1	1	1	1	1	1	1	1	1	0	1	1	8	8	6	9	2	1	4	7	9	11	0	12	12	6
41	96	1	0	1	1	1	0	1	0	1	1	1	1	1	1	1	1	1	1	0	1	0	0	1	0	0	1	0	0	0	0	0	0	0	0	7	6	5	4	4	3	4	2	7	6	0	13	13	7
41	97	1	0	0	1	1	1	1	1	0	1	1	1	1	0	1	1	1	1	0	1	0	0	1	0	0	0	0	0	0	1	0	0	0	0	11	5	3	7	2	1	4	3	5	11	0	12	12	8
41	98	1	0	1	1	0	1	1	0	1	1	1	1	1	0	0	0	1	1	1	0	0	1	1	0	0	0	0	0	0	0	0	0	1	0	4	0	3	5	4	2	3	6	2	7	0	10	10	8
41	99	1	1	1	1	1	1	1	1	1	1	1	1	1	1	1	1	1	1	1	1	1	1	1	1	1	1	1	1	1	1	1	1	1	1	11	5	6	7	7	1	8	9	7	9	0	14	14	11
41	100	0	0	0	0	0	0	0	0	0	0	0	0	0	0	0	0	0	0	0	0	0	0	0	0	0	0	0	0	0	0	0	0	0	0	0	0	0	0	0	0	0	0	0	0	0	0	0	0
41	101	1	0	1	0	1	1	1	1	1	1	1	1	1	1	1	1	1	1	0	0	0	1	0	1	1	0	0	0	1	0	0	0	0	0	11	0	6	9	3	3	7	7	8	9	0	13	13	9
41	102	0	1	0	0	0	0	0	0	0	1	0	1	0	1	1	0	0	0	0	1	1	1	1	1	1	0	1	1	0	0	1	1	0	1	6	7	7	5	5	0	3	7	3	5	0	9	8	5
41	103	0	0	0	0	0	0	0	0	0	0	0	0	0	0	0	0	0	0	0	0	0	0	0	0	0	0	0	0	0	0	0	0	0	0	0	0	0	0	0	0	0	0	0	0	0	0	0	0
41	104	0	0	0	0	0	0	0	0	0	0	0	0	0	0	0	0	0	0	0	0	0	0	0	0	0	0	0	0	0	0	0	0	0	0	0	0	0	0	0	0	0	0	0	0	0	0	0	0
41	105	0	0	0	0	0	0	0	0	0	0	0	0	0	0	0	0	0	0	0	0	0	0	0	0	0	0	0	0	0	0	0	0	0	0	0	0	0	0	0	0	0	0	0	0	0	0	0	0
41	106	0	0	0	0	0	0	0	0	0	0	0	0	0	0	0	0	0	0	0	0	0	0	0	0	0	0	0	0	0	0	0	0	0	0	0	0	0	0	0	0	0	0	0	0	0	0	0	0
41	107	1	0	1	0	1	1	1	1	1	1	1	1	1	1	1	1	1	0	0	0	1	0	0	0	1	0	1	0	1	1	1	1	0	0	7	0	6	10	3	3	7	8	8	9	0	14	14	6
41	108	1	0	1	1	1	1	1	1	1	0	1	1	0	1	1	1	1	1	0	0	0	0	1	1	0	0	0	0	0	0	1	1	0	1	3	0	2	6	3	2	5	12	6	8	0	12	11	8
41	109	0	1	0	1	0	1	0	0	0	0	0	0	0	1	1	0	0	0	1	1	1	0	0	0	1	1	0	1	1	0	1	1	0	0	10	5	8	8	5	2	5	6	8	3	0	11	11	8
41	110	0	0	0	0	0	0	0	0	0	0	0	0	0	0	0	0	0	0	0	0	0	0	0	0	0	0	0	0	0	0	0	0	0	0	0	0	0	0	0	0	0	1	0	0	0	0	0	0
41	111	1	1	1	1	1	1	1	1	1	1	1	1	1	1	1	1	1	1	1	1	1	1	1	1	1	1	1	1	1	1	1	1	1	1	8	4	6	10	5	4	7	10	6	8	0	17	16	11
41	112	1	1	1	1	1	1	1	1	1	1	1	1	1	1	1	1	1	1	1	1	1	1	1	1	1	1	1	1	1	1	1	1	1	1	10	7	7	5	4	4	3	5	8	9	0	11	10	7
41	113	0	0	0	0	0	0	0	0	0	0	0	0	0	0	0	0	0	0	0	0	0	0	0	0	0	0	0	0	0	0	0	0	0	0	0	0	0	0	0	0	0	0	0	0	0	0	0	0
41	114	1	1	1	1	1	1	1	1	1	1	1	1	1	1	1	1	1	1	1	1	1	1	1	1	1	1	1	1	1	1	1	1	1	1	9	6	7	7	2	4	7	9	7	9	0	13	13	11
41	115	0	1	1	0	0	1	0	0	1	1	0	0	0	0	0	0	0	1	1	0	1	1	1	1	1	1	1	1	1	0	1	1	1	1	8	6	5	6	5	0	2	5	5	5	0	11	11	10
41	116	0	1	0	0	0	0	0	0	0	1	0	0	0	1	1	0	0	1	1	1	0	0	0	1	1	1	1	1	1	1	1	1	1	1	9	6	7	4	4	5	4	6	2	2	0	12	12	9
41	117	0	1	0	0	0	1	0	0	1	0	0	1	0	1	0	1	0	1	1	1	1	1	1	1	1	0	1	1	1	0	0	1	1	1	7	6	6	9	4	3	7	7	5	3	0	8	8	8
41	118	0	0	0	0	0	0	0	0	0	0	0	0	0	0	0	0	0	0	0	0	0	0	0	0	0	0	0	0	0	0	0	0	0	0	0	0	0	0	0	0	1	0	0	0	0	0	0	0
41	119	1	1	1	1	1	1	1	1	1	1	1	1	1	1	1	1	1	1	1	1	1	1	1	1	1	1	1	1	1	1	1	1	1	1	7	6	12	8	6	3	8	7	4	12	0	11	11	8
41	120	1	0	1	0	1	1	0	1	1	1	1	1	1	1	1	1	1	1	1	0	1	1	1	1	0	0	0	0	0	0	0	0	0	0	3	0	3	6	5	1	9	5	5	8	1	11	11	5
41	121	0	1	0	0	1	0	0	0	0	0	1	0	1	0	0	0	0	0	0	1	1	1	1	1	1	1	0	1	1	1	0	1	0	1	5	5	4	4	2	2	5	6	5	4	0	10	9	6
41	122	1	1	1	1	1	1	1	1	1	1	1	1	1	1	1	1	1	1	1	1	1	1	1	1	1	1	1	1	1	1	1	1	1	1	11	6	7	8	2	3	5	5	8	8	0	17	17	8
41	123	1	1	1	1	1	1	1	1	1	1	1	1	1	1	1	1	1	1	1	1	1	1	1	1	1	1	1	1	1	1	1	1	1	1	9	6	6	7	3	4	6	4	5	11	0	16	15	9
41	124	1	0	1	0	1	0	1	1	1	1	1	1	0	1	0	0	1	0	1	0	0	0	1	1	1	0	1	0	1	0	0	0	0	0	8	0	4	5	3	1	5	6	4	8	0	12	11	10
41	125	1	0	1	0	0	0	1	1	1	1	0	1	1	0	1	1	0	1	1	0	0	0	0	0	1	0	0	1	0	0	1	0	0	0	4	0	3	5	6	2	3	6	5	11	0	13	12	6
41	126	0	0	0	0	0	0	0	0	0	0	0	0	0	0	0	0	0	0	0	0	0	0	0	0	0	0	0	0	0	0	0	0	0	0	0	0	0	0	0	0	0	0	0	0	0	0	0	0
41	127	1	1	1	1	1	1	1	1	1	1	1	1	1	1	1	1	1	1	1	1	1	1	1	1	1	1	1	1	1	1	1	1	1	1	4	6	1	4	2	0	4	5	2	8	0	5	5	3
41	128	1	0	1	0	1	1	0	1	1	0	1	1	1	1	0	1	1	1	1	0	0	0	0	0	0	0	0	1	0	0	0	1	0	0	7	0	5	5	6	6	7	1	6	6	0	13	13	8
41	129	0	0	0	0	0	0	0	0	0	0	0	0	0	0	0	0	0	0	0	0	0	0	0	0	0	0	0	0	0	0	0	0	0	0	0	0	0	0	0	0	0	0	0	0	0	0	0	0
41	130	0	0	0	0	0	0	0	0	0	0	0	0	0	0	0	0	0	0	0	0	0	0	0	0	0	0	0	0	0	0	0	0	0	0	2	0	2	1	1	1	2	2	0	4	0	9	9	6
41	131	0	1	0	0	0	1	0	1	0	0	0	0	0	0	1	0	0	0	1	1	0	1	0	1	1	1	0	1	1	1	1	1	1	0	10	6	7	9	5	5	2	8	5	7	0	14	14	10
41	132	1	0	1	1	1	1	1	1	1	1	1	1	0	1	0	1	0	1	0	0	1	0	0	0	0	0	1	0	0	1	1	1	1	0	6	0	2	8	3	4	6	10	4	11	0	7	7	9
41	133	0	0	0	0	0	0	0	0	0	0	0	0	0	0	0	0	0	0	0	0	0	0	0	0	0	0	0	0	0	0	0	0	0	0	0	0	0	0	0	0	0	0	0	0	0	0	0	0
41	134	1	0	0	0	1	1	0	1	0	0	0	0	0	1	1	1	0	1	0	0	0	1	0	0	0	1	1	1	0	0	0	1	0	0	4	8	2	4	2	0	1	3	4	7	1	6	6	5
41	135	0	0	0	0	0	0	0	0	0	0	0	0	0	0	0	0	0	0	0	0	0	0	0	0	0	0	0	0	0	0	0	0	0	0	0	0	0	0	0	0	0	0	0	0	0	0	0	0
41	136	1	0	1	1	1	1	1	1	1	1	1	0	1	0	1	1	1	1	0	0	0	0	0	1	0	1	0	0	0	0	0	0	0	0	3	6	3	5	4	2	4	6	6	9	3	6	4	9
41	137	0	0	0	0	0	0	0	0	0	0	0	0	0	0	0	0	0	0	0	0	0	0	0	0	0	0	0	0	0	0	0	0	0	0	0	0	0	0	0	0	0	0	0	0	0	0	0	0
41	138	1	0	1	1	0	1	1	1	1	1	1	0	1	0	1	0	0	1	0	0	0	1	1	0	0	1	0	0	1	0	0	1	0	0	8	9	5	10	4	4	5	5	9	9	1	12	12	12
41	139	0	1	0	0	1	1	1	1	0	0	0	0	1	0	0	1	0	0	0	1	1	1	1	1	1	1	0	1	1	1	1	0	1	0	6	1	5	4	3	1	3	8	5	9	0	13	13	7
41	140	0	0	0	0	0	0	0	0	0	0	0	0	0	0	0	0	0	0	0	0	0	0	0	0	0	0	0	0	0	0	0	0	0	0	0	0	0	0	0	0	0	0	0	0	0	0	0	0
41	141	1	0	1	1	1	1	0	0	1	1	1	1	1	1	1	1	1	1	0	0	0	0	0	0	0	0	1	1	0	1	0	1	0	0	7	0	6	7	3	1	7	11	4	4	0	9	9	5
41	142	0	1	1	1	0	1	1	0	0	0	0	0	0	0	0	0	0	1	1	1	1	0	1	1	1	1	1	1	0	0	0	1	1	1	11	6	7	5	4	4	4	9	5	5	2	14	14	8
41	143	0	0	0	0	0	0	0	0	0	0	0	0	0	0	0	0	0	0	0	0	0	0	0	0	0	0	0	0	0	0	0	0	0	0	0	0	0	0	0	0	0	0	0	0	0	0	0	0
41	144	1	0	1	1	1	1	0	1	1	1	1	1	1	1	1	1	1	1	1	1	1	1	1	0	0	0	0	1	0	1	0	0	0	0	10	6	10	11	6	5	8	3	9	11	0	11	11	11
41	145	1	0	1	1	1	1	0	0	1	1	1	1	1	0	1	1	1	1	0	0	0	0	0	0	0	0	0	0	1	1	0	0	0	1	6	0	2	7	4	2	2	2	4	4	2	7	7	7
41	146	0	1	0	0	0	0	1	0	0	0	0	1	1	0	0	0	0	0	1	1	0	1	1	1	1	0	1	1	0	1	1	1	0	1	7	6	3	2	4	1	3	7	3	4	0	11	12	4
41	147	1	0	0	1	1	0	0	1	0	1	1	1	0	0	1	1	1	1	0	0	0	0	0	0	0	1	0	0	1	0	0	1	0	0	4	11	4	0	0	0	1	1	2	6	1	7	7	4
41	148	0	1	0	0	0	0	0	1	0	1	0	0	0	0	0	0	1	0	0	0	0	1	0	1	1	1	1	1	0	1	1	1	1	1	6	6	2	1	2	0	2	4	2	8	0	7	7	3
41	149	0	1	0	0	1	0	0	0	0	0	0	0	1	1	0	0	0	0	1	1	0	1	0	1	1	1	1	1	0	1	1	1	1	1	8	5	4	3	4	0	3	6	6	4	1	11	11	7
41	150	0	0	0	0	0	0	0	0	0	0	0	0	0	0	0	0	0	0	0	0	0	0	0	0	0	0	0	0	0	0	0	0	0	0	0	0	0	0	0	0	0	1	0	0	0	0	0	0
41	151	1	1	1	1	1	1	1	1	1	1	1	1	1	1	1	1	1	1	1	1	1	1	1	1	1	1	1	1	1	1	1	1	1	1	3	5	1	4	3	1	3	4	2	3	0	6	6	5
41	152	0	0	0	0	0	0	0	0	0	0	0	0	0	0	0	0	0	0	0	0	0	0	0	0	0	0	0	0	0	0	0	0	0	0	0	0	0	0	0	0	0	1	0	0	0	0	0	0
41	153	0	0	0	0	0	0	0	0	0	0	0	0	0	0	0	0	0	0	0	0	0	0	0	0	0	0	0	0	0	0	0	0	0	0	0	0	0	0	0	0	0	0	0	0	0	0	0	0
41	154	0	1	0	0	0	0	0	0	0	1	1	0	0	0	1	0	0	0	1	1	0	1	1	1	1	1	1	0	1	0	1	0	1	0	8	5	9	6	2	0	5	9	5	6	2	10	10	10
41	155	0	1	0	0	1	1	0	1	1	0	0	0	0	1	0	0	0	0	0	1	1	1	1	1	0	1	0	1	0	1	1	1	1	1	5	6	4	6	3	0	4	4	7	6	0	13	13	8
41	156	1	1	1	1	1	1	1	1	1	1	1	1	1	1	1	1	1	1	1	1	1	1	1	1	1	1	1	1	1	1	1	1	1	1	8	6	6	7	4	3	8	4	6	11	0	15	14	9
41	157	0	1	0	0	0	1	0	0	0	0	0	0	0	0	1	0	0	0	1	1	0	1	1	1	1	0	1	1	0	0	1	1	1	1	5	5	4	2	1	2	2	6	2	4	0	9	9	10
41	158	1	0	0	1	1	1	1	1	0	1	0	1	1	1	0	0	0	1	0	0	0	0	0	0	0	0	1	0	0	1	0	0	0	0	4	0	4	4	0	1	3	2	7	11	0	15	15	7
41	159	0	1	1	0	0	0	0	0	0	0	1	0	0	1	1	0	0	0	0	0	1	1	1	1	1	1	1	0	1	1	1	1	0	1	9	8	2	6	6	4	6	6	4	4	2	9	9	9
41	160	0	1	0	1	0	0	0	0	0	0	0	1	0	0	0	1	1	0	1	1	0	1	0	1	1	1	1	1	1	1	0	1	0	1	7	3	7	5	3	2	4	7	4	3	1	12	13	5
41	161	1	1	1	1	1	1	1	1	1	1	1	1	1	1	1	1	1	1	1	1	1	1	1	1	1	1	1	1	1	1	1	1	1	1	10	5	9	8	5	1	6	9	6	9	0	13	13	11
41	162	0	0	0	0	0	0	0	0	0	0	0	0	0	0	0	0	0	0	0	0	0	0	0	0	0	0	0	0	0	0	0	0	0	0	0	0	0	0	0	0	0	0	0	0	0	0	0	0
41	163	1	1	1	1	1	1	1	1	1	1	1	1	1	1	1	1	1	1	1	1	1	1	1	1	1	1	1	1	1	1	1	1	1	1	11	7	7	10	3	4	6	5	8	8	0	12	12	7
41	164	0	1	0	0	1	0	0	1	1	0	0	0	0	0	0	0	0	0	1	1	1	1	0	0	1	1	1	1	0	1	0	1	1	1	9	3	5	7	6	3	3	4	4	8	0	11	11	10
41	165	0	0	0	0	0	0	0	0	0	0	0	0	0	0	0	0	0	0	0	0	0	0	0	0	0	0	0	0	0	0	0	0	0	0	0	0	0	0	0	0	0	0	0	0	0	0	0	0
41	166	0	1	1	0	0	0	0	0	0	0	0	0	0	0	0	0	1	0	1	0	1	1	1	1	1	0	1	0	1	1	1	1	0	1	12	0	4	9	5	3	5	7	7	5	2	11	11	6
41	167	0	0	0	0	0	0	0	0	0	0	0	0	0	0	0	0	0	0	0	0	0	0	0	0	0	0	0	0	0	0	0	0	0	0	0	0	0	0	0	0	0	0	0	0	0	0	0	0
41	168	0	1	0	0	0	0	0	0	1	0	0	0	0	0	0	0	0	0	0	1	1	1	1	0	0	1	1	1	1	1	1	1	1	1	8	7	2	7	4	0	6	2	6	5	0	12	12	3
41	169	1	1	1	1	1	1	1	1	1	1	1	1	1	1	1	1	1	1	1	1	1	1	1	1	1	1	1	1	1	1	1	1	1	1	9	6	6	9	1	3	6	8	7	12	0	13	13	9
41	170	0	1	0	1	1	1	1	0	0	0	0	0	0	0	0	0	0	0	0	1	1	1	1	0	1	0	0	1	1	1	1	1	1	1	5	5	5	6	3	2	5	3	7	8	0	13	13	8
41	171	0	1	0	0	0	0	0	1	0	0	0	0	1	0	0	0	0	0	0	0	1	1	1	0	1	1	1	1	1	0	1	1	1	1	8	11	3	5	4	1	3	3	7	7	0	9	9	6
41	172	1	0	1	1	0	1	1	1	0	1	0	0	1	1	1	1	1	1	0	1	0	0	0	1	0	0	0	0	0	1	1	0	0	0	9	5	6	6	5	3	4	6	8	8	2	14	12	9
41	173	1	1	1	1	1	1	1	1	1	1	1	1	1	1	1	1	1	1	1	1	1	1	1	1	1	1	1	1	1	1	1	1	1	1	7	5	5	6	2	4	5	10	7	11	0	13	13	8
41	174	1	1	1	1	1	1	1	1	1	1	1	1	1	1	1	1	1	1	1	1	1	1	1	1	1	1	1	1	1	1	1	1	1	1	10	5	3	6	4	0	8	6	7	10	0	12	12	8
41	175	0	1	1	0	0	0	0	0	0	0	1	0	1	1	1	0	0	0	1	1	1	1	1	1	1	1	0	0	1	1	1	1	0	1	6	4	7	6	3	1	6	6	3	4	1	10	10	4
41	176	0	0	0	0	0	0	0	0	0	0	0	0	0	0	0	0	0	0	0	0	0	0	0	0	0	0	0	0	0	0	0	0	0	0	0	0	0	0	0	0	0	0	0	0	0	0	0	0
41	177	0	1	0	0	0	1	0	0	0	0	0	0	0	0	0	0	1	0	1	1	1	0	1	1	1	1	1	1	1	1	1	1	1	1	5	6	6	1	2	1	5	8	1	1	0	11	11	7
41	178	1	0	0	1	0	0	1	1	1	0	0	1	1	1	1	0	1	1	0	0	0	0	0	0	0	0	0	0	1	0	1	0	0	0	10	0	2	3	3	2	3	5	6	12	0	13	13	10
41	179	0	1	1	0	0	0	0	0	0	0	1	0	1	0	0	0	1	1	1	1	1	0	1	1	1	1	1	0	1	1	1	1	1	1	8	5	7	11	2	2	6	8	6	5	3	13	13	5
41	180	1	0	0	0	0	1	1	1	1	1	1	1	0	1	1	1	1	1	1	0	0	0	0	0	0	0	0	0	0	0	0	1	0	0	4	0	3	4	3	0	4	7	2	10	0	12	13	4
41	181	0	1	1	0	1	0	1	0	0	0	0	0	1	0	0	0	1	0	1	1	0	1	1	1	1	1	0	1	1	1	1	1	1	1	7	3	4	5	4	2	4	8	2	3	1	10	10	8
41	182	0	1	0	0	1	0	0	0	0	0	0	0	0	0	1	0	1	0	1	0	1	1	1	1	1	1	0	0	1	1	1	0	1	0	6	7	7	7	6	1	4	6	4	8	0	11	11	13
41	183	0	0	0	0	0	0	0	0	0	0	0	0	0	0	0	0	0	0	0	0	0	0	0	0	0	0	0	0	0	0	0	0	0	0	0	0	0	0	0	0	0	0	0	0	0	0	0	0
41	184	0	0	0	0	0	0	0	0	0	0	0	0	0	0	0	0	0	0	0	0	0	0	0	0	0	0	0	0	0	0	0	0	0	0	2	0	0	1	1	0	1	0	0	0	0	0	0	2
41	185	1	0	1	0	1	1	1	1	0	1	1	0	0	1	1	0	1	0	0	0	0	1	0	0	1	0	1	0	1	1	1	1	0	0	8	0	7	7	2	3	6	7	8	9	2	13	13	9
41	186	0	0	0	0	0	0	0	0	0	0	0	0	0	0	0	0	0	0	0	0	0	0	0	0	0	0	0	0	0	0	0	0	0	0	0	0	0	0	0	0	0	0	0	0	0	0	0	0
41	187	1	0	1	1	1	1	1	1	0	0	1	1	1	0	1	1	1	1	0	0	0	0	1	1	0	0	0	0	0	0	0	1	1	1	9	0	4	7	6	2	4	11	6	9	3	14	14	9
41	188	1	0	1	1	1	1	1	1	1	0	1	1	0	1	1	1	0	1	0	0	0	0	1	0	1	0	1	1	1	0	1	0	0	0	6	0	4	3	3	2	5	8	5	11	1	12	11	6
41	189	1	0	1	1	1	1	0	1	1	1	1	1	1	0	1	1	1	0	1	0	0	1	1	0	1	0	0	1	0	0	0	0	1	1	8	0	1	6	3	2	3	5	6	10	0	11	11	8
41	190	0	0	0	0	0	0	0	0	0	0	0	0	0	0	0	0	0	0	0	0	0	0	0	0	0	0	0	0	0	0	0	0	0	0	0	0	0	0	0	0	0	0	0	0	0	0	0	0
41	191	0	0	0	0	0	0	0	0	0	0	0	0	0	0	0	0	0	0	0	0	0	0	0	0	0	0	0	0	0	0	0	0	0	0	0	0	0	0	0	0	0	0	0	0	0	0	0	0
41	192	0	1	0	1	0	0	1	0	0	0	0	0	0	0	0	1	0	1	1	1	1	1	1	0	1	1	1	1	0	1	1	1	1	1	5	6	7	6	4	2	7	3	4	8	1	15	15	9
41	193	0	1	1	0	0	0	0	0	0	0	0	0	0	0	0	0	0	0	0	0	1	1	0	1	1	0	0	1	1	1	1	1	1	1	8	0	8	7	6	2	3	11	3	3	1	9	9	7
41	194	1	0	1	1	1	1	1	1	0	0	1	1	1	0	0	0	1	0	0	0	0	1	0	0	0	0	0	1	0	0	0	1	0	0	8	0	3	8	3	5	4	4	7	9	0	11	11	6
41	195	1	1	1	1	1	1	1	1	1	1	1	1	1	1	1	1	1	1	1	1	1	1	1	1	1	1	1	1	1	1	1	1	1	1	9	5	7	6	5	3	7	9	7	10	0	9	8	9
41	196	1	0	1	1	0	1	1	1	1	1	0	1	1	1	1	1	1	1	1	0	0	0	0	0	0	1	0	0	0	0	0	0	0	1	9	10	4	4	4	0	2	3	3	9	0	12	12	7
41	197	0	1	1	0	0	0	0	0	0	1	1	1	1	1	0	0	0	0	1	1	1	1	1	1	0	1	1	1	1	1	0	1	1	1	9	3	6	7	4	1	6	10	2	5	0	13	12	4
41	198	1	1	1	1	1	1	1	1	1	1	1	1	1	1	1	1	1	1	1	1	1	1	1	1	1	1	1	1	1	1	1	1	1	1	11	7	12	9	4	3	8	6	9	9	0	13	14	9
41	199	0	1	0	0	0	0	0	0	0	0	1	1	0	1	0	0	0	1	1	1	1	1	1	1	0	1	1	0	1	1	1	1	1	1	8	4	4	4	4	2	2	6	4	2	0	10	10	6
41	200	0	0	0	0	0	0	0	0	0	0	0	0	0	0	0	0	0	0	0	0	0	0	0	0	0	0	0	0	0	0	0	0	0	0	0	0	0	0	0	0	0	1	0	0	0	0	0	0
41	201	1	0	1	1	1	1	0	1	0	1	0	1	1	0	1	1	1	1	0	0	0	1	0	1	0	0	0	0	1	1	1	0	1	0	9	0	7	8	3	1	7	10	5	10	0	12	12	5
41	202	1	1	1	1	1	1	1	1	1	1	1	1	1	1	1	1	1	1	1	1	1	1	1	1	1	1	1	1	1	1	1	1	1	1	6	6	3	10	4	5	6	6	6	10	0	12	12	9
41	203	0	0	0	0	0	0	0	0	0	0	0	0	0	0	0	0	0	0	0	0	0	0	0	0	0	0	0	0	0	0	0	0	0	0	0	0	0	0	0	0	0	0	0	0	0	0	0	0
41	204	0	0	0	0	0	0	0	0	0	0	0	0	0	0	0	0	0	0	0	0	0	0	0	0	0	0	0	0	0	0	0	0	0	0	0	0	0	0	0	0	0	0	0	0	0	0	0	0
41	205	1	0	0	1	1	1	1	1	1	1	1	1	0	1	0	1	1	1	0	0	0	0	0	0	0	0	0	0	0	0	0	1	0	0	5	0	3	7	5	1	6	4	7	9	1	13	13	6
41	206	0	1	0	0	0	1	0	1	0	0	0	0	0	0	0	0	0	0	1	1	1	1	1	1	1	1	1	1	1	1	1	0	1	1	7	6	8	5	3	4	5	7	5	9	0	10	10	12
41	207	1	1	1	1	1	1	1	1	1	1	1	1	1	1	1	1	1	1	1	1	1	1	1	1	1	1	1	1	1	1	1	1	1	1	11	5	8	10	4	5	7	6	8	8	0	11	11	9
41	208	1	1	1	1	1	1	1	1	1	1	1	1	1	1	1	1	1	1	1	1	1	1	1	1	1	1	1	1	1	1	1	1	1	1	10	5	8	10	3	2	8	7	6	10	0	11	11	8
41	209	0	0	0	0	0	0	0	0	0	0	0	0	0	0	0	0	0	0	0	0	0	0	0	0	0	0	0	0	0	0	0	0	0	0	0	0	0	0	0	0	0	0	0	0	0	0	0	0
41	210	0	1	0	1	1	0	0	0	0	0	0	1	0	1	0	1	0	1	1	1	0	1	1	0	1	0	1	1	1	1	1	1	1	1	6	6	3	1	0	1	2	3	1	1	0	6	6	5
41	211	1	1	1	1	1	1	1	1	1	1	1	1	1	1	1	1	1	1	1	1	1	1	1	1	1	1	1	1	1	1	1	1	1	1	9	5	6	6	6	2	8	8	7	8	0	13	13	9
41	212	0	0	0	0	0	0	0	0	0	0	0	0	0	0	0	0	0	0	0	0	0	0	0	0	0	0	0	0	0	0	0	0	0	0	0	0	0	0	0	0	0	0	0	0	0	0	0	0
41	213	1	1	1	1	1	1	1	1	1	1	1	1	1	1	1	1	1	1	1	1	1	1	1	1	1	1	1	1	1	1	1	1	1	1	14	7	8	10	3	5	6	11	7	12	0	13	13	9
41	214	0	0	0	0	0	0	0	0	0	0	0	0	0	0	0	0	0	0	0	0	0	0	0	0	0	0	0	0	0	0	0	0	0	0	0	0	0	0	0	0	1	0	0	0	0	0	0	0
41	215	0	0	0	0	0	0	0	0	0	0	0	0	0	0	0	0	0	0	0	0	0	0	0	0	0	0	0	0	0	0	0	0	0	0	3	0	2	1	0	1	1	0	3	0	0	6	6	7
41	216	0	0	0	0	0	0	0	0	0	0	0	0	0	0	0	0	0	0	0	0	0	0	0	0	0	0	0	0	0	0	0	0	0	0	1	0	0	0	0	1	0	0	0	0	0	1	1	0
41	217	0	0	0	0	0	0	0	0	0	0	0	0	0	0	0	0	0	0	0	0	0	0	0	0	0	0	0	0	0	0	0	0	0	0	0	0	0	0	0	0	0	0	0	0	0	0	0	0
41	218	0	1	0	0	0	1	0	0	0	1	1	1	0	0	0	1	0	0	1	1	1	1	0	1	1	1	1	1	0	1	1	1	1	1	10	4	5	5	4	7	6	10	5	4	0	13	13	7
41	219	0	1	0	1	0	0	0	1	0	0	0	1	0	0	0	0	0	0	1	1	1	1	1	0	0	1	1	1	1	1	0	1	1	1	6	4	5	7	2	1	5	2	2	8	0	13	13	7
41	220	1	1	1	1	1	1	1	1	1	1	1	1	1	1	1	1	1	1	1	1	1	1	1	1	1	1	1	1	1	1	1	1	1	1	7	6	7	7	7	3	6	8	7	8	0	12	12	6
41	221	1	0	1	1	0	1	0	1	1	1	0	1	1	0	0	1	0	0	1	0	1	1	0	0	0	0	0	0	0	0	0	0	0	0	6	0	4	7	3	4	3	2	6	12	1	11	11	5
41	222	1	1	1	1	1	1	1	1	1	1	1	1	1	1	1	1	1	1	1	1	1	1	1	1	1	1	1	1	1	1	1	1	1	1	8	6	8	5	5	3	5	9	6	7	0	13	13	8
41	223	1	0	1	0	1	1	1	1	1	1	1	0	1	1	1	1	1	1	0	1	1	0	0	0	0	0	0	0	0	0	0	0	0	0	6	4	6	6	4	2	4	2	6	8	4	12	12	5
41	224	0	1	0	1	0	1	1	0	0	0	0	0	0	0	0	0	0	1	0	1	0	1	1	1	0	1	1	1	1	1	1	1	1	0	7	5	1	4	2	5	4	7	4	2	1	10	10	6
41	225	0	0	0	0	0	0	0	0	0	0	0	0	0	0	0	0	0	0	0	0	0	0	0	0	0	0	0	0	0	0	0	0	0	0	0	0	0	0	0	0	0	0	0	0	0	0	0	0
41	226	1	0	1	1	0	1	1	0	0	1	1	1	1	1	1	0	1	1	0	0	0	0	0	1	0	1	0	1	0	0	0	0	1	0	9	10	4	8	3	2	5	9	6	4	0	10	10	5
41	227	0	1	1	1	1	0	1	1	0	0	0	1	0	0	0	0	1	0	1	1	1	1	0	1	0	1	1	0	1	1	1	1	0	1	10	4	5	4	3	1	4	8	5	8	0	15	15	10
41	228	0	1	0	0	0	0	1	0	0	0	1	1	0	0	0	0	0	1	1	0	1	1	1	1	0	1	1	1	0	1	1	1	1	1	8	1	2	4	2	2	3	5	2	3	0	10	10	8
41	229	1	0	1	1	0	1	1	1	1	1	1	1	0	1	1	0	1	1	1	1	0	0	0	1	0	0	0	0	0	1	1	0	0	0	10	6	4	7	3	2	5	4	3	10	2	11	10	5
41	230	0	0	0	0	0	0	0	0	0	0	0	0	0	0	0	0	0	0	0	0	0	0	0	0	0	0	0	0	0	0	0	0	0	0	0	0	0	0	0	0	0	0	0	0	0	0	0	0
41	231	1	0	1	1	1	0	0	0	1	1	0	1	1	0	1	1	0	1	0	0	0	1	1	0	1	0	1	0	0	0	0	0	0	0	2	0	2	3	5	3	4	0	4	2	0	12	12	9
41	232	0	1	0	0	0	0	0	0	0	0	0	0	0	1	0	0	0	0	0	0	1	1	1	1	1	1	1	1	0	0	0	0	1	0	4	7	1	4	2	0	1	6	3	2	0	12	11	6
41	233	1	1	1	1	1	1	1	1	1	1	1	1	1	1	1	1	1	1	1	1	1	1	1	1	1	1	1	1	1	1	1	1	1	1	10	8	10	11	5	3	8	5	8	11	0	13	13	9
41	234	1	1	1	1	1	1	1	1	1	1	1	1	1	1	1	1	1	1	1	1	1	1	1	1	1	1	1	1	1	1	1	1	1	1	9	5	5	7	5	4	6	5	7	9	0	13	13	6
41	235	0	0	0	0	0	0	0	0	0	0	0	0	0	0	0	0	0	0	0	0	0	0	0	0	0	0	0	0	0	0	0	0	0	0	0	0	0	0	0	0	0	0	0	0	0	0	0	0
41	236	1	1	1	1	1	1	1	1	1	1	1	1	1	1	1	1	1	1	1	1	1	1	1	1	1	1	1	1	1	1	1	1	1	1	9	9	4	8	6	1	6	5	7	8	0	12	12	8
41	237	1	0	1	1	1	1	1	1	1	1	0	1	1	1	1	0	1	1	0	0	0	0	0	0	0	0	0	0	0	0	0	1	0	0	9	0	4	5	2	0	3	3	4	10	1	14	14	8
41	238	1	0	1	1	1	1	1	1	1	1	0	1	0	0	1	1	1	1	0	0	0	0	0	0	0	0	0	0	1	1	1	0	0	0	6	0	5	6	2	1	6	4	3	9	1	8	8	6
41	239	1	1	1	1	1	1	1	1	1	1	1	1	1	1	1	1	1	1	1	1	1	1	1	1	1	1	1	1	1	1	1	1	1	1	14	6	8	8	3	3	6	5	5	9	0	11	11	6
41	240	0	0	0	0	0	0	0	0	0	0	0	0	0	0	0	0	0	0	0	0	0	0	0	0	0	0	0	0	0	0	0	0	0	0	0	0	0	0	0	0	0	0	0	0	0	0	0	0
41	241	0	0	0	0	0	0	0	0	0	0	0	0	0	0	0	0	0	0	0	0	0	0	0	0	0	0	0	0	0	0	0	0	0	0	0	0	0	0	0	0	0	0	0	0	0	0	0	0
41	242	0	0	0	0	0	0	0	0	0	0	0	0	0	0	0	0	0	0	0	0	0	0	0	0	0	0	0	0	0	0	0	0	0	0	0	0	0	0	0	0	1	0	0	0	0	0	0	1
41	243	0	1	1	0	0	0	0	0	1	0	0	0	0	1	0	0	1	0	1	1	1	1	1	1	0	1	1	1	1	1	1	0	1	0	9	4	5	10	1	6	7	10	8	9	0	13	14	10
41	244	0	1	0	0	0	0	1	0	1	0	1	0	0	0	0	0	0	0	1	1	1	0	0	0	1	1	0	1	1	1	1	1	1	1	6	6	3	4	1	0	5	4	1	4	0	12	12	5
41	245	0	0	0	0	0	0	0	0	0	0	0	0	0	0	0	0	0	0	0	0	0	0	0	0	0	0	0	0	0	0	0	0	0	0	0	0	0	0	0	0	0	0	0	0	0	0	0	0
41	246	1	1	1	1	1	1	1	1	1	1	1	1	1	1	1	1	1	1	1	1	1	1	1	1	1	1	1	1	1	1	1	1	1	1	6	5	2	2	2	2	4	4	3	7	0	5	5	4
41	247	1	0	1	1	1	0	1	0	1	1	1	1	0	1	1	1	1	1	0	0	0	1	1	0	0	0	0	0	1	0	0	1	0	1	6	0	3	9	4	2	6	6	4	5	1	13	13	5
41	248	1	0	1	0	0	1	0	1	0	0	1	1	1	1	1	1	0	1	0	0	1	0	1	0	1	1	0	0	0	0	0	0	0	1	6	8	4	7	4	3	3	6	7	7	3	12	11	7
41	249	1	0	0	1	1	1	0	1	1	1	1	0	1	1	1	1	1	1	1	0	1	1	0	0	1	0	0	0	0	0	0	1	0	0	6	0	5	11	6	2	4	7	9	7	4	11	10	11
41	250	0	1	0	0	0	0	0	1	1	0	1	0	0	0	0	0	0	1	0	1	1	1	0	0	0	1	0	1	0	1	0	1	1	1	8	6	2	6	2	1	6	5	5	8	2	13	13	10
41	251	1	1	1	1	1	1	1	1	1	1	1	1	1	1	1	1	1	1	1	1	1	1	1	1	1	1	1	1	1	1	1	1	1	1	14	4	7	7	7	4	5	6	9	11	0	10	10	10
41	252	1	0	1	1	1	1	1	1	1	1	1	1	1	0	1	0	1	1	0	0	0	0	1	0	1	0	0	0	0	1	0	0	0	0	4	0	1	2	3	2	5	5	1	7	0	11	11	5
41	253	0	0	0	0	0	0	0	0	0	0	0	0	0	0	0	0	0	0	0	0	0	0	0	0	0	0	0	0	0	0	0	0	0	0	0	0	0	0	0	0	0	0	0	0	0	0	0	0
41	254	1	1	1	1	1	1	1	1	1	1	1	1	1	1	1	1	1	1	1	1	1	1	1	1	1	1	1	1	1	1	1	1	1	1	8	5	8	11	5	5	6	10	6	9	0	15	14	9
41	255	0	1	0	0	1	0	0	1	1	0	0	0	0	1	0	1	1	0	1	1	0	1	1	1	1	1	1	1	1	1	1	1	1	1	7	4	3	4	4	3	2	6	6	11	3	10	10	4
41	256	0	1	0	0	0	0	0	1	0	0	0	0	0	0	0	0	1	0	1	1	0	1	0	1	1	1	0	1	0	1	0	1	1	0	9	4	4	5	3	0	4	4	5	4	1	12	12	7
51	1	1	1	1	1	1	1	1	1	1	1	1	1	1	1	1	1	1	1	1	1	1	1	1	1	1	1	1	1	1	1	1	1	1	1	7	5	1	6	7	3	0	0	5	1	0	14	13	11
51	2	0	0	0	0	0	0	0	0	0	0	0	0	0	0	0	0	0	0	0	0	0	0	0	0	0	0	0	0	0	0	0	0	0	0	0	0	0	0	0	0	0	1	0	0	0	2	2	0
51	3	1	1	1	1	1	1	1	1	1	1	1	1	1	1	1	1	1	1	1	1	1	1	1	1	1	1	1	1	1	1	1	1	1	1	7	7	2	2	3	1	3	7	6	9	0	7	7	7
51	4	1	1	1	1	1	1	1	1	1	1	1	1	1	1	1	1	1	1	1	1	1	1	1	1	1	1	1	1	1	1	1	1	1	1	10	4	7	6	3	3	9	10	5	13	1	12	12	8
51	5	1	0	1	1	1	1	0	1	1	1	1	1	1	1	0	1	1	1	0	1	0	1	0	1	0	1	0	0	1	0	0	0	0	0	9	6	7	5	6	2	4	6	7	9	0	14	12	11
51	6	0	1	0	0	1	0	0	0	0	0	0	0	0	0	0	0	1	0	1	1	1	1	0	0	0	1	1	0	0	1	1	1	1	0	9	4	5	5	3	2	2	6	4	6	2	12	12	5
51	7	1	0	0	1	0	0	1	1	0	1	1	0	1	1	1	1	1	1	0	1	0	0	0	0	0	0	0	0	0	0	0	0	0	1	8	5	3	5	4	0	5	6	5	13	2	14	14	9
51	8	1	0	0	1	0	1	0	1	0	1	1	1	0	0	1	1	1	0	0	0	0	1	0	0	0	0	0	1	0	1	0	1	0	1	5	0	2	3	3	3	3	5	8	5	1	11	11	12
51	9	0	1	0	0	0	0	1	0	1	0	0	0	0	0	0	0	0	1	1	1	1	1	1	0	1	1	1	1	1	1	1	0	1	0	7	3	3	7	7	2	2	7	3	6	0	11	11	6
51	10	1	0	1	1	1	1	1	1	1	0	1	1	1	1	1	1	1	0	0	0	0	0	1	0	1	0	0	0	1	1	0	0	0	1	7	0	6	6	5	4	5	5	5	8	2	10	10	13
51	11	1	1	1	1	1	1	1	1	1	1	1	1	1	1	1	1	1	1	1	1	1	1	1	1	1	1	1	1	1	1	1	1	1	1	13	5	7	9	8	2	5	15	5	12	1	12	12	7
51	12	1	1	1	1	1	1	1	1	1	1	1	1	1	1	1	1	1	1	1	1	1	1	1	1	1	1	1	1	1	1	1	1	1	1	9	5	6	9	2	0	5	11	10	7	0	11	11	7
51	13	1	0	0	1	1	0	1	1	1	1	0	1	1	1	1	1	1	1	1	0	1	0	1	0	0	1	1	1	1	0	0	0	0	0	10	9	3	6	7	2	5	4	5	11	0	17	17	5
51	14	0	1	0	0	0	1	0	0	0	1	1	1	0	0	0	0	0	0	0	1	1	0	0	1	1	1	1	1	1	1	1	1	1	1	7	5	9	3	5	1	2	10	5	5	0	12	11	7
51	15	1	1	1	1	1	1	1	1	1	1	1	1	1	1	1	1	1	1	1	1	1	1	1	1	1	1	1	1	1	1	1	1	1	1	12	3	6	10	4	3	5	9	7	10	0	13	13	8
51	16	1	1	1	1	1	1	1	1	1	1	1	1	1	1	1	1	1	1	1	1	1	1	1	1	1	1	1	1	1	1	1	1	1	1	12	6	3	7	2	4	7	5	8	9	0	10	10	4
51	17	0	0	0	0	0	0	0	0	0	0	0	0	0	0	0	0	0	0	0	0	0	0	0	0	0	0	0	0	0	0	0	0	0	0	0	0	0	0	0	0	0	0	0	0	0	0	0	0
51	18	0	0	0	0	0	0	0	0	0	0	0	0	0	0	0	0	0	0	0	0	0	0	0	0	0	0	0	0	0	0	0	0	0	0	0	0	0	0	0	0	0	0	1	0	0	1	1	1
51	19	1	1	1	1	1	1	1	1	1	1	1	1	1	1	1	1	1	1	1	1	1	1	1	1	1	1	1	1	1	1	1	1	1	1	10	5	12	10	6	2	11	10	5	11	0	10	10	12
51	20	1	1	1	1	1	1	1	1	1	1	1	1	1	1	1	1	1	1	1	1	1	1	1	1	1	1	1	1	1	1	1	1	1	1	10	6	7	6	6	3	3	9	6	10	0	11	11	9
51	21	0	1	0	1	0	0	1	0	0	0	1	0	0	1	0	0	0	0	1	1	1	1	0	1	0	1	1	1	1	1	1	1	0	1	6	4	6	7	3	2	4	7	4	4	1	11	11	7
51	22	0	1	0	0	0	0	1	1	0	0	1	0	0	1	1	0	0	0	1	1	0	1	0	1	1	1	1	1	1	1	0	1	0	1	7	5	6	3	5	2	3	10	3	11	0	9	8	11
51	23	0	0	0	0	0	0	0	0	0	0	0	0	0	0	0	0	0	0	0	0	0	0	0	0	0	0	0	0	0	0	0	0	0	0	2	0	3	0	0	0	1	0	0	0	0	4	4	2
51	24	1	0	1	1	0	1	0	0	1	0	1	1	0	1	0	1	1	1	0	0	0	1	0	0	0	0	0	0	0	0	0	0	1	1	8	0	4	8	6	1	7	7	4	7	2	10	10	4
51	25	1	1	1	1	1	1	1	1	1	1	1	1	1	1	1	1	1	1	1	1	1	1	1	1	1	1	1	1	1	1	1	1	1	1	10	6	9	9	5	5	6	7	4	11	0	9	9	9
51	26	0	0	0	0	0	0	0	0	0	0	0	0	0	0	0	0	0	0	0	0	0	0	0	0	0	0	0	0	0	0	0	0	0	0	0	0	0	0	0	0	0	0	0	0	0	0	0	0
51	27	0	0	0	0	0	0	0	0	0	0	0	0	0	0	0	0	0	0	0	0	0	0	0	0	0	0	0	0	0	0	0	0	0	0	0	0	0	0	0	0	0	0	0	0	0	0	0	0
51	28	0	0	0	0	0	0	0	0	0	0	0	0	0	0	0	0	0	0	0	0	0	0	0	0	0	0	0	0	0	0	0	0	0	0	0	0	0	0	0	0	0	0	0	0	0	1	1	0
51	29	0	1	1	1	1	1	0	1	0	0	0	0	0	1	0	1	0	0	1	1	1	0	1	1	1	1	1	1	1	1	1	0	1	1	6	7	5	6	2	4	6	10	10	10	1	12	13	5
51	30	1	0	1	1	1	1	1	1	1	1	1	1	1	1	1	0	1	1	0	0	0	0	0	1	0	1	0	0	1	0	0	0	1	0	10	8	4	5	5	2	6	9	5	9	0	14	14	8
51	31	0	1	0	0	0	0	0	0	0	0	0	0	0	1	0	0	0	1	1	1	1	1	1	1	1	0	1	1	1	0	1	1	0	1	9	6	4	11	2	2	3	7	6	3	0	12	12	5
51	32	1	1	1	1	1	1	1	1	1	1	1	1	1	1	1	1	1	1	1	1	1	1	1	1	1	1	1	1	1	1	1	1	1	1	7	6	5	12	4	1	8	9	5	9	0	13	14	6
51	33	1	1	1	1	1	1	1	1	1	1	1	1	1	1	1	1	1	1	1	1	1	1	1	1	1	1	1	1	1	1	1	1	1	1	10	8	8	8	6	3	5	8	7	8	1	12	12	8
51	34	1	0	1	1	1	1	1	1	1	1	1	1	0	1	1	1	1	1	0	0	0	0	0	1	1	0	1	0	0	0	0	0	0	0	11	0	6	3	3	3	4	13	6	8	0	16	15	7
51	35	1	0	1	0	1	1	1	1	1	1	1	0	0	1	1	0	0	1	0	0	0	0	0	0	0	0	0	0	0	0	0	1	0	0	3	0	2	4	4	3	3	2	3	11	2	11	11	6
51	36	1	1	1	1	1	1	1	1	1	1	1	1	1	1	1	1	1	1	1	1	1	1	1	1	1	1	1	1	1	1	1	1	1	1	11	3	7	10	4	4	6	9	8	7	0	11	11	7
51	37	1	0	1	1	1	0	1	1	1	1	1	0	1	1	1	0	1	0	1	0	0	0	1	0	0	1	0	0	0	0	0	0	0	1	9	9	1	5	4	3	2	2	4	8	1	12	12	7
51	38	0	0	0	0	0	0	0	0	0	0	0	0	0	0	0	0	0	0	0	0	0	0	0	0	0	0	0	0	0	0	0	0	0	0	0	0	0	0	0	0	0	0	0	0	0	1	1	0
51	39	0	0	0	0	0	0	0	0	0	0	0	0	0	0	0	0	0	0	0	0	0	0	0	0	0	0	0	0	0	0	0	0	0	0	0	0	0	0	0	0	0	0	0	0	0	0	0	0
51	40	0	0	0	0	0	0	0	0	0	0	0	0	0	0	0	0	0	0	0	0	0	0	0	0	0	0	0	0	0	0	0	0	0	0	0	0	0	0	0	0	0	0	0	0	0	0	0	0
51	41	0	1	0	0	1	0	0	0	0	0	0	0	0	0	0	0	0	0	1	1	1	1	1	1	0	1	1	0	1	1	1	1	1	1	11	4	5	4	8	5	7	9	7	7	0	15	14	10
51	42	1	0	1	1	1	1	1	1	0	1	1	1	1	1	1	1	1	1	0	1	0	0	0	0	0	0	1	0	1	0	0	0	0	0	6	5	5	3	3	4	1	4	6	8	0	11	11	5
51	43	1	1	1	1	1	1	1	1	1	1	1	1	1	1	1	1	1	1	1	1	1	1	1	1	1	1	1	1	1	1	1	1	1	1	8	5	6	11	6	2	4	10	5	8	0	12	13	7
51	44	0	1	0	0	0	0	1	0	0	0	0	0	0	0	0	0	1	0	1	0	1	0	1	0	1	1	1	1	1	1	1	1	1	1	5	8	3	5	3	0	3	2	3	5	0	11	11	6
51	45	1	0	1	0	1	1	1	0	1	1	1	1	0	0	1	0	1	1	0	0	1	0	1	0	1	0	0	0	0	0	0	0	0	0	10	6	4	7	4	2	4	4	4	5	5	11	11	7
51	46	1	1	1	1	1	1	1	1	1	1	1	1	1	1	1	1	1	1	1	1	1	1	1	1	1	1	1	1	1	1	1	1	1	1	10	5	8	4	6	2	7	6	6	13	0	11	11	9
51	47	1	1	1	1	1	1	1	1	1	1	1	1	1	1	1	1	1	1	1	1	1	1	1	1	1	1	1	1	1	1	1	1	1	1	10	6	8	9	5	2	3	11	5	10	0	11	11	8
51	48	0	0	0	0	0	0	0	0	0	0	0	0	0	0	0	0	0	0	0	0	0	0	0	0	0	0	0	0	0	0	0	0	0	0	0	0	0	0	0	0	0	0	0	0	0	1	1	0
51	49	0	1	0	0	0	0	0	0	0	0	1	0	0	0	0	0	0	0	0	1	1	0	1	1	1	1	1	1	1	1	1	1	1	1	10	6	4	9	2	4	4	10	4	5	0	9	9	11
51	50	1	1	1	1	1	1	1	1	1	1	1	1	1	1	1	1	1	1	1	1	1	1	1	1	1	1	1	1	1	1	1	1	1	1	6	7	4	5	2	2	7	10	6	9	0	11	11	10
51	51	0	1	0	0	1	0	1	0	1	0	0	0	0	0	1	0	0	0	1	1	1	1	1	0	1	1	1	0	0	1	1	0	1	1	8	5	5	5	2	2	4	2	1	7	2	13	13	5
51	52	1	0	1	1	1	1	1	1	1	0	0	0	1	0	1	0	0	1	0	0	1	1	0	0	0	0	0	1	0	0	1	0	0	0	4	0	5	6	5	1	3	3	3	10	0	10	10	9
51	53	1	0	1	1	1	1	1	1	1	1	1	1	1	1	1	1	0	0	1	1	1	1	0	0	0	1	0	1	0	1	0	0	0	0	2	5	1	0	5	0	2	1	1	6	0	4	4	2
51	54	0	0	0	0	0	0	0	0	0	0	0	0	0	0	0	0	0	0	0	0	0	0	0	0	0	0	0	0	0	0	0	0	0	0	0	0	0	0	0	0	0	0	0	0	0	0	0	0
51	55	1	0	1	0	0	1	1	1	1	1	1	1	1	1	1	1	1	1	0	0	1	0	0	0	0	0	0	0	0	0	0	0	0	0	11	0	7	9	5	3	9	7	6	11	2	13	13	7
51	56	1	1	1	1	1	1	1	1	1	1	1	1	1	1	1	1	1	1	1	1	1	1	1	1	1	1	1	1	1	1	1	1	1	1	10	5	7	9	5	1	4	12	6	9	0	14	14	13
51	57	0	0	0	0	0	0	0	0	0	0	0	0	0	0	0	0	0	0	0	0	0	0	0	0	0	0	0	0	0	0	0	0	0	0	0	0	0	0	0	0	0	0	0	0	0	0	0	0
51	58	1	1	1	1	1	1	1	1	1	1	1	1	1	1	1	1	1	1	1	1	1	1	1	1	1	1	1	1	1	1	1	1	1	1	10	7	8	9	7	3	6	10	5	13	0	11	10	10
51	59	0	0	0	0	0	0	0	0	0	0	0	0	0	0	0	0	0	0	0	0	0	0	0	0	0	0	0	0	0	0	0	0	0	0	0	0	0	0	0	0	0	0	0	0	0	0	0	0
51	60	1	1	1	1	1	1	1	1	1	1	1	1	1	1	1	1	1	1	1	1	1	1	1	1	1	1	1	1	1	1	1	1	1	1	11	5	10	6	5	2	8	9	7	10	0	14	13	11
51	61	1	0	1	1	0	1	1	1	1	0	1	1	1	0	1	1	1	0	0	1	1	0	0	0	1	0	0	0	0	0	0	0	0	0	8	7	5	3	2	2	3	3	8	8	3	9	9	7
51	62	1	0	0	0	0	1	1	1	1	1	1	1	0	0	1	1	1	1	0	0	0	0	1	0	1	1	0	0	0	0	0	0	1	0	7	8	4	3	3	1	5	2	3	8	0	8	8	7
51	63	0	1	0	0	0	0	0	0	0	0	1	1	0	0	0	1	0	0	1	0	1	1	1	1	1	1	1	1	0	1	1	1	0	1	7	7	4	4	2	2	4	8	5	4	1	11	10	10
51	64	1	0	1	1	1	1	1	1	1	0	1	1	1	0	1	1	1	0	0	0	0	0	0	0	1	0	0	1	0	0	0	0	0	1	8	0	2	5	2	3	4	5	6	5	0	12	12	9
51	65	1	0	1	1	1	1	1	1	0	1	0	1	1	0	0	0	0	1	0	0	0	0	1	0	0	0	0	1	1	0	0	0	0	1	8	0	1	6	6	3	4	7	5	10	0	17	17	6
51	66	0	1	0	0	0	0	1	0	1	0	0	0	0	0	0	0	1	1	0	0	1	1	1	1	0	0	1	0	1	1	0	1	1	1	7	0	3	6	5	1	4	8	3	6	2	11	11	6
51	67	0	1	0	1	0	0	0	0	0	0	1	1	1	0	0	0	1	0	1	1	1	1	1	1	1	1	0	0	1	0	1	0	1	1	6	4	3	5	5	4	3	7	4	2	1	10	10	6
51	68	1	0	1	1	0	1	1	0	1	1	0	1	1	1	1	1	1	0	1	0	1	1	1	0	0	0	0	1	0	0	1	0	0	0	7	0	4	8	2	2	4	4	6	3	0	10	10	6
51	69	0	0	0	0	0	0	0	0	0	0	0	0	0	0	0	0	0	0	0	0	0	0	0	0	0	0	0	0	0	0	0	0	0	0	0	0	0	0	0	0	0	0	0	0	0	0	0	0
51	70	0	1	0	1	0	0	0	0	1	1	0	1	0	0	0	0	0	0	0	1	1	1	1	0	1	1	0	1	1	0	1	0	1	1	2	4	0	1	0	0	3	0	1	2	0	4	5	4
51	71	1	0	1	1	0	1	1	0	1	0	1	0	0	0	1	1	1	1	0	1	0	0	0	0	0	0	0	0	0	0	0	0	0	0	10	6	5	6	4	1	6	4	3	8	2	16	15	5
51	72	0	1	1	0	1	1	0	1	0	0	1	0	1	0	0	0	0	0	1	1	1	1	1	0	1	1	1	1	0	1	0	1	1	0	8	6	6	9	5	3	7	5	4	9	0	13	13	5
51	73	0	0	0	0	0	0	0	0	0	0	0	0	0	0	0	0	0	0	0	0	0	0	0	0	0	0	0	0	0	0	0	0	0	0	0	0	0	0	0	0	0	0	0	0	0	0	0	0
51	74	0	1	0	0	0	1	0	0	1	0	0	1	0	0	0	0	0	0	1	1	0	1	1	1	1	1	1	1	1	1	1	1	1	0	5	5	0	5	2	0	5	11	2	3	0	10	10	5
51	75	1	1	1	1	1	1	1	1	1	1	1	1	1	1	1	1	1	1	1	1	1	1	1	1	1	1	1	1	1	1	1	1	1	1	10	6	8	8	2	4	5	8	11	8	0	11	13	7
51	76	0	0	0	0	0	0	0	0	0	0	0	0	0	0	0	0	0	0	0	0	0	0	0	0	0	0	0	0	0	0	0	0	0	0	0	0	0	0	0	0	0	0	0	0	0	0	0	0
51	77	0	1	0	0	0	0	1	1	0	0	0	0	0	0	0	0	1	0	1	1	1	1	1	1	1	1	0	1	1	1	1	0	0	0	7	5	4	8	5	0	5	9	4	10	0	10	9	9
51	78	0	0	0	0	0	0	0	0	0	0	0	0	0	0	0	0	0	0	0	0	0	0	0	0	0	0	0	0	0	0	0	0	0	0	0	0	0	0	0	0	0	0	0	0	0	0	0	0
51	79	1	1	1	1	1	1	1	1	1	1	1	1	1	1	1	1	1	1	1	1	1	1	1	1	1	1	1	1	1	1	1	1	1	1	10	6	3	8	3	2	6	10	5	10	1	5	5	9
51	80	1	1	1	1	1	1	1	1	1	1	1	1	1	1	1	1	1	1	1	1	1	1	1	1	1	1	1	1	1	1	1	1	1	1	6	5	4	8	4	2	3	10	5	9	0	13	12	9
51	81	0	0	0	0	0	0	0	0	0	0	0	0	0	0	0	0	0	0	0	0	0	0	0	0	0	0	0	0	0	0	0	0	0	0	0	0	0	0	0	0	0	0	0	0	0	0	0	0
51	82	1	1	1	1	1	1	1	1	1	1	1	1	1	1	1	1	1	1	1	1	1	1	1	1	1	1	1	1	1	1	1	1	1	1	9	5	6	11	5	4	7	8	8	10	1	10	10	6
51	83	0	0	0	0	0	0	0	0	0	0	0	0	0	0	0	0	0	0	0	0	0	0	0	0	0	0	0	0	0	0	0	0	0	0	0	0	0	0	0	0	0	0	0	0	0	0	0	0
51	84	1	0	1	1	1	0	1	0	1	0	1	0	1	0	1	1	1	1	0	0	0	0	1	1	0	0	0	0	0	0	0	1	1	0	8	0	5	4	3	3	3	8	5	5	2	11	10	8
51	85	1	0	1	1	1	1	0	1	1	1	1	0	1	1	1	1	1	1	0	0	0	0	0	0	0	0	0	0	1	1	0	1	0	0	6	0	3	5	4	1	3	4	9	13	4	9	9	3
51	86	1	0	1	1	1	1	0	0	0	0	0	1	1	1	1	0	1	1	0	0	1	0	0	0	0	1	1	1	1	0	1	0	0	0	4	8	5	6	3	0	5	5	3	4	0	11	11	6
51	87	0	0	0	0	0	0	0	0	0	0	0	0	0	0	0	0	0	0	0	0	0	0	0	0	0	0	0	0	0	0	0	0	0	0	0	0	0	0	0	0	0	0	0	0	0	0	0	0
51	88	1	0	1	1	0	1	0	1	1	0	1	1	1	1	0	1	1	1	1	0	0	0	0	0	0	1	0	1	0	0	1	0	0	0	12	9	7	9	4	4	4	8	4	11	0	12	11	9
51	89	0	0	0	0	0	0	0	0	0	0	0	0	0	0	0	0	0	0	0	0	0	0	0	0	0	0	0	0	0	0	0	0	0	0	0	0	0	0	0	0	0	0	0	0	0	0	0	0
51	90	0	1	1	0	0	1	0	0	0	0	0	1	0	0	0	1	0	0	0	1	0	1	1	1	1	0	1	1	1	1	0	1	0	0	6	6	3	0	3	0	3	6	4	3	0	7	7	6
51	91	0	0	0	0	0	0	0	0	0	0	0	0	0	0	0	0	0	0	0	0	0	0	0	0	0	0	0	0	0	0	0	0	0	0	0	0	0	0	0	0	0	0	0	0	0	0	0	0
51	92	1	1	1	1	1	1	1	1	1	1	1	1	1	1	1	1	1	1	1	1	1	1	1	1	1	1	1	1	1	1	1	1	1	1	3	6	0	2	3	2	2	6	1	7	0	6	5	4
51	93	0	0	0	0	0	0	0	0	0	0	0	0	0	0	0	0	0	0	0	0	0	0	0	0	0	0	0	0	0	0	0	0	0	0	0	0	0	0	0	0	0	1	0	0	0	0	0	0
51	94	1	0	0	0	1	1	1	1	1	0	0	1	1	1	1	1	1	1	0	0	0	0	0	0	0	0	0	1	0	1	0	0	0	0	9	0	3	10	4	5	7	8	7	10	1	15	15	6
51	95	0	1	0	0	0	0	0	1	0	0	0	0	1	0	0	0	0	0	1	1	1	1	1	1	1	1	1	1	1	1	1	0	1	1	4	4	4	5	1	4	2	8	6	7	2	11	11	8
51	96	1	0	1	1	1	0	1	0	1	1	1	1	1	1	1	1	1	1	0	1	0	0	1	0	0	1	0	0	0	0	0	0	0	0	8	5	3	7	1	4	3	4	4	6	0	12	12	8
51	97	1	0	0	1	1	1	1	1	0	1	1	1	1	0	1	1	1	1	0	1	0	0	1	0	0	0	0	0	0	1	0	0	0	0	7	4	5	6	4	3	4	6	5	7	1	14	14	7
51	98	1	0	1	1	0	1	1	0	1	1	1	1	1	0	0	0	1	1	1	0	0	1	1	0	0	0	0	0	0	0	0	0	1	0	4	0	3	6	1	2	5	6	3	1	0	11	11	6
51	99	1	1	1	1	1	1	1	1	1	1	1	1	1	1	1	1	1	1	1	1	1	1	1	1	1	1	1	1	1	1	1	1	1	1	10	6	6	6	4	3	7	11	3	9	0	11	11	6
51	100	0	0	0	0	0	0	0	0	0	0	0	0	0	0	0	0	0	0	0	0	0	0	0	0	0	0	0	0	0	0	0	0	0	0	0	0	0	0	0	0	0	0	0	0	0	1	1	0
51	101	1	0	1	0	1	1	1	1	1	1	1	1	1	1	1	1	1	1	0	0	0	1	0	1	1	0	0	0	1	0	0	0	0	0	9	0	1	7	3	2	3	9	3	9	0	7	7	8
51	102	0	1	0	0	0	0	0	0	0	1	0	1	0	1	1	0	0	0	0	1	1	1	1	1	1	0	1	1	0	0	1	1	0	1	7	6	8	3	4	2	6	8	6	3	0	11	12	7
51	103	0	0	0	0	0	0	0	0	0	0	0	0	0	0	0	0	0	0	0	0	0	0	0	0	0	0	0	0	0	0	0	0	0	0	0	0	0	0	0	0	0	0	0	0	0	0	0	0
51	104	0	0	0	0	0	0	0	0	0	0	0	0	0	0	0	0	0	0	0	0	0	0	0	0	0	0	0	0	0	0	0	0	0	0	2	0	2	0	0	0	0	0	0	0	0	0	0	0
51	105	0	0	0	0	0	0	0	0	0	0	0	0	0	0	0	0	0	0	0	0	0	0	0	0	0	0	0	0	0	0	0	0	0	0	0	0	0	0	0	0	0	0	0	0	0	0	0	0
51	106	0	0	0	0	0	0	0	0	0	0	0	0	0	0	0	0	0	0	0	0	0	0	0	0	0	0	0	0	0	0	0	0	0	0	0	0	0	0	0	0	0	0	0	0	0	0	0	0
51	107	1	0	1	0	1	1	1	1	1	1	1	1	1	1	1	1	1	0	0	0	1	0	0	0	1	0	1	0	1	1	1	1	0	0	6	0	6	9	4	3	7	5	7	7	0	15	15	8
51	108	1	0	1	1	1	1	1	1	1	0	1	1	0	1	1	1	1	1	0	0	0	0	1	1	0	0	0	0	0	0	1	1	0	1	6	1	4	4	3	2	5	12	3	8	3	10	10	8
51	109	0	1	0	1	0	1	0	0	0	0	0	0	0	1	1	0	0	0	1	1	1	0	0	0	1	1	0	1	1	0	1	1	0	0	8	5	5	8	4	1	5	6	7	5	1	8	9	7
51	110	0	0	0	0	0	0	0	0	0	0	0	0	0	0	0	0	0	0	0	0	0	0	0	0	0	0	0	0	0	0	0	0	0	0	0	0	0	0	0	0	0	0	0	0	0	0	0	0
51	111	1	1	1	1	1	1	1	1	1	1	1	1	1	1	1	1	1	1	1	1	1	1	1	1	1	1	1	1	1	1	1	1	1	1	9	6	3	10	6	1	7	11	6	8	1	12	11	8
51	112	1	1	1	1	1	1	1	1	1	1	1	1	1	1	1	1	1	1	1	1	1	1	1	1	1	1	1	1	1	1	1	1	1	1	9	3	4	6	3	2	6	8	6	11	0	16	16	10
51	113	0	0	0	0	0	0	0	0	0	0	0	0	0	0	0	0	0	0	0	0	0	0	0	0	0	0	0	0	0	0	0	0	0	0	0	0	0	0	0	0	0	0	0	0	0	0	0	0
51	114	1	1	1	1	1	1	1	1	1	1	1	1	1	1	1	1	1	1	1	1	1	1	1	1	1	1	1	1	1	1	1	1	1	1	7	6	1	3	4	1	5	6	2	6	0	6	6	6
51	115	0	1	1	0	0	1	0	0	1	1	0	0	0	0	0	0	0	1	1	0	1	1	1	1	1	1	1	1	1	0	1	1	1	1	4	7	6	6	2	0	4	10	5	7	0	13	13	7
51	116	0	1	0	0	0	0	0	0	0	1	0	0	0	1	1	0	0	1	1	1	0	0	0	1	1	1	1	1	1	1	1	1	1	1	7	4	6	4	2	1	3	6	5	3	0	10	9	5
51	117	0	1	0	0	0	1	0	0	1	0	0	1	0	1	0	1	0	1	1	1	1	1	1	1	1	0	1	1	1	0	0	1	1	1	10	4	7	6	2	2	2	7	3	3	0	12	12	6
51	118	0	0	0	0	0	0	0	0	0	0	0	0	0	0	0	0	0	0	0	0	0	0	0	0	0	0	0	0	0	0	0	0	0	0	0	0	0	0	0	0	0	0	0	0	0	0	0	0
51	119	1	1	1	1	1	1	1	1	1	1	1	1	1	1	1	1	1	1	1	1	1	1	1	1	1	1	1	1	1	1	1	1	1	1	11	9	9	11	5	2	6	11	6	6	0	14	15	8
51	120	1	0	1	0	1	1	0	1	1	1	1	1	1	1	1	1	1	1	1	0	1	1	1	1	0	0	0	0	0	0	0	0	0	0	8	0	2	6	4	0	3	9	6	7	1	11	10	6
51	121	0	1	0	0	1	0	0	0	0	0	1	0	1	0	0	0	0	0	0	1	1	1	1	1	1	1	0	1	1	1	0	1	0	1	7	4	8	2	1	0	4	5	4	5	1	10	9	6
51	122	1	1	1	1	1	1	1	1	1	1	1	1	1	1	1	1	1	1	1	1	1	1	1	1	1	1	1	1	1	1	1	1	1	1	11	5	5	9	6	2	4	7	6	7	0	11	11	9
51	123	1	1	1	1	1	1	1	1	1	1	1	1	1	1	1	1	1	1	1	1	1	1	1	1	1	1	1	1	1	1	1	1	1	1	8	6	4	7	5	2	5	6	8	10	0	11	11	6
51	124	1	0	1	0	1	0	1	1	1	1	1	1	0	1	0	0	1	0	1	0	0	0	1	1	1	0	1	0	1	0	0	0	0	0	5	0	3	4	0	2	5	5	3	8	0	12	12	6
51	125	1	0	1	0	0	0	1	1	1	1	0	1	1	0	1	1	0	1	1	0	0	0	0	0	1	0	0	1	0	0	1	0	0	0	6	0	5	5	6	0	4	1	8	8	0	11	11	9
51	126	0	0	0	0	0	0	0	0	0	0	0	0	0	0	0	0	0	0	0	0	0	0	0	0	0	0	0	0	0	0	0	0	0	0	0	0	1	0	0	0	0	0	0	0	0	0	0	0
51	127	1	1	1	1	1	1	1	1	1	1	1	1	1	1	1	1	1	1	1	1	1	1	1	1	1	1	1	1	1	1	1	1	1	1	11	6	5	8	3	5	6	6	7	9	0	10	10	6
51	128	1	0	1	0	1	1	0	1	1	0	1	1	1	1	0	1	1	1	1	0	0	0	0	0	0	0	0	1	0	0	0	1	0	0	7	0	3	5	3	3	2	3	5	8	1	8	8	5
51	129	0	0	0	0	0	0	0	0	0	0	0	0	0	0	0	0	0	0	0	0	0	0	0	0	0	0	0	0	0	0	0	0	0	0	0	0	0	0	0	0	0	0	0	0	0	0	0	0
51	130	0	0	0	0	0	0	0	0	0	0	0	0	0	0	0	0	0	0	0	0	0	0	0	0	0	0	0	0	0	0	0	0	0	0	0	0	0	1	0	0	0	0	0	0	0	0	0	0
51	131	0	1	0	0	0	1	0	1	0	0	0	0	0	0	1	0	0	0	1	1	0	1	0	1	1	1	0	1	1	1	1	1	1	0	5	5	1	2	2	0	3	5	3	4	0	4	4	3
51	132	1	0	1	1	1	1	1	1	1	1	1	1	0	1	0	1	0	1	0	0	1	0	0	0	0	0	1	0	0	1	1	1	1	0	5	0	5	6	2	2	7	4	6	13	1	15	13	6
51	133	0	0	0	0	0	0	0	0	0	0	0	0	0	0	0	0	0	0	0	0	0	0	0	0	0	0	0	0	0	0	0	0	0	0	0	0	0	0	0	0	0	0	0	0	0	0	0	0
51	134	1	0	0	0	1	1	0	1	0	0	0	0	0	1	1	1	0	1	0	0	0	1	0	0	0	1	1	1	0	0	0	1	0	0	4	6	3	2	2	1	1	4	3	5	3	6	6	4
51	135	0	0	0	0	0	0	0	0	0	0	0	0	0	0	0	0	0	0	0	0	0	0	0	0	0	0	0	0	0	0	0	0	0	0	0	0	0	0	0	0	0	0	0	0	0	0	0	0
51	136	1	0	1	1	1	1	1	1	1	1	1	0	1	0	1	1	1	1	0	0	0	0	0	1	0	1	0	0	0	0	0	0	0	0	7	11	5	9	3	4	4	10	7	8	4	12	12	7
51	137	0	0	0	0	0	0	0	0	0	0	0	0	0	0	0	0	0	0	0	0	0	0	0	0	0	0	0	0	0	0	0	0	0	0	0	0	0	0	0	0	0	0	0	0	0	0	0	0
51	138	1	0	1	1	0	1	1	1	1	1	1	0	1	0	1	0	0	1	0	0	0	1	1	0	0	1	0	0	1	0	0	1	0	0	5	8	2	7	3	3	4	6	3	12	2	10	10	6
51	139	0	1	0	0	1	1	1	1	0	0	0	0	1	0	0	1	0	0	0	1	1	1	1	1	1	1	0	1	1	1	1	0	1	0	10	4	4	7	4	3	7	12	6	10	1	15	15	5
51	140	0	0	0	0	0	0	0	0	0	0	0	0	0	0	0	0	0	0	0	0	0	0	0	0	0	0	0	0	0	0	0	0	0	0	0	0	0	0	0	0	0	1	0	0	0	0	0	0
51	141	1	0	1	1	1	1	0	0	1	1	1	1	1	1	1	1	1	1	0	0	0	0	0	0	0	0	1	1	0	1	0	1	0	0	4	0	0	2	2	0	3	1	3	3	0	6	6	3
51	142	0	1	1	1	0	1	1	0	0	0	0	0	0	0	0	0	0	1	1	1	1	0	1	1	1	1	1	1	0	0	0	1	1	1	2	5	3	4	2	2	2	6	0	3	0	9	9	5
51	143	0	0	0	0	0	0	0	0	0	0	0	0	0	0	0	0	0	0	0	0	0	0	0	0	0	0	0	0	0	0	0	0	0	0	0	0	0	0	0	0	0	0	0	0	0	0	0	0
51	144	1	0	1	1	1	1	0	1	1	1	1	1	1	1	1	1	1	1	1	1	1	1	1	0	0	0	0	1	0	1	0	0	0	0	12	5	3	9	4	3	9	9	6	8	1	13	12	9
51	145	1	0	1	1	1	1	0	0	1	1	1	1	1	0	1	1	1	1	0	0	0	0	0	0	0	0	0	0	1	1	0	0	0	1	5	0	4	4	1	2	3	3	3	4	0	9	9	5
51	146	0	1	0	0	0	0	1	0	0	0	0	1	1	0	0	0	0	0	1	1	0	1	1	1	1	0	1	1	0	1	1	1	0	1	4	6	1	3	5	0	1	5	2	5	0	9	9	4
51	147	1	0	0	1	1	0	0	1	0	1	1	1	0	0	1	1	1	1	0	0	0	0	0	0	0	1	0	0	1	0	0	1	0	0	10	9	3	5	4	1	2	6	6	9	1	12	12	5
51	148	0	1	0	0	0	0	0	1	0	1	0	0	0	0	0	0	1	0	0	0	0	1	0	1	1	1	1	1	0	1	1	1	1	1	7	9	4	2	4	1	1	11	3	9	0	11	10	6
51	149	0	1	0	0	1	0	0	0	0	0	0	0	1	1	0	0	0	0	1	1	0	1	0	1	1	1	1	1	0	1	1	1	1	1	7	4	6	5	2	1	3	8	4	6	1	10	10	7
51	150	0	0	0	0	0	0	0	0	0	0	0	0	0	0	0	0	0	0	0	0	0	0	0	0	0	0	0	0	0	0	0	0	0	0	0	0	0	0	0	0	0	0	0	0	0	0	0	1
51	151	1	1	1	1	1	1	1	1	1	1	1	1	1	1	1	1	1	1	1	1	1	1	1	1	1	1	1	1	1	1	1	1	1	1	6	4	2	4	3	1	5	8	4	7	0	12	12	9
51	152	0	0	0	0	0	0	0	0	0	0	0	0	0	0	0	0	0	0	0	0	0	0	0	0	0	0	0	0	0	0	0	0	0	0	0	0	0	0	0	0	1	1	0	1	0	0	0	2
51	153	0	0	0	0	0	0	0	0	0	0	0	0	0	0	0	0	0	0	0	0	0	0	0	0	0	0	0	0	0	0	0	0	0	0	0	0	1	0	0	0	0	1	0	0	0	1	1	0
51	154	0	1	0	0	0	0	0	0	0	1	1	0	0	0	1	0	0	0	1	1	0	1	1	1	1	1	1	0	1	0	1	0	1	0	7	7	4	5	2	1	5	13	7	6	1	10	10	5
51	155	0	1	0	0	1	1	0	1	1	0	0	0	0	1	0	0	0	0	0	1	1	1	1	1	0	1	0	1	0	1	1	1	1	1	9	4	4	8	3	3	7	7	4	9	0	12	12	6
51	156	1	1	1	1	1	1	1	1	1	1	1	1	1	1	1	1	1	1	1	1	1	1	1	1	1	1	1	1	1	1	1	1	1	1	7	5	3	6	4	2	6	9	7	12	0	13	13	8
51	157	0	1	0	0	0	1	0	0	0	0	0	0	0	0	1	0	0	0	1	1	0	1	1	1	1	0	1	1	0	0	1	1	1	1	4	6	6	4	2	2	2	9	5	7	2	11	11	6
51	158	1	0	0	1	1	1	1	1	0	1	0	1	1	1	0	0	0	1	0	0	0	0	0	0	0	0	1	0	0	1	0	0	0	0	5	0	2	5	3	3	2	5	4	9	0	12	12	7
51	159	0	1	1	0	0	0	0	0	0	0	1	0	0	1	1	0	0	0	0	0	1	1	1	1	1	1	1	0	1	1	1	1	0	1	5	7	5	3	7	3	4	8	5	5	2	11	11	9
51	160	0	1	0	1	0	0	0	0	0	0	0	1	0	0	0	1	1	0	1	1	0	1	0	1	1	1	1	1	1	1	0	1	0	1	6	6	4	2	5	3	5	9	3	6	1	11	11	7
51	161	1	1	1	1	1	1	1	1	1	1	1	1	1	1	1	1	1	1	1	1	1	1	1	1	1	1	1	1	1	1	1	1	1	1	9	6	4	2	4	1	4	6	5	9	0	10	10	9
51	162	0	0	0	0	0	0	0	0	0	0	0	0	0	0	0	0	0	0	0	0	0	0	0	0	0	0	0	0	0	0	0	0	0	0	1	0	0	0	0	0	0	0	0	0	0	0	0	0
51	163	1	1	1	1	1	1	1	1	1	1	1	1	1	1	1	1	1	1	1	1	1	1	1	1	1	1	1	1	1	1	1	1	1	1	8	6	0	3	4	1	2	4	5	10	0	10	10	5
51	164	0	1	0	0	1	0	0	1	1	0	0	0	0	0	0	0	0	0	1	1	1	1	0	0	1	1	1	1	0	1	0	1	1	1	9	3	8	7	4	1	4	3	3	7	1	10	10	4
51	165	0	0	0	0	0	0	0	0	0	0	0	0	0	0	0	0	0	0	0	0	0	0	0	0	0	0	0	0	0	0	0	0	0	0	0	0	0	0	0	0	0	0	0	0	0	0	0	0
51	166	0	1	1	0	0	0	0	0	0	0	0	0	0	0	0	0	1	0	1	0	1	1	1	1	1	0	1	0	1	1	1	1	0	1	9	0	6	8	4	3	4	8	5	7	3	12	12	8
51	167	0	0	0	0	0	0	0	0	0	0	0	0	0	0	0	0	0	0	0	0	0	0	0	0	0	0	0	0	0	0	0	0	0	0	0	0	0	0	0	0	0	0	0	0	0	0	0	0
51	168	0	1	0	0	0	0	0	0	1	0	0	0	0	0	0	0	0	0	0	1	1	1	1	0	0	1	1	1	1	1	1	1	1	1	4	4	1	2	0	2	2	3	1	2	0	7	5	4
51	169	1	1	1	1	1	1	1	1	1	1	1	1	1	1	1	1	1	1	1	1	1	1	1	1	1	1	1	1	1	1	1	1	1	1	11	6	8	10	3	3	8	11	9	8	0	13	13	9
51	170	0	1	0	1	1	1	1	0	0	0	0	0	0	0	0	0	0	0	0	1	1	1	1	0	1	0	0	1	1	1	1	1	1	1	9	5	4	6	4	1	6	5	1	3	1	12	12	7
51	171	0	1	0	0	0	0	0	1	0	0	0	0	1	0	0	0	0	0	0	0	1	1	1	0	1	1	1	1	1	0	1	1	1	1	4	6	5	5	3	2	4	7	5	7	0	11	10	5
51	172	1	0	1	1	0	1	1	1	0	1	0	0	1	1	1	1	1	1	0	1	0	0	0	1	0	0	0	0	0	1	1	0	0	0	5	8	6	6	4	0	6	9	6	10	2	12	12	7
51	173	1	1	1	1	1	1	1	1	1	1	1	1	1	1	1	1	1	1	1	1	1	1	1	1	1	1	1	1	1	1	1	1	1	1	9	6	6	7	3	3	6	9	4	8	1	14	13	9
51	174	1	1	1	1	1	1	1	1	1	1	1	1	1	1	1	1	1	1	1	1	1	1	1	1	1	1	1	1	1	1	1	1	1	1	5	6	9	6	5	0	5	9	2	10	0	11	11	8
51	175	0	1	1	0	0	0	0	0	0	0	1	0	1	1	1	0	0	0	1	1	1	1	1	1	1	1	0	0	1	1	1	1	0	1	5	5	5	6	4	3	4	10	4	4	0	13	13	4
51	176	0	0	0	0	0	0	0	0	0	0	0	0	0	0	0	0	0	0	0	0	0	0	0	0	0	0	0	0	0	0	0	0	0	0	0	0	0	0	0	0	0	0	0	0	0	0	0	0
51	177	0	1	0	0	0	1	0	0	0	0	0	0	0	0	0	0	1	0	1	1	1	0	1	1	1	1	1	1	1	1	1	1	1	1	10	4	5	6	1	3	7	11	4	4	1	7	7	7
51	178	1	0	0	1	0	0	1	1	1	0	0	1	1	1	1	0	1	1	0	0	0	0	0	0	0	0	0	0	1	0	1	0	0	0	6	0	2	3	2	2	3	7	4	8	0	10	10	6
51	179	0	1	1	0	0	0	0	0	0	0	1	0	1	0	0	0	1	1	1	1	1	0	1	1	1	1	1	0	1	1	1	1	1	1	8	4	6	5	2	1	7	12	4	6	2	12	12	6
51	180	1	0	0	0	0	1	1	1	1	1	1	1	0	1	1	1	1	1	1	0	0	0	0	0	0	0	0	0	0	0	0	1	0	0	6	0	5	4	3	4	5	2	7	10	1	11	11	9
51	181	0	1	1	0	1	0	1	0	0	0	0	0	1	0	0	0	1	0	1	1	0	1	1	1	1	1	0	1	1	1	1	1	1	1	6	5	5	4	4	1	5	7	3	3	0	10	11	8
51	182	0	1	0	0	1	0	0	0	0	0	0	0	0	0	1	0	1	0	1	0	1	1	1	1	1	1	0	0	1	1	1	0	1	0	9	11	2	7	2	1	3	5	5	5	0	11	10	7
51	183	0	0	0	0	0	0	0	0	0	0	0	0	0	0	0	0	0	0	0	0	0	0	0	0	0	0	0	0	0	0	0	0	0	0	0	0	0	0	0	0	0	1	0	0	0	0	0	0
51	184	0	0	0	0	0	0	0	0	0	0	0	0	0	0	0	0	0	0	0	0	0	0	0	0	0	0	0	0	0	0	0	0	0	0	1	0	0	0	0	0	0	0	0	0	0	0	0	0
51	185	1	0	1	0	1	1	1	1	0	1	1	0	0	1	1	0	1	0	0	0	0	1	0	0	1	0	1	0	1	1	1	1	0	0	3	0	1	4	2	1	2	2	1	8	1	4	4	3
51	186	0	0	0	0	0	0	0	0	0	0	0	0	0	0	0	0	0	0	0	0	0	0	0	0	0	0	0	0	0	0	0	0	0	0	0	0	0	0	0	0	0	0	0	0	0	0	0	0
51	187	1	0	1	1	1	1	1	1	0	0	1	1	1	0	1	1	1	1	0	0	0	0	1	1	0	0	0	0	0	0	0	1	1	1	4	0	2	4	5	3	5	11	7	8	2	11	11	8
51	188	1	0	1	1	1	1	1	1	1	0	1	1	0	1	1	1	0	1	0	0	0	0	1	0	1	0	1	1	1	0	1	0	0	0	10	0	1	6	4	1	7	7	4	7	0	9	9	6
51	189	1	0	1	1	1	1	0	1	1	1	1	1	1	0	1	1	1	0	1	0	0	1	1	0	1	0	0	1	0	0	0	0	1	1	5	0	5	6	6	2	3	3	6	6	0	8	8	10
51	190	0	0	0	0	0	0	0	0	0	0	0	0	0	0	0	0	0	0	0	0	0	0	0	0	0	0	0	0	0	0	0	0	0	0	0	0	0	0	0	0	0	0	0	0	0	0	0	0
51	191	0	0	0	0	0	0	0	0	0	0	0	0	0	0	0	0	0	0	0	0	0	0	0	0	0	0	0	0	0	0	0	0	0	0	0	0	0	0	0	0	0	0	0	0	0	0	0	0
51	192	0	1	0	1	0	0	1	0	0	0	0	0	0	0	0	1	0	1	1	1	1	1	1	0	1	1	1	1	0	1	1	1	1	1	5	4	2	4	4	3	3	2	3	3	2	7	7	6
51	193	0	1	1	0	0	0	0	0	0	0	0	0	0	0	0	0	0	0	0	0	1	1	0	1	1	0	0	1	1	1	1	1	1	1	4	0	3	3	2	2	3	8	1	1	0	9	9	6
51	194	1	0	1	1	1	1	1	1	0	0	1	1	1	0	0	0	1	0	0	0	0	1	0	0	0	0	0	1	0	0	0	1	0	0	4	0	4	4	5	0	2	5	3	8	0	12	12	6
51	195	1	1	1	1	1	1	1	1	1	1	1	1	1	1	1	1	1	1	1	1	1	1	1	1	1	1	1	1	1	1	1	1	1	1	10	5	5	10	5	0	7	14	5	8	0	12	12	9
51	196	1	0	1	1	0	1	1	1	1	1	0	1	1	1	1	1	1	1	1	0	0	0	0	0	0	1	0	0	0	0	0	0	0	1	3	10	4	5	2	2	3	2	3	8	0	14	14	6
51	197	0	1	1	0	0	0	0	0	0	1	1	1	1	1	0	0	0	0	1	1	1	1	1	1	0	1	1	1	1	1	0	1	1	1	7	6	7	7	0	2	5	14	4	4	0	11	10	7
51	198	1	1	1	1	1	1	1	1	1	1	1	1	1	1	1	1	1	1	1	1	1	1	1	1	1	1	1	1	1	1	1	1	1	1	10	7	7	6	4	5	6	6	6	11	0	11	11	7
51	199	0	1	0	0	0	0	0	0	0	0	1	1	0	1	0	0	0	1	1	1	1	1	1	1	0	1	1	0	1	1	1	1	1	1	5	3	5	2	3	1	4	6	3	4	0	9	9	5
51	200	0	0	0	0	0	0	0	0	0	0	0	0	0	0	0	0	0	0	0	0	0	0	0	0	0	0	0	0	0	0	0	0	0	0	0	0	0	0	0	0	0	0	0	0	0	0	0	0
51	201	1	0	1	1	1	1	0	1	0	1	0	1	1	0	1	1	1	1	0	0	0	1	0	1	0	0	0	0	1	1	1	0	1	0	4	0	2	3	4	1	3	6	2	9	1	6	6	6
51	202	1	1	1	1	1	1	1	1	1	1	1	1	1	1	1	1	1	1	1	1	1	1	1	1	1	1	1	1	1	1	1	1	1	1	11	1	3	5	8	7	7	7	2	8	0	16	16	5
51	203	0	0	0	0	0	0	0	0	0	0	0	0	0	0	0	0	0	0	0	0	0	0	0	0	0	0	0	0	0	0	0	0	0	0	0	0	1	0	0	0	0	0	0	0	0	0	0	0
51	204	0	0	0	0	0	0	0	0	0	0	0	0	0	0	0	0	0	0	0	0	0	0	0	0	0	0	0	0	0	0	0	0	0	0	0	0	0	0	0	0	0	0	0	0	0	0	0	0
51	205	1	0	0	1	1	1	1	1	1	1	1	1	0	1	0	1	1	1	0	0	0	0	0	0	0	0	0	0	0	0	0	1	0	0	4	0	2	1	2	0	1	4	2	6	0	3	3	4
51	206	0	1	0	0	0	1	0	1	0	0	0	0	0	0	0	0	0	0	1	1	1	1	1	1	1	1	1	1	1	1	1	0	1	1	7	5	1	4	5	4	4	7	6	9	0	7	7	6
51	207	1	1	1	1	1	1	1	1	1	1	1	1	1	1	1	1	1	1	1	1	1	1	1	1	1	1	1	1	1	1	1	1	1	1	7	6	5	8	4	4	7	9	7	9	1	13	13	7
51	208	1	1	1	1	1	1	1	1	1	1	1	1	1	1	1	1	1	1	1	1	1	1	1	1	1	1	1	1	1	1	1	1	1	1	10	4	5	6	3	1	6	7	3	8	0	13	13	9
51	209	0	0	0	0	0	0	0	0	0	0	0	0	0	0	0	0	0	0	0	0	0	0	0	0	0	0	0	0	0	0	0	0	0	0	0	0	1	0	0	0	0	1	0	0	0	0	0	0
51	210	0	1	0	1	1	0	0	0	0	0	0	1	0	1	0	1	0	1	1	1	0	1	1	0	1	0	1	1	1	1	1	1	1	1	4	6	0	3	1	0	1	0	2	2	1	6	6	3
51	211	1	1	1	1	1	1	1	1	1	1	1	1	1	1	1	1	1	1	1	1	1	1	1	1	1	1	1	1	1	1	1	1	1	1	9	6	7	8	5	3	6	9	4	9	0	11	12	9
51	212	0	0	0	0	0	0	0	0	0	0	0	0	0	0	0	0	0	0	0	0	0	0	0	0	0	0	0	0	0	0	0	0	0	0	0	0	0	0	0	0	0	0	0	0	0	0	0	0
51	213	1	1	1	1	1	1	1	1	1	1	1	1	1	1	1	1	1	1	1	1	1	1	1	1	1	1	1	1	1	1	1	1	1	1	8	9	9	8	5	5	6	6	6	10	0	10	10	9
51	214	0	0	0	0	0	0	0	0	0	0	0	0	0	0	0	0	0	0	0	0	0	0	0	0	0	0	0	0	0	0	0	0	0	0	0	0	0	0	0	0	0	0	0	0	0	0	0	0
51	215	0	0	0	0	0	0	0	0	0	0	0	0	0	0	0	0	0	0	0	0	0	0	0	0	0	0	0	0	0	0	0	0	0	0	0	0	0	0	0	0	1	0	0	0	0	0	0	0
51	216	0	0	0	0	0	0	0	0	0	0	0	0	0	0	0	0	0	0	0	0	0	0	0	0	0	0	0	0	0	0	0	0	0	0	0	0	0	0	0	0	0	0	0	0	0	0	0	0
51	217	0	0	0	0	0	0	0	0	0	0	0	0	0	0	0	0	0	0	0	0	0	0	0	0	0	0	0	0	0	0	0	0	0	0	0	0	0	0	0	0	0	0	0	0	0	0	0	0
51	218	0	1	0	0	0	1	0	0	0	1	1	1	0	0	0	1	0	0	1	1	1	1	0	1	1	1	1	1	0	1	1	1	1	1	7	7	8	8	4	2	6	11	8	7	0	8	8	10
51	219	0	1	0	1	0	0	0	1	0	0	0	1	0	0	0	0	0	0	1	1	1	1	1	0	0	1	1	1	1	1	0	1	1	1	6	6	5	3	5	3	7	4	5	9	0	12	12	7
51	220	1	1	1	1	1	1	1	1	1	1	1	1	1	1	1	1	1	1	1	1	1	1	1	1	1	1	1	1	1	1	1	1	1	1	9	6	6	7	5	5	5	10	8	9	2	13	14	6
51	221	1	0	1	1	0	1	0	1	1	1	0	1	1	0	0	1	0	0	1	0	1	1	0	0	0	0	0	0	0	0	0	0	0	0	7	0	4	6	2	4	4	4	7	11	1	11	12	10
51	222	1	1	1	1	1	1	1	1	1	1	1	1	1	1	1	1	1	1	1	1	1	1	1	1	1	1	1	1	1	1	1	1	1	1	7	6	5	2	3	0	4	8	2	9	0	8	8	6
51	223	1	0	1	0	1	1	1	1	1	1	1	0	1	1	1	1	1	1	0	1	1	0	0	0	0	0	0	0	0	0	0	0	0	0	8	5	4	8	4	1	6	6	5	9	3	12	11	6
51	224	0	1	0	1	0	1	1	0	0	0	0	0	0	0	0	0	0	1	0	1	0	1	1	1	0	1	1	1	1	1	1	1	1	0	7	6	5	6	5	4	4	12	2	4	1	10	10	8
51	225	0	0	0	0	0	0	0	0	0	0	0	0	0	0	0	0	0	0	0	0	0	0	0	0	0	0	0	0	0	0	0	0	0	0	0	0	0	0	0	0	0	1	0	0	0	0	0	0
51	226	1	0	1	1	0	1	1	0	0	1	1	1	1	1	1	0	1	1	0	0	0	0	0	1	0	1	0	1	0	0	0	0	1	0	8	12	0	3	1	1	7	5	4	5	0	6	6	10
51	227	0	1	1	1	1	0	1	1	0	0	0	1	0	0	0	0	1	0	1	1	1	1	0	1	0	1	1	0	1	1	1	1	0	1	9	5	3	9	8	1	6	10	7	10	0	13	12	5
51	228	0	1	0	0	0	0	1	0	0	0	1	1	0	0	0	0	0	1	1	0	1	1	1	1	0	1	1	1	0	1	1	1	1	1	5	9	2	6	3	1	3	8	3	4	0	9	8	7
51	229	1	0	1	1	0	1	1	1	1	1	1	1	0	1	1	0	1	1	1	1	0	0	0	1	0	0	0	0	0	1	1	0	0	0	6	8	2	1	0	1	1	10	4	7	0	5	5	3
51	230	0	0	0	0	0	0	0	0	0	0	0	0	0	0	0	0	0	0	0	0	0	0	0	0	0	0	0	0	0	0	0	0	0	0	1	0	0	1	0	0	0	0	1	0	0	3	3	2
51	231	1	0	1	1	1	0	0	0	1	1	0	1	1	0	1	1	0	1	0	0	0	1	1	0	1	0	1	0	0	0	0	0	0	0	5	0	4	5	4	1	3	3	7	3	0	12	11	6
51	232	0	1	0	0	0	0	0	0	0	0	0	0	0	1	0	0	0	0	0	0	1	1	1	1	1	1	1	1	0	0	0	0	1	0	5	6	1	4	4	2	4	8	3	0	1	10	10	8
51	233	1	1	1	1	1	1	1	1	1	1	1	1	1	1	1	1	1	1	1	1	1	1	1	1	1	1	1	1	1	1	1	1	1	1	10	2	7	11	4	5	6	9	6	8	0	14	14	8
51	234	1	1	1	1	1	1	1	1	1	1	1	1	1	1	1	1	1	1	1	1	1	1	1	1	1	1	1	1	1	1	1	1	1	1	5	5	6	5	4	5	4	6	8	9	0	6	6	10
51	235	0	0	0	0	0	0	0	0	0	0	0	0	0	0	0	0	0	0	0	0	0	0	0	0	0	0	0	0	0	0	0	0	0	0	0	0	0	0	0	0	0	0	0	0	0	0	0	0
51	236	1	1	1	1	1	1	1	1	1	1	1	1	1	1	1	1	1	1	1	1	1	1	1	1	1	1	1	1	1	1	1	1	1	1	6	5	3	5	4	0	5	5	4	8	0	9	10	6
51	237	1	0	1	1	1	1	1	1	1	1	0	1	1	1	1	0	1	1	0	0	0	0	0	0	0	0	0	0	0	0	0	1	0	0	6	0	4	6	8	2	3	2	9	8	1	9	9	3
51	238	1	0	1	1	1	1	1	1	1	1	0	1	0	0	1	1	1	1	0	0	0	0	0	0	0	0	0	0	1	1	1	0	0	0	8	0	5	5	6	1	5	7	4	8	0	10	10	3
51	239	1	1	1	1	1	1	1	1	1	1	1	1	1	1	1	1	1	1	1	1	1	1	1	1	1	1	1	1	1	1	1	1	1	1	11	5	5	9	6	2	8	12	7	9	0	9	10	8
51	240	0	0	0	0	0	0	0	0	0	0	0	0	0	0	0	0	0	0	0	0	0	0	0	0	0	0	0	0	0	0	0	0	0	0	4	0	3	2	0	0	1	0	1	0	0	3	3	2
51	241	0	0	0	0	0	0	0	0	0	0	0	0	0	0	0	0	0	0	0	0	0	0	0	0	0	0	0	0	0	0	0	0	0	0	0	0	0	0	0	0	0	0	0	0	0	0	0	0
51	242	0	0	0	0	0	0	0	0	0	0	0	0	0	0	0	0	0	0	0	0	0	0	0	0	0	0	0	0	0	0	0	0	0	0	0	0	1	0	0	0	0	1	0	0	0	2	2	0
51	243	0	1	1	0	0	0	0	0	1	0	0	0	0	1	0	0	1	0	1	1	1	1	1	1	0	1	1	1	1	1	1	0	1	0	4	5	4	4	1	3	4	6	3	4	1	6	6	4
51	244	0	1	0	0	0	0	1	0	1	0	1	0	0	0	0	0	0	0	1	1	1	0	0	0	1	1	0	1	1	1	1	1	1	1	9	5	5	6	3	1	3	3	3	4	1	11	11	5
51	245	0	0	0	0	0	0	0	0	0	0	0	0	0	0	0	0	0	0	0	0	0	0	0	0	0	0	0	0	0	0	0	0	0	0	0	0	0	0	0	0	0	0	0	0	0	0	0	0
51	246	1	1	1	1	1	1	1	1	1	1	1	1	1	1	1	1	1	1	1	1	1	1	1	1	1	1	1	1	1	1	1	1	1	1	5	5	2	8	3	5	4	6	7	7	1	9	8	6
51	247	1	0	1	1	1	0	1	0	1	1	1	1	0	1	1	1	1	1	0	0	0	1	1	0	0	0	0	0	1	0	0	1	0	1	5	0	2	3	4	4	7	4	4	7	1	10	10	9
51	248	1	0	1	0	0	1	0	1	0	0	1	1	1	1	1	1	0	1	0	0	1	0	1	0	1	1	0	0	0	0	0	0	0	1	5	6	6	6	3	1	4	4	7	9	3	14	13	6
51	249	1	0	0	1	1	1	0	1	1	1	1	0	1	1	1	1	1	1	1	0	1	1	0	0	1	0	0	0	0	0	0	1	0	0	9	0	6	5	4	2	6	2	5	10	5	10	10	10
51	250	0	1	0	0	0	0	0	1	1	0	1	0	0	0	0	0	0	1	0	1	1	1	0	0	0	1	0	1	0	1	0	1	1	1	6	5	5	5	4	5	3	3	6	9	0	13	13	7
51	251	1	1	1	1	1	1	1	1	1	1	1	1	1	1	1	1	1	1	1	1	1	1	1	1	1	1	1	1	1	1	1	1	1	1	9	4	6	10	3	4	4	12	5	11	0	12	12	9
51	252	1	0	1	1	1	1	1	1	1	1	1	1	1	0	1	0	1	1	0	0	0	0	1	0	1	0	0	0	0	1	0	0	0	0	6	0	3	6	3	4	3	2	5	8	0	13	13	7
51	253	0	0	0	0	0	0	0	0	0	0	0	0	0	0	0	0	0	0	0	0	0	0	0	0	0	0	0	0	0	0	0	0	0	0	0	0	0	0	0	0	0	0	0	0	0	0	0	0
51	254	1	1	1	1	1	1	1	1	1	1	1	1	1	1	1	1	1	1	1	1	1	1	1	1	1	1	1	1	1	1	1	1	1	1	6	4	5	8	2	2	5	10	6	10	0	9	9	8
51	255	0	1	0	0	1	0	0	1	1	0	0	0	0	1	0	1	1	0	1	1	0	1	1	1	1	1	1	1	1	1	1	1	1	1	10	7	6	4	3	2	2	9	7	6	3	11	8	8
51	256	0	1	0	0	0	0	0	1	0	0	0	0	0	0	0	0	1	0	1	1	0	1	0	1	1	1	0	1	0	1	0	1	1	0	7	5	3	5	4	2	3	7	4	10	0	11	12	5
61	1	1	1	1	1	1	1	1	1	1	1	1	1	1	1	1	1	1	1	1	1	1	1	1	1	1	1	1	1	1	1	1	1	1	1	8	4	0	8	5	0	2	0	4	0	0	13	12	7
61	2	0	0	0	0	0	0	0	0	0	0	0	0	0	0	0	0	0	0	0	0	0	0	0	0	0	0	0	0	0	0	0	0	0	0	0	0	0	0	0	0	0	0	0	0	0	0	0	0
61	3	1	1	1	1	1	1	1	1	1	1	1	1	1	1	1	1	1	1	1	1	1	1	1	1	1	1	1	1	1	1	1	1	1	1	12	6	10	10	7	4	8	11	7	8	0	16	16	9
61	4	1	1	1	1	1	1	1	1	1	1	1	1	1	1	1	1	1	1	1	1	1	1	1	1	1	1	1	1	1	1	1	1	1	1	6	6	9	6	2	3	5	11	4	10	0	13	12	5
61	5	1	0	1	1	1	1	0	1	1	1	1	1	1	1	0	1	1	1	0	1	0	1	0	1	0	1	0	0	1	0	0	0	0	0	5	8	4	5	4	4	4	11	4	11	0	10	10	5
61	6	0	1	0	0	1	0	0	0	0	0	0	0	0	0	0	0	1	0	1	1	1	1	0	0	0	1	1	0	0	1	1	1	1	0	8	5	6	7	3	4	6	5	5	5	4	9	10	8
61	7	1	0	0	1	0	0	1	1	0	1	1	0	1	1	1	1	1	1	0	1	0	0	0	0	0	0	0	0	0	0	0	0	0	1	6	6	2	4	2	2	5	4	8	10	3	13	13	6
61	8	1	0	0	1	0	1	0	1	0	1	1	1	0	0	1	1	1	0	0	0	0	1	0	0	0	0	0	1	0	1	0	1	0	1	6	0	0	2	3	1	4	3	7	8	1	9	9	10
61	9	0	1	0	0	0	0	1	0	1	0	0	0	0	0	0	0	0	1	1	1	1	1	1	0	1	1	1	1	1	1	1	0	1	0	6	3	5	6	4	2	6	5	6	5	0	10	11	4
61	10	1	0	1	1	1	1	1	1	1	0	1	1	1	1	1	1	1	0	0	0	0	0	1	0	1	0	0	0	1	1	0	0	0	1	6	0	2	5	5	1	5	4	7	8	3	12	12	4
61	11	1	1	1	1	1	1	1	1	1	1	1	1	1	1	1	1	1	1	1	1	1	1	1	1	1	1	1	1	1	1	1	1	1	1	9	5	7	14	5	2	7	14	10	6	0	11	10	9
61	12	1	1	1	1	1	1	1	1	1	1	1	1	1	1	1	1	1	1	1	1	1	1	1	1	1	1	1	1	1	1	1	1	1	1	7	4	5	7	3	3	5	10	6	8	1	11	11	6
61	13	1	0	0	1	1	0	1	1	1	1	0	1	1	1	1	1	1	1	1	0	1	0	1	0	0	1	1	1	1	0	0	0	0	0	7	7	5	5	4	2	3	3	8	9	0	9	9	4
61	14	0	1	0	0	0	1	0	0	0	1	1	1	0	0	0	0	0	0	0	1	1	0	0	1	1	1	1	1	1	1	1	1	1	1	9	7	3	4	4	3	3	7	3	4	0	11	11	7
61	15	1	1	1	1	1	1	1	1	1	1	1	1	1	1	1	1	1	1	1	1	1	1	1	1	1	1	1	1	1	1	1	1	1	1	7	5	3	5	3	0	4	9	6	9	0	7	7	7
61	16	1	1	1	1	1	1	1	1	1	1	1	1	1	1	1	1	1	1	1	1	1	1	1	1	1	1	1	1	1	1	1	1	1	1	8	5	12	8	3	4	4	4	6	10	0	17	17	10
61	17	0	0	0	0	0	0	0	0	0	0	0	0	0	0	0	0	0	0	0	0	0	0	0	0	0	0	0	0	0	0	0	0	0	0	1	0	0	0	0	0	0	0	0	0	0	0	0	0
61	18	0	0	0	0	0	0	0	0	0	0	0	0	0	0	0	0	0	0	0	0	0	0	0	0	0	0	0	0	0	0	0	0	0	0	0	0	0	0	0	0	0	0	0	0	0	0	0	0
61	19	1	1	1	1	1	1	1	1	1	1	1	1	1	1	1	1	1	1	1	1	1	1	1	1	1	1	1	1	1	1	1	1	1	1	8	6	1	11	5	4	7	8	8	11	0	9	9	12
61	20	1	1	1	1	1	1	1	1	1	1	1	1	1	1	1	1	1	1	1	1	1	1	1	1	1	1	1	1	1	1	1	1	1	1	7	4	6	10	6	1	4	8	6	8	0	9	9	7
61	21	0	1	0	1	0	0	1	0	0	0	1	0	0	1	0	0	0	0	1	1	1	1	0	1	0	1	1	1	1	1	1	1	0	1	7	4	6	7	3	5	5	5	2	7	0	11	12	7
61	22	0	1	0	0	0	0	1	1	0	0	1	0	0	1	1	0	0	0	1	1	0	1	0	1	1	1	1	1	1	1	0	1	0	1	8	5	4	8	4	4	2	6	7	8	0	11	11	9
61	23	0	0	0	0	0	0	0	0	0	0	0	0	0	0	0	0	0	0	0	0	0	0	0	0	0	0	0	0	0	0	0	0	0	0	0	0	0	0	0	0	0	1	0	0	0	0	0	0
61	24	1	0	1	1	0	1	0	0	1	0	1	1	0	1	0	1	1	1	0	0	0	1	0	0	0	0	0	0	0	0	0	0	1	1	5	0	5	6	5	6	5	4	6	8	3	12	12	7
61	25	1	1	1	1	1	1	1	1	1	1	1	1	1	1	1	1	1	1	1	1	1	1	1	1	1	1	1	1	1	1	1	1	1	1	6	6	2	4	3	2	4	5	6	10	0	13	13	10
61	26	0	0	0	0	0	0	0	0	0	0	0	0	0	0	0	0	0	0	0	0	0	0	0	0	0	0	0	0	0	0	0	0	0	0	0	0	0	0	0	0	0	0	0	0	0	0	0	0
61	27	0	0	0	0	0	0	0	0	0	0	0	0	0	0	0	0	0	0	0	0	0	0	0	0	0	0	0	0	0	0	0	0	0	0	0	0	0	0	0	0	0	0	0	0	0	0	0	0
61	28	0	0	0	0	0	0	0	0	0	0	0	0	0	0	0	0	0	0	0	0	0	0	0	0	0	0	0	0	0	0	0	0	0	0	0	0	0	0	0	0	1	0	0	0	0	2	2	0
61	29	0	1	1	1	1	1	0	1	0	0	0	0	0	1	0	1	0	0	1	1	1	0	1	1	1	1	1	1	1	1	1	0	1	1	12	5	8	10	4	3	6	11	7	10	3	11	11	8
61	30	1	0	1	1	1	1	1	1	1	1	1	1	1	1	1	0	1	1	0	0	0	0	0	1	0	1	0	0	1	0	0	0	1	0	4	8	2	3	5	3	3	9	3	7	0	9	9	4
61	31	0	1	0	0	0	0	0	0	0	0	0	0	0	1	0	0	0	1	1	1	1	1	1	1	1	0	1	1	1	0	1	1	0	1	5	6	7	6	5	3	4	9	6	2	1	11	11	6
61	32	1	1	1	1	1	1	1	1	1	1	1	1	1	1	1	1	1	1	1	1	1	1	1	1	1	1	1	1	1	1	1	1	1	1	11	5	5	8	4	2	6	8	5	10	1	8	8	7
61	33	1	1	1	1	1	1	1	1	1	1	1	1	1	1	1	1	1	1	1	1	1	1	1	1	1	1	1	1	1	1	1	1	1	1	10	5	5	8	5	4	5	10	4	12	0	11	11	6
61	34	1	0	1	1	1	1	1	1	1	1	1	1	0	1	1	1	1	1	0	0	0	0	0	1	1	0	1	0	0	0	0	0	0	0	4	0	2	6	3	1	4	10	5	11	0	10	10	9
61	35	1	0	1	0	1	1	1	1	1	1	1	0	0	1	1	0	0	1	0	0	0	0	0	0	0	0	0	0	0	0	0	1	0	0	7	0	5	2	4	1	4	2	6	9	4	13	12	6
61	36	1	1	1	1	1	1	1	1	1	1	1	1	1	1	1	1	1	1	1	1	1	1	1	1	1	1	1	1	1	1	1	1	1	1	7	7	7	6	7	7	6	10	10	13	0	10	10	7
61	37	1	0	1	1	1	0	1	1	1	1	1	0	1	1	1	0	1	0	1	0	0	0	1	0	0	1	0	0	0	0	0	0	0	1	8	9	6	8	3	3	4	4	3	10	2	12	11	7
61	38	0	0	0	0	0	0	0	0	0	0	0	0	0	0	0	0	0	0	0	0	0	0	0	0	0	0	0	0	0	0	0	0	0	0	0	0	0	0	0	0	0	0	0	0	0	0	0	0
61	39	0	0	0	0	0	0	0	0	0	0	0	0	0	0	0	0	0	0	0	0	0	0	0	0	0	0	0	0	0	0	0	0	0	0	0	0	0	0	0	0	0	0	0	0	0	0	0	0
61	40	0	0	0	0	0	0	0	0	0	0	0	0	0	0	0	0	0	0	0	0	0	0	0	0	0	0	0	0	0	0	0	0	0	0	0	0	0	0	0	0	0	0	0	0	0	0	0	0
61	41	0	1	0	0	1	0	0	0	0	0	0	0	0	0	0	0	0	0	1	1	1	1	1	1	0	1	1	0	1	1	1	1	1	1	9	4	8	5	4	3	4	6	4	6	1	10	9	8
61	42	1	0	1	1	1	1	1	1	0	1	1	1	1	1	1	1	1	1	0	1	0	0	0	0	0	0	1	0	1	0	0	0	0	0	6	3	1	5	1	2	2	2	6	9	0	6	6	7
61	43	1	1	1	1	1	1	1	1	1	1	1	1	1	1	1	1	1	1	1	1	1	1	1	1	1	1	1	1	1	1	1	1	1	1	13	5	9	10	7	3	5	11	6	10	0	13	13	8
61	44	0	1	0	0	0	0	1	0	0	0	0	0	0	0	0	0	1	0	1	0	1	0	1	0	1	1	1	1	1	1	1	1	1	1	9	8	6	4	5	2	3	3	2	2	1	12	12	5
61	45	1	0	1	0	1	1	1	0	1	1	1	1	0	0	1	0	1	1	0	0	1	0	1	0	1	0	0	0	0	0	0	0	0	0	6	0	3	3	5	2	4	5	2	5	1	10	10	5
61	46	1	1	1	1	1	1	1	1	1	1	1	1	1	1	1	1	1	1	1	1	1	1	1	1	1	1	1	1	1	1	1	1	1	1	10	6	9	10	5	4	10	10	7	9	2	13	12	8
61	47	1	1	1	1	1	1	1	1	1	1	1	1	1	1	1	1	1	1	1	1	1	1	1	1	1	1	1	1	1	1	1	1	1	1	12	6	5	7	4	3	5	7	6	8	0	13	13	7
61	48	0	0	0	0	0	0	0	0	0	0	0	0	0	0	0	0	0	0	0	0	0	0	0	0	0	0	0	0	0	0	0	0	0	0	0	0	0	0	0	0	0	1	0	0	0	0	0	0
61	49	0	1	0	0	0	0	0	0	0	0	1	0	0	0	0	0	0	0	0	1	1	0	1	1	1	1	1	1	1	1	1	1	1	1	6	1	6	4	2	3	3	9	7	4	1	12	12	7
61	50	1	1	1	1	1	1	1	1	1	1	1	1	1	1	1	1	1	1	1	1	1	1	1	1	1	1	1	1	1	1	1	1	1	1	7	6	2	2	4	2	4	7	4	9	0	7	7	5
61	51	0	1	0	0	1	0	1	0	1	0	0	0	0	0	1	0	0	0	1	1	1	1	1	0	1	1	1	0	0	1	1	0	1	1	9	5	3	5	1	3	6	4	4	4	2	10	10	4
61	52	1	0	1	1	1	1	1	1	1	0	0	0	1	0	1	0	0	1	0	0	1	1	0	0	0	0	0	1	0	0	1	0	0	0	5	0	4	8	1	1	7	4	6	9	1	11	11	5
61	53	1	0	1	1	1	1	1	1	1	1	1	1	1	1	1	1	0	0	1	1	1	1	0	0	0	1	0	1	0	1	0	0	0	0	11	7	5	8	4	1	5	6	7	9	0	13	13	8
61	54	0	0	0	0	0	0	0	0	0	0	0	0	0	0	0	0	0	0	0	0	0	0	0	0	0	0	0	0	0	0	0	0	0	0	0	0	0	0	0	0	0	1	0	0	0	0	0	0
61	55	1	0	1	0	0	1	1	1	1	1	1	1	1	1	1	1	1	1	0	0	1	0	0	0	0	0	0	0	0	0	0	0	0	0	6	0	3	5	3	3	2	4	9	9	1	11	11	5
61	56	1	1	1	1	1	1	1	1	1	1	1	1	1	1	1	1	1	1	1	1	1	1	1	1	1	1	1	1	1	1	1	1	1	1	10	5	9	8	7	1	8	12	6	9	0	14	13	10
61	57	0	0	0	0	0	0	0	0	0	0	0	0	0	0	0	0	0	0	0	0	0	0	0	0	0	0	0	0	0	0	0	0	0	0	0	0	0	0	0	0	0	0	0	0	0	0	0	0
61	58	1	1	1	1	1	1	1	1	1	1	1	1	1	1	1	1	1	1	1	1	1	1	1	1	1	1	1	1	1	1	1	1	1	1	11	4	4	7	5	2	6	15	4	9	0	10	10	7
61	59	0	0	0	0	0	0	0	0	0	0	0	0	0	0	0	0	0	0	0	0	0	0	0	0	0	0	0	0	0	0	0	0	0	0	0	0	0	0	0	0	0	0	0	0	0	0	0	0
61	60	1	1	1	1	1	1	1	1	1	1	1	1	1	1	1	1	1	1	1	1	1	1	1	1	1	1	1	1	1	1	1	1	1	1	7	6	4	9	6	3	4	5	7	7	0	8	8	10
61	61	1	0	1	1	0	1	1	1	1	0	1	1	1	0	1	1	1	0	0	1	1	0	0	0	1	0	0	0	0	0	0	0	0	0	7	7	5	5	2	4	5	4	7	12	2	13	13	3
61	62	1	0	0	0	0	1	1	1	1	1	1	1	0	0	1	1	1	1	0	0	0	0	1	0	1	1	0	0	0	0	0	0	1	0	7	7	2	5	4	5	4	3	3	7	1	14	13	8
61	63	0	1	0	0	0	0	0	0	0	0	1	1	0	0	0	1	0	0	1	0	1	1	1	1	1	1	1	1	0	1	1	1	0	1	8	6	3	7	4	1	5	11	4	4	0	13	13	10
61	64	1	0	1	1	1	1	1	1	1	0	1	1	1	0	1	1	1	0	0	0	0	0	0	0	1	0	0	1	0	0	0	0	0	1	4	0	2	6	3	1	4	4	4	7	0	9	9	8
61	65	1	0	1	1	1	1	1	1	0	1	0	1	1	0	0	0	0	1	0	0	0	0	1	0	0	0	0	1	1	0	0	0	0	1	3	0	2	5	3	0	3	3	2	9	0	13	13	5
61	66	0	1	0	0	0	0	1	0	1	0	0	0	0	0	0	0	1	1	0	0	1	1	1	1	0	0	1	0	1	1	0	1	1	1	4	0	1	8	0	4	3	10	4	6	1	9	9	4
61	67	0	1	0	1	0	0	0	0	0	0	1	1	1	0	0	0	1	0	1	1	1	1	1	1	1	1	0	0	1	0	1	0	1	1	10	5	5	6	3	2	6	6	4	6	2	7	7	7
61	68	1	0	1	1	0	1	1	0	1	1	0	1	1	1	1	1	1	0	1	0	1	1	1	0	0	0	0	1	0	0	1	0	0	0	8	0	3	9	3	1	6	5	4	4	1	12	12	5
61	69	0	0	0	0	0	0	0	0	0	0	0	0	0	0	0	0	0	0	0	0	0	0	0	0	0	0	0	0	0	0	0	0	0	0	0	0	0	0	0	0	0	1	0	0	0	0	0	0
61	70	0	1	0	1	0	0	0	0	1	1	0	1	0	0	0	0	0	0	0	1	1	1	1	0	1	1	0	1	1	0	1	0	1	1	6	6	0	1	0	0	2	0	1	2	0	3	3	3
61	71	1	0	1	1	0	1	1	0	1	0	1	0	0	0	1	1	1	1	0	1	0	0	0	0	0	0	0	0	0	0	0	0	0	0	10	4	2	4	3	1	8	8	6	6	4	10	10	5
61	72	0	1	1	0	1	1	0	1	0	0	1	0	1	0	0	0	0	0	1	1	1	1	1	0	1	1	1	1	0	1	0	1	1	0	7	6	2	6	4	2	5	6	3	8	0	12	12	7
61	73	0	0	0	0	0	0	0	0	0	0	0	0	0	0	0	0	0	0	0	0	0	0	0	0	0	0	0	0	0	0	0	0	0	0	0	0	0	0	0	0	0	0	0	0	0	0	0	0
61	74	0	1	0	0	0	1	0	0	1	0	0	1	0	0	0	0	0	0	1	1	0	1	1	1	1	1	1	1	1	1	1	1	1	0	5	7	3	1	3	1	3	8	3	3	0	5	4	3
61	75	1	1	1	1	1	1	1	1	1	1	1	1	1	1	1	1	1	1	1	1	1	1	1	1	1	1	1	1	1	1	1	1	1	1	13	5	10	6	5	7	6	8	5	13	0	12	13	6
61	76	0	0	0	0	0	0	0	0	0	0	0	0	0	0	0	0	0	0	0	0	0	0	0	0	0	0	0	0	0	0	0	0	0	0	0	0	0	0	0	0	0	0	0	0	0	0	0	0
61	77	0	1	0	0	0	0	1	1	0	0	0	0	0	0	0	0	1	0	1	1	1	1	1	1	1	1	0	1	1	1	1	0	0	0	5	5	1	2	1	1	4	8	3	7	1	8	8	5
61	78	0	0	0	0	0	0	0	0	0	0	0	0	0	0	0	0	0	0	0	0	0	0	0	0	0	0	0	0	0	0	0	0	0	0	0	0	0	0	0	0	0	0	0	0	0	0	0	0
61	79	1	1	1	1	1	1	1	1	1	1	1	1	1	1	1	1	1	1	1	1	1	1	1	1	1	1	1	1	1	1	1	1	1	1	6	5	7	7	5	2	3	5	5	5	1	11	10	10
61	80	1	1	1	1	1	1	1	1	1	1	1	1	1	1	1	1	1	1	1	1	1	1	1	1	1	1	1	1	1	1	1	1	1	1	13	5	6	9	3	4	4	11	9	10	0	11	12	9
61	81	0	0	0	0	0	0	0	0	0	0	0	0	0	0	0	0	0	0	0	0	0	0	0	0	0	0	0	0	0	0	0	0	0	0	0	0	0	0	0	0	0	0	0	0	0	0	0	0
61	82	1	1	1	1	1	1	1	1	1	1	1	1	1	1	1	1	1	1	1	1	1	1	1	1	1	1	1	1	1	1	1	1	1	1	4	7	1	3	0	1	2	5	1	8	0	8	8	4
61	83	0	0	0	0	0	0	0	0	0	0	0	0	0	0	0	0	0	0	0	0	0	0	0	0	0	0	0	0	0	0	0	0	0	0	0	0	0	0	0	0	0	0	0	0	0	0	0	0
61	84	1	0	1	1	1	0	1	0	1	0	1	0	1	0	1	1	1	1	0	0	0	0	1	1	0	0	0	0	0	0	0	1	1	0	6	0	0	4	2	2	4	9	2	4	3	9	9	6
61	85	1	0	1	1	1	1	0	1	1	1	1	0	1	1	1	1	1	1	0	0	0	0	0	0	0	0	0	0	1	1	0	1	0	0	5	0	2	4	1	0	4	4	3	7	4	8	8	3
61	86	1	0	1	1	1	1	0	0	0	0	0	1	1	1	1	0	1	1	0	0	1	0	0	0	0	1	1	1	1	0	1	0	0	0	4	10	0	4	2	0	5	6	2	3	1	9	9	9
61	87	0	0	0	0	0	0	0	0	0	0	0	0	0	0	0	0	0	0	0	0	0	0	0	0	0	0	0	0	0	0	0	0	0	0	0	0	0	0	0	0	0	1	0	0	0	0	0	0
61	88	1	0	1	1	0	1	0	1	1	0	1	1	1	1	0	1	1	1	1	0	0	0	0	0	0	1	0	1	0	0	1	0	0	0	11	8	3	7	6	1	6	11	8	6	2	14	13	7
61	89	0	0	0	0	0	0	0	0	0	0	0	0	0	0	0	0	0	0	0	0	0	0	0	0	0	0	0	0	0	0	0	0	0	0	0	0	0	0	0	0	0	0	0	0	0	0	0	0
61	90	0	1	1	0	0	1	0	0	0	0	0	1	0	0	0	1	0	0	0	1	0	1	1	1	1	0	1	1	1	1	0	1	0	0	8	5	3	5	3	3	4	11	4	3	1	11	10	7
61	91	0	0	0	0	0	0	0	0	0	0	0	0	0	0	0	0	0	0	0	0	0	0	0	0	0	0	0	0	0	0	0	0	0	0	2	0	2	0	2	0	2	4	1	0	0	6	6	5
61	92	1	1	1	1	1	1	1	1	1	1	1	1	1	1	1	1	1	1	1	1	1	1	1	1	1	1	1	1	1	1	1	1	1	1	13	6	11	10	5	4	7	10	7	10	0	14	12	8
61	93	0	0	0	0	0	0	0	0	0	0	0	0	0	0	0	0	0	0	0	0	0	0	0	0	0	0	0	0	0	0	0	0	0	0	0	0	0	0	0	0	0	0	0	0	0	0	0	0
61	94	1	0	0	0	1	1	1	1	1	0	0	1	1	1	1	1	1	1	0	0	0	0	0	0	0	0	0	1	0	1	0	0	0	0	4	0	1	6	3	4	4	7	4	13	1	15	15	7
61	95	0	1	0	0	0	0	0	1	0	0	0	0	1	0	0	0	0	0	1	1	1	1	1	1	1	1	1	1	1	1	1	0	1	1	8	5	7	6	4	3	5	9	7	5	1	15	15	10
61	96	1	0	1	1	1	0	1	0	1	1	1	1	1	1	1	1	1	1	0	1	0	0	1	0	0	1	0	0	0	0	0	0	0	0	9	5	3	4	4	2	6	3	3	3	0	17	17	8
61	97	1	0	0	1	1	1	1	1	0	1	1	1	1	0	1	1	1	1	0	1	0	0	1	0	0	0	0	0	0	1	0	0	0	0	4	5	6	6	3	1	5	3	3	9	0	13	13	6
61	98	1	0	1	1	0	1	1	0	1	1	1	1	1	0	0	0	1	1	1	0	0	1	1	0	0	0	0	0	0	0	0	0	1	0	9	0	5	5	6	3	3	5	6	3	1	10	10	7
61	99	1	1	1	1	1	1	1	1	1	1	1	1	1	1	1	1	1	1	1	1	1	1	1	1	1	1	1	1	1	1	1	1	1	1	8	6	8	6	3	5	6	9	9	11	0	13	13	7
61	100	0	0	0	0	0	0	0	0	0	0	0	0	0	0	0	0	0	0	0	0	0	0	0	0	0	0	0	0	0	0	0	0	0	0	0	0	0	0	0	0	0	0	0	0	0	0	0	0
61	101	1	0	1	0	1	1	1	1	1	1	1	1	1	1	1	1	1	1	0	0	0	1	0	1	1	0	0	0	1	0	0	0	0	0	5	0	2	5	2	1	4	7	4	7	0	10	10	2
61	102	0	1	0	0	0	0	0	0	0	1	0	1	0	1	1	0	0	0	0	1	1	1	1	1	1	0	1	1	0	0	1	1	0	1	9	5	6	6	5	1	4	9	6	1	0	11	11	7
61	103	0	0	0	0	0	0	0	0	0	0	0	0	0	0	0	0	0	0	0	0	0	0	0	0	0	0	0	0	0	0	0	0	0	0	0	0	0	0	0	0	0	0	0	0	0	0	0	0
61	104	0	0	0	0	0	0	0	0	0	0	0	0	0	0	0	0	0	0	0	0	0	0	0	0	0	0	0	0	0	0	0	0	0	0	0	0	0	0	0	0	0	0	0	0	0	0	0	0
61	105	0	0	0	0	0	0	0	0	0	0	0	0	0	0	0	0	0	0	0	0	0	0	0	0	0	0	0	0	0	0	0	0	0	0	0	0	0	0	0	0	0	0	0	0	0	0	0	0
61	106	0	0	0	0	0	0	0	0	0	0	0	0	0	0	0	0	0	0	0	0	0	0	0	0	0	0	0	0	0	0	0	0	0	0	0	0	0	0	0	0	0	0	0	0	0	0	0	0
61	107	1	0	1	0	1	1	1	1	1	1	1	1	1	1	1	1	1	0	0	0	1	0	0	0	1	0	1	0	1	1	1	1	0	0	9	0	6	10	5	4	9	6	6	10	0	9	9	10
61	108	1	0	1	1	1	1	1	1	1	0	1	1	0	1	1	1	1	1	0	0	0	0	1	1	0	0	0	0	0	0	1	1	0	1	8	0	3	4	3	1	2	10	4	8	2	10	10	9
61	109	0	1	0	1	0	1	0	0	0	0	0	0	0	1	1	0	0	0	1	1	1	0	0	0	1	1	0	1	1	0	1	1	0	0	6	5	5	2	1	0	4	2	2	1	0	6	6	3
61	110	0	0	0	0	0	0	0	0	0	0	0	0	0	0	0	0	0	0	0	0	0	0	0	0	0	0	0	0	0	0	0	0	0	0	1	0	0	0	0	0	1	0	0	0	0	2	2	0
61	111	1	1	1	1	1	1	1	1	1	1	1	1	1	1	1	1	1	1	1	1	1	1	1	1	1	1	1	1	1	1	1	1	1	1	6	4	0	4	3	2	3	8	3	9	0	7	7	7
61	112	1	1	1	1	1	1	1	1	1	1	1	1	1	1	1	1	1	1	1	1	1	1	1	1	1	1	1	1	1	1	1	1	1	1	15	7	5	8	5	3	5	10	5	6	0	12	12	7
61	113	0	0	0	0	0	0	0	0	0	0	0	0	0	0	0	0	0	0	0	0	0	0	0	0	0	0	0	0	0	0	0	0	0	0	0	0	0	0	0	0	0	0	0	0	0	0	0	0
61	114	1	1	1	1	1	1	1	1	1	1	1	1	1	1	1	1	1	1	1	1	1	1	1	1	1	1	1	1	1	1	1	1	1	1	12	6	10	8	4	1	8	10	8	9	0	13	13	10
61	115	0	1	1	0	0	1	0	0	1	1	0	0	0	0	0	0	0	1	1	0	1	1	1	1	1	1	1	1	1	0	1	1	1	1	7	10	7	7	1	2	3	8	4	4	1	9	9	5
61	116	0	1	0	0	0	0	0	0	0	1	0	0	0	1	1	0	0	1	1	1	0	0	0	1	1	1	1	1	1	1	1	1	1	1	7	4	4	6	4	3	6	6	5	4	0	12	12	4
61	117	0	1	0	0	0	1	0	0	1	0	0	1	0	1	0	1	0	1	1	1	1	1	1	1	1	0	1	1	1	0	0	1	1	1	7	3	4	6	5	3	4	8	6	6	0	16	16	6
61	118	0	0	0	0	0	0	0	0	0	0	0	0	0	0	0	0	0	0	0	0	0	0	0	0	0	0	0	0	0	0	0	0	0	0	0	0	0	0	0	0	0	0	0	0	0	0	0	0
61	119	1	1	1	1	1	1	1	1	1	1	1	1	1	1	1	1	1	1	1	1	1	1	1	1	1	1	1	1	1	1	1	1	1	1	8	7	1	3	6	0	6	7	5	10	0	10	9	6
61	120	1	0	1	0	1	1	0	1	1	1	1	1	1	1	1	1	1	1	1	0	1	1	1	1	0	0	0	0	0	0	0	0	0	0	6	0	6	7	2	2	6	6	5	7	2	12	12	6
61	121	0	1	0	0	1	0	0	0	0	0	1	0	1	0	0	0	0	0	0	1	1	1	1	1	1	1	0	1	1	1	0	1	0	1	8	4	3	5	4	2	3	6	4	8	1	13	13	5
61	122	1	1	1	1	1	1	1	1	1	1	1	1	1	1	1	1	1	1	1	1	1	1	1	1	1	1	1	1	1	1	1	1	1	1	12	6	11	9	5	2	6	6	5	10	0	11	11	7
61	123	1	1	1	1	1	1	1	1	1	1	1	1	1	1	1	1	1	1	1	1	1	1	1	1	1	1	1	1	1	1	1	1	1	1	8	5	7	7	4	1	4	7	3	9	0	13	13	9
61	124	1	0	1	0	1	0	1	1	1	1	1	1	0	1	0	0	1	0	1	0	0	0	1	1	1	0	1	0	1	0	0	0	0	0	3	0	1	5	1	0	3	7	6	8	0	10	10	8
61	125	1	0	1	0	0	0	1	1	1	1	0	1	1	0	1	1	0	1	1	0	0	0	0	0	1	0	0	1	0	0	1	0	0	0	5	0	4	4	2	2	5	4	4	7	0	13	13	6
61	126	0	0	0	0	0	0	0	0	0	0	0	0	0	0	0	0	0	0	0	0	0	0	0	0	0	0	0	0	0	0	0	0	0	0	0	0	0	0	0	0	0	0	0	0	0	0	0	0
61	127	1	1	1	1	1	1	1	1	1	1	1	1	1	1	1	1	1	1	1	1	1	1	1	1	1	1	1	1	1	1	1	1	1	1	10	5	6	10	5	4	9	8	7	13	0	14	14	7
61	128	1	0	1	0	1	1	0	1	1	0	1	1	1	1	0	1	1	1	1	0	0	0	0	0	0	0	0	1	0	0	0	1	0	0	5	0	3	5	1	2	4	2	2	10	0	12	10	6
61	129	0	0	0	0	0	0	0	0	0	0	0	0	0	0	0	0	0	0	0	0	0	0	0	0	0	0	0	0	0	0	0	0	0	0	0	0	0	0	0	0	0	0	0	0	0	0	0	0
61	130	0	0	0	0	0	0	0	0	0	0	0	0	0	0	0	0	0	0	0	0	0	0	0	0	0	0	0	0	0	0	0	0	0	0	0	0	0	0	0	0	0	0	0	0	0	0	0	1
61	131	0	1	0	0	0	1	0	1	0	0	0	0	0	0	1	0	0	0	1	1	0	1	0	1	1	1	0	1	1	1	1	1	1	0	4	6	1	2	4	3	2	8	7	9	0	8	8	7
61	132	1	0	1	1	1	1	1	1	1	1	1	1	0	1	0	1	0	1	0	0	1	0	0	0	0	0	1	0	0	1	1	1	1	0	5	0	7	4	6	1	6	3	8	8	0	11	12	9
61	133	0	0	0	0	0	0	0	0	0	0	0	0	0	0	0	0	0	0	0	0	0	0	0	0	0	0	0	0	0	0	0	0	0	0	0	0	0	0	0	0	0	1	0	0	0	0	0	0
61	134	1	0	0	0	1	1	0	1	0	0	0	0	0	1	1	1	0	1	0	0	0	1	0	0	0	1	1	1	0	0	0	1	0	0	5	11	1	3	4	2	3	3	4	6	0	9	9	4
61	135	0	0	0	0	0	0	0	0	0	0	0	0	0	0	0	0	0	0	0	0	0	0	0	0	0	0	0	0	0	0	0	0	0	0	0	0	0	0	0	0	0	1	0	0	0	0	0	0
61	136	1	0	1	1	1	1	1	1	1	1	1	0	1	0	1	1	1	1	0	0	0	0	0	1	0	1	0	0	0	0	0	0	0	0	8	11	5	7	4	5	5	12	6	8	4	10	10	6
61	137	0	0	0	0	0	0	0	0	0	0	0	0	0	0	0	0	0	0	0	0	0	0	0	0	0	0	0	0	0	0	0	0	0	0	0	0	0	0	0	0	0	0	0	0	0	0	0	0
61	138	1	0	1	1	0	1	1	1	1	1	1	0	1	0	1	0	0	1	0	0	0	1	1	0	0	1	0	0	1	0	0	1	0	0	6	6	3	8	5	2	5	5	6	10	1	15	15	7
61	139	0	1	0	0	1	1	1	1	0	0	0	0	1	0	0	1	0	0	0	1	1	1	1	1	1	1	0	1	1	1	1	0	1	0	6	3	4	5	5	3	3	7	4	8	0	11	10	7
61	140	0	0	0	0	0	0	0	0	0	0	0	0	0	0	0	0	0	0	0	0	0	0	0	0	0	0	0	0	0	0	0	0	0	0	0	0	0	0	0	0	0	0	0	0	0	0	0	0
61	141	1	0	1	1	1	1	0	0	1	1	1	1	1	1	1	1	1	1	0	0	0	0	0	0	0	0	1	1	0	1	0	1	0	0	3	0	1	4	4	0	2	2	2	1	0	3	3	4
61	142	0	1	1	1	0	1	1	0	0	0	0	0	0	0	0	0	0	1	1	1	1	0	1	1	1	1	1	1	0	0	0	1	1	1	5	4	0	3	1	1	4	6	5	6	1	8	8	6
61	143	0	0	0	0	0	0	0	0	0	0	0	0	0	0	0	0	0	0	0	0	0	0	0	0	0	0	0	0	0	0	0	0	0	0	0	0	0	0	0	0	0	0	0	0	0	0	0	0
61	144	1	0	1	1	1	1	0	1	1	1	1	1	1	1	1	1	1	1	1	1	1	1	1	0	0	0	0	1	0	1	0	0	0	0	12	7	6	10	4	3	9	9	10	8	0	16	16	11
61	145	1	0	1	1	1	1	0	0	1	1	1	1	1	0	1	1	1	1	0	0	0	0	0	0	0	0	0	0	1	1	0	0	0	1	4	0	3	4	2	3	1	7	3	5	0	9	9	6
61	146	0	1	0	0	0	0	1	0	0	0	0	1	1	0	0	0	0	0	1	1	0	1	1	1	1	0	1	1	0	1	1	1	0	1	7	7	4	6	3	2	5	7	5	3	0	10	10	7
61	147	1	0	0	1	1	0	0	1	0	1	1	1	0	0	1	1	1	1	0	0	0	0	0	0	0	1	0	0	1	0	0	1	0	0	6	8	0	4	3	0	3	4	4	10	0	12	12	7
61	148	0	1	0	0	0	0	0	1	0	1	0	0	0	0	0	0	1	0	0	0	0	1	0	1	1	1	1	1	0	1	1	1	1	1	7	9	4	3	5	3	1	11	6	7	0	12	12	7
61	149	0	1	0	0	1	0	0	0	0	0	0	0	1	1	0	0	0	0	1	1	0	1	0	1	1	1	1	1	0	1	1	1	1	1	4	6	1	6	1	2	2	8	1	5	0	9	9	5
61	150	0	0	0	0	0	0	0	0	0	0	0	0	0	0	0	0	0	0	0	0	0	0	0	0	0	0	0	0	0	0	0	0	0	0	0	0	0	0	0	0	0	0	0	0	0	1	1	1
61	151	1	1	1	1	1	1	1	1	1	1	1	1	1	1	1	1	1	1	1	1	1	1	1	1	1	1	1	1	1	1	1	1	1	1	8	5	8	7	5	7	7	10	8	9	0	13	12	11
61	152	0	0	0	0	0	0	0	0	0	0	0	0	0	0	0	0	0	0	0	0	0	0	0	0	0	0	0	0	0	0	0	0	0	0	0	0	0	0	0	0	0	0	0	0	0	0	0	0
61	153	0	0	0	0	0	0	0	0	0	0	0	0	0	0	0	0	0	0	0	0	0	0	0	0	0	0	0	0	0	0	0	0	0	0	0	0	0	0	0	0	0	0	0	0	0	0	0	0
61	154	0	1	0	0	0	0	0	0	0	1	1	0	0	0	1	0	0	0	1	1	0	1	1	1	1	1	1	0	1	0	1	0	1	0	10	5	3	6	4	2	3	9	5	2	1	8	8	7
61	155	0	1	0	0	1	1	0	1	1	0	0	0	0	1	0	0	0	0	0	1	1	1	1	1	0	1	0	1	0	1	1	1	1	1	2	3	1	1	1	0	1	6	0	4	0	4	4	3
61	156	1	1	1	1	1	1	1	1	1	1	1	1	1	1	1	1	1	1	1	1	1	1	1	1	1	1	1	1	1	1	1	1	1	1	11	5	9	12	5	8	7	10	9	11	0	15	16	7
61	157	0	1	0	0	0	1	0	0	0	0	0	0	0	0	1	0	0	0	1	1	0	1	1	1	1	0	1	1	0	0	1	1	1	1	6	5	5	5	3	2	3	7	1	3	0	11	11	6
61	158	1	0	0	1	1	1	1	1	0	1	0	1	1	1	0	0	0	1	0	0	0	0	0	0	0	0	1	0	0	1	0	0	0	0	5	0	1	4	3	1	4	3	4	11	0	12	12	9
61	159	0	1	1	0	0	0	0	0	0	0	1	0	0	1	1	0	0	0	0	0	1	1	1	1	1	1	1	0	1	1	1	1	0	1	8	9	5	9	0	1	6	8	6	3	1	9	10	10
61	160	0	1	0	1	0	0	0	0	0	0	0	1	0	0	0	1	1	0	1	1	0	1	0	1	1	1	1	1	1	1	0	1	0	1	7	7	6	4	4	1	4	8	4	6	0	13	13	7
61	161	1	1	1	1	1	1	1	1	1	1	1	1	1	1	1	1	1	1	1	1	1	1	1	1	1	1	1	1	1	1	1	1	1	1	8	3	8	9	5	2	7	6	9	9	0	11	11	6
61	162	0	0	0	0	0	0	0	0	0	0	0	0	0	0	0	0	0	0	0	0	0	0	0	0	0	0	0	0	0	0	0	0	0	0	0	0	0	0	0	0	0	0	0	0	0	0	0	0
61	163	1	1	1	1	1	1	1	1	1	1	1	1	1	1	1	1	1	1	1	1	1	1	1	1	1	1	1	1	1	1	1	1	1	1	6	5	1	2	5	2	4	5	6	8	0	10	10	5
61	164	0	1	0	0	1	0	0	1	1	0	0	0	0	0	0	0	0	0	1	1	1	1	0	0	1	1	1	1	0	1	0	1	1	1	7	5	5	5	6	1	4	5	7	10	0	14	13	9
61	165	0	0	0	0	0	0	0	0	0	0	0	0	0	0	0	0	0	0	0	0	0	0	0	0	0	0	0	0	0	0	0	0	0	0	0	0	0	0	0	0	0	1	0	0	0	0	0	0
61	166	0	1	1	0	0	0	0	0	0	0	0	0	0	0	0	0	1	0	1	0	1	1	1	1	1	0	1	0	1	1	1	1	0	1	3	0	2	4	3	1	3	5	3	1	3	6	6	2
61	167	0	0	0	0	0	0	0	0	0	0	0	0	0	0	0	0	0	0	0	0	0	0	0	0	0	0	0	0	0	0	0	0	0	0	0	0	0	0	0	0	0	0	0	0	0	0	0	0
61	168	0	1	0	0	0	0	0	0	1	0	0	0	0	0	0	0	0	0	0	1	1	1	1	0	0	1	1	1	1	1	1	1	1	1	10	3	2	5	2	1	4	6	5	5	1	11	11	7
61	169	1	1	1	1	1	1	1	1	1	1	1	1	1	1	1	1	1	1	1	1	1	1	1	1	1	1	1	1	1	1	1	1	1	1	13	5	7	12	6	4	4	12	9	10	0	13	13	10
61	170	0	1	0	1	1	1	1	0	0	0	0	0	0	0	0	0	0	0	0	1	1	1	1	0	1	0	0	1	1	1	1	1	1	1	7	5	2	3	3	1	3	4	1	7	0	12	13	9
61	171	0	1	0	0	0	0	0	1	0	0	0	0	1	0	0	0	0	0	0	0	1	1	1	0	1	1	1	1	1	0	1	1	1	1	6	8	4	2	4	0	6	4	5	7	1	9	9	7
61	172	1	0	1	1	0	1	1	1	0	1	0	0	1	1	1	1	1	1	0	1	0	0	0	1	0	0	0	0	0	1	1	0	0	0	7	7	3	6	3	4	3	9	4	8	1	10	10	7
61	173	1	1	1	1	1	1	1	1	1	1	1	1	1	1	1	1	1	1	1	1	1	1	1	1	1	1	1	1	1	1	1	1	1	1	6	7	5	7	3	3	4	10	8	8	0	14	14	5
61	174	1	1	1	1	1	1	1	1	1	1	1	1	1	1	1	1	1	1	1	1	1	1	1	1	1	1	1	1	1	1	1	1	1	1	9	5	6	5	4	1	4	7	1	9	0	9	9	11
61	175	0	1	1	0	0	0	0	0	0	0	1	0	1	1	1	0	0	0	1	1	1	1	1	1	1	1	0	0	1	1	1	1	0	1	10	8	6	5	3	2	4	8	6	3	2	10	10	7
61	176	0	0	0	0	0	0	0	0	0	0	0	0	0	0	0	0	0	0	0	0	0	0	0	0	0	0	0	0	0	0	0	0	0	0	0	0	0	0	0	0	0	0	0	0	0	4	4	0
61	177	0	1	0	0	0	1	0	0	0	0	0	0	0	0	0	0	1	0	1	1	1	0	1	1	1	1	1	1	1	1	1	1	1	1	7	5	8	12	4	2	6	9	6	5	1	12	11	7
61	178	1	0	0	1	0	0	1	1	1	0	0	1	1	1	1	0	1	1	0	0	0	0	0	0	0	0	0	0	1	0	1	0	0	0	2	0	1	3	1	0	2	3	2	7	0	8	8	5
61	179	0	1	1	0	0	0	0	0	0	0	1	0	1	0	0	0	1	1	1	1	1	0	1	1	1	1	1	0	1	1	1	1	1	1	5	7	5	5	0	3	4	7	5	2	2	12	12	5
61	180	1	0	0	0	0	1	1	1	1	1	1	1	0	1	1	1	1	1	1	0	0	0	0	0	0	0	0	0	0	0	0	1	0	0	4	0	2	5	2	2	4	4	6	11	2	11	11	7
61	181	0	1	1	0	1	0	1	0	0	0	0	0	1	0	0	0	1	0	1	1	0	1	1	1	1	1	0	1	1	1	1	1	1	1	6	4	6	5	4	3	3	8	5	4	1	13	13	5
61	182	0	1	0	0	1	0	0	0	0	0	0	0	0	0	1	0	1	0	1	0	1	1	1	1	1	1	0	0	1	1	1	0	1	0	7	7	1	8	3	1	4	10	1	4	0	12	11	5
61	183	0	0	0	0	0	0	0	0	0	0	0	0	0	0	0	0	0	0	0	0	0	0	0	0	0	0	0	0	0	0	0	0	0	0	0	0	0	0	0	0	0	0	0	0	0	0	0	0
61	184	0	0	0	0	0	0	0	0	0	0	0	0	0	0	0	0	0	0	0	0	0	0	0	0	0	0	0	0	0	0	0	0	0	0	0	0	0	0	0	0	0	0	0	0	0	0	0	0
61	185	1	0	1	0	1	1	1	1	0	1	1	0	0	1	1	0	1	0	0	0	0	1	0	0	1	0	1	0	1	1	1	1	0	0	5	0	5	8	6	4	6	4	5	10	1	11	11	8
61	186	0	0	0	0	0	0	0	0	0	0	0	0	0	0	0	0	0	0	0	0	0	0	0	0	0	0	0	0	0	0	0	0	0	0	0	0	0	0	0	0	0	0	0	0	0	0	0	0
61	187	1	0	1	1	1	1	1	1	0	0	1	1	1	0	1	1	1	1	0	0	0	0	1	1	0	0	0	0	0	0	0	1	1	1	2	0	1	2	3	1	4	3	2	7	3	7	7	3
61	188	1	0	1	1	1	1	1	1	1	0	1	1	0	1	1	1	0	1	0	0	0	0	1	0	1	0	1	1	1	0	1	0	0	0	7	0	2	7	3	1	7	5	4	10	1	11	11	6
61	189	1	0	1	1	1	1	0	1	1	1	1	1	1	0	1	1	1	0	1	0	0	1	1	0	1	0	0	1	0	0	0	0	1	1	4	0	4	3	2	2	4	4	6	9	0	10	9	8
61	190	0	0	0	0	0	0	0	0	0	0	0	0	0	0	0	0	0	0	0	0	0	0	0	0	0	0	0	0	0	0	0	0	0	0	0	0	0	0	0	0	0	1	0	0	0	0	0	0
61	191	0	0	0	0	0	0	0	0	0	0	0	0	0	0	0	0	0	0	0	0	0	0	0	0	0	0	0	0	0	0	0	0	0	0	0	0	1	0	0	0	1	0	0	0	0	0	0	0
61	192	0	1	0	1	0	0	1	0	0	0	0	0	0	0	0	1	0	1	1	1	1	1	1	0	1	1	1	1	0	1	1	1	1	1	10	5	8	7	4	4	5	6	6	6	2	17	17	8
61	193	0	1	1	0	0	0	0	0	0	0	0	0	0	0	0	0	0	0	0	0	1	1	0	1	1	0	0	1	1	1	1	1	1	1	2	0	4	3	2	2	5	11	5	1	0	8	7	7
61	194	1	0	1	1	1	1	1	1	0	0	1	1	1	0	0	0	1	0	0	0	0	1	0	0	0	0	0	1	0	0	0	1	0	0	6	0	4	7	3	1	4	4	4	7	0	13	13	6
61	195	1	1	1	1	1	1	1	1	1	1	1	1	1	1	1	1	1	1	1	1	1	1	1	1	1	1	1	1	1	1	1	1	1	1	9	4	8	9	2	4	8	14	3	11	0	14	14	7
61	196	1	0	1	1	0	1	1	1	1	1	0	1	1	1	1	1	1	1	1	0	0	0	0	0	0	1	0	0	0	0	0	0	0	1	10	9	3	5	5	3	3	3	4	11	2	13	13	6
61	197	0	1	1	0	0	0	0	0	0	1	1	1	1	1	0	0	0	0	1	1	1	1	1	1	0	1	1	1	1	1	0	1	1	1	9	5	4	7	3	3	3	12	3	5	0	12	12	8
61	198	1	1	1	1	1	1	1	1	1	1	1	1	1	1	1	1	1	1	1	1	1	1	1	1	1	1	1	1	1	1	1	1	1	1	7	6	4	8	4	3	6	10	7	10	0	12	12	9
61	199	0	1	0	0	0	0	0	0	0	0	1	1	0	1	0	0	0	1	1	1	1	1	1	1	0	1	1	0	1	1	1	1	1	1	6	3	4	5	2	0	4	8	2	4	0	12	11	5
61	200	0	0	0	0	0	0	0	0	0	0	0	0	0	0	0	0	0	0	0	0	0	0	0	0	0	0	0	0	0	0	0	0	0	0	1	0	0	0	0	0	0	2	1	0	0	3	3	1
61	201	1	0	1	1	1	1	0	1	0	1	0	1	1	0	1	1	1	1	0	0	0	1	0	1	0	0	0	0	1	1	1	0	1	0	4	0	4	3	3	2	2	7	4	7	2	10	10	7
61	202	1	1	1	1	1	1	1	1	1	1	1	1	1	1	1	1	1	1	1	1	1	1	1	1	1	1	1	1	1	1	1	1	1	1	10	2	10	4	5	2	6	9	7	7	0	12	12	9
61	203	0	0	0	0	0	0	0	0	0	0	0	0	0	0	0	0	0	0	0	0	0	0	0	0	0	0	0	0	0	0	0	0	0	0	0	0	0	0	0	0	0	0	0	0	0	0	0	0
61	204	0	0	0	0	0	0	0	0	0	0	0	0	0	0	0	0	0	0	0	0	0	0	0	0	0	0	0	0	0	0	0	0	0	0	0	0	2	0	0	0	1	0	0	0	0	5	5	2
61	205	1	0	0	1	1	1	1	1	1	1	1	1	0	1	0	1	1	1	0	0	0	0	0	0	0	0	0	0	0	0	0	1	0	0	1	0	1	3	2	3	2	0	1	5	1	6	6	5
61	206	0	1	0	0	0	1	0	1	0	0	0	0	0	0	0	0	0	0	1	1	1	1	1	1	1	1	1	1	1	1	1	0	1	1	9	7	6	5	3	6	5	8	4	9	2	13	13	7
61	207	1	1	1	1	1	1	1	1	1	1	1	1	1	1	1	1	1	1	1	1	1	1	1	1	1	1	1	1	1	1	1	1	1	1	9	5	4	8	5	2	5	7	2	8	1	13	13	6
61	208	1	1	1	1	1	1	1	1	1	1	1	1	1	1	1	1	1	1	1	1	1	1	1	1	1	1	1	1	1	1	1	1	1	1	9	6	9	7	5	2	5	10	7	11	0	8	8	6
61	209	0	0	0	0	0	0	0	0	0	0	0	0	0	0	0	0	0	0	0	0	0	0	0	0	0	0	0	0	0	0	0	0	0	0	0	0	0	0	0	0	0	0	0	0	0	0	0	0
61	210	0	1	0	1	1	0	0	0	0	0	0	1	0	1	0	1	0	1	1	1	0	1	1	0	1	0	1	1	1	1	1	1	1	1	5	7	3	6	8	0	3	2	3	5	1	6	6	4
61	211	1	1	1	1	1	1	1	1	1	1	1	1	1	1	1	1	1	1	1	1	1	1	1	1	1	1	1	1	1	1	1	1	1	1	10	5	5	10	5	3	11	12	7	12	0	8	8	7
61	212	0	0	0	0	0	0	0	0	0	0	0	0	0	0	0	0	0	0	0	0	0	0	0	0	0	0	0	0	0	0	0	0	0	0	0	0	0	0	0	0	0	1	0	0	0	0	0	0
61	213	1	1	1	1	1	1	1	1	1	1	1	1	1	1	1	1	1	1	1	1	1	1	1	1	1	1	1	1	1	1	1	1	1	1	9	8	6	10	5	4	8	8	7	7	0	12	12	8
61	214	0	0	0	0	0	0	0	0	0	0	0	0	0	0	0	0	0	0	0	0	0	0	0	0	0	0	0	0	0	0	0	0	0	0	0	0	0	0	0	0	0	0	0	0	0	0	0	0
61	215	0	0	0	0	0	0	0	0	0	0	0	0	0	0	0	0	0	0	0	0	0	0	0	0	0	0	0	0	0	0	0	0	0	0	0	0	0	0	0	0	0	0	0	0	0	0	0	0
61	216	0	0	0	0	0	0	0	0	0	0	0	0	0	0	0	0	0	0	0	0	0	0	0	0	0	0	0	0	0	0	0	0	0	0	0	0	4	0	0	0	1	0	0	0	0	1	1	1
61	217	0	0	0	0	0	0	0	0	0	0	0	0	0	0	0	0	0	0	0	0	0	0	0	0	0	0	0	0	0	0	0	0	0	0	0	0	0	0	0	0	0	0	0	0	0	0	0	0
61	218	0	1	0	0	0	1	0	0	0	1	1	1	0	0	0	1	0	0	1	1	1	1	0	1	1	1	1	1	0	1	1	1	1	1	13	5	9	9	4	2	6	9	5	7	0	11	11	11
61	219	0	1	0	1	0	0	0	1	0	0	0	1	0	0	0	0	0	0	1	1	1	1	1	0	0	1	1	1	1	1	0	1	1	1	7	5	6	4	6	1	5	7	5	8	0	10	9	9
61	220	1	1	1	1	1	1	1	1	1	1	1	1	1	1	1	1	1	1	1	1	1	1	1	1	1	1	1	1	1	1	1	1	1	1	10	4	3	7	4	3	8	8	5	8	0	14	14	8
61	221	1	0	1	1	0	1	0	1	1	1	0	1	1	0	0	1	0	0	1	0	1	1	0	0	0	0	0	0	0	0	0	0	0	0	8	0	4	8	3	2	3	5	2	9	1	8	8	8
61	222	1	1	1	1	1	1	1	1	1	1	1	1	1	1	1	1	1	1	1	1	1	1	1	1	1	1	1	1	1	1	1	1	1	1	10	8	8	8	3	4	5	11	4	7	0	15	15	7
61	223	1	0	1	0	1	1	1	1	1	1	1	0	1	1	1	1	1	1	0	1	1	0	0	0	0	0	0	0	0	0	0	0	0	0	8	6	4	3	1	2	6	3	3	8	4	11	11	4
61	224	0	1	0	1	0	1	1	0	0	0	0	0	0	0	0	0	0	1	0	1	0	1	1	1	0	1	1	1	1	1	1	1	1	0	6	5	6	3	2	2	4	9	3	1	0	10	10	2
61	225	0	0	0	0	0	0	0	0	0	0	0	0	0	0	0	0	0	0	0	0	0	0	0	0	0	0	0	0	0	0	0	0	0	0	0	0	0	0	0	0	0	0	0	0	0	0	0	0
61	226	1	0	1	1	0	1	1	0	0	1	1	1	1	1	1	0	1	1	0	0	0	0	0	1	0	1	0	1	0	0	0	0	1	0	3	7	1	3	4	3	5	7	7	3	0	12	12	7
61	227	0	1	1	1	1	0	1	1	0	0	0	1	0	0	0	0	1	0	1	1	1	1	0	1	0	1	1	0	1	1	1	1	0	1	11	4	3	5	4	2	5	7	9	9	0	10	10	4
61	228	0	1	0	0	0	0	1	0	0	0	1	1	0	0	0	0	0	1	1	0	1	1	1	1	0	1	1	1	0	1	1	1	1	1	6	8	2	3	3	1	1	9	2	2	0	13	12	5
61	229	1	0	1	1	0	1	1	1	1	1	1	1	0	1	1	0	1	1	1	1	0	0	0	1	0	0	0	0	0	1	1	0	0	0	11	5	7	4	4	4	4	7	3	11	0	13	13	8
61	230	0	0	0	0	0	0	0	0	0	0	0	0	0	0	0	0	0	0	0	0	0	0	0	0	0	0	0	0	0	0	0	0	0	0	0	0	0	0	0	0	0	0	0	0	0	0	0	0
61	231	1	0	1	1	1	0	0	0	1	1	0	1	1	0	1	1	0	1	0	0	0	1	1	0	1	0	1	0	0	0	0	0	0	0	6	0	3	3	2	2	4	5	2	5	0	15	15	8
61	232	0	1	0	0	0	0	0	0	0	0	0	0	0	1	0	0	0	0	0	0	1	1	1	1	1	1	1	1	0	0	0	0	1	0	3	6	2	4	3	1	0	5	2	1	1	9	9	4
61	233	1	1	1	1	1	1	1	1	1	1	1	1	1	1	1	1	1	1	1	1	1	1	1	1	1	1	1	1	1	1	1	1	1	1	11	5	10	9	3	4	9	9	7	11	0	14	14	8
61	234	1	1	1	1	1	1	1	1	1	1	1	1	1	1	1	1	1	1	1	1	1	1	1	1	1	1	1	1	1	1	1	1	1	1	7	5	4	4	4	3	4	9	4	12	0	12	12	8
61	235	0	0	0	0	0	0	0	0	0	0	0	0	0	0	0	0	0	0	0	0	0	0	0	0	0	0	0	0	0	0	0	0	0	0	0	0	0	0	0	0	0	0	0	0	0	0	0	0
61	236	1	1	1	1	1	1	1	1	1	1	1	1	1	1	1	1	1	1	1	1	1	1	1	1	1	1	1	1	1	1	1	1	1	1	4	7	3	2	2	0	1	7	1	7	0	8	8	2
61	237	1	0	1	1	1	1	1	1	1	1	0	1	1	1	1	0	1	1	0	0	0	0	0	0	0	0	0	0	0	0	0	1	0	0	6	0	3	4	2	3	5	2	5	8	0	11	11	5
61	238	1	0	1	1	1	1	1	1	1	1	0	1	0	0	1	1	1	1	0	0	0	0	0	0	0	0	0	0	1	1	1	0	0	0	6	0	5	3	4	0	3	3	3	8	0	11	11	4
61	239	1	1	1	1	1	1	1	1	1	1	1	1	1	1	1	1	1	1	1	1	1	1	1	1	1	1	1	1	1	1	1	1	1	1	9	7	6	8	4	1	6	8	6	9	0	12	12	10
61	240	0	0	0	0	0	0	0	0	0	0	0	0	0	0	0	0	0	0	0	0	0	0	0	0	0	0	0	0	0	0	0	0	0	0	0	0	0	0	0	0	0	1	0	0	0	0	0	0
61	241	0	0	0	0	0	0	0	0	0	0	0	0	0	0	0	0	0	0	0	0	0	0	0	0	0	0	0	0	0	0	0	0	0	0	0	0	0	0	0	0	0	0	0	0	0	0	0	0
61	242	0	0	0	0	0	0	0	0	0	0	0	0	0	0	0	0	0	0	0	0	0	0	0	0	0	0	0	0	0	0	0	0	0	0	2	0	0	0	0	0	0	1	0	0	0	3	3	2
61	243	0	1	1	0	0	0	0	0	1	0	0	0	0	1	0	0	1	0	1	1	1	1	1	1	0	1	1	1	1	1	1	0	1	0	7	3	0	8	4	4	4	8	8	4	0	8	8	5
61	244	0	1	0	0	0	0	1	0	1	0	1	0	0	0	0	0	0	0	1	1	1	0	0	0	1	1	0	1	1	1	1	1	1	1	6	5	2	6	3	3	2	3	4	3	1	12	12	2
61	245	0	0	0	0	0	0	0	0	0	0	0	0	0	0	0	0	0	0	0	0	0	0	0	0	0	0	0	0	0	0	0	0	0	0	0	0	0	0	0	0	0	0	0	0	0	0	0	0
61	246	1	1	1	1	1	1	1	1	1	1	1	1	1	1	1	1	1	1	1	1	1	1	1	1	1	1	1	1	1	1	1	1	1	1	1	5	1	2	4	1	2	5	2	6	0	5	5	3
61	247	1	0	1	1	1	0	1	0	1	1	1	1	0	1	1	1	1	1	0	0	0	1	1	0	0	0	0	0	1	0	0	1	0	1	5	0	2	5	2	2	3	3	5	6	0	12	12	8
61	248	1	0	1	0	0	1	0	1	0	0	1	1	1	1	1	1	0	1	0	0	1	0	1	0	1	1	0	0	0	0	0	0	0	1	7	9	5	6	6	3	6	5	3	8	4	10	10	9
61	249	1	0	0	1	1	1	0	1	1	1	1	0	1	1	1	1	1	1	1	0	1	1	0	0	1	0	0	0	0	0	0	1	0	0	6	0	3	8	3	1	5	4	3	9	3	12	12	4
61	250	0	1	0	0	0	0	0	1	1	0	1	0	0	0	0	0	0	1	0	1	1	1	0	0	0	1	0	1	0	1	0	1	1	1	7	6	5	2	3	2	4	4	4	9	1	10	10	8
61	251	1	1	1	1	1	1	1	1	1	1	1	1	1	1	1	1	1	1	1	1	1	1	1	1	1	1	1	1	1	1	1	1	1	1	12	6	5	8	6	2	3	9	5	11	1	15	15	6
61	252	1	0	1	1	1	1	1	1	1	1	1	1	1	0	1	0	1	1	0	0	0	0	1	0	1	0	0	0	0	1	0	0	0	0	5	0	4	4	0	2	3	3	4	8	0	15	14	8
61	253	0	0	0	0	0	0	0	0	0	0	0	0	0	0	0	0	0	0	0	0	0	0	0	0	0	0	0	0	0	0	0	0	0	0	0	0	0	0	0	0	0	0	0	0	0	0	0	0
61	254	1	1	1	1	1	1	1	1	1	1	1	1	1	1	1	1	1	1	1	1	1	1	1	1	1	1	1	1	1	1	1	1	1	1	6	4	1	5	3	4	4	6	6	8	0	6	7	4
61	255	0	1	0	0	1	0	0	1	1	0	0	0	0	1	0	1	1	0	1	1	0	1	1	1	1	1	1	1	1	1	1	1	1	1	7	5	4	4	5	2	3	6	6	8	1	8	8	3
61	256	0	1	0	0	0	0	0	1	0	0	0	0	0	0	0	0	1	0	1	1	0	1	0	1	1	1	0	1	0	1	0	1	1	0	8	6	8	3	2	2	4	5	3	11	0	9	9	14
71	1	1	1	1	1	1	1	1	1	1	1	1	1	1	1	1	1	1	1	1	1	1	1	1	1	1	1	1	1	1	1	1	1	1	1	11	7	4	9	8	5	11	7	7	9	0	15	15	12
71	2	0	0	0	0	0	0	0	0	0	0	0	0	0	0	0	0	0	0	0	0	0	0	0	0	0	0	0	0	0	0	0	0	0	0	0	0	0	0	0	1	0	0	0	0	0	0	0	0
71	3	1	1	1	1	1	1	1	1	1	1	1	1	1	1	1	1	1	1	1	1	1	1	1	1	1	1	1	1	1	1	1	1	1	1	10	6	3	7	4	4	4	12	6	8	0	9	9	4
71	4	1	1	1	1	1	1	1	1	1	1	1	1	1	1	1	1	1	1	1	1	1	1	1	1	1	1	1	1	1	1	1	1	1	1	11	5	8	11	4	2	10	9	6	10	0	12	12	9
71	5	1	0	1	1	1	1	0	1	1	1	1	1	1	1	0	1	1	1	0	1	0	1	0	1	0	1	0	0	1	0	0	0	0	0	9	4	4	6	6	4	4	8	7	8	2	8	8	8
71	6	0	1	0	0	1	0	0	0	0	0	0	0	0	0	0	0	1	0	1	1	1	1	0	0	0	1	1	0	0	1	1	1	1	0	9	5	5	7	4	2	6	7	3	3	3	16	16	11
71	7	1	0	0	1	0	0	1	1	0	1	1	0	1	1	1	1	1	1	0	1	0	0	0	0	0	0	0	0	0	0	0	0	0	1	6	6	5	4	4	4	3	6	5	9	5	12	11	6
71	8	1	0	0	1	0	1	0	1	0	1	1	1	0	0	1	1	1	0	0	0	0	1	0	0	0	0	0	1	0	1	0	1	0	1	7	0	4	3	2	4	5	4	6	8	0	8	8	5
71	9	0	1	0	0	0	0	1	0	1	0	0	0	0	0	0	0	0	1	1	1	1	1	1	0	1	1	1	1	1	1	1	0	1	0	6	5	6	6	2	5	4	7	5	7	0	14	14	11
71	10	1	0	1	1	1	1	1	1	1	0	1	1	1	1	1	1	1	0	0	0	0	0	1	0	1	0	0	0	1	1	0	0	0	1	7	0	2	7	3	5	4	5	4	7	4	13	14	7
71	11	1	1	1	1	1	1	1	1	1	1	1	1	1	1	1	1	1	1	1	1	1	1	1	1	1	1	1	1	1	1	1	1	1	1	10	5	10	8	6	5	8	12	8	9	0	17	18	8
71	12	1	1	1	1	1	1	1	1	1	1	1	1	1	1	1	1	1	1	1	1	1	1	1	1	1	1	1	1	1	1	1	1	1	1	7	4	6	9	4	6	6	13	2	10	0	13	13	5
71	13	1	0	0	1	1	0	1	1	1	1	0	1	1	1	1	1	1	1	1	0	1	0	1	0	0	1	1	1	1	0	0	0	0	0	5	8	4	5	3	2	6	4	3	8	2	13	13	4
71	14	0	1	0	0	0	1	0	0	0	1	1	1	0	0	0	0	0	0	0	1	1	0	0	1	1	1	1	1	1	1	1	1	1	1	5	5	5	5	6	1	3	9	3	6	0	12	12	7
71	15	1	1	1	1	1	1	1	1	1	1	1	1	1	1	1	1	1	1	1	1	1	1	1	1	1	1	1	1	1	1	1	1	1	1	8	4	8	12	3	3	6	10	8	10	0	10	9	6
71	16	1	1	1	1	1	1	1	1	1	1	1	1	1	1	1	1	1	1	1	1	1	1	1	1	1	1	1	1	1	1	1	1	1	1	8	3	4	7	6	3	5	9	6	11	1	13	13	7
71	17	0	0	0	0	0	0	0	0	0	0	0	0	0	0	0	0	0	0	0	0	0	0	0	0	0	0	0	0	0	0	0	0	0	0	0	0	0	0	0	0	0	1	0	0	0	0	0	0
71	18	0	0	0	0	0	0	0	0	0	0	0	0	0	0	0	0	0	0	0	0	0	0	0	0	0	0	0	0	0	0	0	0	0	0	0	0	0	0	0	0	0	0	0	2	0	1	1	1
71	19	1	1	1	1	1	1	1	1	1	1	1	1	1	1	1	1	1	1	1	1	1	1	1	1	1	1	1	1	1	1	1	1	1	1	7	1	7	6	7	4	6	13	7	7	0	9	8	10
71	20	1	1	1	1	1	1	1	1	1	1	1	1	1	1	1	1	1	1	1	1	1	1	1	1	1	1	1	1	1	1	1	1	1	1	15	7	7	6	5	2	7	11	5	9	1	13	12	10
71	21	0	1	0	1	0	0	1	0	0	0	1	0	0	1	0	0	0	0	1	1	1	1	0	1	0	1	1	1	1	1	1	1	0	1	8	5	6	7	3	1	6	10	6	6	1	15	14	6
71	22	0	1	0	0	0	0	1	1	0	0	1	0	0	1	1	0	0	0	1	1	0	1	0	1	1	1	1	1	1	1	0	1	0	1	8	5	4	8	4	5	5	8	4	5	1	12	11	6
71	23	0	0	0	0	0	0	0	0	0	0	0	0	0	0	0	0	0	0	0	0	0	0	0	0	0	0	0	0	0	0	0	0	0	0	0	0	0	0	0	0	0	0	0	0	0	0	0	0
71	24	1	0	1	1	0	1	0	0	1	0	1	1	0	1	0	1	1	1	0	0	0	1	0	0	0	0	0	0	0	0	0	0	1	1	8	0	3	6	4	2	2	4	7	5	3	12	12	7
71	25	1	1	1	1	1	1	1	1	1	1	1	1	1	1	1	1	1	1	1	1	1	1	1	1	1	1	1	1	1	1	1	1	1	1	11	4	8	5	0	2	6	8	7	11	0	12	12	7
71	26	0	0	0	0	0	0	0	0	0	0	0	0	0	0	0	0	0	0	0	0	0	0	0	0	0	0	0	0	0	0	0	0	0	0	0	0	0	0	0	0	0	1	0	0	0	0	0	0
71	27	0	0	0	0	0	0	0	0	0	0	0	0	0	0	0	0	0	0	0	0	0	0	0	0	0	0	0	0	0	0	0	0	0	0	0	0	0	0	0	0	0	1	0	0	0	0	0	0
71	28	0	0	0	0	0	0	0	0	0	0	0	0	0	0	0	0	0	0	0	0	0	0	0	0	0	0	0	0	0	0	0	0	0	0	0	0	0	0	0	0	0	1	0	0	0	0	0	0
71	29	0	1	1	1	1	1	0	1	0	0	0	0	0	1	0	1	0	0	1	1	1	0	1	1	1	1	1	1	1	1	1	0	1	1	9	7	7	11	5	6	11	11	3	12	1	10	10	9
71	30	1	0	1	1	1	1	1	1	1	1	1	1	1	1	1	0	1	1	0	0	0	0	0	1	0	1	0	0	1	0	0	0	1	0	2	10	3	6	6	2	5	11	4	8	0	13	13	6
71	31	0	1	0	0	0	0	0	0	0	0	0	0	0	1	0	0	0	1	1	1	1	1	1	1	1	0	1	1	1	0	1	1	0	1	10	5	10	6	5	3	7	11	4	3	0	10	10	10
71	32	1	1	1	1	1	1	1	1	1	1	1	1	1	1	1	1	1	1	1	1	1	1	1	1	1	1	1	1	1	1	1	1	1	1	10	4	7	8	8	3	9	11	6	9	0	9	8	11
71	33	1	1	1	1	1	1	1	1	1	1	1	1	1	1	1	1	1	1	1	1	1	1	1	1	1	1	1	1	1	1	1	1	1	1	6	7	5	8	8	3	7	6	6	10	0	12	12	5
71	34	1	0	1	1	1	1	1	1	1	1	1	1	0	1	1	1	1	1	0	0	0	0	0	1	1	0	1	0	0	0	0	0	0	0	5	0	1	7	4	3	1	10	6	9	0	12	12	5
71	35	1	0	1	0	1	1	1	1	1	1	1	0	0	1	1	0	0	1	0	0	0	0	0	0	0	0	0	0	0	0	0	1	0	0	4	0	5	4	6	1	3	6	3	8	2	10	9	6
71	36	1	1	1	1	1	1	1	1	1	1	1	1	1	1	1	1	1	1	1	1	1	1	1	1	1	1	1	1	1	1	1	1	1	1	7	8	6	8	4	2	7	10	3	7	1	15	13	9
71	37	1	0	1	1	1	0	1	1	1	1	1	0	1	1	1	0	1	0	1	0	0	0	1	0	0	1	0	0	0	0	0	0	0	1	6	9	1	7	2	0	3	2	4	10	3	11	10	8
71	38	0	0	0	0	0	0	0	0	0	0	0	0	0	0	0	0	0	0	0	0	0	0	0	0	0	0	0	0	0	0	0	0	0	0	0	0	0	0	0	0	0	0	0	0	0	0	0	0
71	39	0	0	0	0	0	0	0	0	0	0	0	0	0	0	0	0	0	0	0	0	0	0	0	0	0	0	0	0	0	0	0	0	0	0	0	0	1	0	0	0	0	0	0	0	0	0	0	0
71	40	0	0	0	0	0	0	0	0	0	0	0	0	0	0	0	0	0	0	0	0	0	0	0	0	0	0	0	0	0	0	0	0	0	0	0	0	0	0	0	0	0	0	0	0	0	0	0	0
71	41	0	1	0	0	1	0	0	0	0	0	0	0	0	0	0	0	0	0	1	1	1	1	1	1	0	1	1	0	1	1	1	1	1	1	10	6	7	6	4	2	7	11	6	5	2	13	12	8
71	42	1	0	1	1	1	1	1	1	0	1	1	1	1	1	1	1	1	1	0	1	0	0	0	0	0	0	1	0	1	0	0	0	0	0	8	4	4	5	4	1	7	3	6	9	1	13	14	8
71	43	1	1	1	1	1	1	1	1	1	1	1	1	1	1	1	1	1	1	1	1	1	1	1	1	1	1	1	1	1	1	1	1	1	1	11	4	6	9	7	5	7	8	9	12	0	13	13	8
71	44	0	1	0	0	0	0	1	0	0	0	0	0	0	0	0	0	1	0	1	0	1	0	1	0	1	1	1	1	1	1	1	1	1	1	8	6	3	6	6	2	3	3	4	3	2	11	10	6
71	45	1	0	1	0	1	1	1	0	1	1	1	1	0	0	1	0	1	1	0	0	1	0	1	0	1	0	0	0	0	0	0	0	0	0	7	0	3	7	3	1	3	6	3	3	1	8	8	5
71	46	1	1	1	1	1	1	1	1	1	1	1	1	1	1	1	1	1	1	1	1	1	1	1	1	1	1	1	1	1	1	1	1	1	1	11	7	3	5	5	3	4	11	6	10	0	12	11	4
71	47	1	1	1	1	1	1	1	1	1	1	1	1	1	1	1	1	1	1	1	1	1	1	1	1	1	1	1	1	1	1	1	1	1	1	9	4	6	8	5	2	6	6	5	10	0	11	11	8
71	48	0	0	0	0	0	0	0	0	0	0	0	0	0	0	0	0	0	0	0	0	0	0	0	0	0	0	0	0	0	0	0	0	0	0	0	0	0	0	0	0	0	0	0	0	0	0	0	0
71	49	0	1	0	0	0	0	0	0	0	0	1	0	0	0	0	0	0	0	0	1	1	0	1	1	1	1	1	1	1	1	1	1	1	1	3	5	1	3	2	0	1	5	2	3	0	6	6	5
71	50	1	1	1	1	1	1	1	1	1	1	1	1	1	1	1	1	1	1	1	1	1	1	1	1	1	1	1	1	1	1	1	1	1	1	6	1	5	7	4	2	5	12	5	8	0	14	14	5
71	51	0	1	0	0	1	0	1	0	1	0	0	0	0	0	1	0	0	0	1	1	1	1	1	0	1	1	1	0	0	1	1	0	1	1	9	6	4	4	4	2	4	8	2	2	2	12	12	5
71	52	1	0	1	1	1	1	1	1	1	0	0	0	1	0	1	0	0	1	0	0	1	1	0	0	0	0	0	1	0	0	1	0	0	0	7	0	6	8	7	2	5	3	4	8	1	12	12	5
71	53	1	0	1	1	1	1	1	1	1	1	1	1	1	1	1	1	0	0	1	1	1	1	0	0	0	1	0	1	0	1	0	0	0	0	6	6	4	6	5	1	6	6	4	9	0	9	9	10
71	54	0	0	0	0	0	0	0	0	0	0	0	0	0	0	0	0	0	0	0	0	0	0	0	0	0	0	0	0	0	0	0	0	0	0	0	0	0	0	0	0	0	1	0	0	0	0	0	0
71	55	1	0	1	0	0	1	1	1	1	1	1	1	1	1	1	1	1	1	0	0	1	0	0	0	0	0	0	0	0	0	0	0	0	0	5	0	3	4	3	2	5	6	4	9	1	12	12	4
71	56	1	1	1	1	1	1	1	1	1	1	1	1	1	1	1	1	1	1	1	1	1	1	1	1	1	1	1	1	1	1	1	1	1	1	11	6	6	9	8	6	6	11	6	9	1	13	13	8
71	57	0	0	0	0	0	0	0	0	0	0	0	0	0	0	0	0	0	0	0	0	0	0	0	0	0	0	0	0	0	0	0	0	0	0	0	0	0	0	0	0	0	0	0	0	0	0	0	0
71	58	1	1	1	1	1	1	1	1	1	1	1	1	1	1	1	1	1	1	1	1	1	1	1	1	1	1	1	1	1	1	1	1	1	1	8	8	8	8	4	2	8	11	5	9	0	12	12	7
71	59	0	0	0	0	0	0	0	0	0	0	0	0	0	0	0	0	0	0	0	0	0	0	0	0	0	0	0	0	0	0	0	0	0	0	0	0	0	0	0	0	0	0	0	0	0	0	0	0
71	60	1	1	1	1	1	1	1	1	1	1	1	1	1	1	1	1	1	1	1	1	1	1	1	1	1	1	1	1	1	1	1	1	1	1	4	5	4	5	3	1	6	8	3	7	0	9	9	2
71	61	1	0	1	1	0	1	1	1	1	0	1	1	1	0	1	1	1	0	0	1	1	0	0	0	1	0	0	0	0	0	0	0	0	0	9	6	4	7	2	5	4	7	6	8	3	10	10	7
71	62	1	0	0	0	0	1	1	1	1	1	1	1	0	0	1	1	1	1	0	0	0	0	1	0	1	1	0	0	0	0	0	0	1	0	5	8	1	4	3	0	3	2	3	6	0	7	7	4
71	63	0	1	0	0	0	0	0	0	0	0	1	1	0	0	0	1	0	0	1	0	1	1	1	1	1	1	1	1	0	1	1	1	0	1	7	9	4	4	7	3	3	13	4	4	0	11	11	9
71	64	1	0	1	1	1	1	1	1	1	0	1	1	1	0	1	1	1	0	0	0	0	0	0	0	1	0	0	1	0	0	0	0	0	1	6	0	6	7	4	4	4	9	5	9	0	13	13	5
71	65	1	0	1	1	1	1	1	1	0	1	0	1	1	0	0	0	0	1	0	0	0	0	1	0	0	0	0	1	1	0	0	0	0	1	2	0	2	4	2	2	5	4	6	10	0	11	11	6
71	66	0	1	0	0	0	0	1	0	1	0	0	0	0	0	0	0	1	1	0	0	1	1	1	1	0	0	1	0	1	1	0	1	1	1	7	0	1	3	3	1	6	8	4	5	2	7	7	5
71	67	0	1	0	1	0	0	0	0	0	0	1	1	1	0	0	0	1	0	1	1	1	1	1	1	1	1	0	0	1	0	1	0	1	1	9	5	5	5	4	2	2	8	4	5	2	9	8	9
71	68	1	0	1	1	0	1	1	0	1	1	0	1	1	1	1	1	1	0	1	0	1	1	1	0	0	0	0	1	0	0	1	0	0	0	5	0	3	9	4	3	6	6	8	7	0	13	13	6
71	69	0	0	0	0	0	0	0	0	0	0	0	0	0	0	0	0	0	0	0	0	0	0	0	0	0	0	0	0	0	0	0	0	0	0	0	0	0	0	0	0	0	0	0	0	0	0	0	0
71	70	0	1	0	1	0	0	0	0	1	1	0	1	0	0	0	0	0	0	0	1	1	1	1	0	1	1	0	1	1	0	1	0	1	1	11	5	3	8	6	3	6	10	6	4	0	14	13	10
71	71	1	0	1	1	0	1	1	0	1	0	1	0	0	0	1	1	1	1	0	1	0	0	0	0	0	0	0	0	0	0	0	0	0	0	8	4	4	5	3	2	3	5	2	4	4	12	12	5
71	72	0	1	1	0	1	1	0	1	0	0	1	0	1	0	0	0	0	0	1	1	1	1	1	0	1	1	1	1	0	1	0	1	1	0	7	5	4	8	7	2	3	6	6	9	1	10	9	9
71	73	0	0	0	0	0	0	0	0	0	0	0	0	0	0	0	0	0	0	0	0	0	0	0	0	0	0	0	0	0	0	0	0	0	0	0	0	0	0	0	0	0	0	0	0	0	0	0	0
71	74	0	1	0	0	0	1	0	0	1	0	0	1	0	0	0	0	0	0	1	1	0	1	1	1	1	1	1	1	1	1	1	1	1	0	8	5	3	3	3	3	5	10	5	4	0	9	9	7
71	75	1	1	1	1	1	1	1	1	1	1	1	1	1	1	1	1	1	1	1	1	1	1	1	1	1	1	1	1	1	1	1	1	1	1	10	5	6	7	6	2	7	10	10	6	0	14	14	8
71	76	0	0	0	0	0	0	0	0	0	0	0	0	0	0	0	0	0	0	0	0	0	0	0	0	0	0	0	0	0	0	0	0	0	0	0	0	0	0	0	0	0	1	0	0	0	0	0	0
71	77	0	1	0	0	0	0	1	1	0	0	0	0	0	0	0	0	1	0	1	1	1	1	1	1	1	1	0	1	1	1	1	0	0	0	10	6	7	7	5	5	4	17	5	9	0	11	11	8
71	78	0	0	0	0	0	0	0	0	0	0	0	0	0	0	0	0	0	0	0	0	0	0	0	0	0	0	0	0	0	0	0	0	0	0	0	0	0	0	0	0	0	1	0	0	0	0	0	0
71	79	1	1	1	1	1	1	1	1	1	1	1	1	1	1	1	1	1	1	1	1	1	1	1	1	1	1	1	1	1	1	1	1	1	1	10	6	6	8	6	2	4	9	7	8	0	8	8	7
71	80	1	1	1	1	1	1	1	1	1	1	1	1	1	1	1	1	1	1	1	1	1	1	1	1	1	1	1	1	1	1	1	1	1	1	10	5	7	6	1	4	4	10	6	10	0	8	8	6
71	81	0	0	0	0	0	0	0	0	0	0	0	0	0	0	0	0	0	0	0	0	0	0	0	0	0	0	0	0	0	0	0	0	0	0	0	0	0	0	0	0	0	0	0	0	0	0	0	0
71	82	1	1	1	1	1	1	1	1	1	1	1	1	1	1	1	1	1	1	1	1	1	1	1	1	1	1	1	1	1	1	1	1	1	1	7	6	5	7	4	2	4	9	8	9	0	11	11	6
71	83	0	0	0	0	0	0	0	0	0	0	0	0	0	0	0	0	0	0	0	0	0	0	0	0	0	0	0	0	0	0	0	0	0	0	0	0	0	0	0	0	1	0	0	0	0	0	0	0
71	84	1	0	1	1	1	0	1	0	1	0	1	0	1	0	1	1	1	1	0	0	0	0	1	1	0	0	0	0	0	0	0	1	1	0	4	0	4	5	2	3	4	9	5	4	4	10	10	5
71	85	1	0	1	1	1	1	0	1	1	1	1	0	1	1	1	1	1	1	0	0	0	0	0	0	0	0	0	0	1	1	0	1	0	0	3	0	5	5	4	5	3	4	5	9	4	10	10	8
71	86	1	0	1	1	1	1	0	0	0	0	0	1	1	1	1	0	1	1	0	0	1	0	0	0	0	1	1	1	1	0	1	0	0	0	6	11	4	6	4	2	6	3	5	3	0	13	13	8
71	87	0	0	0	0	0	0	0	0	0	0	0	0	0	0	0	0	0	0	0	0	0	0	0	0	0	0	0	0	0	0	0	0	0	0	0	0	0	0	0	0	0	0	0	0	0	0	0	0
71	88	1	0	1	1	0	1	0	1	1	0	1	1	1	1	0	1	1	1	1	0	0	0	0	0	0	1	0	1	0	0	1	0	0	0	2	9	1	1	2	2	2	3	1	8	0	3	3	4
71	89	0	0	0	0	0	0	0	0	0	0	0	0	0	0	0	0	0	0	0	0	0	0	0	0	0	0	0	0	0	0	0	0	0	0	0	0	0	0	0	0	0	0	0	0	0	0	0	0
71	90	0	1	1	0	0	1	0	0	0	0	0	1	0	0	0	1	0	0	0	1	0	1	1	1	1	0	1	1	1	1	0	1	0	0	11	4	5	4	3	0	3	10	3	7	0	10	10	6
71	91	0	0	0	0	0	0	0	0	0	0	0	0	0	0	0	0	0	0	0	0	0	0	0	0	0	0	0	0	0	0	0	0	0	0	0	0	0	0	0	0	0	1	0	0	0	0	0	0
71	92	1	1	1	1	1	1	1	1	1	1	1	1	1	1	1	1	1	1	1	1	1	1	1	1	1	1	1	1	1	1	1	1	1	1	9	5	4	2	0	1	4	8	6	8	0	4	4	6
71	93	0	0	0	0	0	0	0	0	0	0	0	0	0	0	0	0	0	0	0	0	0	0	0	0	0	0	0	0	0	0	0	0	0	0	0	0	0	0	0	0	1	0	0	0	0	0	0	0
71	94	1	0	0	0	1	1	1	1	1	0	0	1	1	1	1	1	1	1	0	0	0	0	0	0	0	0	0	1	0	1	0	0	0	0	6	0	5	6	5	1	5	5	5	10	1	17	17	8
71	95	0	1	0	0	0	0	0	1	0	0	0	0	1	0	0	0	0	0	1	1	1	1	1	1	1	1	1	1	1	1	1	0	1	1	9	5	5	8	7	4	5	12	4	7	1	8	8	10
71	96	1	0	1	1	1	0	1	0	1	1	1	1	1	1	1	1	1	1	0	1	0	0	1	0	0	1	0	0	0	0	0	0	0	0	6	6	4	5	1	2	2	8	5	4	0	13	13	9
71	97	1	0	0	1	1	1	1	1	0	1	1	1	1	0	1	1	1	1	0	1	0	0	1	0	0	0	0	0	0	1	0	0	0	0	8	4	4	6	4	1	6	4	5	10	1	13	13	6
71	98	1	0	1	1	0	1	1	0	1	1	1	1	1	0	0	0	1	1	1	0	0	1	1	0	0	0	0	0	0	0	0	0	1	0	8	0	4	3	3	1	2	4	4	7	0	11	11	8
71	99	1	1	1	1	1	1	1	1	1	1	1	1	1	1	1	1	1	1	1	1	1	1	1	1	1	1	1	1	1	1	1	1	1	1	9	7	4	9	4	3	4	9	6	11	1	12	12	9
71	100	0	0	0	0	0	0	0	0	0	0	0	0	0	0	0	0	0	0	0	0	0	0	0	0	0	0	0	0	0	0	0	0	0	0	0	0	0	0	0	0	0	0	0	0	0	0	0	0
71	101	1	0	1	0	1	1	1	1	1	1	1	1	1	1	1	1	1	1	0	0	0	1	0	1	1	0	0	0	1	0	0	0	0	0	8	0	2	1	4	3	2	7	3	7	1	9	9	2
71	102	0	1	0	0	0	0	0	0	0	1	0	1	0	1	1	0	0	0	0	1	1	1	1	1	1	0	1	1	0	0	1	1	0	1	5	4	5	5	5	1	6	9	4	5	0	9	8	6
71	103	0	0	0	0	0	0	0	0	0	0	0	0	0	0	0	0	0	0	0	0	0	0	0	0	0	0	0	0	0	0	0	0	0	0	0	0	0	0	0	0	0	0	0	0	0	0	0	0
71	104	0	0	0	0	0	0	0	0	0	0	0	0	0	0	0	0	0	0	0	0	0	0	0	0	0	0	0	0	0	0	0	0	0	0	0	0	0	0	0	0	0	0	0	0	0	0	0	0
71	105	0	0	0	0	0	0	0	0	0	0	0	0	0	0	0	0	0	0	0	0	0	0	0	0	0	0	0	0	0	0	0	0	0	0	1	0	0	0	1	0	1	0	2	1	0	2	2	4
71	106	0	0	0	0	0	0	0	0	0	0	0	0	0	0	0	0	0	0	0	0	0	0	0	0	0	0	0	0	0	0	0	0	0	0	0	0	0	0	0	0	0	0	0	0	0	0	0	0
71	107	1	0	1	0	1	1	1	1	1	1	1	1	1	1	1	1	1	0	0	0	1	0	0	0	1	0	1	0	1	1	1	1	0	0	7	0	3	10	3	3	8	9	5	13	0	14	14	5
71	108	1	0	1	1	1	1	1	1	1	0	1	1	0	1	1	1	1	1	0	0	0	0	1	1	0	0	0	0	0	0	1	1	0	1	5	0	2	3	4	1	3	7	7	9	1	13	13	8
71	109	0	1	0	1	0	1	0	0	0	0	0	0	0	1	1	0	0	0	1	1	1	0	0	0	1	1	0	1	1	0	1	1	0	0	7	6	6	7	4	2	4	4	5	5	0	10	10	8
71	110	0	0	0	0	0	0	0	0	0	0	0	0	0	0	0	0	0	0	0	0	0	0	0	0	0	0	0	0	0	0	0	0	0	0	0	0	0	0	0	0	0	0	0	0	0	0	0	0
71	111	1	1	1	1	1	1	1	1	1	1	1	1	1	1	1	1	1	1	1	1	1	1	1	1	1	1	1	1	1	1	1	1	1	1	5	1	4	3	1	2	6	8	2	8	0	8	8	7
71	112	1	1	1	1	1	1	1	1	1	1	1	1	1	1	1	1	1	1	1	1	1	1	1	1	1	1	1	1	1	1	1	1	1	1	12	5	7	7	5	1	5	12	6	9	0	12	12	6
71	113	0	0	0	0	0	0	0	0	0	0	0	0	0	0	0	0	0	0	0	0	0	0	0	0	0	0	0	0	0	0	0	0	0	0	0	0	0	0	0	0	0	0	0	0	0	0	0	0
71	114	1	1	1	1	1	1	1	1	1	1	1	1	1	1	1	1	1	1	1	1	1	1	1	1	1	1	1	1	1	1	1	1	1	1	4	5	4	1	0	1	3	5	3	9	0	5	5	3
71	115	0	1	1	0	0	1	0	0	1	1	0	0	0	0	0	0	0	1	1	0	1	1	1	1	1	1	1	1	1	0	1	1	1	1	4	10	3	7	3	3	6	9	3	6	0	11	10	6
71	116	0	1	0	0	0	0	0	0	0	1	0	0	0	1	1	0	0	1	1	1	0	0	0	1	1	1	1	1	1	1	1	1	1	1	6	7	3	4	5	1	5	7	6	2	0	11	11	6
71	117	0	1	0	0	0	1	0	0	1	0	0	1	0	1	0	1	0	1	1	1	1	1	1	1	1	0	1	1	1	0	0	1	1	1	9	3	3	7	5	5	4	7	9	5	0	12	12	9
71	118	0	0	0	0	0	0	0	0	0	0	0	0	0	0	0	0	0	0	0	0	0	0	0	0	0	0	0	0	0	0	0	0	0	0	0	0	0	0	0	0	0	0	0	0	0	0	0	0
71	119	1	1	1	1	1	1	1	1	1	1	1	1	1	1	1	1	1	1	1	1	1	1	1	1	1	1	1	1	1	1	1	1	1	1	9	5	0	6	5	5	5	9	7	10	0	10	10	12
71	120	1	0	1	0	1	1	0	1	1	1	1	1	1	1	1	1	1	1	1	0	1	1	1	1	0	0	0	0	0	0	0	0	0	0	6	0	0	3	3	1	2	8	6	10	2	10	9	6
71	121	0	1	0	0	1	0	0	0	0	0	1	0	1	0	0	0	0	0	0	1	1	1	1	1	1	1	0	1	1	1	0	1	0	1	7	5	4	2	2	1	2	9	2	8	0	12	12	7
71	122	1	1	1	1	1	1	1	1	1	1	1	1	1	1	1	1	1	1	1	1	1	1	1	1	1	1	1	1	1	1	1	1	1	1	11	4	7	9	4	4	5	13	6	10	0	16	15	7
71	123	1	1	1	1	1	1	1	1	1	1	1	1	1	1	1	1	1	1	1	1	1	1	1	1	1	1	1	1	1	1	1	1	1	1	7	6	6	6	7	1	2	11	7	7	0	11	11	8
71	124	1	0	1	0	1	0	1	1	1	1	1	1	0	1	0	0	1	0	1	0	0	0	1	1	1	0	1	0	1	0	0	0	0	0	3	0	1	4	2	1	3	8	6	9	0	10	10	7
71	125	1	0	1	0	0	0	1	1	1	1	0	1	1	0	1	1	0	1	1	0	0	0	0	0	1	0	0	1	0	0	1	0	0	0	5	0	3	4	3	2	5	2	2	6	0	13	13	5
71	126	0	0	0	0	0	0	0	0	0	0	0	0	0	0	0	0	0	0	0	0	0	0	0	0	0	0	0	0	0	0	0	0	0	0	0	0	0	0	0	0	0	0	0	0	0	0	0	0
71	127	1	1	1	1	1	1	1	1	1	1	1	1	1	1	1	1	1	1	1	1	1	1	1	1	1	1	1	1	1	1	1	1	1	1	9	5	5	7	6	4	6	11	7	11	0	9	9	9
71	128	1	0	1	0	1	1	0	1	1	0	1	1	1	1	0	1	1	1	1	0	0	0	0	0	0	0	0	1	0	0	0	1	0	0	10	0	1	7	5	3	2	4	4	9	1	8	9	7
71	129	0	0	0	0	0	0	0	0	0	0	0	0	0	0	0	0	0	0	0	0	0	0	0	0	0	0	0	0	0	0	0	0	0	0	0	0	0	0	0	0	0	0	0	0	0	0	0	0
71	130	0	0	0	0	0	0	0	0	0	0	0	0	0	0	0	0	0	0	0	0	0	0	0	0	0	0	0	0	0	0	0	0	0	0	0	0	0	0	0	0	0	0	0	0	0	0	0	0
71	131	0	1	0	0	0	1	0	1	0	0	0	0	0	0	1	0	0	0	1	1	0	1	0	1	1	1	0	1	1	1	1	1	1	0	10	6	8	10	7	5	6	10	8	8	1	14	14	10
71	132	1	0	1	1	1	1	1	1	1	1	1	1	0	1	0	1	0	1	0	0	1	0	0	0	0	0	1	0	0	1	1	1	1	0	8	0	2	9	5	1	7	3	5	10	0	8	7	7
71	133	0	0	0	0	0	0	0	0	0	0	0	0	0	0	0	0	0	0	0	0	0	0	0	0	0	0	0	0	0	0	0	0	0	0	1	0	0	0	0	0	0	0	0	0	0	0	0	0
71	134	1	0	0	0	1	1	0	1	0	0	0	0	0	1	1	1	0	1	0	0	0	1	0	0	0	1	1	1	0	0	0	1	0	0	0	9	0	0	0	0	0	3	1	7	2	4	4	0
71	135	0	0	0	0	0	0	0	0	0	0	0	0	0	0	0	0	0	0	0	0	0	0	0	0	0	0	0	0	0	0	0	0	0	0	0	0	0	0	0	0	0	0	0	0	0	0	0	0
71	136	1	0	1	1	1	1	1	1	1	1	1	0	1	0	1	1	1	1	0	0	0	0	0	1	0	1	0	0	0	0	0	0	0	0	4	12	4	3	7	2	5	9	5	8	6	12	12	6
71	137	0	0	0	0	0	0	0	0	0	0	0	0	0	0	0	0	0	0	0	0	0	0	0	0	0	0	0	0	0	0	0	0	0	0	0	0	0	0	0	0	0	0	0	0	0	0	0	0
71	138	1	0	1	1	0	1	1	1	1	1	1	0	1	0	1	0	0	1	0	0	0	1	1	0	0	1	0	0	1	0	0	1	0	0	5	9	1	6	4	4	7	5	8	9	2	11	12	5
71	139	0	1	0	0	1	1	1	1	0	0	0	0	1	0	0	1	0	0	0	1	1	1	1	1	1	1	0	1	1	1	1	0	1	0	8	3	2	5	4	1	4	7	6	6	1	12	12	6
71	140	0	0	0	0	0	0	0	0	0	0	0	0	0	0	0	0	0	0	0	0	0	0	0	0	0	0	0	0	0	0	0	0	0	0	0	0	0	0	0	0	0	0	0	0	0	0	0	0
71	141	1	0	1	1	1	1	0	0	1	1	1	1	1	1	1	1	1	1	0	0	0	0	0	0	0	0	1	1	0	1	0	1	0	0	7	0	1	7	4	1	4	3	3	1	0	11	10	8
71	142	0	1	1	1	0	1	1	0	0	0	0	0	0	0	0	0	0	1	1	1	1	0	1	1	1	1	1	1	0	0	0	1	1	1	5	1	2	4	0	0	3	9	2	1	0	11	11	5
71	143	0	0	0	0	0	0	0	0	0	0	0	0	0	0	0	0	0	0	0	0	0	0	0	0	0	0	0	0	0	0	0	0	0	0	0	0	0	0	0	0	0	0	0	0	0	0	0	0
71	144	1	0	1	1	1	1	0	1	1	1	1	1	1	1	1	1	1	1	1	1	1	1	1	0	0	0	0	1	0	1	0	0	0	0	8	4	4	10	5	4	6	3	4	10	0	12	12	10
71	145	1	0	1	1	1	1	0	0	1	1	1	1	1	0	1	1	1	1	0	0	0	0	0	0	0	0	0	0	1	1	0	0	0	1	5	1	3	6	3	2	5	6	6	5	0	8	8	7
71	146	0	1	0	0	0	0	1	0	0	0	0	1	1	0	0	0	0	0	1	1	0	1	1	1	1	0	1	1	0	1	1	1	0	1	5	5	5	7	5	0	3	11	5	3	0	11	11	7
71	147	1	0	0	1	1	0	0	1	0	1	1	1	0	0	1	1	1	1	0	0	0	0	0	0	0	1	0	0	1	0	0	1	0	0	9	11	4	4	3	4	3	7	5	11	1	12	11	5
71	148	0	1	0	0	0	0	0	1	0	1	0	0	0	0	0	0	1	0	0	0	0	1	0	1	1	1	1	1	0	1	1	1	1	1	8	7	2	2	3	0	2	8	3	7	0	14	13	9
71	149	0	1	0	0	1	0	0	0	0	0	0	0	1	1	0	0	0	0	1	1	0	1	0	1	1	1	1	1	0	1	1	1	1	1	6	5	4	6	4	5	4	8	4	6	0	10	11	7
71	150	0	0	0	0	0	0	0	0	0	0	0	0	0	0	0	0	0	0	0	0	0	0	0	0	0	0	0	0	0	0	0	0	0	0	0	0	0	0	0	0	0	0	0	0	0	0	0	0
71	151	1	1	1	1	1	1	1	1	1	1	1	1	1	1	1	1	1	1	1	1	1	1	1	1	1	1	1	1	1	1	1	1	1	1	6	6	1	5	2	2	7	4	7	10	0	9	9	7
71	152	0	0	0	0	0	0	0	0	0	0	0	0	0	0	0	0	0	0	0	0	0	0	0	0	0	0	0	0	0	0	0	0	0	0	0	0	0	0	0	0	0	0	0	0	0	0	0	0
71	153	0	0	0	0	0	0	0	0	0	0	0	0	0	0	0	0	0	0	0	0	0	0	0	0	0	0	0	0	0	0	0	0	0	0	0	0	0	0	0	0	0	0	0	0	0	0	0	0
71	154	0	1	0	0	0	0	0	0	0	1	1	0	0	0	1	0	0	0	1	1	0	1	1	1	1	1	1	0	1	0	1	0	1	0	5	6	7	4	3	2	4	12	5	7	0	12	11	6
71	155	0	1	0	0	1	1	0	1	1	0	0	0	0	1	0	0	0	0	0	1	1	1	1	1	0	1	0	1	0	1	1	1	1	1	9	4	7	6	2	1	4	6	4	6	1	9	9	6
71	156	1	1	1	1	1	1	1	1	1	1	1	1	1	1	1	1	1	1	1	1	1	1	1	1	1	1	1	1	1	1	1	1	1	1	10	4	9	7	2	3	6	7	5	12	0	10	10	7
71	157	0	1	0	0	0	1	0	0	0	0	0	0	0	0	1	0	0	0	1	1	0	1	1	1	1	0	1	1	0	0	1	1	1	1	7	6	2	7	5	2	3	9	4	5	0	10	10	7
71	158	1	0	0	1	1	1	1	1	0	1	0	1	1	1	0	0	0	1	0	0	0	0	0	0	0	0	1	0	0	1	0	0	0	0	6	0	3	5	1	1	3	2	2	6	0	12	11	10
71	159	0	1	1	0	0	0	0	0	0	0	1	0	0	1	1	0	0	0	0	0	1	1	1	1	1	1	1	0	1	1	1	1	0	1	7	11	3	5	3	2	3	8	4	4	2	9	9	5
71	160	0	1	0	1	0	0	0	0	0	0	0	1	0	0	0	1	1	0	1	1	0	1	0	1	1	1	1	1	1	1	0	1	0	1	6	4	7	4	5	1	4	6	2	2	0	11	10	7
71	161	1	1	1	1	1	1	1	1	1	1	1	1	1	1	1	1	1	1	1	1	1	1	1	1	1	1	1	1	1	1	1	1	1	1	7	5	7	5	5	4	7	10	10	13	0	15	15	8
71	162	0	0	0	0	0	0	0	0	0	0	0	0	0	0	0	0	0	0	0	0	0	0	0	0	0	0	0	0	0	0	0	0	0	0	1	0	0	0	0	0	0	1	0	1	0	4	4	3
71	163	1	1	1	1	1	1	1	1	1	1	1	1	1	1	1	1	1	1	1	1	1	1	1	1	1	1	1	1	1	1	1	1	1	1	10	5	7	8	6	3	6	10	6	8	0	12	12	6
71	164	0	1	0	0	1	0	0	1	1	0	0	0	0	0	0	0	0	0	1	1	1	1	0	0	1	1	1	1	0	1	0	1	1	1	6	5	2	6	3	2	3	3	1	7	1	12	12	10
71	165	0	0	0	0	0	0	0	0	0	0	0	0	0	0	0	0	0	0	0	0	0	0	0	0	0	0	0	0	0	0	0	0	0	0	0	0	0	0	0	0	0	0	0	0	0	0	0	0
71	166	0	1	1	0	0	0	0	0	0	0	0	0	0	0	0	0	1	0	1	0	1	1	1	1	1	0	1	0	1	1	1	1	0	1	5	0	5	3	2	0	4	7	5	3	2	8	8	6
71	167	0	0	0	0	0	0	0	0	0	0	0	0	0	0	0	0	0	0	0	0	0	0	0	0	0	0	0	0	0	0	0	0	0	0	0	0	0	1	0	0	0	1	0	0	0	0	0	0
71	168	0	1	0	0	0	0	0	0	1	0	0	0	0	0	0	0	0	0	0	1	1	1	1	0	0	1	1	1	1	1	1	1	1	1	7	3	4	7	4	4	8	8	2	7	2	14	15	8
71	169	1	1	1	1	1	1	1	1	1	1	1	1	1	1	1	1	1	1	1	1	1	1	1	1	1	1	1	1	1	1	1	1	1	1	10	4	2	8	4	1	5	8	5	7	0	12	12	6
71	170	0	1	0	1	1	1	1	0	0	0	0	0	0	0	0	0	0	0	0	1	1	1	1	0	1	0	0	1	1	1	1	1	1	1	5	6	4	5	3	1	4	4	4	6	2	10	9	6
71	171	0	1	0	0	0	0	0	1	0	0	0	0	1	0	0	0	0	0	0	0	1	1	1	0	1	1	1	1	1	0	1	1	1	1	6	6	3	4	4	3	5	2	5	6	0	14	13	10
71	172	1	0	1	1	0	1	1	1	0	1	0	0	1	1	1	1	1	1	0	1	0	0	0	1	0	0	0	0	0	1	1	0	0	0	5	6	4	6	2	2	5	12	3	11	3	9	9	8
71	173	1	1	1	1	1	1	1	1	1	1	1	1	1	1	1	1	1	1	1	1	1	1	1	1	1	1	1	1	1	1	1	1	1	1	8	6	7	8	5	1	5	6	4	7	0	13	13	10
71	174	1	1	1	1	1	1	1	1	1	1	1	1	1	1	1	1	1	1	1	1	1	1	1	1	1	1	1	1	1	1	1	1	1	1	6	6	9	7	5	3	4	8	7	9	0	13	13	9
71	175	0	1	1	0	0	0	0	0	0	0	1	0	1	1	1	0	0	0	1	1	1	1	1	1	1	1	0	0	1	1	1	1	0	1	8	4	5	5	2	3	3	6	6	3	1	12	12	9
71	176	0	0	0	0	0	0	0	0	0	0	0	0	0	0	0	0	0	0	0	0	0	0	0	0	0	0	0	0	0	0	0	0	0	0	0	0	0	0	0	0	0	0	0	0	0	0	0	0
71	177	0	1	0	0	0	1	0	0	0	0	0	0	0	0	0	0	1	0	1	1	1	0	1	1	1	1	1	1	1	1	1	1	1	1	7	6	4	7	3	1	4	9	3	2	0	11	11	6
71	178	1	0	0	1	0	0	1	1	1	0	0	1	1	1	1	0	1	1	0	0	0	0	0	0	0	0	0	0	1	0	1	0	0	0	5	0	3	8	5	2	3	5	6	10	0	12	12	10
71	179	0	1	1	0	0	0	0	0	0	0	1	0	1	0	0	0	1	1	1	1	1	0	1	1	1	1	1	0	1	1	1	1	1	1	7	6	6	4	4	5	4	8	4	3	2	13	13	5
71	180	1	0	0	0	0	1	1	1	1	1	1	1	0	1	1	1	1	1	1	0	0	0	0	0	0	0	0	0	0	0	0	1	0	0	2	0	3	6	2	2	2	1	2	6	0	10	10	5
71	181	0	1	1	0	1	0	1	0	0	0	0	0	1	0	0	0	1	0	1	1	0	1	1	1	1	1	0	1	1	1	1	1	1	1	7	6	7	6	4	3	3	14	6	3	0	11	11	7
71	182	0	1	0	0	1	0	0	0	0	0	0	0	0	0	1	0	1	0	1	0	1	1	1	1	1	1	0	0	1	1	1	0	1	0	7	7	3	7	6	3	6	9	5	3	0	14	13	8
71	183	0	0	0	0	0	0	0	0	0	0	0	0	0	0	0	0	0	0	0	0	0	0	0	0	0	0	0	0	0	0	0	0	0	0	0	0	2	0	0	0	0	1	0	0	0	0	0	1
71	184	0	0	0	0	0	0	0	0	0	0	0	0	0	0	0	0	0	0	0	0	0	0	0	0	0	0	0	0	0	0	0	0	0	0	0	0	0	0	1	0	1	0	0	0	0	1	1	2
71	185	1	0	1	0	1	1	1	1	0	1	1	0	0	1	1	0	1	0	0	0	0	1	0	0	1	0	1	0	1	1	1	1	0	0	7	0	5	7	3	1	4	4	3	7	2	11	11	4
71	186	0	0	0	0	0	0	0	0	0	0	0	0	0	0	0	0	0	0	0	0	0	0	0	0	0	0	0	0	0	0	0	0	0	0	0	0	0	0	0	0	0	0	0	0	0	0	0	0
71	187	1	0	1	1	1	1	1	1	0	0	1	1	1	0	1	1	1	1	0	0	0	0	1	1	0	0	0	0	0	0	0	1	1	1	3	0	0	3	1	2	4	9	2	7	2	8	7	6
71	188	1	0	1	1	1	1	1	1	1	0	1	1	0	1	1	1	0	1	0	0	0	0	1	0	1	0	1	1	1	0	1	0	0	0	7	1	4	7	4	1	5	5	6	9	0	10	11	3
71	189	1	0	1	1	1	1	0	1	1	1	1	1	1	0	1	1	1	0	1	0	0	1	1	0	1	0	0	1	0	0	0	0	1	1	5	0	3	6	2	1	7	5	5	7	0	12	12	8
71	190	0	0	0	0	0	0	0	0	0	0	0	0	0	0	0	0	0	0	0	0	0	0	0	0	0	0	0	0	0	0	0	0	0	0	0	0	0	0	0	0	0	0	0	0	0	0	0	0
71	191	0	0	0	0	0	0	0	0	0	0	0	0	0	0	0	0	0	0	0	0	0	0	0	0	0	0	0	0	0	0	0	0	0	0	0	0	0	0	0	0	0	0	0	0	0	0	0	0
71	192	0	1	0	1	0	0	1	0	0	0	0	0	0	0	0	1	0	1	1	1	1	1	1	0	1	1	1	1	0	1	1	1	1	1	4	4	11	5	2	0	4	3	5	3	2	8	8	6
71	193	0	1	1	0	0	0	0	0	0	0	0	0	0	0	0	0	0	0	0	0	1	1	0	1	1	0	0	1	1	1	1	1	1	1	4	0	6	8	6	2	3	8	4	4	0	8	8	5
71	194	1	0	1	1	1	1	1	1	0	0	1	1	1	0	0	0	1	0	0	0	0	1	0	0	0	0	0	1	0	0	0	1	0	0	10	1	2	5	5	4	4	5	7	9	0	12	12	8
71	195	1	1	1	1	1	1	1	1	1	1	1	1	1	1	1	1	1	1	1	1	1	1	1	1	1	1	1	1	1	1	1	1	1	1	6	3	3	6	5	2	6	9	7	10	0	11	11	7
71	196	1	0	1	1	0	1	1	1	1	1	0	1	1	1	1	1	1	1	1	0	0	0	0	0	0	1	0	0	0	0	0	0	0	1	8	7	4	3	4	1	4	4	4	11	1	12	12	4
71	197	0	1	1	0	0	0	0	0	0	1	1	1	1	1	0	0	0	0	1	1	1	1	1	1	0	1	1	1	1	1	0	1	1	1	7	4	5	6	4	2	7	9	2	4	0	11	11	6
71	198	1	1	1	1	1	1	1	1	1	1	1	1	1	1	1	1	1	1	1	1	1	1	1	1	1	1	1	1	1	1	1	1	1	1	10	5	9	7	4	3	7	10	6	11	0	13	13	7
71	199	0	1	0	0	0	0	0	0	0	0	1	1	0	1	0	0	0	1	1	1	1	1	1	1	0	1	1	0	1	1	1	1	1	1	7	4	6	7	3	2	4	13	3	4	0	12	12	7
71	200	0	0	0	0	0	0	0	0	0	0	0	0	0	0	0	0	0	0	0	0	0	0	0	0	0	0	0	0	0	0	0	0	0	0	0	0	0	0	0	0	0	0	0	0	0	0	0	0
71	201	1	0	1	1	1	1	0	1	0	1	0	1	1	0	1	1	1	1	0	0	0	1	0	1	0	0	0	0	1	1	1	0	1	0	3	0	2	3	3	0	3	6	3	7	0	5	5	3
71	202	1	1	1	1	1	1	1	1	1	1	1	1	1	1	1	1	1	1	1	1	1	1	1	1	1	1	1	1	1	1	1	1	1	1	13	6	6	10	7	3	5	9	4	6	0	10	10	7
71	203	0	0	0	0	0	0	0	0	0	0	0	0	0	0	0	0	0	0	0	0	0	0	0	0	0	0	0	0	0	0	0	0	0	0	0	0	1	0	1	0	1	0	0	0	0	2	2	1
71	204	0	0	0	0	0	0	0	0	0	0	0	0	0	0	0	0	0	0	0	0	0	0	0	0	0	0	0	0	0	0	0	0	0	0	0	0	0	0	0	0	0	0	0	0	0	0	0	0
71	205	1	0	0	1	1	1	1	1	1	1	1	1	0	1	0	1	1	1	0	0	0	0	0	0	0	0	0	0	0	0	0	1	0	0	7	0	4	5	4	4	3	5	4	8	2	10	11	6
71	206	0	1	0	0	0	1	0	1	0	0	0	0	0	0	0	0	0	0	1	1	1	1	1	1	1	1	1	1	1	1	1	0	1	1	9	5	7	6	4	1	5	12	6	8	1	14	14	7
71	207	1	1	1	1	1	1	1	1	1	1	1	1	1	1	1	1	1	1	1	1	1	1	1	1	1	1	1	1	1	1	1	1	1	1	10	3	8	6	6	2	7	8	4	7	0	11	11	8
[truncated: 561 more rows]
[truncated: 51 more columns]
