# Supplementary material for: Cultured Cortical Neurons Can Perform Blind Source Separation According to the Free-Energy Principle
Source: PLoS Comput Biol. 2015 Dec 21;11(12):e1004643. doi: 10.1371/journal.pcbi.1004643 (PMC4686348; doi:10.1371/journal.pcbi.1004643)
Supplement: S1 Dataset — Data are composed of conditional expectation transients for each condition (x_u_trn.csv, …, x_u_alt4.csv), Kullback-Leibler divergence transients for each condition (kld_trn.csv, …, kld_alt4.csv), and trains of evoked spike number at trial 1, 11, …, 91 in each culture in the TRN group (x(t)_trn_1.csv, …, x(t)_trn_23.csv). In file names, alt1, alt2, alt3, and alt4 indicate data under the alternative conditions where (a, ρ) = (1/2, 1/2), (3/4, 1/4), (3/4, 3/4), and (1, 1/2), respectively. (ZIP) [file pcbi.1004643.s004.zip › SupplementaryDataset1/x(t)_trn_4.csv]

trial	t	u1	u2	s1	s2	s3	s4	s5	s6	s7	s8	s9	s10	s11	s12	s13	s14	s15	s16	s17	s18	s19	s20	s21	s22	s23	s24	s25	s26	s27	s28	s29	s30	s31	s32	x1	x2	x3	x4	x5	x6	x7	x8	x9	x10	x11	x12	x13	x14
1	1	0	0	0	0	0	0	0	0	0	0	0	0	0	0	0	0	0	0	0	0	0	0	0	0	0	0	0	0	0	0	0	0	0	0	0	0	0	0	0	0	0	0	0	0	0	0	0	0
1	2	0	0	0	0	0	0	0	0	0	0	0	0	0	0	0	0	0	0	0	0	0	0	0	0	0	0	0	0	0	0	0	0	0	0	0	0	0	0	0	0	0	0	0	0	0	0	0	0
1	3	1	1	1	1	1	1	1	1	1	1	1	1	1	1	1	1	1	1	1	1	1	1	1	1	1	1	1	1	1	1	1	1	1	1	7	11	8	13	2	7	0	11	6	0	1	5	9	12
1	4	0	1	0	0	0	1	1	0	0	0	0	1	1	1	0	0	0	0	0	1	1	1	1	0	1	1	1	1	1	1	1	1	1	0	6	5	3	2	0	1	0	9	4	0	0	1	5	6
1	5	1	1	1	1	1	1	1	1	1	1	1	1	1	1	1	1	1	1	1	1	1	1	1	1	1	1	1	1	1	1	1	1	1	1	11	11	9	7	0	4	0	6	7	0	1	4	10	12
1	6	1	0	1	0	0	1	1	1	1	0	1	0	1	1	1	1	0	1	0	0	1	0	0	1	1	1	0	0	0	0	0	0	0	0	13	12	7	6	0	5	1	15	9	0	1	3	9	11
1	7	0	0	0	0	0	0	0	0	0	0	0	0	0	0	0	0	0	0	0	0	0	0	0	0	0	0	0	0	0	0	0	0	0	0	0	0	0	0	0	0	0	0	0	0	0	0	0	0
1	8	1	1	1	1	1	1	1	1	1	1	1	1	1	1	1	1	1	1	1	1	1	1	1	1	1	1	1	1	1	1	1	1	1	1	13	10	11	9	1	6	0	14	6	0	4	7	10	10
1	9	0	1	1	0	0	0	0	0	0	0	0	0	1	1	0	1	0	0	1	0	1	1	1	1	1	1	1	1	1	1	1	1	1	1	12	13	9	12	1	5	0	10	10	0	3	4	2	9
1	10	1	1	1	1	1	1	1	1	1	1	1	1	1	1	1	1	1	1	1	1	1	1	1	1	1	1	1	1	1	1	1	1	1	1	15	12	6	12	0	6	0	14	6	0	3	7	11	14
1	11	0	1	0	0	0	0	0	0	0	0	1	0	0	0	0	0	1	0	0	0	1	1	0	1	1	0	1	1	1	1	1	0	0	0	13	12	7	9	0	5	0	11	8	0	2	8	6	13
1	12	0	1	0	0	0	1	1	0	0	0	0	1	0	0	0	0	1	0	0	1	1	0	1	1	1	1	1	1	1	1	0	1	1	1	11	11	7	7	1	7	0	7	8	0	2	4	9	14
1	13	1	0	1	1	1	0	1	0	1	1	1	0	1	0	0	1	1	0	0	1	1	0	0	0	1	1	0	0	0	0	1	0	0	0	13	9	11	7	1	6	0	8	10	0	6	3	9	11
1	14	1	0	1	0	1	1	1	0	1	1	0	1	1	0	1	1	1	1	0	0	0	0	0	1	0	0	0	1	0	0	0	1	1	0	15	12	10	9	2	6	1	13	6	0	4	7	8	7
1	15	0	1	1	0	0	0	0	0	1	0	0	0	1	0	1	0	0	0	1	1	1	0	1	1	1	0	1	0	1	1	0	0	1	0	14	12	9	9	1	6	1	12	6	0	2	5	8	11
1	16	0	0	0	0	0	0	0	0	0	0	0	0	0	0	0	0	0	0	0	0	0	0	0	0	0	0	0	0	0	0	0	0	0	0	0	0	0	0	0	0	0	0	0	0	0	0	0	0
1	17	1	1	1	1	1	1	1	1	1	1	1	1	1	1	1	1	1	1	1	1	1	1	1	1	1	1	1	1	1	1	1	1	1	1	13	11	10	11	3	8	0	11	11	0	3	3	9	14
1	18	1	1	1	1	1	1	1	1	1	1	1	1	1	1	1	1	1	1	1	1	1	1	1	1	1	1	1	1	1	1	1	1	1	1	8	10	4	8	0	6	0	11	9	0	1	1	7	7
1	19	0	0	0	0	0	0	0	0	0	0	0	0	0	0	0	0	0	0	0	0	0	0	0	0	0	0	0	0	0	0	0	0	0	0	0	0	0	0	0	0	0	0	0	0	0	0	0	0
1	20	1	0	0	1	1	1	1	1	0	1	0	1	0	0	1	1	1	0	0	1	0	0	0	0	0	1	1	1	1	0	1	0	0	0	15	16	11	10	0	7	0	9	9	0	4	4	8	11
1	21	1	1	1	1	1	1	1	1	1	1	1	1	1	1	1	1	1	1	1	1	1	1	1	1	1	1	1	1	1	1	1	1	1	1	14	10	10	11	1	4	0	13	8	0	2	3	10	14
1	22	0	0	0	0	0	0	0	0	0	0	0	0	0	0	0	0	0	0	0	0	0	0	0	0	0	0	0	0	0	0	0	0	0	0	0	0	0	0	0	0	0	0	0	0	0	0	0	0
1	23	1	0	1	1	1	0	1	1	1	1	0	1	1	1	1	1	1	1	0	1	0	0	0	0	0	0	0	0	0	0	1	1	0	0	15	13	8	12	1	8	0	12	11	0	6	5	8	11
1	24	0	0	0	0	0	0	0	0	0	0	0	0	0	0	0	0	0	0	0	0	0	0	0	0	0	0	0	0	0	0	0	0	0	0	0	0	0	0	0	0	0	0	0	0	0	0	0	0
1	25	0	1	0	1	0	0	1	0	0	1	0	1	0	0	1	0	0	0	1	1	1	1	1	0	1	1	1	1	1	1	1	0	1	0	15	10	7	5	2	6	1	13	7	0	4	4	6	12
1	26	1	1	1	1	1	1	1	1	1	1	1	1	1	1	1	1	1	1	1	1	1	1	1	1	1	1	1	1	1	1	1	1	1	1	11	11	10	11	0	4	0	12	6	0	3	4	9	10
1	27	0	0	0	0	0	0	0	0	0	0	0	0	0	0	0	0	0	0	0	0	0	0	0	0	0	0	0	0	0	0	0	0	0	0	0	0	0	0	0	0	0	0	0	0	0	0	0	0
1	28	1	0	1	1	0	0	0	0	1	1	1	1	1	0	1	1	0	1	0	0	0	0	0	0	1	0	0	1	0	1	0	0	0	0	18	13	9	9	1	8	0	10	11	0	4	2	6	12
1	29	0	0	0	0	0	0	0	0	0	0	0	0	0	0	0	0	0	0	0	0	0	0	0	0	0	0	0	0	0	0	0	0	0	0	0	0	0	0	0	0	0	0	0	0	1	0	0	0
1	30	1	1	1	1	1	1	1	1	1	1	1	1	1	1	1	1	1	1	1	1	1	1	1	1	1	1	1	1	1	1	1	1	1	1	13	10	9	5	1	7	0	11	14	0	6	1	11	13
1	31	0	1	0	1	0	0	1	0	1	1	0	0	0	0	0	0	0	0	1	0	1	1	0	1	0	0	1	1	1	1	1	1	0	1	15	9	3	6	0	8	1	10	7	0	3	3	5	8
1	32	1	0	1	1	1	1	1	0	1	1	1	1	1	1	0	1	1	1	0	0	1	0	1	0	0	0	0	0	1	1	1	0	0	0	10	14	7	5	0	4	0	7	7	0	4	5	2	9
1	33	1	1	1	1	1	1	1	1	1	1	1	1	1	1	1	1	1	1	1	1	1	1	1	1	1	1	1	1	1	1	1	1	1	1	15	11	9	9	2	3	0	12	6	0	2	3	10	10
1	34	1	1	1	1	1	1	1	1	1	1	1	1	1	1	1	1	1	1	1	1	1	1	1	1	1	1	1	1	1	1	1	1	1	1	14	9	7	9	0	4	0	12	9	0	3	2	7	10
1	35	1	1	1	1	1	1	1	1	1	1	1	1	1	1	1	1	1	1	1	1	1	1	1	1	1	1	1	1	1	1	1	1	1	1	13	12	5	8	0	4	1	11	11	0	4	5	6	7
1	36	0	1	0	0	0	0	0	0	0	0	0	0	1	0	0	1	0	0	1	0	1	1	1	1	0	0	1	1	0	1	1	1	1	0	13	11	2	5	1	7	0	11	8	0	4	5	5	8
1	37	0	1	0	0	0	0	1	0	1	0	1	1	0	0	1	0	0	0	1	1	1	0	1	1	0	1	0	1	0	0	1	1	0	0	10	10	7	5	0	7	0	6	8	0	2	3	8	8
1	38	1	1	1	1	1	1	1	1	1	1	1	1	1	1	1	1	1	1	1	1	1	1	1	1	1	1	1	1	1	1	1	1	1	1	14	9	7	9	0	4	1	10	10	0	4	3	6	10
1	39	0	1	1	0	1	1	0	0	0	1	1	1	1	0	1	0	1	0	1	1	1	1	1	0	1	1	1	1	1	0	1	1	1	1	13	11	10	6	3	6	1	11	7	0	5	2	6	12
1	40	0	1	1	0	0	0	0	1	0	0	1	0	0	1	0	0	0	0	0	1	1	0	1	1	1	1	0	0	1	1	1	1	1	0	13	11	10	10	0	6	0	7	5	0	4	2	8	7
1	41	1	1	1	1	1	1	1	1	1	1	1	1	1	1	1	1	1	1	1	1	1	1	1	1	1	1	1	1	1	1	1	1	1	1	11	11	11	8	2	5	1	12	9	0	5	2	10	13
1	42	0	0	0	0	0	0	0	0	0	0	0	0	0	0	0	0	0	0	0	0	0	0	0	0	0	0	0	0	0	0	0	0	0	0	0	0	0	0	0	0	0	0	0	0	0	0	0	0
1	43	1	1	1	1	1	1	1	1	1	1	1	1	1	1	1	1	1	1	1	1	1	1	1	1	1	1	1	1	1	1	1	1	1	1	13	12	10	11	1	8	0	13	9	0	7	6	9	11
1	44	0	0	0	0	0	0	0	0	0	0	0	0	0	0	0	0	0	0	0	0	0	0	0	0	0	0	0	0	0	0	0	0	0	0	0	0	0	0	0	0	0	0	0	0	0	0	0	0
1	45	0	0	0	0	0	0	0	0	0	0	0	0	0	0	0	0	0	0	0	0	0	0	0	0	0	0	0	0	0	0	0	0	0	0	0	0	0	0	0	0	0	0	0	0	0	0	0	0
1	46	1	0	0	1	1	0	1	1	0	1	1	1	1	1	1	1	1	1	1	0	0	0	0	1	0	0	1	1	0	0	0	0	0	0	12	12	11	11	1	7	1	14	8	0	5	4	10	8
1	47	0	1	0	0	0	1	0	0	0	1	1	1	0	0	0	0	0	0	1	1	0	0	0	1	1	0	1	1	0	1	1	0	0	1	9	11	7	5	0	7	0	8	10	0	3	4	6	8
1	48	1	1	1	1	1	1	1	1	1	1	1	1	1	1	1	1	1	1	1	1	1	1	1	1	1	1	1	1	1	1	1	1	1	1	16	8	10	7	1	8	1	9	9	0	4	4	10	12
1	49	0	1	0	0	0	1	0	0	1	0	0	0	0	1	1	0	1	0	1	1	0	1	1	1	0	1	1	0	0	1	0	1	1	1	13	13	9	6	0	6	1	9	10	0	4	1	6	10
1	50	1	1	1	1	1	1	1	1	1	1	1	1	1	1	1	1	1	1	1	1	1	1	1	1	1	1	1	1	1	1	1	1	1	1	13	15	11	8	0	7	0	8	7	0	3	2	8	10
1	51	0	1	0	1	0	0	0	1	0	1	0	0	0	0	0	0	0	0	1	1	0	1	1	0	0	0	1	0	1	1	1	1	1	1	8	7	5	10	2	6	0	8	10	0	2	0	3	9
1	52	0	0	0	0	0	0	0	0	0	0	0	0	0	0	0	0	0	0	0	0	0	0	0	0	0	0	0	0	0	0	0	0	0	0	0	0	0	0	0	0	0	0	0	0	0	0	0	0
1	53	1	0	0	0	1	1	1	0	1	1	1	1	1	0	0	1	1	0	0	0	0	0	0	0	0	1	0	0	1	0	0	0	0	0	17	11	9	9	2	7	0	12	9	0	6	8	8	12
1	54	0	0	0	0	0	0	0	0	0	0	0	0	0	0	0	0	0	0	0	0	0	0	0	0	0	0	0	0	0	0	0	0	0	0	0	0	0	0	0	0	0	0	0	0	0	0	0	0
1	55	0	0	0	0	0	0	0	0	0	0	0	0	0	0	0	0	0	0	0	0	0	0	0	0	0	0	0	0	0	0	0	0	0	0	0	0	0	0	0	0	0	0	0	0	0	0	0	0
1	56	1	1	1	1	1	1	1	1	1	1	1	1	1	1	1	1	1	1	1	1	1	1	1	1	1	1	1	1	1	1	1	1	1	1	13	12	12	11	1	6	0	10	12	0	4	4	9	11
1	57	0	0	0	0	0	0	0	0	0	0	0	0	0	0	0	0	0	0	0	0	0	0	0	0	0	0	0	0	0	0	0	0	0	0	0	0	0	0	0	0	0	0	0	0	1	0	0	0
1	58	1	1	1	1	1	1	1	1	1	1	1	1	1	1	1	1	1	1	1	1	1	1	1	1	1	1	1	1	1	1	1	1	1	1	14	14	7	8	1	5	1	11	11	0	3	1	8	11
1	59	0	0	0	0	0	0	0	0	0	0	0	0	0	0	0	0	0	0	0	0	0	0	0	0	0	0	0	0	0	0	0	0	0	0	0	0	0	0	0	0	0	0	0	0	0	0	0	0
1	60	0	0	0	0	0	0	0	0	0	0	0	0	0	0	0	0	0	0	0	0	0	0	0	0	0	0	0	0	0	0	0	0	0	0	0	0	0	0	0	0	0	0	0	0	0	0	0	0
1	61	0	1	0	0	1	0	0	0	1	0	0	0	0	0	1	0	1	0	0	0	1	0	1	1	1	1	1	0	1	1	1	1	0	1	15	11	11	10	1	7	0	12	9	0	4	3	9	8
1	62	1	0	0	0	1	1	1	1	1	0	0	1	1	1	0	0	1	0	1	1	1	0	0	0	0	0	1	0	0	0	1	0	0	1	8	8	8	9	1	3	1	8	10	0	1	5	7	9
1	63	0	0	0	0	0	0	0	0	0	0	0	0	0	0	0	0	0	0	0	0	0	0	0	0	0	0	0	0	0	0	0	0	0	0	0	0	0	0	0	0	0	0	0	0	0	0	0	0
1	64	1	1	1	1	1	1	1	1	1	1	1	1	1	1	1	1	1	1	1	1	1	1	1	1	1	1	1	1	1	1	1	1	1	1	12	8	9	8	2	5	0	12	8	0	6	2	9	12
1	65	0	0	0	0	0	0	0	0	0	0	0	0	0	0	0	0	0	0	0	0	0	0	0	0	0	0	0	0	0	0	0	0	0	0	0	0	0	0	0	0	0	0	0	0	0	0	0	0
1	66	1	0	1	1	1	1	1	0	1	1	0	1	1	1	1	1	1	0	0	0	0	0	0	1	0	0	1	0	1	0	0	1	0	0	11	14	6	7	0	6	0	14	5	0	4	4	10	13
1	67	0	0	0	0	0	0	0	0	0	0	0	0	0	0	0	0	0	0	0	0	0	0	0	0	0	0	0	0	0	0	0	0	0	0	0	0	0	0	0	0	0	0	0	0	0	0	0	0
1	68	1	0	0	1	0	1	0	1	0	0	0	1	0	1	1	1	1	1	1	0	0	0	0	0	0	1	0	1	0	0	0	0	1	0	12	15	7	11	2	5	0	7	9	0	4	3	9	12
1	69	0	0	0	0	0	0	0	0	0	0	0	0	0	0	0	0	0	0	0	0	0	0	0	0	0	0	0	0	0	0	0	0	0	0	0	0	0	0	0	0	0	0	0	0	0	0	0	0
1	70	0	0	0	0	0	0	0	0	0	0	0	0	0	0	0	0	0	0	0	0	0	0	0	0	0	0	0	0	0	0	0	0	0	0	0	0	0	0	0	0	0	0	0	0	0	0	0	0
1	71	0	0	0	0	0	0	0	0	0	0	0	0	0	0	0	0	0	0	0	0	0	0	0	0	0	0	0	0	0	0	0	0	0	0	0	0	0	0	0	0	0	0	0	0	0	0	0	0
1	72	0	1	0	0	0	0	0	1	0	0	0	0	1	0	0	0	0	1	1	0	1	1	1	1	1	1	1	1	1	1	1	0	1	0	13	12	9	9	2	4	0	12	12	0	6	5	6	12
1	73	0	0	0	0	0	0	0	0	0	0	0	0	0	0	0	0	0	0	0	0	0	0	0	0	0	0	0	0	0	0	0	0	0	0	0	0	0	0	0	0	0	0	0	0	0	0	0	0
1	74	0	1	0	0	0	1	0	0	1	0	0	1	0	0	0	0	0	0	1	1	1	1	1	1	1	1	1	0	1	1	0	1	1	1	14	12	8	9	0	4	1	10	7	0	3	2	7	9
1	75	0	1	1	0	0	0	0	0	0	0	0	0	0	0	0	0	0	0	1	1	1	1	0	0	1	1	0	1	1	1	1	1	1	1	11	13	11	6	0	5	1	7	10	0	3	2	6	7
1	76	1	1	1	1	1	1	1	1	1	1	1	1	1	1	1	1	1	1	1	1	1	1	1	1	1	1	1	1	1	1	1	1	1	1	15	10	9	8	1	7	0	13	9	0	6	4	4	11
1	77	0	1	1	0	0	0	0	0	1	0	0	0	0	0	0	0	1	0	1	0	1	1	0	1	1	1	1	1	0	1	1	1	0	1	12	13	6	6	0	6	1	14	7	0	4	7	3	8
1	78	1	1	1	1	1	1	1	1	1	1	1	1	1	1	1	1	1	1	1	1	1	1	1	1	1	1	1	1	1	1	1	1	1	1	11	13	10	8	0	5	0	15	11	0	3	5	5	10
1	79	1	1	1	1	1	1	1	1	1	1	1	1	1	1	1	1	1	1	1	1	1	1	1	1	1	1	1	1	1	1	1	1	1	1	15	13	11	8	2	5	1	9	6	0	4	4	10	11
1	80	1	0	0	1	1	1	1	1	1	1	1	1	1	1	0	1	0	1	0	0	1	0	1	0	0	0	1	0	1	0	0	0	0	0	12	11	3	7	2	5	0	13	11	0	3	4	7	10
1	81	0	0	0	0	0	0	0	0	0	0	0	0	0	0	0	0	0	0	0	0	0	0	0	0	0	0	0	0	0	0	0	0	0	0	0	0	0	0	0	0	0	0	0	0	0	0	0	0
1	82	0	1	1	0	1	0	0	0	0	1	0	0	0	1	0	0	0	0	1	1	1	1	1	1	1	0	1	1	0	1	0	1	1	1	12	13	8	10	1	6	0	9	9	0	4	7	5	12
1	83	0	1	0	0	0	0	1	0	0	0	0	0	1	0	0	0	1	1	1	1	1	1	1	1	1	1	1	1	1	1	1	1	1	0	10	13	8	5	0	4	0	9	7	0	3	4	8	14
1	84	1	1	1	1	1	1	1	1	1	1	1	1	1	1	1	1	1	1	1	1	1	1	1	1	1	1	1	1	1	1	1	1	1	1	12	9	6	7	0	4	0	13	7	0	5	5	9	11
1	85	1	0	1	1	0	1	1	1	1	1	1	1	1	0	1	1	1	0	0	0	1	1	1	1	1	0	0	0	0	0	1	0	1	0	8	15	6	9	0	3	0	11	9	0	3	2	7	9
1	86	0	0	0	0	0	0	0	0	0	0	0	0	0	0	0	0	0	0	0	0	0	0	0	0	0	0	0	0	0	0	0	0	0	0	0	0	0	0	0	0	0	0	0	0	0	0	0	0
1	87	0	0	0	0	0	0	0	0	0	0	0	0	0	0	0	0	0	0	0	0	0	0	0	0	0	0	0	0	0	0	0	0	0	0	0	0	0	0	0	0	0	0	0	0	1	0	0	0
1	88	1	1	1	1	1	1	1	1	1	1	1	1	1	1	1	1	1	1	1	1	1	1	1	1	1	1	1	1	1	1	1	1	1	1	13	11	10	8	1	5	0	11	10	0	7	3	11	14
1	89	0	0	0	0	0	0	0	0	0	0	0	0	0	0	0	0	0	0	0	0	0	0	0	0	0	0	0	0	0	0	0	0	0	0	0	0	0	0	0	0	0	0	0	0	0	0	0	0
1	90	0	1	1	1	0	0	0	0	0	1	0	0	0	0	0	0	0	0	1	1	0	0	1	1	1	1	1	1	1	1	1	1	1	0	9	14	6	8	0	6	1	7	8	0	3	5	4	11
1	91	1	0	0	1	1	1	1	1	1	1	1	0	1	1	1	1	1	1	1	0	1	0	1	0	0	0	0	1	1	0	0	0	0	0	11	10	7	7	0	8	0	10	9	0	3	3	7	11
1	92	0	0	0	0	0	0	0	0	0	0	0	0	0	0	0	0	0	0	0	0	0	0	0	0	0	0	0	0	0	0	0	0	0	0	0	0	0	0	0	0	0	0	0	0	0	0	0	0
1	93	1	0	1	1	1	1	1	1	1	0	0	0	1	0	1	1	1	1	0	1	1	0	0	1	0	0	0	1	0	0	0	0	0	0	14	10	9	9	2	6	0	8	10	0	5	5	8	15
1	94	0	1	0	1	0	0	0	0	0	1	1	0	0	0	0	0	0	0	1	0	1	1	1	1	1	1	1	1	1	1	0	1	0	0	9	12	4	7	0	5	0	13	6	0	2	3	5	8
1	95	1	0	1	1	0	1	1	1	1	1	0	1	1	1	0	1	1	1	0	1	0	0	0	0	0	0	1	0	1	1	0	1	0	0	11	10	6	6	0	5	1	7	11	0	3	6	10	13
1	96	1	0	0	1	1	1	1	1	1	1	0	1	1	1	0	0	1	1	1	0	0	0	1	0	0	1	1	0	0	0	1	0	0	0	13	12	6	9	0	5	0	8	10	0	2	3	8	13
1	97	0	1	1	1	0	0	0	1	0	1	0	0	0	0	0	0	0	0	0	1	1	0	1	1	1	1	0	1	1	1	1	1	1	1	11	9	6	8	1	4	0	8	9	0	2	2	3	6
1	98	1	1	1	1	1	1	1	1	1	1	1	1	1	1	1	1	1	1	1	1	1	1	1	1	1	1	1	1	1	1	1	1	1	1	14	6	10	11	2	2	0	12	10	0	3	3	5	13
1	99	1	0	0	0	1	1	1	1	1	1	1	0	1	1	1	1	1	1	0	0	0	0	1	0	1	0	1	0	0	0	1	0	0	0	14	8	9	8	0	6	0	11	9	0	5	4	6	7
1	100	0	1	1	0	0	0	0	0	0	1	0	1	0	0	0	0	1	1	1	1	1	1	0	1	1	1	1	1	1	1	0	0	1	0	14	10	9	8	1	3	1	8	6	0	4	4	7	8
1	101	0	1	0	0	0	0	1	1	0	1	1	0	0	0	1	0	0	0	1	1	1	1	1	0	0	1	1	1	1	1	1	1	1	1	10	11	6	7	1	5	1	12	8	0	2	1	7	8
1	102	0	1	0	1	0	0	0	0	0	0	1	0	0	0	0	0	0	0	1	1	0	1	1	1	1	0	0	1	1	0	1	1	1	1	12	8	5	7	0	4	2	8	7	0	3	2	6	11
1	103	0	0	0	0	0	0	0	0	0	0	0	0	0	0	0	0	0	0	0	0	0	0	0	0	0	0	0	0	0	0	0	0	0	0	0	0	0	0	0	0	0	0	0	0	0	0	0	0
1	104	1	0	0	0	1	1	0	1	1	1	0	1	1	0	1	1	1	1	1	0	0	0	0	1	0	0	0	1	0	0	0	0	0	0	17	10	12	8	1	8	1	11	7	0	6	3	9	10
1	105	0	1	0	0	0	0	0	0	0	1	0	0	0	1	0	0	1	0	1	1	1	1	1	1	1	1	1	1	1	0	0	1	1	1	11	12	5	5	0	6	0	10	6	0	3	2	6	9
1	106	0	0	0	0	0	0	0	0	0	0	0	0	0	0	0	0	0	0	0	0	0	0	0	0	0	0	0	0	0	0	0	0	0	0	0	0	0	0	0	0	0	0	0	0	0	0	0	0
1	107	0	0	0	0	0	0	0	0	0	0	0	0	0	0	0	0	0	0	0	0	0	0	0	0	0	0	0	0	0	0	0	0	0	0	0	0	0	0	0	0	0	0	0	0	0	0	0	0
1	108	1	1	1	1	1	1	1	1	1	1	1	1	1	1	1	1	1	1	1	1	1	1	1	1	1	1	1	1	1	1	1	1	1	1	12	9	10	13	1	5	0	8	8	0	4	5	10	11
1	109	0	0	0	0	0	0	0	0	0	0	0	0	0	0	0	0	0	0	0	0	0	0	0	0	0	0	0	0	0	0	0	0	0	0	0	0	0	0	0	0	0	0	0	0	0	0	0	0
1	110	0	0	0	0	0	0	0	0	0	0	0	0	0	0	0	0	0	0	0	0	0	0	0	0	0	0	0	0	0	0	0	0	0	0	0	0	0	0	0	1	0	0	0	0	0	0	0	0
1	111	0	0	0	0	0	0	0	0	0	0	0	0	0	0	0	0	0	0	0	0	0	0	0	0	0	0	0	0	0	0	0	0	0	0	0	0	0	0	0	0	0	0	0	0	0	0	0	0
1	112	0	1	0	0	1	0	0	1	0	0	1	0	0	0	0	0	1	0	1	1	1	0	0	1	0	0	1	1	0	0	1	1	1	0	16	13	9	6	0	6	0	15	6	0	6	4	6	13
1	113	1	1	1	1	1	1	1	1	1	1	1	1	1	1	1	1	1	1	1	1	1	1	1	1	1	1	1	1	1	1	1	1	1	1	10	12	10	9	1	2	3	6	7	0	2	2	10	9
1	114	0	1	1	0	0	0	1	0	0	1	0	0	0	0	0	1	0	0	0	0	1	0	1	1	1	1	1	1	1	0	1	1	0	1	10	14	4	9	0	2	0	12	5	0	2	6	5	10
1	115	0	1	0	0	0	0	0	0	0	0	0	0	1	0	0	0	0	0	1	1	1	0	0	1	1	1	0	1	1	1	0	1	0	1	11	7	5	6	0	5	0	8	7	0	1	2	4	8
1	116	1	1	1	1	1	1	1	1	1	1	1	1	1	1	1	1	1	1	1	1	1	1	1	1	1	1	1	1	1	1	1	1	1	1	12	13	8	12	0	3	0	10	9	0	4	5	10	14
1	117	1	0	0	1	0	1	1	0	1	1	0	1	0	1	1	0	1	1	1	1	1	1	1	0	0	1	0	0	0	0	0	0	0	0	12	9	7	6	0	5	0	10	8	0	1	1	7	12
1	118	1	1	1	1	1	1	1	1	1	1	1	1	1	1	1	1	1	1	1	1	1	1	1	1	1	1	1	1	1	1	1	1	1	1	13	12	10	9	2	5	0	5	9	0	3	5	11	10
1	119	0	0	0	0	0	0	0	0	0	0	0	0	0	0	0	0	0	0	0	0	0	0	0	0	0	0	0	0	0	0	0	0	0	0	0	0	0	0	0	0	0	0	0	0	0	0	0	0
1	120	0	1	0	1	0	0	0	1	1	0	0	0	0	0	0	0	0	0	1	0	1	1	1	1	1	1	1	1	1	1	1	1	1	1	14	13	6	8	1	6	0	8	12	0	3	6	4	13
1	121	0	0	0	0	0	0	0	0	0	0	0	0	0	0	0	0	0	0	0	0	0	0	0	0	0	0	0	0	0	0	0	0	0	0	0	0	0	0	0	0	0	0	0	0	0	0	0	0
1	122	0	0	0	0	0	0	0	0	0	0	0	0	0	0	0	0	0	0	0	0	0	0	0	0	0	0	0	0	0	0	0	0	0	0	0	0	0	0	0	0	0	0	0	0	0	0	0	0
1	123	0	1	0	1	0	0	0	0	0	0	0	0	0	1	0	0	0	0	1	1	1	0	1	1	1	0	1	1	1	0	1	0	1	0	13	9	11	9	0	8	0	10	9	0	5	7	8	7
1	124	0	1	0	0	0	1	0	0	0	0	0	0	0	0	0	1	0	0	1	1	1	0	0	0	1	0	1	1	0	0	0	0	0	1	10	10	6	5	0	4	0	11	9	0	2	2	4	7
1	125	0	1	0	0	0	0	1	0	0	0	0	0	0	1	0	1	0	0	1	0	0	1	1	1	1	1	1	0	1	1	0	0	0	1	13	10	4	5	0	4	0	12	6	0	3	2	8	13
1	126	0	1	0	0	1	0	0	0	1	1	0	0	0	1	1	0	0	0	1	1	0	1	1	0	1	1	0	1	1	1	1	1	0	1	11	12	8	6	0	5	2	9	7	0	3	5	7	9
1	127	1	1	1	1	1	1	1	1	1	1	1	1	1	1	1	1	1	1	1	1	1	1	1	1	1	1	1	1	1	1	1	1	1	1	13	13	7	9	0	7	1	11	7	0	4	2	8	9
1	128	0	0	0	0	0	0	0	0	0	0	0	0	0	0	0	0	0	0	0	0	0	0	0	0	0	0	0	0	0	0	0	0	0	0	0	0	0	0	0	0	0	0	0	0	0	0	0	0
1	129	1	1	1	1	1	1	1	1	1	1	1	1	1	1	1	1	1	1	1	1	1	1	1	1	1	1	1	1	1	1	1	1	1	1	17	11	7	9	1	7	0	13	9	0	5	7	12	13
1	130	0	1	0	0	0	0	0	0	0	1	1	0	0	1	0	0	0	0	1	1	1	1	1	1	0	1	0	0	1	0	1	1	1	1	11	9	5	7	0	3	0	9	7	0	3	2	4	11
1	131	0	0	0	0	0	0	0	0	0	0	0	0	0	0	0	0	0	0	0	0	0	0	0	0	0	0	0	0	0	0	0	0	0	0	0	0	0	0	0	0	0	0	0	0	0	0	0	0
1	132	1	0	1	0	1	1	1	1	0	1	1	1	1	0	1	0	1	1	0	0	0	0	0	0	1	0	0	0	0	0	1	1	1	1	14	14	11	10	1	5	0	14	10	0	3	6	6	11
1	133	0	0	0	0	0	0	0	0	0	0	0	0	0	0	0	0	0	0	0	0	0	0	0	0	0	0	0	0	0	0	0	0	0	0	0	0	0	0	0	0	0	0	0	0	0	0	0	0
1	134	1	0	1	1	1	1	0	1	1	1	1	0	1	0	0	1	1	1	0	0	0	0	0	1	1	0	0	1	0	1	1	0	0	0	10	11	8	7	1	5	1	9	8	0	4	3	8	10
1	135	0	1	0	1	0	0	0	1	0	1	0	0	1	0	0	0	0	0	1	1	1	0	1	1	1	0	1	0	0	1	0	1	1	1	11	13	6	5	0	3	0	10	6	0	1	3	5	9
1	136	1	1	1	1	1	1	1	1	1	1	1	1	1	1	1	1	1	1	1	1	1	1	1	1	1	1	1	1	1	1	1	1	1	1	11	14	10	8	0	5	0	9	6	0	6	4	9	12
1	137	1	0	0	1	0	1	0	1	0	1	1	1	1	0	0	1	0	1	1	1	0	0	0	0	0	0	0	1	1	0	1	0	0	0	12	11	10	5	0	4	1	11	7	0	2	2	4	8
1	138	1	0	1	1	1	1	1	1	0	1	0	1	0	1	1	1	1	1	0	0	1	0	0	0	0	0	0	1	1	0	0	0	0	1	12	10	10	7	1	5	1	6	10	0	3	2	7	10
1	139	1	0	0	1	1	1	0	1	1	1	0	1	1	1	1	1	1	1	0	0	1	0	0	0	0	0	0	0	0	0	1	0	0	1	14	12	7	10	1	7	1	14	5	0	2	2	7	9
1	140	0	0	0	0	0	0	0	0	0	0	0	0	0	0	0	0	0	0	0	0	0	0	0	0	0	0	0	0	0	0	0	0	0	0	0	0	0	0	0	0	0	0	0	0	0	0	0	0
1	141	1	0	1	1	0	1	1	1	1	1	1	1	1	1	1	1	1	1	0	0	0	0	1	1	0	0	0	0	0	0	1	0	0	0	17	14	9	10	1	8	1	11	9	0	5	6	7	9
1	142	1	0	1	1	1	1	1	1	0	0	0	1	1	1	1	0	0	0	0	0	0	0	0	0	0	0	0	0	1	0	1	0	0	0	10	11	8	8	1	5	0	7	10	0	3	3	10	10
1	143	0	1	0	0	0	0	0	1	0	0	0	0	0	0	0	0	0	0	1	1	0	1	1	0	1	1	1	1	1	1	1	1	0	0	13	10	6	11	3	5	0	8	10	0	4	3	9	10
1	144	1	1	1	1	1	1	1	1	1	1	1	1	1	1	1	1	1	1	1	1	1	1	1	1	1	1	1	1	1	1	1	1	1	1	14	8	10	9	0	7	1	9	9	0	7	4	8	10
1	145	1	1	1	1	1	1	1	1	1	1	1	1	1	1	1	1	1	1	1	1	1	1	1	1	1	1	1	1	1	1	1	1	1	1	10	13	8	6	1	6	0	8	8	0	3	4	8	13
1	146	1	0	1	1	1	1	1	0	0	1	1	1	1	1	0	0	1	1	0	0	0	0	1	0	1	0	1	0	0	0	1	1	0	0	9	11	8	7	0	5	1	9	6	0	2	3	7	7
1	147	1	0	1	1	1	1	1	1	1	1	1	1	1	1	1	1	1	0	1	1	1	1	0	0	0	0	0	0	0	1	0	0	0	1	11	10	8	8	1	3	0	10	9	0	2	2	5	12
1	148	0	1	0	1	1	1	0	0	0	1	0	0	0	0	0	0	0	0	1	0	1	1	1	1	1	1	1	1	1	1	0	1	1	1	14	9	7	2	1	5	1	10	7	0	4	1	7	9
1	149	0	1	1	0	0	0	0	1	0	0	1	0	0	0	1	0	0	0	1	0	0	1	1	1	1	0	1	0	1	0	0	1	1	0	9	13	3	6	0	5	1	8	7	0	1	0	3	9
1	150	0	1	0	0	0	1	0	0	0	0	0	0	0	0	1	1	1	0	1	1	1	1	1	1	1	1	1	1	1	1	1	1	1	0	10	9	7	8	1	4	0	10	5	0	2	1	7	8
1	151	0	0	0	0	0	0	0	0	0	0	0	0	0	0	0	0	0	0	0	0	0	0	0	0	0	0	0	0	0	0	0	0	0	0	0	0	0	0	0	0	0	0	0	0	0	0	0	0
1	152	0	0	0	0	0	0	0	0	0	0	0	0	0	0	0	0	0	0	0	0	0	0	0	0	0	0	0	0	0	0	0	0	0	0	0	0	0	0	0	0	0	0	0	0	0	0	0	0
1	153	0	0	0	0	0	0	0	0	0	0	0	0	0	0	0	0	0	0	0	0	0	0	0	0	0	0	0	0	0	0	0	0	0	0	0	0	0	0	0	0	0	0	0	0	0	0	0	0
1	154	1	0	1	1	1	1	1	1	1	1	1	1	1	0	1	1	1	1	0	0	0	0	0	0	0	0	0	0	0	1	0	0	0	1	14	9	8	9	2	5	0	9	12	0	3	5	7	12
1	155	0	1	0	1	0	0	0	1	0	0	0	0	1	0	1	0	1	1	1	1	1	1	1	1	0	0	1	1	1	0	1	1	1	1	11	10	4	8	0	4	1	5	7	0	1	0	5	7
1	156	0	0	0	0	0	0	0	0	0	0	0	0	0	0	0	0	0	0	0	0	0	0	0	0	0	0	0	0	0	0	0	0	0	0	0	0	0	0	0	0	0	0	0	0	0	0	0	0
1	157	0	0	0	0	0	0	0	0	0	0	0	0	0	0	0	0	0	0	0	0	0	0	0	0	0	0	0	0	0	0	0	0	0	0	0	0	0	0	0	0	0	0	0	0	0	0	0	0
1	158	0	0	0	0	0	0	0	0	0	0	0	0	0	0	0	0	0	0	0	0	0	0	0	0	0	0	0	0	0	0	0	0	0	0	0	0	0	0	0	0	0	0	0	0	0	0	0	0
1	159	1	1	1	1	1	1	1	1	1	1	1	1	1	1	1	1	1	1	1	1	1	1	1	1	1	1	1	1	1	1	1	1	1	1	14	11	7	10	1	5	0	9	11	0	8	6	11	16
1	160	0	0	0	0	0	0	0	0	0	0	0	0	0	0	0	0	0	0	0	0	0	0	0	0	0	0	0	0	0	0	0	0	0	0	0	0	0	0	0	0	0	0	0	0	0	0	0	0
1	161	1	1	1	1	1	1	1	1	1	1	1	1	1	1	1	1	1	1	1	1	1	1	1	1	1	1	1	1	1	1	1	1	1	1	12	12	8	11	2	5	0	14	3	0	4	3	9	13
1	162	1	0	1	0	1	0	1	0	1	1	0	1	1	0	1	0	1	1	0	0	1	0	0	0	0	1	0	0	0	0	0	0	0	0	11	12	6	7	0	4	0	8	7	0	1	3	7	6
1	163	0	1	0	0	0	0	0	0	0	0	0	1	0	0	0	0	0	0	0	1	1	1	0	1	1	1	1	1	1	1	1	1	0	1	14	9	10	8	0	5	0	7	10	0	3	4	4	10
1	164	0	1	0	0	0	0	0	0	1	0	1	0	0	0	0	0	0	0	1	1	1	1	1	1	1	1	1	0	1	1	0	1	1	1	12	10	9	11	0	5	1	9	6	0	5	4	5	8
1	165	0	1	0	0	0	0	0	1	1	1	0	0	0	0	1	0	1	0	1	1	0	1	0	1	0	0	1	1	1	1	1	1	0	1	10	10	7	10	1	4	1	11	7	0	2	4	2	9
1	166	0	1	0	0	1	0	0	1	0	0	0	0	0	0	0	0	1	0	0	1	0	1	1	0	1	1	1	1	0	0	1	0	1	1	14	14	8	6	0	4	0	10	9	0	2	1	7	14
1	167	1	1	1	1	1	1	1	1	1	1	1	1	1	1	1	1	1	1	1	1	1	1	1	1	1	1	1	1	1	1	1	1	1	1	11	9	11	10	1	4	0	15	13	0	5	0	7	10
1	168	1	1	1	1	1	1	1	1	1	1	1	1	1	1	1	1	1	1	1	1	1	1	1	1	1	1	1	1	1	1	1	1	1	1	12	12	7	8	0	5	1	12	7	0	6	0	11	10
1	169	0	0	0	0	0	0	0	0	0	0	0	0	0	0	0	0	0	0	0	0	0	0	0	0	0	0	0	0	0	0	0	0	0	0	0	0	0	0	0	0	0	0	0	0	0	0	0	0
1	170	1	1	1	1	1	1	1	1	1	1	1	1	1	1	1	1	1	1	1	1	1	1	1	1	1	1	1	1	1	1	1	1	1	1	14	13	7	9	1	5	0	10	12	0	5	3	11	10
1	171	0	0	0	0	0	0	0	0	0	0	0	0	0	0	0	0	0	0	0	0	0	0	0	0	0	0	0	0	0	0	0	0	0	0	0	0	0	0	0	0	0	0	0	0	0	0	0	1
1	172	1	0	1	1	1	1	1	1	1	1	1	0	1	1	1	1	1	1	0	1	1	0	1	0	0	0	0	0	0	0	1	1	0	0	11	12	11	8	0	6	0	12	6	0	5	5	5	12
1	173	0	0	0	0	0	0	0	0	0	0	0	0	0	0	0	0	0	0	0	0	0	0	0	0	0	0	0	0	0	0	0	0	0	0	0	0	0	0	0	0	0	0	0	0	0	0	0	0
1	174	1	0	0	1	1	1	0	0	1	1	0	1	1	1	1	1	1	1	1	0	0	1	0	0	0	0	0	0	1	1	0	0	0	0	14	10	10	5	1	4	1	11	7	0	4	4	6	9
1	175	1	1	1	1	1	1	1	1	1	1	1	1	1	1	1	1	1	1	1	1	1	1	1	1	1	1	1	1	1	1	1	1	1	1	11	11	6	7	0	5	0	12	8	0	3	1	6	11
1	176	1	0	1	0	1	0	1	0	1	1	1	1	0	0	1	0	1	1	0	0	0	0	0	0	0	0	1	0	0	0	0	0	0	0	11	11	7	8	2	6	0	11	6	0	2	3	9	8
1	177	0	0	0	0	0	0	0	0	0	0	0	0	0	0	0	0	0	0	0	0	0	0	0	0	0	0	0	0	0	0	0	0	0	0	0	0	0	0	0	0	0	0	0	0	0	0	0	0
1	178	1	0	0	1	0	1	1	0	1	0	0	0	1	0	1	1	0	0	0	0	0	0	0	0	1	0	0	0	0	1	1	0	0	1	14	12	10	8	1	5	0	11	8	0	4	7	9	7
1	179	1	1	1	1	1	1	1	1	1	1	1	1	1	1	1	1	1	1	1	1	1	1	1	1	1	1	1	1	1	1	1	1	1	1	10	13	11	7	1	4	0	10	10	0	2	3	8	12
1	180	1	0	1	1	1	1	0	1	0	0	1	0	1	1	0	0	1	1	0	0	0	0	0	0	0	0	0	0	0	1	0	0	0	0	13	18	10	8	0	5	0	7	7	0	7	4	6	7
1	181	0	0	0	0	0	0	0	0	0	0	0	0	0	0	0	0	0	0	0	0	0	0	0	0	0	0	0	0	0	0	0	0	0	0	0	0	0	0	0	0	0	0	0	0	0	0	0	0
1	182	1	0	1	1	1	1	1	1	0	0	1	1	0	1	1	1	1	0	0	0	1	0	0	1	0	0	0	0	1	1	0	0	0	0	11	14	10	9	0	4	0	7	6	0	4	5	6	9
1	183	0	1	0	1	0	0	1	0	0	0	0	0	0	0	0	0	0	0	0	1	1	1	1	1	0	1	1	1	1	1	0	1	0	0	11	8	8	6	0	4	0	10	6	0	3	4	9	11
1	184	1	1	1	1	1	1	1	1	1	1	1	1	1	1	1	1	1	1	1	1	1	1	1	1	1	1	1	1	1	1	1	1	1	1	14	11	7	6	1	4	0	8	7	0	3	4	7	14
1	185	0	1	1	0	0	1	1	0	0	0	1	0	0	0	0	0	0	1	1	1	1	1	1	0	0	1	1	0	0	1	0	1	0	1	8	8	7	7	0	4	0	11	7	0	0	4	8	10
1	186	0	0	0	0	0	0	0	0	0	0	0	0	0	0	0	0	0	0	0	0	0	0	0	0	0	0	0	0	0	0	0	0	0	0	0	0	0	0	0	0	0	0	0	0	0	0	0	0
1	187	0	0	0	0	0	0	0	0	0	0	0	0	0	0	0	0	0	0	0	0	0	0	0	0	0	0	0	0	0	0	0	0	0	0	0	0	0	0	0	0	0	0	0	0	0	0	0	0
1	188	0	0	0	0	0	0	0	0	0	0	0	0	0	0	0	0	0	0	0	0	0	0	0	0	0	0	0	0	0	0	0	0	0	0	0	0	0	0	0	0	0	0	0	0	0	0	0	0
1	189	0	1	0	0	0	0	0	0	0	1	0	1	0	0	0	0	0	0	0	1	1	0	1	0	1	1	0	1	0	0	1	1	1	1	15	13	8	12	2	7	1	12	13	0	5	3	5	9
1	190	1	1	1	1	1	1	1	1	1	1	1	1	1	1	1	1	1	1	1	1	1	1	1	1	1	1	1	1	1	1	1	1	1	1	10	9	10	8	1	4	0	12	9	0	4	2	8	10
1	191	1	0	0	0	1	1	1	0	1	1	0	1	1	1	1	1	1	1	1	0	0	0	1	0	1	1	0	0	0	0	0	0	0	0	13	11	7	3	0	5	0	8	9	0	2	3	6	6
1	192	0	1	0	0	0	0	0	0	0	1	1	0	0	1	0	0	0	0	0	1	0	0	1	0	1	1	1	1	1	1	1	1	1	1	9	12	9	2	0	4	0	9	7	0	3	4	7	10
1	193	0	1	1	1	1	1	1	0	0	1	1	1	0	0	0	1	0	0	1	1	1	1	1	0	0	1	1	1	1	1	0	1	1	1	16	11	8	8	0	4	0	12	8	0	3	4	11	8
1	194	0	0	0	0	0	0	0	0	0	0	0	0	0	0	0	0	0	0	0	0	0	0	0	0	0	0	0	0	0	0	0	0	0	0	0	0	0	0	0	0	0	0	0	0	0	0	0	0
1	195	1	0	1	0	1	1	1	0	1	1	1	1	1	1	1	0	0	1	0	1	0	0	0	0	0	0	0	0	0	1	1	0	1	0	12	12	11	7	1	5	0	8	8	0	7	3	9	10
1	196	0	0	0	0	0	0	0	0	0	0	0	0	0	0	0	0	0	0	0	0	0	0	0	0	0	0	0	0	0	0	0	0	0	0	0	0	0	0	0	0	0	0	0	0	0	0	0	0
1	197	1	0	0	1	1	1	1	0	1	1	1	1	0	1	1	1	1	0	0	0	1	0	0	1	1	0	0	0	0	0	0	0	0	0	12	13	9	9	2	4	0	8	9	0	3	1	5	9
1	198	0	1	1	1	0	0	1	0	0	1	0	0	0	1	0	0	0	0	1	1	1	1	0	1	1	1	1	1	1	1	1	1	1	0	11	12	9	10	3	4	0	9	5	0	5	3	8	15
1	199	1	0	0	0	0	0	1	1	0	1	1	0	1	1	1	1	1	0	0	0	0	0	0	1	0	1	0	1	1	0	1	0	1	1	11	9	8	8	0	3	0	10	8	0	2	6	5	10
1	200	0	1	0	0	1	0	0	0	0	0	0	0	1	0	0	0	0	0	1	1	1	0	1	1	1	1	1	1	1	1	0	1	1	1	13	8	8	7	2	4	1	12	9	0	4	2	6	11
1	201	0	1	0	0	0	0	0	1	1	1	0	0	0	0	0	0	1	0	1	1	1	1	1	1	1	1	0	1	1	1	1	1	0	0	13	10	9	3	0	4	1	10	6	0	3	4	8	7
1	202	0	0	0	0	0	0	0	0	0	0	0	0	0	0	0	0	0	0	0	0	0	0	0	0	0	0	0	0	0	0	0	0	0	0	0	0	0	0	0	0	0	0	0	0	0	0	0	0
1	203	1	0	0	1	0	1	0	1	1	0	1	0	1	0	1	1	1	0	1	0	0	0	0	1	0	1	0	0	1	1	0	1	0	1	14	16	7	4	0	4	1	9	11	0	3	5	5	8
1	204	0	0	0	0	0	0	0	0	0	0	0	0	0	0	0	0	0	0	0	0	0	0	0	0	0	0	0	0	0	0	0	0	0	0	0	0	0	0	0	0	0	0	0	0	0	0	0	0
1	205	0	1	0	1	0	1	1	0	0	0	0	1	0	1	1	0	0	1	1	1	1	0	0	0	1	1	1	1	1	0	1	1	1	0	13	13	6	8	0	5	2	10	6	0	3	3	10	9
1	206	1	1	1	1	1	1	1	1	1	1	1	1	1	1	1	1	1	1	1	1	1	1	1	1	1	1	1	1	1	1	1	1	1	1	12	8	9	9	1	5	0	6	8	0	4	3	8	10
1	207	0	0	0	0	0	0	0	0	0	0	0	0	0	0	0	0	0	0	0	0	0	0	0	0	0	0	0	0	0	0	0	0	0	0	0	0	0	0	0	0	0	0	0	0	0	0	0	0
1	208	1	1	1	1	1	1	1	1	1	1	1	1	1	1	1	1	1	1	1	1	1	1	1	1	1	1	1	1	1	1	1	1	1	1	13	11	10	10	0	6	0	15	7	0	4	2	10	13
1	209	1	0	1	0	0	1	1	1	1	1	0	0	1	0	1	0	1	1	0	0	1	0	0	1	0	0	1	0	0	0	0	1	1	1	8	7	4	5	0	3	0	7	10	0	1	2	4	4
1	210	1	1	1	1	1	1	1	1	1	1	1	1	1	1	1	1	1	1	1	1	1	1	1	1	1	1	1	1	1	1	1	1	1	1	12	9	6	5	0	4	0	10	7	0	3	4	13	10
1	211	0	0	0	0	0	0	0	0	0	0	0	0	0	0	0	0	0	0	0	0	0	0	0	0	0	0	0	0	0	0	0	0	0	0	0	0	0	0	0	0	0	0	0	0	0	0	0	0
1	212	1	1	1	1	1	1	1	1	1	1	1	1	1	1	1	1	1	1	1	1	1	1	1	1	1	1	1	1	1	1	1	1	1	1	11	10	9	11	1	6	0	9	12	0	4	4	10	10
1	213	0	1	0	0	0	0	0	0	0	1	0	1	1	1	0	0	0	1	0	1	1	1	1	1	1	1	1	1	0	1	1	0	1	1	8	10	3	2	0	5	0	6	7	0	2	2	4	8
1	214	1	0	1	0	1	1	1	0	1	1	0	1	1	0	0	1	0	0	1	0	0	1	0	0	0	1	0	0	1	1	0	0	1	1	13	13	8	10	0	4	0	10	7	0	4	4	10	9
1	215	0	1	0	0	0	0	0	1	1	0	0	0	0	1	1	0	1	1	1	1	0	1	1	1	1	0	1	1	1	1	1	1	1	0	11	8	7	7	0	2	0	8	7	0	1	3	4	12
1	216	0	0	0	0	0	0	0	0	0	0	0	0	0	0	0	0	0	0	0	0	0	0	0	0	0	0	0	0	0	0	0	0	0	0	0	0	0	0	0	0	0	0	0	0	0	0	0	0
1	217	0	0	0	0	0	0	0	0	0	0	0	0	0	0	0	0	0	0	0	0	0	0	0	0	0	0	0	0	0	0	0	0	0	0	0	0	0	0	0	0	0	0	0	0	0	0	0	0
1	218	0	0	0	0	0	0	0	0	0	0	0	0	0	0	0	0	0	0	0	0	0	0	0	0	0	0	0	0	0	0	0	0	0	0	0	0	0	0	0	0	0	0	0	0	0	0	0	0
1	219	0	0	0	0	0	0	0	0	0	0	0	0	0	0	0	0	0	0	0	0	0	0	0	0	0	0	0	0	0	0	0	0	0	0	0	0	0	0	0	0	0	0	0	0	0	0	0	0
1	220	0	1	0	0	0	0	1	0	0	0	0	0	0	0	1	1	0	0	1	1	1	1	1	1	1	1	1	1	1	1	1	0	1	0	15	12	7	10	0	4	0	10	10	0	5	7	10	11
1	221	0	0	0	0	0	0	0	0	0	0	0	0	0	0	0	0	0	0	0	0	0	0	0	0	0	0	0	0	0	0	0	0	0	0	0	0	0	0	0	0	0	0	0	0	0	0	0	0
1	222	1	0	1	1	1	0	0	1	1	0	1	0	1	1	0	0	1	1	0	1	1	0	0	1	1	0	0	1	1	0	0	0	1	0	12	13	7	8	1	4	2	12	6	0	2	4	8	10
1	223	0	1	0	0	0	0	0	0	0	0	0	1	1	1	0	0	0	0	1	1	0	1	1	0	1	0	0	1	1	1	0	0	1	1	11	12	9	4	0	5	0	6	6	0	4	6	10	10
1	224	1	0	1	1	1	1	1	1	1	1	1	1	1	1	1	0	1	1	0	1	1	0	1	0	0	0	0	0	0	0	0	0	0	0	16	10	4	6	2	4	1	9	9	0	3	3	7	11
1	225	1	1	1	1	1	1	1	1	1	1	1	1	1	1	1	1	1	1	1	1	1	1	1	1	1	1	1	1	1	1	1	1	1	1	10	10	8	4	0	6	0	12	9	0	2	3	7	9
1	226	1	0	0	1	0	0	0	1	0	1	1	1	1	1	0	1	1	1	1	0	0	1	0	0	0	1	0	1	0	0	0	0	0	0	12	11	8	5	2	2	0	7	6	0	4	5	3	11
1	227	0	0	0	0	0	0	0	0	0	0	0	0	0	0	0	0	0	0	0	0	0	0	0	0	0	0	0	0	0	0	0	0	0	0	0	0	0	0	0	0	0	0	0	0	0	0	0	0
1	228	0	0	0	0	0	0	0	0	0	0	0	0	0	0	0	0	0	0	0	0	0	0	0	0	0	0	0	0	0	0	0	0	0	0	0	0	0	0	0	0	3	0	0	0	0	0	0	0
1	229	0	1	0	0	0	0	0	0	0	0	0	0	0	0	0	1	0	0	0	0	1	0	0	1	0	1	1	0	1	1	1	0	1	1	1	1	1	1	0	0	0	4	0	0	0	0	0	1
1	230	0	0	0	0	0	0	0	0	0	0	0	0	0	0	0	0	0	0	0	0	0	0	0	0	0	0	0	0	0	0	0	0	0	0	0	0	0	0	0	0	0	0	0	0	0	0	0	0
1	231	0	0	0	0	0	0	0	0	0	0	0	0	0	0	0	0	0	0	0	0	0	0	0	0	0	0	0	0	0	0	0	0	0	0	0	0	0	0	0	0	0	0	0	0	0	0	0	0
1	232	1	1	1	1	1	1	1	1	1	1	1	1	1	1	1	1	1	1	1	1	1	1	1	1	1	1	1	1	1	1	1	1	1	1	14	11	5	12	3	6	0	9	9	0	4	8	11	11
1	233	1	1	1	1	1	1	1	1	1	1	1	1	1	1	1	1	1	1	1	1	1	1	1	1	1	1	1	1	1	1	1	1	1	1	9	8	6	8	0	2	0	9	8	0	1	1	4	5
1	234	0	0	0	0	0	0	0	0	0	0	0	0	0	0	0	0	0	0	0	0	0	0	0	0	0	0	0	0	0	0	0	0	0	0	0	0	0	0	0	0	0	0	0	0	0	0	0	0
1	235	0	0	0	0	0	0	0	0	0	0	0	0	0	0	0	0	0	0	0	0	0	0	0	0	0	0	0	0	0	0	0	0	0	0	0	0	0	0	0	0	3	0	0	0	0	0	0	0
1	236	1	0	1	1	0	1	0	1	1	1	1	1	1	0	1	1	1	1	0	0	0	0	1	0	0	0	0	1	0	1	1	0	1	0	11	13	8	10	0	4	0	11	8	0	2	5	8	9
1	237	1	1	1	1	1	1	1	1	1	1	1	1	1	1	1	1	1	1	1	1	1	1	1	1	1	1	1	1	1	1	1	1	1	1	11	13	8	6	3	4	0	10	6	0	4	2	7	11
1	238	1	1	1	1	1	1	1	1	1	1	1	1	1	1	1	1	1	1	1	1	1	1	1	1	1	1	1	1	1	1	1	1	1	1	13	12	11	8	1	5	1	9	9	0	7	3	4	11
1	239	0	1	1	0	0	0	0	0	0	0	1	0	0	0	0	0	1	0	1	1	1	1	1	1	0	0	0	0	0	1	1	1	1	0	12	11	8	8	1	4	0	9	4	0	3	2	8	6
1	240	0	0	0	0	0	0	0	0	0	0	0	0	0	0	0	0	0	0	0	0	0	0	0	0	0	0	0	0	0	0	0	0	0	0	0	0	0	0	0	0	0	0	0	0	0	0	3	0
1	241	1	1	1	1	1	1	1	1	1	1	1	1	1	1	1	1	1	1	1	1	1	1	1	1	1	1	1	1	1	1	1	1	1	1	16	13	10	9	0	5	0	15	12	0	9	4	10	15
1	242	1	1	1	1	1	1	1	1	1	1	1	1	1	1	1	1	1	1	1	1	1	1	1	1	1	1	1	1	1	1	1	1	1	1	13	11	9	7	0	3	1	7	10	0	1	5	5	12
1	243	0	1	0	0	1	0	0	0	0	1	0	0	0	0	1	1	0	1	0	1	1	1	0	1	1	1	1	1	1	1	1	1	1	1	7	9	5	5	0	3	1	8	8	0	3	3	7	10
1	244	1	1	1	1	1	1	1	1	1	1	1	1	1	1	1	1	1	1	1	1	1	1	1	1	1	1	1	1	1	1	1	1	1	1	13	13	3	11	1	2	1	10	10	0	3	2	6	10
1	245	0	0	0	0	0	0	0	0	0	0	0	0	0	0	0	0	0	0	0	0	0	0	0	0	0	0	0	0	0	0	0	0	0	0	0	0	0	0	0	0	0	0	0	0	1	0	0	0
1	246	1	1	1	1	1	1	1	1	1	1	1	1	1	1	1	1	1	1	1	1	1	1	1	1	1	1	1	1	1	1	1	1	1	1	11	12	12	12	1	5	0	13	8	0	4	8	9	13
1	247	1	1	1	1	1	1	1	1	1	1	1	1	1	1	1	1	1	1	1	1	1	1	1	1	1	1	1	1	1	1	1	1	1	1	11	7	6	6	0	3	0	12	8	0	2	4	8	8
1	248	1	0	1	0	0	1	1	1	1	1	1	1	1	1	1	1	0	1	0	0	0	0	1	0	0	1	0	0	0	0	0	1	0	0	11	11	7	6	0	4	1	10	5	0	1	3	6	8
1	249	0	1	1	0	0	0	0	1	1	0	0	0	1	1	0	1	0	0	1	1	1	1	1	1	1	1	1	0	1	0	1	1	1	0	8	13	7	6	0	4	1	6	8	0	3	2	7	6
1	250	0	0	0	0	0	0	0	0	0	0	0	0	0	0	0	0	0	0	0	0	0	0	0	0	0	0	0	0	0	0	0	0	0	0	0	0	0	0	0	0	0	0	0	0	0	0	0	0
1	251	0	0	0	0	0	0	0	0	0	0	0	0	0	0	0	0	0	0	0	0	0	0	0	0	0	0	0	0	0	0	0	0	0	0	0	0	0	0	0	0	0	0	0	0	1	0	0	0
1	252	1	1	1	1	1	1	1	1	1	1	1	1	1	1	1	1	1	1	1	1	1	1	1	1	1	1	1	1	1	1	1	1	1	1	13	15	10	11	1	5	0	9	9	0	7	7	12	14
1	253	0	1	1	0	0	0	0	0	1	0	0	0	1	0	0	1	0	1	1	1	1	1	0	1	1	1	0	1	1	0	1	1	1	1	9	13	7	6	0	3	1	5	2	0	3	2	5	10
1	254	1	1	1	1	1	1	1	1	1	1	1	1	1	1	1	1	1	1	1	1	1	1	1	1	1	1	1	1	1	1	1	1	1	1	13	12	8	8	1	2	0	7	8	0	4	4	6	11
1	255	1	1	1	1	1	1	1	1	1	1	1	1	1	1	1	1	1	1	1	1	1	1	1	1	1	1	1	1	1	1	1	1	1	1	13	11	8	7	0	5	2	6	9	0	2	3	5	13
1	256	1	0	1	0	1	1	1	0	1	1	1	1	0	0	1	0	1	1	0	0	0	1	0	1	0	0	1	1	0	0	0	0	0	0	13	11	6	9	1	3	0	8	7	0	3	4	5	8
11	1	0	0	0	0	0	0	0	0	0	0	0	0	0	0	0	0	0	0	0	0	0	0	0	0	0	0	0	0	0	0	0	0	0	0	0	0	0	0	0	0	0	0	0	0	0	0	0	0
11	2	0	0	0	0	0	0	0	0	0	0	0	0	0	0	0	0	0	0	0	0	0	0	0	0	0	0	0	0	0	0	0	0	0	0	0	0	0	0	0	0	0	0	0	0	0	0	0	0
11	3	1	1	1	1	1	1	1	1	1	1	1	1	1	1	1	1	1	1	1	1	1	1	1	1	1	1	1	1	1	1	1	1	1	1	13	14	12	9	0	6	0	9	8	0	4	2	9	10
11	4	0	1	0	0	0	1	1	0	0	0	0	1	1	1	0	0	0	0	0	1	1	1	1	0	1	1	1	1	1	1	1	1	1	0	13	11	5	10	1	6	1	11	10	0	4	5	8	10
11	5	1	1	1	1	1	1	1	1	1	1	1	1	1	1	1	1	1	1	1	1	1	1	1	1	1	1	1	1	1	1	1	1	1	1	11	14	6	8	0	6	0	6	12	0	5	8	9	11
11	6	1	0	1	0	0	1	1	1	1	0	1	0	1	1	1	1	0	1	0	0	1	0	0	1	1	1	0	0	0	0	0	0	0	0	11	12	5	8	0	5	1	10	8	0	3	4	5	7
11	7	0	0	0	0	0	0	0	0	0	0	0	0	0	0	0	0	0	0	0	0	0	0	0	0	0	0	0	0	0	0	0	0	0	0	0	0	0	0	0	0	0	0	0	0	0	0	0	0
11	8	1	1	1	1	1	1	1	1	1	1	1	1	1	1	1	1	1	1	1	1	1	1	1	1	1	1	1	1	1	1	1	1	1	1	12	11	12	12	2	9	0	14	11	0	5	2	6	10
11	9	0	1	1	0	0	0	0	0	0	0	0	0	1	1	0	1	0	0	1	0	1	1	1	1	1	1	1	1	1	1	1	1	1	1	6	8	3	4	0	3	1	5	4	0	0	0	2	8
11	10	1	1	1	1	1	1	1	1	1	1	1	1	1	1	1	1	1	1	1	1	1	1	1	1	1	1	1	1	1	1	1	1	1	1	13	10	6	11	0	4	1	11	9	0	2	5	4	10
11	11	0	1	0	0	0	0	0	0	0	0	1	0	0	0	0	0	1	0	0	0	1	1	0	1	1	0	1	1	1	1	1	0	0	0	11	13	11	7	3	5	2	12	7	0	3	5	5	11
11	12	0	1	0	0	0	1	1	0	0	0	0	1	0	0	0	0	1	0	0	1	1	0	1	1	1	1	1	1	1	1	0	1	1	1	12	13	9	8	1	3	2	11	7	0	3	6	9	9
11	13	1	0	1	1	1	0	1	0	1	1	1	0	1	0	0	1	1	0	0	1	1	0	0	0	1	1	0	0	0	0	1	0	0	0	10	10	7	7	0	7	1	14	9	0	5	6	7	11
11	14	1	0	1	0	1	1	1	0	1	1	0	1	1	0	1	1	1	1	0	0	0	0	0	1	0	0	0	1	0	0	0	1	1	0	14	12	7	7	3	6	1	9	10	0	2	3	12	9
11	15	0	1	1	0	0	0	0	0	1	0	0	0	1	0	1	0	0	0	1	1	1	0	1	1	1	0	1	0	1	1	0	0	1	0	11	14	8	5	1	7	1	11	8	0	1	2	6	9
11	16	0	0	0	0	0	0	0	0	0	0	0	0	0	0	0	0	0	0	0	0	0	0	0	0	0	0	0	0	0	0	0	0	0	0	0	0	0	0	0	0	0	0	0	0	0	0	0	0
11	17	1	1	1	1	1	1	1	1	1	1	1	1	1	1	1	1	1	1	1	1	1	1	1	1	1	1	1	1	1	1	1	1	1	1	13	11	12	11	2	7	0	12	11	0	6	5	8	13
11	18	1	1	1	1	1	1	1	1	1	1	1	1	1	1	1	1	1	1	1	1	1	1	1	1	1	1	1	1	1	1	1	1	1	1	11	12	9	6	0	5	0	8	10	0	2	3	8	9
11	19	0	0	0	0	0	0	0	0	0	0	0	0	0	0	0	0	0	0	0	0	0	0	0	0	0	0	0	0	0	0	0	0	0	0	0	0	0	0	0	0	0	0	0	0	0	0	0	0
11	20	1	0	0	1	1	1	1	1	0	1	0	1	0	0	1	1	1	0	0	1	0	0	0	0	0	1	1	1	1	0	1	0	0	0	12	15	8	12	1	4	1	12	11	0	3	6	8	8
11	21	1	1	1	1	1	1	1	1	1	1	1	1	1	1	1	1	1	1	1	1	1	1	1	1	1	1	1	1	1	1	1	1	1	1	13	14	9	7	2	5	0	12	11	0	5	4	10	8
11	22	0	0	0	0	0	0	0	0	0	0	0	0	0	0	0	0	0	0	0	0	0	0	0	0	0	0	0	0	0	0	0	0	0	0	0	0	0	0	0	0	0	0	0	0	0	0	0	0
11	23	1	0	1	1	1	0	1	1	1	1	0	1	1	1	1	1	1	1	0	1	0	0	0	0	0	0	0	0	0	0	1	1	0	0	15	13	9	13	1	6	2	10	7	0	3	7	11	12
11	24	0	0	0	0	0	0	0	0	0	0	0	0	0	0	0	0	0	0	0	0	0	0	0	0	0	0	0	0	0	0	0	0	0	0	0	0	0	0	0	0	1	0	0	0	0	0	0	0
11	25	0	1	0	1	0	0	1	0	0	1	0	1	0	0	1	0	0	0	1	1	1	1	1	0	1	1	1	1	1	1	1	0	1	0	11	12	5	10	0	5	1	9	8	0	2	3	10	13
11	26	1	1	1	1	1	1	1	1	1	1	1	1	1	1	1	1	1	1	1	1	1	1	1	1	1	1	1	1	1	1	1	1	1	1	10	12	5	9	0	5	0	9	5	0	4	6	9	10
11	27	0	0	0	0	0	0	0	0	0	0	0	0	0	0	0	0	0	0	0	0	0	0	0	0	0	0	0	0	0	0	0	0	0	0	0	0	0	0	0	0	0	0	0	0	0	0	0	0
11	28	1	0	1	1	0	0	0	0	1	1	1	1	1	0	1	1	0	1	0	0	0	0	0	0	1	0	0	1	0	1	0	0	0	0	11	14	7	8	1	6	1	12	10	0	4	6	8	14
11	29	0	0	0	0	0	0	0	0	0	0	0	0	0	0	0	0	0	0	0	0	0	0	0	0	0	0	0	0	0	0	0	0	0	0	0	0	0	0	0	0	0	0	0	0	0	0	0	0
11	30	1	1	1	1	1	1	1	1	1	1	1	1	1	1	1	1	1	1	1	1	1	1	1	1	1	1	1	1	1	1	1	1	1	1	17	9	7	10	1	6	1	13	8	0	6	7	12	11
11	31	0	1	0	1	0	0	1	0	1	1	0	0	0	0	0	0	0	0	1	0	1	1	0	1	0	0	1	1	1	1	1	1	0	1	10	10	7	7	0	6	1	10	4	0	2	4	5	8
11	32	1	0	1	1	1	1	1	0	1	1	1	1	1	1	0	1	1	1	0	0	1	0	1	0	0	0	0	0	1	1	1	0	0	0	13	12	9	7	0	4	1	9	9	0	4	5	10	11
11	33	1	1	1	1	1	1	1	1	1	1	1	1	1	1	1	1	1	1	1	1	1	1	1	1	1	1	1	1	1	1	1	1	1	1	12	11	7	8	0	4	2	9	7	0	4	5	7	9
11	34	1	1	1	1	1	1	1	1	1	1	1	1	1	1	1	1	1	1	1	1	1	1	1	1	1	1	1	1	1	1	1	1	1	1	11	12	11	8	0	2	0	12	9	0	2	5	9	12
11	35	1	1	1	1	1	1	1	1	1	1	1	1	1	1	1	1	1	1	1	1	1	1	1	1	1	1	1	1	1	1	1	1	1	1	9	11	11	7	0	5	2	12	7	0	3	4	10	10
11	36	0	1	0	0	0	0	0	0	0	0	0	0	1	0	0	1	0	0	1	0	1	1	1	1	0	0	1	1	0	1	1	1	1	0	10	9	3	5	3	4	0	8	5	0	1	4	4	8
11	37	0	1	0	0	0	0	1	0	1	0	1	1	0	0	1	0	0	0	1	1	1	0	1	1	0	1	0	1	0	0	1	1	0	0	14	13	6	8	0	5	1	11	8	0	4	5	5	7
11	38	1	1	1	1	1	1	1	1	1	1	1	1	1	1	1	1	1	1	1	1	1	1	1	1	1	1	1	1	1	1	1	1	1	1	11	11	8	6	0	6	0	12	8	0	4	3	8	8
11	39	0	1	1	0	1	1	0	0	0	1	1	1	1	0	1	0	1	0	1	1	1	1	1	0	1	1	1	1	1	0	1	1	1	1	6	8	6	6	0	4	1	10	8	0	3	6	5	10
11	40	0	1	1	0	0	0	0	1	0	0	1	0	0	1	0	0	0	0	0	1	1	0	1	1	1	1	0	0	1	1	1	1	1	0	12	11	9	6	0	6	1	5	6	0	4	3	3	6
11	41	1	1	1	1	1	1	1	1	1	1	1	1	1	1	1	1	1	1	1	1	1	1	1	1	1	1	1	1	1	1	1	1	1	1	13	9	7	6	0	5	0	14	6	0	4	3	9	9
11	42	0	0	0	0	0	0	0	0	0	0	0	0	0	0	0	0	0	0	0	0	0	0	0	0	0	0	0	0	0	0	0	0	0	0	0	0	0	0	0	0	1	0	0	0	0	0	0	0
11	43	1	1	1	1	1	1	1	1	1	1	1	1	1	1	1	1	1	1	1	1	1	1	1	1	1	1	1	1	1	1	1	1	1	1	18	11	10	11	2	4	0	13	8	0	1	5	6	15
11	44	0	0	0	0	0	0	0	0	0	0	0	0	0	0	0	0	0	0	0	0	0	0	0	0	0	0	0	0	0	0	0	0	0	0	0	0	0	0	0	0	0	0	0	0	0	0	0	0
11	45	0	0	0	0	0	0	0	0	0	0	0	0	0	0	0	0	0	0	0	0	0	0	0	0	0	0	0	0	0	0	0	0	0	0	0	0	0	0	0	0	0	0	0	0	0	0	0	0
11	46	1	0	0	1	1	0	1	1	0	1	1	1	1	1	1	1	1	1	1	0	0	0	0	1	0	0	1	1	0	0	0	0	0	0	11	13	9	5	0	5	0	11	6	0	3	6	7	11
11	47	0	1	0	0	0	1	0	0	0	1	1	1	0	0	0	0	0	0	1	1	0	0	0	1	1	0	1	1	0	1	1	0	0	1	13	11	7	4	0	4	1	13	4	0	1	3	2	9
11	48	1	1	1	1	1	1	1	1	1	1	1	1	1	1	1	1	1	1	1	1	1	1	1	1	1	1	1	1	1	1	1	1	1	1	13	12	7	9	1	4	0	9	6	0	4	6	8	12
11	49	0	1	0	0	0	1	0	0	1	0	0	0	0	1	1	0	1	0	1	1	0	1	1	1	0	1	1	0	0	1	0	1	1	1	11	9	9	3	0	3	1	10	7	0	2	2	5	8
11	50	1	1	1	1	1	1	1	1	1	1	1	1	1	1	1	1	1	1	1	1	1	1	1	1	1	1	1	1	1	1	1	1	1	1	16	13	11	9	1	5	3	9	9	0	4	4	7	13
11	51	0	1	0	1	0	0	0	1	0	1	0	0	0	0	0	0	0	0	1	1	0	1	1	0	0	0	1	0	1	1	1	1	1	1	11	9	5	5	0	2	0	8	9	0	1	4	5	9
11	52	0	0	0	0	0	0	0	0	0	0	0	0	0	0	0	0	0	0	0	0	0	0	0	0	0	0	0	0	0	0	0	0	0	0	0	0	0	0	0	0	0	0	0	0	0	0	0	0
11	53	1	0	0	0	1	1	1	0	1	1	1	1	1	0	0	1	1	0	0	0	0	0	0	0	0	1	0	0	1	0	0	0	0	0	10	12	12	10	2	6	0	15	6	0	7	6	6	9
11	54	0	0	0	0	0	0	0	0	0	0	0	0	0	0	0	0	0	0	0	0	0	0	0	0	0	0	0	0	0	0	0	0	0	0	0	0	0	0	0	0	0	0	0	0	0	0	0	0
11	55	0	0	0	0	0	0	0	0	0	0	0	0	0	0	0	0	0	0	0	0	0	0	0	0	0	0	0	0	0	0	0	0	0	0	0	0	0	0	0	0	0	0	0	0	0	0	0	0
11	56	1	1	1	1	1	1	1	1	1	1	1	1	1	1	1	1	1	1	1	1	1	1	1	1	1	1	1	1	1	1	1	1	1	1	14	11	10	11	1	5	0	9	9	0	4	7	11	15
11	57	0	0	0	0	0	0	0	0	0	0	0	0	0	0	0	0	0	0	0	0	0	0	0	0	0	0	0	0	0	0	0	0	0	0	0	0	0	0	0	0	0	0	0	0	0	0	0	0
11	58	1	1	1	1	1	1	1	1	1	1	1	1	1	1	1	1	1	1	1	1	1	1	1	1	1	1	1	1	1	1	1	1	1	1	11	13	12	11	3	4	0	12	6	0	5	5	7	12
11	59	0	0	0	0	0	0	0	0	0	0	0	0	0	0	0	0	0	0	0	0	0	0	0	0	0	0	0	0	0	0	0	0	0	0	0	0	0	0	0	0	0	0	0	0	0	0	0	0
11	60	0	0	0	0	0	0	0	0	0	0	0	0	0	0	0	0	0	0	0	0	0	0	0	0	0	0	0	0	0	0	0	0	0	0	0	0	0	0	0	0	0	0	0	0	0	0	0	0
11	61	0	1	0	0	1	0	0	0	1	0	0	0	0	0	1	0	1	0	0	0	1	0	1	1	1	1	1	0	1	1	1	1	0	1	11	11	7	10	1	6	1	13	10	0	10	4	8	11
11	62	1	0	0	0	1	1	1	1	1	0	0	1	1	1	0	0	1	0	1	1	1	0	0	0	0	0	1	0	0	0	1	0	0	1	11	15	6	6	1	3	0	10	7	0	2	1	7	6
11	63	0	0	0	0	0	0	0	0	0	0	0	0	0	0	0	0	0	0	0	0	0	0	0	0	0	0	0	0	0	0	0	0	0	0	0	0	1	0	0	0	0	0	0	0	0	0	0	0
11	64	1	1	1	1	1	1	1	1	1	1	1	1	1	1	1	1	1	1	1	1	1	1	1	1	1	1	1	1	1	1	1	1	1	1	14	10	5	11	1	4	2	8	11	0	5	4	4	12
11	65	0	0	0	0	0	0	0	0	0	0	0	0	0	0	0	0	0	0	0	0	0	0	0	0	0	0	0	0	0	0	0	0	0	0	0	0	0	0	0	0	0	0	0	0	0	0	0	0
11	66	1	0	1	1	1	1	1	0	1	1	0	1	1	1	1	1	1	0	0	0	0	0	0	1	0	0	1	0	1	0	0	1	0	0	14	13	11	12	1	4	0	15	10	0	5	2	8	13
11	67	0	0	0	0	0	0	0	0	0	0	0	0	0	0	0	0	0	0	0	0	0	0	0	0	0	0	0	0	0	0	0	0	0	0	0	0	0	0	0	0	0	0	1	0	0	0	0	0
11	68	1	0	0	1	0	1	0	1	0	0	0	1	0	1	1	1	1	1	1	0	0	0	0	0	0	1	0	1	0	0	0	0	1	0	9	12	3	8	1	7	1	13	9	0	4	3	6	8
11	69	0	0	0	0	0	0	0	0	0	0	0	0	0	0	0	0	0	0	0	0	0	0	0	0	0	0	0	0	0	0	0	0	0	0	0	0	0	0	0	0	0	0	0	0	0	0	0	0
11	70	0	0	0	0	0	0	0	0	0	0	0	0	0	0	0	0	0	0	0	0	0	0	0	0	0	0	0	0	0	0	0	0	0	0	0	0	0	0	0	0	0	0	0	0	0	0	0	0
11	71	0	0	0	0	0	0	0	0	0	0	0	0	0	0	0	0	0	0	0	0	0	0	0	0	0	0	0	0	0	0	0	0	0	0	0	0	0	0	0	0	0	0	0	0	0	0	0	0
11	72	0	1	0	0	0	0	0	1	0	0	0	0	1	0	0	0	0	1	1	0	1	1	1	1	1	1	1	1	1	1	1	0	1	0	11	7	3	6	0	3	1	1	8	0	4	1	2	10
11	73	0	0	0	0	0	0	0	0	0	0	0	0	0	0	0	0	0	0	0	0	0	0	0	0	0	0	0	0	0	0	0	0	0	0	0	0	0	0	0	0	0	0	0	0	0	0	0	0
11	74	0	1	0	0	0	1	0	0	1	0	0	1	0	0	0	0	0	0	1	1	1	1	1	1	1	1	1	0	1	1	0	1	1	1	11	12	8	8	1	5	0	12	11	0	2	3	6	11
11	75	0	1	1	0	0	0	0	0	0	0	0	0	0	0	0	0	0	0	1	1	1	1	0	0	1	1	0	1	1	1	1	1	1	1	9	10	7	8	0	3	0	6	7	0	2	4	7	10
11	76	1	1	1	1	1	1	1	1	1	1	1	1	1	1	1	1	1	1	1	1	1	1	1	1	1	1	1	1	1	1	1	1	1	1	15	16	9	11	2	2	0	12	9	0	3	3	8	11
11	77	0	1	1	0	0	0	0	0	1	0	0	0	0	0	0	0	1	0	1	0	1	1	0	1	1	1	1	1	0	1	1	1	0	1	8	13	8	8	0	3	0	11	7	0	2	4	6	7
11	78	1	1	1	1	1	1	1	1	1	1	1	1	1	1	1	1	1	1	1	1	1	1	1	1	1	1	1	1	1	1	1	1	1	1	12	13	9	8	1	3	1	11	10	0	3	3	9	10
11	79	1	1	1	1	1	1	1	1	1	1	1	1	1	1	1	1	1	1	1	1	1	1	1	1	1	1	1	1	1	1	1	1	1	1	14	13	11	10	1	5	0	8	9	0	6	2	12	13
11	80	1	0	0	1	1	1	1	1	1	1	1	1	1	1	0	1	0	1	0	0	1	0	1	0	0	0	1	0	1	0	0	0	0	0	11	12	8	5	0	4	1	6	8	0	4	5	5	7
11	81	0	0	0	0	0	0	0	0	0	0	0	0	0	0	0	0	0	0	0	0	0	0	0	0	0	0	0	0	0	0	0	0	0	0	0	0	0	0	0	0	1	0	0	0	0	0	0	0
11	82	0	1	1	0	1	0	0	0	0	1	0	0	0	1	0	0	0	0	1	1	1	1	1	1	1	0	1	1	0	1	0	1	1	1	10	12	13	10	1	6	3	8	11	0	4	4	7	8
11	83	0	1	0	0	0	0	1	0	0	0	0	0	1	0	0	0	1	1	1	1	1	1	1	1	1	1	1	1	1	1	1	1	1	0	8	9	6	7	0	4	0	8	9	0	3	3	5	7
11	84	1	1	1	1	1	1	1	1	1	1	1	1	1	1	1	1	1	1	1	1	1	1	1	1	1	1	1	1	1	1	1	1	1	1	14	11	8	9	1	4	2	8	10	0	4	6	5	9
11	85	1	0	1	1	0	1	1	1	1	1	1	1	1	0	1	1	1	0	0	0	1	1	1	1	1	0	0	0	0	0	1	0	1	0	13	10	6	9	1	1	2	11	9	0	2	3	4	8
11	86	0	0	0	0	0	0	0	0	0	0	0	0	0	0	0	0	0	0	0	0	0	0	0	0	0	0	0	0	0	0	0	0	0	0	0	0	0	0	0	0	0	0	0	0	0	0	0	0
11	87	0	0	0	0	0	0	0	0	0	0	0	0	0	0	0	0	0	0	0	0	0	0	0	0	0	0	0	0	0	0	0	0	0	0	0	0	0	0	0	0	2	0	0	0	0	0	0	0
11	88	1	1	1	1	1	1	1	1	1	1	1	1	1	1	1	1	1	1	1	1	1	1	1	1	1	1	1	1	1	1	1	1	1	1	17	10	6	11	2	6	0	10	8	0	8	6	11	11
11	89	0	0	0	0	0	0	0	0	0	0	0	0	0	0	0	0	0	0	0	0	0	0	0	0	0	0	0	0	0	0	0	0	0	0	0	0	0	0	0	0	0	0	0	0	0	0	0	0
11	90	0	1	1	1	0	0	0	0	0	1	0	0	0	0	0	0	0	0	1	1	0	0	1	1	1	1	1	1	1	1	1	1	1	0	12	13	2	6	0	4	1	10	7	0	2	6	6	9
11	91	1	0	0	1	1	1	1	1	1	1	1	0	1	1	1	1	1	1	1	0	1	0	1	0	0	0	0	1	1	0	0	0	0	0	12	13	3	7	1	2	1	10	7	0	5	4	7	8
11	92	0	0	0	0	0	0	0	0	0	0	0	0	0	0	0	0	0	0	0	0	0	0	0	0	0	0	0	0	0	0	0	0	0	0	0	0	0	0	0	0	0	0	0	0	0	0	0	1
11	93	1	0	1	1	1	1	1	1	1	0	0	0	1	0	1	1	1	1	0	1	1	0	0	1	0	0	0	1	0	0	0	0	0	0	12	10	9	9	1	3	1	9	8	0	5	3	7	13
11	94	0	1	0	1	0	0	0	0	0	1	1	0	0	0	0	0	0	0	1	0	1	1	1	1	1	1	1	1	1	1	0	1	0	0	13	11	6	5	2	4	0	8	5	0	2	3	3	8
11	95	1	0	1	1	0	1	1	1	1	1	0	1	1	1	0	1	1	1	0	1	0	0	0	0	0	0	1	0	1	1	0	1	0	0	9	8	6	7	3	5	0	5	7	0	4	5	8	6
11	96	1	0	0	1	1	1	1	1	1	1	0	1	1	1	0	0	1	1	1	0	0	0	1	0	0	1	1	0	0	0	1	0	0	0	12	11	6	6	0	5	0	13	4	0	4	5	7	9
11	97	0	1	1	1	0	0	0	1	0	1	0	0	0	0	0	0	0	0	0	1	1	0	1	1	1	1	0	1	1	1	1	1	1	1	9	9	7	6	2	4	1	8	7	0	2	1	6	11
11	98	1	1	1	1	1	1	1	1	1	1	1	1	1	1	1	1	1	1	1	1	1	1	1	1	1	1	1	1	1	1	1	1	1	1	12	9	7	7	0	3	1	12	8	0	6	2	7	8
11	99	1	0	0	0	1	1	1	1	1	1	1	0	1	1	1	1	1	1	0	0	0	0	1	0	1	0	1	0	0	0	1	0	0	0	14	13	8	7	0	3	0	10	7	0	1	4	7	9
11	100	0	1	1	0	0	0	0	0	0	1	0	1	0	0	0	0	1	1	1	1	1	1	0	1	1	1	1	1	1	1	0	0	1	0	14	9	7	7	0	4	0	10	7	0	3	4	6	13
11	101	0	1	0	0	0	0	1	1	0	1	1	0	0	0	1	0	0	0	1	1	1	1	1	0	0	1	1	1	1	1	1	1	1	1	15	13	6	7	0	4	2	11	4	0	2	4	6	9
11	102	0	1	0	1	0	0	0	0	0	0	1	0	0	0	0	0	0	0	1	1	0	1	1	1	1	0	0	1	1	0	1	1	1	1	12	9	7	8	2	4	0	7	3	0	1	2	5	8
11	103	0	0	0	0	0	0	0	0	0	0	0	0	0	0	0	0	0	0	0	0	0	0	0	0	0	0	0	0	0	0	0	0	0	0	0	0	0	0	0	0	0	0	0	0	0	0	0	0
11	104	1	0	0	0	1	1	0	1	1	1	0	1	1	0	1	1	1	1	1	0	0	0	0	1	0	0	0	1	0	0	0	0	0	0	12	12	8	9	0	5	1	7	11	0	2	4	6	8
11	105	0	1	0	0	0	0	0	0	0	1	0	0	0	1	0	0	1	0	1	1	1	1	1	1	1	1	1	1	1	0	0	1	1	1	9	15	6	4	0	2	0	10	5	0	2	4	5	7
11	106	0	0	0	0	0	0	0	0	0	0	0	0	0	0	0	0	0	0	0	0	0	0	0	0	0	0	0	0	0	0	0	0	0	0	0	0	0	0	0	0	0	0	0	0	0	0	0	0
11	107	0	0	0	0	0	0	0	0	0	0	0	0	0	0	0	0	0	0	0	0	0	0	0	0	0	0	0	0	0	0	0	0	0	0	0	0	0	0	0	0	0	0	0	0	0	0	0	0
11	108	1	1	1	1	1	1	1	1	1	1	1	1	1	1	1	1	1	1	1	1	1	1	1	1	1	1	1	1	1	1	1	1	1	1	16	11	9	8	0	5	0	14	9	0	4	5	9	11
11	109	0	0	0	0	0	0	0	0	0	0	0	0	0	0	0	0	0	0	0	0	0	0	0	0	0	0	0	0	0	0	0	0	0	0	0	0	0	0	0	0	0	0	0	0	1	0	0	0
11	110	0	0	0	0	0	0	0	0	0	0	0	0	0	0	0	0	0	0	0	0	0	0	0	0	0	0	0	0	0	0	0	0	0	0	0	0	0	0	0	0	0	0	0	0	0	0	0	0
11	111	0	0	0	0	0	0	0	0	0	0	0	0	0	0	0	0	0	0	0	0	0	0	0	0	0	0	0	0	0	0	0	0	0	0	1	0	0	0	0	0	0	0	0	0	0	0	0	0
11	112	0	1	0	0	1	0	0	1	0	0	1	0	0	0	0	0	1	0	1	1	1	0	0	1	0	0	1	1	0	0	1	1	1	0	11	12	7	10	3	4	1	11	11	0	5	6	10	11
11	113	1	1	1	1	1	1	1	1	1	1	1	1	1	1	1	1	1	1	1	1	1	1	1	1	1	1	1	1	1	1	1	1	1	1	11	9	8	8	0	5	1	11	6	0	3	4	10	13
11	114	0	1	1	0	0	0	1	0	0	1	0	0	0	0	0	1	0	0	0	0	1	0	1	1	1	1	1	1	1	0	1	1	0	1	10	9	7	11	0	3	1	9	9	0	6	2	4	9
11	115	0	1	0	0	0	0	0	0	0	0	0	0	1	0	0	0	0	0	1	1	1	0	0	1	1	1	0	1	1	1	0	1	0	1	10	11	3	6	0	5	1	6	5	0	0	3	6	8
11	116	1	1	1	1	1	1	1	1	1	1	1	1	1	1	1	1	1	1	1	1	1	1	1	1	1	1	1	1	1	1	1	1	1	1	12	8	9	8	2	3	1	7	5	0	4	6	10	10
11	117	1	0	0	1	0	1	1	0	1	1	0	1	0	1	1	0	1	1	1	1	1	1	1	0	0	1	0	0	0	0	0	0	0	0	12	8	4	3	0	3	0	7	8	0	0	4	9	8
11	118	1	1	1	1	1	1	1	1	1	1	1	1	1	1	1	1	1	1	1	1	1	1	1	1	1	1	1	1	1	1	1	1	1	1	12	13	7	6	2	3	0	11	7	0	4	7	11	10
11	119	0	0	0	0	0	0	0	0	0	0	0	0	0	0	0	0	0	0	0	0	0	0	0	0	0	0	0	0	0	0	0	0	0	0	0	0	0	0	0	0	0	0	0	0	0	0	0	0
11	120	0	1	0	1	0	0	0	1	1	0	0	0	0	0	0	0	0	0	1	0	1	1	1	1	1	1	1	1	1	1	1	1	1	1	14	12	9	8	0	5	3	12	5	0	3	7	4	9
11	121	0	0	0	0	0	0	0	0	0	0	0	0	0	0	0	0	0	0	0	0	0	0	0	0	0	0	0	0	0	0	0	0	0	0	0	0	0	0	0	0	0	0	0	0	0	0	0	0
11	122	0	0	0	0	0	0	0	0	0	0	0	0	0	0	0	0	0	0	0	0	0	0	0	0	0	0	0	0	0	0	0	0	0	0	0	0	0	0	0	0	2	0	0	0	0	0	0	0
11	123	0	1	0	1	0	0	0	0	0	0	0	0	0	1	0	0	0	0	1	1	1	0	1	1	1	0	1	1	1	0	1	0	1	0	15	11	9	8	0	4	1	10	8	0	4	5	10	10
11	124	0	1	0	0	0	1	0	0	0	0	0	0	0	0	0	1	0	0	1	1	1	0	0	0	1	0	1	1	0	0	0	0	0	1	12	10	7	4	0	2	1	10	7	0	3	4	6	9
11	125	0	1	0	0	0	0	1	0	0	0	0	0	0	1	0	1	0	0	1	0	0	1	1	1	1	1	1	0	1	1	0	0	0	1	12	12	8	6	0	5	1	10	8	0	5	6	6	10
11	126	0	1	0	0	1	0	0	0	1	1	0	0	0	1	1	0	0	0	1	1	0	1	1	0	1	1	0	1	1	1	1	1	0	1	12	14	10	9	1	4	0	6	9	0	3	5	7	9
11	127	1	1	1	1	1	1	1	1	1	1	1	1	1	1	1	1	1	1	1	1	1	1	1	1	1	1	1	1	1	1	1	1	1	1	11	13	10	9	0	4	0	9	11	0	6	5	9	9
11	128	0	0	0	0	0	0	0	0	0	0	0	0	0	0	0	0	0	0	0	0	0	0	0	0	0	0	0	0	0	0	0	0	0	0	0	0	0	0	0	0	0	0	0	0	0	0	0	0
11	129	1	1	1	1	1	1	1	1	1	1	1	1	1	1	1	1	1	1	1	1	1	1	1	1	1	1	1	1	1	1	1	1	1	1	9	13	12	15	1	5	0	14	7	0	4	4	8	9
11	130	0	1	0	0	0	0	0	0	0	1	1	0	0	1	0	0	0	0	1	1	1	1	1	1	0	1	0	0	1	0	1	1	1	1	9	12	8	6	0	1	0	6	7	0	1	6	5	6
11	131	0	0	0	0	0	0	0	0	0	0	0	0	0	0	0	0	0	0	0	0	0	0	0	0	0	0	0	0	0	0	0	0	0	0	0	0	0	0	0	0	0	0	0	0	0	0	0	0
11	132	1	0	1	0	1	1	1	1	0	1	1	1	1	0	1	0	1	1	0	0	0	0	0	0	1	0	0	0	0	0	1	1	1	1	14	13	7	7	1	5	0	10	7	0	3	7	6	10
11	133	0	0	0	0	0	0	0	0	0	0	0	0	0	0	0	0	0	0	0	0	0	0	0	0	0	0	0	0	0	0	0	0	0	0	0	0	0	0	0	0	0	0	0	0	0	0	0	0
11	134	1	0	1	1	1	1	0	1	1	1	1	0	1	0	0	1	1	1	0	0	0	0	0	1	1	0	0	1	0	1	1	0	0	0	14	10	7	11	1	3	1	14	11	0	3	4	7	12
11	135	0	1	0	1	0	0	0	1	0	1	0	0	1	0	0	0	0	0	1	1	1	0	1	1	1	0	1	0	0	1	0	1	1	1	12	11	6	9	1	4	0	7	8	0	0	2	0	11
11	136	1	1	1	1	1	1	1	1	1	1	1	1	1	1	1	1	1	1	1	1	1	1	1	1	1	1	1	1	1	1	1	1	1	1	8	9	9	8	0	4	0	9	8	0	6	6	9	9
11	137	1	0	0	1	0	1	0	1	0	1	1	1	1	0	0	1	0	1	1	1	0	0	0	0	0	0	0	1	1	0	1	0	0	0	8	8	4	5	0	4	0	10	8	0	2	3	3	9
11	138	1	0	1	1	1	1	1	1	0	1	0	1	0	1	1	1	1	1	0	0	1	0	0	0	0	0	0	1	1	0	0	0	0	1	11	11	8	9	1	4	0	9	10	0	3	4	6	10
11	139	1	0	0	1	1	1	0	1	1	1	0	1	1	1	1	1	1	1	0	0	1	0	0	0	0	0	0	0	0	0	1	0	0	1	10	14	11	9	0	4	0	11	7	0	2	3	3	9
11	140	0	0	0	0	0	0	0	0	0	0	0	0	0	0	0	0	0	0	0	0	0	0	0	0	0	0	0	0	0	0	0	0	0	0	0	0	0	0	0	0	0	0	0	0	0	0	0	0
11	141	1	0	1	1	0	1	1	1	1	1	1	1	1	1	1	1	1	1	0	0	0	0	1	1	0	0	0	0	0	0	1	0	0	0	14	15	11	9	1	5	0	10	10	0	7	4	6	8
11	142	1	0	1	1	1	1	1	1	0	0	0	1	1	1	1	0	0	0	0	0	0	0	0	0	0	0	0	0	1	0	1	0	0	0	11	5	7	8	2	3	0	9	8	0	2	3	8	9
11	143	0	1	0	0	0	0	0	1	0	0	0	0	0	0	0	0	0	0	1	1	0	1	1	0	1	1	1	1	1	1	1	1	0	0	15	9	6	7	0	4	0	9	8	0	1	5	4	9
11	144	1	1	1	1	1	1	1	1	1	1	1	1	1	1	1	1	1	1	1	1	1	1	1	1	1	1	1	1	1	1	1	1	1	1	12	11	10	12	1	5	0	7	7	0	4	3	6	10
11	145	1	1	1	1	1	1	1	1	1	1	1	1	1	1	1	1	1	1	1	1	1	1	1	1	1	1	1	1	1	1	1	1	1	1	10	11	8	8	1	4	1	6	10	0	2	3	7	9
11	146	1	0	1	1	1	1	1	0	0	1	1	1	1	1	0	0	1	1	0	0	0	0	1	0	1	0	1	0	0	0	1	1	0	0	14	11	6	9	0	3	0	10	8	0	5	2	7	8
11	147	1	0	1	1	1	1	1	1	1	1	1	1	1	1	1	1	1	0	1	1	1	1	0	0	0	0	0	0	0	1	0	0	0	1	13	9	7	7	0	3	1	13	6	0	6	3	8	13
11	148	0	1	0	1	1	1	0	0	0	1	0	0	0	0	0	0	0	0	1	0	1	1	1	1	1	1	1	1	1	1	0	1	1	1	7	10	8	10	1	2	0	8	9	0	5	5	4	13
11	149	0	1	1	0	0	0	0	1	0	0	1	0	0	0	1	0	0	0	1	0	0	1	1	1	1	0	1	0	1	0	0	1	1	0	13	10	4	6	0	3	0	7	5	0	1	1	1	6
11	150	0	1	0	0	0	1	0	0	0	0	0	0	0	0	1	1	1	0	1	1	1	1	1	1	1	1	1	1	1	1	1	1	1	0	9	10	6	6	0	1	0	11	7	0	3	5	3	7
11	151	0	0	0	0	0	0	0	0	0	0	0	0	0	0	0	0	0	0	0	0	0	0	0	0	0	0	0	0	0	0	0	0	0	0	0	0	0	0	0	0	0	0	0	0	0	0	0	0
11	152	0	0	0	0	0	0	0	0	0	0	0	0	0	0	0	0	0	0	0	0	0	0	0	0	0	0	0	0	0	0	0	0	0	0	0	0	0	0	0	0	0	0	0	0	0	0	2	0
11	153	0	0	0	0	0	0	0	0	0	0	0	0	0	0	0	0	0	0	0	0	0	0	0	0	0	0	0	0	0	0	0	0	0	0	0	0	0	0	0	0	0	0	0	0	0	0	0	0
11	154	1	0	1	1	1	1	1	1	1	1	1	1	1	0	1	1	1	1	0	0	0	0	0	0	0	0	0	0	0	1	0	0	0	1	13	9	9	7	1	5	0	10	9	0	7	4	9	11
11	155	0	1	0	1	0	0	0	1	0	0	0	0	1	0	1	0	1	1	1	1	1	1	1	1	0	0	1	1	1	0	1	1	1	1	6	6	1	3	0	2	0	4	6	0	0	0	6	6
11	156	0	0	0	0	0	0	0	0	0	0	0	0	0	0	0	0	0	0	0	0	0	0	0	0	0	0	0	0	0	0	0	0	0	0	0	0	0	0	0	0	0	0	0	0	0	0	0	0
11	157	0	0	0	0	0	0	0	0	0	0	0	0	0	0	0	0	0	0	0	0	0	0	0	0	0	0	0	0	0	0	0	0	0	0	0	0	0	0	0	0	0	0	0	0	0	0	0	0
11	158	0	0	0	0	0	0	0	0	0	0	0	0	0	0	0	0	0	0	0	0	0	0	0	0	0	0	0	0	0	0	0	0	0	0	0	0	0	0	0	0	0	0	0	0	0	0	0	0
11	159	1	1	1	1	1	1	1	1	1	1	1	1	1	1	1	1	1	1	1	1	1	1	1	1	1	1	1	1	1	1	1	1	1	1	12	10	9	11	0	4	0	13	11	0	5	5	9	12
11	160	0	0	0	0	0	0	0	0	0	0	0	0	0	0	0	0	0	0	0	0	0	0	0	0	0	0	0	0	0	0	0	0	0	0	0	0	0	0	0	0	0	0	0	0	0	0	0	0
11	161	1	1	1	1	1	1	1	1	1	1	1	1	1	1	1	1	1	1	1	1	1	1	1	1	1	1	1	1	1	1	1	1	1	1	10	10	7	4	0	5	0	10	9	0	0	2	8	11
11	162	1	0	1	0	1	0	1	0	1	1	0	1	1	0	1	0	1	1	0	0	1	0	0	0	0	1	0	0	0	0	0	0	0	0	13	6	6	6	0	4	1	13	8	0	2	3	6	10
11	163	0	1	0	0	0	0	0	0	0	0	0	1	0	0	0	0	0	0	0	1	1	1	0	1	1	1	1	1	1	1	1	1	0	1	14	9	9	4	0	5	0	7	7	0	3	3	7	8
11	164	0	1	0	0	0	0	0	0	1	0	1	0	0	0	0	0	0	0	1	1	1	1	1	1	1	1	1	0	1	1	0	1	1	1	14	10	9	8	1	1	1	9	7	0	1	2	7	8
11	165	0	1	0	0	0	0	0	1	1	1	0	0	0	0	1	0	1	0	1	1	0	1	0	1	0	0	1	1	1	1	1	1	0	1	11	11	8	6	0	4	2	12	9	0	3	5	5	7
11	166	0	1	0	0	1	0	0	1	0	0	0	0	0	0	0	0	1	0	0	1	0	1	1	0	1	1	1	1	0	0	1	0	1	1	11	11	9	6	2	4	0	8	11	0	2	4	5	10
11	167	1	1	1	1	1	1	1	1	1	1	1	1	1	1	1	1	1	1	1	1	1	1	1	1	1	1	1	1	1	1	1	1	1	1	13	9	8	13	3	6	0	13	10	0	3	4	10	12
11	168	1	1	1	1	1	1	1	1	1	1	1	1	1	1	1	1	1	1	1	1	1	1	1	1	1	1	1	1	1	1	1	1	1	1	11	11	6	10	0	5	0	13	7	0	4	3	11	10
11	169	0	0	0	0	0	0	0	0	0	0	0	0	0	0	0	0	0	0	0	0	0	0	0	0	0	0	0	0	0	0	0	0	0	0	0	0	0	0	0	0	0	0	0	0	0	0	0	0
11	170	1	1	1	1	1	1	1	1	1	1	1	1	1	1	1	1	1	1	1	1	1	1	1	1	1	1	1	1	1	1	1	1	1	1	13	8	7	9	3	5	1	10	8	0	1	5	4	11
11	171	0	0	0	0	0	0	0	0	0	0	0	0	0	0	0	0	0	0	0	0	0	0	0	0	0	0	0	0	0	0	0	0	0	0	0	0	0	0	0	0	0	0	0	0	0	0	0	0
11	172	1	0	1	1	1	1	1	1	1	1	1	0	1	1	1	1	1	1	0	1	1	0	1	0	0	0	0	0	0	0	1	1	0	0	13	11	11	11	0	5	0	12	8	0	6	8	10	13
11	173	0	0	0	0	0	0	0	0	0	0	0	0	0	0	0	0	0	0	0	0	0	0	0	0	0	0	0	0	0	0	0	0	0	0	0	0	0	0	0	0	0	0	0	0	0	0	0	0
11	174	1	0	0	1	1	1	0	0	1	1	0	1	1	1	1	1	1	1	1	0	0	1	0	0	0	0	0	0	1	1	0	0	0	0	13	10	7	8	1	4	0	6	10	0	4	4	7	10
11	175	1	1	1	1	1	1	1	1	1	1	1	1	1	1	1	1	1	1	1	1	1	1	1	1	1	1	1	1	1	1	1	1	1	1	11	10	11	8	1	3	0	12	8	0	6	5	9	8
11	176	1	0	1	0	1	0	1	0	1	1	1	1	0	0	1	0	1	1	0	0	0	0	0	0	0	0	1	0	0	0	0	0	0	0	12	9	8	8	0	4	0	12	6	0	3	3	5	7
11	177	0	0	0	0	0	0	0	0	0	0	0	0	0	0	0	0	0	0	0	0	0	0	0	0	0	0	0	0	0	0	0	0	0	0	0	0	0	0	0	0	1	0	0	0	0	0	0	0
11	178	1	0	0	1	0	1	1	0	1	0	0	0	1	0	1	1	0	0	0	0	0	0	0	0	1	0	0	0	0	1	1	0	0	1	10	13	9	9	0	5	0	9	5	0	4	7	6	8
11	179	1	1	1	1	1	1	1	1	1	1	1	1	1	1	1	1	1	1	1	1	1	1	1	1	1	1	1	1	1	1	1	1	1	1	13	11	12	9	1	4	0	13	8	0	4	4	7	8
11	180	1	0	1	1	1	1	0	1	0	0	1	0	1	1	0	0	1	1	0	0	0	0	0	0	0	0	0	0	0	1	0	0	0	0	12	11	8	7	1	5	1	8	7	0	4	5	8	6
11	181	0	0	0	0	0	0	0	0	0	0	0	0	0	0	0	0	0	0	0	0	0	0	0	0	0	0	0	0	0	0	0	0	0	0	0	0	0	0	0	0	0	0	0	0	0	0	0	0
11	182	1	0	1	1	1	1	1	1	0	0	1	1	0	1	1	1	1	0	0	0	1	0	0	1	0	0	0	0	1	1	0	0	0	0	9	13	13	7	1	3	0	11	13	0	3	4	10	9
11	183	0	1	0	1	0	0	1	0	0	0	0	0	0	0	0	0	0	0	0	1	1	1	1	1	0	1	1	1	1	1	0	1	0	0	11	10	5	2	0	3	0	8	5	0	0	2	7	6
11	184	1	1	1	1	1	1	1	1	1	1	1	1	1	1	1	1	1	1	1	1	1	1	1	1	1	1	1	1	1	1	1	1	1	1	12	11	9	8	1	2	3	7	11	0	5	4	7	12
11	185	0	1	1	0	0	1	1	0	0	0	1	0	0	0	0	0	0	1	1	1	1	1	1	0	0	1	1	0	0	1	0	1	0	1	9	10	6	5	1	4	1	5	5	0	1	5	8	8
11	186	0	0	0	0	0	0	0	0	0	0	0	0	0	0	0	0	0	0	0	0	0	0	0	0	0	0	0	0	0	0	0	0	0	0	0	0	0	0	0	0	0	0	0	0	0	0	0	0
11	187	0	0	0	0	0	0	0	0	0	0	0	0	0	0	0	0	0	0	0	0	0	0	0	0	0	0	0	0	0	0	0	0	0	0	0	0	0	0	0	0	0	0	0	0	0	0	0	0
11	188	0	0	0	0	0	0	0	0	0	0	0	0	0	0	0	0	0	0	0	0	0	0	0	0	0	0	0	0	0	0	0	0	0	0	0	0	0	0	0	0	0	0	0	0	0	0	0	0
11	189	0	1	0	0	0	0	0	0	0	1	0	1	0	0	0	0	0	0	0	1	1	0	1	0	1	1	0	1	0	0	1	1	1	1	15	11	9	8	0	5	0	8	9	0	4	4	7	9
11	190	1	1	1	1	1	1	1	1	1	1	1	1	1	1	1	1	1	1	1	1	1	1	1	1	1	1	1	1	1	1	1	1	1	1	10	12	10	5	0	3	1	11	7	0	2	4	8	10
11	191	1	0	0	0	1	1	1	0	1	1	0	1	1	1	1	1	1	1	1	0	0	0	1	0	1	1	0	0	0	0	0	0	0	0	11	11	8	8	0	3	1	9	7	0	4	3	7	8
11	192	0	1	0	0	0	0	0	0	0	1	1	0	0	1	0	0	0	0	0	1	0	0	1	0	1	1	1	1	1	1	1	1	1	1	13	10	5	3	0	3	0	6	8	0	3	4	3	8
11	193	0	1	1	1	1	1	1	0	0	1	1	1	0	0	0	1	0	0	1	1	1	1	1	0	0	1	1	1	1	1	0	1	1	1	13	11	6	11	2	3	0	7	8	0	2	1	7	9
11	194	0	0	0	0	0	0	0	0	0	0	0	0	0	0	0	0	0	0	0	0	0	0	0	0	0	0	0	0	0	0	0	0	0	0	0	0	0	0	0	0	0	0	0	0	0	0	0	0
11	195	1	0	1	0	1	1	1	0	1	1	1	1	1	1	1	0	0	1	0	1	0	0	0	0	0	0	0	0	0	1	1	0	1	0	13	12	11	10	2	5	2	13	11	0	5	5	7	9
11	196	0	0	0	0	0	0	0	0	0	0	0	0	0	0	0	0	0	0	0	0	0	0	0	0	0	0	0	0	0	0	0	0	0	0	0	0	0	0	0	0	0	0	0	0	0	0	0	0
11	197	1	0	0	1	1	1	1	0	1	1	1	1	0	1	1	1	1	0	0	0	1	0	0	1	1	0	0	0	0	0	0	0	0	0	12	14	6	8	1	5	1	10	9	0	3	5	6	11
11	198	0	1	1	1	0	0	1	0	0	1	0	0	0	1	0	0	0	0	1	1	1	1	0	1	1	1	1	1	1	1	1	1	1	0	9	11	6	8	3	4	0	10	8	0	3	6	8	7
11	199	1	0	0	0	0	0	1	1	0	1	1	0	1	1	1	1	1	0	0	0	0	0	0	1	0	1	0	1	1	0	1	0	1	1	9	12	8	8	1	3	0	7	7	0	1	6	4	8
11	200	0	1	0	0	1	0	0	0	0	0	0	0	1	0	0	0	0	0	1	1	1	0	1	1	1	1	1	1	1	1	0	1	1	1	14	11	10	6	1	3	2	9	6	0	6	4	3	9
11	201	0	1	0	0	0	0	0	1	1	1	0	0	0	0	0	0	1	0	1	1	1	1	1	1	1	1	0	1	1	1	1	1	0	0	10	10	4	6	1	5	0	10	6	0	2	4	5	11
11	202	0	0	0	0	0	0	0	0	0	0	0	0	0	0	0	0	0	0	0	0	0	0	0	0	0	0	0	0	0	0	0	0	0	0	0	0	0	0	0	0	0	0	0	0	1	0	0	0
11	203	1	0	0	1	0	1	0	1	1	0	1	0	1	0	1	1	1	0	1	0	0	0	0	1	0	1	0	0	1	1	0	1	0	1	17	12	7	9	0	4	0	14	8	0	3	3	8	11
11	204	0	0	0	0	0	0	0	0	0	0	0	0	0	0	0	0	0	0	0	0	0	0	0	0	0	0	0	0	0	0	0	0	0	0	0	0	0	0	0	0	0	0	0	0	0	0	0	0
11	205	0	1	0	1	0	1	1	0	0	0	0	1	0	1	1	0	0	1	1	1	1	0	0	0	1	1	1	1	1	0	1	1	1	0	13	13	9	11	4	4	0	6	9	0	6	4	9	9
11	206	1	1	1	1	1	1	1	1	1	1	1	1	1	1	1	1	1	1	1	1	1	1	1	1	1	1	1	1	1	1	1	1	1	1	9	13	8	9	1	4	0	6	8	0	6	4	9	10
11	207	0	0	0	0	0	0	0	0	0	0	0	0	0	0	0	0	0	0	0	0	0	0	0	0	0	0	0	0	0	0	0	0	0	0	0	0	0	0	0	0	0	0	0	0	0	0	0	0
11	208	1	1	1	1	1	1	1	1	1	1	1	1	1	1	1	1	1	1	1	1	1	1	1	1	1	1	1	1	1	1	1	1	1	1	12	11	10	10	2	5	2	12	14	0	6	4	7	11
11	209	1	0	1	0	0	1	1	1	1	1	0	0	1	0	1	0	1	1	0	0	1	0	0	1	0	0	1	0	0	0	0	1	1	1	8	11	6	10	0	3	0	9	6	0	4	1	0	7
11	210	1	1	1	1	1	1	1	1	1	1	1	1	1	1	1	1	1	1	1	1	1	1	1	1	1	1	1	1	1	1	1	1	1	1	12	14	5	9	1	5	2	13	5	0	1	4	8	9
11	211	0	0	0	0	0	0	0	0	0	0	0	0	0	0	0	0	0	0	0	0	0	0	0	0	0	0	0	0	0	0	0	0	0	0	1	0	0	0	0	0	0	0	0	0	0	0	0	0
11	212	1	1	1	1	1	1	1	1	1	1	1	1	1	1	1	1	1	1	1	1	1	1	1	1	1	1	1	1	1	1	1	1	1	1	14	15	10	10	3	4	0	13	10	0	4	5	4	8
11	213	0	1	0	0	0	0	0	0	0	1	0	1	1	1	0	0	0	1	0	1	1	1	1	1	1	1	1	1	0	1	1	0	1	1	9	10	6	4	0	6	0	9	10	0	1	3	4	13
11	214	1	0	1	0	1	1	1	0	1	1	0	1	1	0	0	1	0	0	1	0	0	1	0	0	0	1	0	0	1	1	0	0	1	1	9	12	13	9	1	2	0	11	8	0	2	5	4	7
11	215	0	1	0	0	0	0	0	1	1	0	0	0	0	1	1	0	1	1	1	1	0	1	1	1	1	0	1	1	1	1	1	1	1	0	14	11	7	13	0	4	1	7	7	0	0	2	3	7
11	216	0	0	0	0	0	0	0	0	0	0	0	0	0	0	0	0	0	0	0	0	0	0	0	0	0	0	0	0	0	0	0	0	0	0	0	0	0	0	0	0	0	0	0	0	0	0	0	0
11	217	0	0	0	0	0	0	0	0	0	0	0	0	0	0	0	0	0	0	0	0	0	0	0	0	0	0	0	0	0	0	0	0	0	0	0	0	0	0	0	0	0	0	0	0	0	0	0	0
11	218	0	0	0	0	0	0	0	0	0	0	0	0	0	0	0	0	0	0	0	0	0	0	0	0	0	0	0	0	0	0	0	0	0	0	0	0	0	0	0	0	0	0	0	0	1	0	0	0
11	219	0	0	0	0	0	0	0	0	0	0	0	0	0	0	0	0	0	0	0	0	0	0	0	0	0	0	0	0	0	0	0	0	0	0	0	0	0	0	0	0	0	0	0	0	0	0	0	0
11	220	0	1	0	0	0	0	1	0	0	0	0	0	0	0	1	1	0	0	1	1	1	1	1	1	1	1	1	1	1	1	1	0	1	0	18	12	10	7	1	4	3	12	8	0	6	6	8	9
11	221	0	0	0	0	0	0	0	0	0	0	0	0	0	0	0	0	0	0	0	0	0	0	0	0	0	0	0	0	0	0	0	0	0	0	0	0	0	0	0	0	0	0	0	0	0	0	0	0
11	222	1	0	1	1	1	0	0	1	1	0	1	0	1	1	0	0	1	1	0	1	1	0	0	1	1	0	0	1	1	0	0	0	1	0	13	13	10	8	0	3	1	10	6	0	5	3	6	8
11	223	0	1	0	0	0	0	0	0	0	0	0	1	1	1	0	0	0	0	1	1	0	1	1	0	1	0	0	1	1	1	0	0	1	1	12	13	5	9	1	4	0	10	4	0	2	3	2	7
11	224	1	0	1	1	1	1	1	1	1	1	1	1	1	1	1	0	1	1	0	1	1	0	1	0	0	0	0	0	0	0	0	0	0	0	12	13	7	10	1	5	1	11	10	0	4	4	8	8
11	225	1	1	1	1	1	1	1	1	1	1	1	1	1	1	1	1	1	1	1	1	1	1	1	1	1	1	1	1	1	1	1	1	1	1	14	9	6	6	3	3	0	9	7	0	2	3	7	8
11	226	1	0	0	1	0	0	0	1	0	1	1	1	1	1	0	1	1	1	1	0	0	1	0	0	0	1	0	1	0	0	0	0	0	0	12	11	4	7	0	4	2	10	7	0	4	2	6	9
11	227	0	0	0	0	0	0	0	0	0	0	0	0	0	0	0	0	0	0	0	0	0	0	0	0	0	0	0	0	0	0	0	0	0	0	0	0	0	0	0	0	0	0	0	0	0	0	0	0
11	228	0	0	0	0	0	0	0	0	0	0	0	0	0	0	0	0	0	0	0	0	0	0	0	0	0	0	0	0	0	0	0	0	0	0	0	0	0	0	0	0	0	0	0	0	0	0	0	0
11	229	0	1	0	0	0	0	0	0	0	0	0	0	0	0	0	1	0	0	0	0	1	0	0	1	0	1	1	0	1	1	1	0	1	1	15	14	6	10	3	6	1	11	7	0	2	4	5	9
11	230	0	0	0	0	0	0	0	0	0	0	0	0	0	0	0	0	0	0	0	0	0	0	0	0	0	0	0	0	0	0	0	0	0	0	0	0	0	0	0	0	0	0	0	0	1	0	0	0
11	231	0	0	0	0	0	0	0	0	0	0	0	0	0	0	0	0	0	0	0	0	0	0	0	0	0	0	0	0	0	0	0	0	0	0	0	0	0	0	0	0	0	0	0	0	0	0	0	0
11	232	1	1	1	1	1	1	1	1	1	1	1	1	1	1	1	1	1	1	1	1	1	1	1	1	1	1	1	1	1	1	1	1	1	1	13	9	9	9	1	4	0	11	8	0	3	6	7	7
11	233	1	1	1	1	1	1	1	1	1	1	1	1	1	1	1	1	1	1	1	1	1	1	1	1	1	1	1	1	1	1	1	1	1	1	11	10	8	8	0	3	1	10	6	0	4	4	8	8
11	234	0	0	0	0	0	0	0	0	0	0	0	0	0	0	0	0	0	0	0	0	0	0	0	0	0	0	0	0	0	0	0	0	0	0	0	0	0	0	0	0	0	0	0	0	0	0	0	0
11	235	0	0	0	0	0	0	0	0	0	0	0	0	0	0	0	0	0	0	0	0	0	0	0	0	0	0	0	0	0	0	0	0	0	0	0	0	0	0	0	0	0	0	0	0	0	0	0	0
11	236	1	0	1	1	0	1	0	1	1	1	1	1	1	0	1	1	1	1	0	0	0	0	1	0	0	0	0	1	0	1	1	0	1	0	13	14	15	8	1	2	1	11	11	0	5	7	6	7
11	237	1	1	1	1	1	1	1	1	1	1	1	1	1	1	1	1	1	1	1	1	1	1	1	1	1	1	1	1	1	1	1	1	1	1	14	7	6	10	1	3	1	10	6	0	6	5	8	5
11	238	1	1	1	1	1	1	1	1	1	1	1	1	1	1	1	1	1	1	1	1	1	1	1	1	1	1	1	1	1	1	1	1	1	1	14	11	8	7	2	3	2	9	6	0	5	7	6	10
11	239	0	1	1	0	0	0	0	0	0	0	1	0	0	0	0	0	1	0	1	1	1	1	1	1	0	0	0	0	0	1	1	1	1	0	14	12	8	11	0	2	1	12	5	0	3	1	6	8
11	240	0	0	0	0	0	0	0	0	0	0	0	0	0	0	0	0	0	0	0	0	0	0	0	0	0	0	0	0	0	0	0	0	0	0	0	0	0	0	0	0	0	0	0	0	0	0	0	0
11	241	1	1	1	1	1	1	1	1	1	1	1	1	1	1	1	1	1	1	1	1	1	1	1	1	1	1	1	1	1	1	1	1	1	1	14	12	8	9	1	4	1	11	10	0	5	6	11	11
11	242	1	1	1	1	1	1	1	1	1	1	1	1	1	1	1	1	1	1	1	1	1	1	1	1	1	1	1	1	1	1	1	1	1	1	13	12	10	7	1	2	2	9	7	0	5	3	10	8
11	243	0	1	0	0	1	0	0	0	0	1	0	0	0	0	1	1	0	1	0	1	1	1	0	1	1	1	1	1	1	1	1	1	1	1	12	14	8	6	0	2	1	10	8	0	3	5	9	8
11	244	1	1	1	1	1	1	1	1	1	1	1	1	1	1	1	1	1	1	1	1	1	1	1	1	1	1	1	1	1	1	1	1	1	1	12	10	9	12	0	4	1	11	5	0	4	2	9	8
11	245	0	0	0	0	0	0	0	0	0	0	0	0	0	0	0	0	0	0	0	0	0	0	0	0	0	0	0	0	0	0	0	0	0	0	0	0	0	0	0	0	0	0	0	0	0	0	0	0
11	246	1	1	1	1	1	1	1	1	1	1	1	1	1	1	1	1	1	1	1	1	1	1	1	1	1	1	1	1	1	1	1	1	1	1	11	10	10	8	0	4	1	15	9	0	4	7	8	9
11	247	1	1	1	1	1	1	1	1	1	1	1	1	1	1	1	1	1	1	1	1	1	1	1	1	1	1	1	1	1	1	1	1	1	1	10	12	9	9	0	3	3	11	8	0	3	4	10	11
11	248	1	0	1	0	0	1	1	1	1	1	1	1	1	1	1	1	0	1	0	0	0	0	1	0	0	1	0	0	0	0	0	1	0	0	8	9	4	7	1	5	0	8	8	0	2	3	5	6
11	249	0	1	1	0	0	0	0	1	1	0	0	0	1	1	0	1	0	0	1	1	1	1	1	1	1	1	1	0	1	0	1	1	1	0	10	12	4	5	0	4	0	10	9	0	4	2	5	8
11	250	0	0	0	0	0	0	0	0	0	0	0	0	0	0	0	0	0	0	0	0	0	0	0	0	0	0	0	0	0	0	0	0	0	0	0	0	0	0	0	0	0	0	0	0	0	0	0	0
11	251	0	0	0	0	0	0	0	0	0	0	0	0	0	0	0	0	0	0	0	0	0	0	0	0	0	0	0	0	0	0	0	0	0	0	0	0	0	0	0	0	0	0	0	0	0	0	0	0
11	252	1	1	1	1	1	1	1	1	1	1	1	1	1	1	1	1	1	1	1	1	1	1	1	1	1	1	1	1	1	1	1	1	1	1	14	17	6	13	2	7	1	10	12	0	1	6	11	12
11	253	0	1	1	0	0	0	0	0	1	0	0	0	1	0	0	1	0	1	1	1	1	1	0	1	1	1	0	1	1	0	1	1	1	1	7	12	4	6	0	4	1	11	7	0	0	2	3	8
11	254	1	1	1	1	1	1	1	1	1	1	1	1	1	1	1	1	1	1	1	1	1	1	1	1	1	1	1	1	1	1	1	1	1	1	10	11	5	4	0	1	1	9	5	0	5	5	7	7
11	255	1	1	1	1	1	1	1	1	1	1	1	1	1	1	1	1	1	1	1	1	1	1	1	1	1	1	1	1	1	1	1	1	1	1	10	7	8	8	1	4	1	6	6	0	5	3	8	6
11	256	1	0	1	0	1	1	1	0	1	1	1	1	0	0	1	0	1	1	0	0	0	1	0	1	0	0	1	1	0	0	0	0	0	0	11	12	9	6	0	4	2	8	5	0	2	3	5	8
21	1	0	0	0	0	0	0	0	0	0	0	0	0	0	0	0	0	0	0	0	0	0	0	0	0	0	0	0	0	0	0	0	0	0	0	0	0	0	0	0	0	0	0	0	0	0	0	0	0
21	2	0	0	0	0	0	0	0	0	0	0	0	0	0	0	0	0	0	0	0	0	0	0	0	0	0	0	0	0	0	0	0	0	0	0	0	0	0	0	0	0	0	0	0	0	0	0	0	0
21	3	1	1	1	1	1	1	1	1	1	1	1	1	1	1	1	1	1	1	1	1	1	1	1	1	1	1	1	1	1	1	1	1	1	1	11	10	6	12	4	6	1	8	8	0	3	5	9	12
21	4	0	1	0	0	0	1	1	0	0	0	0	1	1	1	0	0	0	0	0	1	1	1	1	0	1	1	1	1	1	1	1	1	1	0	1	2	1	1	0	0	0	2	4	0	0	0	3	2
21	5	1	1	1	1	1	1	1	1	1	1	1	1	1	1	1	1	1	1	1	1	1	1	1	1	1	1	1	1	1	1	1	1	1	1	9	5	0	4	0	3	2	6	2	0	0	1	5	9
21	6	1	0	1	0	0	1	1	1	1	0	1	0	1	1	1	1	0	1	0	0	1	0	0	1	1	1	0	0	0	0	0	0	0	0	9	10	6	9	0	3	3	8	6	0	0	3	8	6
21	7	0	0	0	0	0	0	0	0	0	0	0	0	0	0	0	0	0	0	0	0	0	0	0	0	0	0	0	0	0	0	0	0	0	0	0	0	0	0	0	0	0	0	0	0	0	0	0	0
21	8	1	1	1	1	1	1	1	1	1	1	1	1	1	1	1	1	1	1	1	1	1	1	1	1	1	1	1	1	1	1	1	1	1	1	9	12	8	9	0	4	3	10	7	0	1	5	7	11
21	9	0	1	1	0	0	0	0	0	0	0	0	0	1	1	0	1	0	0	1	0	1	1	1	1	1	1	1	1	1	1	1	1	1	1	13	9	9	8	0	3	1	8	5	0	3	1	6	11
21	10	1	1	1	1	1	1	1	1	1	1	1	1	1	1	1	1	1	1	1	1	1	1	1	1	1	1	1	1	1	1	1	1	1	1	14	13	8	11	0	4	2	12	10	0	5	2	8	13
21	11	0	1	0	0	0	0	0	0	0	0	1	0	0	0	0	0	1	0	0	0	1	1	0	1	1	0	1	1	1	1	1	0	0	0	8	11	7	6	1	5	2	10	8	0	2	5	2	9
21	12	0	1	0	0	0	1	1	0	0	0	0	1	0	0	0	0	1	0	0	1	1	0	1	1	1	1	1	1	1	1	0	1	1	1	12	11	8	6	0	3	0	13	7	0	3	6	4	9
21	13	1	0	1	1	1	0	1	0	1	1	1	0	1	0	0	1	1	0	0	1	1	0	0	0	1	1	0	0	0	0	1	0	0	0	13	9	9	8	3	6	1	12	11	0	3	3	7	10
21	14	1	0	1	0	1	1	1	0	1	1	0	1	1	0	1	1	1	1	0	0	0	0	0	1	0	0	0	1	0	0	0	1	1	0	13	12	6	9	0	4	0	13	8	0	6	5	7	9
21	15	0	1	1	0	0	0	0	0	1	0	0	0	1	0	1	0	0	0	1	1	1	0	1	1	1	0	1	0	1	1	0	0	1	0	10	14	11	5	0	4	0	10	10	0	2	5	6	11
21	16	0	0	0	0	0	0	0	0	0	0	0	0	0	0	0	0	0	0	0	0	0	0	0	0	0	0	0	0	0	0	0	0	0	0	0	0	0	0	0	0	0	0	0	0	0	0	0	0
21	17	1	1	1	1	1	1	1	1	1	1	1	1	1	1	1	1	1	1	1	1	1	1	1	1	1	1	1	1	1	1	1	1	1	1	14	6	8	11	4	6	4	10	12	0	5	5	6	11
21	18	1	1	1	1	1	1	1	1	1	1	1	1	1	1	1	1	1	1	1	1	1	1	1	1	1	1	1	1	1	1	1	1	1	1	9	12	8	5	0	2	1	11	7	0	1	3	5	4
21	19	0	0	0	0	0	0	0	0	0	0	0	0	0	0	0	0	0	0	0	0	0	0	0	0	0	0	0	0	0	0	0	0	0	0	0	0	0	0	0	0	0	0	0	0	0	0	0	0
21	20	1	0	0	1	1	1	1	1	0	1	0	1	0	0	1	1	1	0	0	1	0	0	0	0	0	1	1	1	1	0	1	0	0	0	12	11	11	6	1	4	1	9	7	0	2	6	10	11
21	21	1	1	1	1	1	1	1	1	1	1	1	1	1	1	1	1	1	1	1	1	1	1	1	1	1	1	1	1	1	1	1	1	1	1	13	12	3	10	3	4	1	13	13	0	5	6	7	10
21	22	0	0	0	0	0	0	0	0	0	0	0	0	0	0	0	0	0	0	0	0	0	0	0	0	0	0	0	0	0	0	0	0	0	0	0	0	0	0	0	0	0	0	0	0	0	0	0	0
21	23	1	0	1	1	1	0	1	1	1	1	0	1	1	1	1	1	1	1	0	1	0	0	0	0	0	0	0	0	0	0	1	1	0	0	12	9	13	13	1	3	1	7	10	0	6	6	3	11
21	24	0	0	0	0	0	0	0	0	0	0	0	0	0	0	0	0	0	0	0	0	0	0	0	0	0	0	0	0	0	0	0	0	0	0	0	0	0	0	0	0	0	0	0	0	0	0	0	0
21	25	0	1	0	1	0	0	1	0	0	1	0	1	0	0	1	0	0	0	1	1	1	1	1	0	1	1	1	1	1	1	1	0	1	0	15	12	11	9	2	3	2	13	8	0	3	6	9	9
21	26	1	1	1	1	1	1	1	1	1	1	1	1	1	1	1	1	1	1	1	1	1	1	1	1	1	1	1	1	1	1	1	1	1	1	15	10	11	10	2	4	2	13	9	0	3	5	9	10
21	27	0	0	0	0	0	0	0	0	0	0	0	0	0	0	0	0	0	0	0	0	0	0	0	0	0	0	0	0	0	0	0	0	0	0	0	0	0	0	0	0	0	0	0	0	0	0	0	0
21	28	1	0	1	1	0	0	0	0	1	1	1	1	1	0	1	1	0	1	0	0	0	0	0	0	1	0	0	1	0	1	0	0	0	0	11	12	6	9	1	6	2	10	7	0	3	6	7	9
21	29	0	0	0	0	0	0	0	0	0	0	0	0	0	0	0	0	0	0	0	0	0	0	0	0	0	0	0	0	0	0	0	0	0	0	0	0	0	0	0	0	0	0	0	0	0	0	0	0
21	30	1	1	1	1	1	1	1	1	1	1	1	1	1	1	1	1	1	1	1	1	1	1	1	1	1	1	1	1	1	1	1	1	1	1	15	10	8	11	3	4	1	11	10	0	7	5	9	9
21	31	0	1	0	1	0	0	1	0	1	1	0	0	0	0	0	0	0	0	1	0	1	1	0	1	0	0	1	1	1	1	1	1	0	1	12	13	9	5	0	4	0	9	4	0	2	2	4	7
21	32	1	0	1	1	1	1	1	0	1	1	1	1	1	1	0	1	1	1	0	0	1	0	1	0	0	0	0	0	1	1	1	0	0	0	11	11	6	8	1	4	2	9	10	0	2	3	8	8
21	33	1	1	1	1	1	1	1	1	1	1	1	1	1	1	1	1	1	1	1	1	1	1	1	1	1	1	1	1	1	1	1	1	1	1	11	10	9	7	1	5	2	13	7	0	5	5	7	7
21	34	1	1	1	1	1	1	1	1	1	1	1	1	1	1	1	1	1	1	1	1	1	1	1	1	1	1	1	1	1	1	1	1	1	1	13	13	7	9	1	6	0	7	6	0	2	9	7	10
21	35	1	1	1	1	1	1	1	1	1	1	1	1	1	1	1	1	1	1	1	1	1	1	1	1	1	1	1	1	1	1	1	1	1	1	14	11	7	10	2	1	2	7	5	0	4	4	6	9
21	36	0	1	0	0	0	0	0	0	0	0	0	0	1	0	0	1	0	0	1	0	1	1	1	1	0	0	1	1	0	1	1	1	1	0	9	10	4	4	1	4	2	9	6	0	2	6	6	11
21	37	0	1	0	0	0	0	1	0	1	0	1	1	0	0	1	0	0	0	1	1	1	0	1	1	0	1	0	1	0	0	1	1	0	0	11	14	6	7	1	3	2	9	7	0	2	5	9	7
21	38	1	1	1	1	1	1	1	1	1	1	1	1	1	1	1	1	1	1	1	1	1	1	1	1	1	1	1	1	1	1	1	1	1	1	13	9	11	11	2	5	1	14	11	0	6	2	9	7
21	39	0	1	1	0	1	1	0	0	0	1	1	1	1	0	1	0	1	0	1	1	1	1	1	0	1	1	1	1	1	0	1	1	1	1	13	15	10	8	1	4	1	8	10	0	3	7	6	10
21	40	0	1	1	0	0	0	0	1	0	0	1	0	0	1	0	0	0	0	0	1	1	0	1	1	1	1	0	0	1	1	1	1	1	0	15	11	7	7	0	5	0	6	8	0	4	3	3	10
21	41	1	1	1	1	1	1	1	1	1	1	1	1	1	1	1	1	1	1	1	1	1	1	1	1	1	1	1	1	1	1	1	1	1	1	14	10	7	7	2	4	3	15	11	0	3	4	6	12
21	42	0	0	0	0	0	0	0	0	0	0	0	0	0	0	0	0	0	0	0	0	0	0	0	0	0	0	0	0	0	0	0	0	0	0	0	0	0	0	0	0	0	0	0	0	0	0	0	0
21	43	1	1	1	1	1	1	1	1	1	1	1	1	1	1	1	1	1	1	1	1	1	1	1	1	1	1	1	1	1	1	1	1	1	1	14	10	9	7	0	4	1	10	6	0	3	2	9	11
21	44	0	0	0	0	0	0	0	0	0	0	0	0	0	0	0	0	0	0	0	0	0	0	0	0	0	0	0	0	0	0	0	0	0	0	0	0	0	0	0	0	0	0	0	0	0	0	0	0
21	45	0	0	0	0	0	0	0	0	0	0	0	0	0	0	0	0	0	0	0	0	0	0	0	0	0	0	0	0	0	0	0	0	0	0	0	0	0	0	0	0	0	0	0	0	0	0	0	0
21	46	1	0	0	1	1	0	1	1	0	1	1	1	1	1	1	1	1	1	1	0	0	0	0	1	0	0	1	1	0	0	0	0	0	0	14	11	10	10	2	5	0	10	10	0	7	6	6	13
21	47	0	1	0	0	0	1	0	0	0	1	1	1	0	0	0	0	0	0	1	1	0	0	0	1	1	0	1	1	0	1	1	0	0	1	12	10	8	4	1	3	1	12	10	0	1	5	3	8
21	48	1	1	1	1	1	1	1	1	1	1	1	1	1	1	1	1	1	1	1	1	1	1	1	1	1	1	1	1	1	1	1	1	1	1	14	12	10	11	0	3	3	16	9	0	5	3	8	11
21	49	0	1	0	0	0	1	0	0	1	0	0	0	0	1	1	0	1	0	1	1	0	1	1	1	0	1	1	0	0	1	0	1	1	1	11	12	5	9	1	5	2	7	7	0	2	2	7	5
21	50	1	1	1	1	1	1	1	1	1	1	1	1	1	1	1	1	1	1	1	1	1	1	1	1	1	1	1	1	1	1	1	1	1	1	10	11	7	10	0	3	2	7	8	0	6	4	8	9
21	51	0	1	0	1	0	0	0	1	0	1	0	0	0	0	0	0	0	0	1	1	0	1	1	0	0	0	1	0	1	1	1	1	1	1	8	9	9	4	0	3	2	8	7	0	3	7	8	11
21	52	0	0	0	0	0	0	0	0	0	0	0	0	0	0	0	0	0	0	0	0	0	0	0	0	0	0	0	0	0	0	0	0	0	0	0	0	0	0	0	0	0	0	0	0	0	0	0	0
21	53	1	0	0	0	1	1	1	0	1	1	1	1	1	0	0	1	1	0	0	0	0	0	0	0	0	1	0	0	1	0	0	0	0	0	14	12	10	6	0	4	2	11	7	0	4	6	7	9
21	54	0	0	0	0	0	0	0	0	0	0	0	0	0	0	0	0	0	0	0	0	0	0	0	0	0	0	0	0	0	0	0	0	0	0	0	0	0	0	0	0	0	0	0	0	0	0	0	0
21	55	0	0	0	0	0	0	0	0	0	0	0	0	0	0	0	0	0	0	0	0	0	0	0	0	0	0	0	0	0	0	0	0	0	0	0	0	0	0	0	0	0	0	0	0	0	0	0	0
21	56	1	1	1	1	1	1	1	1	1	1	1	1	1	1	1	1	1	1	1	1	1	1	1	1	1	1	1	1	1	1	1	1	1	1	15	13	7	8	1	5	0	11	10	0	3	6	10	13
21	57	0	0	0	0	0	0	0	0	0	0	0	0	0	0	0	0	0	0	0	0	0	0	0	0	0	0	0	0	0	0	0	0	0	0	0	0	0	0	0	0	0	0	0	0	0	0	0	0
21	58	1	1	1	1	1	1	1	1	1	1	1	1	1	1	1	1	1	1	1	1	1	1	1	1	1	1	1	1	1	1	1	1	1	1	12	11	6	9	1	2	1	14	8	0	4	6	11	11
21	59	0	0	0	0	0	0	0	0	0	0	0	0	0	0	0	0	0	0	0	0	0	0	0	0	0	0	0	0	0	0	0	0	0	0	0	0	0	0	0	0	0	0	0	0	0	0	0	0
21	60	0	0	0	0	0	0	0	0	0	0	0	0	0	0	0	0	0	0	0	0	0	0	0	0	0	0	0	0	0	0	0	0	0	0	0	0	0	0	0	0	0	0	0	0	0	0	0	0
21	61	0	1	0	0	1	0	0	0	1	0	0	0	0	0	1	0	1	0	0	0	1	0	1	1	1	1	1	0	1	1	1	1	0	1	15	11	12	5	0	2	3	10	8	0	5	7	7	10
21	62	1	0	0	0	1	1	1	1	1	0	0	1	1	1	0	0	1	0	1	1	1	0	0	0	0	0	1	0	0	0	1	0	0	1	14	9	3	5	0	2	0	8	3	0	3	5	5	8
21	63	0	0	0	0	0	0	0	0	0	0	0	0	0	0	0	0	0	0	0	0	0	0	0	0	0	0	0	0	0	0	0	0	0	0	0	0	0	0	0	0	0	0	0	0	0	0	0	0
21	64	1	1	1	1	1	1	1	1	1	1	1	1	1	1	1	1	1	1	1	1	1	1	1	1	1	1	1	1	1	1	1	1	1	1	12	13	11	13	2	6	2	12	8	0	3	4	12	14
21	65	0	0	0	0	0	0	0	0	0	0	0	0	0	0	0	0	0	0	0	0	0	0	0	0	0	0	0	0	0	0	0	0	0	0	0	0	0	0	0	0	0	0	0	0	0	0	0	0
21	66	1	0	1	1	1	1	1	0	1	1	0	1	1	1	1	1	1	0	0	0	0	0	0	1	0	0	1	0	1	0	0	1	0	0	12	12	5	6	0	2	2	14	7	0	5	5	8	12
21	67	0	0	0	0	0	0	0	0	0	0	0	0	0	0	0	0	0	0	0	0	0	0	0	0	0	0	0	0	0	0	0	0	0	0	0	0	0	0	0	0	0	0	0	0	0	0	0	0
21	68	1	0	0	1	0	1	0	1	0	0	0	1	0	1	1	1	1	1	1	0	0	0	0	0	0	1	0	1	0	0	0	0	1	0	12	11	3	9	1	3	2	12	6	0	2	1	6	8
21	69	0	0	0	0	0	0	0	0	0	0	0	0	0	0	0	0	0	0	0	0	0	0	0	0	0	0	0	0	0	0	0	0	0	0	0	0	0	0	0	0	0	0	0	0	0	0	0	0
21	70	0	0	0	0	0	0	0	0	0	0	0	0	0	0	0	0	0	0	0	0	0	0	0	0	0	0	0	0	0	0	0	0	0	0	0	0	0	0	0	0	0	0	0	0	0	0	0	0
21	71	0	0	0	0	0	0	0	0	0	0	0	0	0	0	0	0	0	0	0	0	0	0	0	0	0	0	0	0	0	0	0	0	0	0	0	0	0	0	0	0	0	0	0	0	0	0	0	0
21	72	0	1	0	0	0	0	0	1	0	0	0	0	1	0	0	0	0	1	1	0	1	1	1	1	1	1	1	1	1	1	1	0	1	0	13	15	9	10	0	6	0	10	8	0	6	6	7	11
21	73	0	0	0	0	0	0	0	0	0	0	0	0	0	0	0	0	0	0	0	0	0	0	0	0	0	0	0	0	0	0	0	0	0	0	1	1	0	0	0	0	0	0	0	0	0	0	0	0
21	74	0	1	0	0	0	1	0	0	1	0	0	1	0	0	0	0	0	0	1	1	1	1	1	1	1	1	1	0	1	1	0	1	1	1	13	12	5	8	1	3	2	10	8	0	4	5	7	14
21	75	0	1	1	0	0	0	0	0	0	0	0	0	0	0	0	0	0	0	1	1	1	1	0	0	1	1	0	1	1	1	1	1	1	1	13	11	8	10	1	3	1	9	6	0	4	3	4	10
21	76	1	1	1	1	1	1	1	1	1	1	1	1	1	1	1	1	1	1	1	1	1	1	1	1	1	1	1	1	1	1	1	1	1	1	10	12	6	13	2	4	2	11	10	0	5	3	10	9
21	77	0	1	1	0	0	0	0	0	1	0	0	0	0	0	0	0	1	0	1	0	1	1	0	1	1	1	1	1	0	1	1	1	0	1	8	10	5	6	2	3	2	9	8	0	7	6	6	9
21	78	1	1	1	1	1	1	1	1	1	1	1	1	1	1	1	1	1	1	1	1	1	1	1	1	1	1	1	1	1	1	1	1	1	1	12	9	9	7	0	2	1	5	10	0	0	3	8	8
21	79	1	1	1	1	1	1	1	1	1	1	1	1	1	1	1	1	1	1	1	1	1	1	1	1	1	1	1	1	1	1	1	1	1	1	15	12	11	10	3	4	3	10	7	0	4	3	7	8
21	80	1	0	0	1	1	1	1	1	1	1	1	1	1	1	0	1	0	1	0	0	1	0	1	0	0	0	1	0	1	0	0	0	0	0	12	12	7	6	0	1	2	10	7	0	3	5	6	11
21	81	0	0	0	0	0	0	0	0	0	0	0	0	0	0	0	0	0	0	0	0	0	0	0	0	0	0	0	0	0	0	0	0	0	0	0	0	0	0	0	0	0	0	0	0	0	0	0	0
21	82	0	1	1	0	1	0	0	0	0	1	0	0	0	1	0	0	0	0	1	1	1	1	1	1	1	0	1	1	0	1	0	1	1	1	14	9	10	9	1	6	0	9	10	0	4	5	8	11
21	83	0	1	0	0	0	0	1	0	0	0	0	0	1	0	0	0	1	1	1	1	1	1	1	1	1	1	1	1	1	1	1	1	1	0	8	7	7	7	0	2	2	9	7	0	3	4	5	8
21	84	1	1	1	1	1	1	1	1	1	1	1	1	1	1	1	1	1	1	1	1	1	1	1	1	1	1	1	1	1	1	1	1	1	1	13	8	7	9	1	3	1	12	6	0	5	3	9	10
21	85	1	0	1	1	0	1	1	1	1	1	1	1	1	0	1	1	1	0	0	0	1	1	1	1	1	0	0	0	0	0	1	0	1	0	10	9	8	10	2	3	1	9	9	0	4	2	6	8
21	86	0	0	0	0	0	0	0	0	0	0	0	0	0	0	0	0	0	0	0	0	0	0	0	0	0	0	0	0	0	0	0	0	0	0	0	0	0	0	0	0	0	0	0	0	1	0	0	0
21	87	0	0	0	0	0	0	0	0	0	0	0	0	0	0	0	0	0	0	0	0	0	0	0	0	0	0	0	0	0	0	0	0	0	0	0	0	0	0	0	0	0	0	0	0	0	0	0	0
21	88	1	1	1	1	1	1	1	1	1	1	1	1	1	1	1	1	1	1	1	1	1	1	1	1	1	1	1	1	1	1	1	1	1	1	15	9	9	9	1	5	1	11	8	0	6	5	5	10
21	89	0	0	0	0	0	0	0	0	0	0	0	0	0	0	0	0	0	0	0	0	0	0	0	0	0	0	0	0	0	0	0	0	0	0	0	0	0	0	0	0	0	0	0	0	0	0	0	0
21	90	0	1	1	1	0	0	0	0	0	1	0	0	0	0	0	0	0	0	1	1	0	0	1	1	1	1	1	1	1	1	1	1	1	0	11	11	5	6	1	4	4	8	8	0	3	6	7	7
21	91	1	0	0	1	1	1	1	1	1	1	1	0	1	1	1	1	1	1	1	0	1	0	1	0	0	0	0	1	1	0	0	0	0	0	12	12	9	8	1	3	0	11	8	0	1	0	5	9
21	92	0	0	0	0	0	0	0	0	0	0	0	0	0	0	0	0	0	0	0	0	0	0	0	0	0	0	0	0	0	0	0	0	0	0	0	0	0	0	0	0	0	0	0	0	0	0	0	0
21	93	1	0	1	1	1	1	1	1	1	0	0	0	1	0	1	1	1	1	0	1	1	0	0	1	0	0	0	1	0	0	0	0	0	0	15	12	9	12	3	3	2	9	10	0	5	5	9	11
21	94	0	1	0	1	0	0	0	0	0	1	1	0	0	0	0	0	0	0	1	0	1	1	1	1	1	1	1	1	1	1	0	1	0	0	7	12	4	6	0	3	0	9	6	0	3	5	3	4
21	95	1	0	1	1	0	1	1	1	1	1	0	1	1	1	0	1	1	1	0	1	0	0	0	0	0	0	1	0	1	1	0	1	0	0	9	10	7	10	0	2	0	11	7	0	3	5	7	9
21	96	1	0	0	1	1	1	1	1	1	1	0	1	1	1	0	0	1	1	1	0	0	0	1	0	0	1	1	0	0	0	1	0	0	0	11	12	7	9	1	3	1	8	10	0	3	6	4	10
21	97	0	1	1	1	0	0	0	1	0	1	0	0	0	0	0	0	0	0	0	1	1	0	1	1	1	1	0	1	1	1	1	1	1	1	15	9	6	8	0	3	1	4	7	0	3	6	5	12
21	98	1	1	1	1	1	1	1	1	1	1	1	1	1	1	1	1	1	1	1	1	1	1	1	1	1	1	1	1	1	1	1	1	1	1	11	11	6	10	1	3	2	9	8	0	2	4	9	11
21	99	1	0	0	0	1	1	1	1	1	1	1	0	1	1	1	1	1	1	0	0	0	0	1	0	1	0	1	0	0	0	1	0	0	0	11	9	10	8	0	3	0	10	7	0	3	7	6	8
21	100	0	1	1	0	0	0	0	0	0	1	0	1	0	0	0	0	1	1	1	1	1	1	0	1	1	1	1	1	1	1	0	0	1	0	13	12	8	10	2	4	0	8	7	0	2	1	7	10
21	101	0	1	0	0	0	0	1	1	0	1	1	0	0	0	1	0	0	0	1	1	1	1	1	0	0	1	1	1	1	1	1	1	1	1	14	11	10	10	0	2	1	8	8	0	1	3	5	9
21	102	0	1	0	1	0	0	0	0	0	0	1	0	0	0	0	0	0	0	1	1	0	1	1	1	1	0	0	1	1	0	1	1	1	1	12	14	12	5	1	4	2	13	10	0	1	2	3	9
21	103	0	0	0	0	0	0	0	0	0	0	0	0	0	0	0	0	0	0	0	0	0	0	0	0	0	0	0	0	0	0	0	0	0	0	0	0	0	0	0	0	0	0	0	0	0	0	0	0
21	104	1	0	0	0	1	1	0	1	1	1	0	1	1	0	1	1	1	1	1	0	0	0	0	1	0	0	0	1	0	0	0	0	0	0	10	9	9	5	1	5	3	14	5	0	3	3	10	14
21	105	0	1	0	0	0	0	0	0	0	1	0	0	0	1	0	0	1	0	1	1	1	1	1	1	1	1	1	1	1	0	0	1	1	1	10	12	4	7	0	5	2	7	6	0	3	3	6	6
21	106	0	0	0	0	0	0	0	0	0	0	0	0	0	0	0	0	0	0	0	0	0	0	0	0	0	0	0	0	0	0	0	0	0	0	0	0	0	0	0	0	0	0	0	0	0	0	0	0
21	107	0	0	0	0	0	0	0	0	0	0	0	0	0	0	0	0	0	0	0	0	0	0	0	0	0	0	0	0	0	0	0	0	0	0	0	0	0	0	0	0	0	0	0	0	0	0	0	0
21	108	1	1	1	1	1	1	1	1	1	1	1	1	1	1	1	1	1	1	1	1	1	1	1	1	1	1	1	1	1	1	1	1	1	1	15	12	9	10	1	5	4	9	12	0	5	4	12	12
21	109	0	0	0	0	0	0	0	0	0	0	0	0	0	0	0	0	0	0	0	0	0	0	0	0	0	0	0	0	0	0	0	0	0	0	1	0	0	0	0	0	0	0	0	0	0	0	0	0
21	110	0	0	0	0	0	0	0	0	0	0	0	0	0	0	0	0	0	0	0	0	0	0	0	0	0	0	0	0	0	0	0	0	0	0	0	0	0	0	0	0	0	0	0	0	0	0	0	0
21	111	0	0	0	0	0	0	0	0	0	0	0	0	0	0	0	0	0	0	0	0	0	0	0	0	0	0	0	0	0	0	0	0	0	0	0	0	0	0	0	0	0	0	0	0	0	0	0	0
21	112	0	1	0	0	1	0	0	1	0	0	1	0	0	0	0	0	1	0	1	1	1	0	0	1	0	0	1	1	0	0	1	1	1	0	14	16	9	8	0	5	0	12	11	0	7	4	5	15
21	113	1	1	1	1	1	1	1	1	1	1	1	1	1	1	1	1	1	1	1	1	1	1	1	1	1	1	1	1	1	1	1	1	1	1	13	12	9	10	0	2	1	9	6	0	2	4	8	11
21	114	0	1	1	0	0	0	1	0	0	1	0	0	0	0	0	1	0	0	0	0	1	0	1	1	1	1	1	1	1	0	1	1	0	1	5	11	8	4	1	2	0	7	9	0	3	6	8	7
21	115	0	1	0	0	0	0	0	0	0	0	0	0	1	0	0	0	0	0	1	1	1	0	0	1	1	1	0	1	1	1	0	1	0	1	7	9	6	9	0	4	2	9	6	0	2	2	5	8
21	116	1	1	1	1	1	1	1	1	1	1	1	1	1	1	1	1	1	1	1	1	1	1	1	1	1	1	1	1	1	1	1	1	1	1	13	13	6	9	1	3	2	7	8	0	3	3	4	9
21	117	1	0	0	1	0	1	1	0	1	1	0	1	0	1	1	0	1	1	1	1	1	1	1	0	0	1	0	0	0	0	0	0	0	0	11	9	7	5	0	2	2	11	5	0	0	3	4	7
21	118	1	1	1	1	1	1	1	1	1	1	1	1	1	1	1	1	1	1	1	1	1	1	1	1	1	1	1	1	1	1	1	1	1	1	11	12	4	10	2	4	1	10	8	0	1	5	7	11
21	119	0	0	0	0	0	0	0	0	0	0	0	0	0	0	0	0	0	0	0	0	0	0	0	0	0	0	0	0	0	0	0	0	0	0	0	0	0	0	0	0	0	0	0	0	0	0	0	0
21	120	0	1	0	1	0	0	0	1	1	0	0	0	0	0	0	0	0	0	1	0	1	1	1	1	1	1	1	1	1	1	1	1	1	1	12	12	5	9	1	4	1	8	7	0	3	5	6	7
21	121	0	0	0	0	0	0	0	0	0	0	0	0	0	0	0	0	0	0	0	0	0	0	0	0	0	0	0	0	0	0	0	0	0	0	0	0	0	0	0	0	0	0	0	0	0	0	0	0
21	122	0	0	0	0	0	0	0	0	0	0	0	0	0	0	0	0	0	0	0	0	0	0	0	0	0	0	0	0	0	0	0	0	0	0	0	0	0	0	0	0	0	0	0	0	0	0	0	0
21	123	0	1	0	1	0	0	0	0	0	0	0	0	0	1	0	0	0	0	1	1	1	0	1	1	1	0	1	1	1	0	1	0	1	0	12	11	7	7	0	6	1	14	4	0	6	4	8	10
21	124	0	1	0	0	0	1	0	0	0	0	0	0	0	0	0	1	0	0	1	1	1	0	0	0	1	0	1	1	0	0	0	0	0	1	8	11	7	5	2	3	1	9	6	0	0	1	4	9
21	125	0	1	0	0	0	0	1	0	0	0	0	0	0	1	0	1	0	0	1	0	0	1	1	1	1	1	1	0	1	1	0	0	0	1	11	8	5	6	0	4	2	10	8	0	5	5	8	9
21	126	0	1	0	0	1	0	0	0	1	1	0	0	0	1	1	0	0	0	1	1	0	1	1	0	1	1	0	1	1	1	1	1	0	1	16	12	8	7	1	6	3	8	8	0	3	6	6	10
21	127	1	1	1	1	1	1	1	1	1	1	1	1	1	1	1	1	1	1	1	1	1	1	1	1	1	1	1	1	1	1	1	1	1	1	10	11	5	10	2	4	1	10	7	0	6	3	6	11
21	128	0	0	0	0	0	0	0	0	0	0	0	0	0	0	0	0	0	0	0	0	0	0	0	0	0	0	0	0	0	0	0	0	0	0	0	0	0	0	0	0	0	0	0	0	0	0	0	0
21	129	1	1	1	1	1	1	1	1	1	1	1	1	1	1	1	1	1	1	1	1	1	1	1	1	1	1	1	1	1	1	1	1	1	1	13	12	9	12	2	4	2	9	8	0	6	6	9	7
21	130	0	1	0	0	0	0	0	0	0	1	1	0	0	1	0	0	0	0	1	1	1	1	1	1	0	1	0	0	1	0	1	1	1	1	12	11	3	10	0	2	0	9	5	0	2	5	5	13
21	131	0	0	0	0	0	0	0	0	0	0	0	0	0	0	0	0	0	0	0	0	0	0	0	0	0	0	0	0	0	0	0	0	0	0	0	0	0	0	0	0	0	0	0	0	0	0	0	0
21	132	1	0	1	0	1	1	1	1	0	1	1	1	1	0	1	0	1	1	0	0	0	0	0	0	1	0	0	0	0	0	1	1	1	1	13	13	10	10	3	4	3	8	10	0	5	4	9	12
21	133	0	0	0	0	0	0	0	0	0	0	0	0	0	0	0	0	0	0	0	0	0	0	0	0	0	0	0	0	0	0	0	0	0	0	0	0	0	0	0	0	0	0	0	0	0	0	0	0
21	134	1	0	1	1	1	1	0	1	1	1	1	0	1	0	0	1	1	1	0	0	0	0	0	1	1	0	0	1	0	1	1	0	0	0	13	10	8	9	1	5	1	11	9	0	6	5	4	11
21	135	0	1	0	1	0	0	0	1	0	1	0	0	1	0	0	0	0	0	1	1	1	0	1	1	1	0	1	0	0	1	0	1	1	1	10	10	7	4	0	4	0	8	7	0	1	4	7	11
21	136	1	1	1	1	1	1	1	1	1	1	1	1	1	1	1	1	1	1	1	1	1	1	1	1	1	1	1	1	1	1	1	1	1	1	12	13	10	7	0	4	0	9	6	0	4	6	2	8
21	137	1	0	0	1	0	1	0	1	0	1	1	1	1	0	0	1	0	1	1	1	0	0	0	0	0	0	0	1	1	0	1	0	0	0	9	9	5	3	0	3	0	10	6	0	0	4	2	5
21	138	1	0	1	1	1	1	1	1	0	1	0	1	0	1	1	1	1	1	0	0	1	0	0	0	0	0	0	1	1	0	0	0	0	1	8	12	6	9	0	2	2	11	7	0	2	4	5	10
21	139	1	0	0	1	1	1	0	1	1	1	0	1	1	1	1	1	1	1	0	0	1	0	0	0	0	0	0	0	0	0	1	0	0	1	13	11	6	9	0	2	0	7	9	0	3	2	5	8
21	140	0	0	0	0	0	0	0	0	0	0	0	0	0	0	0	0	0	0	0	0	0	0	0	0	0	0	0	0	0	0	0	0	0	0	0	0	0	0	0	0	0	0	0	0	0	0	0	0
21	141	1	0	1	1	0	1	1	1	1	1	1	1	1	1	1	1	1	1	0	0	0	0	1	1	0	0	0	0	0	0	1	0	0	0	14	9	6	10	0	4	2	11	11	0	5	6	7	8
21	142	1	0	1	1	1	1	1	1	0	0	0	1	1	1	1	0	0	0	0	0	0	0	0	0	0	0	0	0	1	0	1	0	0	0	12	11	5	8	1	3	2	12	6	0	4	4	9	10
21	143	0	1	0	0	0	0	0	1	0	0	0	0	0	0	0	0	0	0	1	1	0	1	1	0	1	1	1	1	1	1	1	1	0	0	10	11	5	6	0	2	0	11	8	0	3	7	5	11
21	144	1	1	1	1	1	1	1	1	1	1	1	1	1	1	1	1	1	1	1	1	1	1	1	1	1	1	1	1	1	1	1	1	1	1	11	7	8	8	0	6	2	12	4	0	5	6	3	6
21	145	1	1	1	1	1	1	1	1	1	1	1	1	1	1	1	1	1	1	1	1	1	1	1	1	1	1	1	1	1	1	1	1	1	1	12	12	6	9	0	2	1	6	6	0	5	2	5	9
21	146	1	0	1	1	1	1	1	0	0	1	1	1	1	1	0	0	1	1	0	0	0	0	1	0	1	0	1	0	0	0	1	1	0	0	12	11	7	5	0	3	1	10	9	0	3	3	8	8
21	147	1	0	1	1	1	1	1	1	1	1	1	1	1	1	1	1	1	0	1	1	1	1	0	0	0	0	0	0	0	1	0	0	0	1	10	12	8	10	2	2	1	8	7	0	3	4	5	7
21	148	0	1	0	1	1	1	0	0	0	1	0	0	0	0	0	0	0	0	1	0	1	1	1	1	1	1	1	1	1	1	0	1	1	1	11	9	7	5	0	1	0	9	7	0	3	5	6	6
21	149	0	1	1	0	0	0	0	1	0	0	1	0	0	0	1	0	0	0	1	0	0	1	1	1	1	0	1	0	1	0	0	1	1	0	12	9	7	8	1	3	0	9	5	0	3	3	5	9
21	150	0	1	0	0	0	1	0	0	0	0	0	0	0	0	1	1	1	0	1	1	1	1	1	1	1	1	1	1	1	1	1	1	1	0	8	13	7	9	2	4	0	4	7	0	2	5	4	9
21	151	0	0	0	0	0	0	0	0	0	0	0	0	0	0	0	0	0	0	0	0	0	0	0	0	0	0	0	0	0	0	0	0	0	0	0	0	0	0	0	0	0	0	0	0	1	0	0	0
21	152	0	0	0	0	0	0	0	0	0	0	0	0	0	0	0	0	0	0	0	0	0	0	0	0	0	0	0	0	0	0	0	0	0	0	0	0	0	0	0	0	0	0	0	0	0	0	0	0
21	153	0	0	0	0	0	0	0	0	0	0	0	0	0	0	0	0	0	0	0	0	0	0	0	0	0	0	0	0	0	0	0	0	0	0	0	0	0	0	0	0	0	0	0	0	0	0	0	0
21	154	1	0	1	1	1	1	1	1	1	1	1	1	1	0	1	1	1	1	0	0	0	0	0	0	0	0	0	0	0	1	0	0	0	1	15	14	6	6	0	5	0	10	11	0	7	6	8	11
21	155	0	1	0	1	0	0	0	1	0	0	0	0	1	0	1	0	1	1	1	1	1	1	1	1	0	0	1	1	1	0	1	1	1	1	8	8	4	2	0	1	0	8	4	0	1	2	2	10
21	156	0	0	0	0	0	0	0	0	0	0	0	0	0	0	0	0	0	0	0	0	0	0	0	0	0	0	0	0	0	0	0	0	0	0	0	0	0	0	0	0	0	0	0	0	0	0	0	0
21	157	0	0	0	0	0	0	0	0	0	0	0	0	0	0	0	0	0	0	0	0	0	0	0	0	0	0	0	0	0	0	0	0	0	0	0	0	0	0	0	0	0	0	0	0	0	0	0	0
21	158	0	0	0	0	0	0	0	0	0	0	0	0	0	0	0	0	0	0	0	0	0	0	0	0	0	0	0	0	0	0	0	0	0	0	0	0	0	0	0	0	0	0	0	0	0	0	0	0
21	159	1	1	1	1	1	1	1	1	1	1	1	1	1	1	1	1	1	1	1	1	1	1	1	1	1	1	1	1	1	1	1	1	1	1	13	10	11	12	0	7	0	11	10	0	5	5	12	14
21	160	0	0	0	0	0	0	0	0	0	0	0	0	0	0	0	0	0	0	0	0	0	0	0	0	0	0	0	0	0	0	0	0	0	0	0	0	0	0	0	0	0	0	0	0	0	0	0	0
21	161	1	1	1	1	1	1	1	1	1	1	1	1	1	1	1	1	1	1	1	1	1	1	1	1	1	1	1	1	1	1	1	1	1	1	14	9	6	7	2	4	1	9	10	0	6	3	6	13
21	162	1	0	1	0	1	0	1	0	1	1	0	1	1	0	1	0	1	1	0	0	1	0	0	0	0	1	0	0	0	0	0	0	0	0	11	12	3	7	0	3	2	10	7	0	3	2	7	8
21	163	0	1	0	0	0	0	0	0	0	0	0	1	0	0	0	0	0	0	0	1	1	1	0	1	1	1	1	1	1	1	1	1	0	1	10	11	8	6	0	3	0	11	7	0	5	1	6	10
21	164	0	1	0	0	0	0	0	0	1	0	1	0	0	0	0	0	0	0	1	1	1	1	1	1	1	1	1	0	1	1	0	1	1	1	11	14	8	6	1	4	2	13	6	0	4	7	4	9
21	165	0	1	0	0	0	0	0	1	1	1	0	0	0	0	1	0	1	0	1	1	0	1	0	1	0	0	1	1	1	1	1	1	0	1	9	12	7	7	1	3	2	8	5	0	1	5	6	8
21	166	0	1	0	0	1	0	0	1	0	0	0	0	0	0	0	0	1	0	0	1	0	1	1	0	1	1	1	1	0	0	1	0	1	1	11	10	6	5	1	3	1	10	8	0	1	9	4	9
21	167	1	1	1	1	1	1	1	1	1	1	1	1	1	1	1	1	1	1	1	1	1	1	1	1	1	1	1	1	1	1	1	1	1	1	13	11	9	10	2	4	1	13	10	0	6	3	9	11
21	168	1	1	1	1	1	1	1	1	1	1	1	1	1	1	1	1	1	1	1	1	1	1	1	1	1	1	1	1	1	1	1	1	1	1	13	12	5	7	1	3	1	11	11	0	6	4	10	13
21	169	0	0	0	0	0	0	0	0	0	0	0	0	0	0	0	0	0	0	0	0	0	0	0	0	0	0	0	0	0	0	0	0	0	0	0	0	0	0	0	0	0	0	0	0	0	0	0	0
21	170	1	1	1	1	1	1	1	1	1	1	1	1	1	1	1	1	1	1	1	1	1	1	1	1	1	1	1	1	1	1	1	1	1	1	16	12	11	7	2	4	2	7	10	0	5	4	10	11
21	171	0	0	0	0	0	0	0	0	0	0	0	0	0	0	0	0	0	0	0	0	0	0	0	0	0	0	0	0	0	0	0	0	0	0	0	0	0	0	0	0	0	0	0	0	1	0	0	0
21	172	1	0	1	1	1	1	1	1	1	1	1	0	1	1	1	1	1	1	0	1	1	0	1	0	0	0	0	0	0	0	1	1	0	0	11	13	9	9	0	6	2	10	9	0	9	4	9	9
21	173	0	0	0	0	0	0	0	0	0	0	0	0	0	0	0	0	0	0	0	0	0	0	0	0	0	0	0	0	0	0	0	0	0	0	0	0	0	0	0	0	0	0	0	0	0	0	0	0
21	174	1	0	0	1	1	1	0	0	1	1	0	1	1	1	1	1	1	1	1	0	0	1	0	0	0	0	0	0	1	1	0	0	0	0	14	12	10	7	2	3	1	8	5	0	3	4	10	8
21	175	1	1	1	1	1	1	1	1	1	1	1	1	1	1	1	1	1	1	1	1	1	1	1	1	1	1	1	1	1	1	1	1	1	1	14	8	6	7	0	4	1	9	10	0	3	3	6	12
21	176	1	0	1	0	1	0	1	0	1	1	1	1	0	0	1	0	1	1	0	0	0	0	0	0	0	0	1	0	0	0	0	0	0	0	13	9	8	6	1	2	1	10	6	0	6	3	7	8
21	177	0	0	0	0	0	0	0	0	0	0	0	0	0	0	0	0	0	0	0	0	0	0	0	0	0	0	0	0	0	0	0	0	0	0	0	0	0	0	0	0	0	0	0	0	0	0	0	0
21	178	1	0	0	1	0	1	1	0	1	0	0	0	1	0	1	1	0	0	0	0	0	0	0	0	1	0	0	0	0	1	1	0	0	1	14	11	5	7	2	5	2	9	10	0	5	3	5	8
21	179	1	1	1	1	1	1	1	1	1	1	1	1	1	1	1	1	1	1	1	1	1	1	1	1	1	1	1	1	1	1	1	1	1	1	13	13	11	8	2	2	2	10	8	0	5	5	6	10
21	180	1	0	1	1	1	1	0	1	0	0	1	0	1	1	0	0	1	1	0	0	0	0	0	0	0	0	0	0	0	1	0	0	0	0	12	8	4	9	1	4	0	10	8	0	5	6	7	7
21	181	0	0	0	0	0	0	0	0	0	0	0	0	0	0	0	0	0	0	0	0	0	0	0	0	0	0	0	0	0	0	0	0	0	0	0	0	0	0	0	0	0	0	0	0	0	0	0	0
21	182	1	0	1	1	1	1	1	1	0	0	1	1	0	1	1	1	1	0	0	0	1	0	0	1	0	0	0	0	1	1	0	0	0	0	11	11	8	10	0	6	1	15	11	0	5	6	8	7
21	183	0	1	0	1	0	0	1	0	0	0	0	0	0	0	0	0	0	0	0	1	1	1	1	1	0	1	1	1	1	1	0	1	0	0	9	10	5	5	0	3	0	8	7	0	3	3	6	7
21	184	1	1	1	1	1	1	1	1	1	1	1	1	1	1	1	1	1	1	1	1	1	1	1	1	1	1	1	1	1	1	1	1	1	1	12	9	9	11	2	6	2	9	7	0	2	1	5	9
21	185	0	1	1	0	0	1	1	0	0	0	1	0	0	0	0	0	0	1	1	1	1	1	1	0	0	1	1	0	0	1	0	1	0	1	12	13	7	8	2	3	0	9	7	0	1	6	8	8
21	186	0	0	0	0	0	0	0	0	0	0	0	0	0	0	0	0	0	0	0	0	0	0	0	0	0	0	0	0	0	0	0	0	0	0	0	0	0	0	0	0	0	0	0	0	0	0	0	0
21	187	0	0	0	0	0	0	0	0	0	0	0	0	0	0	0	0	0	0	0	0	0	0	0	0	0	0	0	0	0	0	0	0	0	0	0	0	0	0	0	0	0	0	0	0	0	0	0	0
21	188	0	0	0	0	0	0	0	0	0	0	0	0	0	0	0	0	0	0	0	0	0	0	0	0	0	0	0	0	0	0	0	0	0	0	0	0	0	0	0	0	0	0	0	0	0	0	0	0
21	189	0	1	0	0	0	0	0	0	0	1	0	1	0	0	0	0	0	0	0	1	1	0	1	0	1	1	0	1	0	0	1	1	1	1	10	14	8	10	2	5	3	17	7	0	5	4	9	9
21	190	1	1	1	1	1	1	1	1	1	1	1	1	1	1	1	1	1	1	1	1	1	1	1	1	1	1	1	1	1	1	1	1	1	1	12	9	6	11	1	2	1	9	7	0	2	6	5	10
21	191	1	0	0	0	1	1	1	0	1	1	0	1	1	1	1	1	1	1	1	0	0	0	1	0	1	1	0	0	0	0	0	0	0	0	12	9	8	3	1	4	1	8	8	0	3	5	8	10
21	192	0	1	0	0	0	0	0	0	0	1	1	0	0	1	0	0	0	0	0	1	0	0	1	0	1	1	1	1	1	1	1	1	1	1	11	10	9	6	0	2	1	7	7	0	0	4	4	12
21	193	0	1	1	1	1	1	1	0	0	1	1	1	0	0	0	1	0	0	1	1	1	1	1	0	0	1	1	1	1	1	0	1	1	1	13	13	7	10	0	3	1	13	7	0	4	5	8	9
21	194	0	0	0	0	0	0	0	0	0	0	0	0	0	0	0	0	0	0	0	0	0	0	0	0	0	0	0	0	0	0	0	0	0	0	0	0	0	0	0	0	0	0	0	0	0	0	0	0
21	195	1	0	1	0	1	1	1	0	1	1	1	1	1	1	1	0	0	1	0	1	0	0	0	0	0	0	0	0	0	1	1	0	1	0	10	14	10	10	0	5	3	12	7	0	3	5	9	10
21	196	0	0	0	0	0	0	0	0	0	0	0	0	0	0	0	0	0	0	0	0	0	0	0	0	0	0	0	0	0	0	0	0	0	0	0	0	0	0	0	0	0	0	0	0	0	0	0	0
21	197	1	0	0	1	1	1	1	0	1	1	1	1	0	1	1	1	1	0	0	0	1	0	0	1	1	0	0	0	0	0	0	0	0	0	13	12	8	11	0	3	3	9	7	0	4	3	9	9
21	198	0	1	1	1	0	0	1	0	0	1	0	0	0	1	0	0	0	0	1	1	1	1	0	1	1	1	1	1	1	1	1	1	1	0	11	11	9	7	0	2	2	8	9	0	4	2	7	9
21	199	1	0	0	0	0	0	1	1	0	1	1	0	1	1	1	1	1	0	0	0	0	0	0	1	0	1	0	1	1	0	1	0	1	1	11	13	7	6	1	4	1	10	4	0	5	7	5	8
21	200	0	1	0	0	1	0	0	0	0	0	0	0	1	0	0	0	0	0	1	1	1	0	1	1	1	1	1	1	1	1	0	1	1	1	10	17	8	8	1	3	2	7	9	0	3	1	8	9
21	201	0	1	0	0	0	0	0	1	1	1	0	0	0	0	0	0	1	0	1	1	1	1	1	1	1	1	0	1	1	1	1	1	0	0	14	11	5	9	0	3	2	8	7	0	3	7	7	10
21	202	0	0	0	0	0	0	0	0	0	0	0	0	0	0	0	0	0	0	0	0	0	0	0	0	0	0	0	0	0	0	0	0	0	0	0	0	0	0	0	0	0	0	0	0	0	0	0	0
21	203	1	0	0	1	0	1	0	1	1	0	1	0	1	0	1	1	1	0	1	0	0	0	0	1	0	1	0	0	1	1	0	1	0	1	14	5	6	7	1	4	1	8	10	0	6	3	3	8
21	204	0	0	0	0	0	0	0	0	0	0	0	0	0	0	0	0	0	0	0	0	0	0	0	0	0	0	0	0	0	0	0	0	0	0	0	0	0	0	0	0	0	0	0	0	0	0	0	0
21	205	0	1	0	1	0	1	1	0	0	0	0	1	0	1	1	0	0	1	1	1	1	0	0	0	1	1	1	1	1	0	1	1	1	0	12	13	9	9	1	3	2	12	8	0	2	4	5	9
21	206	1	1	1	1	1	1	1	1	1	1	1	1	1	1	1	1	1	1	1	1	1	1	1	1	1	1	1	1	1	1	1	1	1	1	12	10	7	10	1	3	1	9	9	0	5	5	8	11
21	207	0	0	0	0	0	0	0	0	0	0	0	0	0	0	0	0	0	0	0	0	0	0	0	0	0	0	0	0	0	0	0	0	0	0	0	0	0	0	0	0	0	0	0	0	0	0	0	0
21	208	1	1	1	1	1	1	1	1	1	1	1	1	1	1	1	1	1	1	1	1	1	1	1	1	1	1	1	1	1	1	1	1	1	1	11	11	7	10	2	5	0	11	9	0	6	7	6	12
21	209	1	0	1	0	0	1	1	1	1	1	0	0	1	0	1	0	1	1	0	0	1	0	0	1	0	0	1	0	0	0	0	1	1	1	7	8	6	6	0	3	1	9	4	0	2	3	8	9
21	210	1	1	1	1	1	1	1	1	1	1	1	1	1	1	1	1	1	1	1	1	1	1	1	1	1	1	1	1	1	1	1	1	1	1	10	12	8	8	0	3	3	9	6	0	5	6	8	9
21	211	0	0	0	0	0	0	0	0	0	0	0	0	0	0	0	0	0	0	0	0	0	0	0	0	0	0	0	0	0	0	0	0	0	0	0	0	0	0	0	0	0	0	0	0	0	0	0	0
21	212	1	1	1	1	1	1	1	1	1	1	1	1	1	1	1	1	1	1	1	1	1	1	1	1	1	1	1	1	1	1	1	1	1	1	10	16	10	9	4	3	1	9	7	0	6	5	7	12
21	213	0	1	0	0	0	0	0	0	0	1	0	1	1	1	0	0	0	1	0	1	1	1	1	1	1	1	1	1	0	1	1	0	1	1	9	11	4	6	0	3	0	11	7	0	2	2	3	6
21	214	1	0	1	0	1	1	1	0	1	1	0	1	1	0	0	1	0	0	1	0	0	1	0	0	0	1	0	0	1	1	0	0	1	1	5	6	0	1	0	1	1	4	2	0	0	0	1	5
21	215	0	1	0	0	0	0	0	1	1	0	0	0	0	1	1	0	1	1	1	1	0	1	1	1	1	0	1	1	1	1	1	1	1	0	12	9	4	7	1	2	0	7	6	0	3	4	5	10
21	216	0	0	0	0	0	0	0	0	0	0	0	0	0	0	0	0	0	0	0	0	0	0	0	0	0	0	0	0	0	0	0	0	0	0	0	0	0	0	0	0	0	0	0	0	0	0	0	0
21	217	0	0	0	0	0	0	0	0	0	0	0	0	0	0	0	0	0	0	0	0	0	0	0	0	0	0	0	0	0	0	0	0	0	0	0	0	0	0	0	0	0	0	0	0	0	0	0	0
21	218	0	0	0	0	0	0	0	0	0	0	0	0	0	0	0	0	0	0	0	0	0	0	0	0	0	0	0	0	0	0	0	0	0	0	0	0	0	0	0	0	0	0	0	0	1	0	0	0
21	219	0	0	0	0	0	0	0	0	0	0	0	0	0	0	0	0	0	0	0	0	0	0	0	0	0	0	0	0	0	0	0	0	0	0	0	0	0	0	0	0	0	0	0	0	0	0	0	0
21	220	0	1	0	0	0	0	1	0	0	0	0	0	0	0	1	1	0	0	1	1	1	1	1	1	1	1	1	1	1	1	1	0	1	0	7	7	3	3	0	1	0	7	4	0	4	3	3	6
21	221	0	0	0	0	0	0	0	0	0	0	0	0	0	0	0	0	0	0	0	0	0	0	0	0	0	0	0	0	0	0	0	0	0	0	2	0	0	0	0	0	0	0	0	0	0	0	0	0
21	222	1	0	1	1	1	0	0	1	1	0	1	0	1	1	0	0	1	1	0	1	1	0	0	1	1	0	0	1	1	0	0	0	1	0	13	12	7	6	2	5	2	11	9	0	6	6	5	11
21	223	0	1	0	0	0	0	0	0	0	0	0	1	1	1	0	0	0	0	1	1	0	1	1	0	1	0	0	1	1	1	0	0	1	1	12	7	6	5	0	3	0	12	6	0	2	5	5	7
21	224	1	0	1	1	1	1	1	1	1	1	1	1	1	1	1	0	1	1	0	1	1	0	1	0	0	0	0	0	0	0	0	0	0	0	14	10	6	12	3	5	1	9	8	0	4	8	6	8
21	225	1	1	1	1	1	1	1	1	1	1	1	1	1	1	1	1	1	1	1	1	1	1	1	1	1	1	1	1	1	1	1	1	1	1	13	11	11	10	2	2	2	11	8	0	5	2	4	11
21	226	1	0	0	1	0	0	0	1	0	1	1	1	1	1	0	1	1	1	1	0	0	1	0	0	0	1	0	1	0	0	0	0	0	0	10	10	2	2	0	3	1	12	4	0	0	5	3	9
21	227	0	0	0	0	0	0	0	0	0	0	0	0	0	0	0	0	0	0	0	0	0	0	0	0	0	0	0	0	0	0	0	0	0	0	0	0	0	0	0	0	0	0	0	0	0	0	0	0
21	228	0	0	0	0	0	0	0	0	0	0	0	0	0	0	0	0	0	0	0	0	0	0	0	0	0	0	0	0	0	0	0	0	0	0	0	0	0	0	0	0	0	0	0	0	0	0	0	0
21	229	0	1	0	0	0	0	0	0	0	0	0	0	0	0	0	1	0	0	0	0	1	0	0	1	0	1	1	0	1	1	1	0	1	1	11	10	4	11	1	6	0	10	9	0	4	7	8	13
21	230	0	0	0	0	0	0	0	0	0	0	0	0	0	0	0	0	0	0	0	0	0	0	0	0	0	0	0	0	0	0	0	0	0	0	0	0	0	0	0	0	0	0	0	0	0	0	0	0
21	231	0	0	0	0	0	0	0	0	0	0	0	0	0	0	0	0	0	0	0	0	0	0	0	0	0	0	0	0	0	0	0	0	0	0	0	0	0	0	0	0	0	0	0	0	0	0	0	0
21	232	1	1	1	1	1	1	1	1	1	1	1	1	1	1	1	1	1	1	1	1	1	1	1	1	1	1	1	1	1	1	1	1	1	1	15	10	9	11	3	4	1	9	9	0	5	8	9	14
21	233	1	1	1	1	1	1	1	1	1	1	1	1	1	1	1	1	1	1	1	1	1	1	1	1	1	1	1	1	1	1	1	1	1	1	11	13	12	6	0	3	2	10	10	0	3	1	10	9
21	234	0	0	0	0	0	0	0	0	0	0	0	0	0	0	0	0	0	0	0	0	0	0	0	0	0	0	0	0	0	0	0	0	0	0	0	0	0	0	0	0	0	0	0	0	0	0	0	0
21	235	0	0	0	0	0	0	0	0	0	0	0	0	0	0	0	0	0	0	0	0	0	0	0	0	0	0	0	0	0	0	0	0	0	0	0	0	0	0	0	0	0	0	0	0	0	0	0	0
21	236	1	0	1	1	0	1	0	1	1	1	1	1	1	0	1	1	1	1	0	0	0	0	1	0	0	0	0	1	0	1	1	0	1	0	17	14	11	9	0	4	1	10	8	0	8	4	11	11
21	237	1	1	1	1	1	1	1	1	1	1	1	1	1	1	1	1	1	1	1	1	1	1	1	1	1	1	1	1	1	1	1	1	1	1	13	11	6	9	1	4	1	10	7	0	2	4	6	12
21	238	1	1	1	1	1	1	1	1	1	1	1	1	1	1	1	1	1	1	1	1	1	1	1	1	1	1	1	1	1	1	1	1	1	1	11	14	6	9	1	3	2	12	8	0	4	4	8	9
21	239	0	1	1	0	0	0	0	0	0	0	1	0	0	0	0	0	1	0	1	1	1	1	1	1	0	0	0	0	0	1	1	1	1	0	10	13	7	7	0	2	1	10	7	0	6	7	4	8
21	240	0	0	0	0	0	0	0	0	0	0	0	0	0	0	0	0	0	0	0	0	0	0	0	0	0	0	0	0	0	0	0	0	0	0	0	0	0	0	0	0	0	0	0	0	0	0	0	0
21	241	1	1	1	1	1	1	1	1	1	1	1	1	1	1	1	1	1	1	1	1	1	1	1	1	1	1	1	1	1	1	1	1	1	1	12	11	11	10	0	5	2	9	10	0	4	6	7	12
21	242	1	1	1	1	1	1	1	1	1	1	1	1	1	1	1	1	1	1	1	1	1	1	1	1	1	1	1	1	1	1	1	1	1	1	13	11	6	5	1	5	0	10	4	0	3	4	7	9
21	243	0	1	0	0	1	0	0	0	0	1	0	0	0	0	1	1	0	1	0	1	1	1	0	1	1	1	1	1	1	1	1	1	1	1	10	14	8	7	1	3	0	14	9	0	4	4	9	10
21	244	1	1	1	1	1	1	1	1	1	1	1	1	1	1	1	1	1	1	1	1	1	1	1	1	1	1	1	1	1	1	1	1	1	1	11	8	12	10	2	3	2	11	6	0	4	4	10	12
21	245	0	0	0	0	0	0	0	0	0	0	0	0	0	0	0	0	0	0	0	0	0	0	0	0	0	0	0	0	0	0	0	0	0	0	0	0	0	0	0	0	0	0	0	0	0	0	0	0
21	246	1	1	1	1	1	1	1	1	1	1	1	1	1	1	1	1	1	1	1	1	1	1	1	1	1	1	1	1	1	1	1	1	1	1	13	10	7	10	1	4	2	8	7	0	4	6	7	14
21	247	1	1	1	1	1	1	1	1	1	1	1	1	1	1	1	1	1	1	1	1	1	1	1	1	1	1	1	1	1	1	1	1	1	1	14	9	5	9	4	3	2	11	12	0	4	4	4	12
21	248	1	0	1	0	0	1	1	1	1	1	1	1	1	1	1	1	0	1	0	0	0	0	1	0	0	1	0	0	0	0	0	1	0	0	7	9	6	8	0	2	2	10	6	0	3	4	6	6
21	249	0	1	1	0	0	0	0	1	1	0	0	0	1	1	0	1	0	0	1	1	1	1	1	1	1	1	1	0	1	0	1	1	1	0	11	17	8	6	1	2	0	11	10	0	3	6	2	6
21	250	0	0	0	0	0	0	0	0	0	0	0	0	0	0	0	0	0	0	0	0	0	0	0	0	0	0	0	0	0	0	0	0	0	0	0	0	0	0	0	0	0	0	0	0	1	0	0	0
21	251	0	0	0	0	0	0	0	0	0	0	0	0	0	0	0	0	0	0	0	0	0	0	0	0	0	0	0	0	0	0	0	0	0	0	0	0	0	0	0	0	0	0	0	0	0	0	0	0
21	252	1	1	1	1	1	1	1	1	1	1	1	1	1	1	1	1	1	1	1	1	1	1	1	1	1	1	1	1	1	1	1	1	1	1	13	13	11	9	1	6	2	11	12	0	7	7	7	12
21	253	0	1	1	0	0	0	0	0	1	0	0	0	1	0	0	1	0	1	1	1	1	1	0	1	1	1	0	1	1	0	1	1	1	1	7	9	8	4	0	2	3	7	8	0	2	3	3	7
21	254	1	1	1	1	1	1	1	1	1	1	1	1	1	1	1	1	1	1	1	1	1	1	1	1	1	1	1	1	1	1	1	1	1	1	12	11	8	9	1	3	3	8	7	0	2	3	9	10
21	255	1	1	1	1	1	1	1	1	1	1	1	1	1	1	1	1	1	1	1	1	1	1	1	1	1	1	1	1	1	1	1	1	1	1	12	13	8	10	1	4	1	8	10	0	4	4	7	11
21	256	1	0	1	0	1	1	1	0	1	1	1	1	0	0	1	0	1	1	0	0	0	1	0	1	0	0	1	1	0	0	0	0	0	0	11	9	10	7	0	2	0	6	10	0	3	4	6	9
31	1	0	0	0	0	0	0	0	0	0	0	0	0	0	0	0	0	0	0	0	0	0	0	0	0	0	0	0	0	0	0	0	0	0	0	0	0	0	0	0	0	0	0	0	0	0	0	0	0
31	2	0	0	0	0	0	0	0	0	0	0	0	0	0	0	0	0	0	0	0	0	0	0	0	0	0	0	0	0	0	0	0	0	0	0	0	0	0	0	0	0	0	0	0	0	0	0	0	0
31	3	1	1	1	1	1	1	1	1	1	1	1	1	1	1	1	1	1	1	1	1	1	1	1	1	1	1	1	1	1	1	1	1	1	1	13	9	7	8	2	8	2	9	10	0	6	6	12	9
31	4	0	1	0	0	0	1	1	0	0	0	0	1	1	1	0	0	0	0	0	1	1	1	1	0	1	1	1	1	1	1	1	1	1	0	4	3	4	0	0	1	0	6	2	0	0	1	2	2
31	5	1	1	1	1	1	1	1	1	1	1	1	1	1	1	1	1	1	1	1	1	1	1	1	1	1	1	1	1	1	1	1	1	1	1	9	8	7	5	0	4	2	11	7	0	2	3	13	10
31	6	1	0	1	0	0	1	1	1	1	0	1	0	1	1	1	1	0	1	0	0	1	0	0	1	1	1	0	0	0	0	0	0	0	0	11	12	7	9	1	4	0	11	4	0	0	2	3	10
31	7	0	0	0	0	0	0	0	0	0	0	0	0	0	0	0	0	0	0	0	0	0	0	0	0	0	0	0	0	0	0	0	0	0	0	0	0	0	0	0	0	0	0	0	0	0	0	0	0
31	8	1	1	1	1	1	1	1	1	1	1	1	1	1	1	1	1	1	1	1	1	1	1	1	1	1	1	1	1	1	1	1	1	1	1	12	10	11	7	1	8	1	12	9	0	4	4	11	10
31	9	0	1	1	0	0	0	0	0	0	0	0	0	1	1	0	1	0	0	1	0	1	1	1	1	1	1	1	1	1	1	1	1	1	1	13	13	6	6	1	4	1	10	6	0	3	4	3	11
31	10	1	1	1	1	1	1	1	1	1	1	1	1	1	1	1	1	1	1	1	1	1	1	1	1	1	1	1	1	1	1	1	1	1	1	13	12	6	9	0	6	4	12	6	0	3	5	11	11
31	11	0	1	0	0	0	0	0	0	0	0	1	0	0	0	0	0	1	0	0	0	1	1	0	1	1	0	1	1	1	1	1	0	0	0	13	13	7	8	5	4	0	8	7	0	3	6	5	7
31	12	0	1	0	0	0	1	1	0	0	0	0	1	0	0	0	0	1	0	0	1	1	0	1	1	1	1	1	1	1	1	0	1	1	1	13	11	8	7	0	4	2	11	7	0	3	5	9	9
31	13	1	0	1	1	1	0	1	0	1	1	1	0	1	0	0	1	1	0	0	1	1	0	0	0	1	1	0	0	0	0	1	0	0	0	13	13	8	9	2	6	2	10	11	0	5	4	8	10
31	14	1	0	1	0	1	1	1	0	1	1	0	1	1	0	1	1	1	1	0	0	0	0	0	1	0	0	0	1	0	0	0	1	1	0	13	11	9	13	2	5	2	9	9	0	3	6	6	11
31	15	0	1	1	0	0	0	0	0	1	0	0	0	1	0	1	0	0	0	1	1	1	0	1	1	1	0	1	0	1	1	0	0	1	0	10	11	7	10	3	4	1	10	7	0	4	4	7	13
31	16	0	0	0	0	0	0	0	0	0	0	0	0	0	0	0	0	0	0	0	0	0	0	0	0	0	0	0	0	0	0	0	0	0	0	0	0	0	0	0	0	0	0	0	0	0	0	0	0
31	17	1	1	1	1	1	1	1	1	1	1	1	1	1	1	1	1	1	1	1	1	1	1	1	1	1	1	1	1	1	1	1	1	1	1	16	13	8	10	1	8	2	6	9	0	4	3	10	13
31	18	1	1	1	1	1	1	1	1	1	1	1	1	1	1	1	1	1	1	1	1	1	1	1	1	1	1	1	1	1	1	1	1	1	1	9	9	6	3	0	3	0	10	6	0	2	3	6	6
31	19	0	0	0	0	0	0	0	0	0	0	0	0	0	0	0	0	0	0	0	0	0	0	0	0	0	0	0	0	0	0	0	0	0	0	0	0	0	0	0	0	0	0	0	0	0	0	0	0
31	20	1	0	0	1	1	1	1	1	0	1	0	1	0	0	1	1	1	0	0	1	0	0	0	0	0	1	1	1	1	0	1	0	0	0	14	12	11	11	1	6	3	8	11	0	3	3	9	14
31	21	1	1	1	1	1	1	1	1	1	1	1	1	1	1	1	1	1	1	1	1	1	1	1	1	1	1	1	1	1	1	1	1	1	1	10	11	7	9	0	5	2	10	4	0	4	6	8	8
31	22	0	0	0	0	0	0	0	0	0	0	0	0	0	0	0	0	0	0	0	0	0	0	0	0	0	0	0	0	0	0	0	0	0	0	0	0	0	0	0	0	0	0	0	0	0	0	0	0
31	23	1	0	1	1	1	0	1	1	1	1	0	1	1	1	1	1	1	1	0	1	0	0	0	0	0	0	0	0	0	0	1	1	0	0	16	12	8	9	2	5	1	13	9	0	6	4	11	13
31	24	0	0	0	0	0	0	0	0	0	0	0	0	0	0	0	0	0	0	0	0	0	0	0	0	0	0	0	0	0	0	0	0	0	0	0	0	0	0	0	0	0	0	0	0	0	0	0	0
31	25	0	1	0	1	0	0	1	0	0	1	0	1	0	0	1	0	0	0	1	1	1	1	1	0	1	1	1	1	1	1	1	0	1	0	16	12	6	7	1	4	0	9	8	0	5	5	5	10
31	26	1	1	1	1	1	1	1	1	1	1	1	1	1	1	1	1	1	1	1	1	1	1	1	1	1	1	1	1	1	1	1	1	1	1	14	13	7	10	2	6	2	11	9	0	5	3	8	9
31	27	0	0	0	0	0	0	0	0	0	0	0	0	0	0	0	0	0	0	0	0	0	0	0	0	0	0	0	0	0	0	0	0	0	0	0	0	0	0	0	0	0	0	0	0	0	0	0	0
31	28	1	0	1	1	0	0	0	0	1	1	1	1	1	0	1	1	0	1	0	0	0	0	0	0	1	0	0	1	0	1	0	0	0	0	10	14	5	11	0	5	2	7	11	0	5	2	8	6
31	29	0	0	0	0	0	0	0	0	0	0	0	0	0	0	0	0	0	0	0	0	0	0	0	0	0	0	0	0	0	0	0	0	0	0	0	0	0	0	0	0	0	0	0	0	0	0	0	0
31	30	1	1	1	1	1	1	1	1	1	1	1	1	1	1	1	1	1	1	1	1	1	1	1	1	1	1	1	1	1	1	1	1	1	1	14	10	11	7	0	7	2	14	13	0	8	3	11	11
31	31	0	1	0	1	0	0	1	0	1	1	0	0	0	0	0	0	0	0	1	0	1	1	0	1	0	0	1	1	1	1	1	1	0	1	12	9	6	6	1	3	1	10	5	0	2	3	8	6
31	32	1	0	1	1	1	1	1	0	1	1	1	1	1	1	0	1	1	1	0	0	1	0	1	0	0	0	0	0	1	1	1	0	0	0	16	12	6	11	1	4	1	12	12	0	4	3	7	6
31	33	1	1	1	1	1	1	1	1	1	1	1	1	1	1	1	1	1	1	1	1	1	1	1	1	1	1	1	1	1	1	1	1	1	1	13	11	8	10	0	5	2	11	10	0	2	4	10	10
31	34	1	1	1	1	1	1	1	1	1	1	1	1	1	1	1	1	1	1	1	1	1	1	1	1	1	1	1	1	1	1	1	1	1	1	13	9	7	12	2	5	1	8	4	0	3	3	9	12
31	35	1	1	1	1	1	1	1	1	1	1	1	1	1	1	1	1	1	1	1	1	1	1	1	1	1	1	1	1	1	1	1	1	1	1	14	12	6	9	3	3	1	12	5	0	4	5	11	13
31	36	0	1	0	0	0	0	0	0	0	0	0	0	1	0	0	1	0	0	1	0	1	1	1	1	0	0	1	1	0	1	1	1	1	0	10	10	6	3	0	4	1	10	6	0	4	2	9	10
31	37	0	1	0	0	0	0	1	0	1	0	1	1	0	0	1	0	0	0	1	1	1	0	1	1	0	1	0	1	0	0	1	1	0	0	10	12	3	5	2	7	2	9	8	0	4	2	8	9
31	38	1	1	1	1	1	1	1	1	1	1	1	1	1	1	1	1	1	1	1	1	1	1	1	1	1	1	1	1	1	1	1	1	1	1	11	12	8	9	1	5	2	13	9	0	6	3	11	11
31	39	0	1	1	0	1	1	0	0	0	1	1	1	1	0	1	0	1	0	1	1	1	1	1	0	1	1	1	1	1	0	1	1	1	1	10	13	8	6	1	4	1	9	7	0	3	6	7	10
31	40	0	1	1	0	0	0	0	1	0	0	1	0	0	1	0	0	0	0	0	1	1	0	1	1	1	1	0	0	1	1	1	1	1	0	10	12	6	7	1	5	0	7	6	0	4	3	8	9
31	41	1	1	1	1	1	1	1	1	1	1	1	1	1	1	1	1	1	1	1	1	1	1	1	1	1	1	1	1	1	1	1	1	1	1	12	10	8	12	0	6	4	12	12	0	6	4	7	13
31	42	0	0	0	0	0	0	0	0	0	0	0	0	0	0	0	0	0	0	0	0	0	0	0	0	0	0	0	0	0	0	0	0	0	0	0	0	0	0	0	0	0	0	0	0	0	0	0	0
31	43	1	1	1	1	1	1	1	1	1	1	1	1	1	1	1	1	1	1	1	1	1	1	1	1	1	1	1	1	1	1	1	1	1	1	14	13	10	7	2	7	5	11	10	0	6	5	8	8
31	44	0	0	0	0	0	0	0	0	0	0	0	0	0	0	0	0	0	0	0	0	0	0	0	0	0	0	0	0	0	0	0	0	0	0	0	0	0	0	0	0	0	0	0	0	0	0	0	0
31	45	0	0	0	0	0	0	0	0	0	0	0	0	0	0	0	0	0	0	0	0	0	0	0	0	0	0	0	0	0	0	0	0	0	0	0	0	0	0	0	0	0	0	0	0	0	0	0	0
31	46	1	0	0	1	1	0	1	1	0	1	1	1	1	1	1	1	1	1	1	0	0	0	0	1	0	0	1	1	0	0	0	0	0	0	12	12	10	6	1	7	3	10	9	0	3	8	7	10
31	47	0	1	0	0	0	1	0	0	0	1	1	1	0	0	0	0	0	0	1	1	0	0	0	1	1	0	1	1	0	1	1	0	0	1	10	10	5	6	0	5	1	5	5	0	1	2	6	10
31	48	1	1	1	1	1	1	1	1	1	1	1	1	1	1	1	1	1	1	1	1	1	1	1	1	1	1	1	1	1	1	1	1	1	1	15	11	10	11	2	4	2	9	10	0	5	6	6	13
31	49	0	1	0	0	0	1	0	0	1	0	0	0	0	1	1	0	1	0	1	1	0	1	1	1	0	1	1	0	0	1	0	1	1	1	14	14	8	6	2	4	1	9	6	0	3	2	6	7
31	50	1	1	1	1	1	1	1	1	1	1	1	1	1	1	1	1	1	1	1	1	1	1	1	1	1	1	1	1	1	1	1	1	1	1	14	9	8	9	3	3	2	10	5	0	4	6	11	10
31	51	0	1	0	1	0	0	0	1	0	1	0	0	0	0	0	0	0	0	1	1	0	1	1	0	0	0	1	0	1	1	1	1	1	1	11	9	6	7	0	5	0	5	8	0	2	4	10	7
31	52	0	0	0	0	0	0	0	0	0	0	0	0	0	0	0	0	0	0	0	0	0	0	0	0	0	0	0	0	0	0	0	0	0	0	0	0	0	0	0	0	0	0	0	0	0	0	0	0
31	53	1	0	0	0	1	1	1	0	1	1	1	1	1	0	0	1	1	0	0	0	0	0	0	0	0	1	0	0	1	0	0	0	0	0	15	11	8	11	0	6	1	12	12	0	3	4	8	12
31	54	0	0	0	0	0	0	0	0	0	0	0	0	0	0	0	0	0	0	0	0	0	0	0	0	0	0	0	0	0	0	0	0	0	0	0	0	0	0	0	0	0	0	0	0	0	0	0	0
31	55	0	0	0	0	0	0	0	0	0	0	0	0	0	0	0	0	0	0	0	0	0	0	0	0	0	0	0	0	0	0	0	0	0	0	0	0	0	0	0	0	0	0	0	0	0	0	0	0
31	56	1	1	1	1	1	1	1	1	1	1	1	1	1	1	1	1	1	1	1	1	1	1	1	1	1	1	1	1	1	1	1	1	1	1	16	12	9	8	3	6	2	13	11	0	8	6	9	11
31	57	0	0	0	0	0	0	0	0	0	0	0	0	0	0	0	0	0	0	0	0	0	0	0	0	0	0	0	0	0	0	0	0	0	0	0	0	0	0	0	0	0	0	0	0	0	0	0	0
31	58	1	1	1	1	1	1	1	1	1	1	1	1	1	1	1	1	1	1	1	1	1	1	1	1	1	1	1	1	1	1	1	1	1	1	10	12	9	7	1	4	1	9	11	0	4	2	11	11
31	59	0	0	0	0	0	0	0	0	0	0	0	0	0	0	0	0	0	0	0	0	0	0	0	0	0	0	0	0	0	0	0	0	0	0	0	0	0	0	0	0	0	0	0	0	0	0	0	0
31	60	0	0	0	0	0	0	0	0	0	0	0	0	0	0	0	0	0	0	0	0	0	0	0	0	0	0	0	0	0	0	0	0	0	0	0	0	0	0	0	0	0	0	0	0	0	0	0	0
31	61	0	1	0	0	1	0	0	0	1	0	0	0	0	0	1	0	1	0	0	0	1	0	1	1	1	1	1	0	1	1	1	1	0	1	15	12	11	9	2	6	3	6	7	0	2	5	6	11
31	62	1	0	0	0	1	1	1	1	1	0	0	1	1	1	0	0	1	0	1	1	1	0	0	0	0	0	1	0	0	0	1	0	0	1	14	10	7	8	1	3	0	12	10	0	2	4	10	8
31	63	0	0	0	0	0	0	0	0	0	0	0	0	0	0	0	0	0	0	0	0	0	0	0	0	0	0	0	0	0	0	0	0	0	0	0	0	0	0	0	0	0	0	0	0	0	0	0	0
31	64	1	1	1	1	1	1	1	1	1	1	1	1	1	1	1	1	1	1	1	1	1	1	1	1	1	1	1	1	1	1	1	1	1	1	15	11	11	8	2	4	2	16	6	0	5	5	8	12
31	65	0	0	0	0	0	0	0	0	0	0	0	0	0	0	0	0	0	0	0	0	0	0	0	0	0	0	0	0	0	0	0	0	0	0	0	0	0	0	0	0	0	0	0	0	0	0	0	0
31	66	1	0	1	1	1	1	1	0	1	1	0	1	1	1	1	1	1	0	0	0	0	0	0	1	0	0	1	0	1	0	0	1	0	0	16	14	10	10	2	3	1	10	11	0	2	4	8	10
31	67	0	0	0	0	0	0	0	0	0	0	0	0	0	0	0	0	0	0	0	0	0	0	0	0	0	0	0	0	0	0	0	0	0	0	0	0	0	0	0	0	0	0	0	0	0	0	0	0
31	68	1	0	0	1	0	1	0	1	0	0	0	1	0	1	1	1	1	1	1	0	0	0	0	0	0	1	0	1	0	0	0	0	1	0	8	12	7	7	0	5	1	9	8	0	2	6	4	6
31	69	0	0	0	0	0	0	0	0	0	0	0	0	0	0	0	0	0	0	0	0	0	0	0	0	0	0	0	0	0	0	0	0	0	0	0	0	0	0	0	0	0	0	0	0	0	0	0	0
31	70	0	0	0	0	0	0	0	0	0	0	0	0	0	0	0	0	0	0	0	0	0	0	0	0	0	0	0	0	0	0	0	0	0	0	0	0	0	0	0	0	0	0	0	0	0	0	0	0
31	71	0	0	0	0	0	0	0	0	0	0	0	0	0	0	0	0	0	0	0	0	0	0	0	0	0	0	0	0	0	0	0	0	0	0	0	0	0	0	0	0	0	0	0	0	0	0	0	0
31	72	0	1	0	0	0	0	0	1	0	0	0	0	1	0	0	0	0	1	1	0	1	1	1	1	1	1	1	1	1	1	1	0	1	0	13	11	8	9	1	5	1	14	10	0	6	6	8	10
31	73	0	0	0	0	0	0	0	0	0	0	0	0	0	0	0	0	0	0	0	0	0	0	0	0	0	0	0	0	0	0	0	0	0	0	0	0	0	0	0	0	0	0	0	0	0	0	0	0
31	74	0	1	0	0	0	1	0	0	1	0	0	1	0	0	0	0	0	0	1	1	1	1	1	1	1	1	1	0	1	1	0	1	1	1	10	16	6	5	1	3	2	8	6	0	4	5	7	7
31	75	0	1	1	0	0	0	0	0	0	0	0	0	0	0	0	0	0	0	1	1	1	1	0	0	1	1	0	1	1	1	1	1	1	1	10	10	6	8	3	4	1	8	8	0	5	4	7	9
31	76	1	1	1	1	1	1	1	1	1	1	1	1	1	1	1	1	1	1	1	1	1	1	1	1	1	1	1	1	1	1	1	1	1	1	15	11	10	5	1	4	1	10	6	0	6	5	7	12
31	77	0	1	1	0	0	0	0	0	1	0	0	0	0	0	0	0	1	0	1	0	1	1	0	1	1	1	1	1	0	1	1	1	0	1	8	10	5	7	0	3	2	11	6	0	4	4	7	6
31	78	1	1	1	1	1	1	1	1	1	1	1	1	1	1	1	1	1	1	1	1	1	1	1	1	1	1	1	1	1	1	1	1	1	1	11	8	7	8	0	5	2	12	6	0	3	3	10	10
31	79	1	1	1	1	1	1	1	1	1	1	1	1	1	1	1	1	1	1	1	1	1	1	1	1	1	1	1	1	1	1	1	1	1	1	14	11	8	6	3	5	1	8	11	0	2	2	8	10
31	80	1	0	0	1	1	1	1	1	1	1	1	1	1	1	0	1	0	1	0	0	1	0	1	0	0	0	1	0	1	0	0	0	0	0	13	12	8	7	1	3	2	10	7	0	2	1	6	5
31	81	0	0	0	0	0	0	0	0	0	0	0	0	0	0	0	0	0	0	0	0	0	0	0	0	0	0	0	0	0	0	0	0	0	0	0	0	0	0	0	0	0	0	0	0	0	0	0	0
31	82	0	1	1	0	1	0	0	0	0	1	0	0	0	1	0	0	0	0	1	1	1	1	1	1	1	0	1	1	0	1	0	1	1	1	10	11	9	9	4	5	3	11	9	0	5	4	10	11
31	83	0	1	0	0	0	0	1	0	0	0	0	0	1	0	0	0	1	1	1	1	1	1	1	1	1	1	1	1	1	1	1	1	1	0	8	11	10	6	2	4	1	12	6	0	1	4	5	11
31	84	1	1	1	1	1	1	1	1	1	1	1	1	1	1	1	1	1	1	1	1	1	1	1	1	1	1	1	1	1	1	1	1	1	1	15	10	4	12	1	2	1	10	10	0	5	5	6	10
31	85	1	0	1	1	0	1	1	1	1	1	1	1	1	0	1	1	1	0	0	0	1	1	1	1	1	0	0	0	0	0	1	0	1	0	10	11	6	5	0	3	0	11	5	0	2	3	8	6
31	86	0	0	0	0	0	0	0	0	0	0	0	0	0	0	0	0	0	0	0	0	0	0	0	0	0	0	0	0	0	0	0	0	0	0	0	0	0	0	0	0	0	0	0	0	0	0	0	0
31	87	0	0	0	0	0	0	0	0	0	0	0	0	0	0	0	0	0	0	0	0	0	0	0	0	0	0	0	0	0	0	0	0	0	0	0	0	0	0	0	0	0	0	0	0	0	0	0	0
31	88	1	1	1	1	1	1	1	1	1	1	1	1	1	1	1	1	1	1	1	1	1	1	1	1	1	1	1	1	1	1	1	1	1	1	13	13	9	10	5	6	1	12	7	0	4	6	10	11
31	89	0	0	0	0	0	0	0	0	0	0	0	0	0	0	0	0	0	0	0	0	0	0	0	0	0	0	0	0	0	0	0	0	0	0	0	0	0	0	0	0	0	0	0	0	0	0	0	0
31	90	0	1	1	1	0	0	0	0	0	1	0	0	0	0	0	0	0	0	1	1	0	0	1	1	1	1	1	1	1	1	1	1	1	0	11	7	2	4	0	2	0	6	4	0	2	2	5	9
31	91	1	0	0	1	1	1	1	1	1	1	1	0	1	1	1	1	1	1	1	0	1	0	1	0	0	0	0	1	1	0	0	0	0	0	13	10	9	9	1	4	1	9	12	0	5	6	8	10
31	92	0	0	0	0	0	0	0	0	0	0	0	0	0	0	0	0	0	0	0	0	0	0	0	0	0	0	0	0	0	0	0	0	0	0	0	0	0	0	0	0	0	0	0	0	0	0	0	0
31	93	1	0	1	1	1	1	1	1	1	0	0	0	1	0	1	1	1	1	0	1	1	0	0	1	0	0	0	1	0	0	0	0	0	0	18	14	7	6	0	4	1	8	4	0	5	4	8	13
31	94	0	1	0	1	0	0	0	0	0	1	1	0	0	0	0	0	0	0	1	0	1	1	1	1	1	1	1	1	1	1	0	1	0	0	11	11	2	6	1	3	0	9	7	0	3	4	5	9
31	95	1	0	1	1	0	1	1	1	1	1	0	1	1	1	0	1	1	1	0	1	0	0	0	0	0	0	1	0	1	1	0	1	0	0	13	11	7	10	0	4	2	10	9	0	4	3	8	10
31	96	1	0	0	1	1	1	1	1	1	1	0	1	1	1	0	0	1	1	1	0	0	0	1	0	0	1	1	0	0	0	1	0	0	0	12	14	9	6	1	5	1	12	11	0	6	2	8	11
31	97	0	1	1	1	0	0	0	1	0	1	0	0	0	0	0	0	0	0	0	1	1	0	1	1	1	1	0	1	1	1	1	1	1	1	15	12	9	10	3	4	1	8	8	0	3	5	6	10
31	98	1	1	1	1	1	1	1	1	1	1	1	1	1	1	1	1	1	1	1	1	1	1	1	1	1	1	1	1	1	1	1	1	1	1	13	9	7	7	2	2	2	10	7	0	4	3	2	8
31	99	1	0	0	0	1	1	1	1	1	1	1	0	1	1	1	1	1	1	0	0	0	0	1	0	1	0	1	0	0	0	1	0	0	0	12	11	8	7	1	2	1	12	6	0	1	7	8	10
31	100	0	1	1	0	0	0	0	0	0	1	0	1	0	0	0	0	1	1	1	1	1	1	0	1	1	1	1	1	1	1	0	0	1	0	10	13	4	4	1	3	0	9	9	0	2	5	4	8
31	101	0	1	0	0	0	0	1	1	0	1	1	0	0	0	1	0	0	0	1	1	1	1	1	0	0	1	1	1	1	1	1	1	1	1	11	13	6	8	2	3	0	10	6	0	4	3	7	10
31	102	0	1	0	1	0	0	0	0	0	0	1	0	0	0	0	0	0	0	1	1	0	1	1	1	1	0	0	1	1	0	1	1	1	1	9	13	4	10	0	3	1	8	10	0	3	1	5	11
31	103	0	0	0	0	0	0	0	0	0	0	0	0	0	0	0	0	0	0	0	0	0	0	0	0	0	0	0	0	0	0	0	0	0	0	0	0	0	0	0	0	0	0	0	0	0	0	0	0
31	104	1	0	0	0	1	1	0	1	1	1	0	1	1	0	1	1	1	1	1	0	0	0	0	1	0	0	0	1	0	0	0	0	0	0	13	15	9	10	2	4	1	13	7	0	5	4	5	12
31	105	0	1	0	0	0	0	0	0	0	1	0	0	0	1	0	0	1	0	1	1	1	1	1	1	1	1	1	1	1	0	0	1	1	1	13	14	7	6	1	4	0	10	3	0	2	4	6	11
31	106	0	0	0	0	0	0	0	0	0	0	0	0	0	0	0	0	0	0	0	0	0	0	0	0	0	0	0	0	0	0	0	0	0	0	0	1	1	0	0	0	0	1	0	0	0	0	0	0
31	107	0	0	0	0	0	0	0	0	0	0	0	0	0	0	0	0	0	0	0	0	0	0	0	0	0	0	0	0	0	0	0	0	0	0	0	0	0	0	0	0	0	0	0	0	0	0	0	0
31	108	1	1	1	1	1	1	1	1	1	1	1	1	1	1	1	1	1	1	1	1	1	1	1	1	1	1	1	1	1	1	1	1	1	1	14	11	6	13	3	3	0	11	10	0	6	5	8	14
31	109	0	0	0	0	0	0	0	0	0	0	0	0	0	0	0	0	0	0	0	0	0	0	0	0	0	0	0	0	0	0	0	0	0	0	0	0	0	0	0	0	0	0	0	0	0	0	0	0
31	110	0	0	0	0	0	0	0	0	0	0	0	0	0	0	0	0	0	0	0	0	0	0	0	0	0	0	0	0	0	0	0	0	0	0	0	0	0	0	0	0	0	0	0	0	0	0	0	0
31	111	0	0	0	0	0	0	0	0	0	0	0	0	0	0	0	0	0	0	0	0	0	0	0	0	0	0	0	0	0	0	0	0	0	0	0	0	0	0	0	0	0	0	0	0	0	0	0	0
31	112	0	1	0	0	1	0	0	1	0	0	1	0	0	0	0	0	1	0	1	1	1	0	0	1	0	0	1	1	0	0	1	1	1	0	12	13	9	10	4	4	2	8	14	0	6	5	8	11
31	113	1	1	1	1	1	1	1	1	1	1	1	1	1	1	1	1	1	1	1	1	1	1	1	1	1	1	1	1	1	1	1	1	1	1	11	10	7	9	0	1	1	11	6	0	4	4	10	7
31	114	0	1	1	0	0	0	1	0	0	1	0	0	0	0	0	1	0	0	0	0	1	0	1	1	1	1	1	1	1	0	1	1	0	1	9	10	6	6	1	2	0	6	9	0	5	7	4	5
31	115	0	1	0	0	0	0	0	0	0	0	0	0	1	0	0	0	0	0	1	1	1	0	0	1	1	1	0	1	1	1	0	1	0	1	11	11	7	7	3	5	0	12	9	0	4	4	9	7
31	116	1	1	1	1	1	1	1	1	1	1	1	1	1	1	1	1	1	1	1	1	1	1	1	1	1	1	1	1	1	1	1	1	1	1	12	12	10	12	1	4	2	10	10	0	4	5	9	11
31	117	1	0	0	1	0	1	1	0	1	1	0	1	0	1	1	0	1	1	1	1	1	1	1	0	0	1	0	0	0	0	0	0	0	0	5	5	3	3	0	0	0	6	6	0	0	2	3	3
31	118	1	1	1	1	1	1	1	1	1	1	1	1	1	1	1	1	1	1	1	1	1	1	1	1	1	1	1	1	1	1	1	1	1	1	12	9	13	9	1	4	2	8	9	0	6	7	8	13
31	119	0	0	0	0	0	0	0	0	0	0	0	0	0	0	0	0	0	0	0	0	0	0	0	0	0	0	0	0	0	0	0	0	0	0	0	0	0	0	0	0	0	0	0	0	1	0	0	0
31	120	0	1	0	1	0	0	0	1	1	0	0	0	0	0	0	0	0	0	1	0	1	1	1	1	1	1	1	1	1	1	1	1	1	1	9	11	8	6	3	4	2	12	10	0	4	2	4	11
31	121	0	0	0	0	0	0	0	0	0	0	0	0	0	0	0	0	0	0	0	0	0	0	0	0	0	0	0	0	0	0	0	0	0	0	0	0	0	0	0	0	0	0	0	0	0	0	0	0
31	122	0	0	0	0	0	0	0	0	0	0	0	0	0	0	0	0	0	0	0	0	0	0	0	0	0	0	0	0	0	0	0	0	0	0	0	0	0	0	0	0	0	0	0	0	0	0	0	0
31	123	0	1	0	1	0	0	0	0	0	0	0	0	0	1	0	0	0	0	1	1	1	0	1	1	1	0	1	1	1	0	1	0	1	0	13	16	9	7	0	4	1	9	7	0	5	3	8	6
31	124	0	1	0	0	0	1	0	0	0	0	0	0	0	0	0	1	0	0	1	1	1	0	0	0	1	0	1	1	0	0	0	0	0	1	12	10	2	3	0	2	1	9	5	0	1	4	2	7
31	125	0	1	0	0	0	0	1	0	0	0	0	0	0	1	0	1	0	0	1	0	0	1	1	1	1	1	1	0	1	1	0	0	0	1	12	10	8	10	0	6	1	8	9	0	4	6	6	14
31	126	0	1	0	0	1	0	0	0	1	1	0	0	0	1	1	0	0	0	1	1	0	1	1	0	1	1	0	1	1	1	1	1	0	1	17	13	8	7	1	6	3	9	7	0	4	3	7	8
31	127	1	1	1	1	1	1	1	1	1	1	1	1	1	1	1	1	1	1	1	1	1	1	1	1	1	1	1	1	1	1	1	1	1	1	15	15	7	9	1	4	0	14	7	0	3	5	8	12
31	128	0	0	0	0	0	0	0	0	0	0	0	0	0	0	0	0	0	0	0	0	0	0	0	0	0	0	0	0	0	0	0	0	0	0	0	0	0	0	0	0	0	0	0	0	0	0	0	0
31	129	1	1	1	1	1	1	1	1	1	1	1	1	1	1	1	1	1	1	1	1	1	1	1	1	1	1	1	1	1	1	1	1	1	1	14	12	8	12	2	4	1	11	10	0	2	5	9	12
31	130	0	1	0	0	0	0	0	0	0	1	1	0	0	1	0	0	0	0	1	1	1	1	1	1	0	1	0	0	1	0	1	1	1	1	11	9	4	4	0	3	0	7	6	0	3	3	7	8
31	131	0	0	0	0	0	0	0	0	0	0	0	0	0	0	0	0	0	0	0	0	0	0	0	0	0	0	0	0	0	0	0	0	0	0	0	0	0	0	0	0	0	0	0	0	0	0	0	0
31	132	1	0	1	0	1	1	1	1	0	1	1	1	1	0	1	0	1	1	0	0	0	0	0	0	1	0	0	0	0	0	1	1	1	1	12	15	10	7	1	6	2	10	10	0	5	5	8	10
31	133	0	0	0	0	0	0	0	0	0	0	0	0	0	0	0	0	0	0	0	0	0	0	0	0	0	0	0	0	0	0	0	0	0	0	0	0	0	0	0	0	0	0	0	0	1	0	0	0
31	134	1	0	1	1	1	1	0	1	1	1	1	0	1	0	0	1	1	1	0	0	0	0	0	1	1	0	0	1	0	1	1	0	0	0	16	12	9	12	0	6	1	10	9	0	3	4	7	8
31	135	0	1	0	1	0	0	0	1	0	1	0	0	1	0	0	0	0	0	1	1	1	0	1	1	1	0	1	0	0	1	0	1	1	1	8	8	4	5	2	2	0	11	8	0	3	2	5	10
31	136	1	1	1	1	1	1	1	1	1	1	1	1	1	1	1	1	1	1	1	1	1	1	1	1	1	1	1	1	1	1	1	1	1	1	10	12	10	9	1	3	1	14	7	0	7	2	12	12
31	137	1	0	0	1	0	1	0	1	0	1	1	1	1	0	0	1	0	1	1	1	0	0	0	0	0	0	0	1	1	0	1	0	0	0	10	10	6	2	0	3	0	9	5	0	1	2	3	6
31	138	1	0	1	1	1	1	1	1	0	1	0	1	0	1	1	1	1	1	0	0	1	0	0	0	0	0	0	1	1	0	0	0	0	1	10	12	5	10	1	3	2	12	9	0	3	6	6	7
31	139	1	0	0	1	1	1	0	1	1	1	0	1	1	1	1	1	1	1	0	0	1	0	0	0	0	0	0	0	0	0	1	0	0	1	11	12	5	8	1	2	1	9	10	0	3	4	3	10
31	140	0	0	0	0	0	0	0	0	0	0	0	0	0	0	0	0	0	0	0	0	0	0	0	0	0	0	0	0	0	0	0	0	0	0	0	0	0	0	0	0	0	0	0	0	0	0	0	0
31	141	1	0	1	1	0	1	1	1	1	1	1	1	1	1	1	1	1	1	0	0	0	0	1	1	0	0	0	0	0	0	1	0	0	0	11	10	8	6	2	6	1	13	11	0	6	4	9	7
31	142	1	0	1	1	1	1	1	1	0	0	0	1	1	1	1	0	0	0	0	0	0	0	0	0	0	0	0	0	1	0	1	0	0	0	13	11	9	11	1	5	1	4	8	0	5	3	5	5
31	143	0	1	0	0	0	0	0	1	0	0	0	0	0	0	0	0	0	0	1	1	0	1	1	0	1	1	1	1	1	1	1	1	0	0	11	9	6	5	0	3	1	8	5	0	2	3	5	10
31	144	1	1	1	1	1	1	1	1	1	1	1	1	1	1	1	1	1	1	1	1	1	1	1	1	1	1	1	1	1	1	1	1	1	1	13	9	8	10	1	2	1	12	8	0	5	7	7	7
31	145	1	1	1	1	1	1	1	1	1	1	1	1	1	1	1	1	1	1	1	1	1	1	1	1	1	1	1	1	1	1	1	1	1	1	14	11	6	8	0	3	2	5	8	0	5	3	10	11
31	146	1	0	1	1	1	1	1	0	0	1	1	1	1	1	0	0	1	1	0	0	0	0	1	0	1	0	1	0	0	0	1	1	0	0	14	10	6	6	0	2	2	9	8	0	3	4	9	7
31	147	1	0	1	1	1	1	1	1	1	1	1	1	1	1	1	1	1	0	1	1	1	1	0	0	0	0	0	0	0	1	0	0	0	1	13	14	7	9	1	4	1	8	12	0	6	6	10	8
31	148	0	1	0	1	1	1	0	0	0	1	0	0	0	0	0	0	0	0	1	0	1	1	1	1	1	1	1	1	1	1	0	1	1	1	12	13	5	8	2	4	0	12	7	0	3	5	6	6
31	149	0	1	1	0	0	0	0	1	0	0	1	0	0	0	1	0	0	0	1	0	0	1	1	1	1	0	1	0	1	0	0	1	1	0	13	9	5	9	1	3	1	6	7	0	1	3	4	8
31	150	0	1	0	0	0	1	0	0	0	0	0	0	0	0	1	1	1	0	1	1	1	1	1	1	1	1	1	1	1	1	1	1	1	0	12	10	4	6	0	3	0	12	8	0	2	4	6	6
31	151	0	0	0	0	0	0	0	0	0	0	0	0	0	0	0	0	0	0	0	0	0	0	0	0	0	0	0	0	0	0	0	0	0	0	0	0	0	0	0	0	0	0	0	0	0	0	0	0
31	152	0	0	0	0	0	0	0	0	0	0	0	0	0	0	0	0	0	0	0	0	0	0	0	0	0	0	0	0	0	0	0	0	0	0	0	0	0	0	0	0	0	0	0	0	0	0	0	0
31	153	0	0	0	0	0	0	0	0	0	0	0	0	0	0	0	0	0	0	0	0	0	0	0	0	0	0	0	0	0	0	0	0	0	0	0	0	0	0	0	0	0	0	0	0	0	0	0	0
31	154	1	0	1	1	1	1	1	1	1	1	1	1	1	0	1	1	1	1	0	0	0	0	0	0	0	0	0	0	0	1	0	0	0	1	12	12	10	11	1	4	1	9	6	0	4	4	9	11
31	155	0	1	0	1	0	0	0	1	0	0	0	0	1	0	1	0	1	1	1	1	1	1	1	1	0	0	1	1	1	0	1	1	1	1	11	11	5	10	3	3	1	10	7	0	1	2	5	8
31	156	0	0	0	0	0	0	0	0	0	0	0	0	0	0	0	0	0	0	0	0	0	0	0	0	0	0	0	0	0	0	0	0	0	0	0	0	0	0	0	0	0	0	0	0	0	0	0	0
31	157	0	0	0	0	0	0	0	0	0	0	0	0	0	0	0	0	0	0	0	0	0	0	0	0	0	0	0	0	0	0	0	0	0	0	0	0	0	0	0	0	0	0	0	0	0	0	0	0
31	158	0	0	0	0	0	0	0	0	0	0	0	0	0	0	0	0	0	0	0	0	0	0	0	0	0	0	0	0	0	0	0	0	0	0	0	0	0	0	0	0	0	0	0	0	0	0	0	0
31	159	1	1	1	1	1	1	1	1	1	1	1	1	1	1	1	1	1	1	1	1	1	1	1	1	1	1	1	1	1	1	1	1	1	1	15	14	5	12	4	8	2	10	8	0	7	7	9	14
31	160	0	0	0	0	0	0	0	0	0	0	0	0	0	0	0	0	0	0	0	0	0	0	0	0	0	0	0	0	0	0	0	0	0	0	0	0	0	0	0	0	0	0	0	0	0	0	0	0
31	161	1	1	1	1	1	1	1	1	1	1	1	1	1	1	1	1	1	1	1	1	1	1	1	1	1	1	1	1	1	1	1	1	1	1	12	14	9	8	0	3	1	10	8	0	3	6	9	7
31	162	1	0	1	0	1	0	1	0	1	1	0	1	1	0	1	0	1	1	0	0	1	0	0	0	0	1	0	0	0	0	0	0	0	0	16	11	4	10	2	3	1	11	7	0	2	5	6	4
31	163	0	1	0	0	0	0	0	0	0	0	0	1	0	0	0	0	0	0	0	1	1	1	0	1	1	1	1	1	1	1	1	1	0	1	13	10	6	6	0	3	1	7	6	0	1	2	7	12
31	164	0	1	0	0	0	0	0	0	1	0	1	0	0	0	0	0	0	0	1	1	1	1	1	1	1	1	1	0	1	1	0	1	1	1	11	10	7	5	1	3	0	12	10	0	4	6	7	7
31	165	0	1	0	0	0	0	0	1	1	1	0	0	0	0	1	0	1	0	1	1	0	1	0	1	0	0	1	1	1	1	1	1	0	1	10	10	4	6	0	3	1	8	9	0	5	3	7	8
31	166	0	1	0	0	1	0	0	1	0	0	0	0	0	0	0	0	1	0	0	1	0	1	1	0	1	1	1	1	0	0	1	0	1	1	11	10	9	8	0	5	0	9	7	0	5	5	7	8
31	167	1	1	1	1	1	1	1	1	1	1	1	1	1	1	1	1	1	1	1	1	1	1	1	1	1	1	1	1	1	1	1	1	1	1	15	13	7	9	2	5	0	11	8	0	4	5	9	13
31	168	1	1	1	1	1	1	1	1	1	1	1	1	1	1	1	1	1	1	1	1	1	1	1	1	1	1	1	1	1	1	1	1	1	1	12	11	10	5	1	2	2	10	9	0	4	6	6	11
31	169	0	0	0	0	0	0	0	0	0	0	0	0	0	0	0	0	0	0	0	0	0	0	0	0	0	0	0	0	0	0	0	0	0	0	0	0	0	0	0	0	0	0	0	0	0	0	0	0
31	170	1	1	1	1	1	1	1	1	1	1	1	1	1	1	1	1	1	1	1	1	1	1	1	1	1	1	1	1	1	1	1	1	1	1	13	12	11	11	3	6	2	9	8	0	4	5	9	10
31	171	0	0	0	0	0	0	0	0	0	0	0	0	0	0	0	0	0	0	0	0	0	0	0	0	0	0	0	0	0	0	0	0	0	0	0	0	0	0	0	0	0	0	0	0	0	0	0	1
31	172	1	0	1	1	1	1	1	1	1	1	1	0	1	1	1	1	1	1	0	1	1	0	1	0	0	0	0	0	0	0	1	1	0	0	14	11	9	11	0	5	1	8	11	0	4	9	9	11
31	173	0	0	0	0	0	0	0	0	0	0	0	0	0	0	0	0	0	0	0	0	0	0	0	0	0	0	0	0	0	0	0	0	0	0	0	0	0	0	0	0	0	0	0	0	0	0	0	0
31	174	1	0	0	1	1	1	0	0	1	1	0	1	1	1	1	1	1	1	1	0	0	1	0	0	0	0	0	0	1	1	0	0	0	0	12	13	9	9	0	3	4	10	7	0	4	2	8	10
31	175	1	1	1	1	1	1	1	1	1	1	1	1	1	1	1	1	1	1	1	1	1	1	1	1	1	1	1	1	1	1	1	1	1	1	14	13	7	7	2	5	2	11	7	0	6	4	5	12
31	176	1	0	1	0	1	0	1	0	1	1	1	1	0	0	1	0	1	1	0	0	0	0	0	0	0	0	1	0	0	0	0	0	0	0	14	10	10	7	0	3	0	10	7	0	5	3	5	6
31	177	0	0	0	0	0	0	0	0	0	0	0	0	0	0	0	0	0	0	0	0	0	0	0	0	0	0	0	0	0	0	0	0	0	0	0	0	0	0	0	0	0	0	0	0	0	0	0	0
31	178	1	0	0	1	0	1	1	0	1	0	0	0	1	0	1	1	0	0	0	0	0	0	0	0	1	0	0	0	0	1	1	0	0	1	10	9	7	6	0	3	2	12	7	0	4	4	9	10
31	179	1	1	1	1	1	1	1	1	1	1	1	1	1	1	1	1	1	1	1	1	1	1	1	1	1	1	1	1	1	1	1	1	1	1	11	9	9	12	0	2	1	10	10	0	2	2	9	7
31	180	1	0	1	1	1	1	0	1	0	0	1	0	1	1	0	0	1	1	0	0	0	0	0	0	0	0	0	0	0	1	0	0	0	0	13	9	7	9	2	2	1	9	8	0	3	3	7	5
31	181	0	0	0	0	0	0	0	0	0	0	0	0	0	0	0	0	0	0	0	0	0	0	0	0	0	0	0	0	0	0	0	0	0	0	0	0	0	0	0	0	0	0	0	0	0	0	0	0
31	182	1	0	1	1	1	1	1	1	0	0	1	1	0	1	1	1	1	0	0	0	1	0	0	1	0	0	0	0	1	1	0	0	0	0	11	12	13	10	2	5	1	6	11	0	5	6	9	13
31	183	0	1	0	1	0	0	1	0	0	0	0	0	0	0	0	0	0	0	0	1	1	1	1	1	0	1	1	1	1	1	0	1	0	0	12	10	5	6	0	3	0	7	6	0	2	2	7	11
31	184	1	1	1	1	1	1	1	1	1	1	1	1	1	1	1	1	1	1	1	1	1	1	1	1	1	1	1	1	1	1	1	1	1	1	14	13	6	5	3	3	3	9	9	0	5	3	9	7
31	185	0	1	1	0	0	1	1	0	0	0	1	0	0	0	0	0	0	1	1	1	1	1	1	0	0	1	1	0	0	1	0	1	0	1	10	9	7	6	0	2	1	7	9	0	1	0	7	9
31	186	0	0	0	0	0	0	0	0	0	0	0	0	0	0	0	0	0	0	0	0	0	0	0	0	0	0	0	0	0	0	0	0	0	0	0	0	0	0	0	0	0	0	0	0	0	0	0	0
31	187	0	0	0	0	0	0	0	0	0	0	0	0	0	0	0	0	0	0	0	0	0	0	0	0	0	0	0	0	0	0	0	0	0	0	0	0	0	0	0	0	0	0	0	0	0	0	0	0
31	188	0	0	0	0	0	0	0	0	0	0	0	0	0	0	0	0	0	0	0	0	0	0	0	0	0	0	0	0	0	0	0	0	0	0	0	0	0	0	0	0	0	0	0	0	0	0	0	0
31	189	0	1	0	0	0	0	0	0	0	1	0	1	0	0	0	0	0	0	0	1	1	0	1	0	1	1	0	1	0	0	1	1	1	1	12	13	8	13	1	5	1	12	9	0	2	8	9	10
31	190	1	1	1	1	1	1	1	1	1	1	1	1	1	1	1	1	1	1	1	1	1	1	1	1	1	1	1	1	1	1	1	1	1	1	10	11	7	9	1	4	1	7	6	0	3	3	8	14
31	191	1	0	0	0	1	1	1	0	1	1	0	1	1	1	1	1	1	1	1	0	0	0	1	0	1	1	0	0	0	0	0	0	0	0	13	12	8	7	0	2	0	10	4	0	4	5	7	10
31	192	0	1	0	0	0	0	0	0	0	1	1	0	0	1	0	0	0	0	0	1	0	0	1	0	1	1	1	1	1	1	1	1	1	1	15	10	9	4	2	6	1	7	3	0	2	8	3	10
31	193	0	1	1	1	1	1	1	0	0	1	1	1	0	0	0	1	0	0	1	1	1	1	1	0	0	1	1	1	1	1	0	1	1	1	10	14	8	9	1	4	3	11	9	0	3	4	9	10
31	194	0	0	0	0	0	0	0	0	0	0	0	0	0	0	0	0	0	0	0	0	0	0	0	0	0	0	0	0	0	0	0	0	0	0	0	0	0	0	0	0	0	0	0	0	0	0	0	0
31	195	1	0	1	0	1	1	1	0	1	1	1	1	1	1	1	0	0	1	0	1	0	0	0	0	0	0	0	0	0	1	1	0	1	0	11	11	6	11	1	8	2	11	11	0	7	7	9	14
31	196	0	0	0	0	0	0	0	0	0	0	0	0	0	0	0	0	0	0	0	0	0	0	0	0	0	0	0	0	0	0	0	0	0	0	0	0	0	0	0	0	0	0	0	0	0	0	0	0
31	197	1	0	0	1	1	1	1	0	1	1	1	1	0	1	1	1	1	0	0	0	1	0	0	1	1	0	0	0	0	0	0	0	0	0	12	13	10	7	0	5	3	10	8	0	2	4	7	10
31	198	0	1	1	1	0	0	1	0	0	1	0	0	0	1	0	0	0	0	1	1	1	1	0	1	1	1	1	1	1	1	1	1	1	0	15	12	5	9	1	4	2	12	9	0	3	5	9	8
31	199	1	0	0	0	0	0	1	1	0	1	1	0	1	1	1	1	1	0	0	0	0	0	0	1	0	1	0	1	1	0	1	0	1	1	11	10	6	8	0	4	0	8	7	0	1	4	4	8
31	200	0	1	0	0	1	0	0	0	0	0	0	0	1	0	0	0	0	0	1	1	1	0	1	1	1	1	1	1	1	1	0	1	1	1	14	9	9	6	1	3	1	8	8	0	3	5	7	8
31	201	0	1	0	0	0	0	0	1	1	1	0	0	0	0	0	0	1	0	1	1	1	1	1	1	1	1	0	1	1	1	1	1	0	0	11	10	7	8	2	4	1	12	6	0	3	2	7	10
31	202	0	0	0	0	0	0	0	0	0	0	0	0	0	0	0	0	0	0	0	0	0	0	0	0	0	0	0	0	0	0	0	0	0	0	0	0	0	0	0	0	0	0	0	0	0	0	0	0
31	203	1	0	0	1	0	1	0	1	1	0	1	0	1	0	1	1	1	0	1	0	0	0	0	1	0	1	0	0	1	1	0	1	0	1	15	10	6	6	0	5	1	8	6	0	6	6	11	10
31	204	0	0	0	0	0	0	0	0	0	0	0	0	0	0	0	0	0	0	0	0	0	0	0	0	0	0	0	0	0	0	0	0	0	0	0	0	0	0	0	0	0	0	0	0	0	0	0	0
31	205	0	1	0	1	0	1	1	0	0	0	0	1	0	1	1	0	0	1	1	1	1	0	0	0	1	1	1	1	1	0	1	1	1	0	13	10	10	6	1	4	1	11	11	0	2	5	12	11
31	206	1	1	1	1	1	1	1	1	1	1	1	1	1	1	1	1	1	1	1	1	1	1	1	1	1	1	1	1	1	1	1	1	1	1	13	11	8	5	1	5	1	7	7	0	4	3	11	10
31	207	0	0	0	0	0	0	0	0	0	0	0	0	0	0	0	0	0	0	0	0	0	0	0	0	0	0	0	0	0	0	0	0	0	0	0	0	0	0	0	0	0	0	0	0	0	0	1	0
31	208	1	1	1	1	1	1	1	1	1	1	1	1	1	1	1	1	1	1	1	1	1	1	1	1	1	1	1	1	1	1	1	1	1	1	13	14	11	8	0	3	3	11	9	0	6	3	8	10
31	209	1	0	1	0	0	1	1	1	1	1	0	0	1	0	1	0	1	1	0	0	1	0	0	1	0	0	1	0	0	0	0	1	1	1	8	11	8	9	0	3	0	7	10	0	2	2	9	7
31	210	1	1	1	1	1	1	1	1	1	1	1	1	1	1	1	1	1	1	1	1	1	1	1	1	1	1	1	1	1	1	1	1	1	1	14	13	6	12	1	3	2	11	11	0	5	4	10	13
31	211	0	0	0	0	0	0	0	0	0	0	0	0	0	0	0	0	0	0	0	0	0	0	0	0	0	0	0	0	0	0	0	0	0	0	0	0	0	0	0	0	0	0	0	0	0	0	0	0
31	212	1	1	1	1	1	1	1	1	1	1	1	1	1	1	1	1	1	1	1	1	1	1	1	1	1	1	1	1	1	1	1	1	1	1	15	13	11	8	2	5	2	10	7	0	3	5	8	8
31	213	0	1	0	0	0	0	0	0	0	1	0	1	1	1	0	0	0	1	0	1	1	1	1	1	1	1	1	1	0	1	1	0	1	1	9	12	5	8	0	2	0	10	9	0	2	5	2	8
31	214	1	0	1	0	1	1	1	0	1	1	0	1	1	0	0	1	0	0	1	0	0	1	0	0	0	1	0	0	1	1	0	0	1	1	11	9	7	7	0	3	2	10	8	0	3	3	6	8
31	215	0	1	0	0	0	0	0	1	1	0	0	0	0	1	1	0	1	1	1	1	0	1	1	1	1	0	1	1	1	1	1	1	1	0	9	11	8	6	2	3	0	8	6	0	3	3	7	11
31	216	0	0	0	0	0	0	0	0	0	0	0	0	0	0	0	0	0	0	0	0	0	0	0	0	0	0	0	0	0	0	0	0	0	0	0	0	0	0	0	0	0	0	0	0	0	0	0	0
31	217	0	0	0	0	0	0	0	0	0	0	0	0	0	0	0	0	0	0	0	0	0	0	0	0	0	0	0	0	0	0	0	0	0	0	0	0	0	0	0	0	0	0	0	0	0	0	0	0
31	218	0	0	0	0	0	0	0	0	0	0	0	0	0	0	0	0	0	0	0	0	0	0	0	0	0	0	0	0	0	0	0	0	0	0	0	0	0	0	0	0	0	0	0	0	0	0	0	0
31	219	0	0	0	0	0	0	0	0	0	0	0	0	0	0	0	0	0	0	0	0	0	0	0	0	0	0	0	0	0	0	0	0	0	0	0	0	0	0	0	0	0	0	0	0	0	0	0	0
31	220	0	1	0	0	0	0	1	0	0	0	0	0	0	0	1	1	0	0	1	1	1	1	1	1	1	1	1	1	1	1	1	0	1	0	12	15	6	11	2	7	2	9	6	0	3	4	5	8
31	221	0	0	0	0	0	0	0	0	0	0	0	0	0	0	0	0	0	0	0	0	0	0	0	0	0	0	0	0	0	0	0	0	0	0	0	0	0	0	0	0	0	0	0	0	0	0	0	0
31	222	1	0	1	1	1	0	0	1	1	0	1	0	1	1	0	0	1	1	0	1	1	0	0	1	1	0	0	1	1	0	0	0	1	0	18	10	8	11	1	3	2	11	8	0	3	2	9	11
31	223	0	1	0	0	0	0	0	0	0	0	0	1	1	1	0	0	0	0	1	1	0	1	1	0	1	0	0	1	1	1	0	0	1	1	11	10	6	4	0	4	1	9	10	0	2	5	4	9
31	224	1	0	1	1	1	1	1	1	1	1	1	1	1	1	1	0	1	1	0	1	1	0	1	0	0	0	0	0	0	0	0	0	0	0	14	14	7	7	0	4	1	11	9	0	4	4	8	9
31	225	1	1	1	1	1	1	1	1	1	1	1	1	1	1	1	1	1	1	1	1	1	1	1	1	1	1	1	1	1	1	1	1	1	1	12	13	5	8	2	3	0	8	8	0	4	2	7	7
31	226	1	0	0	1	0	0	0	1	0	1	1	1	1	1	0	1	1	1	1	0	0	1	0	0	0	1	0	1	0	0	0	0	0	0	11	10	5	5	2	2	1	8	5	0	0	3	4	5
31	227	0	0	0	0	0	0	0	0	0	0	0	0	0	0	0	0	0	0	0	0	0	0	0	0	0	0	0	0	0	0	0	0	0	0	0	0	0	0	0	0	0	0	0	0	0	0	0	0
31	228	0	0	0	0	0	0	0	0	0	0	0	0	0	0	0	0	0	0	0	0	0	0	0	0	0	0	0	0	0	0	0	0	0	0	0	0	0	0	0	0	0	0	0	0	0	0	0	0
31	229	0	1	0	0	0	0	0	0	0	0	0	0	0	0	0	1	0	0	0	0	1	0	0	1	0	1	1	0	1	1	1	0	1	1	14	9	6	10	2	6	3	14	6	0	6	6	7	11
31	230	0	0	0	0	0	0	0	0	0	0	0	0	0	0	0	0	0	0	0	0	0	0	0	0	0	0	0	0	0	0	0	0	0	0	0	0	0	0	0	0	0	0	0	0	0	0	0	0
31	231	0	0	0	0	0	0	0	0	0	0	0	0	0	0	0	0	0	0	0	0	0	0	0	0	0	0	0	0	0	0	0	0	0	0	0	0	0	0	0	0	0	0	0	0	0	0	0	0
31	232	1	1	1	1	1	1	1	1	1	1	1	1	1	1	1	1	1	1	1	1	1	1	1	1	1	1	1	1	1	1	1	1	1	1	13	13	11	11	2	4	2	11	7	0	5	4	8	12
31	233	1	1	1	1	1	1	1	1	1	1	1	1	1	1	1	1	1	1	1	1	1	1	1	1	1	1	1	1	1	1	1	1	1	1	13	11	6	10	2	3	2	12	8	0	1	5	7	10
31	234	0	0	0	0	0	0	0	0	0	0	0	0	0	0	0	0	0	0	0	0	0	0	0	0	0	0	0	0	0	0	0	0	0	0	0	0	0	0	0	0	0	0	0	0	0	0	0	0
31	235	0	0	0	0	0	0	0	0	0	0	0	0	0	0	0	0	0	0	0	0	0	0	0	0	0	0	0	0	0	0	0	0	0	0	0	0	0	0	0	0	0	0	0	0	0	0	0	0
31	236	1	0	1	1	0	1	0	1	1	1	1	1	1	0	1	1	1	1	0	0	0	0	1	0	0	0	0	1	0	1	1	0	1	0	2	4	1	0	0	1	0	1	1	0	1	1	0	3
31	237	1	1	1	1	1	1	1	1	1	1	1	1	1	1	1	1	1	1	1	1	1	1	1	1	1	1	1	1	1	1	1	1	1	1	10	7	8	5	1	2	3	7	5	0	3	4	5	11
31	238	1	1	1	1	1	1	1	1	1	1	1	1	1	1	1	1	1	1	1	1	1	1	1	1	1	1	1	1	1	1	1	1	1	1	14	13	11	11	1	5	2	10	11	0	3	7	9	9
31	239	0	1	1	0	0	0	0	0	0	0	1	0	0	0	0	0	1	0	1	1	1	1	1	1	0	0	0	0	0	1	1	1	1	0	10	11	7	8	0	3	2	6	6	0	3	3	6	10
31	240	0	0	0	0	0	0	0	0	0	0	0	0	0	0	0	0	0	0	0	0	0	0	0	0	0	0	0	0	0	0	0	0	0	0	0	0	0	0	0	0	0	0	0	0	0	0	0	0
31	241	1	1	1	1	1	1	1	1	1	1	1	1	1	1	1	1	1	1	1	1	1	1	1	1	1	1	1	1	1	1	1	1	1	1	14	12	10	9	1	7	0	10	7	0	3	7	7	10
31	242	1	1	1	1	1	1	1	1	1	1	1	1	1	1	1	1	1	1	1	1	1	1	1	1	1	1	1	1	1	1	1	1	1	1	14	13	8	10	0	2	3	12	6	0	3	5	6	7
31	243	0	1	0	0	1	0	0	0	0	1	0	0	0	0	1	1	0	1	0	1	1	1	0	1	1	1	1	1	1	1	1	1	1	1	10	14	6	4	0	3	0	9	5	0	4	4	5	6
31	244	1	1	1	1	1	1	1	1	1	1	1	1	1	1	1	1	1	1	1	1	1	1	1	1	1	1	1	1	1	1	1	1	1	1	9	12	10	10	0	4	2	11	9	0	6	3	6	11
31	245	0	0	0	0	0	0	0	0	0	0	0	0	0	0	0	0	0	0	0	0	0	0	0	0	0	0	0	0	0	0	0	0	0	0	2	0	0	0	0	0	0	0	0	0	0	0	0	0
31	246	1	1	1	1	1	1	1	1	1	1	1	1	1	1	1	1	1	1	1	1	1	1	1	1	1	1	1	1	1	1	1	1	1	1	15	12	9	13	2	5	2	10	9	0	5	6	8	11
31	247	1	1	1	1	1	1	1	1	1	1	1	1	1	1	1	1	1	1	1	1	1	1	1	1	1	1	1	1	1	1	1	1	1	1	9	11	1	5	0	2	3	12	9	0	2	2	7	10
31	248	1	0	1	0	0	1	1	1	1	1	1	1	1	1	1	1	0	1	0	0	0	0	1	0	0	1	0	0	0	0	0	1	0	0	9	12	8	5	0	5	0	10	7	0	3	3	8	8
31	249	0	1	1	0	0	0	0	1	1	0	0	0	1	1	0	1	0	0	1	1	1	1	1	1	1	1	1	0	1	0	1	1	1	0	12	12	7	8	1	3	1	12	8	0	2	8	9	7
31	250	0	0	0	0	0	0	0	0	0	0	0	0	0	0	0	0	0	0	0	0	0	0	0	0	0	0	0	0	0	0	0	0	0	0	0	0	0	0	0	0	0	0	0	0	0	0	0	0
31	251	0	0	0	0	0	0	0	0	0	0	0	0	0	0	0	0	0	0	0	0	0	0	0	0	0	0	0	0	0	0	0	0	0	0	0	0	0	0	0	0	0	0	0	0	0	0	0	0
31	252	1	1	1	1	1	1	1	1	1	1	1	1	1	1	1	1	1	1	1	1	1	1	1	1	1	1	1	1	1	1	1	1	1	1	16	13	6	11	2	8	0	10	11	0	3	7	12	12
31	253	0	1	1	0	0	0	0	0	1	0	0	0	1	0	0	1	0	1	1	1	1	1	0	1	1	1	0	1	1	0	1	1	1	1	9	9	4	5	0	2	0	8	5	0	1	4	5	5
31	254	1	1	1	1	1	1	1	1	1	1	1	1	1	1	1	1	1	1	1	1	1	1	1	1	1	1	1	1	1	1	1	1	1	1	15	12	8	10	0	5	0	9	5	0	5	5	7	10
31	255	1	1	1	1	1	1	1	1	1	1	1	1	1	1	1	1	1	1	1	1	1	1	1	1	1	1	1	1	1	1	1	1	1	1	11	12	5	9	2	4	2	9	6	0	4	3	7	5
31	256	1	0	1	0	1	1	1	0	1	1	1	1	0	0	1	0	1	1	0	0	0	1	0	1	0	0	1	1	0	0	0	0	0	0	13	11	9	10	0	3	0	7	8	0	2	2	7	10
41	1	0	0	0	0	0	0	0	0	0	0	0	0	0	0	0	0	0	0	0	0	0	0	0	0	0	0	0	0	0	0	0	0	0	0	0	0	0	0	0	0	0	0	0	0	0	0	0	0
41	2	0	0	0	0	0	0	0	0	0	0	0	0	0	0	0	0	0	0	0	0	0	0	0	0	0	0	0	0	0	0	0	0	0	0	0	0	0	0	0	0	0	0	0	0	0	0	0	0
41	3	1	1	1	1	1	1	1	1	1	1	1	1	1	1	1	1	1	1	1	1	1	1	1	1	1	1	1	1	1	1	1	1	1	1	17	14	13	13	1	7	1	11	9	0	6	9	10	12
41	4	0	1	0	0	0	1	1	0	0	0	0	1	1	1	0	0	0	0	0	1	1	1	1	0	1	1	1	1	1	1	1	1	1	0	1	2	0	0	0	0	0	0	3	0	0	1	1	0
41	5	1	1	1	1	1	1	1	1	1	1	1	1	1	1	1	1	1	1	1	1	1	1	1	1	1	1	1	1	1	1	1	1	1	1	5	3	5	2	0	1	0	6	4	0	1	1	5	8
41	6	1	0	1	0	0	1	1	1	1	0	1	0	1	1	1	1	0	1	0	0	1	0	0	1	1	1	0	0	0	0	0	0	0	0	6	12	7	4	0	2	3	8	8	0	1	2	6	7
41	7	0	0	0	0	0	0	0	0	0	0	0	0	0	0	0	0	0	0	0	0	0	0	0	0	0	0	0	0	0	0	0	0	0	0	0	0	0	0	0	0	0	0	0	0	0	0	0	0
41	8	1	1	1	1	1	1	1	1	1	1	1	1	1	1	1	1	1	1	1	1	1	1	1	1	1	1	1	1	1	1	1	1	1	1	13	10	9	10	1	4	1	10	12	0	4	3	8	9
41	9	0	1	1	0	0	0	0	0	0	0	0	0	1	1	0	1	0	0	1	0	1	1	1	1	1	1	1	1	1	1	1	1	1	1	11	11	5	8	2	3	1	8	9	0	5	5	5	10
41	10	1	1	1	1	1	1	1	1	1	1	1	1	1	1	1	1	1	1	1	1	1	1	1	1	1	1	1	1	1	1	1	1	1	1	12	12	6	10	0	3	0	10	11	0	4	5	6	12
41	11	0	1	0	0	0	0	0	0	0	0	1	0	0	0	0	0	1	0	0	0	1	1	0	1	1	0	1	1	1	1	1	0	0	0	13	10	4	8	1	4	0	11	7	0	1	8	5	8
41	12	0	1	0	0	0	1	1	0	0	0	0	1	0	0	0	0	1	0	0	1	1	0	1	1	1	1	1	1	1	1	0	1	1	1	11	11	8	6	1	4	4	12	10	0	2	3	6	9
41	13	1	0	1	1	1	0	1	0	1	1	1	0	1	0	0	1	1	0	0	1	1	0	0	0	1	1	0	0	0	0	1	0	0	0	14	13	10	8	0	7	2	8	9	0	3	5	7	8
41	14	1	0	1	0	1	1	1	0	1	1	0	1	1	0	1	1	1	1	0	0	0	0	0	1	0	0	0	1	0	0	0	1	1	0	14	13	5	11	3	3	2	12	8	0	1	6	10	8
41	15	0	1	1	0	0	0	0	0	1	0	0	0	1	0	1	0	0	0	1	1	1	0	1	1	1	0	1	0	1	1	0	0	1	0	9	11	5	9	0	3	1	11	8	0	3	6	7	7
41	16	0	0	0	0	0	0	0	0	0	0	0	0	0	0	0	0	0	0	0	0	0	0	0	0	0	0	0	0	0	0	0	0	0	0	0	0	0	0	0	0	0	0	0	0	0	0	0	0
41	17	1	1	1	1	1	1	1	1	1	1	1	1	1	1	1	1	1	1	1	1	1	1	1	1	1	1	1	1	1	1	1	1	1	1	12	14	10	13	1	8	2	14	8	0	6	2	9	13
41	18	1	1	1	1	1	1	1	1	1	1	1	1	1	1	1	1	1	1	1	1	1	1	1	1	1	1	1	1	1	1	1	1	1	1	12	14	7	10	0	2	2	12	9	0	3	5	11	11
41	19	0	0	0	0	0	0	0	0	0	0	0	0	0	0	0	0	0	0	0	0	0	0	0	0	0	0	0	0	0	0	0	0	0	0	0	0	0	0	0	0	0	0	0	0	0	0	0	0
41	20	1	0	0	1	1	1	1	1	0	1	0	1	0	0	1	1	1	0	0	1	0	0	0	0	0	1	1	1	1	0	1	0	0	0	15	11	7	11	1	4	1	10	9	0	4	12	8	12
41	21	1	1	1	1	1	1	1	1	1	1	1	1	1	1	1	1	1	1	1	1	1	1	1	1	1	1	1	1	1	1	1	1	1	1	14	11	6	10	2	5	1	12	8	0	2	2	11	14
41	22	0	0	0	0	0	0	0	0	0	0	0	0	0	0	0	0	0	0	0	0	0	0	0	0	0	0	0	0	0	0	0	0	0	0	0	0	0	0	0	0	0	0	0	0	0	0	0	0
41	23	1	0	1	1	1	0	1	1	1	1	0	1	1	1	1	1	1	1	0	1	0	0	0	0	0	0	0	0	0	0	1	1	0	0	13	11	11	8	1	6	2	9	11	0	2	4	8	13
41	24	0	0	0	0	0	0	0	0	0	0	0	0	0	0	0	0	0	0	0	0	0	0	0	0	0	0	0	0	0	0	0	0	0	0	0	0	0	0	0	0	0	0	0	0	0	0	0	0
41	25	0	1	0	1	0	0	1	0	0	1	0	1	0	0	1	0	0	0	1	1	1	1	1	0	1	1	1	1	1	1	1	0	1	0	17	13	9	7	0	7	1	8	7	0	4	4	8	8
41	26	1	1	1	1	1	1	1	1	1	1	1	1	1	1	1	1	1	1	1	1	1	1	1	1	1	1	1	1	1	1	1	1	1	1	12	13	10	9	0	4	3	11	5	0	5	5	7	8
41	27	0	0	0	0	0	0	0	0	0	0	0	0	0	0	0	0	0	0	0	0	0	0	0	0	0	0	0	0	0	0	0	0	0	0	0	0	0	0	0	0	0	0	0	0	1	0	0	0
41	28	1	0	1	1	0	0	0	0	1	1	1	1	1	0	1	1	0	1	0	0	0	0	0	0	1	0	0	1	0	1	0	0	0	0	14	11	5	10	2	5	1	12	11	0	5	5	6	12
41	29	0	0	0	0	0	0	0	0	0	0	0	0	0	0	0	0	0	0	0	0	0	0	0	0	0	0	0	0	0	0	0	0	0	0	0	0	0	0	0	0	0	0	0	0	0	0	0	0
41	30	1	1	1	1	1	1	1	1	1	1	1	1	1	1	1	1	1	1	1	1	1	1	1	1	1	1	1	1	1	1	1	1	1	1	15	12	9	11	0	5	1	12	12	0	4	6	9	10
41	31	0	1	0	1	0	0	1	0	1	1	0	0	0	0	0	0	0	0	1	0	1	1	0	1	0	0	1	1	1	1	1	1	0	1	10	6	6	5	1	2	0	11	6	0	2	4	2	9
41	32	1	0	1	1	1	1	1	0	1	1	1	1	1	1	0	1	1	1	0	0	1	0	1	0	0	0	0	0	1	1	1	0	0	0	11	5	6	8	2	4	1	12	8	0	3	3	7	7
41	33	1	1	1	1	1	1	1	1	1	1	1	1	1	1	1	1	1	1	1	1	1	1	1	1	1	1	1	1	1	1	1	1	1	1	9	10	6	6	0	1	1	9	9	0	5	3	8	8
41	34	1	1	1	1	1	1	1	1	1	1	1	1	1	1	1	1	1	1	1	1	1	1	1	1	1	1	1	1	1	1	1	1	1	1	17	6	8	11	1	5	1	8	5	0	3	5	9	8
41	35	1	1	1	1	1	1	1	1	1	1	1	1	1	1	1	1	1	1	1	1	1	1	1	1	1	1	1	1	1	1	1	1	1	1	15	9	8	8	1	3	1	13	10	0	5	3	7	8
41	36	0	1	0	0	0	0	0	0	0	0	0	0	1	0	0	1	0	0	1	0	1	1	1	1	0	0	1	1	0	1	1	1	1	0	9	6	5	8	0	3	0	8	6	0	2	5	7	8
41	37	0	1	0	0	0	0	1	0	1	0	1	1	0	0	1	0	0	0	1	1	1	0	1	1	0	1	0	1	0	0	1	1	0	0	14	15	9	5	0	5	1	10	8	0	4	6	7	7
41	38	1	1	1	1	1	1	1	1	1	1	1	1	1	1	1	1	1	1	1	1	1	1	1	1	1	1	1	1	1	1	1	1	1	1	13	10	8	11	0	4	2	13	4	0	4	5	7	12
41	39	0	1	1	0	1	1	0	0	0	1	1	1	1	0	1	0	1	0	1	1	1	1	1	0	1	1	1	1	1	0	1	1	1	1	10	14	9	7	0	6	0	7	6	0	7	4	2	7
41	40	0	1	1	0	0	0	0	1	0	0	1	0	0	1	0	0	0	0	0	1	1	0	1	1	1	1	0	0	1	1	1	1	1	0	15	11	6	5	0	5	1	7	7	0	3	3	5	8
41	41	1	1	1	1	1	1	1	1	1	1	1	1	1	1	1	1	1	1	1	1	1	1	1	1	1	1	1	1	1	1	1	1	1	1	15	10	7	10	0	6	2	9	10	0	5	3	8	11
41	42	0	0	0	0	0	0	0	0	0	0	0	0	0	0	0	0	0	0	0	0	0	0	0	0	0	0	0	0	0	0	0	0	0	0	0	0	0	0	0	0	0	0	0	0	0	0	0	0
41	43	1	1	1	1	1	1	1	1	1	1	1	1	1	1	1	1	1	1	1	1	1	1	1	1	1	1	1	1	1	1	1	1	1	1	10	12	10	11	1	4	2	12	12	0	5	8	8	12
41	44	0	0	0	0	0	0	0	0	0	0	0	0	0	0	0	0	0	0	0	0	0	0	0	0	0	0	0	0	0	0	0	0	0	0	0	0	0	0	0	0	0	0	0	0	0	0	0	0
41	45	0	0	0	0	0	0	0	0	0	0	0	0	0	0	0	0	0	0	0	0	0	0	0	0	0	0	0	0	0	0	0	0	0	0	0	0	0	0	0	0	0	0	0	0	0	0	0	0
41	46	1	0	0	1	1	0	1	1	0	1	1	1	1	1	1	1	1	1	1	0	0	0	0	1	0	0	1	1	0	0	0	0	0	0	16	12	11	6	1	7	0	6	12	0	6	5	10	10
41	47	0	1	0	0	0	1	0	0	0	1	1	1	0	0	0	0	0	0	1	1	0	0	0	1	1	0	1	1	0	1	1	0	0	1	12	12	6	4	0	2	1	8	7	0	2	3	6	7
41	48	1	1	1	1	1	1	1	1	1	1	1	1	1	1	1	1	1	1	1	1	1	1	1	1	1	1	1	1	1	1	1	1	1	1	13	10	7	9	0	2	2	7	9	0	2	6	10	8
41	49	0	1	0	0	0	1	0	0	1	0	0	0	0	1	1	0	1	0	1	1	0	1	1	1	0	1	1	0	0	1	0	1	1	1	11	11	8	6	2	3	1	9	7	0	1	3	2	7
41	50	1	1	1	1	1	1	1	1	1	1	1	1	1	1	1	1	1	1	1	1	1	1	1	1	1	1	1	1	1	1	1	1	1	1	13	11	12	12	1	4	1	12	10	0	5	7	9	10
41	51	0	1	0	1	0	0	0	1	0	1	0	0	0	0	0	0	0	0	1	1	0	1	1	0	0	0	1	0	1	1	1	1	1	1	10	11	8	8	1	3	0	8	9	0	0	5	6	13
41	52	0	0	0	0	0	0	0	0	0	0	0	0	0	0	0	0	0	0	0	0	0	0	0	0	0	0	0	0	0	0	0	0	0	0	0	0	0	0	0	0	0	0	0	0	0	0	0	0
41	53	1	0	0	0	1	1	1	0	1	1	1	1	1	0	0	1	1	0	0	0	0	0	0	0	0	1	0	0	1	0	0	0	0	0	13	13	11	8	3	4	2	13	8	0	5	5	10	10
41	54	0	0	0	0	0	0	0	0	0	0	0	0	0	0	0	0	0	0	0	0	0	0	0	0	0	0	0	0	0	0	0	0	0	0	0	0	0	0	0	0	0	0	0	0	0	0	0	0
41	55	0	0	0	0	0	0	0	0	0	0	0	0	0	0	0	0	0	0	0	0	0	0	0	0	0	0	0	0	0	0	0	0	0	0	0	0	0	0	0	0	0	0	0	0	0	0	0	0
41	56	1	1	1	1	1	1	1	1	1	1	1	1	1	1	1	1	1	1	1	1	1	1	1	1	1	1	1	1	1	1	1	1	1	1	15	8	10	9	0	5	4	15	13	0	4	9	8	11
41	57	0	0	0	0	0	0	0	0	0	0	0	0	0	0	0	0	0	0	0	0	0	0	0	0	0	0	0	0	0	0	0	0	0	0	0	0	0	0	0	0	0	0	0	0	0	0	0	0
41	58	1	1	1	1	1	1	1	1	1	1	1	1	1	1	1	1	1	1	1	1	1	1	1	1	1	1	1	1	1	1	1	1	1	1	14	12	8	12	0	3	0	10	12	0	6	3	9	11
41	59	0	0	0	0	0	0	0	0	0	0	0	0	0	0	0	0	0	0	0	0	0	0	0	0	0	0	0	0	0	0	0	0	0	0	0	0	0	0	0	0	0	0	0	0	0	0	0	0
41	60	0	0	0	0	0	0	0	0	0	0	0	0	0	0	0	0	0	0	0	0	0	0	0	0	0	0	0	0	0	0	0	0	0	0	0	0	0	0	0	0	0	0	0	0	0	0	0	0
41	61	0	1	0	0	1	0	0	0	1	0	0	0	0	0	1	0	1	0	0	0	1	0	1	1	1	1	1	0	1	1	1	1	0	1	15	11	11	10	1	4	3	11	9	0	4	3	7	5
41	62	1	0	0	0	1	1	1	1	1	0	0	1	1	1	0	0	1	0	1	1	1	0	0	0	0	0	1	0	0	0	1	0	0	1	13	8	7	4	0	4	0	6	6	0	3	6	7	9
41	63	0	0	0	0	0	0	0	0	0	0	0	0	0	0	0	0	0	0	0	0	0	0	0	0	0	0	0	0	0	0	0	0	0	0	0	0	0	0	0	0	0	0	0	0	0	0	0	0
41	64	1	1	1	1	1	1	1	1	1	1	1	1	1	1	1	1	1	1	1	1	1	1	1	1	1	1	1	1	1	1	1	1	1	1	14	11	12	9	0	6	3	9	8	0	4	4	11	13
41	65	0	0	0	0	0	0	0	0	0	0	0	0	0	0	0	0	0	0	0	0	0	0	0	0	0	0	0	0	0	0	0	0	0	0	0	0	0	0	0	0	0	0	0	0	0	0	0	0
41	66	1	0	1	1	1	1	1	0	1	1	0	1	1	1	1	1	1	0	0	0	0	0	0	1	0	0	1	0	1	0	0	1	0	0	12	12	7	11	2	3	1	9	7	0	4	5	9	10
41	67	0	0	0	0	0	0	0	0	0	0	0	0	0	0	0	0	0	0	0	0	0	0	0	0	0	0	0	0	0	0	0	0	0	0	0	0	0	0	0	0	0	0	0	0	0	0	0	0
41	68	1	0	0	1	0	1	0	1	0	0	0	1	0	1	1	1	1	1	1	0	0	0	0	0	0	1	0	1	0	0	0	0	1	0	15	11	7	8	0	4	2	10	9	0	2	4	7	9
41	69	0	0	0	0	0	0	0	0	0	0	0	0	0	0	0	0	0	0	0	0	0	0	0	0	0	0	0	0	0	0	0	0	0	0	0	0	0	0	0	0	0	0	0	0	0	0	0	0
41	70	0	0	0	0	0	0	0	0	0	0	0	0	0	0	0	0	0	0	0	0	0	0	0	0	0	0	0	0	0	0	0	0	0	0	0	0	0	0	0	0	0	0	0	0	0	0	0	0
41	71	0	0	0	0	0	0	0	0	0	0	0	0	0	0	0	0	0	0	0	0	0	0	0	0	0	0	0	0	0	0	0	0	0	0	0	0	0	0	0	0	0	0	0	0	0	0	0	0
41	72	0	1	0	0	0	0	0	1	0	0	0	0	1	0	0	0	0	1	1	0	1	1	1	1	1	1	1	1	1	1	1	0	1	0	14	13	8	9	2	3	2	9	8	0	3	8	2	11
41	73	0	0	0	0	0	0	0	0	0	0	0	0	0	0	0	0	0	0	0	0	0	0	0	0	0	0	0	0	0	0	0	0	0	0	0	0	0	0	0	0	0	0	0	0	0	0	0	0
41	74	0	1	0	0	0	1	0	0	1	0	0	1	0	0	0	0	0	0	1	1	1	1	1	1	1	1	1	0	1	1	0	1	1	1	14	16	10	11	2	6	1	11	10	0	6	8	7	11
41	75	0	1	1	0	0	0	0	0	0	0	0	0	0	0	0	0	0	0	1	1	1	1	0	0	1	1	0	1	1	1	1	1	1	1	11	11	4	9	1	3	1	9	9	0	3	4	4	10
41	76	1	1	1	1	1	1	1	1	1	1	1	1	1	1	1	1	1	1	1	1	1	1	1	1	1	1	1	1	1	1	1	1	1	1	17	14	9	7	2	2	1	10	8	0	5	7	8	11
41	77	0	1	1	0	0	0	0	0	1	0	0	0	0	0	0	0	1	0	1	0	1	1	0	1	1	1	1	1	0	1	1	1	0	1	12	9	6	7	1	2	1	12	6	0	2	1	6	10
41	78	1	1	1	1	1	1	1	1	1	1	1	1	1	1	1	1	1	1	1	1	1	1	1	1	1	1	1	1	1	1	1	1	1	1	18	13	10	9	1	5	2	12	10	0	5	2	9	8
41	79	1	1	1	1	1	1	1	1	1	1	1	1	1	1	1	1	1	1	1	1	1	1	1	1	1	1	1	1	1	1	1	1	1	1	13	12	7	10	2	3	1	7	9	0	4	5	5	9
41	80	1	0	0	1	1	1	1	1	1	1	1	1	1	1	0	1	0	1	0	0	1	0	1	0	0	0	1	0	1	0	0	0	0	0	12	12	9	4	0	2	1	10	6	0	3	6	7	11
41	81	0	0	0	0	0	0	0	0	0	0	0	0	0	0	0	0	0	0	0	0	0	0	0	0	0	0	0	0	0	0	0	0	0	0	0	0	0	0	0	0	1	0	0	0	0	0	0	0
41	82	0	1	1	0	1	0	0	0	0	1	0	0	0	1	0	0	0	0	1	1	1	1	1	1	1	0	1	1	0	1	0	1	1	1	12	11	9	8	0	6	2	10	8	0	6	8	8	11
41	83	0	1	0	0	0	0	1	0	0	0	0	0	1	0	0	0	1	1	1	1	1	1	1	1	1	1	1	1	1	1	1	1	1	0	11	11	7	8	1	4	1	7	8	0	2	4	10	7
41	84	1	1	1	1	1	1	1	1	1	1	1	1	1	1	1	1	1	1	1	1	1	1	1	1	1	1	1	1	1	1	1	1	1	1	14	12	8	10	2	4	0	8	11	0	3	4	10	14
41	85	1	0	1	1	0	1	1	1	1	1	1	1	1	0	1	1	1	0	0	0	1	1	1	1	1	0	0	0	0	0	1	0	1	0	9	12	8	8	1	2	0	9	7	0	4	2	4	6
41	86	0	0	0	0	0	0	0	0	0	0	0	0	0	0	0	0	0	0	0	0	0	0	0	0	0	0	0	0	0	0	0	0	0	0	0	0	0	0	0	0	0	0	0	0	0	0	0	0
41	87	0	0	0	0	0	0	0	0	0	0	0	0	0	0	0	0	0	0	0	0	0	0	0	0	0	0	0	0	0	0	0	0	0	0	0	0	0	0	0	0	0	0	0	0	0	0	0	0
41	88	1	1	1	1	1	1	1	1	1	1	1	1	1	1	1	1	1	1	1	1	1	1	1	1	1	1	1	1	1	1	1	1	1	1	17	8	10	11	4	5	2	13	11	0	6	2	7	11
41	89	0	0	0	0	0	0	0	0	0	0	0	0	0	0	0	0	0	0	0	0	0	0	0	0	0	0	0	0	0	0	0	0	0	0	0	0	0	0	0	0	0	0	0	0	0	0	0	0
41	90	0	1	1	1	0	0	0	0	0	1	0	0	0	0	0	0	0	0	1	1	0	0	1	1	1	1	1	1	1	1	1	1	1	0	11	10	7	8	2	3	0	10	10	0	2	4	10	10
41	91	1	0	0	1	1	1	1	1	1	1	1	0	1	1	1	1	1	1	1	0	1	0	1	0	0	0	0	1	1	0	0	0	0	0	10	8	8	9	1	4	1	11	6	0	2	2	6	8
41	92	0	0	0	0	0	0	0	0	0	0	0	0	0	0	0	0	0	0	0	0	0	0	0	0	0	0	0	0	0	0	0	0	0	0	0	0	0	0	0	0	0	0	0	0	0	0	0	0
41	93	1	0	1	1	1	1	1	1	1	0	0	0	1	0	1	1	1	1	0	1	1	0	0	1	0	0	0	1	0	0	0	0	0	0	15	13	12	9	1	4	3	12	7	0	5	5	6	9
41	94	0	1	0	1	0	0	0	0	0	1	1	0	0	0	0	0	0	0	1	0	1	1	1	1	1	1	1	1	1	1	0	1	0	0	11	9	6	5	0	2	2	9	7	0	2	2	5	9
41	95	1	0	1	1	0	1	1	1	1	1	0	1	1	1	0	1	1	1	0	1	0	0	0	0	0	0	1	0	1	1	0	1	0	0	13	10	6	6	0	3	0	11	6	0	3	4	8	7
41	96	1	0	0	1	1	1	1	1	1	1	0	1	1	1	0	0	1	1	1	0	0	0	1	0	0	1	1	0	0	0	1	0	0	0	12	8	6	4	1	3	3	13	9	0	3	6	7	7
41	97	0	1	1	1	0	0	0	1	0	1	0	0	0	0	0	0	0	0	0	1	1	0	1	1	1	1	0	1	1	1	1	1	1	1	11	12	8	5	0	3	0	13	6	0	1	3	4	7
41	98	1	1	1	1	1	1	1	1	1	1	1	1	1	1	1	1	1	1	1	1	1	1	1	1	1	1	1	1	1	1	1	1	1	1	12	12	5	9	0	3	1	9	7	0	4	4	8	8
41	99	1	0	0	0	1	1	1	1	1	1	1	0	1	1	1	1	1	1	0	0	0	0	1	0	1	0	1	0	0	0	1	0	0	0	11	12	6	5	1	4	1	8	7	0	4	4	3	6
41	100	0	1	1	0	0	0	0	0	0	1	0	1	0	0	0	0	1	1	1	1	1	1	0	1	1	1	1	1	1	1	0	0	1	0	10	13	3	6	0	3	0	7	8	0	3	3	4	11
41	101	0	1	0	0	0	0	1	1	0	1	1	0	0	0	1	0	0	0	1	1	1	1	1	0	0	1	1	1	1	1	1	1	1	1	14	11	8	7	0	3	2	9	7	0	3	6	9	9
41	102	0	1	0	1	0	0	0	0	0	0	1	0	0	0	0	0	0	0	1	1	0	1	1	1	1	0	0	1	1	0	1	1	1	1	12	11	4	7	0	3	0	11	9	0	1	5	3	8
41	103	0	0	0	0	0	0	0	0	0	0	0	0	0	0	0	0	0	0	0	0	0	0	0	0	0	0	0	0	0	0	0	0	0	0	0	0	0	0	0	0	0	0	0	0	0	0	0	0
41	104	1	0	0	0	1	1	0	1	1	1	0	1	1	0	1	1	1	1	1	0	0	0	0	1	0	0	0	1	0	0	0	0	0	0	11	11	9	7	0	5	1	8	13	0	7	7	6	11
41	105	0	1	0	0	0	0	0	0	0	1	0	0	0	1	0	0	1	0	1	1	1	1	1	1	1	1	1	1	1	0	0	1	1	1	12	14	5	5	1	6	1	9	8	0	3	4	5	9
41	106	0	0	0	0	0	0	0	0	0	0	0	0	0	0	0	0	0	0	0	0	0	0	0	0	0	0	0	0	0	0	0	0	0	0	1	0	0	0	0	0	0	0	0	0	0	0	0	0
41	107	0	0	0	0	0	0	0	0	0	0	0	0	0	0	0	0	0	0	0	0	0	0	0	0	0	0	0	0	0	0	0	0	0	0	0	0	0	0	0	0	0	0	0	0	1	0	0	0
41	108	1	1	1	1	1	1	1	1	1	1	1	1	1	1	1	1	1	1	1	1	1	1	1	1	1	1	1	1	1	1	1	1	1	1	13	12	10	9	1	5	2	13	9	0	4	8	7	12
41	109	0	0	0	0	0	0	0	0	0	0	0	0	0	0	0	0	0	0	0	0	0	0	0	0	0	0	0	0	0	0	0	0	0	0	0	0	0	0	0	0	0	0	0	0	0	0	0	1
41	110	0	0	0	0	0	0	0	0	0	0	0	0	0	0	0	0	0	0	0	0	0	0	0	0	0	0	0	0	0	0	0	0	0	0	0	0	0	0	0	0	0	0	0	0	0	0	0	0
41	111	0	0	0	0	0	0	0	0	0	0	0	0	0	0	0	0	0	0	0	0	0	0	0	0	0	0	0	0	0	0	0	0	0	0	0	0	0	0	0	0	0	0	0	0	0	0	0	0
41	112	0	1	0	0	1	0	0	1	0	0	1	0	0	0	0	0	1	0	1	1	1	0	0	1	0	0	1	1	0	0	1	1	1	0	14	9	8	9	4	3	3	9	11	0	5	3	6	8
41	113	1	1	1	1	1	1	1	1	1	1	1	1	1	1	1	1	1	1	1	1	1	1	1	1	1	1	1	1	1	1	1	1	1	1	13	9	6	8	0	1	1	9	7	0	4	3	8	8
41	114	0	1	1	0	0	0	1	0	0	1	0	0	0	0	0	1	0	0	0	0	1	0	1	1	1	1	1	1	1	0	1	1	0	1	7	10	4	5	0	2	1	12	7	0	2	4	8	10
41	115	0	1	0	0	0	0	0	0	0	0	0	0	1	0	0	0	0	0	1	1	1	0	0	1	1	1	0	1	1	1	0	1	0	1	14	10	6	4	1	2	0	8	9	0	3	4	6	11
41	116	1	1	1	1	1	1	1	1	1	1	1	1	1	1	1	1	1	1	1	1	1	1	1	1	1	1	1	1	1	1	1	1	1	1	11	9	8	11	0	3	1	8	9	0	6	5	10	12
41	117	1	0	0	1	0	1	1	0	1	1	0	1	0	1	1	0	1	1	1	1	1	1	1	0	0	1	0	0	0	0	0	0	0	0	13	9	5	5	1	4	2	7	6	0	2	2	5	8
41	118	1	1	1	1	1	1	1	1	1	1	1	1	1	1	1	1	1	1	1	1	1	1	1	1	1	1	1	1	1	1	1	1	1	1	10	11	9	8	2	4	1	9	9	0	4	6	8	10
41	119	0	0	0	0	0	0	0	0	0	0	0	0	0	0	0	0	0	0	0	0	0	0	0	0	0	0	0	0	0	0	0	0	0	0	0	0	0	0	0	0	0	0	0	0	0	0	0	0
41	120	0	1	0	1	0	0	0	1	1	0	0	0	0	0	0	0	0	0	1	0	1	1	1	1	1	1	1	1	1	1	1	1	1	1	13	11	7	9	2	3	3	12	6	0	2	3	8	10
41	121	0	0	0	0	0	0	0	0	0	0	0	0	0	0	0	0	0	0	0	0	0	0	0	0	0	0	0	0	0	0	0	0	0	0	0	0	0	0	0	0	0	0	0	0	0	0	0	0
41	122	0	0	0	0	0	0	0	0	0	0	0	0	0	0	0	0	0	0	0	0	0	0	0	0	0	0	0	0	0	0	0	0	0	0	0	0	0	0	0	0	0	0	0	0	0	0	0	0
41	123	0	1	0	1	0	0	0	0	0	0	0	0	0	1	0	0	0	0	1	1	1	0	1	1	1	0	1	1	1	0	1	0	1	0	15	13	8	5	1	6	3	7	5	0	6	6	9	9
41	124	0	1	0	0	0	1	0	0	0	0	0	0	0	0	0	1	0	0	1	1	1	0	0	0	1	0	1	1	0	0	0	0	0	1	9	8	5	1	0	3	0	5	5	0	1	1	4	7
41	125	0	1	0	0	0	0	1	0	0	0	0	0	0	1	0	1	0	0	1	0	0	1	1	1	1	1	1	0	1	1	0	0	0	1	12	12	5	8	0	2	0	12	9	0	4	5	7	13
41	126	0	1	0	0	1	0	0	0	1	1	0	0	0	1	1	0	0	0	1	1	0	1	1	0	1	1	0	1	1	1	1	1	0	1	11	12	9	6	1	3	1	10	8	0	2	4	5	8
41	127	1	1	1	1	1	1	1	1	1	1	1	1	1	1	1	1	1	1	1	1	1	1	1	1	1	1	1	1	1	1	1	1	1	1	11	10	5	11	1	4	2	8	9	0	3	2	8	9
41	128	0	0	0	0	0	0	0	0	0	0	0	0	0	0	0	0	0	0	0	0	0	0	0	0	0	0	0	0	0	0	0	0	0	0	0	0	0	0	0	0	0	0	0	0	0	0	0	0
41	129	1	1	1	1	1	1	1	1	1	1	1	1	1	1	1	1	1	1	1	1	1	1	1	1	1	1	1	1	1	1	1	1	1	1	12	12	10	12	2	5	1	10	10	0	3	6	9	8
41	130	0	1	0	0	0	0	0	0	0	1	1	0	0	1	0	0	0	0	1	1	1	1	1	1	0	1	0	0	1	0	1	1	1	1	9	8	3	5	0	3	0	3	7	0	1	1	7	9
41	131	0	0	0	0	0	0	0	0	0	0	0	0	0	0	0	0	0	0	0	0	0	0	0	0	0	0	0	0	0	0	0	0	0	0	0	0	0	0	0	0	0	0	0	0	0	0	0	0
41	132	1	0	1	0	1	1	1	1	0	1	1	1	1	0	1	0	1	1	0	0	0	0	0	0	1	0	0	0	0	0	1	1	1	1	8	9	4	5	0	2	0	6	6	0	1	2	5	4
41	133	0	0	0	0	0	0	0	0	0	0	0	0	0	0	0	0	0	0	0	0	0	0	0	0	0	0	0	0	0	0	0	0	0	0	0	0	0	0	0	0	0	0	0	0	0	0	0	0
41	134	1	0	1	1	1	1	0	1	1	1	1	0	1	0	0	1	1	1	0	0	0	0	0	1	1	0	0	1	0	1	1	0	0	0	17	13	7	10	3	7	1	11	10	0	6	8	10	10
41	135	0	1	0	1	0	0	0	1	0	1	0	0	1	0	0	0	0	0	1	1	1	0	1	1	1	0	1	0	0	1	0	1	1	1	8	11	6	7	1	1	0	7	4	0	1	6	3	8
41	136	1	1	1	1	1	1	1	1	1	1	1	1	1	1	1	1	1	1	1	1	1	1	1	1	1	1	1	1	1	1	1	1	1	1	14	12	9	10	1	4	3	11	9	0	3	2	9	9
41	137	1	0	0	1	0	1	0	1	0	1	1	1	1	0	0	1	0	1	1	1	0	0	0	0	0	0	0	1	1	0	1	0	0	0	9	10	6	4	0	3	2	7	7	0	0	2	4	5
41	138	1	0	1	1	1	1	1	1	0	1	0	1	0	1	1	1	1	1	0	0	1	0	0	0	0	0	0	1	1	0	0	0	0	1	11	11	10	7	2	3	1	12	9	0	4	2	5	10
41	139	1	0	0	1	1	1	0	1	1	1	0	1	1	1	1	1	1	1	0	0	1	0	0	0	0	0	0	0	0	0	1	0	0	1	9	13	9	11	1	2	0	6	8	0	3	2	5	10
41	140	0	0	0	0	0	0	0	0	0	0	0	0	0	0	0	0	0	0	0	0	0	0	0	0	0	0	0	0	0	0	0	0	0	0	0	0	0	0	0	0	0	0	0	0	0	0	0	0
41	141	1	0	1	1	0	1	1	1	1	1	1	1	1	1	1	1	1	1	0	0	0	0	1	1	0	0	0	0	0	0	1	0	0	0	10	10	7	8	2	5	1	10	8	0	7	7	8	9
41	142	1	0	1	1	1	1	1	1	0	0	0	1	1	1	1	0	0	0	0	0	0	0	0	0	0	0	0	0	1	0	1	0	0	0	14	9	11	9	1	2	0	8	11	0	3	5	6	12
41	143	0	1	0	0	0	0	0	1	0	0	0	0	0	0	0	0	0	0	1	1	0	1	1	0	1	1	1	1	1	1	1	1	0	0	10	11	6	6	1	2	1	11	8	0	1	4	6	7
41	144	1	1	1	1	1	1	1	1	1	1	1	1	1	1	1	1	1	1	1	1	1	1	1	1	1	1	1	1	1	1	1	1	1	1	17	11	8	6	1	4	2	8	11	0	3	9	8	12
41	145	1	1	1	1	1	1	1	1	1	1	1	1	1	1	1	1	1	1	1	1	1	1	1	1	1	1	1	1	1	1	1	1	1	1	11	11	7	10	1	4	1	10	7	0	5	7	6	8
41	146	1	0	1	1	1	1	1	0	0	1	1	1	1	1	0	0	1	1	0	0	0	0	1	0	1	0	1	0	0	0	1	1	0	0	12	9	5	9	3	3	1	10	7	0	3	4	7	8
41	147	1	0	1	1	1	1	1	1	1	1	1	1	1	1	1	1	1	0	1	1	1	1	0	0	0	0	0	0	0	1	0	0	0	1	9	10	6	10	1	4	2	12	9	0	3	6	7	11
41	148	0	1	0	1	1	1	0	0	0	1	0	0	0	0	0	0	0	0	1	0	1	1	1	1	1	1	1	1	1	1	0	1	1	1	13	14	9	9	0	1	0	13	8	0	3	7	6	12
41	149	0	1	1	0	0	0	0	1	0	0	1	0	0	0	1	0	0	0	1	0	0	1	1	1	1	0	1	0	1	0	0	1	1	0	11	12	8	7	0	2	0	5	9	0	2	1	6	9
41	150	0	1	0	0	0	1	0	0	0	0	0	0	0	0	1	1	1	0	1	1	1	1	1	1	1	1	1	1	1	1	1	1	1	0	10	11	6	4	0	4	3	9	7	0	3	5	5	10
41	151	0	0	0	0	0	0	0	0	0	0	0	0	0	0	0	0	0	0	0	0	0	0	0	0	0	0	0	0	0	0	0	0	0	0	0	0	0	0	0	0	0	0	0	0	0	0	0	0
41	152	0	0	0	0	0	0	0	0	0	0	0	0	0	0	0	0	0	0	0	0	0	0	0	0	0	0	0	0	0	0	0	0	0	0	0	0	0	0	0	0	0	0	0	0	0	0	0	0
41	153	0	0	0	0	0	0	0	0	0	0	0	0	0	0	0	0	0	0	0	0	0	0	0	0	0	0	0	0	0	0	0	0	0	0	0	0	0	0	0	0	0	0	0	0	0	0	0	0
41	154	1	0	1	1	1	1	1	1	1	1	1	1	1	0	1	1	1	1	0	0	0	0	0	0	0	0	0	0	0	1	0	0	0	1	12	11	7	12	0	4	3	12	10	0	6	6	11	10
41	155	0	1	0	1	0	0	0	1	0	0	0	0	1	0	1	0	1	1	1	1	1	1	1	1	0	0	1	1	1	0	1	1	1	1	6	7	8	4	1	1	0	8	5	0	0	1	4	11
41	156	0	0	0	0	0	0	0	0	0	0	0	0	0	0	0	0	0	0	0	0	0	0	0	0	0	0	0	0	0	0	0	0	0	0	0	0	0	0	0	0	0	0	0	0	0	0	0	0
41	157	0	0	0	0	0	0	0	0	0	0	0	0	0	0	0	0	0	0	0	0	0	0	0	0	0	0	0	0	0	0	0	0	0	0	0	0	0	0	0	0	0	0	0	0	0	0	0	0
41	158	0	0	0	0	0	0	0	0	0	0	0	0	0	0	0	0	0	0	0	0	0	0	0	0	0	0	0	0	0	0	0	0	0	0	0	0	0	0	0	0	0	0	0	0	0	0	0	0
41	159	1	1	1	1	1	1	1	1	1	1	1	1	1	1	1	1	1	1	1	1	1	1	1	1	1	1	1	1	1	1	1	1	1	1	15	14	9	11	3	4	2	12	9	0	7	9	8	12
41	160	0	0	0	0	0	0	0	0	0	0	0	0	0	0	0	0	0	0	0	0	0	0	0	0	0	0	0	0	0	0	0	0	0	0	0	0	0	0	0	0	0	0	0	0	0	0	0	0
41	161	1	1	1	1	1	1	1	1	1	1	1	1	1	1	1	1	1	1	1	1	1	1	1	1	1	1	1	1	1	1	1	1	1	1	6	10	6	7	0	2	0	6	7	0	2	0	3	6
41	162	1	0	1	0	1	0	1	0	1	1	0	1	1	0	1	0	1	1	0	0	1	0	0	0	0	1	0	0	0	0	0	0	0	0	14	7	6	9	1	2	3	11	7	0	5	7	7	6
41	163	0	1	0	0	0	0	0	0	0	0	0	1	0	0	0	0	0	0	0	1	1	1	0	1	1	1	1	1	1	1	1	1	0	1	7	9	6	4	2	3	1	7	6	0	0	4	5	7
41	164	0	1	0	0	0	0	0	0	1	0	1	0	0	0	0	0	0	0	1	1	1	1	1	1	1	1	1	0	1	1	0	1	1	1	10	12	6	5	0	3	0	9	7	0	3	7	9	7
41	165	0	1	0	0	0	0	0	1	1	1	0	0	0	0	1	0	1	0	1	1	0	1	0	1	0	0	1	1	1	1	1	1	0	1	9	11	5	10	1	4	1	6	6	0	1	6	6	8
41	166	0	1	0	0	1	0	0	1	0	0	0	0	0	0	0	0	1	0	0	1	0	1	1	0	1	1	1	1	0	0	1	0	1	1	15	9	7	5	0	5	1	9	6	0	5	5	8	11
41	167	1	1	1	1	1	1	1	1	1	1	1	1	1	1	1	1	1	1	1	1	1	1	1	1	1	1	1	1	1	1	1	1	1	1	14	10	6	9	3	4	1	8	8	0	5	4	8	11
41	168	1	1	1	1	1	1	1	1	1	1	1	1	1	1	1	1	1	1	1	1	1	1	1	1	1	1	1	1	1	1	1	1	1	1	11	13	7	7	0	4	0	8	7	0	3	2	10	9
41	169	0	0	0	0	0	0	0	0	0	0	0	0	0	0	0	0	0	0	0	0	0	0	0	0	0	0	0	0	0	0	0	0	0	0	0	0	0	0	0	0	0	0	0	0	0	0	0	0
41	170	1	1	1	1	1	1	1	1	1	1	1	1	1	1	1	1	1	1	1	1	1	1	1	1	1	1	1	1	1	1	1	1	1	1	15	13	11	7	1	3	3	8	10	0	6	7	7	11
41	171	0	0	0	0	0	0	0	0	0	0	0	0	0	0	0	0	0	0	0	0	0	0	0	0	0	0	0	0	0	0	0	0	0	0	0	0	0	0	0	0	0	0	0	0	0	0	0	0
41	172	1	0	1	1	1	1	1	1	1	1	1	0	1	1	1	1	1	1	0	1	1	0	1	0	0	0	0	0	0	0	1	1	0	0	16	9	7	12	1	5	4	12	9	0	7	5	10	11
41	173	0	0	0	0	0	0	0	0	0	0	0	0	0	0	0	0	0	0	0	0	0	0	0	0	0	0	0	0	0	0	0	0	0	0	0	0	0	0	0	0	0	0	0	0	0	0	0	0
41	174	1	0	0	1	1	1	0	0	1	1	0	1	1	1	1	1	1	1	1	0	0	1	0	0	0	0	0	0	1	1	0	0	0	0	13	11	8	9	1	5	2	12	10	0	5	3	5	11
41	175	1	1	1	1	1	1	1	1	1	1	1	1	1	1	1	1	1	1	1	1	1	1	1	1	1	1	1	1	1	1	1	1	1	1	14	11	8	7	1	2	1	10	6	0	5	2	11	9
41	176	1	0	1	0	1	0	1	0	1	1	1	1	0	0	1	0	1	1	0	0	0	0	0	0	0	0	1	0	0	0	0	0	0	0	13	10	7	7	0	5	1	11	6	0	4	5	6	10
41	177	0	0	0	0	0	0	0	0	0	0	0	0	0	0	0	0	0	0	0	0	0	0	0	0	0	0	0	0	0	0	0	0	0	0	0	0	0	0	0	0	0	0	0	0	0	0	1	1
41	178	1	0	0	1	0	1	1	0	1	0	0	0	1	0	1	1	0	0	0	0	0	0	0	0	1	0	0	0	0	1	1	0	0	1	13	11	7	8	3	5	1	10	9	0	5	3	8	9
41	179	1	1	1	1	1	1	1	1	1	1	1	1	1	1	1	1	1	1	1	1	1	1	1	1	1	1	1	1	1	1	1	1	1	1	12	10	8	11	1	3	2	10	9	0	5	5	8	11
41	180	1	0	1	1	1	1	0	1	0	0	1	0	1	1	0	0	1	1	0	0	0	0	0	0	0	0	0	0	0	1	0	0	0	0	17	9	6	7	1	3	1	12	9	0	6	5	5	9
41	181	0	0	0	0	0	0	0	0	0	0	0	0	0	0	0	0	0	0	0	0	0	0	0	0	0	0	0	0	0	0	0	0	0	0	1	1	1	0	0	0	0	0	0	0	0	0	1	1
41	182	1	0	1	1	1	1	1	1	0	0	1	1	0	1	1	1	1	0	0	0	1	0	0	1	0	0	0	0	1	1	0	0	0	0	8	10	5	3	0	2	1	6	5	0	3	2	4	8
41	183	0	1	0	1	0	0	1	0	0	0	0	0	0	0	0	0	0	0	0	1	1	1	1	1	0	1	1	1	1	1	0	1	0	0	11	12	7	5	1	2	2	7	8	0	1	2	6	7
41	184	1	1	1	1	1	1	1	1	1	1	1	1	1	1	1	1	1	1	1	1	1	1	1	1	1	1	1	1	1	1	1	1	1	1	12	11	7	9	1	3	3	11	7	0	4	6	4	8
41	185	0	1	1	0	0	1	1	0	0	0	1	0	0	0	0	0	0	1	1	1	1	1	1	0	0	1	1	0	0	1	0	1	0	1	13	9	4	6	0	4	0	10	9	0	1	3	8	7
41	186	0	0	0	0	0	0	0	0	0	0	0	0	0	0	0	0	0	0	0	0	0	0	0	0	0	0	0	0	0	0	0	0	0	0	0	0	0	0	0	0	0	0	0	0	1	0	0	0
41	187	0	0	0	0	0	0	0	0	0	0	0	0	0	0	0	0	0	0	0	0	0	0	0	0	0	0	0	0	0	0	0	0	0	0	0	0	0	0	0	0	0	0	0	0	0	0	0	0
41	188	0	0	0	0	0	0	0	0	0	0	0	0	0	0	0	0	0	0	0	0	0	0	0	0	0	0	0	0	0	0	0	0	0	0	0	0	0	0	0	0	0	0	0	0	0	0	0	0
41	189	0	1	0	0	0	0	0	0	0	1	0	1	0	0	0	0	0	0	0	1	1	0	1	0	1	1	0	1	0	0	1	1	1	1	13	14	10	6	2	6	4	10	11	0	4	8	6	9
41	190	1	1	1	1	1	1	1	1	1	1	1	1	1	1	1	1	1	1	1	1	1	1	1	1	1	1	1	1	1	1	1	1	1	1	12	10	8	6	0	4	2	15	6	0	4	4	8	9
41	191	1	0	0	0	1	1	1	0	1	1	0	1	1	1	1	1	1	1	1	0	0	0	1	0	1	1	0	0	0	0	0	0	0	0	12	9	8	3	0	2	1	14	7	0	2	4	6	11
41	192	0	1	0	0	0	0	0	0	0	1	1	0	0	1	0	0	0	0	0	1	0	0	1	0	1	1	1	1	1	1	1	1	1	1	12	12	4	9	1	2	1	10	8	0	3	5	6	7
41	193	0	1	1	1	1	1	1	0	0	1	1	1	0	0	0	1	0	0	1	1	1	1	1	0	0	1	1	1	1	1	0	1	1	1	14	15	8	9	3	2	2	11	8	0	5	4	7	10
41	194	0	0	0	0	0	0	0	0	0	0	0	0	0	0	0	0	0	0	0	0	0	0	0	0	0	0	0	0	0	0	0	0	0	0	0	0	0	0	0	0	0	0	0	0	0	0	0	0
41	195	1	0	1	0	1	1	1	0	1	1	1	1	1	1	1	0	0	1	0	1	0	0	0	0	0	0	0	0	0	1	1	0	1	0	11	11	11	8	2	6	1	16	8	0	6	5	7	8
41	196	0	0	0	0	0	0	0	0	0	0	0	0	0	0	0	0	0	0	0	0	0	0	0	0	0	0	0	0	0	0	0	0	0	0	0	0	0	0	0	0	0	0	0	0	0	0	0	0
41	197	1	0	0	1	1	1	1	0	1	1	1	1	0	1	1	1	1	0	0	0	1	0	0	1	1	0	0	0	0	0	0	0	0	0	13	7	10	13	2	4	1	9	5	0	1	5	7	10
41	198	0	1	1	1	0	0	1	0	0	1	0	0	0	1	0	0	0	0	1	1	1	1	0	1	1	1	1	1	1	1	1	1	1	0	12	10	7	6	2	2	1	10	6	0	3	5	8	7
41	199	1	0	0	0	0	0	1	1	0	1	1	0	1	1	1	1	1	0	0	0	0	0	0	1	0	1	0	1	1	0	1	0	1	1	9	11	6	4	1	2	1	9	4	0	5	3	8	7
41	200	0	1	0	0	1	0	0	0	0	0	0	0	1	0	0	0	0	0	1	1	1	0	1	1	1	1	1	1	1	1	0	1	1	1	13	12	6	10	2	2	1	13	8	0	4	3	5	11
41	201	0	1	0	0	0	0	0	1	1	1	0	0	0	0	0	0	1	0	1	1	1	1	1	1	1	1	0	1	1	1	1	1	0	0	11	11	5	4	0	3	1	7	8	0	1	3	6	8
41	202	0	0	0	0	0	0	0	0	0	0	0	0	0	0	0	0	0	0	0	0	0	0	0	0	0	0	0	0	0	0	0	0	0	0	0	0	0	0	0	0	0	0	0	0	0	0	0	0
41	203	1	0	0	1	0	1	0	1	1	0	1	0	1	0	1	1	1	0	1	0	0	0	0	1	0	1	0	0	1	1	0	1	0	1	16	10	9	6	1	3	2	9	12	0	4	7	8	8
41	204	0	0	0	0	0	0	0	0	0	0	0	0	0	0	0	0	0	0	0	0	0	0	0	0	0	0	0	0	0	0	0	0	0	0	0	0	0	0	0	0	0	0	0	0	0	0	0	0
41	205	0	1	0	1	0	1	1	0	0	0	0	1	0	1	1	0	0	1	1	1	1	0	0	0	1	1	1	1	1	0	1	1	1	0	12	13	8	8	1	3	3	11	4	0	5	6	10	8
41	206	1	1	1	1	1	1	1	1	1	1	1	1	1	1	1	1	1	1	1	1	1	1	1	1	1	1	1	1	1	1	1	1	1	1	13	8	8	11	0	4	1	9	9	0	3	5	8	13
41	207	0	0	0	0	0	0	0	0	0	0	0	0	0	0	0	0	0	0	0	0	0	0	0	0	0	0	0	0	0	0	0	0	0	0	0	0	0	0	0	0	0	0	0	0	0	0	0	0
41	208	1	1	1	1	1	1	1	1	1	1	1	1	1	1	1	1	1	1	1	1	1	1	1	1	1	1	1	1	1	1	1	1	1	1	12	6	8	7	2	4	4	13	8	0	2	6	5	11
41	209	1	0	1	0	0	1	1	1	1	1	0	0	1	0	1	0	1	1	0	0	1	0	0	1	0	0	1	0	0	0	0	1	1	1	10	12	6	7	0	1	0	9	5	0	2	5	3	6
41	210	1	1	1	1	1	1	1	1	1	1	1	1	1	1	1	1	1	1	1	1	1	1	1	1	1	1	1	1	1	1	1	1	1	1	9	9	9	11	0	2	2	9	11	0	4	5	8	13
41	211	0	0	0	0	0	0	0	0	0	0	0	0	0	0	0	0	0	0	0	0	0	0	0	0	0	0	0	0	0	0	0	0	0	0	0	0	0	0	0	0	0	0	0	0	0	0	0	0
41	212	1	1	1	1	1	1	1	1	1	1	1	1	1	1	1	1	1	1	1	1	1	1	1	1	1	1	1	1	1	1	1	1	1	1	12	11	7	11	2	4	1	10	10	0	4	5	9	13
41	213	0	1	0	0	0	0	0	0	0	1	0	1	1	1	0	0	0	1	0	1	1	1	1	1	1	1	1	1	0	1	1	0	1	1	11	10	6	2	0	3	0	12	6	0	0	2	2	5
41	214	1	0	1	0	1	1	1	0	1	1	0	1	1	0	0	1	0	0	1	0	0	1	0	0	0	1	0	0	1	1	0	0	1	1	12	12	8	8	0	2	0	12	9	0	3	2	7	7
41	215	0	1	0	0	0	0	0	1	1	0	0	0	0	1	1	0	1	1	1	1	0	1	1	1	1	0	1	1	1	1	1	1	1	0	11	11	7	7	0	3	0	7	5	0	2	0	5	5
41	216	0	0	0	0	0	0	0	0	0	0	0	0	0	0	0	0	0	0	0	0	0	0	0	0	0	0	0	0	0	0	0	0	0	0	0	0	0	0	0	0	0	0	0	0	0	0	0	0
41	217	0	0	0	0	0	0	0	0	0	0	0	0	0	0	0	0	0	0	0	0	0	0	0	0	0	0	0	0	0	0	0	0	0	0	0	0	0	0	0	0	0	0	0	0	0	0	0	0
41	218	0	0	0	0	0	0	0	0	0	0	0	0	0	0	0	0	0	0	0	0	0	0	0	0	0	0	0	0	0	0	0	0	0	0	0	0	0	0	0	0	0	0	0	0	0	0	0	0
41	219	0	0	0	0	0	0	0	0	0	0	0	0	0	0	0	0	0	0	0	0	0	0	0	0	0	0	0	0	0	0	0	0	0	0	0	0	0	0	0	0	0	0	0	0	0	0	0	0
41	220	0	1	0	0	0	0	1	0	0	0	0	0	0	0	1	1	0	0	1	1	1	1	1	1	1	1	1	1	1	1	1	0	1	0	12	14	9	9	1	4	2	12	13	0	5	5	8	9
41	221	0	0	0	0	0	0	0	0	0	0	0	0	0	0	0	0	0	0	0	0	0	0	0	0	0	0	0	0	0	0	0	0	0	0	0	0	0	0	0	0	0	0	0	0	0	0	0	0
41	222	1	0	1	1	1	0	0	1	1	0	1	0	1	1	0	0	1	1	0	1	1	0	0	1	1	0	0	1	1	0	0	0	1	0	9	12	10	8	2	1	1	11	10	0	6	4	6	10
41	223	0	1	0	0	0	0	0	0	0	0	0	1	1	1	0	0	0	0	1	1	0	1	1	0	1	0	0	1	1	1	0	0	1	1	10	10	7	4	1	3	2	9	5	0	2	3	2	8
41	224	1	0	1	1	1	1	1	1	1	1	1	1	1	1	1	0	1	1	0	1	1	0	1	0	0	0	0	0	0	0	0	0	0	0	11	12	8	8	0	2	1	8	12	0	5	3	9	9
41	225	1	1	1	1	1	1	1	1	1	1	1	1	1	1	1	1	1	1	1	1	1	1	1	1	1	1	1	1	1	1	1	1	1	1	12	10	6	5	1	2	3	12	7	0	5	6	9	10
41	226	1	0	0	1	0	0	0	1	0	1	1	1	1	1	0	1	1	1	1	0	0	1	0	0	0	1	0	1	0	0	0	0	0	0	6	9	5	5	0	3	1	7	5	0	1	2	5	7
41	227	0	0	0	0	0	0	0	0	0	0	0	0	0	0	0	0	0	0	0	0	0	0	0	0	0	0	0	0	0	0	0	0	0	0	1	0	0	0	0	0	0	0	0	0	0	0	0	0
41	228	0	0	0	0	0	0	0	0	0	0	0	0	0	0	0	0	0	0	0	0	0	0	0	0	0	0	0	0	0	0	0	0	0	0	0	0	0	0	0	0	0	0	0	0	0	0	0	0
41	229	0	1	0	0	0	0	0	0	0	0	0	0	0	0	0	1	0	0	0	0	1	0	0	1	0	1	1	0	1	1	1	0	1	1	15	11	9	5	0	6	1	11	8	0	5	6	5	10
41	230	0	0	0	0	0	0	0	0	0	0	0	0	0	0	0	0	0	0	0	0	0	0	0	0	0	0	0	0	0	0	0	0	0	0	0	0	0	0	0	0	0	0	0	0	0	0	0	0
41	231	0	0	0	0	0	0	0	0	0	0	0	0	0	0	0	0	0	0	0	0	0	0	0	0	0	0	0	0	0	0	0	0	0	0	0	0	0	0	0	0	0	0	0	0	0	0	0	0
41	232	1	1	1	1	1	1	1	1	1	1	1	1	1	1	1	1	1	1	1	1	1	1	1	1	1	1	1	1	1	1	1	1	1	1	14	11	6	10	1	4	3	14	8	0	3	6	10	9
41	233	1	1	1	1	1	1	1	1	1	1	1	1	1	1	1	1	1	1	1	1	1	1	1	1	1	1	1	1	1	1	1	1	1	1	11	12	7	7	0	4	0	10	7	0	2	4	7	9
41	234	0	0	0	0	0	0	0	0	0	0	0	0	0	0	0	0	0	0	0	0	0	0	0	0	0	0	0	0	0	0	0	0	0	0	0	0	0	0	0	0	0	0	0	0	0	0	0	0
41	235	0	0	0	0	0	0	0	0	0	0	0	0	0	0	0	0	0	0	0	0	0	0	0	0	0	0	0	0	0	0	0	0	0	0	0	0	0	0	0	0	0	0	0	0	0	0	0	0
41	236	1	0	1	1	0	1	0	1	1	1	1	1	1	0	1	1	1	1	0	0	0	0	1	0	0	0	0	1	0	1	1	0	1	0	11	14	5	10	0	4	1	11	10	0	7	5	10	12
41	237	1	1	1	1	1	1	1	1	1	1	1	1	1	1	1	1	1	1	1	1	1	1	1	1	1	1	1	1	1	1	1	1	1	1	11	12	9	9	2	2	1	10	11	0	5	4	9	12
41	238	1	1	1	1	1	1	1	1	1	1	1	1	1	1	1	1	1	1	1	1	1	1	1	1	1	1	1	1	1	1	1	1	1	1	15	11	9	6	0	2	2	7	8	0	3	2	5	12
41	239	0	1	1	0	0	0	0	0	0	0	1	0	0	0	0	0	1	0	1	1	1	1	1	1	0	0	0	0	0	1	1	1	1	0	13	11	7	7	0	3	0	6	6	0	4	3	4	8
41	240	0	0	0	0	0	0	0	0	0	0	0	0	0	0	0	0	0	0	0	0	0	0	0	0	0	0	0	0	0	0	0	0	0	0	0	0	0	0	0	0	0	0	0	0	0	0	0	0
41	241	1	1	1	1	1	1	1	1	1	1	1	1	1	1	1	1	1	1	1	1	1	1	1	1	1	1	1	1	1	1	1	1	1	1	13	14	10	12	1	3	3	9	8	0	3	6	9	11
41	242	1	1	1	1	1	1	1	1	1	1	1	1	1	1	1	1	1	1	1	1	1	1	1	1	1	1	1	1	1	1	1	1	1	1	14	8	6	9	0	2	1	10	6	0	2	6	5	7
41	243	0	1	0	0	1	0	0	0	0	1	0	0	0	0	1	1	0	1	0	1	1	1	0	1	1	1	1	1	1	1	1	1	1	1	9	10	7	12	0	2	1	12	7	0	4	5	5	9
41	244	1	1	1	1	1	1	1	1	1	1	1	1	1	1	1	1	1	1	1	1	1	1	1	1	1	1	1	1	1	1	1	1	1	1	12	9	10	10	3	4	3	12	7	0	5	4	8	8
41	245	0	0	0	0	0	0	0	0	0	0	0	0	0	0	0	0	0	0	0	0	0	0	0	0	0	0	0	0	0	0	0	0	0	0	0	0	0	0	0	0	0	0	0	0	0	0	1	0
41	246	1	1	1	1	1	1	1	1	1	1	1	1	1	1	1	1	1	1	1	1	1	1	1	1	1	1	1	1	1	1	1	1	1	1	13	12	9	8	0	5	2	10	7	0	4	8	7	7
41	247	1	1	1	1	1	1	1	1	1	1	1	1	1	1	1	1	1	1	1	1	1	1	1	1	1	1	1	1	1	1	1	1	1	1	13	14	8	8	1	3	1	13	8	0	2	3	6	14
41	248	1	0	1	0	0	1	1	1	1	1	1	1	1	1	1	1	0	1	0	0	0	0	1	0	0	1	0	0	0	0	0	1	0	0	11	9	8	10	0	5	0	11	8	0	1	3	3	5
41	249	0	1	1	0	0	0	0	1	1	0	0	0	1	1	0	1	0	0	1	1	1	1	1	1	1	1	1	0	1	0	1	1	1	0	10	12	9	6	3	4	0	13	8	0	0	4	3	7
41	250	0	0	0	0	0	0	0	0	0	0	0	0	0	0	0	0	0	0	0	0	0	0	0	0	0	0	0	0	0	0	0	0	0	0	0	0	0	0	0	0	0	0	0	0	0	0	0	0
41	251	0	0	0	0	0	0	0	0	0	0	0	0	0	0	0	0	0	0	0	0	0	0	0	0	0	0	0	0	0	0	0	0	0	0	1	0	0	0	0	0	0	0	0	0	0	0	0	0
41	252	1	1	1	1	1	1	1	1	1	1	1	1	1	1	1	1	1	1	1	1	1	1	1	1	1	1	1	1	1	1	1	1	1	1	14	11	10	11	2	5	1	10	8	0	4	5	8	13
41	253	0	1	1	0	0	0	0	0	1	0	0	0	1	0	0	1	0	1	1	1	1	1	0	1	1	1	0	1	1	0	1	1	1	1	7	7	4	4	0	2	0	6	4	0	1	2	5	4
41	254	1	1	1	1	1	1	1	1	1	1	1	1	1	1	1	1	1	1	1	1	1	1	1	1	1	1	1	1	1	1	1	1	1	1	12	11	6	8	0	1	1	12	7	0	5	7	10	9
41	255	1	1	1	1	1	1	1	1	1	1	1	1	1	1	1	1	1	1	1	1	1	1	1	1	1	1	1	1	1	1	1	1	1	1	13	10	7	9	0	2	1	8	9	0	5	6	8	9
41	256	1	0	1	0	1	1	1	0	1	1	1	1	0	0	1	0	1	1	0	0	0	1	0	1	0	0	1	1	0	0	0	0	0	0	13	10	7	7	0	4	1	8	8	0	4	2	8	10
51	1	0	0	0	0	0	0	0	0	0	0	0	0	0	0	0	0	0	0	0	0	0	0	0	0	0	0	0	0	0	0	0	0	0	0	0	0	0	0	0	0	0	0	0	0	0	0	0	0
51	2	0	0	0	0	0	0	0	0	0	0	0	0	0	0	0	0	0	0	0	0	0	0	0	0	0	0	0	0	0	0	0	0	0	0	0	0	0	0	0	0	0	0	0	0	0	0	0	0
51	3	1	1	1	1	1	1	1	1	1	1	1	1	1	1	1	1	1	1	1	1	1	1	1	1	1	1	1	1	1	1	1	1	1	1	12	10	3	10	0	5	0	9	11	0	4	7	13	13
51	4	0	1	0	0	0	1	1	0	0	0	0	1	1	1	0	0	0	0	0	1	1	1	1	0	1	1	1	1	1	1	1	1	1	0	3	1	1	1	0	0	0	1	3	0	0	0	1	1
51	5	1	1	1	1	1	1	1	1	1	1	1	1	1	1	1	1	1	1	1	1	1	1	1	1	1	1	1	1	1	1	1	1	1	1	6	3	3	1	0	0	1	6	0	0	0	0	4	4
51	6	1	0	1	0	0	1	1	1	1	0	1	0	1	1	1	1	0	1	0	0	1	0	0	1	1	1	0	0	0	0	0	0	0	0	12	10	7	6	1	5	0	10	8	0	1	3	5	8
51	7	0	0	0	0	0	0	0	0	0	0	0	0	0	0	0	0	0	0	0	0	0	0	0	0	0	0	0	0	0	0	0	0	0	0	1	0	1	0	0	0	0	0	0	0	0	0	0	1
51	8	1	1	1	1	1	1	1	1	1	1	1	1	1	1	1	1	1	1	1	1	1	1	1	1	1	1	1	1	1	1	1	1	1	1	14	11	6	6	1	2	1	13	7	0	3	2	9	10
51	9	0	1	1	0	0	0	0	0	0	0	0	0	1	1	0	1	0	0	1	0	1	1	1	1	1	1	1	1	1	1	1	1	1	1	9	14	6	9	1	3	2	11	9	0	5	5	8	8
51	10	1	1	1	1	1	1	1	1	1	1	1	1	1	1	1	1	1	1	1	1	1	1	1	1	1	1	1	1	1	1	1	1	1	1	12	11	9	10	1	2	1	15	9	0	5	4	6	9
51	11	0	1	0	0	0	0	0	0	0	0	1	0	0	0	0	0	1	0	0	0	1	1	0	1	1	0	1	1	1	1	1	0	0	0	10	8	5	8	0	3	1	10	4	0	0	5	4	8
51	12	0	1	0	0	0	1	1	0	0	0	0	1	0	0	0	0	1	0	0	1	1	0	1	1	1	1	1	1	1	1	0	1	1	1	11	10	10	9	2	5	1	10	6	0	5	6	4	11
51	13	1	0	1	1	1	0	1	0	1	1	1	0	1	0	0	1	1	0	0	1	1	0	0	0	1	1	0	0	0	0	1	0	0	0	13	13	4	8	1	4	2	13	7	0	4	4	8	8
51	14	1	0	1	0	1	1	1	0	1	1	0	1	1	0	1	1	1	1	0	0	0	0	0	1	0	0	0	1	0	0	0	1	1	0	17	11	4	9	1	4	3	9	9	0	2	4	6	10
51	15	0	1	1	0	0	0	0	0	1	0	0	0	1	0	1	0	0	0	1	1	1	0	1	1	1	0	1	0	1	1	0	0	1	0	12	9	7	3	0	6	2	11	4	0	2	3	5	9
51	16	0	0	0	0	0	0	0	0	0	0	0	0	0	0	0	0	0	0	0	0	0	0	0	0	0	0	0	0	0	0	0	0	0	0	0	0	0	0	0	0	0	0	0	0	0	0	0	0
51	17	1	1	1	1	1	1	1	1	1	1	1	1	1	1	1	1	1	1	1	1	1	1	1	1	1	1	1	1	1	1	1	1	1	1	14	8	13	12	0	8	1	13	7	0	4	2	12	8
51	18	1	1	1	1	1	1	1	1	1	1	1	1	1	1	1	1	1	1	1	1	1	1	1	1	1	1	1	1	1	1	1	1	1	1	7	11	6	5	0	4	0	9	7	0	0	2	5	11
51	19	0	0	0	0	0	0	0	0	0	0	0	0	0	0	0	0	0	0	0	0	0	0	0	0	0	0	0	0	0	0	0	0	0	0	0	0	0	0	0	0	0	0	0	0	0	0	0	0
51	20	1	0	0	1	1	1	1	1	0	1	0	1	0	0	1	1	1	0	0	1	0	0	0	0	0	1	1	1	1	0	1	0	0	0	14	13	9	6	1	6	1	8	9	0	3	5	9	10
51	21	1	1	1	1	1	1	1	1	1	1	1	1	1	1	1	1	1	1	1	1	1	1	1	1	1	1	1	1	1	1	1	1	1	1	11	10	9	9	0	5	1	9	9	0	4	3	9	8
51	22	0	0	0	0	0	0	0	0	0	0	0	0	0	0	0	0	0	0	0	0	0	0	0	0	0	0	0	0	0	0	0	0	0	0	0	0	0	0	0	0	0	0	0	0	0	0	0	0
51	23	1	0	1	1	1	0	1	1	1	1	0	1	1	1	1	1	1	1	0	1	0	0	0	0	0	0	0	0	0	0	1	1	0	0	15	12	10	12	0	4	2	10	9	0	3	6	9	11
51	24	0	0	0	0	0	0	0	0	0	0	0	0	0	0	0	0	0	0	0	0	0	0	0	0	0	0	0	0	0	0	0	0	0	0	0	0	0	0	0	0	0	0	0	0	0	0	0	0
51	25	0	1	0	1	0	0	1	0	0	1	0	1	0	0	1	0	0	0	1	1	1	1	1	0	1	1	1	1	1	1	1	0	1	0	12	10	8	8	1	6	2	11	7	0	3	4	10	11
51	26	1	1	1	1	1	1	1	1	1	1	1	1	1	1	1	1	1	1	1	1	1	1	1	1	1	1	1	1	1	1	1	1	1	1	14	9	8	6	0	6	1	12	9	0	3	3	9	11
51	27	0	0	0	0	0	0	0	0	0	0	0	0	0	0	0	0	0	0	0	0	0	0	0	0	0	0	0	0	0	0	0	0	0	0	0	0	0	0	0	0	0	0	0	0	1	0	0	0
51	28	1	0	1	1	0	0	0	0	1	1	1	1	1	0	1	1	0	1	0	0	0	0	0	0	1	0	0	1	0	1	0	0	0	0	9	9	6	10	2	2	1	9	6	0	4	5	8	9
51	29	0	0	0	0	0	0	0	0	0	0	0	0	0	0	0	0	0	0	0	0	0	0	0	0	0	0	0	0	0	0	0	0	0	0	0	0	0	0	0	0	0	0	0	0	0	0	0	0
51	30	1	1	1	1	1	1	1	1	1	1	1	1	1	1	1	1	1	1	1	1	1	1	1	1	1	1	1	1	1	1	1	1	1	1	12	9	10	8	2	5	1	10	9	0	4	5	10	12
51	31	0	1	0	1	0	0	1	0	1	1	0	0	0	0	0	0	0	0	1	0	1	1	0	1	0	0	1	1	1	1	1	1	0	1	13	12	7	8	0	4	0	8	9	0	1	3	8	8
51	32	1	0	1	1	1	1	1	0	1	1	1	1	1	1	0	1	1	1	0	0	1	0	1	0	0	0	0	0	1	1	1	0	0	0	14	8	8	7	0	3	3	12	6	0	4	2	8	9
51	33	1	1	1	1	1	1	1	1	1	1	1	1	1	1	1	1	1	1	1	1	1	1	1	1	1	1	1	1	1	1	1	1	1	1	12	12	6	7	0	4	1	9	6	0	3	2	8	9
51	34	1	1	1	1	1	1	1	1	1	1	1	1	1	1	1	1	1	1	1	1	1	1	1	1	1	1	1	1	1	1	1	1	1	1	13	11	6	8	4	5	0	10	9	5	5	7	9	10
51	35	1	1	1	1	1	1	1	1	1	1	1	1	1	1	1	1	1	1	1	1	1	1	1	1	1	1	1	1	1	1	1	1	1	1	11	13	7	8	0	3	1	10	10	0	3	5	7	14
51	36	0	1	0	0	0	0	0	0	0	0	0	0	1	0	0	1	0	0	1	0	1	1	1	1	0	0	1	1	0	1	1	1	1	0	9	7	4	4	0	4	1	8	6	0	2	4	2	10
51	37	0	1	0	0	0	0	1	0	1	0	1	1	0	0	1	0	0	0	1	1	1	0	1	1	0	1	0	1	0	0	1	1	0	0	9	8	8	4	1	3	0	15	7	0	2	2	7	11
51	38	1	1	1	1	1	1	1	1	1	1	1	1	1	1	1	1	1	1	1	1	1	1	1	1	1	1	1	1	1	1	1	1	1	1	11	13	10	8	3	4	2	12	9	0	2	3	11	9
51	39	0	1	1	0	1	1	0	0	0	1	1	1	1	0	1	0	1	0	1	1	1	1	1	0	1	1	1	1	1	0	1	1	1	1	10	12	6	7	0	6	2	9	8	0	4	3	7	7
51	40	0	1	1	0	0	0	0	1	0	0	1	0	0	1	0	0	0	0	0	1	1	0	1	1	1	1	0	0	1	1	1	1	1	0	9	10	5	10	1	3	1	5	6	0	3	3	4	9
51	41	1	1	1	1	1	1	1	1	1	1	1	1	1	1	1	1	1	1	1	1	1	1	1	1	1	1	1	1	1	1	1	1	1	1	10	12	9	10	0	4	1	10	10	0	4	5	9	10
51	42	0	0	0	0	0	0	0	0	0	0	0	0	0	0	0	0	0	0	0	0	0	0	0	0	0	0	0	0	0	0	0	0	0	0	1	0	0	0	0	0	0	0	0	0	0	0	0	0
51	43	1	1	1	1	1	1	1	1	1	1	1	1	1	1	1	1	1	1	1	1	1	1	1	1	1	1	1	1	1	1	1	1	1	1	14	14	10	11	0	3	2	10	9	0	4	4	13	9
51	44	0	0	0	0	0	0	0	0	0	0	0	0	0	0	0	0	0	0	0	0	0	0	0	0	0	0	0	0	0	0	0	0	0	0	0	0	0	0	0	0	0	0	0	0	0	0	0	0
51	45	0	0	0	0	0	0	0	0	0	0	0	0	0	0	0	0	0	0	0	0	0	0	0	0	0	0	0	0	0	0	0	0	0	0	0	0	0	0	0	0	0	0	0	0	0	0	0	0
51	46	1	0	0	1	1	0	1	1	0	1	1	1	1	1	1	1	1	1	1	0	0	0	0	1	0	0	1	1	0	0	0	0	0	0	13	12	8	7	3	5	2	12	10	0	5	5	8	13
51	47	0	1	0	0	0	1	0	0	0	1	1	1	0	0	0	0	0	0	1	1	0	0	0	1	1	0	1	1	0	1	1	0	0	1	11	7	7	4	0	2	0	7	4	0	0	4	4	9
51	48	1	1	1	1	1	1	1	1	1	1	1	1	1	1	1	1	1	1	1	1	1	1	1	1	1	1	1	1	1	1	1	1	1	1	14	11	7	10	0	3	1	8	8	0	5	4	8	11
51	49	0	1	0	0	0	1	0	0	1	0	0	0	0	1	1	0	1	0	1	1	0	1	1	1	0	1	1	0	0	1	0	1	1	1	10	10	7	3	0	2	0	10	5	0	1	2	5	8
51	50	1	1	1	1	1	1	1	1	1	1	1	1	1	1	1	1	1	1	1	1	1	1	1	1	1	1	1	1	1	1	1	1	1	1	13	11	9	9	1	6	1	9	8	0	4	2	9	10
51	51	0	1	0	1	0	0	0	1	0	1	0	0	0	0	0	0	0	0	1	1	0	1	1	0	0	0	1	0	1	1	1	1	1	1	8	9	6	5	1	3	0	7	6	0	2	4	4	8
51	52	0	0	0	0	0	0	0	0	0	0	0	0	0	0	0	0	0	0	0	0	0	0	0	0	0	0	0	0	0	0	0	0	0	0	0	0	0	0	0	0	0	0	0	0	0	0	0	0
51	53	1	0	0	0	1	1	1	0	1	1	1	1	1	0	0	1	1	0	0	0	0	0	0	0	0	1	0	0	1	0	0	0	0	0	15	10	4	10	2	3	2	10	9	0	4	4	7	10
51	54	0	0	0	0	0	0	0	0	0	0	0	0	0	0	0	0	0	0	0	0	0	0	0	0	0	0	0	0	0	0	0	0	0	0	0	0	0	0	0	0	0	0	0	0	0	0	0	0
51	55	0	0	0	0	0	0	0	0	0	0	0	0	0	0	0	0	0	0	0	0	0	0	0	0	0	0	0	0	0	0	0	0	0	0	0	0	0	0	0	0	0	0	0	0	0	0	0	0
51	56	1	1	1	1	1	1	1	1	1	1	1	1	1	1	1	1	1	1	1	1	1	1	1	1	1	1	1	1	1	1	1	1	1	1	16	12	8	11	2	4	1	15	7	0	7	2	7	15
51	57	0	0	0	0	0	0	0	0	0	0	0	0	0	0	0	0	0	0	0	0	0	0	0	0	0	0	0	0	0	0	0	0	0	0	0	0	0	0	0	0	0	0	0	0	0	0	0	0
51	58	1	1	1	1	1	1	1	1	1	1	1	1	1	1	1	1	1	1	1	1	1	1	1	1	1	1	1	1	1	1	1	1	1	1	12	11	5	9	0	4	1	7	8	0	4	4	10	8
51	59	0	0	0	0	0	0	0	0	0	0	0	0	0	0	0	0	0	0	0	0	0	0	0	0	0	0	0	0	0	0	0	0	0	0	0	0	0	0	0	0	0	0	0	0	0	0	1	0
51	60	0	0	0	0	0	0	0	0	0	0	0	0	0	0	0	0	0	0	0	0	0	0	0	0	0	0	0	0	0	0	0	0	0	0	0	0	0	0	0	0	0	0	0	0	0	0	0	0
51	61	0	1	0	0	1	0	0	0	1	0	0	0	0	0	1	0	1	0	0	0	1	0	1	1	1	1	1	0	1	1	1	1	0	1	15	12	8	9	2	3	2	13	10	0	6	7	7	13
51	62	1	0	0	0	1	1	1	1	1	0	0	1	1	1	0	0	1	0	1	1	1	0	0	0	0	0	1	0	0	0	1	0	0	1	11	9	7	6	0	2	1	12	9	0	3	5	7	9
51	63	0	0	0	0	0	0	0	0	0	0	0	0	0	0	0	0	0	0	0	0	0	0	0	0	0	0	0	0	0	0	0	0	0	0	0	0	0	0	0	0	0	0	0	0	0	0	0	0
51	64	1	1	1	1	1	1	1	1	1	1	1	1	1	1	1	1	1	1	1	1	1	1	1	1	1	1	1	1	1	1	1	1	1	1	14	10	11	9	1	4	1	11	7	0	6	4	9	10
51	65	0	0	0	0	0	0	0	0	0	0	0	0	0	0	0	0	0	0	0	0	0	0	0	0	0	0	0	0	0	0	0	0	0	0	0	0	0	0	0	0	0	0	0	0	0	0	1	0
51	66	1	0	1	1	1	1	1	0	1	1	0	1	1	1	1	1	1	0	0	0	0	0	0	1	0	0	1	0	1	0	0	1	0	0	15	12	8	7	1	3	0	12	10	0	5	6	8	8
51	67	0	0	0	0	0	0	0	0	0	0	0	0	0	0	0	0	0	0	0	0	0	0	0	0	0	0	0	0	0	0	0	0	0	0	0	0	0	0	0	0	0	0	0	0	0	0	0	0
51	68	1	0	0	1	0	1	0	1	0	0	0	1	0	1	1	1	1	1	1	0	0	0	0	0	0	1	0	1	0	0	0	0	1	0	12	9	3	6	1	2	1	11	6	0	2	4	6	5
51	69	0	0	0	0	0	0	0	0	0	0	0	0	0	0	0	0	0	0	0	0	0	0	0	0	0	0	0	0	0	0	0	0	0	0	0	0	0	0	0	0	0	0	0	0	0	0	0	0
51	70	0	0	0	0	0	0	0	0	0	0	0	0	0	0	0	0	0	0	0	0	0	0	0	0	0	0	0	0	0	0	0	0	0	0	0	0	0	0	0	0	0	0	0	0	0	0	0	0
51	71	0	0	0	0	0	0	0	0	0	0	0	0	0	0	0	0	0	0	0	0	0	0	0	0	0	0	0	0	0	0	0	0	0	0	0	0	0	0	0	0	0	0	0	0	0	0	0	0
51	72	0	1	0	0	0	0	0	1	0	0	0	0	1	0	0	0	0	1	1	0	1	1	1	1	1	1	1	1	1	1	1	0	1	0	11	11	3	7	0	5	2	7	8	0	6	6	7	13
51	73	0	0	0	0	0	0	0	0	0	0	0	0	0	0	0	0	0	0	0	0	0	0	0	0	0	0	0	0	0	0	0	0	0	0	0	0	0	0	0	0	0	0	0	0	0	0	0	0
51	74	0	1	0	0	0	1	0	0	1	0	0	1	0	0	0	0	0	0	1	1	1	1	1	1	1	1	1	0	1	1	0	1	1	1	10	11	5	8	0	3	0	11	11	0	3	5	3	10
51	75	0	1	1	0	0	0	0	0	0	0	0	0	0	0	0	0	0	0	1	1	1	1	0	0	1	1	0	1	1	1	1	1	1	1	10	13	7	4	0	3	2	12	6	0	3	2	7	9
51	76	1	1	1	1	1	1	1	1	1	1	1	1	1	1	1	1	1	1	1	1	1	1	1	1	1	1	1	1	1	1	1	1	1	1	16	14	7	11	2	4	0	10	8	0	5	5	6	8
51	77	0	1	1	0	0	0	0	0	1	0	0	0	0	0	0	0	1	0	1	0	1	1	0	1	1	1	1	1	0	1	1	1	0	1	10	12	5	7	2	2	0	10	7	0	1	2	4	7
51	78	1	1	1	1	1	1	1	1	1	1	1	1	1	1	1	1	1	1	1	1	1	1	1	1	1	1	1	1	1	1	1	1	1	1	14	8	9	8	0	2	2	11	6	0	6	4	12	10
51	79	1	1	1	1	1	1	1	1	1	1	1	1	1	1	1	1	1	1	1	1	1	1	1	1	1	1	1	1	1	1	1	1	1	1	13	11	9	9	2	3	2	9	5	0	5	5	12	11
51	80	1	0	0	1	1	1	1	1	1	1	1	1	1	1	0	1	0	1	0	0	1	0	1	0	0	0	1	0	1	0	0	0	0	0	9	10	7	6	0	4	2	10	9	0	3	2	5	11
51	81	0	0	0	0	0	0	0	0	0	0	0	0	0	0	0	0	0	0	0	0	0	0	0	0	0	0	0	0	0	0	0	0	0	0	0	0	0	0	0	0	0	0	0	0	0	0	0	0
51	82	0	1	1	0	1	0	0	0	0	1	0	0	0	1	0	0	0	0	1	1	1	1	1	1	1	0	1	1	0	1	0	1	1	1	10	13	9	9	1	4	1	11	7	0	5	5	5	12
51	83	0	1	0	0	0	0	1	0	0	0	0	0	1	0	0	0	1	1	1	1	1	1	1	1	1	1	1	1	1	1	1	1	1	0	12	13	8	3	0	3	0	14	7	0	1	6	10	9
51	84	1	1	1	1	1	1	1	1	1	1	1	1	1	1	1	1	1	1	1	1	1	1	1	1	1	1	1	1	1	1	1	1	1	1	17	10	8	5	0	4	2	10	6	0	6	5	7	11
51	85	1	0	1	1	0	1	1	1	1	1	1	1	1	0	1	1	1	0	0	0	1	1	1	1	1	0	0	0	0	0	1	0	1	0	10	11	7	8	1	3	0	15	7	0	1	3	5	5
51	86	0	0	0	0	0	0	0	0	0	0	0	0	0	0	0	0	0	0	0	0	0	0	0	0	0	0	0	0	0	0	0	0	0	0	0	0	0	0	0	0	0	0	0	0	0	0	0	0
51	87	0	0	0	0	0	0	0	0	0	0	0	0	0	0	0	0	0	0	0	0	0	0	0	0	0	0	0	0	0	0	0	0	0	0	0	0	0	0	0	0	0	0	0	0	0	0	0	0
51	88	1	1	1	1	1	1	1	1	1	1	1	1	1	1	1	1	1	1	1	1	1	1	1	1	1	1	1	1	1	1	1	1	1	1	15	10	7	9	0	6	3	10	9	0	6	5	8	14
51	89	0	0	0	0	0	0	0	0	0	0	0	0	0	0	0	0	0	0	0	0	0	0	0	0	0	0	0	0	0	0	0	0	0	0	1	0	0	0	0	0	0	0	0	0	0	0	0	0
51	90	0	1	1	1	0	0	0	0	0	1	0	0	0	0	0	0	0	0	1	1	0	0	1	1	1	1	1	1	1	1	1	1	1	0	5	5	4	1	0	1	0	1	4	0	0	1	2	6
51	91	1	0	0	1	1	1	1	1	1	1	1	0	1	1	1	1	1	1	1	0	1	0	1	0	0	0	0	1	1	0	0	0	0	0	11	11	4	3	0	2	0	7	5	0	1	1	6	7
51	92	0	0	0	0	0	0	0	0	0	0	0	0	0	0	0	0	0	0	0	0	0	0	0	0	0	0	0	0	0	0	0	0	0	0	0	0	0	0	0	0	0	0	0	0	0	0	0	0
51	93	1	0	1	1	1	1	1	1	1	0	0	0	1	0	1	1	1	1	0	1	1	0	0	1	0	0	0	1	0	0	0	0	0	0	13	10	10	8	0	2	1	13	8	0	5	5	9	8
51	94	0	1	0	1	0	0	0	0	0	1	1	0	0	0	0	0	0	0	1	0	1	1	1	1	1	1	1	1	1	1	0	1	0	0	7	9	2	5	0	4	0	10	10	0	1	2	3	10
51	95	1	0	1	1	0	1	1	1	1	1	0	1	1	1	0	1	1	1	0	1	0	0	0	0	0	0	1	0	1	1	0	1	0	0	11	8	5	10	1	2	0	7	10	0	2	4	9	7
51	96	1	0	0	1	1	1	1	1	1	1	0	1	1	1	0	0	1	1	1	0	0	0	1	0	0	1	1	0	0	0	1	0	0	0	17	10	9	6	0	2	0	11	6	0	6	8	3	9
51	97	0	1	1	1	0	0	0	1	0	1	0	0	0	0	0	0	0	0	0	1	1	0	1	1	1	1	0	1	1	1	1	1	1	1	12	12	4	7	0	3	1	9	5	0	3	4	3	7
51	98	1	1	1	1	1	1	1	1	1	1	1	1	1	1	1	1	1	1	1	1	1	1	1	1	1	1	1	1	1	1	1	1	1	1	12	7	9	6	1	2	2	10	8	0	4	6	7	7
51	99	1	0	0	0	1	1	1	1	1	1	1	0	1	1	1	1	1	1	0	0	0	0	1	0	1	0	1	0	0	0	1	0	0	0	10	12	5	8	1	4	1	12	6	0	4	2	5	6
51	100	0	1	1	0	0	0	0	0	0	1	0	1	0	0	0	0	1	1	1	1	1	1	0	1	1	1	1	1	1	1	0	0	1	0	9	11	6	4	1	1	0	8	4	0	3	5	3	11
51	101	0	1	0	0	0	0	1	1	0	1	1	0	0	0	1	0	0	0	1	1	1	1	1	0	0	1	1	1	1	1	1	1	1	1	7	13	6	9	2	4	0	12	5	0	2	2	5	6
51	102	0	1	0	1	0	0	0	0	0	0	1	0	0	0	0	0	0	0	1	1	0	1	1	1	1	0	0	1	1	0	1	1	1	1	11	10	6	6	1	4	1	8	6	0	3	4	3	11
51	103	0	0	0	0	0	0	0	0	0	0	0	0	0	0	0	0	0	0	0	0	0	0	0	0	0	0	0	0	0	0	0	0	0	0	0	0	0	0	0	0	0	0	0	0	0	0	0	0
51	104	1	0	0	0	1	1	0	1	1	1	0	1	1	0	1	1	1	1	1	0	0	0	0	1	0	0	0	1	0	0	0	0	0	0	10	12	8	9	0	6	2	13	5	0	5	5	9	9
51	105	0	1	0	0	0	0	0	0	0	1	0	0	0	1	0	0	1	0	1	1	1	1	1	1	1	1	1	1	1	0	0	1	1	1	8	7	5	5	0	2	0	9	6	0	2	6	4	6
51	106	0	0	0	0	0	0	0	0	0	0	0	0	0	0	0	0	0	0	0	0	0	0	0	0	0	0	0	0	0	0	0	0	0	0	0	0	0	0	0	0	0	0	0	0	1	0	0	0
51	107	0	0	0	0	0	0	0	0	0	0	0	0	0	0	0	0	0	0	0	0	0	0	0	0	0	0	0	0	0	0	0	0	0	0	0	0	0	0	0	0	0	0	0	0	0	0	0	0
51	108	1	1	1	1	1	1	1	1	1	1	1	1	1	1	1	1	1	1	1	1	1	1	1	1	1	1	1	1	1	1	1	1	1	1	15	13	11	11	3	5	1	8	9	0	4	7	12	12
51	109	0	0	0	0	0	0	0	0	0	0	0	0	0	0	0	0	0	0	0	0	0	0	0	0	0	0	0	0	0	0	0	0	0	0	0	0	0	0	0	0	0	0	0	0	0	0	0	0
51	110	0	0	0	0	0	0	0	0	0	0	0	0	0	0	0	0	0	0	0	0	0	0	0	0	0	0	0	0	0	0	0	0	0	0	0	0	0	0	0	0	0	0	0	0	0	0	0	0
51	111	0	0	0	0	0	0	0	0	0	0	0	0	0	0	0	0	0	0	0	0	0	0	0	0	0	0	0	0	0	0	0	0	0	0	0	0	0	0	0	0	0	0	0	0	0	0	0	0
51	112	0	1	0	0	1	0	0	1	0	0	1	0	0	0	0	0	1	0	1	1	1	0	0	1	0	0	1	1	0	0	1	1	1	0	12	12	12	9	2	3	3	12	8	0	5	6	7	8
51	113	1	1	1	1	1	1	1	1	1	1	1	1	1	1	1	1	1	1	1	1	1	1	1	1	1	1	1	1	1	1	1	1	1	1	9	11	5	7	0	1	1	10	7	0	5	4	9	12
51	114	0	1	1	0	0	0	1	0	0	1	0	0	0	0	0	1	0	0	0	0	1	0	1	1	1	1	1	1	1	0	1	1	0	1	9	11	7	9	1	2	0	7	8	0	3	4	4	6
51	115	0	1	0	0	0	0	0	0	0	0	0	0	1	0	0	0	0	0	1	1	1	0	0	1	1	1	0	1	1	1	0	1	0	1	14	9	6	4	1	4	1	12	3	0	1	2	5	7
51	116	1	1	1	1	1	1	1	1	1	1	1	1	1	1	1	1	1	1	1	1	1	1	1	1	1	1	1	1	1	1	1	1	1	1	11	11	8	7	0	6	1	9	10	0	2	4	6	12
51	117	1	0	0	1	0	1	1	0	1	1	0	1	0	1	1	0	1	1	1	1	1	1	1	0	0	1	0	0	0	0	0	0	0	0	11	5	5	6	0	2	0	7	5	0	1	3	9	4
51	118	1	1	1	1	1	1	1	1	1	1	1	1	1	1	1	1	1	1	1	1	1	1	1	1	1	1	1	1	1	1	1	1	1	1	13	11	8	8	1	2	0	11	9	0	3	5	9	11
51	119	0	0	0	0	0	0	0	0	0	0	0	0	0	0	0	0	0	0	0	0	0	0	0	0	0	0	0	0	0	0	0	0	0	0	0	0	0	0	0	0	0	0	0	0	0	0	0	0
51	120	0	1	0	1	0	0	0	1	1	0	0	0	0	0	0	0	0	0	1	0	1	1	1	1	1	1	1	1	1	1	1	1	1	1	13	12	7	8	4	3	2	6	10	0	2	6	6	9
51	121	0	0	0	0	0	0	0	0	0	0	0	0	0	0	0	0	0	0	0	0	0	0	0	0	0	0	0	0	0	0	0	0	0	0	0	0	0	0	0	0	0	0	0	0	0	0	0	0
51	122	0	0	0	0	0	0	0	0	0	0	0	0	0	0	0	0	0	0	0	0	0	0	0	0	0	0	0	0	0	0	0	0	0	0	0	0	0	0	0	0	0	0	0	0	0	0	0	0
51	123	0	1	0	1	0	0	0	0	0	0	0	0	0	1	0	0	0	0	1	1	1	0	1	1	1	0	1	1	1	0	1	0	1	0	10	12	11	11	5	6	4	10	10	7	4	6	9	9
51	124	0	1	0	0	0	1	0	0	0	0	0	0	0	0	0	1	0	0	1	1	1	0	0	0	1	0	1	1	0	0	0	0	0	1	11	11	5	5	0	1	0	11	5	0	0	0	3	7
51	125	0	1	0	0	0	0	1	0	0	0	0	0	0	1	0	1	0	0	1	0	0	1	1	1	1	1	1	0	1	1	0	0	0	1	10	14	4	7	0	3	1	7	8	0	3	7	7	9
51	126	0	1	0	0	1	0	0	0	1	1	0	0	0	1	1	0	0	0	1	1	0	1	1	0	1	1	0	1	1	1	1	1	0	1	9	11	4	5	0	1	1	8	6	0	3	3	4	8
51	127	1	1	1	1	1	1	1	1	1	1	1	1	1	1	1	1	1	1	1	1	1	1	1	1	1	1	1	1	1	1	1	1	1	1	13	12	11	8	2	3	3	9	8	0	5	6	7	10
51	128	0	0	0	0	0	0	0	0	0	0	0	0	0	0	0	0	0	0	0	0	0	0	0	0	0	0	0	0	0	0	0	0	0	0	0	0	0	0	0	0	0	0	0	0	0	0	0	0
51	129	1	1	1	1	1	1	1	1	1	1	1	1	1	1	1	1	1	1	1	1	1	1	1	1	1	1	1	1	1	1	1	1	1	1	15	10	11	11	1	5	1	15	9	0	4	3	11	10
51	130	0	1	0	0	0	0	0	0	0	1	1	0	0	1	0	0	0	0	1	1	1	1	1	1	0	1	0	0	1	0	1	1	1	1	14	8	2	7	0	3	0	8	4	0	0	3	3	7
51	131	0	0	0	0	0	0	0	0	0	0	0	0	0	0	0	0	0	0	0	0	0	0	0	0	0	0	0	0	0	0	0	0	0	0	0	0	0	0	0	0	0	0	0	0	0	0	0	0
51	132	1	0	1	0	1	1	1	1	0	1	1	1	1	0	1	0	1	1	0	0	0	0	0	0	1	0	0	0	0	0	1	1	1	1	12	13	9	9	2	4	2	11	10	0	2	8	8	7
51	133	0	0	0	0	0	0	0	0	0	0	0	0	0	0	0	0	0	0	0	0	0	0	0	0	0	0	0	0	0	0	0	0	0	0	2	0	0	0	0	0	0	0	0	0	0	0	0	0
51	134	1	0	1	1	1	1	0	1	1	1	1	0	1	0	0	1	1	1	0	0	0	0	0	1	1	0	0	1	0	1	1	0	0	0	13	10	6	6	0	2	2	10	6	0	6	6	5	9
51	135	0	1	0	1	0	0	0	1	0	1	0	0	1	0	0	0	0	0	1	1	1	0	1	1	1	0	1	0	0	1	0	1	1	1	8	12	4	6	0	3	1	9	7	0	1	2	4	6
51	136	1	1	1	1	1	1	1	1	1	1	1	1	1	1	1	1	1	1	1	1	1	1	1	1	1	1	1	1	1	1	1	1	1	1	10	12	7	7	0	3	2	14	12	0	5	4	7	10
51	137	1	0	0	1	0	1	0	1	0	1	1	1	1	0	0	1	0	1	1	1	0	0	0	0	0	0	0	1	1	0	1	0	0	0	9	11	6	3	0	2	0	6	2	0	1	4	5	6
51	138	1	0	1	1	1	1	1	1	0	1	0	1	0	1	1	1	1	1	0	0	1	0	0	0	0	0	0	1	1	0	0	0	0	1	11	10	10	6	0	2	1	13	8	0	4	5	6	8
51	139	1	0	0	1	1	1	0	1	1	1	0	1	1	1	1	1	1	1	0	0	1	0	0	0	0	0	0	0	0	0	1	0	0	1	11	11	10	8	3	2	0	10	8	0	2	5	2	10
51	140	0	0	0	0	0	0	0	0	0	0	0	0	0	0	0	0	0	0	0	0	0	0	0	0	0	0	0	0	0	0	0	0	0	0	0	0	0	0	0	0	0	0	0	0	0	0	0	0
51	141	1	0	1	1	0	1	1	1	1	1	1	1	1	1	1	1	1	1	0	0	0	0	1	1	0	0	0	0	0	0	1	0	0	0	11	8	6	10	3	3	0	5	8	0	4	5	7	6
51	142	1	0	1	1	1	1	1	1	0	0	0	1	1	1	1	0	0	0	0	0	0	0	0	0	0	0	0	0	1	0	1	0	0	0	12	9	6	9	0	3	0	6	7	0	4	2	4	8
51	143	0	1	0	0	0	0	0	1	0	0	0	0	0	0	0	0	0	0	1	1	0	1	1	0	1	1	1	1	1	1	1	1	0	0	10	6	5	4	0	0	0	9	5	0	1	5	3	6
51	144	1	1	1	1	1	1	1	1	1	1	1	1	1	1	1	1	1	1	1	1	1	1	1	1	1	1	1	1	1	1	1	1	1	1	11	11	11	8	0	5	4	9	10	0	5	7	6	11
51	145	1	1	1	1	1	1	1	1	1	1	1	1	1	1	1	1	1	1	1	1	1	1	1	1	1	1	1	1	1	1	1	1	1	1	11	9	4	8	1	2	0	12	8	0	2	7	7	10
51	146	1	0	1	1	1	1	1	0	0	1	1	1	1	1	0	0	1	1	0	0	0	0	1	0	1	0	1	0	0	0	1	1	0	0	8	8	6	7	0	2	0	12	7	0	5	2	7	5
51	147	1	0	1	1	1	1	1	1	1	1	1	1	1	1	1	1	1	0	1	1	1	1	0	0	0	0	0	0	0	1	0	0	0	1	14	11	6	11	2	4	2	10	6	0	3	3	2	7
51	148	0	1	0	1	1	1	0	0	0	1	0	0	0	0	0	0	0	0	1	0	1	1	1	1	1	1	1	1	1	1	0	1	1	1	12	11	6	6	1	3	1	12	5	0	2	3	5	5
51	149	0	1	1	0	0	0	0	1	0	0	1	0	0	0	1	0	0	0	1	0	0	1	1	1	1	0	1	0	1	0	0	1	1	0	9	11	3	8	0	4	0	9	9	0	1	3	2	11
51	150	0	1	0	0	0	1	0	0	0	0	0	0	0	0	1	1	1	0	1	1	1	1	1	1	1	1	1	1	1	1	1	1	1	0	14	11	4	7	0	4	0	10	4	0	3	1	5	7
51	151	0	0	0	0	0	0	0	0	0	0	0	0	0	0	0	0	0	0	0	0	0	0	0	0	0	0	0	0	0	0	0	0	0	0	0	0	0	0	0	0	0	0	0	0	0	0	0	0
51	152	0	0	0	0	0	0	0	0	0	0	0	0	0	0	0	0	0	0	0	0	0	0	0	0	0	0	0	0	0	0	0	0	0	0	0	0	0	0	0	0	0	0	0	0	0	0	0	0
51	153	0	0	0	0	0	0	0	0	0	0	0	0	0	0	0	0	0	0	0	0	0	0	0	0	0	0	0	0	0	0	0	0	0	0	10	10	8	4	0	2	1	8	3	0	3	5	7	8
51	154	1	0	1	1	1	1	1	1	1	1	1	1	1	0	1	1	1	1	0	0	0	0	0	0	0	0	0	0	0	1	0	0	0	1	17	10	7	9	0	5	3	13	7	0	3	4	8	7
51	155	0	1	0	1	0	0	0	1	0	0	0	0	1	0	1	0	1	1	1	1	1	1	1	1	0	0	1	1	1	0	1	1	1	1	9	11	7	5	0	1	0	7	6	0	3	3	4	9
51	156	0	0	0	0	0	0	0	0	0	0	0	0	0	0	0	0	0	0	0	0	0	0	0	0	0	0	0	0	0	0	0	0	0	0	0	0	0	0	0	0	0	0	0	0	0	0	0	0
51	157	0	0	0	0	0	0	0	0	0	0	0	0	0	0	0	0	0	0	0	0	0	0	0	0	0	0	0	0	0	0	0	0	0	0	0	0	0	0	0	0	0	0	0	0	0	0	0	0
51	158	0	0	0	0	0	0	0	0	0	0	0	0	0	0	0	0	0	0	0	0	0	0	0	0	0	0	0	0	0	0	0	0	0	0	0	0	0	0	0	0	0	0	0	0	0	0	0	0
51	159	1	1	1	1	1	1	1	1	1	1	1	1	1	1	1	1	1	1	1	1	1	1	1	1	1	1	1	1	1	1	1	1	1	1	15	10	10	12	2	6	2	11	7	0	6	4	11	11
51	160	0	0	0	0	0	0	0	0	0	0	0	0	0	0	0	0	0	0	0	0	0	0	0	0	0	0	0	0	0	0	0	0	0	0	0	0	0	0	0	0	0	0	0	0	0	0	0	0
51	161	1	1	1	1	1	1	1	1	1	1	1	1	1	1	1	1	1	1	1	1	1	1	1	1	1	1	1	1	1	1	1	1	1	1	13	10	5	4	1	2	0	6	6	0	1	1	7	10
51	162	1	0	1	0	1	0	1	0	1	1	0	1	1	0	1	0	1	1	0	0	1	0	0	0	0	1	0	0	0	0	0	0	0	0	11	9	8	6	2	3	1	10	5	0	2	5	7	9
51	163	0	1	0	0	0	0	0	0	0	0	0	1	0	0	0	0	0	0	0	1	1	1	0	1	1	1	1	1	1	1	1	1	0	1	11	10	5	6	1	2	1	13	5	0	0	2	2	13
51	164	0	1	0	0	0	0	0	0	1	0	1	0	0	0	0	0	0	0	1	1	1	1	1	1	1	1	1	0	1	1	0	1	1	1	11	11	7	3	1	3	2	8	6	0	5	4	5	10
51	165	0	1	0	0	0	0	0	1	1	1	0	0	0	0	1	0	1	0	1	1	0	1	0	1	0	0	1	1	1	1	1	1	0	1	9	9	6	7	1	4	2	9	10	0	3	4	5	8
51	166	0	1	0	0	1	0	0	1	0	0	0	0	0	0	0	0	1	0	0	1	0	1	1	0	1	1	1	1	0	0	1	0	1	1	14	10	6	11	0	3	0	10	11	0	4	4	7	7
51	167	1	1	1	1	1	1	1	1	1	1	1	1	1	1	1	1	1	1	1	1	1	1	1	1	1	1	1	1	1	1	1	1	1	1	9	10	9	8	0	4	0	10	11	0	6	5	6	10
51	168	1	1	1	1	1	1	1	1	1	1	1	1	1	1	1	1	1	1	1	1	1	1	1	1	1	1	1	1	1	1	1	1	1	1	12	11	8	8	2	4	1	13	4	0	7	6	9	11
51	169	0	0	0	0	0	0	0	0	0	0	0	0	0	0	0	0	0	0	0	0	0	0	0	0	0	0	0	0	0	0	0	0	0	0	0	0	0	0	0	0	0	0	0	0	0	0	0	0
51	170	1	1	1	1	1	1	1	1	1	1	1	1	1	1	1	1	1	1	1	1	1	1	1	1	1	1	1	1	1	1	1	1	1	1	16	11	9	6	2	3	3	10	7	0	7	5	6	9
51	171	0	0	0	0	0	0	0	0	0	0	0	0	0	0	0	0	0	0	0	0	0	0	0	0	0	0	0	0	0	0	0	0	0	0	0	0	0	0	0	0	0	0	0	0	0	0	0	0
51	172	1	0	1	1	1	1	1	1	1	1	1	0	1	1	1	1	1	1	0	1	1	0	1	0	0	0	0	0	0	0	1	1	0	0	13	15	9	11	0	5	3	12	11	0	4	5	7	10
51	173	0	0	0	0	0	0	0	0	0	0	0	0	0	0	0	0	0	0	0	0	0	0	0	0	0	0	0	0	0	0	0	0	0	0	0	0	0	0	0	0	0	0	0	0	1	0	0	0
51	174	1	0	0	1	1	1	0	0	1	1	0	1	1	1	1	1	1	1	1	0	0	1	0	0	0	0	0	0	1	1	0	0	0	0	12	9	9	10	0	4	2	10	8	0	8	4	8	12
51	175	1	1	1	1	1	1	1	1	1	1	1	1	1	1	1	1	1	1	1	1	1	1	1	1	1	1	1	1	1	1	1	1	1	1	11	9	7	12	2	2	1	9	8	0	3	4	6	15
51	176	1	0	1	0	1	0	1	0	1	1	1	1	0	0	1	0	1	1	0	0	0	0	0	0	0	0	1	0	0	0	0	0	0	0	12	11	7	7	0	3	1	8	7	0	3	6	4	10
51	177	0	0	0	0	0	0	0	0	0	0	0	0	0	0	0	0	0	0	0	0	0	0	0	0	0	0	0	0	0	0	0	0	0	0	0	0	0	0	0	0	0	0	0	0	0	0	0	0
51	178	1	0	0	1	0	1	1	0	1	0	0	0	1	0	1	1	0	0	0	0	0	0	0	0	1	0	0	0	0	1	1	0	0	1	8	8	10	9	1	4	2	13	9	0	5	3	7	9
51	179	1	1	1	1	1	1	1	1	1	1	1	1	1	1	1	1	1	1	1	1	1	1	1	1	1	1	1	1	1	1	1	1	1	1	13	7	7	8	0	4	1	11	8	0	4	5	10	13
51	180	1	0	1	1	1	1	0	1	0	0	1	0	1	1	0	0	1	1	0	0	0	0	0	0	0	0	0	0	0	1	0	0	0	0	13	10	3	9	2	2	1	11	7	0	4	4	8	8
51	181	0	0	0	0	0	0	0	0	0	0	0	0	0	0	0	0	0	0	0	0	0	0	0	0	0	0	0	0	0	0	0	0	0	0	0	0	0	0	0	0	0	0	0	0	0	0	0	0
51	182	1	0	1	1	1	1	1	1	0	0	1	1	0	1	1	1	1	0	0	0	1	0	0	1	0	0	0	0	1	1	0	0	0	0	14	14	7	12	0	5	4	9	9	0	7	2	8	8
51	183	0	1	0	1	0	0	1	0	0	0	0	0	0	0	0	0	0	0	0	1	1	1	1	1	0	1	1	1	1	1	0	1	0	0	12	12	6	3	0	3	0	8	6	0	3	3	4	6
51	184	1	1	1	1	1	1	1	1	1	1	1	1	1	1	1	1	1	1	1	1	1	1	1	1	1	1	1	1	1	1	1	1	1	1	14	12	8	10	1	3	1	8	8	0	3	3	10	12
51	185	0	1	1	0	0	1	1	0	0	0	1	0	0	0	0	0	0	1	1	1	1	1	1	0	0	1	1	0	0	1	0	1	0	1	10	11	6	5	1	2	2	11	6	0	2	6	7	8
51	186	0	0	0	0	0	0	0	0	0	0	0	0	0	0	0	0	0	0	0	0	0	0	0	0	0	0	0	0	0	0	0	0	0	0	0	0	0	0	0	0	0	0	0	0	0	0	0	0
51	187	0	0	0	0	0	0	0	0	0	0	0	0	0	0	0	0	0	0	0	0	0	0	0	0	0	0	0	0	0	0	0	0	0	0	0	0	0	0	0	0	0	0	0	0	0	0	0	0
51	188	0	0	0	0	0	0	0	0	0	0	0	0	0	0	0	0	0	0	0	0	0	0	0	0	0	0	0	0	0	0	0	0	0	0	0	0	0	0	0	0	0	0	0	0	0	0	0	0
51	189	0	1	0	0	0	0	0	0	0	1	0	1	0	0	0	0	0	0	0	1	1	0	1	0	1	1	0	1	0	0	1	1	1	1	13	9	6	10	1	5	2	10	8	0	3	6	6	9
51	190	1	1	1	1	1	1	1	1	1	1	1	1	1	1	1	1	1	1	1	1	1	1	1	1	1	1	1	1	1	1	1	1	1	1	14	13	8	8	0	2	0	12	7	0	4	5	6	9
51	191	1	0	0	0	1	1	1	0	1	1	0	1	1	1	1	1	1	1	1	0	0	0	1	0	1	1	0	0	0	0	0	0	0	0	14	11	7	5	1	1	0	13	9	0	5	6	7	10
51	192	0	1	0	0	0	0	0	0	0	1	1	0	0	1	0	0	0	0	0	1	0	0	1	0	1	1	1	1	1	1	1	1	1	1	12	10	4	5	0	3	0	13	5	0	0	4	3	8
51	193	0	1	1	1	1	1	1	0	0	1	1	1	0	0	0	1	0	0	1	1	1	1	1	0	0	1	1	1	1	1	0	1	1	1	12	11	7	10	0	3	1	9	10	0	6	3	12	10
51	194	0	0	0	0	0	0	0	0	0	0	0	0	0	0	0	0	0	0	0	0	0	0	0	0	0	0	0	0	0	0	0	0	0	0	0	0	0	0	0	0	0	0	0	0	0	0	0	0
51	195	1	0	1	0	1	1	1	0	1	1	1	1	1	1	1	0	0	1	0	1	0	0	0	0	0	0	0	0	0	1	1	0	1	0	12	10	10	12	3	3	3	8	9	0	7	6	9	8
51	196	0	0	0	0	0	0	0	0	0	0	0	0	0	0	0	0	0	0	0	0	0	0	0	0	0	0	0	0	0	0	0	0	0	0	0	0	0	0	0	0	0	0	0	0	0	0	0	0
51	197	1	0	0	1	1	1	1	0	1	1	1	1	0	1	1	1	1	0	0	0	1	0	0	1	1	0	0	0	0	0	0	0	0	0	14	13	9	7	2	4	3	11	9	0	5	3	7	9
51	198	0	1	1	1	0	0	1	0	0	1	0	0	0	1	0	0	0	0	1	1	1	1	0	1	1	1	1	1	1	1	1	1	1	0	10	11	9	8	0	2	1	10	8	0	3	5	9	11
51	199	1	0	0	0	0	0	1	1	0	1	1	0	1	1	1	1	1	0	0	0	0	0	0	1	0	1	0	1	1	0	1	0	1	1	12	9	9	4	0	4	0	8	5	0	2	4	6	7
51	200	0	1	0	0	1	0	0	0	0	0	0	0	1	0	0	0	0	0	1	1	1	0	1	1	1	1	1	1	1	1	0	1	1	1	6	12	9	11	2	2	2	10	8	0	2	4	5	10
51	201	0	1	0	0	0	0	0	1	1	1	0	0	0	0	0	0	1	0	1	1	1	1	1	1	1	1	0	1	1	1	1	1	0	0	8	12	4	7	0	3	1	9	4	0	2	3	3	9
51	202	0	0	0	0	0	0	0	0	0	0	0	0	0	0	0	0	0	0	0	0	0	0	0	0	0	0	0	0	0	0	0	0	0	0	0	0	0	0	0	0	0	0	0	0	0	0	0	0
51	203	1	0	0	1	0	1	0	1	1	0	1	0	1	0	1	1	1	0	1	0	0	0	0	1	0	1	0	0	1	1	0	1	0	1	11	6	5	3	0	2	0	4	4	0	2	4	3	6
51	204	0	0	0	0	0	0	0	0	0	0	0	0	0	0	0	0	0	0	0	0	0	0	0	0	0	0	0	0	0	0	0	0	0	0	0	0	0	0	0	0	0	0	0	0	0	0	0	0
51	205	0	1	0	1	0	1	1	0	0	0	0	1	0	1	1	0	0	1	1	1	1	0	0	0	1	1	1	1	1	0	1	1	1	0	13	8	8	5	0	5	2	7	9	0	5	6	7	8
51	206	1	1	1	1	1	1	1	1	1	1	1	1	1	1	1	1	1	1	1	1	1	1	1	1	1	1	1	1	1	1	1	1	1	1	11	12	5	6	1	3	1	10	9	0	4	5	9	8
51	207	0	0	0	0	0	0	0	0	0	0	0	0	0	0	0	0	0	0	0	0	0	0	0	0	0	0	0	0	0	0	0	0	0	0	0	0	0	0	0	0	0	0	0	0	0	0	0	0
51	208	1	1	1	1	1	1	1	1	1	1	1	1	1	1	1	1	1	1	1	1	1	1	1	1	1	1	1	1	1	1	1	1	1	1	17	11	10	8	2	3	1	10	11	0	3	8	9	10
51	209	1	0	1	0	0	1	1	1	1	1	0	0	1	0	1	0	1	1	0	0	1	0	0	1	0	0	1	0	0	0	0	1	1	1	12	10	6	7	0	1	0	7	7	0	3	5	4	7
51	210	1	1	1	1	1	1	1	1	1	1	1	1	1	1	1	1	1	1	1	1	1	1	1	1	1	1	1	1	1	1	1	1	1	1	11	8	10	6	0	3	0	14	9	0	4	3	10	9
51	211	0	0	0	0	0	0	0	0	0	0	0	0	0	0	0	0	0	0	0	0	0	0	0	0	0	0	0	0	0	0	0	0	0	0	0	0	0	0	0	0	0	0	0	0	0	0	0	0
51	212	1	1	1	1	1	1	1	1	1	1	1	1	1	1	1	1	1	1	1	1	1	1	1	1	1	1	1	1	1	1	1	1	1	1	13	9	7	11	3	3	2	13	6	0	2	6	9	10
51	213	0	1	0	0	0	0	0	0	0	1	0	1	1	1	0	0	0	1	0	1	1	1	1	1	1	1	1	1	0	1	1	0	1	1	9	6	2	2	0	0	1	7	6	0	0	0	2	9
51	214	1	0	1	0	1	1	1	0	1	1	0	1	1	0	0	1	0	0	1	0	0	1	0	0	0	1	0	0	1	1	0	0	1	1	14	11	5	7	1	2	1	12	7	0	6	5	7	9
51	215	0	1	0	0	0	0	0	1	1	0	0	0	0	1	1	0	1	1	1	1	0	1	1	1	1	0	1	1	1	1	1	1	1	0	9	9	2	6	0	2	0	8	6	0	3	3	3	11
51	216	0	0	0	0	0	0	0	0	0	0	0	0	0	0	0	0	0	0	0	0	0	0	0	0	0	0	0	0	0	0	0	0	0	0	0	0	0	0	0	0	0	0	0	0	0	0	0	0
51	217	0	0	0	0	0	0	0	0	0	0	0	0	0	0	0	0	0	0	0	0	0	0	0	0	0	0	0	0	0	0	0	0	0	0	1	0	0	0	0	0	0	0	0	0	0	0	0	0
51	218	0	0	0	0	0	0	0	0	0	0	0	0	0	0	0	0	0	0	0	0	0	0	0	0	0	0	0	0	0	0	0	0	0	0	0	0	0	0	0	0	2	0	0	0	0	0	0	0
51	219	0	0	0	0	0	0	0	0	0	0	0	0	0	0	0	0	0	0	0	0	0	0	0	0	0	0	0	0	0	0	0	0	0	0	0	0	0	0	0	0	0	0	0	0	0	0	0	0
51	220	0	1	0	0	0	0	1	0	0	0	0	0	0	0	1	1	0	0	1	1	1	1	1	1	1	1	1	1	1	1	1	0	1	0	13	8	4	3	0	1	3	8	4	0	1	1	3	7
51	221	0	0	0	0	0	0	0	0	0	0	0	0	0	0	0	0	0	0	0	0	0	0	0	0	0	0	0	0	0	0	0	0	0	0	0	0	0	0	0	0	0	0	0	0	1	0	0	0
51	222	1	0	1	1	1	0	0	1	1	0	1	0	1	1	0	0	1	1	0	1	1	0	0	1	1	0	0	1	1	0	0	0	1	0	14	13	8	9	1	3	2	13	9	0	5	4	4	11
51	223	0	1	0	0	0	0	0	0	0	0	0	1	1	1	0	0	0	0	1	1	0	1	1	0	1	0	0	1	1	1	0	0	1	1	9	6	5	3	1	1	0	3	5	0	0	5	3	3
51	224	1	0	1	1	1	1	1	1	1	1	1	1	1	1	1	0	1	1	0	1	1	0	1	0	0	0	0	0	0	0	0	0	0	0	12	13	5	7	0	3	2	10	9	0	3	5	6	9
51	225	1	1	1	1	1	1	1	1	1	1	1	1	1	1	1	1	1	1	1	1	1	1	1	1	1	1	1	1	1	1	1	1	1	1	14	9	5	6	3	3	1	5	8	0	2	2	10	8
51	226	1	0	0	1	0	0	0	1	0	1	1	1	1	1	0	1	1	1	1	0	0	1	0	0	0	1	0	1	0	0	0	0	0	0	9	8	6	3	0	1	0	9	5	0	0	1	5	7
51	227	0	0	0	0	0	0	0	0	0	0	0	0	0	0	0	0	0	0	0	0	0	0	0	0	0	0	0	0	0	0	0	0	0	0	0	0	0	0	0	0	0	0	0	0	0	0	0	0
51	228	0	0	0	0	0	0	0	0	0	0	0	0	0	0	0	0	0	0	0	0	0	0	0	0	0	0	0	0	0	0	0	0	0	0	0	0	0	0	0	0	0	0	0	0	0	0	0	0
51	229	0	1	0	0	0	0	0	0	0	0	0	0	0	0	0	1	0	0	0	0	1	0	0	1	0	1	1	0	1	1	1	0	1	1	10	12	7	10	1	3	2	10	9	0	7	5	5	8
51	230	0	0	0	0	0	0	0	0	0	0	0	0	0	0	0	0	0	0	0	0	0	0	0	0	0	0	0	0	0	0	0	0	0	0	1	0	0	0	0	0	0	0	0	0	0	0	0	0
51	231	0	0	0	0	0	0	0	0	0	0	0	0	0	0	0	0	0	0	0	0	0	0	0	0	0	0	0	0	0	0	0	0	0	0	0	0	0	0	0	0	0	0	0	0	0	0	0	0
51	232	1	1	1	1	1	1	1	1	1	1	1	1	1	1	1	1	1	1	1	1	1	1	1	1	1	1	1	1	1	1	1	1	1	1	10	11	7	10	0	6	1	13	11	0	4	6	10	13
51	233	1	1	1	1	1	1	1	1	1	1	1	1	1	1	1	1	1	1	1	1	1	1	1	1	1	1	1	1	1	1	1	1	1	1	10	11	8	6	0	1	0	7	4	0	3	3	2	7
51	234	0	0	0	0	0	0	0	0	0	0	0	0	0	0	0	0	0	0	0	0	0	0	0	0	0	0	0	0	0	0	0	0	0	0	0	0	0	0	0	0	0	0	0	0	1	0	0	0
51	235	0	0	0	0	0	0	0	0	0	0	0	0	0	0	0	0	0	0	0	0	0	0	0	0	0	0	0	0	0	0	0	0	0	0	0	0	0	0	0	0	0	0	0	0	0	0	0	0
51	236	1	0	1	1	0	1	0	1	1	1	1	1	1	0	1	1	1	1	0	0	0	0	1	0	0	0	0	1	0	1	1	0	1	0	13	12	8	11	1	3	2	10	4	0	7	7	8	11
51	237	1	1	1	1	1	1	1	1	1	1	1	1	1	1	1	1	1	1	1	1	1	1	1	1	1	1	1	1	1	1	1	1	1	1	12	12	11	8	1	3	2	7	7	0	3	1	9	10
51	238	1	1	1	1	1	1	1	1	1	1	1	1	1	1	1	1	1	1	1	1	1	1	1	1	1	1	1	1	1	1	1	1	1	1	16	11	7	7	1	3	3	10	5	0	2	6	6	7
51	239	0	1	1	0	0	0	0	0	0	0	1	0	0	0	0	0	1	0	1	1	1	1	1	1	0	0	0	0	0	1	1	1	1	0	11	13	6	10	1	5	0	7	7	0	3	3	6	13
51	240	0	0	0	0	0	0	0	0	0	0	0	0	0	0	0	0	0	0	0	0	0	0	0	0	0	0	0	0	0	0	0	0	0	0	0	0	0	0	0	0	0	0	0	0	0	0	0	0
51	241	1	1	1	1	1	1	1	1	1	1	1	1	1	1	1	1	1	1	1	1	1	1	1	1	1	1	1	1	1	1	1	1	1	1	14	12	14	12	0	3	2	12	10	0	8	7	11	12
51	242	1	1	1	1	1	1	1	1	1	1	1	1	1	1	1	1	1	1	1	1	1	1	1	1	1	1	1	1	1	1	1	1	1	1	9	12	7	8	0	4	1	10	8	0	3	7	9	10
51	243	0	1	0	0	1	0	0	0	0	1	0	0	0	0	1	1	0	1	0	1	1	1	0	1	1	1	1	1	1	1	1	1	1	1	11	10	5	6	0	3	1	6	5	0	2	7	4	10
51	244	1	1	1	1	1	1	1	1	1	1	1	1	1	1	1	1	1	1	1	1	1	1	1	1	1	1	1	1	1	1	1	1	1	1	10	14	9	10	2	1	2	9	8	0	3	5	8	10
51	245	0	0	0	0	0	0	0	0	0	0	0	0	0	0	0	0	0	0	0	0	0	0	0	0	0	0	0	0	0	0	0	0	0	0	0	0	0	0	0	0	0	0	0	0	0	0	0	0
51	246	1	1	1	1	1	1	1	1	1	1	1	1	1	1	1	1	1	1	1	1	1	1	1	1	1	1	1	1	1	1	1	1	1	1	16	11	5	11	1	4	3	7	9	0	8	8	13	8
51	247	1	1	1	1	1	1	1	1	1	1	1	1	1	1	1	1	1	1	1	1	1	1	1	1	1	1	1	1	1	1	1	1	1	1	11	13	10	5	2	3	2	8	6	0	2	8	7	12
51	248	1	0	1	0	0	1	1	1	1	1	1	1	1	1	1	1	0	1	0	0	0	0	1	0	0	1	0	0	0	0	0	1	0	0	11	13	7	8	0	3	0	7	8	0	2	4	7	4
51	249	0	1	1	0	0	0	0	1	1	0	0	0	1	1	0	1	0	0	1	1	1	1	1	1	1	1	1	0	1	0	1	1	1	0	10	12	2	7	0	2	0	6	7	0	1	3	7	8
51	250	0	0	0	0	0	0	0	0	0	0	0	0	0	0	0	0	0	0	0	0	0	0	0	0	0	0	0	0	0	0	0	0	0	0	0	0	0	0	0	0	0	0	0	0	0	0	0	0
51	251	0	0	0	0	0	0	0	0	0	0	0	0	0	0	0	0	0	0	0	0	0	0	0	0	0	0	0	0	0	0	0	0	0	0	1	0	0	0	0	0	0	0	0	0	0	0	0	0
51	252	1	1	1	1	1	1	1	1	1	1	1	1	1	1	1	1	1	1	1	1	1	1	1	1	1	1	1	1	1	1	1	1	1	1	14	12	14	11	3	6	0	13	9	0	5	7	11	16
51	253	0	1	1	0	0	0	0	0	1	0	0	0	1	0	0	1	0	1	1	1	1	1	0	1	1	1	0	1	1	0	1	1	1	1	11	11	4	6	1	1	0	10	6	0	1	0	4	8
51	254	1	1	1	1	1	1	1	1	1	1	1	1	1	1	1	1	1	1	1	1	1	1	1	1	1	1	1	1	1	1	1	1	1	1	14	13	9	10	2	2	2	9	8	0	2	5	9	8
51	255	1	1	1	1	1	1	1	1	1	1	1	1	1	1	1	1	1	1	1	1	1	1	1	1	1	1	1	1	1	1	1	1	1	1	12	10	10	6	0	2	1	11	8	0	3	7	7	8
51	256	1	0	1	0	1	1	1	0	1	1	1	1	0	0	1	0	1	1	0	0	0	1	0	1	0	0	1	1	0	0	0	0	0	0	14	11	6	4	1	3	0	6	4	0	1	1	8	11
61	1	0	0	0	0	0	0	0	0	0	0	0	0	0	0	0	0	0	0	0	0	0	0	0	0	0	0	0	0	0	0	0	0	0	0	0	0	0	0	0	0	0	0	0	0	0	0	0	0
61	2	0	0	0	0	0	0	0	0	0	0	0	0	0	0	0	0	0	0	0	0	0	0	0	0	0	0	0	0	0	0	0	0	0	0	0	0	0	0	0	0	0	0	0	0	0	0	0	0
61	3	1	1	1	1	1	1	1	1	1	1	1	1	1	1	1	1	1	1	1	1	1	1	1	1	1	1	1	1	1	1	1	1	1	1	12	11	6	11	2	7	2	12	10	0	6	3	10	11
61	4	0	1	0	0	0	1	1	0	0	0	0	1	1	1	0	0	0	0	0	1	1	1	1	0	1	1	1	1	1	1	1	1	1	0	4	3	4	2	0	0	0	3	1	0	0	0	5	3
61	5	1	1	1	1	1	1	1	1	1	1	1	1	1	1	1	1	1	1	1	1	1	1	1	1	1	1	1	1	1	1	1	1	1	1	9	8	7	6	1	1	1	9	6	0	2	3	5	8
61	6	1	0	1	0	0	1	1	1	1	0	1	0	1	1	1	1	0	1	0	0	1	0	0	1	1	1	0	0	0	0	0	0	0	0	8	8	6	4	0	2	2	8	5	0	2	1	5	9
61	7	0	0	0	0	0	0	0	0	0	0	0	0	0	0	0	0	0	0	0	0	0	0	0	0	0	0	0	0	0	0	0	0	0	0	0	0	0	0	0	0	0	0	0	0	0	0	0	0
61	8	1	1	1	1	1	1	1	1	1	1	1	1	1	1	1	1	1	1	1	1	1	1	1	1	1	1	1	1	1	1	1	1	1	1	15	11	7	11	2	3	1	12	8	0	6	2	7	12
61	9	0	1	1	0	0	0	0	0	0	0	0	0	1	1	0	1	0	0	1	0	1	1	1	1	1	1	1	1	1	1	1	1	1	1	8	11	3	5	0	3	2	14	10	0	1	4	3	13
61	10	1	1	1	1	1	1	1	1	1	1	1	1	1	1	1	1	1	1	1	1	1	1	1	1	1	1	1	1	1	1	1	1	1	1	15	13	8	7	2	3	1	11	9	0	4	6	6	10
61	11	0	1	0	0	0	0	0	0	0	0	1	0	0	0	0	0	1	0	0	0	1	1	0	1	1	0	1	1	1	1	1	0	0	0	11	12	3	7	0	3	1	9	6	0	1	4	5	10
61	12	0	1	0	0	0	1	1	0	0	0	0	1	0	0	0	0	1	0	0	1	1	0	1	1	1	1	1	1	1	1	0	1	1	1	6	9	4	7	0	4	2	13	7	0	3	5	5	10
61	13	1	0	1	1	1	0	1	0	1	1	1	0	1	0	0	1	1	0	0	1	1	0	0	0	1	1	0	0	0	0	1	0	0	0	13	15	9	6	1	3	1	10	10	0	6	7	7	10
61	14	1	0	1	0	1	1	1	0	1	1	0	1	1	0	1	1	1	1	0	0	0	0	0	1	0	0	0	1	0	0	0	1	1	0	14	14	6	9	0	2	1	6	7	0	2	3	6	9
61	15	0	1	1	0	0	0	0	0	1	0	0	0	1	0	1	0	0	0	1	1	1	0	1	1	1	0	1	0	1	1	0	0	1	0	9	11	5	8	1	4	3	8	9	0	3	2	3	14
61	16	0	0	0	0	0	0	0	0	0	0	0	0	0	0	0	0	0	0	0	0	0	0	0	0	0	0	0	0	0	0	0	0	0	0	0	0	0	0	0	0	0	0	0	0	1	0	0	0
61	17	1	1	1	1	1	1	1	1	1	1	1	1	1	1	1	1	1	1	1	1	1	1	1	1	1	1	1	1	1	1	1	1	1	1	14	13	11	11	1	4	4	6	11	0	8	6	12	12
61	18	1	1	1	1	1	1	1	1	1	1	1	1	1	1	1	1	1	1	1	1	1	1	1	1	1	1	1	1	1	1	1	1	1	1	8	8	6	9	2	4	1	4	9	0	5	4	6	9
61	19	0	0	0	0	0	0	0	0	0	0	0	0	0	0	0	0	0	0	0	0	0	0	0	0	0	0	0	0	0	0	0	0	0	0	0	0	0	0	0	0	0	0	0	0	0	0	0	0
61	20	1	0	0	1	1	1	1	1	0	1	0	1	0	0	1	1	1	0	0	1	0	0	0	0	0	1	1	1	1	0	1	0	0	0	15	13	8	10	3	3	2	11	9	0	5	4	9	11
61	21	1	1	1	1	1	1	1	1	1	1	1	1	1	1	1	1	1	1	1	1	1	1	1	1	1	1	1	1	1	1	1	1	1	1	11	9	8	10	1	4	1	7	7	0	1	2	4	10
61	22	0	0	0	0	0	0	0	0	0	0	0	0	0	0	0	0	0	0	0	0	0	0	0	0	0	0	0	0	0	0	0	0	0	0	0	0	0	0	0	0	0	0	0	0	0	0	0	0
61	23	1	0	1	1	1	0	1	1	1	1	0	1	1	1	1	1	1	1	0	1	0	0	0	0	0	0	0	0	0	0	1	1	0	0	14	10	10	11	1	4	0	9	12	0	4	7	7	9
61	24	0	0	0	0	0	0	0	0	0	0	0	0	0	0	0	0	0	0	0	0	0	0	0	0	0	0	0	0	0	0	0	0	0	0	0	0	0	0	0	0	0	0	0	0	0	0	0	0
61	25	0	1	0	1	0	0	1	0	0	1	0	1	0	0	1	0	0	0	1	1	1	1	1	0	1	1	1	1	1	1	1	0	1	0	14	15	7	8	2	2	3	11	10	0	5	7	8	9
61	26	1	1	1	1	1	1	1	1	1	1	1	1	1	1	1	1	1	1	1	1	1	1	1	1	1	1	1	1	1	1	1	1	1	1	11	15	6	6	1	3	2	10	5	0	5	5	9	9
61	27	0	0	0	0	0	0	0	0	0	0	0	0	0	0	0	0	0	0	0	0	0	0	0	0	0	0	0	0	0	0	0	0	0	0	0	0	0	0	0	0	0	0	0	0	1	0	0	0
61	28	1	0	1	1	0	0	0	0	1	1	1	1	1	0	1	1	0	1	0	0	0	0	0	0	1	0	0	1	0	1	0	0	0	0	10	7	9	7	0	5	1	8	5	0	4	7	4	9
61	29	0	0	0	0	0	0	0	0	0	0	0	0	0	0	0	0	0	0	0	0	0	0	0	0	0	0	0	0	0	0	0	0	0	0	0	0	0	0	0	0	0	0	0	0	0	0	0	0
61	30	1	1	1	1	1	1	1	1	1	1	1	1	1	1	1	1	1	1	1	1	1	1	1	1	1	1	1	1	1	1	1	1	1	1	16	9	7	9	4	4	4	11	9	0	6	5	7	15
61	31	0	1	0	1	0	0	1	0	1	1	0	0	0	0	0	0	0	0	1	0	1	1	0	1	0	0	1	1	1	1	1	1	0	1	10	9	4	5	0	1	1	12	10	0	0	1	4	9
61	32	1	0	1	1	1	1	1	0	1	1	1	1	1	1	0	1	1	1	0	0	1	0	1	0	0	0	0	0	1	1	1	0	0	0	15	12	8	5	0	2	1	9	6	0	6	2	4	10
61	33	1	1	1	1	1	1	1	1	1	1	1	1	1	1	1	1	1	1	1	1	1	1	1	1	1	1	1	1	1	1	1	1	1	1	13	11	8	6	1	4	2	7	8	0	6	4	7	12
61	34	1	1	1	1	1	1	1	1	1	1	1	1	1	1	1	1	1	1	1	1	1	1	1	1	1	1	1	1	1	1	1	1	1	1	13	9	6	7	0	2	0	5	8	0	5	6	4	12
61	35	1	1	1	1	1	1	1	1	1	1	1	1	1	1	1	1	1	1	1	1	1	1	1	1	1	1	1	1	1	1	1	1	1	1	11	10	5	5	1	4	0	11	8	2	4	1	7	7
61	36	0	1	0	0	0	0	0	0	0	0	0	0	1	0	0	1	0	0	1	0	1	1	1	1	0	0	1	1	0	1	1	1	1	0	9	11	2	6	1	2	0	6	9	0	1	3	2	6
61	37	0	1	0	0	0	0	1	0	1	0	1	1	0	0	1	0	0	0	1	1	1	0	1	1	0	1	0	1	0	0	1	1	0	0	9	9	4	4	0	4	2	8	6	0	1	3	7	8
61	38	1	1	1	1	1	1	1	1	1	1	1	1	1	1	1	1	1	1	1	1	1	1	1	1	1	1	1	1	1	1	1	1	1	1	11	8	8	5	0	4	2	10	6	0	4	1	9	8
61	39	0	1	1	0	1	1	0	0	0	1	1	1	1	0	1	0	1	0	1	1	1	1	1	0	1	1	1	1	1	0	1	1	1	1	16	13	7	9	1	2	1	9	8	0	4	4	9	8
61	40	0	1	1	0	0	0	0	1	0	0	1	0	0	1	0	0	0	0	0	1	1	0	1	1	1	1	0	0	1	1	1	1	1	0	11	12	5	6	0	2	1	7	5	0	1	3	3	8
61	41	1	1	1	1	1	1	1	1	1	1	1	1	1	1	1	1	1	1	1	1	1	1	1	1	1	1	1	1	1	1	1	1	1	1	13	9	6	10	2	2	1	8	7	0	5	3	11	10
61	42	0	0	0	0	0	0	0	0	0	0	0	0	0	0	0	0	0	0	0	0	0	0	0	0	0	0	0	0	0	0	0	0	0	0	0	0	0	0	0	0	0	0	0	0	0	0	0	0
61	43	1	1	1	1	1	1	1	1	1	1	1	1	1	1	1	1	1	1	1	1	1	1	1	1	1	1	1	1	1	1	1	1	1	1	14	12	9	11	0	3	2	9	7	0	3	5	10	11
61	44	0	0	0	0	0	0	0	0	0	0	0	0	0	0	0	0	0	0	0	0	0	0	0	0	0	0	0	0	0	0	0	0	0	0	0	0	0	0	0	0	0	0	0	0	0	0	0	0
61	45	0	0	0	0	0	0	0	0	0	0	0	0	0	0	0	0	0	0	0	0	0	0	0	0	0	0	0	0	0	0	0	0	0	0	1	0	0	0	0	0	0	0	0	0	0	0	0	0
61	46	1	0	0	1	1	0	1	1	0	1	1	1	1	1	1	1	1	1	1	0	0	0	0	1	0	0	1	1	0	0	0	0	0	0	13	9	9	8	3	4	3	11	8	0	6	5	11	9
61	47	0	1	0	0	0	1	0	0	0	1	1	1	0	0	0	0	0	0	1	1	0	0	0	1	1	0	1	1	0	1	1	0	0	1	4	8	2	7	0	1	0	10	5	0	0	2	3	10
61	48	1	1	1	1	1	1	1	1	1	1	1	1	1	1	1	1	1	1	1	1	1	1	1	1	1	1	1	1	1	1	1	1	1	1	10	11	9	9	1	4	4	13	7	0	5	4	5	10
61	49	0	1	0	0	0	1	0	0	1	0	0	0	0	1	1	0	1	0	1	1	0	1	1	1	0	1	1	0	0	1	0	1	1	1	12	6	7	5	0	2	0	6	8	0	0	1	4	5
61	50	1	1	1	1	1	1	1	1	1	1	1	1	1	1	1	1	1	1	1	1	1	1	1	1	1	1	1	1	1	1	1	1	1	1	12	11	4	10	3	3	3	8	8	0	4	6	8	11
61	51	0	1	0	1	0	0	0	1	0	1	0	0	0	0	0	0	0	0	1	1	0	1	1	0	0	0	1	0	1	1	1	1	1	1	9	8	6	5	0	1	0	7	5	0	2	5	3	6
61	52	0	0	0	0	0	0	0	0	0	0	0	0	0	0	0	0	0	0	0	0	0	0	0	0	0	0	0	0	0	0	0	0	0	0	0	0	0	0	0	0	0	0	0	0	0	0	0	0
61	53	1	0	0	0	1	1	1	0	1	1	1	1	1	0	0	1	1	0	0	0	0	0	0	0	0	1	0	0	1	0	0	0	0	0	10	11	5	9	1	4	2	10	8	0	4	6	7	12
61	54	0	0	0	0	0	0	0	0	0	0	0	0	0	0	0	0	0	0	0	0	0	0	0	0	0	0	0	0	0	0	0	0	0	0	0	0	0	0	0	0	0	0	0	0	0	0	0	0
61	55	0	0	0	0	0	0	0	0	0	0	0	0	0	0	0	0	0	0	0	0	0	0	0	0	0	0	0	0	0	0	0	0	0	0	0	0	0	0	0	0	0	0	0	0	0	0	0	0
61	56	1	1	1	1	1	1	1	1	1	1	1	1	1	1	1	1	1	1	1	1	1	1	1	1	1	1	1	1	1	1	1	1	1	1	11	12	10	8	1	3	2	11	7	0	5	4	12	8
61	57	0	0	0	0	0	0	0	0	0	0	0	0	0	0	0	0	0	0	0	0	0	0	0	0	0	0	0	0	0	0	0	0	0	0	0	0	0	0	0	0	0	0	0	0	0	0	0	0
61	58	1	1	1	1	1	1	1	1	1	1	1	1	1	1	1	1	1	1	1	1	1	1	1	1	1	1	1	1	1	1	1	1	1	1	11	12	9	11	1	1	0	9	9	0	5	6	9	8
61	59	0	0	0	0	0	0	0	0	0	0	0	0	0	0	0	0	0	0	0	0	0	0	0	0	0	0	0	0	0	0	0	0	0	0	0	0	0	0	0	0	0	0	0	0	0	0	0	0
61	60	0	0	0	0	0	0	0	0	0	0	0	0	0	0	0	0	0	0	0	0	0	0	0	0	0	0	0	0	0	0	0	0	0	0	0	0	0	0	0	0	0	0	0	0	0	0	0	0
61	61	0	1	0	0	1	0	0	0	1	0	0	0	0	0	1	0	1	0	0	0	1	0	1	1	1	1	1	0	1	1	1	1	0	1	11	14	9	9	2	3	3	12	7	0	6	8	6	8
61	62	1	0	0	0	1	1	1	1	1	0	0	1	1	1	0	0	1	0	1	1	1	0	0	0	0	0	1	0	0	0	1	0	0	1	12	12	8	7	0	2	1	10	10	0	2	7	8	12
61	63	0	0	0	0	0	0	0	0	0	0	0	0	0	0	0	0	0	0	0	0	0	0	0	0	0	0	0	0	0	0	0	0	0	0	0	0	0	0	0	0	0	0	0	0	0	0	0	0
61	64	1	1	1	1	1	1	1	1	1	1	1	1	1	1	1	1	1	1	1	1	1	1	1	1	1	1	1	1	1	1	1	1	1	1	15	12	9	10	2	4	3	8	8	0	3	3	9	10
61	65	0	0	0	0	0	0	0	0	0	0	0	0	0	0	0	0	0	0	0	0	0	0	0	0	0	0	0	0	0	0	0	0	0	0	0	0	0	0	0	0	0	0	0	0	0	0	0	0
61	66	1	0	1	1	1	1	1	0	1	1	0	1	1	1	1	1	1	0	0	0	0	0	0	1	0	0	1	0	1	0	0	1	0	0	12	10	9	9	1	3	2	10	5	0	5	6	5	6
61	67	0	0	0	0	0	0	0	0	0	0	0	0	0	0	0	0	0	0	0	0	0	0	0	0	0	0	0	0	0	0	0	0	0	0	0	0	0	0	0	0	0	0	0	0	0	0	0	0
61	68	1	0	0	1	0	1	0	1	0	0	0	1	0	1	1	1	1	1	1	0	0	0	0	0	0	1	0	1	0	0	0	0	1	0	13	13	8	4	1	3	0	10	4	0	2	2	3	9
61	69	0	0	0	0	0	0	0	0	0	0	0	0	0	0	0	0	0	0	0	0	0	0	0	0	0	0	0	0	0	0	0	0	0	0	0	0	0	0	0	0	0	0	0	0	0	0	0	0
61	70	0	0	0	0	0	0	0	0	0	0	0	0	0	0	0	0	0	0	0	0	0	0	0	0	0	0	0	0	0	0	0	0	0	0	6	5	4	1	0	0	0	2	3	0	1	1	2	5
61	71	0	0	0	0	0	0	0	0	0	0	0	0	0	0	0	0	0	0	0	0	0	0	0	0	0	0	0	0	0	0	0	0	0	0	0	0	0	0	0	0	0	0	0	0	0	0	0	0
61	72	0	1	0	0	0	0	0	1	0	0	0	0	1	0	0	0	0	1	1	0	1	1	1	1	1	1	1	1	1	1	1	0	1	0	13	13	7	8	2	5	3	13	6	0	6	3	7	12
61	73	0	0	0	0	0	0	0	0	0	0	0	0	0	0	0	0	0	0	0	0	0	0	0	0	0	0	0	0	0	0	0	0	0	0	0	0	0	0	0	0	0	0	0	0	0	0	0	0
61	74	0	1	0	0	0	1	0	0	1	0	0	1	0	0	0	0	0	0	1	1	1	1	1	1	1	1	1	0	1	1	0	1	1	1	11	12	8	8	0	4	1	9	8	0	6	5	4	12
61	75	0	1	1	0	0	0	0	0	0	0	0	0	0	0	0	0	0	0	1	1	1	1	0	0	1	1	0	1	1	1	1	1	1	1	8	8	7	6	0	3	0	9	4	0	2	3	4	9
61	76	1	1	1	1	1	1	1	1	1	1	1	1	1	1	1	1	1	1	1	1	1	1	1	1	1	1	1	1	1	1	1	1	1	1	8	12	8	6	1	2	2	9	11	0	6	4	9	9
61	77	0	1	1	0	0	0	0	0	1	0	0	0	0	0	0	0	1	0	1	0	1	1	0	1	1	1	1	1	0	1	1	1	0	1	9	11	1	8	0	2	0	9	8	0	2	3	4	10
61	78	1	1	1	1	1	1	1	1	1	1	1	1	1	1	1	1	1	1	1	1	1	1	1	1	1	1	1	1	1	1	1	1	1	1	14	11	9	11	0	3	1	10	6	0	6	4	6	11
61	79	1	1	1	1	1	1	1	1	1	1	1	1	1	1	1	1	1	1	1	1	1	1	1	1	1	1	1	1	1	1	1	1	1	1	10	11	7	6	0	2	1	9	10	0	2	3	9	10
61	80	1	0	0	1	1	1	1	1	1	1	1	1	1	1	0	1	0	1	0	0	1	0	1	0	0	0	1	0	1	0	0	0	0	0	11	9	10	4	2	3	0	12	7	0	3	4	8	9
61	81	0	0	0	0	0	0	0	0	0	0	0	0	0	0	0	0	0	0	0	0	0	0	0	0	0	0	0	0	0	0	0	0	0	0	0	0	0	0	0	0	0	0	0	0	0	0	0	0
61	82	0	1	1	0	1	0	0	0	0	1	0	0	0	1	0	0	0	0	1	1	1	1	1	1	1	0	1	1	0	1	0	1	1	1	13	12	7	9	2	3	0	10	9	0	8	4	9	11
61	83	0	1	0	0	0	0	1	0	0	0	0	0	1	0	0	0	1	1	1	1	1	1	1	1	1	1	1	1	1	1	1	1	1	0	7	12	4	8	0	1	0	8	7	0	2	5	5	7
61	84	1	1	1	1	1	1	1	1	1	1	1	1	1	1	1	1	1	1	1	1	1	1	1	1	1	1	1	1	1	1	1	1	1	1	7	12	6	6	1	1	1	8	8	0	4	1	10	9
61	85	1	0	1	1	0	1	1	1	1	1	1	1	1	0	1	1	1	0	0	0	1	1	1	1	1	0	0	0	0	0	1	0	1	0	6	8	5	7	3	2	0	8	7	0	3	3	5	8
61	86	0	0	0	0	0	0	0	0	0	0	0	0	0	0	0	0	0	0	0	0	0	0	0	0	0	0	0	0	0	0	0	0	0	0	0	0	0	0	0	0	0	0	0	0	0	0	0	0
61	87	0	0	0	0	0	0	0	0	0	0	0	0	0	0	0	0	0	0	0	0	0	0	0	0	0	0	0	0	0	0	0	0	0	0	0	0	0	0	0	0	0	0	0	0	0	0	0	0
61	88	1	1	1	1	1	1	1	1	1	1	1	1	1	1	1	1	1	1	1	1	1	1	1	1	1	1	1	1	1	1	1	1	1	1	15	10	9	9	0	7	3	10	11	0	6	5	8	12
61	89	0	0	0	0	0	0	0	0	0	0	0	0	0	0	0	0	0	0	0	0	0	0	0	0	0	0	0	0	0	0	0	0	0	0	0	0	0	0	0	0	0	0	0	0	0	0	0	0
61	90	0	1	1	1	0	0	0	0	0	1	0	0	0	0	0	0	0	0	1	1	0	0	1	1	1	1	1	1	1	1	1	1	1	0	11	13	5	8	0	1	0	7	8	0	5	6	8	10
61	91	1	0	0	1	1	1	1	1	1	1	1	0	1	1	1	1	1	1	1	0	1	0	1	0	0	0	0	1	1	0	0	0	0	0	11	12	4	6	2	3	0	11	5	0	5	2	6	8
61	92	0	0	0	0	0	0	0	0	0	0	0	0	0	0	0	0	0	0	0	0	0	0	0	0	0	0	0	0	0	0	0	0	0	0	0	0	0	0	0	0	0	0	0	0	0	0	0	0
61	93	1	0	1	1	1	1	1	1	1	0	0	0	1	0	1	1	1	1	0	1	1	0	0	1	0	0	0	1	0	0	0	0	0	0	12	11	6	7	2	2	2	9	9	0	4	7	9	10
61	94	0	1	0	1	0	0	0	0	0	1	1	0	0	0	0	0	0	0	1	0	1	1	1	1	1	1	1	1	1	1	0	1	0	0	9	8	2	4	0	1	0	9	7	0	0	0	1	10
61	95	1	0	1	1	0	1	1	1	1	1	0	1	1	1	0	1	1	1	0	1	0	0	0	0	0	0	1	0	1	1	0	1	0	0	9	10	3	9	0	1	0	11	5	0	2	3	4	8
61	96	1	0	0	1	1	1	1	1	1	1	0	1	1	1	0	0	1	1	1	0	0	0	1	0	0	1	1	0	0	0	1	0	0	0	14	10	5	5	0	2	0	5	8	0	4	2	5	8
61	97	0	1	1	1	0	0	0	1	0	1	0	0	0	0	0	0	0	0	0	1	1	0	1	1	1	1	0	1	1	1	1	1	1	1	6	14	6	11	0	3	0	8	8	0	4	6	6	10
61	98	1	1	1	1	1	1	1	1	1	1	1	1	1	1	1	1	1	1	1	1	1	1	1	1	1	1	1	1	1	1	1	1	1	1	14	14	5	9	0	3	1	10	7	0	8	2	9	10
61	99	1	0	0	0	1	1	1	1	1	1	1	0	1	1	1	1	1	1	0	0	0	0	1	0	1	0	1	0	0	0	1	0	0	0	10	9	6	5	0	2	0	9	7	0	6	3	5	7
61	100	0	1	1	0	0	0	0	0	0	1	0	1	0	0	0	0	1	1	1	1	1	1	0	1	1	1	1	1	1	1	0	0	1	0	13	9	6	5	0	2	0	10	8	0	3	2	6	7
61	101	0	1	0	0	0	0	1	1	0	1	1	0	0	0	1	0	0	0	1	1	1	1	1	0	0	1	1	1	1	1	1	1	1	1	7	12	7	8	1	5	0	9	6	0	2	1	7	8
61	102	0	1	0	1	0	0	0	0	0	0	1	0	0	0	0	0	0	0	1	1	0	1	1	1	1	0	0	1	1	0	1	1	1	1	8	11	6	6	0	2	0	10	10	0	4	4	2	11
61	103	0	0	0	0	0	0	0	0	0	0	0	0	0	0	0	0	0	0	0	0	0	0	0	0	0	0	0	0	0	0	0	0	0	0	1	0	0	0	0	0	0	0	0	0	0	0	0	0
61	104	1	0	0	0	1	1	0	1	1	1	0	1	1	0	1	1	1	1	1	0	0	0	0	1	0	0	0	1	0	0	0	0	0	0	15	12	8	10	1	4	2	10	9	0	6	6	7	11
61	105	0	1	0	0	0	0	0	0	0	1	0	0	0	1	0	0	1	0	1	1	1	1	1	1	1	1	1	1	1	0	0	1	1	1	6	10	8	4	0	3	0	7	5	0	3	3	5	7
61	106	0	0	0	0	0	0	0	0	0	0	0	0	0	0	0	0	0	0	0	0	0	0	0	0	0	0	0	0	0	0	0	0	0	0	0	0	0	0	0	0	0	0	0	0	1	0	0	0
61	107	0	0	0	0	0	0	0	0	0	0	0	0	0	0	0	0	0	0	0	0	0	0	0	0	0	0	0	0	0	0	0	0	0	0	0	0	0	0	0	0	0	0	0	0	0	0	0	0
61	108	1	1	1	1	1	1	1	1	1	1	1	1	1	1	1	1	1	1	1	1	1	1	1	1	1	1	1	1	1	1	1	1	1	1	10	11	6	11	1	5	3	12	8	0	7	3	9	11
61	109	0	0	0	0	0	0	0	0	0	0	0	0	0	0	0	0	0	0	0	0	0	0	0	0	0	0	0	0	0	0	0	0	0	0	0	0	0	0	0	0	0	0	0	0	1	0	0	0
61	110	0	0	0	0	0	0	0	0	0	0	0	0	0	0	0	0	0	0	0	0	0	0	0	0	0	0	0	0	0	0	0	0	0	0	0	0	0	0	0	0	0	0	0	0	0	0	0	0
61	111	0	0	0	0	0	0	0	0	0	0	0	0	0	0	0	0	0	0	0	0	0	0	0	0	0	0	0	0	0	0	0	0	0	0	0	0	0	0	0	0	0	0	0	0	0	0	0	0
61	112	0	1	0	0	1	0	0	1	0	0	1	0	0	0	0	0	1	0	1	1	1	0	0	1	0	0	1	1	0	0	1	1	1	0	14	10	7	7	1	3	1	9	6	0	6	5	7	7
61	113	1	1	1	1	1	1	1	1	1	1	1	1	1	1	1	1	1	1	1	1	1	1	1	1	1	1	1	1	1	1	1	1	1	1	9	12	8	3	0	2	0	10	6	0	5	7	7	10
61	114	0	1	1	0	0	0	1	0	0	1	0	0	0	0	0	1	0	0	0	0	1	0	1	1	1	1	1	1	1	0	1	1	0	1	11	12	5	8	0	1	1	11	7	0	0	3	4	8
61	115	0	1	0	0	0	0	0	0	0	0	0	0	1	0	0	0	0	0	1	1	1	0	0	1	1	1	0	1	1	1	0	1	0	1	12	9	5	4	0	0	0	9	4	0	2	1	6	6
61	116	1	1	1	1	1	1	1	1	1	1	1	1	1	1	1	1	1	1	1	1	1	1	1	1	1	1	1	1	1	1	1	1	1	1	12	9	12	8	2	1	1	7	6	0	3	5	7	9
61	117	1	0	0	1	0	1	1	0	1	1	0	1	0	1	1	0	1	1	1	1	1	1	1	0	0	1	0	0	0	0	0	0	0	0	5	11	7	4	0	1	0	12	6	0	1	2	5	4
61	118	1	1	1	1	1	1	1	1	1	1	1	1	1	1	1	1	1	1	1	1	1	1	1	1	1	1	1	1	1	1	1	1	1	1	10	9	5	10	0	2	1	15	7	0	5	3	7	13
61	119	0	0	0	0	0	0	0	0	0	0	0	0	0	0	0	0	0	0	0	0	0	0	0	0	0	0	0	0	0	0	0	0	0	0	0	0	0	0	0	0	0	0	0	0	0	0	0	0
61	120	0	1	0	1	0	0	0	1	1	0	0	0	0	0	0	0	0	0	1	0	1	1	1	1	1	1	1	1	1	1	1	1	1	1	9	12	7	6	0	3	2	9	10	0	0	6	7	6
61	121	0	0	0	0	0	0	0	0	0	0	0	0	0	0	0	0	0	0	0	0	0	0	0	0	0	0	0	0	0	0	0	0	0	0	0	0	0	0	0	0	0	0	0	0	0	0	0	0
61	122	0	0	0	0	0	0	0	0	0	0	0	0	0	0	0	0	0	0	0	0	0	0	0	0	0	0	0	0	0	0	0	0	0	0	0	0	0	0	0	0	0	0	0	0	0	0	0	0
61	123	0	1	0	1	0	0	0	0	0	0	0	0	0	1	0	0	0	0	1	1	1	0	1	1	1	0	1	1	1	0	1	0	1	0	14	11	10	7	1	3	4	9	8	0	5	6	10	7
61	124	0	1	0	0	0	1	0	0	0	0	0	0	0	0	0	1	0	0	1	1	1	0	0	0	1	0	1	1	0	0	0	0	0	1	10	11	9	6	3	2	0	10	5	5	2	3	3	8
61	125	0	1	0	0	0	0	1	0	0	0	0	0	0	1	0	1	0	0	1	0	0	1	1	1	1	1	1	0	1	1	0	0	0	1	9	11	1	7	0	3	1	10	7	0	3	4	2	4
61	126	0	1	0	0	1	0	0	0	1	1	0	0	0	1	1	0	0	0	1	1	0	1	1	0	1	1	0	1	1	1	1	1	0	1	12	13	7	8	1	2	2	10	8	0	5	4	6	8
61	127	1	1	1	1	1	1	1	1	1	1	1	1	1	1	1	1	1	1	1	1	1	1	1	1	1	1	1	1	1	1	1	1	1	1	10	10	6	6	0	2	1	9	9	0	5	3	9	10
61	128	0	0	0	0	0	0	0	0	0	0	0	0	0	0	0	0	0	0	0	0	0	0	0	0	0	0	0	0	0	0	0	0	0	0	0	0	0	0	0	0	0	0	0	0	0	0	0	0
61	129	1	1	1	1	1	1	1	1	1	1	1	1	1	1	1	1	1	1	1	1	1	1	1	1	1	1	1	1	1	1	1	1	1	1	11	8	7	9	1	2	1	14	7	0	4	6	9	12
61	130	0	1	0	0	0	0	0	0	0	1	1	0	0	1	0	0	0	0	1	1	1	1	1	1	0	1	0	0	1	0	1	1	1	1	9	8	2	4	0	2	1	8	4	0	0	2	4	6
61	131	0	0	0	0	0	0	0	0	0	0	0	0	0	0	0	0	0	0	0	0	0	0	0	0	0	0	0	0	0	0	0	0	0	0	0	0	0	0	0	0	0	0	0	0	0	0	0	0
61	132	1	0	1	0	1	1	1	1	0	1	1	1	1	0	1	0	1	1	0	0	0	0	0	0	1	0	0	0	0	0	1	1	1	1	14	9	8	10	3	3	1	10	10	0	2	7	6	9
61	133	0	0	0	0	0	0	0	0	0	0	0	0	0	0	0	0	0	0	0	0	0	0	0	0	0	0	0	0	0	0	0	0	0	0	0	0	0	0	0	0	0	0	0	0	0	0	0	0
61	134	1	0	1	1	1	1	0	1	1	1	1	0	1	0	0	1	1	1	0	0	0	0	0	1	1	0	0	1	0	1	1	0	0	0	12	9	6	9	2	4	2	6	8	0	7	5	10	9
61	135	0	1	0	1	0	0	0	1	0	1	0	0	1	0	0	0	0	0	1	1	1	0	1	1	1	0	1	0	0	1	0	1	1	1	13	11	4	5	0	1	1	12	4	0	1	4	3	7
61	136	1	1	1	1	1	1	1	1	1	1	1	1	1	1	1	1	1	1	1	1	1	1	1	1	1	1	1	1	1	1	1	1	1	1	13	10	9	9	3	2	1	11	7	0	4	4	6	12
61	137	1	0	0	1	0	1	0	1	0	1	1	1	1	0	0	1	0	1	1	1	0	0	0	0	0	0	0	1	1	0	1	0	0	0	5	11	4	1	0	1	0	11	4	0	2	3	1	4
61	138	1	0	1	1	1	1	1	1	0	1	0	1	0	1	1	1	1	1	0	0	1	0	0	0	0	0	0	1	1	0	0	0	0	1	14	13	6	9	1	4	2	9	9	0	2	5	9	9
61	139	1	0	0	1	1	1	0	1	1	1	0	1	1	1	1	1	1	1	0	0	1	0	0	0	0	0	0	0	0	0	1	0	0	1	10	13	9	3	0	3	0	7	5	0	1	3	5	8
61	140	0	0	0	0	0	0	0	0	0	0	0	0	0	0	0	0	0	0	0	0	0	0	0	0	0	0	0	0	0	0	0	0	0	0	0	0	0	0	0	0	0	0	0	0	0	0	0	0
61	141	1	0	1	1	0	1	1	1	1	1	1	1	1	1	1	1	1	1	0	0	0	0	1	1	0	0	0	0	0	0	1	0	0	0	12	9	9	13	1	2	2	8	5	0	6	4	8	8
61	142	1	0	1	1	1	1	1	1	0	0	0	1	1	1	1	0	0	0	0	0	0	0	0	0	0	0	0	0	1	0	1	0	0	0	8	12	6	5	0	4	1	10	8	0	4	3	4	12
61	143	0	1	0	0	0	0	0	1	0	0	0	0	0	0	0	0	0	0	1	1	0	1	1	0	1	1	1	1	1	1	1	1	0	0	11	8	7	2	0	2	1	9	4	0	2	2	2	9
61	144	1	1	1	1	1	1	1	1	1	1	1	1	1	1	1	1	1	1	1	1	1	1	1	1	1	1	1	1	1	1	1	1	1	1	12	13	9	10	1	4	2	11	8	0	6	3	9	8
61	145	1	1	1	1	1	1	1	1	1	1	1	1	1	1	1	1	1	1	1	1	1	1	1	1	1	1	1	1	1	1	1	1	1	1	13	11	9	9	2	3	2	8	9	0	4	3	6	7
61	146	1	0	1	1	1	1	1	0	0	1	1	1	1	1	0	0	1	1	0	0	0	0	1	0	1	0	1	0	0	0	1	1	0	0	13	11	5	10	1	3	0	9	10	0	3	4	5	8
61	147	1	0	1	1	1	1	1	1	1	1	1	1	1	1	1	1	1	0	1	1	1	1	0	0	0	0	0	0	0	1	0	0	0	1	12	12	7	8	0	3	0	10	6	0	6	3	8	13
61	148	0	1	0	1	1	1	0	0	0	1	0	0	0	0	0	0	0	0	1	0	1	1	1	1	1	1	1	1	1	1	0	1	1	1	5	10	5	2	0	2	1	6	4	0	3	2	3	4
61	149	0	1	1	0	0	0	0	1	0	0	1	0	0	0	1	0	0	0	1	0	0	1	1	1	1	0	1	0	1	0	0	1	1	0	11	11	5	5	1	4	0	7	8	0	2	4	4	7
61	150	0	1	0	0	0	1	0	0	0	0	0	0	0	0	1	1	1	0	1	1	1	1	1	1	1	1	1	1	1	1	1	1	1	0	11	9	7	2	0	2	1	8	12	0	1	3	3	6
61	151	0	0	0	0	0	0	0	0	0	0	0	0	0	0	0	0	0	0	0	0	0	0	0	0	0	0	0	0	0	0	0	0	0	0	1	0	0	0	0	0	0	0	0	0	0	0	0	0
61	152	0	0	0	0	0	0	0	0	0	0	0	0	0	0	0	0	0	0	0	0	0	0	0	0	0	0	0	0	0	0	0	0	0	0	0	0	0	0	0	0	0	0	0	0	0	0	0	0
61	153	0	0	0	0	0	0	0	0	0	0	0	0	0	0	0	0	0	0	0	0	0	0	0	0	0	0	0	0	0	0	0	0	0	0	0	0	0	0	0	0	0	0	0	0	0	0	0	0
61	154	1	0	1	1	1	1	1	1	1	1	1	1	1	0	1	1	1	1	0	0	0	0	0	0	0	0	0	0	0	1	0	0	0	1	11	12	7	5	1	3	1	8	8	0	3	1	8	7
61	155	0	1	0	1	0	0	0	1	0	0	0	0	1	0	1	0	1	1	1	1	1	1	1	1	0	0	1	1	1	0	1	1	1	1	10	11	7	7	0	4	1	10	7	0	3	5	6	8
61	156	0	0	0	0	0	0	0	0	0	0	0	0	0	0	0	0	0	0	0	0	0	0	0	0	0	0	0	0	0	0	0	0	0	0	0	0	0	0	0	0	0	0	0	0	0	0	0	0
61	157	0	0	0	0	0	0	0	0	0	0	0	0	0	0	0	0	0	0	0	0	0	0	0	0	0	0	0	0	0	0	0	0	0	0	0	0	0	0	0	0	0	0	0	0	0	0	0	0
61	158	0	0	0	0	0	0	0	0	0	0	0	0	0	0	0	0	0	0	0	0	0	0	0	0	0	0	0	0	0	0	0	0	0	0	0	0	0	0	0	0	0	0	0	0	0	0	0	0
61	159	1	1	1	1	1	1	1	1	1	1	1	1	1	1	1	1	1	1	1	1	1	1	1	1	1	1	1	1	1	1	1	1	1	1	11	12	7	10	3	6	2	10	11	0	8	6	10	11
61	160	0	0	0	0	0	0	0	0	0	0	0	0	0	0	0	0	0	0	0	0	0	0	0	0	0	0	0	0	0	0	0	0	0	0	0	0	0	0	0	0	0	0	0	0	0	0	0	0
61	161	1	1	1	1	1	1	1	1	1	1	1	1	1	1	1	1	1	1	1	1	1	1	1	1	1	1	1	1	1	1	1	1	1	1	9	6	7	6	0	3	1	8	9	0	3	2	5	10
61	162	1	0	1	0	1	0	1	0	1	1	0	1	1	0	1	0	1	1	0	0	1	0	0	0	0	1	0	0	0	0	0	0	0	0	8	11	4	6	2	3	2	11	7	0	4	5	7	9
61	163	0	1	0	0	0	0	0	0	0	0	0	1	0	0	0	0	0	0	0	1	1	1	0	1	1	1	1	1	1	1	1	1	0	1	11	5	2	8	1	2	0	5	8	0	0	4	3	10
61	164	0	1	0	0	0	0	0	0	1	0	1	0	0	0	0	0	0	0	1	1	1	1	1	1	1	1	1	0	1	1	0	1	1	1	7	11	4	7	1	2	2	8	6	0	3	3	6	10
61	165	0	1	0	0	0	0	0	1	1	1	0	0	0	0	1	0	1	0	1	1	0	1	0	1	0	0	1	1	1	1	1	1	0	1	10	10	6	5	0	2	0	7	5	0	3	4	8	8
61	166	0	1	0	0	1	0	0	1	0	0	0	0	0	0	0	0	1	0	0	1	0	1	1	0	1	1	1	1	0	0	1	0	1	1	13	10	7	6	0	2	1	9	9	0	3	4	5	11
61	167	1	1	1	1	1	1	1	1	1	1	1	1	1	1	1	1	1	1	1	1	1	1	1	1	1	1	1	1	1	1	1	1	1	1	17	15	6	8	4	4	2	7	6	0	7	3	8	11
61	168	1	1	1	1	1	1	1	1	1	1	1	1	1	1	1	1	1	1	1	1	1	1	1	1	1	1	1	1	1	1	1	1	1	1	11	13	9	8	2	3	2	10	10	0	6	8	10	8
61	169	0	0	0	0	0	0	0	0	0	0	0	0	0	0	0	0	0	0	0	0	0	0	0	0	0	0	0	0	0	0	0	0	0	0	1	0	0	0	0	0	0	0	0	0	0	0	0	0
61	170	1	1	1	1	1	1	1	1	1	1	1	1	1	1	1	1	1	1	1	1	1	1	1	1	1	1	1	1	1	1	1	1	1	1	11	10	8	7	1	3	1	14	10	0	6	7	8	11
61	171	0	0	0	0	0	0	0	0	0	0	0	0	0	0	0	0	0	0	0	0	0	0	0	0	0	0	0	0	0	0	0	0	0	0	0	0	0	0	0	0	0	0	0	0	0	0	0	0
61	172	1	0	1	1	1	1	1	1	1	1	1	0	1	1	1	1	1	1	0	1	1	0	1	0	0	0	0	0	0	0	1	1	0	0	11	13	6	7	2	3	1	11	8	0	4	3	7	7
61	173	0	0	0	0	0	0	0	0	0	0	0	0	0	0	0	0	0	0	0	0	0	0	0	0	0	0	0	0	0	0	0	0	0	0	0	0	0	0	0	0	0	0	0	0	0	0	0	0
61	174	1	0	0	1	1	1	0	0	1	1	0	1	1	1	1	1	1	1	1	0	0	1	0	0	0	0	0	0	1	1	0	0	0	0	10	13	7	8	0	4	1	10	9	0	5	6	8	8
61	175	1	1	1	1	1	1	1	1	1	1	1	1	1	1	1	1	1	1	1	1	1	1	1	1	1	1	1	1	1	1	1	1	1	1	11	10	6	9	0	2	1	11	8	0	5	3	2	10
61	176	1	0	1	0	1	0	1	0	1	1	1	1	0	0	1	0	1	1	0	0	0	0	0	0	0	0	1	0	0	0	0	0	0	0	10	11	6	6	0	1	1	12	8	0	4	4	7	8
61	177	0	0	0	0	0	0	0	0	0	0	0	0	0	0	0	0	0	0	0	0	0	0	0	0	0	0	0	0	0	0	0	0	0	0	0	0	0	0	0	0	0	0	0	0	0	0	0	0
61	178	1	0	0	1	0	1	1	0	1	0	0	0	1	0	1	1	0	0	0	0	0	0	0	0	1	0	0	0	0	1	1	0	0	1	9	10	6	9	1	2	1	9	6	0	2	4	6	9
61	179	1	1	1	1	1	1	1	1	1	1	1	1	1	1	1	1	1	1	1	1	1	1	1	1	1	1	1	1	1	1	1	1	1	1	12	11	9	9	0	4	2	10	8	0	6	2	6	9
61	180	1	0	1	1	1	1	0	1	0	0	1	0	1	1	0	0	1	1	0	0	0	0	0	0	0	0	0	0	0	1	0	0	0	0	9	10	8	11	0	3	0	11	4	0	3	3	6	8
61	181	0	0	0	0	0	0	0	0	0	0	0	0	0	0	0	0	0	0	0	0	0	0	0	0	0	0	0	0	0	0	0	0	0	0	1	0	0	0	0	0	0	0	0	0	0	0	0	0
61	182	1	0	1	1	1	1	1	1	0	0	1	1	0	1	1	1	1	0	0	0	1	0	0	1	0	0	0	0	1	1	0	0	0	0	14	13	8	10	0	2	3	7	8	0	4	7	8	10
61	183	0	1	0	1	0	0	1	0	0	0	0	0	0	0	0	0	0	0	0	1	1	1	1	1	0	1	1	1	1	1	0	1	0	0	10	10	7	5	0	3	0	7	5	0	2	5	7	8
61	184	1	1	1	1	1	1	1	1	1	1	1	1	1	1	1	1	1	1	1	1	1	1	1	1	1	1	1	1	1	1	1	1	1	1	17	10	8	8	2	2	3	7	10	0	4	8	8	12
61	185	0	1	1	0	0	1	1	0	0	0	1	0	0	0	0	0	0	1	1	1	1	1	1	0	0	1	1	0	0	1	0	1	0	1	12	9	3	8	1	3	0	6	7	0	2	2	4	6
61	186	0	0	0	0	0	0	0	0	0	0	0	0	0	0	0	0	0	0	0	0	0	0	0	0	0	0	0	0	0	0	0	0	0	0	0	0	0	0	0	0	0	0	0	0	0	0	0	0
61	187	0	0	0	0	0	0	0	0	0	0	0	0	0	0	0	0	0	0	0	0	0	0	0	0	0	0	0	0	0	0	0	0	0	0	0	0	0	0	0	0	0	0	0	0	0	0	0	0
61	188	0	0	0	0	0	0	0	0	0	0	0	0	0	0	0	0	0	0	0	0	0	0	0	0	0	0	0	0	0	0	0	0	0	0	0	0	0	0	0	0	0	0	0	0	0	0	0	0
61	189	0	1	0	0	0	0	0	0	0	1	0	1	0	0	0	0	0	0	0	1	1	0	1	0	1	1	0	1	0	0	1	1	1	1	13	13	6	6	0	3	1	10	4	0	3	4	7	9
61	190	1	1	1	1	1	1	1	1	1	1	1	1	1	1	1	1	1	1	1	1	1	1	1	1	1	1	1	1	1	1	1	1	1	1	13	10	6	9	2	3	0	10	9	0	7	6	7	12
61	191	1	0	0	0	1	1	1	0	1	1	0	1	1	1	1	1	1	1	1	0	0	0	1	0	1	1	0	0	0	0	0	0	0	0	10	14	5	4	0	2	0	10	8	0	4	3	8	10
61	192	0	1	0	0	0	0	0	0	0	1	1	0	0	1	0	0	0	0	0	1	0	0	1	0	1	1	1	1	1	1	1	1	1	1	11	7	5	5	0	4	0	5	5	0	0	3	2	6
61	193	0	1	1	1	1	1	1	0	0	1	1	1	0	0	0	1	0	0	1	1	1	1	1	0	0	1	1	1	1	1	0	1	1	1	13	11	5	10	1	3	2	8	9	0	4	4	10	9
61	194	0	0	0	0	0	0	0	0	0	0	0	0	0	0	0	0	0	0	0	0	0	0	0	0	0	0	0	0	0	0	0	0	0	0	0	0	0	0	0	0	0	0	0	0	0	0	0	0
61	195	1	0	1	0	1	1	1	0	1	1	1	1	1	1	1	0	0	1	0	1	0	0	0	0	0	0	0	0	0	1	1	0	1	0	11	13	8	7	1	2	2	13	6	0	5	5	6	10
61	196	0	0	0	0	0	0	0	0	0	0	0	0	0	0	0	0	0	0	0	0	0	0	0	0	0	0	0	0	0	0	0	0	0	0	0	0	0	0	0	0	0	0	0	0	0	0	0	0
61	197	1	0	0	1	1	1	1	0	1	1	1	1	0	1	1	1	1	0	0	0	1	0	0	1	1	0	0	0	0	0	0	0	0	0	13	9	9	8	1	4	3	12	7	0	3	4	7	8
61	198	0	1	1	1	0	0	1	0	0	1	0	0	0	1	0	0	0	0	1	1	1	1	0	1	1	1	1	1	1	1	1	1	1	0	11	11	4	6	0	2	1	11	9	0	5	3	8	8
61	199	1	0	0	0	0	0	1	1	0	1	1	0	1	1	1	1	1	0	0	0	0	0	0	1	0	1	0	1	1	0	1	0	1	1	9	11	7	7	0	3	0	9	5	0	1	1	2	6
61	200	0	1	0	0	1	0	0	0	0	0	0	0	1	0	0	0	0	0	1	1	1	0	1	1	1	1	1	1	1	1	0	1	1	1	10	10	4	7	0	3	0	5	9	0	2	4	3	7
61	201	0	1	0	0	0	0	0	1	1	1	0	0	0	0	0	0	1	0	1	1	1	1	1	1	1	1	0	1	1	1	1	1	0	0	8	9	7	5	0	2	1	4	5	0	3	3	3	8
61	202	0	0	0	0	0	0	0	0	0	0	0	0	0	0	0	0	0	0	0	0	0	0	0	0	0	0	0	0	0	0	0	0	0	0	0	0	0	0	0	0	0	0	0	0	0	0	0	0
61	203	1	0	0	1	0	1	0	1	1	0	1	0	1	0	1	1	1	0	1	0	0	0	0	1	0	1	0	0	1	1	0	1	0	1	11	12	7	7	2	3	1	10	9	0	4	8	6	9
61	204	0	0	0	0	0	0	0	0	0	0	0	0	0	0	0	0	0	0	0	0	0	0	0	0	0	0	0	0	0	0	0	0	0	0	0	0	0	0	0	0	0	0	0	0	0	0	0	0
61	205	0	1	0	1	0	1	1	0	0	0	0	1	0	1	1	0	0	1	1	1	1	0	0	0	1	1	1	1	1	0	1	1	1	0	14	13	5	7	0	4	0	9	9	0	2	5	8	11
61	206	1	1	1	1	1	1	1	1	1	1	1	1	1	1	1	1	1	1	1	1	1	1	1	1	1	1	1	1	1	1	1	1	1	1	13	8	6	7	0	1	2	8	9	0	6	6	8	8
61	207	0	0	0	0	0	0	0	0	0	0	0	0	0	0	0	0	0	0	0	0	0	0	0	0	0	0	0	0	0	0	0	0	0	0	0	0	0	0	0	0	0	0	0	0	0	0	0	0
61	208	1	1	1	1	1	1	1	1	1	1	1	1	1	1	1	1	1	1	1	1	1	1	1	1	1	1	1	1	1	1	1	1	1	1	12	14	9	7	1	2	3	13	8	0	4	4	9	11
61	209	1	0	1	0	0	1	1	1	1	1	0	0	1	0	1	0	1	1	0	0	1	0	0	1	0	0	1	0	0	0	0	1	1	1	9	9	6	6	1	2	0	10	7	0	2	2	6	1
61	210	1	1	1	1	1	1	1	1	1	1	1	1	1	1	1	1	1	1	1	1	1	1	1	1	1	1	1	1	1	1	1	1	1	1	14	11	8	11	1	3	1	11	8	0	4	4	6	9
61	211	0	0	0	0	0	0	0	0	0	0	0	0	0	0	0	0	0	0	0	0	0	0	0	0	0	0	0	0	0	0	0	0	0	0	0	0	0	0	0	0	0	0	0	0	0	0	0	0
61	212	1	1	1	1	1	1	1	1	1	1	1	1	1	1	1	1	1	1	1	1	1	1	1	1	1	1	1	1	1	1	1	1	1	1	12	11	4	12	1	6	1	11	9	0	5	2	8	9
61	213	0	1	0	0	0	0	0	0	0	1	0	1	1	1	0	0	0	1	0	1	1	1	1	1	1	1	1	1	0	1	1	0	1	1	8	13	4	7	0	2	0	13	8	0	1	3	5	8
61	214	1	0	1	0	1	1	1	0	1	1	0	1	1	0	0	1	0	0	1	0	0	1	0	0	0	1	0	0	1	1	0	0	1	1	11	13	5	8	2	3	1	13	8	0	4	6	8	11
61	215	0	1	0	0	0	0	0	1	1	0	0	0	0	1	1	0	1	1	1	1	0	1	1	1	1	0	1	1	1	1	1	1	1	0	11	9	5	8	1	2	1	6	8	0	3	4	6	7
61	216	0	0	0	0	0	0	0	0	0	0	0	0	0	0	0	0	0	0	0	0	0	0	0	0	0	0	0	0	0	0	0	0	0	0	0	0	0	0	0	0	0	0	0	0	0	0	0	0
61	217	0	0	0	0	0	0	0	0	0	0	0	0	0	0	0	0	0	0	0	0	0	0	0	0	0	0	0	0	0	0	0	0	0	0	0	0	0	0	0	0	0	0	0	0	0	0	0	0
61	218	0	0	0	0	0	0	0	0	0	0	0	0	0	0	0	0	0	0	0	0	0	0	0	0	0	0	0	0	0	0	0	0	0	0	0	0	0	0	0	0	0	0	0	0	0	0	0	0
61	219	0	0	0	0	0	0	0	0	0	0	0	0	0	0	0	0	0	0	0	0	0	0	0	0	0	0	0	0	0	0	0	0	0	0	0	0	0	0	0	0	0	0	0	0	0	0	0	0
61	220	0	1	0	0	0	0	1	0	0	0	0	0	0	0	1	1	0	0	1	1	1	1	1	1	1	1	1	1	1	1	1	0	1	0	13	12	7	7	2	6	4	9	6	0	7	3	10	10
61	221	0	0	0	0	0	0	0	0	0	0	0	0	0	0	0	0	0	0	0	0	0	0	0	0	0	0	0	0	0	0	0	0	0	0	0	0	0	0	0	0	0	0	0	0	0	0	0	0
61	222	1	0	1	1	1	0	0	1	1	0	1	0	1	1	0	0	1	1	0	1	1	0	0	1	1	0	0	1	1	0	0	0	1	0	14	12	7	9	3	3	3	11	8	0	4	5	8	10
61	223	0	1	0	0	0	0	0	0	0	0	0	1	1	1	0	0	0	0	1	1	0	1	1	0	1	0	0	1	1	1	0	0	1	1	10	11	6	7	0	1	0	9	4	0	0	5	1	8
61	224	1	0	1	1	1	1	1	1	1	1	1	1	1	1	1	0	1	1	0	1	1	0	1	0	0	0	0	0	0	0	0	0	0	0	8	11	9	7	0	3	1	11	7	0	3	3	4	7
61	225	1	1	1	1	1	1	1	1	1	1	1	1	1	1	1	1	1	1	1	1	1	1	1	1	1	1	1	1	1	1	1	1	1	1	10	10	7	7	1	4	1	11	8	0	4	5	5	7
61	226	1	0	0	1	0	0	0	1	0	1	1	1	1	1	0	1	1	1	1	0	0	1	0	0	0	1	0	1	0	0	0	0	0	0	9	6	5	2	0	2	1	7	4	0	0	2	2	5
61	227	0	0	0	0	0	0	0	0	0	0	0	0	0	0	0	0	0	0	0	0	0	0	0	0	0	0	0	0	0	0	0	0	0	0	0	0	0	0	0	0	0	0	0	0	0	0	0	0
61	228	0	0	0	0	0	0	0	0	0	0	0	0	0	0	0	0	0	0	0	0	0	0	0	0	0	0	0	0	0	0	0	0	0	0	0	0	0	0	0	0	0	0	0	0	0	0	0	0
61	229	0	1	0	0	0	0	0	0	0	0	0	0	0	0	0	1	0	0	0	0	1	0	0	1	0	1	1	0	1	1	1	0	1	1	14	11	6	9	2	4	2	9	8	0	5	7	4	9
61	230	0	0	0	0	0	0	0	0	0	0	0	0	0	0	0	0	0	0	0	0	0	0	0	0	0	0	0	0	0	0	0	0	0	0	0	0	0	0	0	0	0	0	0	0	0	0	0	0
61	231	0	0	0	0	0	0	0	0	0	0	0	0	0	0	0	0	0	0	0	0	0	0	0	0	0	0	0	0	0	0	0	0	0	0	0	0	0	0	0	0	0	0	0	0	0	0	0	0
61	232	1	1	1	1	1	1	1	1	1	1	1	1	1	1	1	1	1	1	1	1	1	1	1	1	1	1	1	1	1	1	1	1	1	1	12	13	10	9	2	6	1	14	8	0	6	5	11	14
61	233	1	1	1	1	1	1	1	1	1	1	1	1	1	1	1	1	1	1	1	1	1	1	1	1	1	1	1	1	1	1	1	1	1	1	10	8	7	3	0	1	0	7	6	0	3	3	6	6
61	234	0	0	0	0	0	0	0	0	0	0	0	0	0	0	0	0	0	0	0	0	0	0	0	0	0	0	0	0	0	0	0	0	0	0	0	0	0	0	0	0	0	0	0	0	0	0	0	0
61	235	0	0	0	0	0	0	0	0	0	0	0	0	0	0	0	0	0	0	0	0	0	0	0	0	0	0	0	0	0	0	0	0	0	0	0	0	0	0	0	0	0	0	0	0	0	0	0	0
61	236	1	0	1	1	0	1	0	1	1	1	1	1	1	0	1	1	1	1	0	0	0	0	1	0	0	0	0	1	0	1	1	0	1	0	12	12	7	10	1	3	1	13	10	0	5	6	7	8
61	237	1	1	1	1	1	1	1	1	1	1	1	1	1	1	1	1	1	1	1	1	1	1	1	1	1	1	1	1	1	1	1	1	1	1	12	11	9	10	1	1	1	12	9	0	2	2	5	10
61	238	1	1	1	1	1	1	1	1	1	1	1	1	1	1	1	1	1	1	1	1	1	1	1	1	1	1	1	1	1	1	1	1	1	1	10	11	7	6	2	3	2	6	7	0	2	2	6	9
61	239	0	1	1	0	0	0	0	0	0	0	1	0	0	0	0	0	1	0	1	1	1	1	1	1	0	0	0	0	0	1	1	1	1	0	8	8	2	3	0	3	0	5	5	0	0	4	2	9
61	240	0	0	0	0	0	0	0	0	0	0	0	0	0	0	0	0	0	0	0	0	0	0	0	0	0	0	0	0	0	0	0	0	0	0	0	0	0	0	0	0	0	0	0	0	0	0	0	0
61	241	1	1	1	1	1	1	1	1	1	1	1	1	1	1	1	1	1	1	1	1	1	1	1	1	1	1	1	1	1	1	1	1	1	1	15	8	9	9	1	6	1	9	9	0	8	2	9	12
61	242	1	1	1	1	1	1	1	1	1	1	1	1	1	1	1	1	1	1	1	1	1	1	1	1	1	1	1	1	1	1	1	1	1	1	11	7	6	10	0	2	1	12	3	0	3	5	2	8
61	243	0	1	0	0	1	0	0	0	0	1	0	0	0	0	1	1	0	1	0	1	1	1	0	1	1	1	1	1	1	1	1	1	1	1	7	8	6	8	0	1	0	8	5	0	1	5	7	4
61	244	1	1	1	1	1	1	1	1	1	1	1	1	1	1	1	1	1	1	1	1	1	1	1	1	1	1	1	1	1	1	1	1	1	1	10	9	7	11	1	2	1	6	8	0	5	5	6	13
61	245	0	0	0	0	0	0	0	0	0	0	0	0	0	0	0	0	0	0	0	0	0	0	0	0	0	0	0	0	0	0	0	0	0	0	0	0	0	0	0	0	0	0	0	0	0	0	0	0
61	246	1	1	1	1	1	1	1	1	1	1	1	1	1	1	1	1	1	1	1	1	1	1	1	1	1	1	1	1	1	1	1	1	1	1	14	11	9	11	1	3	3	10	7	0	6	5	6	10
61	247	1	1	1	1	1	1	1	1	1	1	1	1	1	1	1	1	1	1	1	1	1	1	1	1	1	1	1	1	1	1	1	1	1	1	10	9	6	7	0	2	0	8	8	0	3	3	5	8
61	248	1	0	1	0	0	1	1	1	1	1	1	1	1	1	1	1	0	1	0	0	0	0	1	0	0	1	0	0	0	0	0	1	0	0	9	8	3	4	0	2	0	7	5	0	1	4	8	6
61	249	0	1	1	0	0	0	0	1	1	0	0	0	1	1	0	1	0	0	1	1	1	1	1	1	1	1	1	0	1	0	1	1	1	0	12	11	3	6	1	2	1	6	9	0	4	4	6	5
61	250	0	0	0	0	0	0	0	0	0	0	0	0	0	0	0	0	0	0	0	0	0	0	0	0	0	0	0	0	0	0	0	0	0	0	0	0	0	0	0	0	0	0	0	0	0	0	0	0
61	251	0	0	0	0	0	0	0	0	0	0	0	0	0	0	0	0	0	0	0	0	0	0	0	0	0	0	0	0	0	0	0	0	0	0	0	0	0	0	0	0	0	0	0	0	0	0	0	0
61	252	1	1	1	1	1	1	1	1	1	1	1	1	1	1	1	1	1	1	1	1	1	1	1	1	1	1	1	1	1	1	1	1	1	1	13	12	9	8	0	4	2	14	9	0	4	4	10	16
61	253	0	1	1	0	0	0	0	0	1	0	0	0	1	0	0	1	0	1	1	1	1	1	0	1	1	1	0	1	1	0	1	1	1	1	7	10	4	4	0	1	0	4	8	0	2	2	2	7
61	254	1	1	1	1	1	1	1	1	1	1	1	1	1	1	1	1	1	1	1	1	1	1	1	1	1	1	1	1	1	1	1	1	1	1	9	10	6	7	0	0	1	6	13	0	5	4	7	8
61	255	1	1	1	1	1	1	1	1	1	1	1	1	1	1	1	1	1	1	1	1	1	1	1	1	1	1	1	1	1	1	1	1	1	1	12	12	7	8	0	2	0	12	7	0	4	3	6	12
61	256	1	0	1	0	1	1	1	0	1	1	1	1	0	0	1	0	1	1	0	0	0	1	0	1	0	0	1	1	0	0	0	0	0	0	12	9	8	8	0	2	0	8	9	0	4	5	8	10
71	1	0	0	0	0	0	0	0	0	0	0	0	0	0	0	0	0	0	0	0	0	0	0	0	0	0	0	0	0	0	0	0	0	0	0	0	0	0	0	0	0	0	0	0	0	0	0	0	0
71	2	0	0	0	0	0	0	0	0	0	0	0	0	0	0	0	0	0	0	0	0	0	0	0	0	0	0	0	0	0	0	0	0	0	0	0	0	0	0	0	0	0	0	0	0	0	0	0	0
71	3	1	1	1	1	1	1	1	1	1	1	1	1	1	1	1	1	1	1	1	1	1	1	1	1	1	1	1	1	1	1	1	1	1	1	17	12	9	11	2	4	4	14	10	0	5	3	10	11
71	4	0	1	0	0	0	1	1	0	0	0	0	1	1	1	0	0	0	0	0	1	1	1	1	0	1	1	1	1	1	1	1	1	1	0	11	9	6	7	1	4	0	8	6	0	2	4	5	8
71	5	1	1	1	1	1	1	1	1	1	1	1	1	1	1	1	1	1	1	1	1	1	1	1	1	1	1	1	1	1	1	1	1	1	1	12	10	6	12	0	6	2	5	13	0	2	7	6	9
71	6	1	0	1	0	0	1	1	1	1	0	1	0	1	1	1	1	0	1	0	0	1	0	0	1	1	1	0	0	0	0	0	0	0	0	15	10	8	7	1	6	1	8	7	0	4	3	6	8
71	7	0	0	0	0	0	0	0	0	0	0	0	0	0	0	0	0	0	0	0	0	0	0	0	0	0	0	0	0	0	0	0	0	0	0	0	0	0	0	0	0	0	0	0	0	1	0	0	0
71	8	1	1	1	1	1	1	1	1	1	1	1	1	1	1	1	1	1	1	1	1	1	1	1	1	1	1	1	1	1	1	1	1	1	1	14	10	8	10	1	4	1	11	9	0	6	5	9	13
71	9	0	1	1	0	0	0	0	0	0	0	0	0	1	1	0	1	0	0	1	0	1	1	1	1	1	1	1	1	1	1	1	1	1	1	11	10	4	8	1	2	0	15	6	0	1	4	4	7
71	10	1	1	1	1	1	1	1	1	1	1	1	1	1	1	1	1	1	1	1	1	1	1	1	1	1	1	1	1	1	1	1	1	1	1	13	11	11	7	0	5	3	11	11	0	3	3	9	12
71	11	0	1	0	0	0	0	0	0	0	0	1	0	0	0	0	0	1	0	0	0	1	1	0	1	1	0	1	1	1	1	1	0	0	0	13	11	6	5	0	4	2	5	6	0	2	4	5	8
71	12	0	1	0	0	0	1	1	0	0	0	0	1	0	0	0	0	1	0	0	1	1	0	1	1	1	1	1	1	1	1	0	1	1	1	11	15	9	8	1	6	1	11	6	0	4	6	6	10
71	13	1	0	1	1	1	0	1	0	1	1	1	0	1	0	0	1	1	0	0	1	1	0	0	0	1	1	0	0	0	0	1	0	0	0	12	12	5	7	1	4	1	6	9	0	6	7	11	9
71	14	1	0	1	0	1	1	1	0	1	1	0	1	1	0	1	1	1	1	0	0	0	0	0	1	0	0	0	1	0	0	0	1	1	0	12	11	8	8	1	6	1	13	8	0	6	3	9	11
71	15	0	1	1	0	0	0	0	0	1	0	0	0	1	0	1	0	0	0	1	1	1	0	1	1	1	0	1	0	1	1	0	0	1	0	7	9	7	11	0	5	0	5	8	0	4	4	7	9
71	16	0	0	0	0	0	0	0	0	0	0	0	0	0	0	0	0	0	0	0	0	0	0	0	0	0	0	0	0	0	0	0	0	0	0	1	0	0	0	0	0	0	0	0	0	0	0	0	0
71	17	1	1	1	1	1	1	1	1	1	1	1	1	1	1	1	1	1	1	1	1	1	1	1	1	1	1	1	1	1	1	1	1	1	1	14	11	12	9	0	5	1	14	10	0	5	7	12	14
71	18	1	1	1	1	1	1	1	1	1	1	1	1	1	1	1	1	1	1	1	1	1	1	1	1	1	1	1	1	1	1	1	1	1	1	10	10	5	4	1	4	1	9	10	0	3	4	5	9
71	19	0	0	0	0	0	0	0	0	0	0	0	0	0	0	0	0	0	0	0	0	0	0	0	0	0	0	0	0	0	0	0	0	0	0	0	0	0	0	0	0	0	0	0	0	1	0	0	0
71	20	1	0	0	1	1	1	1	1	0	1	0	1	0	0	1	1	1	0	0	1	0	0	0	0	0	1	1	1	1	0	1	0	0	0	15	10	6	8	0	5	2	11	9	0	3	4	9	12
71	21	1	1	1	1	1	1	1	1	1	1	1	1	1	1	1	1	1	1	1	1	1	1	1	1	1	1	1	1	1	1	1	1	1	1	13	10	8	8	3	5	4	10	7	0	7	4	11	10
71	22	0	0	0	0	0	0	0	0	0	0	0	0	0	0	0	0	0	0	0	0	0	0	0	0	0	0	0	0	0	0	0	0	0	0	0	0	0	0	0	0	0	0	0	0	0	0	0	0
71	23	1	0	1	1	1	0	1	1	1	1	0	1	1	1	1	1	1	1	0	1	0	0	0	0	0	0	0	0	0	0	1	1	0	0	11	14	8	5	2	5	3	12	13	0	5	8	9	11
71	24	0	0	0	0	0	0	0	0	0	0	0	0	0	0	0	0	0	0	0	0	0	0	0	0	0	0	0	0	0	0	0	0	0	0	0	0	0	0	0	0	0	0	0	0	0	0	0	0
71	25	0	1	0	1	0	0	1	0	0	1	0	1	0	0	1	0	0	0	1	1	1	1	1	0	1	1	1	1	1	1	1	0	1	0	15	11	7	8	0	3	1	11	9	0	4	6	6	7
71	26	1	1	1	1	1	1	1	1	1	1	1	1	1	1	1	1	1	1	1	1	1	1	1	1	1	1	1	1	1	1	1	1	1	1	11	11	8	7	1	5	0	8	8	0	4	3	12	12
71	27	0	0	0	0	0	0	0	0	0	0	0	0	0	0	0	0	0	0	0	0	0	0	0	0	0	0	0	0	0	0	0	0	0	0	0	0	0	0	0	0	0	0	0	0	1	0	0	0
71	28	1	0	1	1	0	0	0	0	1	1	1	1	1	0	1	1	0	1	0	0	0	0	0	0	1	0	0	1	0	1	0	0	0	0	15	10	8	10	1	4	1	10	10	0	4	6	8	9
71	29	0	0	0	0	0	0	0	0	0	0	0	0	0	0	0	0	0	0	0	0	0	0	0	0	0	0	0	0	0	0	0	0	0	0	0	0	0	0	0	0	0	0	0	0	0	0	0	0
71	30	1	1	1	1	1	1	1	1	1	1	1	1	1	1	1	1	1	1	1	1	1	1	1	1	1	1	1	1	1	1	1	1	1	1	9	12	6	8	2	5	1	8	9	0	3	4	6	9
71	31	0	1	0	1	0	0	1	0	1	1	0	0	0	0	0	0	0	0	1	0	1	1	0	1	0	0	1	1	1	1	1	1	0	1	8	11	8	7	1	5	1	11	10	0	3	7	8	11
71	32	1	0	1	1	1	1	1	0	1	1	1	1	1	1	0	1	1	1	0	0	1	0	1	0	0	0	0	0	1	1	1	0	0	0	13	13	6	9	1	5	1	11	9	0	5	7	5	9
71	33	1	1	1	1	1	1	1	1	1	1	1	1	1	1	1	1	1	1	1	1	1	1	1	1	1	1	1	1	1	1	1	1	1	1	11	12	8	9	0	5	1	8	10	1	5	8	7	12
71	34	1	1	1	1	1	1	1	1	1	1	1	1	1	1	1	1	1	1	1	1	1	1	1	1	1	1	1	1	1	1	1	1	1	1	12	10	6	7	2	6	1	11	8	0	5	6	8	16
71	35	1	1	1	1	1	1	1	1	1	1	1	1	1	1	1	1	1	1	1	1	1	1	1	1	1	1	1	1	1	1	1	1	1	1	13	11	6	13	0	7	1	11	12	0	6	5	9	9
71	36	0	1	0	0	0	0	0	0	0	0	0	0	1	0	0	1	0	0	1	0	1	1	1	1	0	0	1	1	0	1	1	1	1	0	6	14	4	3	0	2	0	8	9	0	4	3	6	9
71	37	0	1	0	0	0	0	1	0	1	0	1	1	0	0	1	0	0	0	1	1	1	0	1	1	0	1	0	1	0	0	1	1	0	0	8	10	6	7	0	5	2	9	8	0	1	6	8	8
71	38	1	1	1	1	1	1	1	1	1	1	1	1	1	1	1	1	1	1	1	1	1	1	1	1	1	1	1	1	1	1	1	1	1	1	19	11	8	9	1	6	0	11	13	0	3	5	5	11
71	39	0	1	1	0	1	1	0	0	0	1	1	1	1	0	1	0	1	0	1	1	1	1	1	0	1	1	1	1	1	0	1	1	1	1	13	8	7	8	0	6	0	7	8	0	3	9	5	8
71	40	0	1	1	0	0	0	0	1	0	0	1	0	0	1	0	0	0	0	0	1	1	0	1	1	1	1	0	0	1	1	1	1	1	0	13	10	5	7	0	4	0	10	8	0	4	6	5	9
71	41	1	1	1	1	1	1	1	1	1	1	1	1	1	1	1	1	1	1	1	1	1	1	1	1	1	1	1	1	1	1	1	1	1	1	13	7	7	8	2	6	1	10	7	0	6	7	12	12
71	42	0	0	0	0	0	0	0	0	0	0	0	0	0	0	0	0	0	0	0	0	0	0	0	0	0	0	0	0	0	0	0	0	0	0	0	0	0	0	0	0	0	0	0	0	0	0	0	0
71	43	1	1	1	1	1	1	1	1	1	1	1	1	1	1	1	1	1	1	1	1	1	1	1	1	1	1	1	1	1	1	1	1	1	1	13	12	11	10	1	6	3	11	11	0	5	3	10	10
71	44	0	0	0	0	0	0	0	0	0	0	0	0	0	0	0	0	0	0	0	0	0	0	0	0	0	0	0	0	0	0	0	0	0	0	0	0	0	0	0	0	0	0	0	0	0	0	0	0
71	45	0	0	0	0	0	0	0	0	0	0	0	0	0	0	0	0	0	0	0	0	0	0	0	0	0	0	0	0	0	0	0	0	0	0	0	0	0	0	0	0	0	0	0	0	0	0	0	0
71	46	1	0	0	1	1	0	1	1	0	1	1	1	1	1	1	1	1	1	1	0	0	0	0	1	0	0	1	1	0	0	0	0	0	0	13	14	9	8	1	7	3	12	13	0	6	7	10	10
71	47	0	1	0	0	0	1	0	0	0	1	1	1	0	0	0	0	0	0	1	1	0	0	0	1	1	0	1	1	0	1	1	0	0	1	8	7	2	5	0	2	0	7	10	0	1	2	1	7
71	48	1	1	1	1	1	1	1	1	1	1	1	1	1	1	1	1	1	1	1	1	1	1	1	1	1	1	1	1	1	1	1	1	1	1	16	9	7	6	2	5	1	14	6	0	5	4	8	13
71	49	0	1	0	0	0	1	0	0	1	0	0	0	0	1	1	0	1	0	1	1	0	1	1	1	0	1	1	0	0	1	0	1	1	1	11	7	5	5	0	4	0	12	4	0	1	4	2	7
71	50	1	1	1	1	1	1	1	1	1	1	1	1	1	1	1	1	1	1	1	1	1	1	1	1	1	1	1	1	1	1	1	1	1	1	10	11	7	6	0	5	0	8	10	0	6	4	9	9
71	51	0	1	0	1	0	0	0	1	0	1	0	0	0	0	0	0	0	0	1	1	0	1	1	0	0	0	1	0	1	1	1	1	1	1	14	12	6	3	0	3	0	5	5	0	5	3	1	5
71	52	0	0	0	0	0	0	0	0	0	0	0	0	0	0	0	0	0	0	0	0	0	0	0	0	0	0	0	0	0	0	0	0	0	0	0	0	0	0	0	0	0	0	0	0	0	0	0	0
71	53	1	0	0	0	1	1	1	0	1	1	1	1	1	0	0	1	1	0	0	0	0	0	0	0	0	1	0	0	1	0	0	0	0	0	13	11	9	9	3	6	2	8	12	0	5	7	8	10
71	54	0	0	0	0	0	0	0	0	0	0	0	0	0	0	0	0	0	0	0	0	0	0	0	0	0	0	0	0	0	0	0	0	0	0	0	0	0	0	0	0	0	0	0	0	0	0	0	0
71	55	0	0	0	0	0	0	0	0	0	0	0	0	0	0	0	0	0	0	0	0	0	0	0	0	0	0	0	0	0	0	0	0	0	0	0	0	0	0	0	0	0	0	0	0	0	0	0	0
71	56	1	1	1	1	1	1	1	1	1	1	1	1	1	1	1	1	1	1	1	1	1	1	1	1	1	1	1	1	1	1	1	1	1	1	11	12	9	8	1	9	1	8	8	0	3	8	11	13
71	57	0	0	0	0	0	0	0	0	0	0	0	0	0	0	0	0	0	0	0	0	0	0	0	0	0	0	0	0	0	0	0	0	0	0	0	0	0	0	0	0	0	0	0	0	0	0	0	0
71	58	1	1	1	1	1	1	1	1	1	1	1	1	1	1	1	1	1	1	1	1	1	1	1	1	1	1	1	1	1	1	1	1	1	1	13	9	7	9	1	6	2	8	9	0	3	6	6	11
71	59	0	0	0	0	0	0	0	0	0	0	0	0	0	0	0	0	0	0	0	0	0	0	0	0	0	0	0	0	0	0	0	0	0	0	0	0	0	0	0	0	0	0	0	0	0	0	0	0
71	60	0	0	0	0	0	0	0	0	0	0	0	0	0	0	0	0	0	0	0	0	0	0	0	0	0	0	0	0	0	0	0	0	0	0	0	0	0	0	0	0	0	0	0	0	0	0	0	0
71	61	0	1	0	0	1	0	0	0	1	0	0	0	0	0	1	0	1	0	0	0	1	0	1	1	1	1	1	0	1	1	1	1	0	1	12	12	7	7	2	7	2	15	8	0	8	4	8	11
71	62	1	0	0	0	1	1	1	1	1	0	0	1	1	1	0	0	1	0	1	1	1	0	0	0	0	0	1	0	0	0	1	0	0	1	9	10	7	7	0	4	1	8	9	0	2	5	3	12
71	63	0	0	0	0	0	0	0	0	0	0	0	0	0	0	0	0	0	0	0	0	0	0	0	0	0	0	0	0	0	0	0	0	0	0	0	0	0	0	0	0	0	0	0	0	0	0	0	0
71	64	1	1	1	1	1	1	1	1	1	1	1	1	1	1	1	1	1	1	1	1	1	1	1	1	1	1	1	1	1	1	1	1	1	1	17	12	8	11	0	5	1	15	10	0	7	8	7	9
71	65	0	0	0	0	0	0	0	0	0	0	0	0	0	0	0	0	0	0	0	0	0	0	0	0	0	0	0	0	0	0	0	0	0	0	1	0	0	0	0	0	0	0	0	0	0	0	0	0
71	66	1	0	1	1	1	1	1	0	1	1	0	1	1	1	1	1	1	0	0	0	0	0	0	1	0	0	1	0	1	0	0	1	0	0	16	12	7	11	1	4	1	10	9	0	3	6	6	12
71	67	0	0	0	0	0	0	0	0	0	0	0	0	0	0	0	0	0	0	0	0	0	0	0	0	0	0	0	0	0	0	0	0	0	0	0	0	0	0	0	0	0	0	0	0	0	0	0	0
71	68	1	0	0	1	0	1	0	1	0	0	0	1	0	1	1	1	1	1	1	0	0	0	0	0	0	1	0	1	0	0	0	0	1	0	13	13	4	5	0	2	1	11	8	0	2	7	3	10
71	69	0	0	0	0	0	0	0	0	0	0	0	0	0	0	0	0	0	0	0	0	0	0	0	0	0	0	0	0	0	0	0	0	0	0	0	0	0	0	0	0	0	0	0	0	1	0	0	0
71	70	0	0	0	0	0	0	0	0	0	0	0	0	0	0	0	0	0	0	0	0	0	0	0	0	0	0	0	0	0	0	0	0	0	0	0	0	0	0	0	0	0	0	0	0	0	0	0	0
71	71	0	0	0	0	0	0	0	0	0	0	0	0	0	0	0	0	0	0	0	0	0	0	0	0	0	0	0	0	0	0	0	0	0	0	0	0	0	1	0	0	0	1	0	0	0	0	1	1
71	72	0	1	0	0	0	0	0	1	0	0	0	0	1	0	0	0	0	1	1	0	1	1	1	1	1	1	1	1	1	1	1	0	1	0	11	7	7	6	0	5	1	11	8	0	3	2	5	9
71	73	0	0	0	0	0	0	0	0	0	0	0	0	0	0	0	0	0	0	0	0	0	0	0	0	0	0	0	0	0	0	0	0	0	0	0	0	0	0	0	0	0	0	0	0	0	0	0	0
71	74	0	1	0	0	0	1	0	0	1	0	0	1	0	0	0	0	0	0	1	1	1	1	1	1	1	1	1	0	1	1	0	1	1	1	12	10	7	4	0	3	1	11	11	0	3	7	6	11
71	75	0	1	1	0	0	0	0	0	0	0	0	0	0	0	0	0	0	0	1	1	1	1	0	0	1	1	0	1	1	1	1	1	1	1	11	9	5	5	1	1	0	4	3	0	1	2	4	6
71	76	1	1	1	1	1	1	1	1	1	1	1	1	1	1	1	1	1	1	1	1	1	1	1	1	1	1	1	1	1	1	1	1	1	1	11	13	8	7	1	4	4	10	9	0	4	6	4	10
71	77	0	1	1	0	0	0	0	0	1	0	0	0	0	0	0	0	1	0	1	0	1	1	0	1	1	1	1	1	0	1	1	1	0	1	9	8	4	10	1	4	1	6	8	0	3	2	6	7
71	78	1	1	1	1	1	1	1	1	1	1	1	1	1	1	1	1	1	1	1	1	1	1	1	1	1	1	1	1	1	1	1	1	1	1	10	10	6	10	0	4	1	9	6	0	8	7	7	12
71	79	1	1	1	1	1	1	1	1	1	1	1	1	1	1	1	1	1	1	1	1	1	1	1	1	1	1	1	1	1	1	1	1	1	1	14	13	8	9	0	3	1	6	5	0	4	3	9	10
71	80	1	0	0	1	1	1	1	1	1	1	1	1	1	1	0	1	0	1	0	0	1	0	1	0	0	0	1	0	1	0	0	0	0	0	13	14	5	5	0	2	0	4	10	0	5	4	4	9
71	81	0	0	0	0	0	0	0	0	0	0	0	0	0	0	0	0	0	0	0	0	0	0	0	0	0	0	0	0	0	0	0	0	0	0	0	0	0	0	0	0	0	0	0	0	0	0	0	0
71	82	0	1	1	0	1	0	0	0	0	1	0	0	0	1	0	0	0	0	1	1	1	1	1	1	1	0	1	1	0	1	0	1	1	1	11	14	6	8	0	4	1	12	7	0	6	6	6	10
71	83	0	1	0	0	0	0	1	0	0	0	0	0	1	0	0	0	1	1	1	1	1	1	1	1	1	1	1	1	1	1	1	1	1	0	11	10	5	4	0	4	1	9	8	0	3	3	6	9
71	84	1	1	1	1	1	1	1	1	1	1	1	1	1	1	1	1	1	1	1	1	1	1	1	1	1	1	1	1	1	1	1	1	1	1	13	10	11	5	1	5	1	6	10	0	3	4	11	12
71	85	1	0	1	1	0	1	1	1	1	1	1	1	1	0	1	1	1	0	0	0	1	1	1	1	1	0	0	0	0	0	1	0	1	0	8	7	4	8	1	4	0	10	10	0	3	1	3	6
71	86	0	0	0	0	0	0	0	0	0	0	0	0	0	0	0	0	0	0	0	0	0	0	0	0	0	0	0	0	0	0	0	0	0	0	0	0	0	0	0	0	0	0	0	0	0	0	0	0
71	87	0	0	0	0	0	0	0	0	0	0	0	0	0	0	0	0	0	0	0	0	0	0	0	0	0	0	0	0	0	0	0	0	0	0	0	0	0	0	0	0	0	0	0	0	0	0	0	0
71	88	1	1	1	1	1	1	1	1	1	1	1	1	1	1	1	1	1	1	1	1	1	1	1	1	1	1	1	1	1	1	1	1	1	1	11	10	9	10	2	8	5	11	9	0	8	6	12	11
71	89	0	0	0	0	0	0	0	0	0	0	0	0	0	0	0	0	0	0	0	0	0	0	0	0	0	0	0	0	0	0	0	0	0	0	0	0	0	0	0	0	0	0	0	0	0	0	0	0
71	90	0	1	1	1	0	0	0	0	0	1	0	0	0	0	0	0	0	0	1	1	0	0	1	1	1	1	1	1	1	1	1	1	1	0	11	10	5	5	1	3	1	10	7	0	3	3	6	10
71	91	1	0	0	1	1	1	1	1	1	1	1	0	1	1	1	1	1	1	1	0	1	0	1	0	0	0	0	1	1	0	0	0	0	0	10	9	5	8	0	4	1	9	9	0	3	2	6	10
71	92	0	0	0	0	0	0	0	0	0	0	0	0	0	0	0	0	0	0	0	0	0	0	0	0	0	0	0	0	0	0	0	0	0	0	0	0	0	0	0	0	0	0	0	0	0	0	0	0
71	93	1	0	1	1	1	1	1	1	1	0	0	0	1	0	1	1	1	1	0	1	1	0	0	1	0	0	0	1	0	0	0	0	0	0	13	11	10	8	0	6	3	11	10	0	5	6	8	10
71	94	0	1	0	1	0	0	0	0	0	1	1	0	0	0	0	0	0	0	1	0	1	1	1	1	1	1	1	1	1	1	0	1	0	0	6	13	1	1	0	2	0	4	5	0	2	1	1	10
71	95	1	0	1	1	0	1	1	1	1	1	0	1	1	1	0	1	1	1	0	1	0	0	0	0	0	0	1	0	1	1	0	1	0	0	14	9	3	9	0	5	0	7	11	0	3	4	11	11
71	96	1	0	0	1	1	1	1	1	1	1	0	1	1	1	0	0	1	1	1	0	0	0	1	0	0	1	1	0	0	0	1	0	0	0	12	11	8	7	1	7	0	13	8	0	7	3	5	13
71	97	0	1	1	1	0	0	0	1	0	1	0	0	0	0	0	0	0	0	0	1	1	0	1	1	1	1	0	1	1	1	1	1	1	1	10	10	7	5	0	5	1	10	7	0	3	5	6	8
71	98	1	1	1	1	1	1	1	1	1	1	1	1	1	1	1	1	1	1	1	1	1	1	1	1	1	1	1	1	1	1	1	1	1	1	11	9	7	12	0	7	0	11	9	0	5	5	9	13
71	99	1	0	0	0	1	1	1	1	1	1	1	0	1	1	1	1	1	1	0	0	0	0	1	0	1	0	1	0	0	0	1	0	0	0	8	11	6	7	0	3	4	9	6	0	3	5	5	9
71	100	0	1	1	0	0	0	0	0	0	1	0	1	0	0	0	0	1	1	1	1	1	1	0	1	1	1	1	1	1	1	0	0	1	0	9	15	6	6	2	7	1	11	11	0	2	2	4	13
71	101	0	1	0	0	0	0	1	1	0	1	1	0	0	0	1	0	0	0	1	1	1	1	1	0	0	1	1	1	1	1	1	1	1	1	12	8	5	4	1	4	1	6	7	0	2	4	6	13
71	102	0	1	0	1	0	0	0	0	0	0	1	0	0	0	0	0	0	0	1	1	0	1	1	1	1	0	0	1	1	0	1	1	1	1	11	8	4	5	0	3	0	10	5	0	3	1	5	7
71	103	0	0	0	0	0	0	0	0	0	0	0	0	0	0	0	0	0	0	0	0	0	0	0	0	0	0	0	0	0	0	0	0	0	0	0	0	0	0	0	0	0	0	0	0	0	0	0	0
71	104	1	0	0	0	1	1	0	1	1	1	0	1	1	0	1	1	1	1	1	0	0	0	0	1	0	0	0	1	0	0	0	0	0	0	12	9	8	5	1	6	3	11	12	0	7	11	7	8
71	105	0	1	0	0	0	0	0	0	0	1	0	0	0	1	0	0	1	0	1	1	1	1	1	1	1	1	1	1	1	0	0	1	1	1	9	14	6	8	0	4	1	11	5	0	2	4	6	9
71	106	0	0	0	0	0	0	0	0	0	0	0	0	0	0	0	0	0	0	0	0	0	0	0	0	0	0	0	0	0	0	0	0	0	0	0	0	0	0	0	0	0	0	0	0	0	0	0	0
71	107	0	0	0	0	0	0	0	0	0	0	0	0	0	0	0	0	0	0	0	0	0	0	0	0	0	0	0	0	0	0	0	0	0	0	0	0	0	0	0	0	0	0	0	0	0	0	0	0
71	108	1	1	1	1	1	1	1	1	1	1	1	1	1	1	1	1	1	1	1	1	1	1	1	1	1	1	1	1	1	1	1	1	1	1	14	13	10	11	1	6	4	11	10	0	6	4	9	10
71	109	0	0	0	0	0	0	0	0	0	0	0	0	0	0	0	0	0	0	0	0	0	0	0	0	0	0	0	0	0	0	0	0	0	0	1	0	0	0	0	0	0	0	0	0	0	0	0	0
71	110	0	0	0	0	0	0	0	0	0	0	0	0	0	0	0	0	0	0	0	0	0	0	0	0	0	0	0	0	0	0	0	0	0	0	0	0	0	0	0	0	0	0	0	0	0	0	2	0
71	111	0	0	0	0	0	0	0	0	0	0	0	0	0	0	0	0	0	0	0	0	0	0	0	0	0	0	0	0	0	0	0	0	0	0	0	0	0	0	0	0	0	0	0	0	0	0	0	0
71	112	0	1	0	0	1	0	0	1	0	0	1	0	0	0	0	0	1	0	1	1	1	0	0	1	0	0	1	1	0	0	1	1	1	0	13	16	9	6	2	2	3	14	11	0	5	5	10	8
71	113	1	1	1	1	1	1	1	1	1	1	1	1	1	1	1	1	1	1	1	1	1	1	1	1	1	1	1	1	1	1	1	1	1	1	13	11	6	9	1	2	2	10	8	0	2	5	7	9
71	114	0	1	1	0	0	0	1	0	0	1	0	0	0	0	0	1	0	0	0	0	1	0	1	1	1	1	1	1	1	0	1	1	0	1	9	14	5	3	0	2	2	9	8	0	5	2	2	9
71	115	0	1	0	0	0	0	0	0	0	0	0	0	1	0	0	0	0	0	1	1	1	0	0	1	1	1	0	1	1	1	0	1	0	1	5	12	6	7	0	5	1	7	5	0	2	5	5	12
71	116	1	1	1	1	1	1	1	1	1	1	1	1	1	1	1	1	1	1	1	1	1	1	1	1	1	1	1	1	1	1	1	1	1	1	16	13	6	9	1	4	2	10	10	0	4	5	7	11
71	117	1	0	0	1	0	1	1	0	1	1	0	1	0	1	1	0	1	1	1	1	1	1	1	0	0	1	0	0	0	0	0	0	0	0	13	13	6	5	0	4	1	5	8	0	3	2	1	10
71	118	1	1	1	1	1	1	1	1	1	1	1	1	1	1	1	1	1	1	1	1	1	1	1	1	1	1	1	1	1	1	1	1	1	1	14	10	10	9	1	2	1	9	10	0	2	1	6	13
71	119	0	0	0	0	0	0	0	0	0	0	0	0	0	0	0	0	0	0	0	0	0	0	0	0	0	0	0	0	0	0	0	0	0	0	0	0	0	0	0	0	0	0	0	0	0	0	0	0
71	120	0	1	0	1	0	0	0	1	1	0	0	0	0	0	0	0	0	0	1	0	1	1	1	1	1	1	1	1	1	1	1	1	1	1	11	8	7	9	1	5	3	8	11	0	4	6	8	9
71	121	0	0	0	0	0	0	0	0	0	0	0	0	0	0	0	0	0	0	0	0	0	0	0	0	0	0	0	0	0	0	0	0	0	0	0	0	0	0	0	0	0	0	0	0	0	0	0	0
71	122	0	0	0	0	0	0	0	0	0	0	0	0	0	0	0	0	0	0	0	0	0	0	0	0	0	0	0	0	0	0	0	0	0	0	0	0	0	0	0	0	0	0	0	0	0	0	0	0
71	123	0	1	0	1	0	0	0	0	0	0	0	0	0	1	0	0	0	0	1	1	1	0	1	1	1	0	1	1	1	0	1	0	1	0	13	9	10	8	1	6	1	12	7	0	6	4	7	11
71	124	0	1	0	0	0	1	0	0	0	0	0	0	0	0	0	1	0	0	1	1	1	0	0	0	1	0	1	1	0	0	0	0	0	1	10	10	3	4	0	1	0	5	6	0	1	1	3	8
71	125	0	1	0	0	0	0	1	0	0	0	0	0	0	1	0	1	0	0	1	0	0	1	1	1	1	1	1	0	1	1	0	0	0	1	15	14	6	6	0	7	2	9	9	0	2	9	4	9
71	126	0	1	0	0	1	0	0	0	1	1	0	0	0	1	1	0	0	0	1	1	0	1	1	0	1	1	0	1	1	1	1	1	0	1	15	12	8	5	1	3	0	12	7	0	5	7	8	10
71	127	1	1	1	1	1	1	1	1	1	1	1	1	1	1	1	1	1	1	1	1	1	1	1	1	1	1	1	1	1	1	1	1	1	1	9	13	6	9	0	3	2	11	7	0	4	2	7	9
71	128	0	0	0	0	0	0	0	0	0	0	0	0	0	0	0	0	0	0	0	0	0	0	0	0	0	0	0	0	0	0	0	0	0	0	0	0	0	0	0	0	0	0	0	0	0	0	0	0
71	129	1	1	1	1	1	1	1	1	1	1	1	1	1	1	1	1	1	1	1	1	1	1	1	1	1	1	1	1	1	1	1	1	1	1	14	10	9	12	0	5	1	13	10	0	5	5	12	9
71	130	0	1	0	0	0	0	0	0	0	1	1	0	0	1	0	0	0	0	1	1	1	1	1	1	0	1	0	0	1	0	1	1	1	1	9	7	0	3	0	1	0	7	5	0	2	3	4	8
71	131	0	0	0	0	0	0	0	0	0	0	0	0	0	0	0	0	0	0	0	0	0	0	0	0	0	0	0	0	0	0	0	0	0	0	0	0	0	0	0	0	0	0	0	0	0	0	0	0
71	132	1	0	1	0	1	1	1	1	0	1	1	1	1	0	1	0	1	1	0	0	0	0	0	0	1	0	0	0	0	0	1	1	1	1	15	11	7	10	0	4	2	14	12	0	3	6	9	9
71	133	0	0	0	0	0	0	0	0	0	0	0	0	0	0	0	0	0	0	0	0	0	0	0	0	0	0	0	0	0	0	0	0	0	0	0	0	0	0	0	0	0	0	0	0	0	0	0	0
71	134	1	0	1	1	1	1	0	1	1	1	1	0	1	0	0	1	1	1	0	0	0	0	0	1	1	0	0	1	0	1	1	0	0	0	13	10	7	10	2	4	1	7	8	0	4	6	7	9
71	135	0	1	0	1	0	0	0	1	0	1	0	0	1	0	0	0	0	0	1	1	1	0	1	1	1	0	1	0	0	1	0	1	1	1	9	12	6	5	0	3	0	4	5	0	3	2	4	9
71	136	1	1	1	1	1	1	1	1	1	1	1	1	1	1	1	1	1	1	1	1	1	1	1	1	1	1	1	1	1	1	1	1	1	1	14	10	9	13	0	3	0	9	11	0	6	3	10	7
71	137	1	0	0	1	0	1	0	1	0	1	1	1	1	0	0	1	0	1	1	1	0	0	0	0	0	0	0	1	1	0	1	0	0	0	11	11	5	4	0	5	0	11	4	0	2	3	5	11
71	138	1	0	1	1	1	1	1	1	0	1	0	1	0	1	1	1	1	1	0	0	1	0	0	0	0	0	0	1	1	0	0	0	0	1	12	10	9	9	1	4	2	11	9	0	5	5	6	10
71	139	1	0	0	1	1	1	0	1	1	1	0	1	1	1	1	1	1	1	0	0	1	0	0	0	0	0	0	0	0	0	1	0	0	1	13	9	8	7	0	4	1	12	8	0	4	3	9	10
71	140	0	0	0	0	0	0	0	0	0	0	0	0	0	0	0	0	0	0	0	0	0	0	0	0	0	0	0	0	0	0	0	0	0	0	0	0	0	0	0	0	0	0	0	0	0	0	0	0
71	141	1	0	1	1	0	1	1	1	1	1	1	1	1	1	1	1	1	1	0	0	0	0	1	1	0	0	0	0	0	0	1	0	0	0	9	13	7	13	0	5	0	10	12	0	3	7	8	12
71	142	1	0	1	1	1	1	1	1	0	0	0	1	1	1	1	0	0	0	0	0	0	0	0	0	0	0	0	0	1	0	1	0	0	0	9	7	5	10	2	2	0	9	9	0	3	4	6	8
71	143	0	1	0	0	0	0	0	1	0	0	0	0	0	0	0	0	0	0	1	1	0	1	1	0	1	1	1	1	1	1	1	1	0	0	12	14	6	6	1	2	1	8	7	0	2	4	5	5
71	144	1	1	1	1	1	1	1	1	1	1	1	1	1	1	1	1	1	1	1	1	1	1	1	1	1	1	1	1	1	1	1	1	1	1	12	11	5	6	2	3	1	8	13	0	4	3	8	9
71	145	1	1	1	1	1	1	1	1	1	1	1	1	1	1	1	1	1	1	1	1	1	1	1	1	1	1	1	1	1	1	1	1	1	1	12	11	5	8	0	3	1	12	8	0	4	3	9	11
71	146	1	0	1	1	1	1	1	0	0	1	1	1	1	1	0	0	1	1	0	0	0	0	1	0	1	0	1	0	0	0	1	1	0	0	8	10	3	7	1	4	2	10	9	0	3	4	9	8
71	147	1	0	1	1	1	1	1	1	1	1	1	1	1	1	1	1	1	0	1	1	1	1	0	0	0	0	0	0	0	1	0	0	0	1	10	8	8	6	1	5	0	10	4	0	5	6	5	12
71	148	0	1	0	1	1	1	0	0	0	1	0	0	0	0	0	0	0	0	1	0	1	1	1	1	1	1	1	1	1	1	0	1	1	1	12	11	8	6	0	2	1	10	9	0	3	5	5	10
71	149	0	1	1	0	0	0	0	1	0	0	1	0	0	0	1	0	0	0	1	0	0	1	1	1	1	0	1	0	1	0	0	1	1	0	9	9	5	3	1	6	1	10	5	0	3	3	5	7
71	150	0	1	0	0	0	1	0	0	0	0	0	0	0	0	1	1	1	0	1	1	1	1	1	1	1	1	1	1	1	1	1	1	1	0	10	9	5	3	1	2	2	11	5	0	5	5	4	7
71	151	0	0	0	0	0	0	0	0	0	0	0	0	0	0	0	0	0	0	0	0	0	0	0	0	0	0	0	0	0	0	0	0	0	0	0	0	0	0	0	0	0	0	0	0	0	0	0	0
71	152	0	0	0	0	0	0	0	0	0	0	0	0	0	0	0	0	0	0	0	0	0	0	0	0	0	0	0	0	0	0	0	0	0	0	0	0	0	0	0	0	0	0	0	0	1	0	0	0
71	153	0	0	0	0	0	0	0	0	0	0	0	0	0	0	0	0	0	0	0	0	0	0	0	0	0	0	0	0	0	0	0	0	0	0	1	0	0	0	0	0	0	0	0	0	0	0	0	0
71	154	1	0	1	1	1	1	1	1	1	1	1	1	1	0	1	1	1	1	0	0	0	0	0	0	0	0	0	0	0	1	0	0	0	1	11	10	6	6	1	3	1	4	6	0	3	3	2	6
71	155	0	1	0	1	0	0	0	1	0	0	0	0	1	0	1	0	1	1	1	1	1	1	1	1	0	0	1	1	1	0	1	1	1	1	10	13	8	7	1	2	1	8	5	0	3	2	5	12
71	156	0	0	0	0	0	0	0	0	0	0	0	0	0	0	0	0	0	0	0	0	0	0	0	0	0	0	0	0	0	0	0	0	0	0	0	0	0	0	0	0	0	0	0	0	0	0	0	0
71	157	0	0	0	0	0	0	0	0	0	0	0	0	0	0	0	0	0	0	0	0	0	0	0	0	0	0	0	0	0	0	0	0	0	0	0	0	0	0	0	0	0	0	0	0	0	0	0	0
71	158	0	0	0	0	0	0	0	0	0	0	0	0	0	0	0	0	0	0	0	0	0	0	0	0	0	0	0	0	0	0	0	0	0	0	0	0	0	0	0	0	0	0	0	0	0	0	0	0
71	159	1	1	1	1	1	1	1	1	1	1	1	1	1	1	1	1	1	1	1	1	1	1	1	1	1	1	1	1	1	1	1	1	1	1	13	12	13	9	1	3	2	13	12	0	4	3	8	9
71	160	0	0	0	0	0	0	0	0	0	0	0	0	0	0	0	0	0	0	0	0	0	0	0	0	0	0	0	0	0	0	0	0	0	0	1	0	0	0	0	0	0	0	0	0	0	0	0	0
71	161	1	1	1	1	1	1	1	1	1	1	1	1	1	1	1	1	1	1	1	1	1	1	1	1	1	1	1	1	1	1	1	1	1	1	15	11	7	9	1	5	2	12	11	0	5	5	6	13
71	162	1	0	1	0	1	0	1	0	1	1	0	1	1	0	1	0	1	1	0	0	1	0	0	0	0	1	0	0	0	0	0	0	0	0	7	11	5	8	1	5	1	11	7	0	3	1	4	8
71	163	0	1	0	0	0	0	0	0	0	0	0	1	0	0	0	0	0	0	0	1	1	1	0	1	1	1	1	1	1	1	1	1	0	1	10	7	5	2	0	2	0	9	9	0	2	2	3	10
71	164	0	1	0	0	0	0	0	0	1	0	1	0	0	0	0	0	0	0	1	1	1	1	1	1	1	1	1	0	1	1	0	1	1	1	9	10	7	8	0	3	4	8	7	0	2	3	5	8
71	165	0	1	0	0	0	0	0	1	1	1	0	0	0	0	1	0	1	0	1	1	0	1	0	1	0	0	1	1	1	1	1	1	0	1	10	10	7	8	0	5	2	6	6	0	4	3	8	7
71	166	0	1	0	0	1	0	0	1	0	0	0	0	0	0	0	0	1	0	0	1	0	1	1	0	1	1	1	1	0	0	1	0	1	1	14	13	8	6	2	3	1	10	8	0	4	3	6	10
71	167	1	1	1	1	1	1	1	1	1	1	1	1	1	1	1	1	1	1	1	1	1	1	1	1	1	1	1	1	1	1	1	1	1	1	11	9	9	10	1	5	1	10	12	0	6	3	8	12
71	168	1	1	1	1	1	1	1	1	1	1	1	1	1	1	1	1	1	1	1	1	1	1	1	1	1	1	1	1	1	1	1	1	1	1	10	8	5	9	3	3	0	9	5	0	5	5	4	8
71	169	0	0	0	0	0	0	0	0	0	0	0	0	0	0	0	0	0	0	0	0	0	0	0	0	0	0	0	0	0	0	0	0	0	0	0	0	0	0	0	0	0	0	0	0	0	0	0	0
71	170	1	1	1	1	1	1	1	1	1	1	1	1	1	1	1	1	1	1	1	1	1	1	1	1	1	1	1	1	1	1	1	1	1	1	14	11	10	11	3	4	2	11	7	0	6	9	11	10
71	171	0	0	0	0	0	0	0	0	0	0	0	0	0	0	0	0	0	0	0	0	0	0	0	0	0	0	0	0	0	0	0	0	0	0	0	0	0	0	0	0	0	0	0	0	0	0	0	0
71	172	1	0	1	1	1	1	1	1	1	1	1	0	1	1	1	1	1	1	0	1	1	0	1	0	0	0	0	0	0	0	1	1	0	0	16	13	8	10	1	1	1	10	8	0	4	5	9	15
71	173	0	0	0	0	0	0	0	0	0	0	0	0	0	0	0	0	0	0	0	0	0	0	0	0	0	0	0	0	0	0	0	0	0	0	0	0	0	0	0	0	0	0	0	0	0	0	0	0
71	174	1	0	0	1	1	1	0	0	1	1	0	1	1	1	1	1	1	1	1	0	0	1	0	0	0	0	0	0	1	1	0	0	0	0	11	13	7	9	0	5	3	9	11	0	5	6	7	11
71	175	1	1	1	1	1	1	1	1	1	1	1	1	1	1	1	1	1	1	1	1	1	1	1	1	1	1	1	1	1	1	1	1	1	1	12	12	9	11	1	3	0	10	6	0	3	4	7	12
71	176	1	0	1	0	1	0	1	0	1	1	1	1	0	0	1	0	1	1	0	0	0	0	0	0	0	0	1	0	0	0	0	0	0	0	8	12	9	7	1	2	2	6	6	0	3	2	7	8
71	177	0	0	0	0	0	0	0	0	0	0	0	0	0	0	0	0	0	0	0	0	0	0	0	0	0	0	0	0	0	0	0	0	0	0	0	0	0	0	0	0	0	0	0	0	0	0	0	0
71	178	1	0	0	1	0	1	1	0	1	0	0	0	1	0	1	1	0	0	0	0	0	0	0	0	1	0	0	0	0	1	1	0	0	1	12	15	11	5	1	5	1	11	10	0	3	6	3	8
71	179	1	1	1	1	1	1	1	1	1	1	1	1	1	1	1	1	1	1	1	1	1	1	1	1	1	1	1	1	1	1	1	1	1	1	13	12	8	11	2	2	2	11	9	0	3	5	9	11
71	180	1	0	1	1	1	1	0	1	0	0	1	0	1	1	0	0	1	1	0	0	0	0	0	0	0	0	0	0	0	1	0	0	0	0	10	11	5	7	1	3	0	9	7	0	2	5	7	10
71	181	0	0	0	0	0	0	0	0	0	0	0	0	0	0	0	0	0	0	0	0	0	0	0	0	0	0	0	0	0	0	0	0	0	0	0	0	0	0	0	0	0	0	0	0	0	0	0	0
71	182	1	0	1	1	1	1	1	1	0	0	1	1	0	1	1	1	1	0	0	0	1	0	0	1	0	0	0	0	1	1	0	0	0	0	14	11	11	10	1	4	2	10	9	0	7	4	10	8
71	183	0	1	0	1	0	0	1	0	0	0	0	0	0	0	0	0	0	0	0	1	1	1	1	1	0	1	1	1	1	1	0	1	0	0	8	14	6	5	0	2	2	4	8	0	0	1	1	10
71	184	1	1	1	1	1	1	1	1	1	1	1	1	1	1	1	1	1	1	1	1	1	1	1	1	1	1	1	1	1	1	1	1	1	1	13	11	6	8	1	4	2	10	10	0	3	2	9	9
71	185	0	1	1	0	0	1	1	0	0	0	1	0	0	0	0	0	0	1	1	1	1	1	1	0	0	1	1	0	0	1	0	1	0	1	8	10	6	5	1	4	1	11	8	0	2	3	7	7
71	186	0	0	0	0	0	0	0	0	0	0	0	0	0	0	0	0	0	0	0	0	0	0	0	0	0	0	0	0	0	0	0	0	0	0	0	0	0	0	0	0	0	0	0	0	0	0	0	0
71	187	0	0	0	0	0	0	0	0	0	0	0	0	0	0	0	0	0	0	0	0	0	0	0	0	0	0	0	0	0	0	0	0	0	0	0	0	0	0	0	0	0	0	0	0	0	0	0	0
71	188	0	0	0	0	0	0	0	0	0	0	0	0	0	0	0	0	0	0	0	0	0	0	0	0	0	0	0	0	0	0	0	0	0	0	1	0	0	0	0	0	0	0	0	0	0	0	0	0
71	189	0	1	0	0	0	0	0	0	0	1	0	1	0	0	0	0	0	0	0	1	1	0	1	0	1	1	0	1	0	0	1	1	1	1	0	1	0	0	0	0	0	0	1	0	0	0	0	0
71	190	1	1	1	1	1	1	1	1	1	1	1	1	1	1	1	1	1	1	1	1	1	1	1	1	1	1	1	1	1	1	1	1	1	1	15	10	9	5	2	4	2	9	10	0	4	7	9	10
71	191	1	0	0	0	1	1	1	0	1	1	0	1	1	1	1	1	1	1	1	0	0	0	1	0	1	1	0	0	0	0	0	0	0	0	7	8	7	3	1	1	0	8	6	0	6	3	4	6
71	192	0	1	0	0	0	0	0	0	0	1	1	0	0	1	0	0	0	0	0	1	0	0	1	0	1	1	1	1	1	1	1	1	1	1	13	9	6	5	0	2	1	8	4	0	2	2	4	11
71	193	0	1	1	1	1	1	1	0	0	1	1	1	0	0	0	1	0	0	1	1	1	1	1	0	0	1	1	1	1	1	0	1	1	1	14	14	7	10	3	3	0	9	11	0	5	6	7	13
71	194	0	0	0	0	0	0	0	0	0	0	0	0	0	0	0	0	0	0	0	0	0	0	0	0	0	0	0	0	0	0	0	0	0	0	0	0	0	0	0	0	0	0	0	0	0	0	0	0
71	195	1	0	1	0	1	1	1	0	1	1	1	1	1	1	1	0	0	1	0	1	0	0	0	0	0	0	0	0	0	1	1	0	1	0	8	6	8	7	0	1	1	5	4	0	3	2	7	10
71	196	0	0	0	0	0	0	0	0	0	0	0	0	0	0	0	0	0	0	0	0	0	0	0	0	0	0	0	0	0	0	0	0	0	0	0	0	0	0	0	0	0	0	0	0	0	0	0	0
71	197	1	0	0	1	1	1	1	0	1	1	1	1	0	1	1	1	1	0	0	0	1	0	0	1	1	0	0	0	0	0	0	0	0	0	12	15	9	8	0	5	3	13	10	0	7	4	8	8
71	198	0	1	1	1	0	0	1	0	0	1	0	0	0	1	0	0	0	0	1	1	1	1	0	1	1	1	1	1	1	1	1	1	1	0	7	8	7	4	0	1	0	5	5	0	1	0	6	6
71	199	1	0	0	0	0	0	1	1	0	1	1	0	1	1	1	1	1	0	0	0	0	0	0	1	0	1	0	1	1	0	1	0	1	1	11	12	7	7	1	3	1	9	5	0	1	5	3	10
71	200	0	1	0	0	1	0	0	0	0	0	0	0	1	0	0	0	0	0	1	1	1	0	1	1	1	1	1	1	1	1	0	1	1	1	10	12	7	5	0	4	1	8	7	0	2	2	6	9
71	201	0	1	0	0	0	0	0	1	1	1	0	0	0	0	0	0	1	0	1	1	1	1	1	1	1	1	0	1	1	1	1	1	0	0	8	8	5	8	1	4	1	7	5	0	2	4	6	9
71	202	0	0	0	0	0	0	0	0	0	0	0	0	0	0	0	0	0	0	0	0	0	0	0	0	0	0	0	0	0	0	0	0	0	0	0	0	0	0	0	0	0	0	0	0	0	0	0	0
71	203	1	0	0	1	0	1	0	1	1	0	1	0	1	0	1	1	1	0	1	0	0	0	0	1	0	1	0	0	1	1	0	1	0	1	13	13	7	9	0	5	3	13	9	0	2	4	4	9
71	204	0	0	0	0	0	0	0	0	0	0	0	0	0	0	0	0	0	0	0	0	0	0	0	0	0	0	0	0	0	0	0	0	0	0	0	0	0	0	0	0	0	0	0	0	0	0	0	0
71	205	0	1	0	1	0	1	1	0	0	0	0	1	0	1	1	0	0	1	1	1	1	0	0	0	1	1	1	1	1	0	1	1	1	0	12	12	7	10	1	3	1	12	9	0	2	6	8	10
71	206	1	1	1	1	1	1	1	1	1	1	1	1	1	1	1	1	1	1	1	1	1	1	1	1	1	1	1	1	1	1	1	1	1	1	16	10	9	7	0	3	3	10	11	0	7	7	9	9
71	207	0	0	0	0	0	0	0	0	0	0	0	0	0	0	0	0	0	0	0	0	0	0	0	0	0	0	0	0	0	0	0	0	0	0	0	0	0	0	0	0	0	0	0	0	0	0	0	0
[truncated: 561 more rows]
[truncated: 51 more columns]
