# Supplementary material for: Cultured Cortical Neurons Can Perform Blind Source Separation According to the Free-Energy Principle
Source: PLoS Comput Biol. 2015 Dec 21;11(12):e1004643. doi: 10.1371/journal.pcbi.1004643 (PMC4686348; doi:10.1371/journal.pcbi.1004643)
Supplement: S1 Dataset — Data are composed of conditional expectation transients for each condition (x_u_trn.csv, …, x_u_alt4.csv), Kullback-Leibler divergence transients for each condition (kld_trn.csv, …, kld_alt4.csv), and trains of evoked spike number at trial 1, 11, …, 91 in each culture in the TRN group (x(t)_trn_1.csv, …, x(t)_trn_23.csv). In file names, alt1, alt2, alt3, and alt4 indicate data under the alternative conditions where (a, ρ) = (1/2, 1/2), (3/4, 1/4), (3/4, 3/4), and (1, 1/2), respectively. (ZIP) [file pcbi.1004643.s004.zip › SupplementaryDataset1/x(t)_trn_7.csv]

trial	t	u1	u2	s1	s2	s3	s4	s5	s6	s7	s8	s9	s10	s11	s12	s13	s14	s15	s16	s17	s18	s19	s20	s21	s22	s23	s24	s25	s26	s27	s28	s29	s30	s31	s32	x1	x2	x3	x4	x5	x6	x7	x8	x9	x10	x11	x12	x13	x14
1	1	1	1	1	1	1	1	1	1	1	1	1	1	1	1	1	1	1	1	1	1	1	1	1	1	1	1	1	1	1	1	1	1	1	1	5	4	0	9	11	1	3	3	8	7	3	8	1	0
1	2	0	0	0	0	0	0	0	0	0	0	0	0	0	0	0	0	0	0	0	0	0	0	0	0	0	0	0	0	0	0	0	0	0	0	2	0	0	0	0	0	0	0	0	0	0	0	0	0
1	3	1	1	1	1	1	1	1	1	1	1	1	1	1	1	1	1	1	1	1	1	1	1	1	1	1	1	1	1	1	1	1	1	1	1	8	5	1	0	9	4	5	3	10	7	5	8	1	0
1	4	1	1	1	1	1	1	1	1	1	1	1	1	1	1	1	1	1	1	1	1	1	1	1	1	1	1	1	1	1	1	1	1	1	1	6	6	1	5	5	2	2	1	7	1	5	9	0	0
1	5	1	0	1	1	1	1	0	1	1	1	1	1	1	1	0	1	1	1	0	1	0	1	0	1	0	1	0	0	1	0	0	0	0	0	8	5	0	4	8	1	4	0	9	6	0	11	5	0
1	6	0	1	0	0	1	0	0	0	0	0	0	0	0	0	0	0	1	0	1	1	1	1	0	0	0	1	1	0	0	1	1	1	1	0	6	4	0	3	10	1	2	2	7	1	4	8	3	0
1	7	1	0	0	1	0	0	1	1	0	1	1	0	1	1	1	1	1	1	0	1	0	0	0	0	0	0	0	0	0	0	0	0	0	1	6	5	0	5	11	0	2	0	10	6	0	7	2	0
1	8	1	0	0	1	0	1	0	1	0	1	1	1	0	0	1	1	1	0	0	0	0	1	0	0	0	0	0	1	0	1	0	1	0	1	6	0	0	3	11	2	3	0	9	3	0	6	3	0
1	9	0	1	0	0	0	0	1	0	1	0	0	0	0	0	0	0	0	1	1	1	1	1	1	0	1	1	1	1	1	1	1	0	1	0	7	6	0	2	8	0	6	4	8	2	1	8	4	0
1	10	1	0	1	1	1	1	1	1	1	0	1	1	1	1	1	1	1	0	0	0	0	0	1	0	1	0	0	0	1	1	0	0	0	1	4	0	0	5	9	0	0	0	9	6	0	7	0	0
1	11	1	1	1	1	1	1	1	1	1	1	1	1	1	1	1	1	1	1	1	1	1	1	1	1	1	1	1	1	1	1	1	1	1	1	3	2	0	1	11	1	7	4	7	5	7	11	3	0
1	12	1	1	1	1	1	1	1	1	1	1	1	1	1	1	1	1	1	1	1	1	1	1	1	1	1	1	1	1	1	1	1	1	1	1	7	3	0	5	12	1	3	1	6	5	10	8	1	1
1	13	1	0	0	1	1	0	1	1	1	1	0	1	1	1	1	1	1	1	1	0	1	0	1	0	0	1	1	1	1	0	0	0	0	0	9	7	0	5	8	0	2	0	6	4	7	6	1	0
1	14	0	1	0	0	0	1	0	0	0	1	1	1	0	0	0	0	0	0	0	1	1	0	0	1	1	1	1	1	1	1	1	1	1	1	4	3	0	5	11	0	5	0	10	1	11	10	1	0
1	15	1	1	1	1	1	1	1	1	1	1	1	1	1	1	1	1	1	1	1	1	1	1	1	1	1	1	1	1	1	1	1	1	1	1	7	3	0	1	9	2	4	4	12	6	10	11	1	0
1	16	1	1	1	1	1	1	1	1	1	1	1	1	1	1	1	1	1	1	1	1	1	1	1	1	1	1	1	1	1	1	1	1	1	1	8	2	0	9	16	0	4	3	12	4	10	12	1	0
1	17	0	0	0	0	0	0	0	0	0	0	0	0	0	0	0	0	0	0	0	0	0	0	0	0	0	0	0	0	0	0	0	0	0	0	1	0	0	0	0	0	0	0	0	0	0	1	0	0
1	18	0	0	0	0	0	0	0	0	0	0	0	0	0	0	0	0	0	0	0	0	0	0	0	0	0	0	0	0	0	0	0	0	0	0	0	0	0	0	0	0	0	0	0	0	0	0	0	0
1	19	1	1	1	1	1	1	1	1	1	1	1	1	1	1	1	1	1	1	1	1	1	1	1	1	1	1	1	1	1	1	1	1	1	1	6	2	1	4	11	1	9	3	10	2	5	5	2	0
1	20	1	1	1	1	1	1	1	1	1	1	1	1	1	1	1	1	1	1	1	1	1	1	1	1	1	1	1	1	1	1	1	1	1	1	5	2	0	2	6	0	5	3	10	2	6	12	2	0
1	21	0	1	0	1	0	0	1	0	0	0	1	0	0	1	0	0	0	0	1	1	1	1	0	1	0	1	1	1	1	1	1	1	0	1	5	2	0	1	5	1	2	2	8	1	7	6	1	0
1	22	0	1	0	0	0	0	1	1	0	0	1	0	0	1	1	0	0	0	1	1	0	1	0	1	1	1	1	1	1	1	0	1	0	1	6	2	0	10	11	1	2	4	8	4	8	9	3	0
1	23	0	0	0	0	0	0	0	0	0	0	0	0	0	0	0	0	0	0	0	0	0	0	0	0	0	0	0	0	0	0	0	0	0	0	1	0	0	0	0	0	0	0	0	0	0	0	0	0
1	24	1	0	1	1	0	1	0	0	1	0	1	1	0	1	0	1	1	1	0	0	0	1	0	0	0	0	0	0	0	0	0	0	1	1	2	0	0	0	7	0	3	0	11	4	0	8	2	0
1	25	1	1	1	1	1	1	1	1	1	1	1	1	1	1	1	1	1	1	1	1	1	1	1	1	1	1	1	1	1	1	1	1	1	1	6	2	0	9	12	0	8	5	9	4	7	9	1	0
1	26	0	0	0	0	0	0	0	0	0	0	0	0	0	0	0	0	0	0	0	0	0	0	0	0	0	0	0	0	0	0	0	0	0	0	0	0	0	0	0	0	0	0	0	0	0	1	0	0
1	27	0	0	0	0	0	0	0	0	0	0	0	0	0	0	0	0	0	0	0	0	0	0	0	0	0	0	0	0	0	0	0	0	0	0	0	0	0	0	1	0	0	0	0	0	0	0	0	0
1	28	0	0	0	0	0	0	0	0	0	0	0	0	0	0	0	0	0	0	0	0	0	0	0	0	0	0	0	0	0	0	0	0	0	0	0	0	0	0	1	0	0	0	0	0	0	0	0	0
1	29	0	1	1	1	1	1	0	1	0	0	0	0	0	1	0	1	0	0	1	1	1	0	1	1	1	1	1	1	1	1	1	0	1	1	6	2	0	8	8	4	8	0	10	5	3	6	0	0
1	30	1	0	1	1	1	1	1	1	1	1	1	1	1	1	1	0	1	1	0	0	0	0	0	1	0	1	0	0	1	0	0	0	1	0	7	4	0	7	5	1	2	0	6	2	0	6	1	0
1	31	0	1	0	0	0	0	0	0	0	0	0	0	0	1	0	0	0	1	1	1	1	1	1	1	1	0	1	1	1	0	1	1	0	1	5	6	0	6	7	1	2	0	10	4	4	9	4	0
1	32	1	1	1	1	1	1	1	1	1	1	1	1	1	1	1	1	1	1	1	1	1	1	1	1	1	1	1	1	1	1	1	1	1	1	9	3	0	8	8	0	10	4	9	7	2	12	3	0
1	33	1	1	1	1	1	1	1	1	1	1	1	1	1	1	1	1	1	1	1	1	1	1	1	1	1	1	1	1	1	1	1	1	1	1	10	5	1	10	7	1	8	4	13	2	3	8	4	1
1	34	1	0	1	1	1	1	1	1	1	1	1	1	0	1	1	1	1	1	0	0	0	0	0	1	1	0	1	0	0	0	0	0	0	0	6	1	0	6	10	1	4	0	7	3	3	6	4	0
1	35	1	0	1	0	1	1	1	1	1	1	1	0	0	1	1	0	0	1	0	0	0	0	0	0	0	0	0	0	0	0	0	1	0	0	5	0	0	8	12	1	4	0	6	3	0	4	0	0
1	36	1	1	1	1	1	1	1	1	1	1	1	1	1	1	1	1	1	1	1	1	1	1	1	1	1	1	1	1	1	1	1	1	1	1	10	4	0	9	8	1	8	3	6	7	3	9	0	0
1	37	1	0	1	1	1	0	1	1	1	1	1	0	1	1	1	0	1	0	1	0	0	0	1	0	0	1	0	0	0	0	0	0	0	1	9	4	0	6	9	1	1	0	9	4	0	6	0	0
1	38	0	0	0	0	0	0	0	0	0	0	0	0	0	0	0	0	0	0	0	0	0	0	0	0	0	0	0	0	0	0	0	0	0	0	0	0	0	0	0	1	0	0	0	0	0	1	0	0
1	39	0	0	0	0	0	0	0	0	0	0	0	0	0	0	0	0	0	0	0	0	0	0	0	0	0	0	0	0	0	0	0	0	0	0	0	0	0	0	1	0	0	0	0	0	0	0	0	0
1	40	0	0	0	0	0	0	0	0	0	0	0	0	0	0	0	0	0	0	0	0	0	0	0	0	0	0	0	0	0	0	0	0	0	0	0	0	0	0	0	0	0	0	0	0	0	0	0	0
1	41	0	1	0	0	1	0	0	0	0	0	0	0	0	0	0	0	0	0	1	1	1	1	1	1	0	1	1	0	1	1	1	1	1	1	10	6	0	8	10	3	5	0	6	4	5	7	1	0
1	42	1	0	1	1	1	1	1	1	0	1	1	1	1	1	1	1	1	1	0	1	0	0	0	0	0	0	1	0	1	0	0	0	0	0	7	5	0	4	10	0	2	0	7	3	1	10	1	0
1	43	1	1	1	1	1	1	1	1	1	1	1	1	1	1	1	1	1	1	1	1	1	1	1	1	1	1	1	1	1	1	1	1	1	1	6	8	0	10	7	1	7	1	9	3	1	7	3	0
1	44	0	1	0	0	0	0	1	0	0	0	0	0	0	0	0	0	1	0	1	0	1	0	1	0	1	1	1	1	1	1	1	1	1	1	3	3	0	12	12	0	3	0	8	6	5	10	2	0
1	45	1	0	1	0	1	1	1	0	1	1	1	1	0	0	1	0	1	1	0	0	1	0	1	0	1	0	0	0	0	0	0	0	0	0	4	0	0	6	6	1	9	0	9	3	0	7	1	0
1	46	1	1	1	1	1	1	1	1	1	1	1	1	1	1	1	1	1	1	1	1	1	1	1	1	1	1	1	1	1	1	1	1	1	1	6	12	1	5	11	2	9	0	8	6	4	9	3	0
1	47	1	1	1	1	1	1	1	1	1	1	1	1	1	1	1	1	1	1	1	1	1	1	1	1	1	1	1	1	1	1	1	1	1	1	9	10	0	12	11	0	7	0	12	4	6	10	3	0
1	48	0	0	0	0	0	0	0	0	0	0	0	0	0	0	0	0	0	0	0	0	0	0	0	0	0	0	0	0	0	0	0	0	0	0	1	0	0	0	0	0	0	0	0	0	0	0	0	0
1	49	0	1	0	0	0	0	0	0	0	0	1	0	0	0	0	0	0	0	0	1	1	0	1	1	1	1	1	1	1	1	1	1	1	1	8	9	0	3	10	2	3	0	9	3	4	8	0	0
1	50	1	1	1	1	1	1	1	1	1	1	1	1	1	1	1	1	1	1	1	1	1	1	1	1	1	1	1	1	1	1	1	1	1	1	9	4	0	7	9	0	8	0	7	5	5	12	2	0
1	51	0	1	0	0	1	0	1	0	1	0	0	0	0	0	1	0	0	0	1	1	1	1	1	0	1	1	1	0	0	1	1	0	1	1	4	3	0	8	9	0	5	0	7	4	8	8	0	0
1	52	1	0	1	1	1	1	1	1	1	0	0	0	1	0	1	0	0	1	0	0	1	1	0	0	0	0	0	1	0	0	1	0	0	0	4	0	0	5	9	1	5	0	9	1	0	9	0	0
1	53	1	0	1	1	1	1	1	1	1	1	1	1	1	1	1	1	0	0	1	1	1	1	0	0	0	1	0	1	0	1	0	0	0	0	8	3	0	6	11	2	8	0	9	3	0	9	3	0
1	54	0	0	0	0	0	0	0	0	0	0	0	0	0	0	0	0	0	0	0	0	0	0	0	0	0	0	0	0	0	0	0	0	0	0	0	0	0	0	0	0	0	0	0	0	0	1	0	0
1	55	1	0	1	0	0	1	1	1	1	1	1	1	1	1	1	1	1	1	0	0	1	0	0	0	0	0	0	0	0	0	0	0	0	0	8	0	0	8	8	3	7	0	12	1	0	9	1	0
1	56	1	1	1	1	1	1	1	1	1	1	1	1	1	1	1	1	1	1	1	1	1	1	1	1	1	1	1	1	1	1	1	1	1	1	8	3	0	4	10	1	9	0	10	6	9	13	3	0
1	57	0	0	0	0	0	0	0	0	0	0	0	0	0	0	0	0	0	0	0	0	0	0	0	0	0	0	0	0	0	0	0	0	0	0	0	0	0	0	0	0	0	0	0	0	0	0	0	0
1	58	1	1	1	1	1	1	1	1	1	1	1	1	1	1	1	1	1	1	1	1	1	1	1	1	1	1	1	1	1	1	1	1	1	1	8	4	0	10	11	1	10	0	10	5	8	11	1	0
1	59	0	0	0	0	0	0	0	0	0	0	0	0	0	0	0	0	0	0	0	0	0	0	0	0	0	0	0	0	0	0	0	0	0	0	1	0	0	0	0	1	0	0	0	0	0	0	0	0
1	60	1	1	1	1	1	1	1	1	1	1	1	1	1	1	1	1	1	1	1	1	1	1	1	1	1	1	1	1	1	1	1	1	1	1	9	5	0	3	11	2	11	0	8	5	8	10	1	0
1	61	1	0	1	1	0	1	1	1	1	0	1	1	1	0	1	1	1	0	0	1	1	0	0	0	1	0	0	0	0	0	0	0	0	0	8	7	0	6	11	1	6	0	11	1	0	7	0	0
1	62	1	0	0	0	0	1	1	1	1	1	1	1	0	0	1	1	1	1	0	0	0	0	1	0	1	1	0	0	0	0	0	0	1	0	2	5	0	5	11	1	1	0	6	5	0	5	0	0
1	63	0	1	0	0	0	0	0	0	0	0	1	1	0	0	0	1	0	0	1	0	1	1	1	1	1	1	1	1	0	1	1	1	0	1	8	4	0	8	11	0	3	3	7	5	8	9	4	0
1	64	1	0	1	1	1	1	1	1	1	0	1	1	1	0	1	1	1	0	0	0	0	0	0	0	1	0	0	1	0	0	0	0	0	1	5	0	0	6	9	1	6	0	10	5	0	9	1	0
1	65	1	0	1	1	1	1	1	1	0	1	0	1	1	0	0	0	0	1	0	0	0	0	1	0	0	0	0	1	1	0	0	0	0	1	3	1	0	13	11	2	2	0	9	5	0	8	1	0
1	66	0	1	0	0	0	0	1	0	1	0	0	0	0	0	0	0	1	1	0	0	1	1	1	1	0	0	1	0	1	1	0	1	1	1	2	0	0	8	6	0	4	1	6	4	9	7	0	0
1	67	0	1	0	1	0	0	0	0	0	0	1	1	1	0	0	0	1	0	1	1	1	1	1	1	1	1	0	0	1	0	1	0	1	1	11	2	0	6	12	1	2	5	10	5	0	11	3	0
1	68	1	0	1	1	0	1	1	0	1	1	0	1	1	1	1	1	1	0	1	0	1	1	1	0	0	0	0	1	0	0	1	0	0	0	5	0	0	5	9	2	4	2	7	4	0	8	1	0
1	69	0	0	0	0	0	0	0	0	0	0	0	0	0	0	0	0	0	0	0	0	0	0	0	0	0	0	0	0	0	0	0	0	0	0	0	0	0	0	0	0	0	0	0	0	0	0	0	0
1	70	0	1	0	1	0	0	0	0	1	1	0	1	0	0	0	0	0	0	0	1	1	1	1	0	1	1	0	1	1	0	1	0	1	1	5	4	0	6	6	1	4	1	7	3	0	11	2	0
1	71	1	0	1	1	0	1	1	0	1	0	1	0	0	0	1	1	1	1	0	1	0	0	0	0	0	0	0	0	0	0	0	0	0	0	2	7	0	7	10	3	1	0	9	1	0	5	1	0
1	72	0	1	1	0	1	1	0	1	0	0	1	0	1	0	0	0	0	0	1	1	1	1	1	0	1	1	1	1	0	1	0	1	1	0	9	4	0	6	11	1	8	0	6	4	3	10	3	0
1	73	0	0	0	0	0	0	0	0	0	0	0	0	0	0	0	0	0	0	0	0	0	0	0	0	0	0	0	0	0	0	0	0	0	0	0	0	0	0	0	0	0	0	0	0	0	0	0	0
1	74	0	1	0	0	0	1	0	0	1	0	0	1	0	0	0	0	0	0	1	1	0	1	1	1	1	1	1	1	1	1	1	1	1	0	5	5	0	7	8	4	4	0	14	4	6	10	4	0
1	75	1	1	1	1	1	1	1	1	1	1	1	1	1	1	1	1	1	1	1	1	1	1	1	1	1	1	1	1	1	1	1	1	1	1	11	7	0	1	10	2	12	2	11	1	6	10	3	0
1	76	0	0	0	0	0	0	0	0	0	0	0	0	0	0	0	0	0	0	0	0	0	0	0	0	0	0	0	0	0	0	0	0	0	0	0	0	0	0	0	0	0	0	0	0	0	0	0	0
1	77	0	1	0	0	0	0	1	1	0	0	0	0	0	0	0	0	1	0	1	1	1	1	1	1	1	1	0	1	1	1	1	0	0	0	6	4	1	10	10	1	4	1	8	6	0	8	1	0
1	78	0	0	0	0	0	0	0	0	0	0	0	0	0	0	0	0	0	0	0	0	0	0	0	0	0	0	0	0	0	0	0	0	0	0	0	0	0	1	0	1	0	0	0	0	0	0	0	0
1	79	1	1	1	1	1	1	1	1	1	1	1	1	1	1	1	1	1	1	1	1	1	1	1	1	1	1	1	1	1	1	1	1	1	1	4	5	0	4	8	0	10	1	8	5	8	9	3	0
1	80	1	1	1	1	1	1	1	1	1	1	1	1	1	1	1	1	1	1	1	1	1	1	1	1	1	1	1	1	1	1	1	1	1	1	7	5	0	7	8	1	10	1	9	5	6	15	0	0
1	81	0	0	0	0	0	0	0	0	0	0	0	0	0	0	0	0	0	0	0	0	0	0	0	0	0	0	0	0	0	0	0	0	0	0	0	0	0	0	0	0	0	0	0	0	0	0	0	0
1	82	1	1	1	1	1	1	1	1	1	1	1	1	1	1	1	1	1	1	1	1	1	1	1	1	1	1	1	1	1	1	1	1	1	1	11	4	0	6	9	1	7	1	11	7	5	12	2	0
1	83	0	0	0	0	0	0	0	0	0	0	0	0	0	0	0	0	0	0	0	0	0	0	0	0	0	0	0	0	0	0	0	0	0	0	0	0	0	0	0	0	0	0	0	0	0	0	0	0
1	84	1	0	1	1	1	0	1	0	1	0	1	0	1	0	1	1	1	1	0	0	0	0	1	1	0	0	0	0	0	0	0	1	1	0	8	0	0	12	11	2	2	0	10	3	0	8	0	0
1	85	1	0	1	1	1	1	0	1	1	1	1	0	1	1	1	1	1	1	0	0	0	0	0	0	0	0	0	0	1	1	0	1	0	0	3	1	0	7	10	2	4	0	11	3	0	5	0	0
1	86	1	0	1	1	1	1	0	0	0	0	0	1	1	1	1	0	1	1	0	0	1	0	0	0	0	1	1	1	1	0	1	0	0	0	6	7	0	7	11	1	5	0	7	1	8	11	0	0
1	87	0	0	0	0	0	0	0	0	0	0	0	0	0	0	0	0	0	0	0	0	0	0	0	0	0	0	0	0	0	0	0	0	0	0	0	0	0	0	0	0	0	0	0	0	0	0	0	0
1	88	1	0	1	1	0	1	0	1	1	0	1	1	1	1	0	1	1	1	1	0	0	0	0	0	0	1	0	1	0	0	1	0	0	0	5	6	0	10	10	1	4	0	9	5	0	8	0	0
1	89	0	0	0	0	0	0	0	0	0	0	0	0	0	0	0	0	0	0	0	0	0	0	0	0	0	0	0	0	0	0	0	0	0	0	0	0	0	0	0	0	0	0	0	0	0	0	0	0
1	90	0	1	1	0	0	1	0	0	0	0	0	1	0	0	0	1	0	0	0	1	0	1	1	1	1	0	1	1	1	1	0	1	0	0	5	6	0	7	9	1	4	2	8	4	8	11	2	0
1	91	0	0	0	0	0	0	0	0	0	0	0	0	0	0	0	0	0	0	0	0	0	0	0	0	0	0	0	0	0	0	0	0	0	0	0	0	0	0	0	0	0	0	0	0	0	0	0	0
1	92	1	1	1	1	1	1	1	1	1	1	1	1	1	1	1	1	1	1	1	1	1	1	1	1	1	1	1	1	1	1	1	1	1	1	8	4	0	5	10	1	7	1	11	2	8	7	3	0
1	93	0	0	0	0	0	0	0	0	0	0	0	0	0	0	0	0	0	0	0	0	0	0	0	0	0	0	0	0	0	0	0	0	0	0	0	0	0	0	0	0	0	0	0	0	0	0	0	0
1	94	1	0	0	0	1	1	1	1	1	0	0	1	1	1	1	1	1	1	0	0	0	0	0	0	0	0	0	1	0	1	0	0	0	0	6	0	0	9	12	1	2	0	6	4	0	9	2	0
1	95	0	1	0	0	0	0	0	1	0	0	0	0	1	0	0	0	0	0	1	1	1	1	1	1	1	1	1	1	1	1	1	0	1	1	5	4	0	6	11	2	3	2	9	3	4	11	0	0
1	96	1	0	1	1	1	0	1	0	1	1	1	1	1	1	1	1	1	1	0	1	0	0	1	0	0	1	0	0	0	0	0	0	0	0	9	4	0	6	8	1	1	0	7	2	0	7	0	0
1	97	1	0	0	1	1	1	1	1	0	1	1	1	1	0	1	1	1	1	0	1	0	0	1	0	0	0	0	0	0	1	0	0	0	0	5	6	0	3	6	2	4	0	11	3	0	6	0	0
1	98	1	0	1	1	0	1	1	0	1	1	1	1	1	0	0	0	1	1	1	0	0	1	1	0	0	0	0	0	0	0	0	0	1	0	4	0	0	7	6	1	3	2	8	2	0	6	1	0
1	99	1	1	1	1	1	1	1	1	1	1	1	1	1	1	1	1	1	1	1	1	1	1	1	1	1	1	1	1	1	1	1	1	1	1	6	4	0	2	8	0	6	0	11	3	8	8	0	0
1	100	0	0	0	0	0	0	0	0	0	0	0	0	0	0	0	0	0	0	0	0	0	0	0	0	0	0	0	0	0	0	0	0	0	0	0	0	0	0	0	0	0	0	0	0	0	1	0	0
1	101	1	0	1	0	1	1	1	1	1	1	1	1	1	1	1	1	1	1	0	0	0	1	0	1	1	0	0	0	1	0	0	0	0	0	5	1	0	4	10	1	3	1	11	5	0	5	3	0
1	102	0	1	0	0	0	0	0	0	0	1	0	1	0	1	1	0	0	0	0	1	1	1	1	1	1	0	1	1	0	0	1	1	0	1	5	5	0	1	8	3	2	2	9	5	4	8	2	0
1	103	0	0	0	0	0	0	0	0	0	0	0	0	0	0	0	0	0	0	0	0	0	0	0	0	0	0	0	0	0	0	0	0	0	0	0	0	0	0	0	0	0	0	0	0	0	0	0	0
1	104	0	0	0	0	0	0	0	0	0	0	0	0	0	0	0	0	0	0	0	0	0	0	0	0	0	0	0	0	0	0	0	0	0	0	0	0	0	0	0	0	0	0	0	0	0	0	0	0
1	105	0	0	0	0	0	0	0	0	0	0	0	0	0	0	0	0	0	0	0	0	0	0	0	0	0	0	0	0	0	0	0	0	0	0	0	0	0	0	0	0	0	0	0	0	0	0	0	0
1	106	0	0	0	0	0	0	0	0	0	0	0	0	0	0	0	0	0	0	0	0	0	0	0	0	0	0	0	0	0	0	0	0	0	0	0	0	0	0	0	0	0	0	0	0	0	0	0	0
1	107	1	0	1	0	1	1	1	1	1	1	1	1	1	1	1	1	1	0	0	0	1	0	0	0	1	0	1	0	1	1	1	1	0	0	5	0	0	5	9	1	6	0	6	4	7	9	1	0
1	108	1	0	1	1	1	1	1	1	1	0	1	1	0	1	1	1	1	1	0	0	0	0	1	1	0	0	0	0	0	0	1	1	0	1	3	0	0	8	7	2	3	0	10	3	0	5	1	0
1	109	0	1	0	1	0	1	0	0	0	0	0	0	0	1	1	0	0	0	1	1	1	0	0	0	1	1	0	1	1	0	1	1	0	0	7	5	0	2	10	1	4	0	11	4	0	7	0	0
1	110	0	0	0	0	0	0	0	0	0	0	0	0	0	0	0	0	0	0	0	0	0	0	0	0	0	0	0	0	0	0	0	0	0	0	0	0	0	0	0	1	0	0	0	0	0	1	0	0
1	111	1	1	1	1	1	1	1	1	1	1	1	1	1	1	1	1	1	1	1	1	1	1	1	1	1	1	1	1	1	1	1	1	1	1	8	7	0	6	13	1	8	1	7	4	8	10	2	0
1	112	1	1	1	1	1	1	1	1	1	1	1	1	1	1	1	1	1	1	1	1	1	1	1	1	1	1	1	1	1	1	1	1	1	1	5	6	0	8	7	1	4	0	9	5	7	10	3	0
1	113	0	0	0	0	0	0	0	0	0	0	0	0	0	0	0	0	0	0	0	0	0	0	0	0	0	0	0	0	0	0	0	0	0	0	0	0	0	0	0	0	0	0	0	0	0	0	0	0
1	114	1	1	1	1	1	1	1	1	1	1	1	1	1	1	1	1	1	1	1	1	1	1	1	1	1	1	1	1	1	1	1	1	1	1	8	3	0	7	11	2	10	2	9	4	8	10	2	0
1	115	0	1	1	0	0	1	0	0	1	1	0	0	0	0	0	0	0	1	1	0	1	1	1	1	1	1	1	1	1	0	1	1	1	1	4	5	0	7	7	2	4	2	8	2	8	8	5	0
1	116	0	1	0	0	0	0	0	0	0	1	0	0	0	1	1	0	0	1	1	1	0	0	0	1	1	1	1	1	1	1	1	1	1	1	7	8	0	5	7	3	1	0	8	6	7	8	1	0
1	117	0	1	0	0	0	1	0	0	1	0	0	1	0	1	0	1	0	1	1	1	1	1	1	1	1	0	1	1	1	0	0	1	1	1	4	7	0	6	5	2	3	2	10	4	8	8	2	0
1	118	0	0	0	0	0	0	0	0	0	0	0	0	0	0	0	0	0	0	0	0	0	0	0	0	0	0	0	0	0	0	0	0	0	0	0	0	0	0	0	0	0	0	0	0	0	1	0	0
1	119	1	1	1	1	1	1	1	1	1	1	1	1	1	1	1	1	1	1	1	1	1	1	1	1	1	1	1	1	1	1	1	1	1	1	7	4	1	7	11	3	13	2	9	6	5	9	2	0
1	120	1	0	1	0	1	1	0	1	1	1	1	1	1	1	1	1	1	1	1	0	1	1	1	1	0	0	0	0	0	0	0	0	0	0	4	0	0	10	7	0	9	1	9	4	0	6	1	0
1	121	0	1	0	0	1	0	0	0	0	0	1	0	1	0	0	0	0	0	0	1	1	1	1	1	1	1	0	1	1	1	0	1	0	1	6	7	1	2	8	0	1	0	10	1	0	10	2	0
1	122	1	1	1	1	1	1	1	1	1	1	1	1	1	1	1	1	1	1	1	1	1	1	1	1	1	1	1	1	1	1	1	1	1	1	7	6	0	5	12	1	5	1	10	3	6	9	3	0
1	123	1	1	1	1	1	1	1	1	1	1	1	1	1	1	1	1	1	1	1	1	1	1	1	1	1	1	1	1	1	1	1	1	1	1	8	4	0	6	12	5	8	2	9	7	7	8	3	0
1	124	1	0	1	0	1	0	1	1	1	1	1	1	0	1	0	0	1	0	1	0	0	0	1	1	1	0	1	0	1	0	0	0	0	0	4	0	0	8	8	0	1	0	8	3	9	6	4	0
1	125	1	0	1	0	0	0	1	1	1	1	0	1	1	0	1	1	0	1	1	0	0	0	0	0	1	0	0	1	0	0	1	0	0	0	7	0	0	10	7	1	0	0	10	3	0	5	1	0
1	126	0	0	0	0	0	0	0	0	0	0	0	0	0	0	0	0	0	0	0	0	0	0	0	0	0	0	0	0	0	0	0	0	0	0	0	0	0	0	0	1	0	0	1	0	0	0	0	0
1	127	1	1	1	1	1	1	1	1	1	1	1	1	1	1	1	1	1	1	1	1	1	1	1	1	1	1	1	1	1	1	1	1	1	1	7	6	0	9	9	4	7	1	9	1	8	11	2	0
1	128	1	0	1	0	1	1	0	1	1	0	1	1	1	1	0	1	1	1	1	0	0	0	0	0	0	0	0	1	0	0	0	1	0	0	6	1	0	6	11	1	3	0	6	2	0	7	0	0
1	129	0	0	0	0	0	0	0	0	0	0	0	0	0	0	0	0	0	0	0	0	0	0	0	0	0	0	0	0	0	0	0	0	0	0	0	0	0	0	0	0	0	0	0	0	0	0	0	0
1	130	0	0	0	0	0	0	0	0	0	0	0	0	0	0	0	0	0	0	0	0	0	0	0	0	0	0	0	0	0	0	0	0	0	0	2	0	0	1	1	0	0	0	2	0	0	0	0	0
1	131	0	1	0	0	0	1	0	1	0	0	0	0	0	0	1	0	0	0	1	1	0	1	0	1	1	1	0	1	1	1	1	1	1	0	5	4	1	3	9	2	3	0	8	4	0	9	4	0
1	132	1	0	1	1	1	1	1	1	1	1	1	1	0	1	0	1	0	1	0	0	1	0	0	0	0	0	1	0	0	1	1	1	1	0	7	0	0	8	8	1	7	0	9	6	8	8	1	0
1	133	0	0	0	0	0	0	0	0	0	0	0	0	0	0	0	0	0	0	0	0	0	0	0	0	0	0	0	0	0	0	0	0	0	0	0	0	0	0	0	1	0	0	0	0	0	0	0	0
1	134	1	0	0	0	1	1	0	1	0	0	0	0	0	1	1	1	0	1	0	0	0	1	0	0	0	1	1	1	0	0	0	1	0	0	3	8	0	1	7	0	1	1	9	2	9	6	4	0
1	135	0	0	0	0	0	0	0	0	0	0	0	0	0	0	0	0	0	0	0	0	0	0	0	0	0	0	0	0	0	0	0	0	0	0	0	0	0	0	0	0	0	0	0	0	0	0	0	0
1	136	1	0	1	1	1	1	1	1	1	1	1	0	1	0	1	1	1	1	0	0	0	0	0	1	0	1	0	0	0	0	0	0	0	0	8	8	0	5	9	2	5	0	8	2	0	7	3	0
1	137	0	0	0	0	0	0	0	0	0	0	0	0	0	0	0	0	0	0	0	0	0	0	0	0	0	0	0	0	0	0	0	0	0	0	0	0	0	0	0	0	0	0	0	0	0	1	0	0
1	138	1	0	1	1	0	1	1	1	1	1	1	0	1	0	1	0	0	1	0	0	0	1	1	0	0	1	0	0	1	0	0	1	0	0	9	6	0	6	10	2	3	2	7	6	0	6	1	0
1	139	0	1	0	0	1	1	1	1	0	0	0	0	1	0	0	1	0	0	0	1	1	1	1	1	1	1	0	1	1	1	1	0	1	0	6	4	0	2	8	2	10	1	8	3	0	6	3	0
1	140	0	0	0	0	0	0	0	0	0	0	0	0	0	0	0	0	0	0	0	0	0	0	0	0	0	0	0	0	0	0	0	0	0	0	0	0	0	0	0	0	0	0	0	0	0	0	0	0
1	141	1	0	1	1	1	1	0	0	1	1	1	1	1	1	1	1	1	1	0	0	0	0	0	0	0	0	1	1	0	1	0	1	0	0	4	1	0	8	11	1	5	0	7	4	6	9	0	0
1	142	0	1	1	1	0	1	1	0	0	0	0	0	0	0	0	0	0	1	1	1	1	0	1	1	1	1	1	1	0	0	0	1	1	1	6	4	0	8	9	0	5	0	7	4	6	7	2	0
1	143	0	0	0	0	0	0	0	0	0	0	0	0	0	0	0	0	0	0	0	0	0	0	0	0	0	0	0	0	0	0	0	0	0	0	0	0	0	0	0	0	0	0	0	0	0	0	0	0
1	144	1	0	1	1	1	1	0	1	1	1	1	1	1	1	1	1	1	1	1	1	1	1	1	0	0	0	0	1	0	1	0	0	0	0	9	4	0	5	7	1	8	1	9	5	0	6	2	0
1	145	1	0	1	1	1	1	0	0	1	1	1	1	1	0	1	1	1	1	0	0	0	0	0	0	0	0	0	0	1	1	0	0	0	1	4	0	0	8	8	3	2	0	7	7	0	4	0	0
1	146	0	1	0	0	0	0	1	0	0	0	0	1	1	0	0	0	0	0	1	1	0	1	1	1	1	0	1	1	0	1	1	1	0	1	8	4	0	4	9	0	1	0	9	2	4	6	0	0
1	147	1	0	0	1	1	0	0	1	0	1	1	1	0	0	1	1	1	1	0	0	0	0	0	0	0	1	0	0	1	0	0	1	0	0	4	6	0	6	8	3	3	0	9	3	0	10	0	0
1	148	0	1	0	0	0	0	0	1	0	1	0	0	0	0	0	0	1	0	0	0	0	1	0	1	1	1	1	1	0	1	1	1	1	1	5	6	0	5	7	1	0	1	9	4	6	9	3	0
1	149	0	1	0	0	1	0	0	0	0	0	0	0	1	1	0	0	0	0	1	1	0	1	0	1	1	1	1	1	0	1	1	1	1	1	4	5	0	5	10	1	1	1	8	3	10	8	2	0
1	150	0	0	0	0	0	0	0	0	0	0	0	0	0	0	0	0	0	0	0	0	0	0	0	0	0	0	0	0	0	0	0	0	0	0	1	0	0	0	0	0	0	0	0	0	0	0	0	0
1	151	1	1	1	1	1	1	1	1	1	1	1	1	1	1	1	1	1	1	1	1	1	1	1	1	1	1	1	1	1	1	1	1	1	1	9	3	1	3	10	3	9	2	8	4	6	7	3	0
1	152	0	0	0	0	0	0	0	0	0	0	0	0	0	0	0	0	0	0	0	0	0	0	0	0	0	0	0	0	0	0	0	0	0	0	0	0	0	0	0	0	0	0	0	0	0	0	0	0
1	153	0	0	0	0	0	0	0	0	0	0	0	0	0	0	0	0	0	0	0	0	0	0	0	0	0	0	0	0	0	0	0	0	0	0	0	0	0	0	0	0	0	0	0	0	0	1	0	0
1	154	0	1	0	0	0	0	0	0	0	1	1	0	0	0	1	0	0	0	1	1	0	1	1	1	1	1	1	0	1	0	1	0	1	0	7	3	1	5	9	1	2	2	5	4	7	9	3	0
1	155	0	1	0	0	1	1	0	1	1	0	0	0	0	1	0	0	0	0	0	1	1	1	1	1	0	1	0	1	0	1	1	1	1	1	11	5	0	3	9	1	7	2	8	3	0	11	1	0
1	156	1	1	1	1	1	1	1	1	1	1	1	1	1	1	1	1	1	1	1	1	1	1	1	1	1	1	1	1	1	1	1	1	1	1	12	5	0	9	11	2	8	2	10	5	8	11	3	0
1	157	0	1	0	0	0	1	0	0	0	0	0	0	0	0	1	0	0	0	1	1	0	1	1	1	1	0	1	1	0	0	1	1	1	1	6	6	1	3	4	2	1	1	6	3	9	7	1	0
1	158	1	0	0	1	1	1	1	1	0	1	0	1	1	1	0	0	0	1	0	0	0	0	0	0	0	0	1	0	0	1	0	0	0	0	6	0	0	2	7	2	3	0	4	1	7	5	2	0
1	159	0	1	1	0	0	0	0	0	0	0	1	0	0	1	1	0	0	0	0	0	1	1	1	1	1	1	1	0	1	1	1	1	0	1	6	6	0	7	7	0	5	2	7	4	10	5	2	0
1	160	0	1	0	1	0	0	0	0	0	0	0	1	0	0	0	1	1	0	1	1	0	1	0	1	1	1	1	1	1	1	0	1	0	1	7	3	0	6	8	2	0	1	13	3	7	10	4	0
1	161	1	1	1	1	1	1	1	1	1	1	1	1	1	1	1	1	1	1	1	1	1	1	1	1	1	1	1	1	1	1	1	1	1	1	5	5	0	0	11	1	8	2	10	4	9	10	3	0
1	162	0	0	0	0	0	0	0	0	0	0	0	0	0	0	0	0	0	0	0	0	0	0	0	0	0	0	0	0	0	0	0	0	0	0	0	0	0	0	0	0	0	0	0	0	0	0	0	0
1	163	1	1	1	1	1	1	1	1	1	1	1	1	1	1	1	1	1	1	1	1	1	1	1	1	1	1	1	1	1	1	1	1	1	1	5	7	0	9	10	1	9	2	11	6	7	10	2	0
1	164	0	1	0	0	1	0	0	1	1	0	0	0	0	0	0	0	0	0	1	1	1	1	0	0	1	1	1	1	0	1	0	1	1	1	7	5	0	2	9	1	2	2	8	2	7	11	2	0
1	165	0	0	0	0	0	0	0	0	0	0	0	0	0	0	0	0	0	0	0	0	0	0	0	0	0	0	0	0	0	0	0	0	0	0	0	0	0	0	0	0	0	0	0	0	0	0	0	0
1	166	0	1	1	0	0	0	0	0	0	0	0	0	0	0	0	0	1	0	1	0	1	1	1	1	1	0	1	0	1	1	1	1	0	1	2	0	0	8	7	1	4	0	6	5	1	11	4	0
1	167	0	0	0	0	0	0	0	0	0	0	0	0	0	0	0	0	0	0	0	0	0	0	0	0	0	0	0	0	0	0	0	0	0	0	0	0	0	0	0	0	0	0	0	0	0	0	0	0
1	168	0	1	0	0	0	0	0	0	1	0	0	0	0	0	0	0	0	0	0	1	1	1	1	0	0	1	1	1	1	1	1	1	1	1	8	3	0	2	7	2	2	2	5	4	5	7	2	0
1	169	1	1	1	1	1	1	1	1	1	1	1	1	1	1	1	1	1	1	1	1	1	1	1	1	1	1	1	1	1	1	1	1	1	1	8	3	0	10	7	1	11	1	9	3	11	11	2	0
1	170	0	1	0	1	1	1	1	0	0	0	0	0	0	0	0	0	0	0	0	1	1	1	1	0	1	0	0	1	1	1	1	1	1	1	7	5	0	1	7	0	7	1	7	0	0	9	0	0
1	171	0	1	0	0	0	0	0	1	0	0	0	0	1	0	0	0	0	0	0	0	1	1	1	0	1	1	1	1	1	0	1	1	1	1	6	8	0	3	8	1	2	2	10	6	4	8	3	0
1	172	1	0	1	1	0	1	1	1	0	1	0	0	1	1	1	1	1	1	0	1	0	0	0	1	0	0	0	0	0	1	1	0	0	0	8	6	1	8	13	1	2	0	7	5	0	6	1	0
1	173	1	1	1	1	1	1	1	1	1	1	1	1	1	1	1	1	1	1	1	1	1	1	1	1	1	1	1	1	1	1	1	1	1	1	10	6	0	7	10	2	12	1	6	4	9	8	3	0
1	174	1	1	1	1	1	1	1	1	1	1	1	1	1	1	1	1	1	1	1	1	1	1	1	1	1	1	1	1	1	1	1	1	1	1	4	4	0	9	11	0	10	0	10	2	6	9	2	0
1	175	0	1	1	0	0	0	0	0	0	0	1	0	1	1	1	0	0	0	1	1	1	1	1	1	1	1	0	0	1	1	1	1	0	1	10	4	0	8	10	1	3	1	5	6	0	9	0	0
1	176	0	0	0	0	0	0	0	0	0	0	0	0	0	0	0	0	0	0	0	0	0	0	0	0	0	0	0	0	0	0	0	0	0	0	0	0	0	0	0	0	0	0	0	0	0	0	0	0
1	177	0	1	0	0	0	1	0	0	0	0	0	0	0	0	0	0	1	0	1	1	1	0	1	1	1	1	1	1	1	1	1	1	1	1	5	3	0	1	6	1	3	0	8	1	5	10	1	0
1	178	1	0	0	1	0	0	1	1	1	0	0	1	1	1	1	0	1	1	0	0	0	0	0	0	0	0	0	0	1	0	1	0	0	0	6	0	0	5	10	1	1	0	9	2	0	6	0	0
1	179	0	1	1	0	0	0	0	0	0	0	1	0	1	0	0	0	1	1	1	1	1	0	1	1	1	1	1	0	1	1	1	1	1	1	6	5	0	6	8	1	3	0	8	7	10	11	1	0
1	180	1	0	0	0	0	1	1	1	1	1	1	1	0	1	1	1	1	1	1	0	0	0	0	0	0	0	0	0	0	0	0	1	0	0	6	0	0	2	8	1	1	0	7	3	0	6	0	0
1	181	0	1	1	0	1	0	1	0	0	0	0	0	1	0	0	0	1	0	1	1	0	1	1	1	1	1	0	1	1	1	1	1	1	1	5	8	1	8	11	1	2	2	9	5	0	6	2	0
1	182	0	1	0	0	1	0	0	0	0	0	0	0	0	0	1	0	1	0	1	0	1	1	1	1	1	1	0	0	1	1	1	0	1	0	6	7	0	3	6	0	1	2	7	2	0	9	0	0
1	183	0	0	0	0	0	0	0	0	0	0	0	0	0	0	0	0	0	0	0	0	0	0	0	0	0	0	0	0	0	0	0	0	0	0	0	0	0	0	1	1	0	0	0	0	0	0	0	0
1	184	0	0	0	0	0	0	0	0	0	0	0	0	0	0	0	0	0	0	0	0	0	0	0	0	0	0	0	0	0	0	0	0	0	0	0	0	0	0	0	0	0	0	0	0	0	0	0	0
1	185	1	0	1	0	1	1	1	1	0	1	1	0	0	1	1	0	1	0	0	0	0	1	0	0	1	0	1	0	1	1	1	1	0	0	6	1	0	7	7	4	3	3	7	5	5	6	1	0
1	186	0	0	0	0	0	0	0	0	0	0	0	0	0	0	0	0	0	0	0	0	0	0	0	0	0	0	0	0	0	0	0	0	0	0	1	0	0	0	0	0	0	0	2	0	0	0	0	0
1	187	1	0	1	1	1	1	1	1	0	0	1	1	1	0	1	1	1	1	0	0	0	0	1	1	0	0	0	0	0	0	0	1	1	1	7	0	0	11	9	3	1	0	9	4	0	6	2	0
1	188	1	0	1	1	1	1	1	1	1	0	1	1	0	1	1	1	0	1	0	0	0	0	1	0	1	0	1	1	1	0	1	0	0	0	3	1	0	9	8	1	2	0	5	3	7	9	0	0
1	189	1	0	1	1	1	1	0	1	1	1	1	1	1	0	1	1	1	0	1	0	0	1	1	0	1	0	0	1	0	0	0	0	1	1	6	2	0	6	11	3	3	1	9	3	0	8	2	0
1	190	0	0	0	0	0	0	0	0	0	0	0	0	0	0	0	0	0	0	0	0	0	0	0	0	0	0	0	0	0	0	0	0	0	0	0	0	0	0	0	0	0	0	0	0	0	0	0	0
1	191	0	0	0	0	0	0	0	0	0	0	0	0	0	0	0	0	0	0	0	0	0	0	0	0	0	0	0	0	0	0	0	0	0	0	0	0	0	0	0	0	0	0	0	0	0	1	0	0
1	192	0	1	0	1	0	0	1	0	0	0	0	0	0	0	0	1	0	1	1	1	1	1	1	0	1	1	1	1	0	1	1	1	1	1	4	3	0	3	6	2	2	1	7	7	6	8	0	0
1	193	0	1	1	0	0	0	0	0	0	0	0	0	0	0	0	0	0	0	0	0	1	1	0	1	1	0	0	1	1	1	1	1	1	1	2	0	0	8	9	2	2	1	6	3	0	7	1	0
1	194	1	0	1	1	1	1	1	1	0	0	1	1	1	0	0	0	1	0	0	0	0	1	0	0	0	0	0	1	0	0	0	1	0	0	5	1	1	5	8	1	1	1	10	5	0	4	0	0
1	195	1	1	1	1	1	1	1	1	1	1	1	1	1	1	1	1	1	1	1	1	1	1	1	1	1	1	1	1	1	1	1	1	1	1	11	3	0	6	10	1	5	1	8	5	5	8	1	0
1	196	1	0	1	1	0	1	1	1	1	1	0	1	1	1	1	1	1	1	1	0	0	0	0	0	0	1	0	0	0	0	0	0	0	1	6	7	0	6	9	0	4	0	8	4	0	6	0	0
1	197	0	1	1	0	0	0	0	0	0	1	1	1	1	1	0	0	0	0	1	1	1	1	1	1	0	1	1	1	1	1	0	1	1	1	7	5	1	4	9	3	2	1	7	5	8	10	2	0
1	198	1	1	1	1	1	1	1	1	1	1	1	1	1	1	1	1	1	1	1	1	1	1	1	1	1	1	1	1	1	1	1	1	1	1	9	4	0	10	11	0	8	2	7	3	3	9	3	0
1	199	0	1	0	0	0	0	0	0	0	0	1	1	0	1	0	0	0	1	1	1	1	1	1	1	0	1	1	0	1	1	1	1	1	1	7	4	0	2	8	1	2	1	6	4	7	7	3	0
1	200	0	0	0	0	0	0	0	0	0	0	0	0	0	0	0	0	0	0	0	0	0	0	0	0	0	0	0	0	0	0	0	0	0	0	0	0	0	0	0	0	0	0	1	0	0	0	0	0
1	201	1	0	1	1	1	1	0	1	0	1	0	1	1	0	1	1	1	1	0	0	0	1	0	1	0	0	0	0	1	1	1	0	1	0	7	0	0	11	9	0	6	1	8	6	0	4	2	0
1	202	1	1	1	1	1	1	1	1	1	1	1	1	1	1	1	1	1	1	1	1	1	1	1	1	1	1	1	1	1	1	1	1	1	1	5	5	0	3	9	0	8	3	8	5	7	11	1	0
1	203	0	0	0	0	0	0	0	0	0	0	0	0	0	0	0	0	0	0	0	0	0	0	0	0	0	0	0	0	0	0	0	0	0	0	0	0	0	0	0	0	0	0	0	0	0	0	0	0
1	204	0	0	0	0	0	0	0	0	0	0	0	0	0	0	0	0	0	0	0	0	0	0	0	0	0	0	0	0	0	0	0	0	0	0	0	0	0	0	0	0	0	0	0	0	0	1	0	0
1	205	1	0	0	1	1	1	1	1	1	1	1	1	0	1	0	1	1	1	0	0	0	0	0	0	0	0	0	0	0	0	0	1	0	0	3	0	0	1	9	0	0	0	7	2	0	7	0	0
1	206	0	1	0	0	0	1	0	1	0	0	0	0	0	0	0	0	0	0	1	1	1	1	1	1	1	1	1	1	1	1	1	0	1	1	7	3	0	4	7	0	3	1	13	3	6	10	3	0
1	207	1	1	1	1	1	1	1	1	1	1	1	1	1	1	1	1	1	1	1	1	1	1	1	1	1	1	1	1	1	1	1	1	1	1	8	6	0	8	10	1	9	1	8	6	6	8	2	0
1	208	1	1	1	1	1	1	1	1	1	1	1	1	1	1	1	1	1	1	1	1	1	1	1	1	1	1	1	1	1	1	1	1	1	1	10	6	0	8	10	1	9	1	8	5	6	8	2	0
1	209	0	0	0	0	0	0	0	0	0	0	0	0	0	0	0	0	0	0	0	0	0	0	0	0	0	0	0	0	0	0	0	0	0	0	0	0	0	0	0	0	0	0	0	0	0	0	0	0
1	210	0	1	0	1	1	0	0	0	0	0	0	1	0	1	0	1	0	1	1	1	0	1	1	0	1	0	1	1	1	1	1	1	1	1	6	4	1	8	7	1	0	2	7	7	10	5	2	0
1	211	1	1	1	1	1	1	1	1	1	1	1	1	1	1	1	1	1	1	1	1	1	1	1	1	1	1	1	1	1	1	1	1	1	1	7	3	0	5	8	0	6	1	9	3	7	7	4	0
1	212	0	0	0	0	0	0	0	0	0	0	0	0	0	0	0	0	0	0	0	0	0	0	0	0	0	0	0	0	0	0	0	0	0	0	0	0	0	0	0	0	0	0	0	0	0	0	0	0
1	213	1	1	1	1	1	1	1	1	1	1	1	1	1	1	1	1	1	1	1	1	1	1	1	1	1	1	1	1	1	1	1	1	1	1	9	7	0	11	10	0	9	1	11	5	7	7	1	0
1	214	0	0	0	0	0	0	0	0	0	0	0	0	0	0	0	0	0	0	0	0	0	0	0	0	0	0	0	0	0	0	0	0	0	0	0	0	0	0	0	0	0	0	0	0	0	0	0	0
1	215	0	0	0	0	0	0	0	0	0	0	0	0	0	0	0	0	0	0	0	0	0	0	0	0	0	0	0	0	0	0	0	0	0	0	0	0	0	0	0	0	0	0	0	0	0	0	0	0
1	216	0	0	0	0	0	0	0	0	0	0	0	0	0	0	0	0	0	0	0	0	0	0	0	0	0	0	0	0	0	0	0	0	0	0	0	0	0	0	0	0	0	0	0	0	0	0	0	0
1	217	0	0	0	0	0	0	0	0	0	0	0	0	0	0	0	0	0	0	0	0	0	0	0	0	0	0	0	0	0	0	0	0	0	0	0	0	0	0	0	0	0	0	0	0	0	0	0	0
1	218	0	1	0	0	0	1	0	0	0	1	1	1	0	0	0	1	0	0	1	1	1	1	0	1	1	1	1	1	0	1	1	1	1	1	9	7	0	2	7	3	5	3	7	3	5	9	3	0
1	219	0	1	0	1	0	0	0	1	0	0	0	1	0	0	0	0	0	0	1	1	1	1	1	0	0	1	1	1	1	1	0	1	1	1	4	4	0	4	7	2	2	2	7	6	8	9	3	0
1	220	1	1	1	1	1	1	1	1	1	1	1	1	1	1	1	1	1	1	1	1	1	1	1	1	1	1	1	1	1	1	1	1	1	1	5	7	0	7	7	2	8	1	6	8	5	11	2	0
1	221	1	0	1	1	0	1	0	1	1	1	0	1	1	0	0	1	0	0	1	0	1	1	0	0	0	0	0	0	0	0	0	0	0	0	5	0	0	7	9	1	3	0	7	2	0	7	0	0
1	222	1	1	1	1	1	1	1	1	1	1	1	1	1	1	1	1	1	1	1	1	1	1	1	1	1	1	1	1	1	1	1	1	1	1	4	5	0	6	11	2	6	1	9	3	0	7	3	0
1	223	1	0	1	0	1	1	1	1	1	1	1	0	1	1	1	1	1	1	0	1	1	0	0	0	0	0	0	0	0	0	0	0	0	0	6	4	0	7	6	1	4	0	9	3	0	3	0	0
1	224	0	1	0	1	0	1	1	0	0	0	0	0	0	0	0	0	0	1	0	1	0	1	1	1	0	1	1	1	1	1	1	1	1	0	8	3	1	2	8	2	3	0	7	3	6	11	0	0
1	225	0	0	0	0	0	0	0	0	0	0	0	0	0	0	0	0	0	0	0	0	0	0	0	0	0	0	0	0	0	0	0	0	0	0	0	0	0	0	0	0	0	0	0	0	0	0	0	0
1	226	1	0	1	1	0	1	1	0	0	1	1	1	1	1	1	0	1	1	0	0	0	0	0	1	0	1	0	1	0	0	0	0	1	0	6	4	0	2	10	0	2	0	6	2	0	6	2	0
1	227	0	1	1	1	1	0	1	1	0	0	0	1	0	0	0	0	1	0	1	1	1	1	0	1	0	1	1	0	1	1	1	1	0	1	4	2	0	9	8	2	2	3	7	6	9	9	0	0
1	228	0	1	0	0	0	0	1	0	0	0	1	1	0	0	0	0	0	1	1	0	1	1	1	1	0	1	1	1	0	1	1	1	1	1	6	6	0	2	7	0	2	2	5	2	5	6	2	0
1	229	1	0	1	1	0	1	1	1	1	1	1	1	0	1	1	0	1	1	1	1	0	0	0	1	0	0	0	0	0	1	1	0	0	0	5	6	0	11	9	0	1	0	6	4	0	8	2	0
1	230	0	0	0	0	0	0	0	0	0	0	0	0	0	0	0	0	0	0	0	0	0	0	0	0	0	0	0	0	0	0	0	0	0	0	0	0	0	0	0	0	0	0	0	0	0	0	0	0
1	231	1	0	1	1	1	0	0	0	1	1	0	1	1	0	1	1	0	1	0	0	0	1	1	0	1	0	1	0	0	0	0	0	0	0	6	1	0	6	12	1	0	1	8	0	5	11	5	0
1	232	0	1	0	0	0	0	0	0	0	0	0	0	0	1	0	0	0	0	0	0	1	1	1	1	1	1	1	1	0	0	0	0	1	0	5	6	1	0	6	1	2	3	6	2	7	7	1	0
1	233	1	1	1	1	1	1	1	1	1	1	1	1	1	1	1	1	1	1	1	1	1	1	1	1	1	1	1	1	1	1	1	1	1	1	8	4	0	6	10	2	8	1	12	6	0	10	2	0
1	234	1	1	1	1	1	1	1	1	1	1	1	1	1	1	1	1	1	1	1	1	1	1	1	1	1	1	1	1	1	1	1	1	1	1	9	4	0	7	11	0	6	1	9	3	8	8	1	0
1	235	0	0	0	0	0	0	0	0	0	0	0	0	0	0	0	0	0	0	0	0	0	0	0	0	0	0	0	0	0	0	0	0	0	0	0	0	0	0	0	0	0	0	0	0	0	0	0	0
1	236	1	1	1	1	1	1	1	1	1	1	1	1	1	1	1	1	1	1	1	1	1	1	1	1	1	1	1	1	1	1	1	1	1	1	6	5	0	10	8	0	7	1	10	5	10	10	2	0
1	237	1	0	1	1	1	1	1	1	1	1	0	1	1	1	1	0	1	1	0	0	0	0	0	0	0	0	0	0	0	0	0	1	0	0	5	1	0	10	8	1	3	0	6	3	0	5	1	0
1	238	1	0	1	1	1	1	1	1	1	1	0	1	0	0	1	1	1	1	0	0	0	0	0	0	0	0	0	0	1	1	1	0	0	0	4	1	0	7	6	1	1	0	7	1	0	6	0	0
1	239	1	1	1	1	1	1	1	1	1	1	1	1	1	1	1	1	1	1	1	1	1	1	1	1	1	1	1	1	1	1	1	1	1	1	6	4	0	5	11	2	7	1	6	4	9	10	1	0
1	240	0	0	0	0	0	0	0	0	0	0	0	0	0	0	0	0	0	0	0	0	0	0	0	0	0	0	0	0	0	0	0	0	0	0	0	0	0	0	0	0	0	0	0	0	0	0	0	0
1	241	0	0	0	0	0	0	0	0	0	0	0	0	0	0	0	0	0	0	0	0	0	0	0	0	0	0	0	0	0	0	0	0	0	0	0	0	0	1	1	0	0	0	2	0	0	0	0	0
1	242	0	0	0	0	0	0	0	0	0	0	0	0	0	0	0	0	0	0	0	0	0	0	0	0	0	0	0	0	0	0	0	0	0	0	3	0	0	2	2	0	0	0	5	1	0	0	0	0
1	243	0	1	1	0	0	0	0	0	1	0	0	0	0	1	0	0	1	0	1	1	1	1	1	1	0	1	1	1	1	1	1	0	1	0	8	6	1	6	9	0	2	1	9	6	6	8	4	0
1	244	0	1	0	0	0	0	1	0	1	0	1	0	0	0	0	0	0	0	1	1	1	0	0	0	1	1	0	1	1	1	1	1	1	1	8	5	0	6	10	0	2	0	7	3	0	6	1	0
1	245	0	0	0	0	0	0	0	0	0	0	0	0	0	0	0	0	0	0	0	0	0	0	0	0	0	0	0	0	0	0	0	0	0	0	0	0	0	0	0	0	0	0	0	0	0	0	0	0
1	246	1	1	1	1	1	1	1	1	1	1	1	1	1	1	1	1	1	1	1	1	1	1	1	1	1	1	1	1	1	1	1	1	1	1	8	5	0	6	9	2	7	3	11	6	7	12	2	0
1	247	1	0	1	1	1	0	1	0	1	1	1	1	0	1	1	1	1	1	0	0	0	1	1	0	0	0	0	0	1	0	0	1	0	1	2	0	0	8	7	1	1	1	4	3	0	5	0	0
1	248	1	0	1	0	0	1	0	1	0	0	1	1	1	1	1	1	0	1	0	0	1	0	1	0	1	1	0	0	0	0	0	0	0	1	3	7	0	8	8	2	3	0	6	3	0	5	0	0
1	249	1	0	0	1	1	1	0	1	1	1	1	0	1	1	1	1	1	1	1	0	1	1	0	0	1	0	0	0	0	0	0	1	0	0	7	1	0	1	8	0	7	2	9	1	0	8	3	0
1	250	0	1	0	0	0	0	0	1	1	0	1	0	0	0	0	0	0	1	0	1	1	1	0	0	0	1	0	1	0	1	0	1	1	1	4	4	0	6	10	1	0	0	6	5	1	7	2	0
1	251	1	1	1	1	1	1	1	1	1	1	1	1	1	1	1	1	1	1	1	1	1	1	1	1	1	1	1	1	1	1	1	1	1	1	4	4	0	7	9	0	5	1	7	4	8	7	3	0
1	252	1	0	1	1	1	1	1	1	1	1	1	1	1	0	1	0	1	1	0	0	0	0	1	0	1	0	0	0	0	1	0	0	0	0	3	0	0	7	7	3	2	0	9	2	0	4	0	0
1	253	0	0	0	0	0	0	0	0	0	0	0	0	0	0	0	0	0	0	0	0	0	0	0	0	0	0	0	0	0	0	0	0	0	0	0	0	0	0	0	0	0	0	0	0	0	0	0	0
1	254	1	1	1	1	1	1	1	1	1	1	1	1	1	1	1	1	1	1	1	1	1	1	1	1	1	1	1	1	1	1	1	1	1	1	9	4	0	8	8	0	9	1	7	3	6	10	6	0
1	255	0	1	0	0	1	0	0	1	1	0	0	0	0	1	0	1	1	0	1	1	0	1	1	1	1	1	1	1	1	1	1	1	1	1	7	5	1	6	6	2	1	2	6	4	8	8	1	0
1	256	0	1	0	0	0	0	0	1	0	0	0	0	0	0	0	0	1	0	1	1	0	1	0	1	1	1	0	1	0	1	0	1	1	0	7	5	0	5	7	3	1	2	8	2	0	8	1	0
11	1	1	1	1	1	1	1	1	1	1	1	1	1	1	1	1	1	1	1	1	1	1	1	1	1	1	1	1	1	1	1	1	1	1	1	3	5	0	6	6	1	0	0	7	5	0	6	0	0
11	2	0	0	0	0	0	0	0	0	0	0	0	0	0	0	0	0	0	0	0	0	0	0	0	0	0	0	0	0	0	0	0	0	0	0	0	0	0	0	0	0	0	0	0	0	0	0	0	0
11	3	1	1	1	1	1	1	1	1	1	1	1	1	1	1	1	1	1	1	1	1	1	1	1	1	1	1	1	1	1	1	1	1	1	1	8	5	0	8	13	3	3	0	12	3	5	12	3	0
11	4	1	1	1	1	1	1	1	1	1	1	1	1	1	1	1	1	1	1	1	1	1	1	1	1	1	1	1	1	1	1	1	1	1	1	9	6	0	6	10	2	1	0	10	5	7	7	1	0
11	5	1	0	1	1	1	1	0	1	1	1	1	1	1	1	0	1	1	1	0	1	0	1	0	1	0	1	0	0	1	0	0	0	0	0	5	3	0	4	11	0	0	0	8	3	0	8	3	0
11	6	0	1	0	0	1	0	0	0	0	0	0	0	0	0	0	0	1	0	1	1	1	1	0	0	0	1	1	0	0	1	1	1	1	0	5	4	1	3	6	2	0	0	5	3	8	10	2	0
11	7	1	0	0	1	0	0	1	1	0	1	1	0	1	1	1	1	1	1	0	1	0	0	0	0	0	0	0	0	0	0	0	0	0	1	8	2	0	9	6	2	2	0	9	3	0	9	3	0
11	8	1	0	0	1	0	1	0	1	0	1	1	1	0	0	1	1	1	0	0	0	0	1	0	0	0	0	0	1	0	1	0	1	0	1	6	0	0	3	11	1	1	0	9	2	0	5	0	0
11	9	0	1	0	0	0	0	1	0	1	0	0	0	0	0	0	0	0	1	1	1	1	1	1	0	1	1	1	1	1	1	1	0	1	0	8	5	0	2	4	2	2	0	7	3	6	10	2	0
11	10	1	0	1	1	1	1	1	1	1	0	1	1	1	1	1	1	1	0	0	0	0	0	1	0	1	0	0	0	1	1	0	0	0	1	7	0	0	8	10	1	0	0	10	3	0	8	0	0
11	11	1	1	1	1	1	1	1	1	1	1	1	1	1	1	1	1	1	1	1	1	1	1	1	1	1	1	1	1	1	1	1	1	1	1	4	5	0	5	11	2	3	0	9	4	4	12	5	0
11	12	1	1	1	1	1	1	1	1	1	1	1	1	1	1	1	1	1	1	1	1	1	1	1	1	1	1	1	1	1	1	1	1	1	1	5	5	0	7	9	0	2	0	11	3	7	9	2	0
11	13	1	0	0	1	1	0	1	1	1	1	0	1	1	1	1	1	1	1	1	0	1	0	1	0	0	1	1	1	1	0	0	0	0	0	6	7	0	3	8	0	1	0	10	6	6	6	2	0
11	14	0	1	0	0	0	1	0	0	0	1	1	1	0	0	0	0	0	0	0	1	1	0	0	1	1	1	1	1	1	1	1	1	1	1	6	4	0	4	8	0	3	0	8	2	5	6	2	0
11	15	1	1	1	1	1	1	1	1	1	1	1	1	1	1	1	1	1	1	1	1	1	1	1	1	1	1	1	1	1	1	1	1	1	1	4	6	0	3	9	2	3	0	9	5	4	10	2	0
11	16	1	1	1	1	1	1	1	1	1	1	1	1	1	1	1	1	1	1	1	1	1	1	1	1	1	1	1	1	1	1	1	1	1	1	7	4	0	7	8	1	3	0	3	2	6	9	3	0
11	17	0	0	0	0	0	0	0	0	0	0	0	0	0	0	0	0	0	0	0	0	0	0	0	0	0	0	0	0	0	0	0	0	0	0	0	0	0	2	1	0	0	0	1	0	0	0	0	0
11	18	0	0	0	0	0	0	0	0	0	0	0	0	0	0	0	0	0	0	0	0	0	0	0	0	0	0	0	0	0	0	0	0	0	0	0	0	0	0	0	0	0	0	1	0	0	0	0	0
11	19	1	1	1	1	1	1	1	1	1	1	1	1	1	1	1	1	1	1	1	1	1	1	1	1	1	1	1	1	1	1	1	1	1	1	6	4	0	3	9	2	3	0	6	4	6	9	2	0
11	20	1	1	1	1	1	1	1	1	1	1	1	1	1	1	1	1	1	1	1	1	1	1	1	1	1	1	1	1	1	1	1	1	1	1	8	5	0	6	13	0	3	0	6	3	5	8	2	0
11	21	0	1	0	1	0	0	1	0	0	0	1	0	0	1	0	0	0	0	1	1	1	1	0	1	0	1	1	1	1	1	1	1	0	1	3	3	0	2	8	0	1	0	8	3	8	8	2	0
11	22	0	1	0	0	0	0	1	1	0	0	1	0	0	1	1	0	0	0	1	1	0	1	0	1	1	1	1	1	1	1	0	1	0	1	5	3	0	7	11	1	0	0	8	3	7	9	2	0
11	23	0	0	0	0	0	0	0	0	0	0	0	0	0	0	0	0	0	0	0	0	0	0	0	0	0	0	0	0	0	0	0	0	0	0	0	0	0	0	0	0	0	0	0	0	0	0	0	0
11	24	1	0	1	1	0	1	0	0	1	0	1	1	0	1	0	1	1	1	0	0	0	1	0	0	0	0	0	0	0	0	0	0	1	1	3	0	0	1	7	0	2	0	8	4	0	5	2	0
11	25	1	1	1	1	1	1	1	1	1	1	1	1	1	1	1	1	1	1	1	1	1	1	1	1	1	1	1	1	1	1	1	1	1	1	6	2	0	3	9	1	4	0	7	4	1	10	0	0
11	26	0	0	0	0	0	0	0	0	0	0	0	0	0	0	0	0	0	0	0	0	0	0	0	0	0	0	0	0	0	0	0	0	0	0	0	0	0	0	0	0	0	0	1	0	0	0	0	0
11	27	0	0	0	0	0	0	0	0	0	0	0	0	0	0	0	0	0	0	0	0	0	0	0	0	0	0	0	0	0	0	0	0	0	0	1	0	0	0	0	0	0	0	0	0	0	0	0	0
11	28	0	0	0	0	0	0	0	0	0	0	0	0	0	0	0	0	0	0	0	0	0	0	0	0	0	0	0	0	0	0	0	0	0	0	0	0	0	0	1	0	0	0	0	0	0	0	0	0
11	29	0	1	1	1	1	1	0	1	0	0	0	0	0	1	0	1	0	0	1	1	1	0	1	1	1	1	1	1	1	1	1	0	1	1	5	4	0	1	3	0	1	0	5	0	7	6	1	0
11	30	1	0	1	1	1	1	1	1	1	1	1	1	1	1	1	0	1	1	0	0	0	0	0	1	0	1	0	0	1	0	0	0	1	0	4	7	0	8	9	0	2	0	7	1	0	5	2	0
11	31	0	1	0	0	0	0	0	0	0	0	0	0	0	1	0	0	0	1	1	1	1	1	1	1	1	0	1	1	1	0	1	1	0	1	5	7	0	3	7	1	1	0	6	2	5	8	2	0
11	32	1	1	1	1	1	1	1	1	1	1	1	1	1	1	1	1	1	1	1	1	1	1	1	1	1	1	1	1	1	1	1	1	1	1	8	5	0	6	14	1	3	0	11	4	7	11	2	0
11	33	1	1	1	1	1	1	1	1	1	1	1	1	1	1	1	1	1	1	1	1	1	1	1	1	1	1	1	1	1	1	1	1	1	1	7	5	0	3	11	1	1	0	9	2	9	10	2	0
11	34	1	0	1	1	1	1	1	1	1	1	1	1	0	1	1	1	1	1	0	0	0	0	0	1	1	0	1	0	0	0	0	0	0	0	4	0	0	7	10	1	3	0	5	4	6	7	2	0
11	35	1	0	1	0	1	1	1	1	1	1	1	0	0	1	1	0	0	1	0	0	0	0	0	0	0	0	0	0	0	0	0	1	0	0	3	0	0	6	10	1	2	0	8	1	0	8	1	0
11	36	1	1	1	1	1	1	1	1	1	1	1	1	1	1	1	1	1	1	1	1	1	1	1	1	1	1	1	1	1	1	1	1	1	1	8	6	0	4	7	1	3	0	7	3	6	10	1	0
11	37	1	0	1	1	1	0	1	1	1	1	1	0	1	1	1	0	1	0	1	0	0	0	1	0	0	1	0	0	0	0	0	0	0	1	2	4	0	3	9	3	1	0	6	2	0	7	1	0
11	38	0	0	0	0	0	0	0	0	0	0	0	0	0	0	0	0	0	0	0	0	0	0	0	0	0	0	0	0	0	0	0	0	0	0	0	0	0	0	0	0	0	0	0	0	0	0	0	0
11	39	0	0	0	0	0	0	0	0	0	0	0	0	0	0	0	0	0	0	0	0	0	0	0	0	0	0	0	0	0	0	0	0	0	0	0	0	0	0	0	0	0	0	0	0	0	1	0	0
11	40	0	0	0	0	0	0	0	0	0	0	0	0	0	0	0	0	0	0	0	0	0	0	0	0	0	0	0	0	0	0	0	0	0	0	0	0	0	0	0	0	0	0	0	0	0	1	0	0
11	41	0	1	0	0	1	0	0	0	0	0	0	0	0	0	0	0	0	0	1	1	1	1	1	1	0	1	1	0	1	1	1	1	1	1	4	5	0	2	6	1	6	0	5	4	4	10	3	0
11	42	1	0	1	1	1	1	1	1	0	1	1	1	1	1	1	1	1	1	0	1	0	0	0	0	0	0	1	0	1	0	0	0	0	0	5	4	0	7	8	1	1	0	8	3	6	9	2	0
11	43	1	1	1	1	1	1	1	1	1	1	1	1	1	1	1	1	1	1	1	1	1	1	1	1	1	1	1	1	1	1	1	1	1	1	3	6	0	5	12	0	1	0	9	7	4	9	2	0
11	44	0	1	0	0	0	0	1	0	0	0	0	0	0	0	0	0	1	0	1	0	1	0	1	0	1	1	1	1	1	1	1	1	1	1	4	4	0	2	9	0	4	0	6	3	6	10	3	0
11	45	1	0	1	0	1	1	1	0	1	1	1	1	0	0	1	0	1	1	0	0	1	0	1	0	1	0	0	0	0	0	0	0	0	0	3	1	0	7	10	1	2	0	4	4	0	7	1	0
11	46	1	1	1	1	1	1	1	1	1	1	1	1	1	1	1	1	1	1	1	1	1	1	1	1	1	1	1	1	1	1	1	1	1	1	6	5	1	5	11	1	2	0	11	3	7	11	3	0
11	47	1	1	1	1	1	1	1	1	1	1	1	1	1	1	1	1	1	1	1	1	1	1	1	1	1	1	1	1	1	1	1	1	1	1	2	4	0	8	11	1	2	0	9	5	7	9	1	0
11	48	0	0	0	0	0	0	0	0	0	0	0	0	0	0	0	0	0	0	0	0	0	0	0	0	0	0	0	0	0	0	0	0	0	0	0	0	0	0	0	0	0	0	0	0	0	0	0	0
11	49	0	1	0	0	0	0	0	0	0	0	1	0	0	0	0	0	0	0	0	1	1	0	1	1	1	1	1	1	1	1	1	1	1	1	5	4	0	3	8	2	2	0	9	6	7	9	1	0
11	50	1	1	1	1	1	1	1	1	1	1	1	1	1	1	1	1	1	1	1	1	1	1	1	1	1	1	1	1	1	1	1	1	1	1	7	5	0	3	9	0	1	0	8	4	7	14	2	0
11	51	0	1	0	0	1	0	1	0	1	0	0	0	0	0	1	0	0	0	1	1	1	1	1	0	1	1	1	0	0	1	1	0	1	1	4	3	0	2	10	0	1	0	4	1	5	8	2	0
11	52	1	0	1	1	1	1	1	1	1	0	0	0	1	0	1	0	0	1	0	0	1	1	0	0	0	0	0	1	0	0	1	0	0	0	8	0	1	7	10	2	3	0	8	5	0	5	2	0
11	53	1	0	1	1	1	1	1	1	1	1	1	1	1	1	1	1	0	0	1	1	1	1	0	0	0	1	0	1	0	1	0	0	0	0	6	2	0	7	8	1	1	0	8	2	0	6	0	0
11	54	0	0	0	0	0	0	0	0	0	0	0	0	0	0	0	0	0	0	0	0	0	0	0	0	0	0	0	0	0	0	0	0	0	0	0	0	0	0	0	1	0	0	0	0	0	0	0	0
11	55	1	0	1	0	0	1	1	1	1	1	1	1	1	1	1	1	1	1	0	0	1	0	0	0	0	0	0	0	0	0	0	0	0	0	5	0	0	4	4	1	1	0	5	2	0	5	2	0
11	56	1	1	1	1	1	1	1	1	1	1	1	1	1	1	1	1	1	1	1	1	1	1	1	1	1	1	1	1	1	1	1	1	1	1	6	5	0	7	10	2	5	0	11	4	6	12	2	0
11	57	0	0	0	0	0	0	0	0	0	0	0	0	0	0	0	0	0	0	0	0	0	0	0	0	0	0	0	0	0	0	0	0	0	0	1	0	0	0	0	1	0	0	1	0	0	0	0	0
11	58	1	1	1	1	1	1	1	1	1	1	1	1	1	1	1	1	1	1	1	1	1	1	1	1	1	1	1	1	1	1	1	1	1	1	4	3	0	3	6	0	3	0	9	2	6	9	1	0
11	59	0	0	0	0	0	0	0	0	0	0	0	0	0	0	0	0	0	0	0	0	0	0	0	0	0	0	0	0	0	0	0	0	0	0	0	0	0	0	0	0	0	0	0	0	0	0	0	0
11	60	1	1	1	1	1	1	1	1	1	1	1	1	1	1	1	1	1	1	1	1	1	1	1	1	1	1	1	1	1	1	1	1	1	1	3	4	0	2	9	1	1	0	8	3	8	11	2	0
11	61	1	0	1	1	0	1	1	1	1	0	1	1	1	0	1	1	1	0	0	1	1	0	0	0	1	0	0	0	0	0	0	0	0	0	6	4	0	9	7	2	1	0	6	5	0	8	0	0
11	62	1	0	0	0	0	1	1	1	1	1	1	1	0	0	1	1	1	1	0	0	0	0	1	0	1	1	0	0	0	0	0	0	1	0	5	6	0	2	7	0	2	0	6	2	0	9	1	0
11	63	0	1	0	0	0	0	0	0	0	0	1	1	0	0	0	1	0	0	1	0	1	1	1	1	1	1	1	1	0	1	1	1	0	1	3	4	0	5	9	0	0	0	6	2	8	6	2	0
11	64	1	0	1	1	1	1	1	1	1	0	1	1	1	0	1	1	1	0	0	0	0	0	0	0	1	0	0	1	0	0	0	0	0	1	4	0	0	1	11	2	2	0	13	1	0	8	2	0
11	65	1	0	1	1	1	1	1	1	0	1	0	1	1	0	0	0	0	1	0	0	0	0	1	0	0	0	0	1	1	0	0	0	0	1	6	0	0	5	12	3	1	0	5	3	0	5	1	0
11	66	0	1	0	0	0	0	1	0	1	0	0	0	0	0	0	0	1	1	0	0	1	1	1	1	0	0	1	0	1	1	0	1	1	1	1	0	0	0	6	1	2	0	5	2	5	7	1	0
11	67	0	1	0	1	0	0	0	0	0	0	1	1	1	0	0	0	1	0	1	1	1	1	1	1	1	1	0	0	1	0	1	0	1	1	3	5	0	4	8	1	1	0	6	2	0	6	1	0
11	68	1	0	1	1	0	1	1	0	1	1	0	1	1	1	1	1	1	0	1	0	1	1	1	0	0	0	0	1	0	0	1	0	0	0	4	0	0	5	4	1	1	0	6	2	0	5	0	0
11	69	0	0	0	0	0	0	0	0	0	0	0	0	0	0	0	0	0	0	0	0	0	0	0	0	0	0	0	0	0	0	0	0	0	0	0	0	0	0	0	1	0	0	0	0	0	1	0	0
11	70	0	1	0	1	0	0	0	0	1	1	0	1	0	0	0	0	0	0	0	1	1	1	1	0	1	1	0	1	1	0	1	0	1	1	3	4	0	2	1	0	1	0	4	5	0	6	1	0
11	71	1	0	1	1	0	1	1	0	1	0	1	0	0	0	1	1	1	1	0	1	0	0	0	0	0	0	0	0	0	0	0	0	0	0	6	5	0	7	10	0	1	0	6	3	0	6	1	0
11	72	0	1	1	0	1	1	0	1	0	0	1	0	1	0	0	0	0	0	1	1	1	1	1	0	1	1	1	1	0	1	0	1	1	0	8	5	0	4	8	0	2	0	9	4	6	10	2	0
11	73	0	0	0	0	0	0	0	0	0	0	0	0	0	0	0	0	0	0	0	0	0	0	0	0	0	0	0	0	0	0	0	0	0	0	0	0	0	0	0	0	0	0	0	0	0	0	0	0
11	74	0	1	0	0	0	1	0	0	1	0	0	1	0	0	0	0	0	0	1	1	0	1	1	1	1	1	1	1	1	1	1	1	1	0	5	5	0	2	8	0	1	0	5	3	7	5	0	0
11	75	1	1	1	1	1	1	1	1	1	1	1	1	1	1	1	1	1	1	1	1	1	1	1	1	1	1	1	1	1	1	1	1	1	1	8	4	0	10	8	0	1	0	10	3	7	9	3	0
11	76	0	0	0	0	0	0	0	0	0	0	0	0	0	0	0	0	0	0	0	0	0	0	0	0	0	0	0	0	0	0	0	0	0	0	0	0	0	0	0	0	0	0	0	0	0	0	0	0
11	77	0	1	0	0	0	0	1	1	0	0	0	0	0	0	0	0	1	0	1	1	1	1	1	1	1	1	0	1	1	1	1	0	0	0	3	6	0	1	6	1	1	0	7	2	0	8	2	0
11	78	0	0	0	0	0	0	0	0	0	0	0	0	0	0	0	0	0	0	0	0	0	0	0	0	0	0	0	0	0	0	0	0	0	0	0	0	0	0	0	0	0	0	0	0	0	0	0	0
11	79	1	1	1	1	1	1	1	1	1	1	1	1	1	1	1	1	1	1	1	1	1	1	1	1	1	1	1	1	1	1	1	1	1	1	5	7	1	6	7	2	4	0	7	4	5	13	2	0
11	80	1	1	1	1	1	1	1	1	1	1	1	1	1	1	1	1	1	1	1	1	1	1	1	1	1	1	1	1	1	1	1	1	1	1	5	4	0	6	6	0	1	0	8	3	7	11	1	1
11	81	0	0	0	0	0	0	0	0	0	0	0	0	0	0	0	0	0	0	0	0	0	0	0	0	0	0	0	0	0	0	0	0	0	0	0	0	0	0	0	0	0	0	0	0	0	0	0	0
11	82	1	1	1	1	1	1	1	1	1	1	1	1	1	1	1	1	1	1	1	1	1	1	1	1	1	1	1	1	1	1	1	1	1	1	6	4	0	7	12	0	2	0	7	5	8	11	3	0
11	83	0	0	0	0	0	0	0	0	0	0	0	0	0	0	0	0	0	0	0	0	0	0	0	0	0	0	0	0	0	0	0	0	0	0	0	0	0	0	0	0	0	0	0	0	0	0	0	0
11	84	1	0	1	1	1	0	1	0	1	0	1	0	1	0	1	1	1	1	0	0	0	0	1	1	0	0	0	0	0	0	0	1	1	0	2	0	0	1	1	0	1	0	1	0	0	2	0	0
11	85	1	0	1	1	1	1	0	1	1	1	1	0	1	1	1	1	1	1	0	0	0	0	0	0	0	0	0	0	1	1	0	1	0	0	2	0	0	7	8	1	2	0	8	1	0	4	0	0
11	86	1	0	1	1	1	1	0	0	0	0	0	1	1	1	1	0	1	1	0	0	1	0	0	0	0	1	1	1	1	0	1	0	0	0	5	6	0	7	11	1	1	0	7	4	5	11	1	0
11	87	0	0	0	0	0	0	0	0	0	0	0	0	0	0	0	0	0	0	0	0	0	0	0	0	0	0	0	0	0	0	0	0	0	0	0	0	0	0	0	0	0	0	0	0	0	0	0	0
11	88	1	0	1	1	0	1	0	1	1	0	1	1	1	1	0	1	1	1	1	0	0	0	0	0	0	1	0	1	0	0	1	0	0	0	1	5	0	3	7	1	1	0	5	3	0	4	1	0
11	89	0	0	0	0	0	0	0	0	0	0	0	0	0	0	0	0	0	0	0	0	0	0	0	0	0	0	0	0	0	0	0	0	0	0	0	0	0	0	0	0	0	0	0	0	0	0	0	0
11	90	0	1	1	0	0	1	0	0	0	0	0	1	0	0	0	1	0	0	0	1	0	1	1	1	1	0	1	1	1	1	0	1	0	0	7	4	0	3	5	1	0	0	6	5	8	8	2	0
11	91	0	0	0	0	0	0	0	0	0	0	0	0	0	0	0	0	0	0	0	0	0	0	0	0	0	0	0	0	0	0	0	0	0	0	1	0	0	0	0	1	0	0	0	0	0	0	0	0
11	92	1	1	1	1	1	1	1	1	1	1	1	1	1	1	1	1	1	1	1	1	1	1	1	1	1	1	1	1	1	1	1	1	1	1	6	5	0	7	7	0	2	0	6	5	7	11	3	0
11	93	0	0	0	0	0	0	0	0	0	0	0	0	0	0	0	0	0	0	0	0	0	0	0	0	0	0	0	0	0	0	0	0	0	0	0	0	0	0	0	0	0	0	0	0	0	0	0	0
11	94	1	0	0	0	1	1	1	1	1	0	0	1	1	1	1	1	1	1	0	0	0	0	0	0	0	0	0	1	0	1	0	0	0	0	6	1	0	5	9	2	1	0	7	3	0	8	0	0
11	95	0	1	0	0	0	0	0	1	0	0	0	0	1	0	0	0	0	0	1	1	1	1	1	1	1	1	1	1	1	1	1	0	1	1	5	6	0	0	6	1	3	0	9	6	9	8	2	0
11	96	1	0	1	1	1	0	1	0	1	1	1	1	1	1	1	1	1	1	0	1	0	0	1	0	0	1	0	0	0	0	0	0	0	0	8	3	0	6	9	0	1	0	8	1	0	7	0	0
11	97	1	0	0	1	1	1	1	1	0	1	1	1	1	0	1	1	1	1	0	1	0	0	1	0	0	0	0	0	0	1	0	0	0	0	4	5	0	2	6	1	2	0	4	3	0	6	2	0
11	98	1	0	1	1	0	1	1	0	1	1	1	1	1	0	0	0	1	1	1	0	0	1	1	0	0	0	0	0	0	0	0	0	1	0	3	0	0	6	7	0	1	0	4	3	0	7	0	0
11	99	1	1	1	1	1	1	1	1	1	1	1	1	1	1	1	1	1	1	1	1	1	1	1	1	1	1	1	1	1	1	1	1	1	1	8	6	0	8	10	1	2	0	9	5	8	9	3	0
11	100	0	0	0	0	0	0	0	0	0	0	0	0	0	0	0	0	0	0	0	0	0	0	0	0	0	0	0	0	0	0	0	0	0	0	0	0	0	0	0	0	0	0	0	0	0	0	0	0
11	101	1	0	1	0	1	1	1	1	1	1	1	1	1	1	1	1	1	1	0	0	0	1	0	1	1	0	0	0	1	0	0	0	0	0	3	0	0	5	7	0	1	0	4	4	0	2	0	0
11	102	0	1	0	0	0	0	0	0	0	1	0	1	0	1	1	0	0	0	0	1	1	1	1	1	1	0	1	1	0	0	1	1	0	1	4	2	0	2	6	0	0	0	7	6	5	9	2	0
11	103	0	0	0	0	0	0	0	0	0	0	0	0	0	0	0	0	0	0	0	0	0	0	0	0	0	0	0	0	0	0	0	0	0	0	0	0	0	0	0	0	0	0	0	0	0	0	0	0
11	104	0	0	0	0	0	0	0	0	0	0	0	0	0	0	0	0	0	0	0	0	0	0	0	0	0	0	0	0	0	0	0	0	0	0	0	0	0	0	0	0	0	0	0	0	0	0	0	0
11	105	0	0	0	0	0	0	0	0	0	0	0	0	0	0	0	0	0	0	0	0	0	0	0	0	0	0	0	0	0	0	0	0	0	0	0	0	0	0	0	0	0	0	0	0	0	0	0	0
11	106	0	0	0	0	0	0	0	0	0	0	0	0	0	0	0	0	0	0	0	0	0	0	0	0	0	0	0	0	0	0	0	0	0	0	0	0	0	0	0	0	0	0	0	0	0	0	0	0
11	107	1	0	1	0	1	1	1	1	1	1	1	1	1	1	1	1	1	0	0	0	1	0	0	0	1	0	1	0	1	1	1	1	0	0	6	0	1	5	4	1	3	0	8	3	6	9	3	0
11	108	1	0	1	1	1	1	1	1	1	0	1	1	0	1	1	1	1	1	0	0	0	0	1	1	0	0	0	0	0	0	1	1	0	1	2	0	1	8	9	1	1	0	8	3	0	6	0	0
11	109	0	1	0	1	0	1	0	0	0	0	0	0	0	1	1	0	0	0	1	1	1	0	0	0	1	1	0	1	1	0	1	1	0	0	2	3	0	3	6	1	2	0	5	4	0	3	0	0
11	110	0	0	0	0	0	0	0	0	0	0	0	0	0	0	0	0	0	0	0	0	0	0	0	0	0	0	0	0	0	0	0	0	0	0	1	0	0	0	0	0	0	0	0	0	0	0	0	0
11	111	1	1	1	1	1	1	1	1	1	1	1	1	1	1	1	1	1	1	1	1	1	1	1	1	1	1	1	1	1	1	1	1	1	1	2	5	0	2	7	2	3	0	5	3	6	10	1	0
11	112	1	1	1	1	1	1	1	1	1	1	1	1	1	1	1	1	1	1	1	1	1	1	1	1	1	1	1	1	1	1	1	1	1	1	6	6	0	6	9	1	2	0	9	1	6	10	1	0
11	113	0	0	0	0	0	0	0	0	0	0	0	0	0	0	0	0	0	0	0	0	0	0	0	0	0	0	0	0	0	0	0	0	0	0	0	0	0	0	0	0	0	0	0	0	0	0	0	0
11	114	1	1	1	1	1	1	1	1	1	1	1	1	1	1	1	1	1	1	1	1	1	1	1	1	1	1	1	1	1	1	1	1	1	1	7	3	0	6	13	0	5	0	10	4	4	10	3	0
11	115	0	1	1	0	0	1	0	0	1	1	0	0	0	0	0	0	0	1	1	0	1	1	1	1	1	1	1	1	1	0	1	1	1	1	5	5	0	7	9	0	1	0	6	2	6	9	3	0
11	116	0	1	0	0	0	0	0	0	0	1	0	0	0	1	1	0	0	1	1	1	0	0	0	1	1	1	1	1	1	1	1	1	1	1	7	4	0	7	7	1	1	0	5	1	7	9	2	0
11	117	0	1	0	0	0	1	0	0	1	0	0	1	0	1	0	1	0	1	1	1	1	1	1	1	1	0	1	1	1	0	0	1	1	1	4	1	0	5	5	1	1	0	7	6	3	10	1	0
11	118	0	0	0	0	0	0	0	0	0	0	0	0	0	0	0	0	0	0	0	0	0	0	0	0	0	0	0	0	0	0	0	0	0	0	0	0	0	0	0	1	0	0	0	0	0	0	0	0
11	119	1	1	1	1	1	1	1	1	1	1	1	1	1	1	1	1	1	1	1	1	1	1	1	1	1	1	1	1	1	1	1	1	1	1	10	4	1	3	14	1	3	0	10	3	7	10	1	0
11	120	1	0	1	0	1	1	0	1	1	1	1	1	1	1	1	1	1	1	1	0	1	1	1	1	0	0	0	0	0	0	0	0	0	0	6	0	0	8	9	1	1	0	6	2	0	8	1	0
11	121	0	1	0	0	1	0	0	0	0	0	1	0	1	0	0	0	0	0	0	1	1	1	1	1	1	1	0	1	1	1	0	1	0	1	7	5	0	4	6	0	0	0	7	4	0	6	0	0
11	122	1	1	1	1	1	1	1	1	1	1	1	1	1	1	1	1	1	1	1	1	1	1	1	1	1	1	1	1	1	1	1	1	1	1	6	5	0	6	8	3	3	0	4	5	6	7	2	0
11	123	1	1	1	1	1	1	1	1	1	1	1	1	1	1	1	1	1	1	1	1	1	1	1	1	1	1	1	1	1	1	1	1	1	1	5	4	0	4	7	1	1	0	3	3	5	12	1	0
11	124	1	0	1	0	1	0	1	1	1	1	1	1	0	1	0	0	1	0	1	0	0	0	1	1	1	0	1	0	1	0	0	0	0	0	4	0	0	7	11	1	4	0	7	0	7	8	1	0
11	125	1	0	1	0	0	0	1	1	1	1	0	1	1	0	1	1	0	1	1	0	0	0	0	0	1	0	0	1	0	0	1	0	0	0	5	0	0	6	7	0	0	0	6	4	0	7	0	0
11	126	0	0	0	0	0	0	0	0	0	0	0	0	0	0	0	0	0	0	0	0	0	0	0	0	0	0	0	0	0	0	0	0	0	0	0	0	0	0	0	0	0	0	0	0	0	0	0	0
11	127	1	1	1	1	1	1	1	1	1	1	1	1	1	1	1	1	1	1	1	1	1	1	1	1	1	1	1	1	1	1	1	1	1	1	7	4	0	4	6	2	0	0	5	3	6	6	2	0
11	128	1	0	1	0	1	1	0	1	1	0	1	1	1	1	0	1	1	1	1	0	0	0	0	0	0	0	0	1	0	0	0	1	0	0	1	0	0	5	7	1	1	0	7	2	0	2	0	0
11	129	0	0	0	0	0	0	0	0	0	0	0	0	0	0	0	0	0	0	0	0	0	0	0	0	0	0	0	0	0	0	0	0	0	0	0	0	0	0	0	0	0	0	0	0	0	0	0	0
11	130	0	0	0	0	0	0	0	0	0	0	0	0	0	0	0	0	0	0	0	0	0	0	0	0	0	0	0	0	0	0	0	0	0	0	0	0	0	0	0	0	0	0	2	0	0	1	0	0
11	131	0	1	0	0	0	1	0	1	0	0	0	0	0	0	1	0	0	0	1	1	0	1	0	1	1	1	0	1	1	1	1	1	1	0	6	3	0	2	2	1	1	0	7	2	0	6	1	0
11	132	1	0	1	1	1	1	1	1	1	1	1	1	0	1	0	1	0	1	0	0	1	0	0	0	0	0	1	0	0	1	1	1	1	0	6	0	0	4	9	0	0	0	7	4	8	6	3	0
11	133	0	0	0	0	0	0	0	0	0	0	0	0	0	0	0	0	0	0	0	0	0	0	0	0	0	0	0	0	0	0	0	0	0	0	0	0	0	0	0	0	0	0	0	0	0	0	0	0
11	134	1	0	0	0	1	1	0	1	0	0	0	0	0	1	1	1	0	1	0	0	0	1	0	0	0	1	1	1	0	0	0	1	0	0	4	6	0	2	9	0	1	0	7	4	8	10	0	0
11	135	0	0	0	0	0	0	0	0	0	0	0	0	0	0	0	0	0	0	0	0	0	0	0	0	0	0	0	0	0	0	0	0	0	0	0	0	0	0	0	0	0	0	0	0	0	0	0	0
11	136	1	0	1	1	1	1	1	1	1	1	1	0	1	0	1	1	1	1	0	0	0	0	0	1	0	1	0	0	0	0	0	0	0	0	4	5	0	1	4	0	0	0	6	3	0	5	2	0
11	137	0	0	0	0	0	0	0	0	0	0	0	0	0	0	0	0	0	0	0	0	0	0	0	0	0	0	0	0	0	0	0	0	0	0	0	0	0	0	1	0	0	0	0	0	0	0	0	0
11	138	1	0	1	1	0	1	1	1	1	1	1	0	1	0	1	0	0	1	0	0	0	1	1	0	0	1	0	0	1	0	0	1	0	0	4	6	0	2	3	1	0	0	7	1	0	6	3	0
11	139	0	1	0	0	1	1	1	1	0	0	0	0	1	0	0	1	0	0	0	1	1	1	1	1	1	1	0	1	1	1	1	0	1	0	8	4	0	3	6	0	2	0	5	2	0	5	1	0
11	140	0	0	0	0	0	0	0	0	0	0	0	0	0	0	0	0	0	0	0	0	0	0	0	0	0	0	0	0	0	0	0	0	0	0	0	0	0	0	0	0	0	0	0	0	0	0	0	0
11	141	1	0	1	1	1	1	0	0	1	1	1	1	1	1	1	1	1	1	0	0	0	0	0	0	0	0	1	1	0	1	0	1	0	0	9	0	0	8	9	0	0	0	6	4	5	7	0	0
11	142	0	1	1	1	0	1	1	0	0	0	0	0	0	0	0	0	0	1	1	1	1	0	1	1	1	1	1	1	0	0	0	1	1	1	2	5	0	2	7	2	2	0	8	3	6	10	1	0
11	143	0	0	0	0	0	0	0	0	0	0	0	0	0	0	0	0	0	0	0	0	0	0	0	0	0	0	0	0	0	0	0	0	0	0	0	0	0	0	0	0	0	0	0	0	0	0	0	0
11	144	1	0	1	1	1	1	0	1	1	1	1	1	1	1	1	1	1	1	1	1	1	1	1	0	0	0	0	1	0	1	0	0	0	0	6	4	0	3	11	0	4	0	9	3	0	5	1	0
11	145	1	0	1	1	1	1	0	0	1	1	1	1	1	0	1	1	1	1	0	0	0	0	0	0	0	0	0	0	1	1	0	0	0	1	1	0	0	5	7	1	1	0	5	1	0	2	0	0
11	146	0	1	0	0	0	0	1	0	0	0	0	1	1	0	0	0	0	0	1	1	0	1	1	1	1	0	1	1	0	1	1	1	0	1	4	4	0	6	8	1	2	0	7	2	6	6	1	0
11	147	1	0	0	1	1	0	0	1	0	1	1	1	0	0	1	1	1	1	0	0	0	0	0	0	0	1	0	0	1	0	0	1	0	0	4	3	0	10	6	1	1	0	7	5	0	7	0	0
11	148	0	1	0	0	0	0	0	1	0	1	0	0	0	0	0	0	1	0	0	0	0	1	0	1	1	1	1	1	0	1	1	1	1	1	4	6	0	8	4	1	0	0	7	0	5	7	2	0
11	149	0	1	0	0	1	0	0	0	0	0	0	0	1	1	0	0	0	0	1	1	0	1	0	1	1	1	1	1	0	1	1	1	1	1	4	5	0	2	4	0	1	0	4	2	8	7	5	0
11	150	0	0	0	0	0	0	0	0	0	0	0	0	0	0	0	0	0	0	0	0	0	0	0	0	0	0	0	0	0	0	0	0	0	0	1	0	0	0	0	0	0	0	2	0	0	0	0	0
11	151	1	1	1	1	1	1	1	1	1	1	1	1	1	1	1	1	1	1	1	1	1	1	1	1	1	1	1	1	1	1	1	1	1	1	2	4	0	3	3	1	0	0	5	2	7	5	1	0
11	152	0	0	0	0	0	0	0	0	0	0	0	0	0	0	0	0	0	0	0	0	0	0	0	0	0	0	0	0	0	0	0	0	0	0	0	0	0	0	0	0	0	0	0	0	0	0	0	0
11	153	0	0	0	0	0	0	0	0	0	0	0	0	0	0	0	0	0	0	0	0	0	0	0	0	0	0	0	0	0	0	0	0	0	0	2	0	0	0	2	0	0	0	1	0	0	1	0	0
11	154	0	1	0	0	0	0	0	0	0	1	1	0	0	0	1	0	0	0	1	1	0	1	1	1	1	1	1	0	1	0	1	0	1	0	3	3	0	5	1	0	1	0	8	5	7	10	2	0
11	155	0	1	0	0	1	1	0	1	1	0	0	0	0	1	0	0	0	0	0	1	1	1	1	1	0	1	0	1	0	1	1	1	1	1	7	4	0	2	10	2	3	0	8	2	0	7	0	0
11	156	1	1	1	1	1	1	1	1	1	1	1	1	1	1	1	1	1	1	1	1	1	1	1	1	1	1	1	1	1	1	1	1	1	1	9	4	0	7	10	3	1	0	7	3	6	9	0	0
11	157	0	1	0	0	0	1	0	0	0	0	0	0	0	0	1	0	0	0	1	1	0	1	1	1	1	0	1	1	0	0	1	1	1	1	7	2	1	1	7	0	0	0	7	2	6	6	1	0
11	158	1	0	0	1	1	1	1	1	0	1	0	1	1	1	0	0	0	1	0	0	0	0	0	0	0	0	1	0	0	1	0	0	0	0	3	0	0	1	10	0	2	0	4	5	6	4	0	0
11	159	0	1	1	0	0	0	0	0	0	0	1	0	0	1	1	0	0	0	0	0	1	1	1	1	1	1	1	0	1	1	1	1	0	1	4	5	0	6	5	1	3	0	6	2	7	6	2	0
11	160	0	1	0	1	0	0	0	0	0	0	0	1	0	0	0	1	1	0	1	1	0	1	0	1	1	1	1	1	1	1	0	1	0	1	4	5	0	5	8	0	1	0	5	1	8	8	5	0
11	161	1	1	1	1	1	1	1	1	1	1	1	1	1	1	1	1	1	1	1	1	1	1	1	1	1	1	1	1	1	1	1	1	1	1	8	5	0	3	10	1	1	0	7	4	6	10	1	0
11	162	0	0	0	0	0	0	0	0	0	0	0	0	0	0	0	0	0	0	0	0	0	0	0	0	0	0	0	0	0	0	0	0	0	0	0	0	0	0	0	0	0	0	0	0	0	0	0	0
11	163	1	1	1	1	1	1	1	1	1	1	1	1	1	1	1	1	1	1	1	1	1	1	1	1	1	1	1	1	1	1	1	1	1	1	3	5	1	6	6	1	2	0	8	0	5	9	3	0
11	164	0	1	0	0	1	0	0	1	1	0	0	0	0	0	0	0	0	0	1	1	1	1	0	0	1	1	1	1	0	1	0	1	1	1	7	5	0	2	8	0	0	0	9	3	6	9	1	0
11	165	0	0	0	0	0	0	0	0	0	0	0	0	0	0	0	0	0	0	0	0	0	0	0	0	0	0	0	0	0	0	0	0	0	0	0	0	0	0	0	0	0	0	0	0	0	0	0	0
11	166	0	1	1	0	0	0	0	0	0	0	0	0	0	0	0	0	1	0	1	0	1	1	1	1	1	0	1	0	1	1	1	1	0	1	3	0	0	5	10	0	1	0	4	5	6	7	0	0
11	167	0	0	0	0	0	0	0	0	0	0	0	0	0	0	0	0	0	0	0	0	0	0	0	0	0	0	0	0	0	0	0	0	0	0	0	0	0	0	0	0	0	0	0	0	0	0	0	0
11	168	0	1	0	0	0	0	0	0	1	0	0	0	0	0	0	0	0	0	0	1	1	1	1	0	0	1	1	1	1	1	1	1	1	1	7	4	0	0	6	0	2	0	5	3	9	8	1	0
11	169	1	1	1	1	1	1	1	1	1	1	1	1	1	1	1	1	1	1	1	1	1	1	1	1	1	1	1	1	1	1	1	1	1	1	5	3	0	4	9	3	0	0	7	5	8	8	3	0
11	170	0	1	0	1	1	1	1	0	0	0	0	0	0	0	0	0	0	0	0	1	1	1	1	0	1	0	0	1	1	1	1	1	1	1	2	5	0	6	9	0	2	0	6	3	0	7	0	0
11	171	0	1	0	0	0	0	0	1	0	0	0	0	1	0	0	0	0	0	0	0	1	1	1	0	1	1	1	1	1	0	1	1	1	1	4	3	0	8	8	0	0	0	4	4	6	9	1	0
11	172	1	0	1	1	0	1	1	1	0	1	0	0	1	1	1	1	1	1	0	1	0	0	0	1	0	0	0	0	0	1	1	0	0	0	7	5	0	6	9	2	1	0	6	8	0	7	0	0
11	173	1	1	1	1	1	1	1	1	1	1	1	1	1	1	1	1	1	1	1	1	1	1	1	1	1	1	1	1	1	1	1	1	1	1	5	4	0	6	9	2	2	0	8	5	6	9	3	0
11	174	1	1	1	1	1	1	1	1	1	1	1	1	1	1	1	1	1	1	1	1	1	1	1	1	1	1	1	1	1	1	1	1	1	1	6	5	0	5	9	0	4	0	7	4	7	9	1	0
11	175	0	1	1	0	0	0	0	0	0	0	1	0	1	1	1	0	0	0	1	1	1	1	1	1	1	1	0	0	1	1	1	1	0	1	4	5	0	4	9	0	2	0	6	3	0	7	2	0
11	176	0	0	0	0	0	0	0	0	0	0	0	0	0	0	0	0	0	0	0	0	0	0	0	0	0	0	0	0	0	0	0	0	0	0	0	0	0	0	0	0	0	0	0	0	0	0	0	0
11	177	0	1	0	0	0	1	0	0	0	0	0	0	0	0	0	0	1	0	1	1	1	0	1	1	1	1	1	1	1	1	1	1	1	1	4	3	0	2	8	1	1	0	7	4	8	8	2	0
11	178	1	0	0	1	0	0	1	1	1	0	0	1	1	1	1	0	1	1	0	0	0	0	0	0	0	0	0	0	1	0	1	0	0	0	1	0	0	8	7	0	2	0	5	3	0	6	1	0
11	179	0	1	1	0	0	0	0	0	0	0	1	0	1	0	0	0	1	1	1	1	1	0	1	1	1	1	1	0	1	1	1	1	1	1	6	6	0	5	8	0	3	0	10	4	8	9	2	0
11	180	1	0	0	0	0	1	1	1	1	1	1	1	0	1	1	1	1	1	1	0	0	0	0	0	0	0	0	0	0	0	0	1	0	0	4	0	0	1	7	2	0	0	6	0	0	8	2	0
11	181	0	1	1	0	1	0	1	0	0	0	0	0	1	0	0	0	1	0	1	1	0	1	1	1	1	1	0	1	1	1	1	1	1	1	6	5	0	7	8	0	4	0	8	2	0	6	1	0
11	182	0	1	0	0	1	0	0	0	0	0	0	0	0	0	1	0	1	0	1	0	1	1	1	1	1	1	0	0	1	1	1	0	1	0	4	9	0	8	6	0	0	0	8	1	0	4	1	0
11	183	0	0	0	0	0	0	0	0	0	0	0	0	0	0	0	0	0	0	0	0	0	0	0	0	0	0	0	0	0	0	0	0	0	0	0	0	0	0	1	0	0	0	0	0	0	0	0	0
11	184	0	0	0	0	0	0	0	0	0	0	0	0	0	0	0	0	0	0	0	0	0	0	0	0	0	0	0	0	0	0	0	0	0	0	0	0	0	0	0	0	0	0	0	0	0	0	0	0
11	185	1	0	1	0	1	1	1	1	0	1	1	0	0	1	1	0	1	0	0	0	0	1	0	0	1	0	1	0	1	1	1	1	0	0	4	0	0	9	7	1	0	0	6	0	4	8	3	0
11	186	0	0	0	0	0	0	0	0	0	0	0	0	0	0	0	0	0	0	0	0	0	0	0	0	0	0	0	0	0	0	0	0	0	0	1	0	0	1	1	0	0	0	2	0	0	0	0	0
11	187	1	0	1	1	1	1	1	1	0	0	1	1	1	0	1	1	1	1	0	0	0	0	1	1	0	0	0	0	0	0	0	1	1	1	8	0	0	7	9	1	1	0	8	3	0	7	3	0
11	188	1	0	1	1	1	1	1	1	1	0	1	1	0	1	1	1	0	1	0	0	0	0	1	0	1	0	1	1	1	0	1	0	0	0	5	0	0	6	5	1	0	0	5	3	7	9	2	0
11	189	1	0	1	1	1	1	0	1	1	1	1	1	1	0	1	1	1	0	1	0	0	1	1	0	1	0	0	1	0	0	0	0	1	1	5	0	0	10	9	1	2	0	7	4	0	7	1	0
11	190	0	0	0	0	0	0	0	0	0	0	0	0	0	0	0	0	0	0	0	0	0	0	0	0	0	0	0	0	0	0	0	0	0	0	1	0	0	0	0	0	0	0	1	0	0	0	0	0
11	191	0	0	0	0	0	0	0	0	0	0	0	0	0	0	0	0	0	0	0	0	0	0	0	0	0	0	0	0	0	0	0	0	0	0	0	0	0	0	0	0	0	0	0	0	0	0	0	0
11	192	0	1	0	1	0	0	1	0	0	0	0	0	0	0	0	1	0	1	1	1	1	1	1	0	1	1	1	1	0	1	1	1	1	1	5	5	0	5	8	1	2	0	2	5	6	7	1	0
11	193	0	1	1	0	0	0	0	0	0	0	0	0	0	0	0	0	0	0	0	0	1	1	0	1	1	0	0	1	1	1	1	1	1	1	2	0	0	5	8	1	2	0	5	4	0	7	1	0
11	194	1	0	1	1	1	1	1	1	0	0	1	1	1	0	0	0	1	0	0	0	0	1	0	0	0	0	0	1	0	0	0	1	0	0	4	0	0	8	6	2	1	0	6	4	0	6	1	0
11	195	1	1	1	1	1	1	1	1	1	1	1	1	1	1	1	1	1	1	1	1	1	1	1	1	1	1	1	1	1	1	1	1	1	1	7	6	1	8	8	1	3	0	8	3	6	11	3	0
11	196	1	0	1	1	0	1	1	1	1	1	0	1	1	1	1	1	1	1	1	0	0	0	0	0	0	1	0	0	0	0	0	0	0	1	7	4	0	6	9	1	1	0	6	4	0	5	0	0
11	197	0	1	1	0	0	0	0	0	0	1	1	1	1	1	0	0	0	0	1	1	1	1	1	1	0	1	1	1	1	1	0	1	1	1	3	6	0	6	7	1	1	0	10	1	7	7	1	0
11	198	1	1	1	1	1	1	1	1	1	1	1	1	1	1	1	1	1	1	1	1	1	1	1	1	1	1	1	1	1	1	1	1	1	1	5	3	0	6	11	1	2	0	8	4	7	9	2	0
11	199	0	1	0	0	0	0	0	0	0	0	1	1	0	1	0	0	0	1	1	1	1	1	1	1	0	1	1	0	1	1	1	1	1	1	5	5	0	5	5	1	0	0	8	4	7	8	4	0
11	200	0	0	0	0	0	0	0	0	0	0	0	0	0	0	0	0	0	0	0	0	0	0	0	0	0	0	0	0	0	0	0	0	0	0	0	0	0	0	0	0	0	0	0	0	0	0	0	0
11	201	1	0	1	1	1	1	0	1	0	1	0	1	1	0	1	1	1	1	0	0	0	1	0	1	0	0	0	0	1	1	1	0	1	0	5	0	0	9	5	0	1	0	9	4	0	4	1	0
11	202	1	1	1	1	1	1	1	1	1	1	1	1	1	1	1	1	1	1	1	1	1	1	1	1	1	1	1	1	1	1	1	1	1	1	4	6	0	6	10	2	2	0	9	7	5	11	2	0
11	203	0	0	0	0	0	0	0	0	0	0	0	0	0	0	0	0	0	0	0	0	0	0	0	0	0	0	0	0	0	0	0	0	0	0	0	0	0	0	0	0	0	0	0	0	0	0	0	0
11	204	0	0	0	0	0	0	0	0	0	0	0	0	0	0	0	0	0	0	0	0	0	0	0	0	0	0	0	0	0	0	0	0	0	0	1	0	0	0	1	0	0	0	0	0	0	0	0	0
11	205	1	0	0	1	1	1	1	1	1	1	1	1	0	1	0	1	1	1	0	0	0	0	0	0	0	0	0	0	0	0	0	1	0	0	3	0	0	1	10	0	0	0	7	1	0	7	1	0
11	206	0	1	0	0	0	1	0	1	0	0	0	0	0	0	0	0	0	0	1	1	1	1	1	1	1	1	1	1	1	1	1	0	1	1	4	5	0	2	7	0	5	0	9	4	6	5	3	0
11	207	1	1	1	1	1	1	1	1	1	1	1	1	1	1	1	1	1	1	1	1	1	1	1	1	1	1	1	1	1	1	1	1	1	1	6	6	0	8	7	1	3	0	6	5	8	8	2	0
11	208	1	1	1	1	1	1	1	1	1	1	1	1	1	1	1	1	1	1	1	1	1	1	1	1	1	1	1	1	1	1	1	1	1	1	6	5	0	8	6	3	0	0	8	1	6	8	0	0
11	209	0	0	0	0	0	0	0	0	0	0	0	0	0	0	0	0	0	0	0	0	0	0	0	0	0	0	0	0	0	0	0	0	0	0	0	0	0	0	0	0	0	0	0	0	0	0	0	0
11	210	0	1	0	1	1	0	0	0	0	0	0	1	0	1	0	1	0	1	1	1	0	1	1	0	1	0	1	1	1	1	1	1	1	1	3	3	0	8	6	1	1	0	6	4	6	6	1	0
11	211	1	1	1	1	1	1	1	1	1	1	1	1	1	1	1	1	1	1	1	1	1	1	1	1	1	1	1	1	1	1	1	1	1	1	7	4	1	6	11	2	2	0	4	5	6	10	1	0
11	212	0	0	0	0	0	0	0	0	0	0	0	0	0	0	0	0	0	0	0	0	0	0	0	0	0	0	0	0	0	0	0	0	0	0	0	0	0	0	0	1	0	0	0	0	0	0	0	0
11	213	1	1	1	1	1	1	1	1	1	1	1	1	1	1	1	1	1	1	1	1	1	1	1	1	1	1	1	1	1	1	1	1	1	1	5	5	0	5	10	1	4	0	7	4	6	10	1	0
11	214	0	0	0	0	0	0	0	0	0	0	0	0	0	0	0	0	0	0	0	0	0	0	0	0	0	0	0	0	0	0	0	0	0	0	0	0	0	0	0	0	0	0	0	0	0	0	0	0
11	215	0	0	0	0	0	0	0	0	0	0	0	0	0	0	0	0	0	0	0	0	0	0	0	0	0	0	0	0	0	0	0	0	0	0	0	0	0	0	1	0	0	0	0	0	0	0	0	0
11	216	0	0	0	0	0	0	0	0	0	0	0	0	0	0	0	0	0	0	0	0	0	0	0	0	0	0	0	0	0	0	0	0	0	0	1	0	0	1	1	1	0	0	2	1	0	2	0	0
11	217	0	0	0	0	0	0	0	0	0	0	0	0	0	0	0	0	0	0	0	0	0	0	0	0	0	0	0	0	0	0	0	0	0	0	0	0	0	0	0	0	0	0	0	0	0	0	0	0
11	218	0	1	0	0	0	1	0	0	0	1	1	1	0	0	0	1	0	0	1	1	1	1	0	1	1	1	1	1	0	1	1	1	1	1	6	5	0	4	10	0	2	0	6	7	7	7	1	0
11	219	0	1	0	1	0	0	0	1	0	0	0	1	0	0	0	0	0	0	1	1	1	1	1	0	0	1	1	1	1	1	0	1	1	1	1	4	0	2	6	1	1	0	5	1	6	8	0	0
11	220	1	1	1	1	1	1	1	1	1	1	1	1	1	1	1	1	1	1	1	1	1	1	1	1	1	1	1	1	1	1	1	1	1	1	3	4	0	3	11	0	0	0	9	2	5	8	2	0
11	221	1	0	1	1	0	1	0	1	1	1	0	1	1	0	0	1	0	0	1	0	1	1	0	0	0	0	0	0	0	0	0	0	0	0	2	0	0	6	9	0	2	0	4	2	0	6	0	0
11	222	1	1	1	1	1	1	1	1	1	1	1	1	1	1	1	1	1	1	1	1	1	1	1	1	1	1	1	1	1	1	1	1	1	1	8	5	1	10	7	2	2	0	9	10	6	9	2	0
11	223	1	0	1	0	1	1	1	1	1	1	1	0	1	1	1	1	1	1	0	1	1	0	0	0	0	0	0	0	0	0	0	0	0	0	5	5	0	7	8	3	2	0	7	3	0	6	1	0
11	224	0	1	0	1	0	1	1	0	0	0	0	0	0	0	0	0	0	1	0	1	0	1	1	1	0	1	1	1	1	1	1	1	1	0	3	2	0	3	6	2	0	0	4	1	7	7	1	0
11	225	0	0	0	0	0	0	0	0	0	0	0	0	0	0	0	0	0	0	0	0	0	0	0	0	0	0	0	0	0	0	0	0	0	0	0	0	0	0	0	0	0	0	0	0	0	0	0	0
11	226	1	0	1	1	0	1	1	0	0	1	1	1	1	1	1	0	1	1	0	0	0	0	0	1	0	1	0	1	0	0	0	0	1	0	2	6	0	1	4	0	0	0	5	0	0	6	0	0
11	227	0	1	1	1	1	0	1	1	0	0	0	1	0	0	0	0	1	0	1	1	1	1	0	1	0	1	1	0	1	1	1	1	0	1	6	5	0	6	10	2	2	0	8	4	5	9	0	0
11	228	0	1	0	0	0	0	1	0	0	0	1	1	0	0	0	0	0	1	1	0	1	1	1	1	0	1	1	1	0	1	1	1	1	1	5	5	0	1	8	0	0	0	6	2	5	7	2	0
11	229	1	0	1	1	0	1	1	1	1	1	1	1	0	1	1	0	1	1	1	1	0	0	0	1	0	0	0	0	0	1	1	0	0	0	5	4	0	3	9	1	1	0	4	1	0	7	2	0
11	230	0	0	0	0	0	0	0	0	0	0	0	0	0	0	0	0	0	0	0	0	0	0	0	0	0	0	0	0	0	0	0	0	0	0	0	0	0	0	0	0	0	0	0	0	0	0	0	0
11	231	1	0	1	1	1	0	0	0	1	1	0	1	1	0	1	1	0	1	0	0	0	1	1	0	1	0	1	0	0	0	0	0	0	0	2	0	0	1	0	0	2	0	2	3	5	7	1	0
11	232	0	1	0	0	0	0	0	0	0	0	0	0	0	1	0	0	0	0	0	0	1	1	1	1	1	1	1	1	0	0	0	0	1	0	2	6	0	0	4	1	2	0	7	1	7	2	1	0
11	233	1	1	1	1	1	1	1	1	1	1	1	1	1	1	1	1	1	1	1	1	1	1	1	1	1	1	1	1	1	1	1	1	1	1	5	5	0	7	11	1	2	0	8	4	7	10	0	0
11	234	1	1	1	1	1	1	1	1	1	1	1	1	1	1	1	1	1	1	1	1	1	1	1	1	1	1	1	1	1	1	1	1	1	1	6	6	0	9	9	1	1	0	8	4	4	10	3	0
11	235	0	0	0	0	0	0	0	0	0	0	0	0	0	0	0	0	0	0	0	0	0	0	0	0	0	0	0	0	0	0	0	0	0	0	0	0	0	0	0	0	0	0	0	0	0	0	0	0
11	236	1	1	1	1	1	1	1	1	1	1	1	1	1	1	1	1	1	1	1	1	1	1	1	1	1	1	1	1	1	1	1	1	1	1	5	4	0	8	12	2	2	0	7	5	5	9	2	0
11	237	1	0	1	1	1	1	1	1	1	1	0	1	1	1	1	0	1	1	0	0	0	0	0	0	0	0	0	0	0	0	0	1	0	0	7	0	0	4	10	1	0	0	7	3	0	5	1	0
11	238	1	0	1	1	1	1	1	1	1	1	0	1	0	0	1	1	1	1	0	0	0	0	0	0	0	0	0	0	1	1	1	0	0	0	5	0	0	8	10	1	2	0	9	1	0	8	0	0
11	239	1	1	1	1	1	1	1	1	1	1	1	1	1	1	1	1	1	1	1	1	1	1	1	1	1	1	1	1	1	1	1	1	1	1	4	2	0	6	8	0	1	0	7	1	4	7	3	0
11	240	0	0	0	0	0	0	0	0	0	0	0	0	0	0	0	0	0	0	0	0	0	0	0	0	0	0	0	0	0	0	0	0	0	0	0	0	0	0	0	0	0	0	0	0	0	0	0	0
11	241	0	0	0	0	0	0	0	0	0	0	0	0	0	0	0	0	0	0	0	0	0	0	0	0	0	0	0	0	0	0	0	0	0	0	1	0	0	2	0	0	0	0	0	0	0	0	0	0
11	242	0	0	0	0	0	0	0	0	0	0	0	0	0	0	0	0	0	0	0	0	0	0	0	0	0	0	0	0	0	0	0	0	0	0	0	0	0	0	0	0	0	0	0	0	0	0	0	0
11	243	0	1	1	0	0	0	0	0	1	0	0	0	0	1	0	0	1	0	1	1	1	1	1	1	0	1	1	1	1	1	1	0	1	0	3	4	0	6	10	0	1	0	8	3	8	8	3	0
11	244	0	1	0	0	0	0	1	0	1	0	1	0	0	0	0	0	0	0	1	1	1	0	0	0	1	1	0	1	1	1	1	1	1	1	5	5	0	4	8	0	2	0	6	3	0	9	2	0
11	245	0	0	0	0	0	0	0	0	0	0	0	0	0	0	0	0	0	0	0	0	0	0	0	0	0	0	0	0	0	0	0	0	0	0	0	0	0	0	0	0	0	0	0	0	0	0	0	0
11	246	1	1	1	1	1	1	1	1	1	1	1	1	1	1	1	1	1	1	1	1	1	1	1	1	1	1	1	1	1	1	1	1	1	1	4	5	0	1	5	1	1	0	2	4	4	8	2	0
11	247	1	0	1	1	1	0	1	0	1	1	1	1	0	1	1	1	1	1	0	0	0	1	1	0	0	0	0	0	1	0	0	1	0	1	2	1	0	3	6	0	1	0	7	1	0	4	0	0
11	248	1	0	1	0	0	1	0	1	0	0	1	1	1	1	1	1	0	1	0	0	1	0	1	0	1	1	0	0	0	0	0	0	0	1	5	6	0	5	9	1	1	0	5	6	0	3	2	0
11	249	1	0	0	1	1	1	0	1	1	1	1	0	1	1	1	1	1	1	1	0	1	1	0	0	1	0	0	0	0	0	0	1	0	0	2	1	0	3	7	1	1	0	10	3	0	5	0	0
11	250	0	1	0	0	0	0	0	1	1	0	1	0	0	0	0	0	0	1	0	1	1	1	0	0	0	1	0	1	0	1	0	1	1	1	5	3	0	1	8	0	0	0	9	1	0	7	1	0
11	251	1	1	1	1	1	1	1	1	1	1	1	1	1	1	1	1	1	1	1	1	1	1	1	1	1	1	1	1	1	1	1	1	1	1	4	5	0	7	11	0	2	0	9	5	6	12	1	0
11	252	1	0	1	1	1	1	1	1	1	1	1	1	1	0	1	0	1	1	0	0	0	0	1	0	1	0	0	0	0	1	0	0	0	0	5	0	0	7	11	0	0	0	8	4	0	4	0	0
11	253	0	0	0	0	0	0	0	0	0	0	0	0	0	0	0	0	0	0	0	0	0	0	0	0	0	0	0	0	0	0	0	0	0	0	0	0	0	0	0	0	0	0	1	0	0	0	0	0
11	254	1	1	1	1	1	1	1	1	1	1	1	1	1	1	1	1	1	1	1	1	1	1	1	1	1	1	1	1	1	1	1	1	1	1	3	3	1	7	2	1	1	0	2	5	6	8	3	0
11	255	0	1	0	0	1	0	0	1	1	0	0	0	0	1	0	1	1	0	1	1	0	1	1	1	1	1	1	1	1	1	1	1	1	1	4	3	0	9	10	0	1	0	7	4	6	9	1	0
11	256	0	1	0	0	0	0	0	1	0	0	0	0	0	0	0	0	1	0	1	1	0	1	0	1	1	1	0	1	0	1	0	1	1	0	6	5	0	4	10	0	0	0	7	4	0	6	0	0
21	1	1	1	1	1	1	1	1	1	1	1	1	1	1	1	1	1	1	1	1	1	1	1	1	1	1	1	1	1	1	1	1	1	1	1	3	4	0	7	10	1	1	0	7	6	0	9	0	0
21	2	0	0	0	0	0	0	0	0	0	0	0	0	0	0	0	0	0	0	0	0	0	0	0	0	0	0	0	0	0	0	0	0	0	0	0	0	0	0	0	0	0	0	0	0	0	0	0	0
21	3	1	1	1	1	1	1	1	1	1	1	1	1	1	1	1	1	1	1	1	1	1	1	1	1	1	1	1	1	1	1	1	1	1	1	12	5	0	4	13	2	2	0	8	5	6	9	2	0
21	4	1	1	1	1	1	1	1	1	1	1	1	1	1	1	1	1	1	1	1	1	1	1	1	1	1	1	1	1	1	1	1	1	1	1	2	4	0	4	10	0	4	0	6	3	7	10	2	0
21	5	1	0	1	1	1	1	0	1	1	1	1	1	1	1	0	1	1	1	0	1	0	1	0	1	0	1	0	0	1	0	0	0	0	0	4	3	0	2	7	2	2	0	9	2	0	6	2	0
21	6	0	1	0	0	1	0	0	0	0	0	0	0	0	0	0	0	1	0	1	1	1	1	0	0	0	1	1	0	0	1	1	1	1	0	4	5	0	6	9	1	0	0	7	2	9	7	0	0
21	7	1	0	0	1	0	0	1	1	0	1	1	0	1	1	1	1	1	1	0	1	0	0	0	0	0	0	0	0	0	0	0	0	0	1	4	3	0	8	8	1	2	0	7	1	0	5	1	0
21	8	1	0	0	1	0	1	0	1	0	1	1	1	0	0	1	1	1	0	0	0	0	1	0	0	0	0	0	1	0	1	0	1	0	1	3	0	0	0	8	1	2	0	5	2	0	4	0	0
21	9	0	1	0	0	0	0	1	0	1	0	0	0	0	0	0	0	0	1	1	1	1	1	1	0	1	1	1	1	1	1	1	0	1	0	4	5	0	7	10	0	0	0	6	4	7	7	0	0
21	10	1	0	1	1	1	1	1	1	1	0	1	1	1	1	1	1	1	0	0	0	0	0	1	0	1	0	0	0	1	1	0	0	0	1	5	0	0	9	8	0	0	0	10	4	0	5	0	0
21	11	1	1	1	1	1	1	1	1	1	1	1	1	1	1	1	1	1	1	1	1	1	1	1	1	1	1	1	1	1	1	1	1	1	1	8	4	0	3	7	2	3	0	8	0	6	11	2	0
21	12	1	1	1	1	1	1	1	1	1	1	1	1	1	1	1	1	1	1	1	1	1	1	1	1	1	1	1	1	1	1	1	1	1	1	6	4	0	4	12	1	1	0	8	5	7	6	1	0
21	13	1	0	0	1	1	0	1	1	1	1	0	1	1	1	1	1	1	1	1	0	1	0	1	0	0	1	1	1	1	0	0	0	0	0	4	5	0	8	5	0	0	0	5	3	6	6	1	0
21	14	0	1	0	0	0	1	0	0	0	1	1	1	0	0	0	0	0	0	0	1	1	0	0	1	1	1	1	1	1	1	1	1	1	1	6	3	0	5	10	0	0	0	4	3	6	7	1	0
21	15	1	1	1	1	1	1	1	1	1	1	1	1	1	1	1	1	1	1	1	1	1	1	1	1	1	1	1	1	1	1	1	1	1	1	7	5	0	8	9	1	1	0	10	2	5	9	0	0
21	16	1	1	1	1	1	1	1	1	1	1	1	1	1	1	1	1	1	1	1	1	1	1	1	1	1	1	1	1	1	1	1	1	1	1	8	5	0	5	10	2	0	0	9	2	7	8	3	0
21	17	0	0	0	0	0	0	0	0	0	0	0	0	0	0	0	0	0	0	0	0	0	0	0	0	0	0	0	0	0	0	0	0	0	0	0	0	0	0	0	0	0	0	0	0	0	0	0	0
21	18	0	0	0	0	0	0	0	0	0	0	0	0	0	0	0	0	0	0	0	0	0	0	0	0	0	0	0	0	0	0	0	0	0	0	0	0	0	0	0	0	0	0	0	0	0	0	0	0
21	19	1	1	1	1	1	1	1	1	1	1	1	1	1	1	1	1	1	1	1	1	1	1	1	1	1	1	1	1	1	1	1	1	1	1	5	5	1	2	9	3	2	0	8	7	6	12	0	0
21	20	1	1	1	1	1	1	1	1	1	1	1	1	1	1	1	1	1	1	1	1	1	1	1	1	1	1	1	1	1	1	1	1	1	1	5	5	0	6	12	1	3	0	7	4	8	8	0	0
21	21	0	1	0	1	0	0	1	0	0	0	1	0	0	1	0	0	0	0	1	1	1	1	0	1	0	1	1	1	1	1	1	1	0	1	4	4	0	5	6	1	0	0	6	2	6	5	1	0
21	22	0	1	0	0	0	0	1	1	0	0	1	0	0	1	1	0	0	0	1	1	0	1	0	1	1	1	1	1	1	1	0	1	0	1	5	5	0	6	7	0	0	0	5	3	6	6	2	0
21	23	0	0	0	0	0	0	0	0	0	0	0	0	0	0	0	0	0	0	0	0	0	0	0	0	0	0	0	0	0	0	0	0	0	0	0	0	0	0	0	0	0	0	0	0	0	0	0	0
21	24	1	0	1	1	0	1	0	0	1	0	1	1	0	1	0	1	1	1	0	0	0	1	0	0	0	0	0	0	0	0	0	0	1	1	5	0	0	1	6	2	0	0	7	2	0	6	0	0
21	25	1	1	1	1	1	1	1	1	1	1	1	1	1	1	1	1	1	1	1	1	1	1	1	1	1	1	1	1	1	1	1	1	1	1	5	2	0	7	9	1	2	0	8	2	0	7	0	0
21	26	0	0	0	0	0	0	0	0	0	0	0	0	0	0	0	0	0	0	0	0	0	0	0	0	0	0	0	0	0	0	0	0	0	0	0	0	0	0	0	0	0	0	0	0	0	0	0	0
21	27	0	0	0	0	0	0	0	0	0	0	0	0	0	0	0	0	0	0	0	0	0	0	0	0	0	0	0	0	0	0	0	0	0	0	0	0	0	0	0	0	0	0	0	0	0	0	0	0
21	28	0	0	0	0	0	0	0	0	0	0	0	0	0	0	0	0	0	0	0	0	0	0	0	0	0	0	0	0	0	0	0	0	0	0	0	0	0	0	0	0	0	0	0	0	0	0	0	0
21	29	0	1	1	1	1	1	0	1	0	0	0	0	0	1	0	1	0	0	1	1	1	0	1	1	1	1	1	1	1	1	1	0	1	1	6	3	0	5	11	0	2	0	9	2	7	12	4	0
21	30	1	0	1	1	1	1	1	1	1	1	1	1	1	1	1	0	1	1	0	0	0	0	0	1	0	1	0	0	1	0	0	0	1	0	4	6	0	3	8	3	2	0	7	1	0	6	0	0
21	31	0	1	0	0	0	0	0	0	0	0	0	0	0	1	0	0	0	1	1	1	1	1	1	1	1	0	1	1	1	0	1	1	0	1	5	3	0	8	8	1	1	0	5	2	6	8	1	0
21	32	1	1	1	1	1	1	1	1	1	1	1	1	1	1	1	1	1	1	1	1	1	1	1	1	1	1	1	1	1	1	1	1	1	1	4	5	0	4	8	1	0	0	10	4	7	9	0	0
21	33	1	1	1	1	1	1	1	1	1	1	1	1	1	1	1	1	1	1	1	1	1	1	1	1	1	1	1	1	1	1	1	1	1	1	6	5	0	8	11	1	0	0	8	2	6	8	2	0
21	34	1	0	1	1	1	1	1	1	1	1	1	1	0	1	1	1	1	1	0	0	0	0	0	1	1	0	1	0	0	0	0	0	0	0	3	0	0	7	9	2	1	0	8	2	6	7	1	0
21	35	1	0	1	0	1	1	1	1	1	1	1	0	0	1	1	0	0	1	0	0	0	0	0	0	0	0	0	0	0	0	0	1	0	0	6	0	0	5	10	1	1	0	7	3	0	6	1	0
21	36	1	1	1	1	1	1	1	1	1	1	1	1	1	1	1	1	1	1	1	1	1	1	1	1	1	1	1	1	1	1	1	1	1	1	3	3	0	0	8	1	3	0	10	2	7	8	0	0
21	37	1	0	1	1	1	0	1	1	1	1	1	0	1	1	1	0	1	0	1	0	0	0	1	0	0	1	0	0	0	0	0	0	0	1	3	6	0	7	6	2	3	0	7	0	0	7	0	0
21	38	0	0	0	0	0	0	0	0	0	0	0	0	0	0	0	0	0	0	0	0	0	0	0	0	0	0	0	0	0	0	0	0	0	0	0	0	0	0	0	0	0	0	0	0	0	0	0	0
21	39	0	0	0	0	0	0	0	0	0	0	0	0	0	0	0	0	0	0	0	0	0	0	0	0	0	0	0	0	0	0	0	0	0	0	0	0	0	0	0	1	0	0	0	0	0	0	0	0
21	40	0	0	0	0	0	0	0	0	0	0	0	0	0	0	0	0	0	0	0	0	0	0	0	0	0	0	0	0	0	0	0	0	0	0	0	0	0	0	1	0	0	0	0	0	0	0	0	0
21	41	0	1	0	0	1	0	0	0	0	0	0	0	0	0	0	0	0	0	1	1	1	1	1	1	0	1	1	0	1	1	1	1	1	1	6	5	0	8	6	0	1	0	5	4	7	8	1	0
21	42	1	0	1	1	1	1	1	1	0	1	1	1	1	1	1	1	1	1	0	1	0	0	0	0	0	0	1	0	1	0	0	0	0	0	9	2	1	8	7	1	4	0	8	4	6	5	0	0
21	43	1	1	1	1	1	1	1	1	1	1	1	1	1	1	1	1	1	1	1	1	1	1	1	1	1	1	1	1	1	1	1	1	1	1	4	5	0	3	10	1	0	0	10	3	6	10	4	0
21	44	0	1	0	0	0	0	1	0	0	0	0	0	0	0	0	0	1	0	1	0	1	0	1	0	1	1	1	1	1	1	1	1	1	1	3	3	0	3	7	0	0	0	7	3	6	5	0	0
21	45	1	0	1	0	1	1	1	0	1	1	1	1	0	0	1	0	1	1	0	0	1	0	1	0	1	0	0	0	0	0	0	0	0	0	4	0	0	1	7	1	1	0	5	3	0	6	0	0
21	46	1	1	1	1	1	1	1	1	1	1	1	1	1	1	1	1	1	1	1	1	1	1	1	1	1	1	1	1	1	1	1	1	1	1	5	3	0	8	9	0	0	0	7	2	8	7	0	0
21	47	1	1	1	1	1	1	1	1	1	1	1	1	1	1	1	1	1	1	1	1	1	1	1	1	1	1	1	1	1	1	1	1	1	1	4	5	0	7	10	1	1	0	10	3	6	9	2	0
21	48	0	0	0	0	0	0	0	0	0	0	0	0	0	0	0	0	0	0	0	0	0	0	0	0	0	0	0	0	0	0	0	0	0	0	0	0	0	0	0	0	0	0	0	0	0	0	0	0
21	49	0	1	0	0	0	0	0	0	0	0	1	0	0	0	0	0	0	0	0	1	1	0	1	1	1	1	1	1	1	1	1	1	1	1	3	2	0	4	8	1	1	0	5	3	9	7	1	0
21	50	1	1	1	1	1	1	1	1	1	1	1	1	1	1	1	1	1	1	1	1	1	1	1	1	1	1	1	1	1	1	1	1	1	1	5	6	0	3	9	1	0	0	9	3	7	10	2	0
21	51	0	1	0	0	1	0	1	0	1	0	0	0	0	0	1	0	0	0	1	1	1	1	1	0	1	1	1	0	0	1	1	0	1	1	5	4	0	7	7	0	0	0	6	0	7	7	2	0
21	52	1	0	1	1	1	1	1	1	1	0	0	0	1	0	1	0	0	1	0	0	1	1	0	0	0	0	0	1	0	0	1	0	0	0	3	0	0	8	9	0	1	0	5	2	0	6	0	0
21	53	1	0	1	1	1	1	1	1	1	1	1	1	1	1	1	1	0	0	1	1	1	1	0	0	0	1	0	1	0	1	0	0	0	0	5	3	0	6	10	0	0	0	7	2	0	7	0	0
21	54	0	0	0	0	0	0	0	0	0	0	0	0	0	0	0	0	0	0	0	0	0	0	0	0	0	0	0	0	0	0	0	0	0	0	0	0	0	1	0	0	0	0	0	0	0	0	0	0
21	55	1	0	1	0	0	1	1	1	1	1	1	1	1	1	1	1	1	1	0	0	1	0	0	0	0	0	0	0	0	0	0	0	0	0	2	0	1	4	4	1	1	0	4	0	0	4	0	0
21	56	1	1	1	1	1	1	1	1	1	1	1	1	1	1	1	1	1	1	1	1	1	1	1	1	1	1	1	1	1	1	1	1	1	1	3	2	0	7	7	1	0	0	8	5	2	8	0	0
21	57	0	0	0	0	0	0	0	0	0	0	0	0	0	0	0	0	0	0	0	0	0	0	0	0	0	0	0	0	0	0	0	0	0	0	0	0	0	0	0	0	0	0	0	0	0	0	0	0
21	58	1	1	1	1	1	1	1	1	1	1	1	1	1	1	1	1	1	1	1	1	1	1	1	1	1	1	1	1	1	1	1	1	1	1	7	5	0	3	9	1	1	0	10	1	5	8	1	0
21	59	0	0	0	0	0	0	0	0	0	0	0	0	0	0	0	0	0	0	0	0	0	0	0	0	0	0	0	0	0	0	0	0	0	0	0	0	0	0	0	0	0	0	0	0	0	0	0	0
21	60	1	1	1	1	1	1	1	1	1	1	1	1	1	1	1	1	1	1	1	1	1	1	1	1	1	1	1	1	1	1	1	1	1	1	3	4	0	1	7	3	0	0	1	0	8	5	2	0
21	61	1	0	1	1	0	1	1	1	1	0	1	1	1	0	1	1	1	0	0	1	1	0	0	0	1	0	0	0	0	0	0	0	0	0	3	3	0	7	10	0	1	0	5	1	0	6	0	0
21	62	1	0	0	0	0	1	1	1	1	1	1	1	0	0	1	1	1	1	0	0	0	0	1	0	1	1	0	0	0	0	0	0	1	0	3	5	0	3	9	0	3	0	6	2	0	4	0	0
21	63	0	1	0	0	0	0	0	0	0	0	1	1	0	0	0	1	0	0	1	0	1	1	1	1	1	1	1	1	0	1	1	1	0	1	2	5	0	6	5	0	0	0	5	3	6	6	0	0
21	64	1	0	1	1	1	1	1	1	1	0	1	1	1	0	1	1	1	0	0	0	0	0	0	0	1	0	0	1	0	0	0	0	0	1	4	1	0	7	8	1	4	0	8	3	0	9	0	0
21	65	1	0	1	1	1	1	1	1	0	1	0	1	1	0	0	0	0	1	0	0	0	0	1	0	0	0	0	1	1	0	0	0	0	1	2	1	0	9	4	0	1	0	6	3	0	5	1	0
21	66	0	1	0	0	0	0	1	0	1	0	0	0	0	0	0	0	1	1	0	0	1	1	1	1	0	0	1	0	1	1	0	1	1	1	3	0	0	6	4	0	0	0	2	2	7	3	1	0
21	67	0	1	0	1	0	0	0	0	0	0	1	1	1	0	0	0	1	0	1	1	1	1	1	1	1	1	0	0	1	0	1	0	1	1	6	5	0	5	7	1	1	0	9	5	0	4	0	0
21	68	1	0	1	1	0	1	1	0	1	1	0	1	1	1	1	1	1	0	1	0	1	1	1	0	0	0	0	1	0	0	1	0	0	0	3	0	0	6	7	1	2	0	4	0	0	3	0	0
21	69	0	0	0	0	0	0	0	0	0	0	0	0	0	0	0	0	0	0	0	0	0	0	0	0	0	0	0	0	0	0	0	0	0	0	0	0	0	0	0	0	0	0	0	0	0	0	0	0
21	70	0	1	0	1	0	0	0	0	1	1	0	1	0	0	0	0	0	0	0	1	1	1	1	0	1	1	0	1	1	0	1	0	1	1	7	3	0	7	7	1	1	0	5	1	0	6	0	0
21	71	1	0	1	1	0	1	1	0	1	0	1	0	0	0	1	1	1	1	0	1	0	0	0	0	0	0	0	0	0	0	0	0	0	0	6	4	0	4	6	1	0	0	7	1	0	6	1	0
21	72	0	1	1	0	1	1	0	1	0	0	1	0	1	0	0	0	0	0	1	1	1	1	1	0	1	1	1	1	0	1	0	1	1	0	4	5	0	6	11	0	0	0	10	1	6	9	1	0
21	73	0	0	0	0	0	0	0	0	0	0	0	0	0	0	0	0	0	0	0	0	0	0	0	0	0	0	0	0	0	0	0	0	0	0	0	0	0	0	0	1	0	0	0	0	0	0	0	0
21	74	0	1	0	0	0	1	0	0	1	0	0	1	0	0	0	0	0	0	1	1	0	1	1	1	1	1	1	1	1	1	1	1	1	0	3	3	0	1	8	0	2	0	5	2	8	7	1	0
21	75	1	1	1	1	1	1	1	1	1	1	1	1	1	1	1	1	1	1	1	1	1	1	1	1	1	1	1	1	1	1	1	1	1	1	4	6	0	6	9	2	0	0	9	4	7	4	2	0
21	76	0	0	0	0	0	0	0	0	0	0	0	0	0	0	0	0	0	0	0	0	0	0	0	0	0	0	0	0	0	0	0	0	0	0	0	0	0	0	0	0	0	0	0	0	0	0	0	0
21	77	0	1	0	0	0	0	1	1	0	0	0	0	0	0	0	0	1	0	1	1	1	1	1	1	1	1	0	1	1	1	1	0	0	0	5	4	0	5	6	0	1	0	7	2	0	6	1	0
21	78	0	0	0	0	0	0	0	0	0	0	0	0	0	0	0	0	0	0	0	0	0	0	0	0	0	0	0	0	0	0	0	0	0	0	0	0	0	0	0	1	0	0	0	0	0	0	0	0
21	79	1	1	1	1	1	1	1	1	1	1	1	1	1	1	1	1	1	1	1	1	1	1	1	1	1	1	1	1	1	1	1	1	1	1	7	5	0	7	7	1	5	0	10	5	8	7	1	0
21	80	1	1	1	1	1	1	1	1	1	1	1	1	1	1	1	1	1	1	1	1	1	1	1	1	1	1	1	1	1	1	1	1	1	1	6	6	0	5	6	1	2	0	7	2	7	8	1	0
21	81	0	0	0	0	0	0	0	0	0	0	0	0	0	0	0	0	0	0	0	0	0	0	0	0	0	0	0	0	0	0	0	0	0	0	0	0	0	0	0	0	0	0	0	0	0	0	0	0
21	82	1	1	1	1	1	1	1	1	1	1	1	1	1	1	1	1	1	1	1	1	1	1	1	1	1	1	1	1	1	1	1	1	1	1	6	5	0	3	9	0	1	0	5	4	6	7	1	0
21	83	0	0	0	0	0	0	0	0	0	0	0	0	0	0	0	0	0	0	0	0	0	0	0	0	0	0	0	0	0	0	0	0	0	0	0	0	0	0	0	0	0	0	0	0	0	0	0	0
21	84	1	0	1	1	1	0	1	0	1	0	1	0	1	0	1	1	1	1	0	0	0	0	1	1	0	0	0	0	0	0	0	1	1	0	5	0	0	7	9	0	1	0	5	2	0	8	0	0
21	85	1	0	1	1	1	1	0	1	1	1	1	0	1	1	1	1	1	1	0	0	0	0	0	0	0	0	0	0	1	1	0	1	0	0	5	0	0	10	5	1	3	0	7	5	0	8	0	0
21	86	1	0	1	1	1	1	0	0	0	0	0	1	1	1	1	0	1	1	0	0	1	0	0	0	0	1	1	1	1	0	1	0	0	0	2	6	0	7	10	0	2	0	4	5	9	6	1	0
21	87	0	0	0	0	0	0	0	0	0	0	0	0	0	0	0	0	0	0	0	0	0	0	0	0	0	0	0	0	0	0	0	0	0	0	0	0	0	0	0	0	0	0	0	0	0	0	0	0
21	88	1	0	1	1	0	1	0	1	1	0	1	1	1	1	0	1	1	1	1	0	0	0	0	0	0	1	0	1	0	0	1	0	0	0	4	4	0	6	5	2	0	0	8	2	0	7	0	0
21	89	0	0	0	0	0	0	0	0	0	0	0	0	0	0	0	0	0	0	0	0	0	0	0	0	0	0	0	0	0	0	0	0	0	0	0	0	0	0	0	0	0	0	0	0	0	0	0	0
21	90	0	1	1	0	0	1	0	0	0	0	0	1	0	0	0	1	0	0	0	1	0	1	1	1	1	0	1	1	1	1	0	1	0	0	6	4	0	6	10	2	0	0	4	3	7	6	1	0
21	91	0	0	0	0	0	0	0	0	0	0	0	0	0	0	0	0	0	0	0	0	0	0	0	0	0	0	0	0	0	0	0	0	0	0	0	0	0	0	0	0	0	0	0	0	0	0	0	0
21	92	1	1	1	1	1	1	1	1	1	1	1	1	1	1	1	1	1	1	1	1	1	1	1	1	1	1	1	1	1	1	1	1	1	1	9	4	0	2	7	2	3	0	10	6	5	9	4	0
21	93	0	0	0	0	0	0	0	0	0	0	0	0	0	0	0	0	0	0	0	0	0	0	0	0	0	0	0	0	0	0	0	0	0	0	0	0	0	0	0	0	0	0	0	0	0	0	0	0
21	94	1	0	0	0	1	1	1	1	1	0	0	1	1	1	1	1	1	1	0	0	0	0	0	0	0	0	0	1	0	1	0	0	0	0	4	0	0	3	10	0	0	0	6	2	0	8	0	0
21	95	0	1	0	0	0	0	0	1	0	0	0	0	1	0	0	0	0	0	1	1	1	1	1	1	1	1	1	1	1	1	1	0	1	1	5	3	0	11	8	0	1	0	2	4	8	7	3	0
21	96	1	0	1	1	1	0	1	0	1	1	1	1	1	1	1	1	1	1	0	1	0	0	1	0	0	1	0	0	0	0	0	0	0	0	3	3	0	7	8	1	4	0	4	2	0	7	0	0
21	97	1	0	0	1	1	1	1	1	0	1	1	1	1	0	1	1	1	1	0	1	0	0	1	0	0	0	0	0	0	1	0	0	0	0	7	5	0	0	5	0	0	0	5	4	0	3	1	0
21	98	1	0	1	1	0	1	1	0	1	1	1	1	1	0	0	0	1	1	1	0	0	1	1	0	0	0	0	0	0	0	0	0	1	0	0	0	0	8	7	0	0	0	5	0	0	5	0	0
21	99	1	1	1	1	1	1	1	1	1	1	1	1	1	1	1	1	1	1	1	1	1	1	1	1	1	1	1	1	1	1	1	1	1	1	5	6	0	8	9	1	0	0	6	3	7	10	1	0
21	100	0	0	0	0	0	0	0	0	0	0	0	0	0	0	0	0	0	0	0	0	0	0	0	0	0	0	0	0	0	0	0	0	0	0	0	0	0	0	0	0	0	0	0	0	0	1	0	0
21	101	1	0	1	0	1	1	1	1	1	1	1	1	1	1	1	1	1	1	0	0	0	1	0	1	1	0	0	0	1	0	0	0	0	0	6	0	0	8	10	1	0	0	5	1	0	6	0	0
21	102	0	1	0	0	0	0	0	0	0	1	0	1	0	1	1	0	0	0	0	1	1	1	1	1	1	0	1	1	0	0	1	1	0	1	4	3	0	4	5	0	0	0	6	3	9	4	0	0
21	103	0	0	0	0	0	0	0	0	0	0	0	0	0	0	0	0	0	0	0	0	0	0	0	0	0	0	0	0	0	0	0	0	0	0	0	0	0	1	0	1	0	0	0	0	0	0	0	0
21	104	0	0	0	0	0	0	0	0	0	0	0	0	0	0	0	0	0	0	0	0	0	0	0	0	0	0	0	0	0	0	0	0	0	0	0	0	0	0	0	0	0	0	0	0	0	0	0	0
21	105	0	0	0	0	0	0	0	0	0	0	0	0	0	0	0	0	0	0	0	0	0	0	0	0	0	0	0	0	0	0	0	0	0	0	0	0	0	0	0	0	0	0	0	0	0	0	0	0
21	106	0	0	0	0	0	0	0	0	0	0	0	0	0	0	0	0	0	0	0	0	0	0	0	0	0	0	0	0	0	0	0	0	0	0	0	0	0	0	0	0	0	0	0	0	0	0	0	0
21	107	1	0	1	0	1	1	1	1	1	1	1	1	1	1	1	1	1	0	0	0	1	0	0	0	1	0	1	0	1	1	1	1	0	0	6	0	0	7	9	2	3	0	6	1	5	12	2	0
21	108	1	0	1	1	1	1	1	1	1	0	1	1	0	1	1	1	1	1	0	0	0	0	1	1	0	0	0	0	0	0	1	1	0	1	9	0	0	3	9	0	2	0	5	6	0	7	0	0
21	109	0	1	0	1	0	1	0	0	0	0	0	0	0	1	1	0	0	0	1	1	1	0	0	0	1	1	0	1	1	0	1	1	0	0	2	4	0	0	8	0	1	0	6	1	0	6	0	0
21	110	0	0	0	0	0	0	0	0	0	0	0	0	0	0	0	0	0	0	0	0	0	0	0	0	0	0	0	0	0	0	0	0	0	0	0	0	0	0	0	0	0	0	0	0	0	0	0	0
21	111	1	1	1	1	1	1	1	1	1	1	1	1	1	1	1	1	1	1	1	1	1	1	1	1	1	1	1	1	1	1	1	1	1	1	6	2	0	6	10	1	2	0	4	2	6	10	0	0
21	112	1	1	1	1	1	1	1	1	1	1	1	1	1	1	1	1	1	1	1	1	1	1	1	1	1	1	1	1	1	1	1	1	1	1	6	5	0	10	10	0	1	0	7	2	7	8	1	0
21	113	0	0	0	0	0	0	0	0	0	0	0	0	0	0	0	0	0	0	0	0	0	0	0	0	0	0	0	0	0	0	0	0	0	0	0	0	0	0	0	0	0	0	0	0	0	0	0	0
21	114	1	1	1	1	1	1	1	1	1	1	1	1	1	1	1	1	1	1	1	1	1	1	1	1	1	1	1	1	1	1	1	1	1	1	5	2	0	6	10	2	2	0	7	2	5	7	1	0
21	115	0	1	1	0	0	1	0	0	1	1	0	0	0	0	0	0	0	1	1	0	1	1	1	1	1	1	1	1	1	0	1	1	1	1	7	4	0	6	9	0	0	0	3	3	9	7	1	0
21	116	0	1	0	0	0	0	0	0	0	1	0	0	0	1	1	0	0	1	1	1	0	0	0	1	1	1	1	1	1	1	1	1	1	1	3	5	0	7	6	1	0	0	8	1	6	4	2	0
21	117	0	1	0	0	0	1	0	0	1	0	0	1	0	1	0	1	0	1	1	1	1	1	1	1	1	0	1	1	1	0	0	1	1	1	3	2	0	4	9	1	0	0	6	0	1	8	1	0
21	118	0	0	0	0	0	0	0	0	0	0	0	0	0	0	0	0	0	0	0	0	0	0	0	0	0	0	0	0	0	0	0	0	0	0	0	0	0	0	0	1	0	0	0	0	0	0	0	0
21	119	1	1	1	1	1	1	1	1	1	1	1	1	1	1	1	1	1	1	1	1	1	1	1	1	1	1	1	1	1	1	1	1	1	1	1	5	0	4	1	0	0	0	5	3	7	5	3	0
21	120	1	0	1	0	1	1	0	1	1	1	1	1	1	1	1	1	1	1	1	0	1	1	1	1	0	0	0	0	0	0	0	0	0	0	2	0	0	11	9	0	2	0	10	1	0	6	1	0
21	121	0	1	0	0	1	0	0	0	0	0	1	0	1	0	0	0	0	0	0	1	1	1	1	1	1	1	0	1	1	1	0	1	0	1	3	4	0	7	9	0	1	1	5	1	0	8	0	0
21	122	1	1	1	1	1	1	1	1	1	1	1	1	1	1	1	1	1	1	1	1	1	1	1	1	1	1	1	1	1	1	1	1	1	1	5	5	0	7	9	1	0	0	5	3	6	8	1	0
21	123	1	1	1	1	1	1	1	1	1	1	1	1	1	1	1	1	1	1	1	1	1	1	1	1	1	1	1	1	1	1	1	1	1	1	7	5	0	8	6	2	1	0	6	2	6	8	1	0
21	124	1	0	1	0	1	0	1	1	1	1	1	1	0	1	0	0	1	0	1	0	0	0	1	1	1	0	1	0	1	0	0	0	0	0	3	0	0	6	7	1	0	0	7	2	7	4	1	0
21	125	1	0	1	0	0	0	1	1	1	1	0	1	1	0	1	1	0	1	1	0	0	0	0	0	1	0	0	1	0	0	1	0	0	0	3	0	0	8	11	1	0	0	7	0	0	8	2	0
21	126	0	0	0	0	0	0	0	0	0	0	0	0	0	0	0	0	0	0	0	0	0	0	0	0	0	0	0	0	0	0	0	0	0	0	0	0	0	0	0	0	0	0	0	0	0	0	0	0
21	127	1	1	1	1	1	1	1	1	1	1	1	1	1	1	1	1	1	1	1	1	1	1	1	1	1	1	1	1	1	1	1	1	1	1	8	3	0	4	9	1	0	0	7	2	4	9	3	0
21	128	1	0	1	0	1	1	0	1	1	0	1	1	1	1	0	1	1	1	1	0	0	0	0	0	0	0	0	1	0	0	0	1	0	0	4	0	0	4	8	1	1	0	7	1	0	6	1	0
21	129	0	0	0	0	0	0	0	0	0	0	0	0	0	0	0	0	0	0	0	0	0	0	0	0	0	0	0	0	0	0	0	0	0	0	0	0	0	0	0	0	0	0	0	0	0	0	0	0
21	130	0	0	0	0	0	0	0	0	0	0	0	0	0	0	0	0	0	0	0	0	0	0	0	0	0	0	0	0	0	0	0	0	0	0	0	0	0	0	0	0	0	0	1	0	0	0	0	0
21	131	0	1	0	0	0	1	0	1	0	0	0	0	0	0	1	0	0	0	1	1	0	1	0	1	1	1	0	1	1	1	1	1	1	0	4	3	0	3	9	0	1	0	7	5	0	9	1	0
21	132	1	0	1	1	1	1	1	1	1	1	1	1	0	1	0	1	0	1	0	0	1	0	0	0	0	0	1	0	0	1	1	1	1	0	2	0	0	7	3	0	0	0	7	3	6	5	0	0
21	133	0	0	0	0	0	0	0	0	0	0	0	0	0	0	0	0	0	0	0	0	0	0	0	0	0	0	0	0	0	0	0	0	0	0	0	0	0	0	0	0	0	0	0	0	0	0	0	0
21	134	1	0	0	0	1	1	0	1	0	0	0	0	0	1	1	1	0	1	0	0	0	1	0	0	0	1	1	1	0	0	0	1	0	0	5	5	0	6	9	1	1	0	7	4	6	6	2	0
21	135	0	0	0	0	0	0	0	0	0	0	0	0	0	0	0	0	0	0	0	0	0	0	0	0	0	0	0	0	0	0	0	0	0	0	0	0	0	0	0	0	0	0	0	0	0	0	0	0
21	136	1	0	1	1	1	1	1	1	1	1	1	0	1	0	1	1	1	1	0	0	0	0	0	1	0	1	0	0	0	0	0	0	0	0	5	6	0	0	4	2	1	0	6	1	0	10	0	0
21	137	0	0	0	0	0	0	0	0	0	0	0	0	0	0	0	0	0	0	0	0	0	0	0	0	0	0	0	0	0	0	0	0	0	0	0	0	0	0	0	0	0	0	0	0	0	0	0	0
21	138	1	0	1	1	0	1	1	1	1	1	1	0	1	0	1	0	0	1	0	0	0	1	1	0	0	1	0	0	1	0	0	1	0	0	5	7	0	7	9	1	2	1	7	1	0	6	0	0
21	139	0	1	0	0	1	1	1	1	0	0	0	0	1	0	0	1	0	0	0	1	1	1	1	1	1	1	0	1	1	1	1	0	1	0	3	5	0	7	9	0	1	0	6	3	0	5	0	0
21	140	0	0	0	0	0	0	0	0	0	0	0	0	0	0	0	0	0	0	0	0	0	0	0	0	0	0	0	0	0	0	0	0	0	0	0	0	0	0	0	0	0	0	0	0	0	0	0	0
21	141	1	0	1	1	1	1	0	0	1	1	1	1	1	1	1	1	1	1	0	0	0	0	0	0	0	0	1	1	0	1	0	1	0	0	4	0	0	4	9	0	0	0	4	1	4	4	2	0
21	142	0	1	1	1	0	1	1	0	0	0	0	0	0	0	0	0	0	1	1	1	1	0	1	1	1	1	1	1	0	0	0	1	1	1	6	6	0	8	8	1	1	0	6	3	9	6	1	0
21	143	0	0	0	0	0	0	0	0	0	0	0	0	0	0	0	0	0	0	0	0	0	0	0	0	0	0	0	0	0	0	0	0	0	0	0	0	0	0	0	1	0	0	0	0	0	0	0	0
21	144	1	0	1	1	1	1	0	1	1	1	1	1	1	1	1	1	1	1	1	1	1	1	1	0	0	0	0	1	0	1	0	0	0	0	4	5	0	11	7	1	1	0	8	2	0	9	1	0
21	145	1	0	1	1	1	1	0	0	1	1	1	1	1	0	1	1	1	1	0	0	0	0	0	0	0	0	0	0	1	1	0	0	0	1	4	0	0	6	7	1	1	0	7	2	0	7	0	0
21	146	0	1	0	0	0	0	1	0	0	0	0	1	1	0	0	0	0	0	1	1	0	1	1	1	1	0	1	1	0	1	1	1	0	1	4	5	0	7	7	2	0	0	6	2	9	5	0	0
21	147	1	0	0	1	1	0	0	1	0	1	1	1	0	0	1	1	1	1	0	0	0	0	0	0	0	1	0	0	1	0	0	1	0	0	4	6	0	3	7	0	2	0	5	3	0	5	1	0
21	148	0	1	0	0	0	0	0	1	0	1	0	0	0	0	0	0	1	0	0	0	0	1	0	1	1	1	1	1	0	1	1	1	1	1	3	4	0	7	10	1	0	0	7	4	7	7	1	0
21	149	0	1	0	0	1	0	0	0	0	0	0	0	1	1	0	0	0	0	1	1	0	1	0	1	1	1	1	1	0	1	1	1	1	1	5	4	0	7	7	0	1	0	7	3	6	6	1	0
21	150	0	0	0	0	0	0	0	0	0	0	0	0	0	0	0	0	0	0	0	0	0	0	0	0	0	0	0	0	0	0	0	0	0	0	0	0	0	0	0	0	0	0	0	0	0	0	0	0
21	151	1	1	1	1	1	1	1	1	1	1	1	1	1	1	1	1	1	1	1	1	1	1	1	1	1	1	1	1	1	1	1	1	1	1	4	5	0	2	6	1	0	0	4	2	6	5	1	0
21	152	0	0	0	0	0	0	0	0	0	0	0	0	0	0	0	0	0	0	0	0	0	0	0	0	0	0	0	0	0	0	0	0	0	0	0	0	0	0	0	0	0	0	0	0	0	0	0	0
21	153	0	0	0	0	0	0	0	0	0	0	0	0	0	0	0	0	0	0	0	0	0	0	0	0	0	0	0	0	0	0	0	0	0	0	0	0	0	0	0	0	0	0	0	0	0	0	0	0
21	154	0	1	0	0	0	0	0	0	0	1	1	0	0	0	1	0	0	0	1	1	0	1	1	1	1	1	1	0	1	0	1	0	1	0	5	3	0	11	7	0	0	0	4	3	5	4	1	0
21	155	0	1	0	0	1	1	0	1	1	0	0	0	0	1	0	0	0	0	0	1	1	1	1	1	0	1	0	1	0	1	1	1	1	1	8	3	0	2	10	0	0	1	6	1	0	8	0	0
21	156	1	1	1	1	1	1	1	1	1	1	1	1	1	1	1	1	1	1	1	1	1	1	1	1	1	1	1	1	1	1	1	1	1	1	3	4	0	5	9	1	0	0	8	4	7	3	1	0
21	157	0	1	0	0	0	1	0	0	0	0	0	0	0	0	1	0	0	0	1	1	0	1	1	1	1	0	1	1	0	0	1	1	1	1	2	3	0	1	7	0	0	0	5	3	7	5	0	0
21	158	1	0	0	1	1	1	1	1	0	1	0	1	1	1	0	0	0	1	0	0	0	0	0	0	0	0	1	0	0	1	0	0	0	0	5	0	0	9	6	1	1	0	6	1	5	5	0	0
21	159	0	1	1	0	0	0	0	0	0	0	1	0	0	1	1	0	0	0	0	0	1	1	1	1	1	1	1	0	1	1	1	1	0	1	7	6	0	8	6	0	2	0	2	4	7	4	1	0
21	160	0	1	0	1	0	0	0	0	0	0	0	1	0	0	0	1	1	0	1	1	0	1	0	1	1	1	1	1	1	1	0	1	0	1	2	5	0	8	6	0	0	0	8	3	7	7	1	0
21	161	1	1	1	1	1	1	1	1	1	1	1	1	1	1	1	1	1	1	1	1	1	1	1	1	1	1	1	1	1	1	1	1	1	1	4	6	0	4	7	0	1	0	8	5	6	10	2	0
21	162	0	0	0	0	0	0	0	0	0	0	0	0	0	0	0	0	0	0	0	0	0	0	0	0	0	0	0	0	0	0	0	0	0	0	0	0	0	0	0	1	0	0	0	0	0	0	0	0
21	163	1	1	1	1	1	1	1	1	1	1	1	1	1	1	1	1	1	1	1	1	1	1	1	1	1	1	1	1	1	1	1	1	1	1	3	4	0	4	6	0	1	0	7	6	6	7	0	0
21	164	0	1	0	0	1	0	0	1	1	0	0	0	0	0	0	0	0	0	1	1	1	1	0	0	1	1	1	1	0	1	0	1	1	1	5	3	0	8	7	0	2	0	7	2	6	6	1	0
21	165	0	0	0	0	0	0	0	0	0	0	0	0	0	0	0	0	0	0	0	0	0	0	0	0	0	0	0	0	0	0	0	0	0	0	1	0	0	0	1	0	0	0	1	0	0	0	0	0
21	166	0	1	1	0	0	0	0	0	0	0	0	0	0	0	0	0	1	0	1	0	1	1	1	1	1	0	1	0	1	1	1	1	0	1	3	0	0	4	6	0	1	0	3	0	9	6	1	0
21	167	0	0	0	0	0	0	0	0	0	0	0	0	0	0	0	0	0	0	0	0	0	0	0	0	0	0	0	0	0	0	0	0	0	0	0	0	0	0	0	0	0	0	0	0	0	0	0	0
21	168	0	1	0	0	0	0	0	0	1	0	0	0	0	0	0	0	0	0	0	1	1	1	1	0	0	1	1	1	1	1	1	1	1	1	4	5	0	4	10	1	1	0	4	2	6	5	0	0
21	169	1	1	1	1	1	1	1	1	1	1	1	1	1	1	1	1	1	1	1	1	1	1	1	1	1	1	1	1	1	1	1	1	1	1	5	4	0	7	12	1	1	0	8	4	7	10	2	0
21	170	0	1	0	1	1	1	1	0	0	0	0	0	0	0	0	0	0	0	0	1	1	1	1	0	1	0	0	1	1	1	1	1	1	1	6	4	0	2	8	0	3	0	8	2	0	3	0	0
21	171	0	1	0	0	0	0	0	1	0	0	0	0	1	0	0	0	0	0	0	0	1	1	1	0	1	1	1	1	1	0	1	1	1	1	5	6	0	9	6	1	1	0	6	1	7	6	0	0
21	172	1	0	1	1	0	1	1	1	0	1	0	0	1	1	1	1	1	1	0	1	0	0	0	1	0	0	0	0	0	1	1	0	0	0	7	4	0	7	9	2	2	0	2	3	0	6	0	0
21	173	1	1	1	1	1	1	1	1	1	1	1	1	1	1	1	1	1	1	1	1	1	1	1	1	1	1	1	1	1	1	1	1	1	1	8	4	0	6	8	3	1	0	6	4	4	8	2	0
21	174	1	1	1	1	1	1	1	1	1	1	1	1	1	1	1	1	1	1	1	1	1	1	1	1	1	1	1	1	1	1	1	1	1	1	5	3	0	6	7	0	1	0	4	3	8	10	3	0
21	175	0	1	1	0	0	0	0	0	0	0	1	0	1	1	1	0	0	0	1	1	1	1	1	1	1	1	0	0	1	1	1	1	0	1	4	2	0	4	6	0	2	0	6	2	0	5	0	0
21	176	0	0	0	0	0	0	0	0	0	0	0	0	0	0	0	0	0	0	0	0	0	0	0	0	0	0	0	0	0	0	0	0	0	0	0	0	0	1	0	0	1	0	1	0	0	2	0	0
21	177	0	1	0	0	0	1	0	0	0	0	0	0	0	0	0	0	1	0	1	1	1	0	1	1	1	1	1	1	1	1	1	1	1	1	1	5	0	0	1	0	1	0	3	3	9	3	0	0
21	178	1	0	0	1	0	0	1	1	1	0	0	1	1	1	1	0	1	1	0	0	0	0	0	0	0	0	0	0	1	0	1	0	0	0	3	0	0	9	5	0	0	0	3	4	0	4	0	0
21	179	0	1	1	0	0	0	0	0	0	0	1	0	1	0	0	0	1	1	1	1	1	0	1	1	1	1	1	0	1	1	1	1	1	1	4	4	0	2	3	0	0	0	6	2	7	9	1	0
21	180	1	0	0	0	0	1	1	1	1	1	1	1	0	1	1	1	1	1	1	0	0	0	0	0	0	0	0	0	0	0	0	1	0	0	2	0	0	2	7	0	0	0	6	1	0	5	0	0
21	181	0	1	1	0	1	0	1	0	0	0	0	0	1	0	0	0	1	0	1	1	0	1	1	1	1	1	0	1	1	1	1	1	1	1	6	4	0	6	9	1	2	0	6	2	0	7	1	0
21	182	0	1	0	0	1	0	0	0	0	0	0	0	0	0	1	0	1	0	1	0	1	1	1	1	1	1	0	0	1	1	1	0	1	0	3	7	0	6	8	0	1	0	6	2	0	4	2	0
21	183	0	0	0	0	0	0	0	0	0	0	0	0	0	0	0	0	0	0	0	0	0	0	0	0	0	0	0	0	0	0	0	0	0	0	0	0	0	0	0	0	0	0	0	0	0	0	0	0
21	184	0	0	0	0	0	0	0	0	0	0	0	0	0	0	0	0	0	0	0	0	0	0	0	0	0	0	0	0	0	0	0	0	0	0	0	0	0	0	0	0	0	0	0	0	0	1	0	0
21	185	1	0	1	0	1	1	1	1	0	1	1	0	0	1	1	0	1	0	0	0	0	1	0	0	1	0	1	0	1	1	1	1	0	0	2	0	0	7	7	0	3	0	8	3	7	7	1	0
21	186	0	0	0	0	0	0	0	0	0	0	0	0	0	0	0	0	0	0	0	0	0	0	0	0	0	0	0	0	0	0	0	0	0	0	0	0	0	0	0	0	0	0	0	0	0	0	0	0
21	187	1	0	1	1	1	1	1	1	0	0	1	1	1	0	1	1	1	1	0	0	0	0	1	1	0	0	0	0	0	0	0	1	1	1	5	0	0	6	12	1	2	0	7	3	0	7	0	0
21	188	1	0	1	1	1	1	1	1	1	0	1	1	0	1	1	1	0	1	0	0	0	0	1	0	1	0	1	1	1	0	1	0	0	0	4	0	0	6	10	0	1	0	7	2	7	5	1	0
21	189	1	0	1	1	1	1	0	1	1	1	1	1	1	0	1	1	1	0	1	0	0	1	1	0	1	0	0	1	0	0	0	0	1	1	3	1	0	8	8	1	1	0	4	1	0	5	1	0
21	190	0	0	0	0	0	0	0	0	0	0	0	0	0	0	0	0	0	0	0	0	0	0	0	0	0	0	0	0	0	0	0	0	0	0	0	0	0	0	0	0	0	0	0	0	0	0	0	0
21	191	0	0	0	0	0	0	0	0	0	0	0	0	0	0	0	0	0	0	0	0	0	0	0	0	0	0	0	0	0	0	0	0	0	0	0	0	0	2	1	0	1	0	2	2	0	3	0	0
21	192	0	1	0	1	0	0	1	0	0	0	0	0	0	0	0	1	0	1	1	1	1	1	1	0	1	1	1	1	0	1	1	1	1	1	3	6	0	6	6	1	1	0	6	2	7	5	2	0
21	193	0	1	1	0	0	0	0	0	0	0	0	0	0	0	0	0	0	0	0	0	1	1	0	1	1	0	0	1	1	1	1	1	1	1	4	0	0	3	6	0	0	0	4	3	0	4	0	0
21	194	1	0	1	1	1	1	1	1	0	0	1	1	1	0	0	0	1	0	0	0	0	1	0	0	0	0	0	1	0	0	0	1	0	0	6	0	1	8	9	1	0	0	7	2	0	5	0	0
21	195	1	1	1	1	1	1	1	1	1	1	1	1	1	1	1	1	1	1	1	1	1	1	1	1	1	1	1	1	1	1	1	1	1	1	4	3	0	6	8	0	0	0	7	1	6	7	0	0
21	196	1	0	1	1	0	1	1	1	1	1	0	1	1	1	1	1	1	1	1	0	0	0	0	0	0	1	0	0	0	0	0	0	0	1	3	4	0	6	9	0	2	0	5	3	0	7	1	0
21	197	0	1	1	0	0	0	0	0	0	1	1	1	1	1	0	0	0	0	1	1	1	1	1	1	0	1	1	1	1	1	0	1	1	1	7	3	0	6	9	1	0	0	5	1	6	7	1	1
21	198	1	1	1	1	1	1	1	1	1	1	1	1	1	1	1	1	1	1	1	1	1	1	1	1	1	1	1	1	1	1	1	1	1	1	3	3	0	5	12	0	1	0	8	4	7	7	1	0
21	199	0	1	0	0	0	0	0	0	0	0	1	1	0	1	0	0	0	1	1	1	1	1	1	1	0	1	1	0	1	1	1	1	1	1	3	4	0	5	6	0	0	0	4	3	8	6	0	0
21	200	0	0	0	0	0	0	0	0	0	0	0	0	0	0	0	0	0	0	0	0	0	0	0	0	0	0	0	0	0	0	0	0	0	0	0	0	0	0	0	0	0	0	0	0	0	0	0	0
21	201	1	0	1	1	1	1	0	1	0	1	0	1	1	0	1	1	1	1	0	0	0	1	0	1	0	0	0	0	1	1	1	0	1	0	4	0	0	2	4	0	0	0	2	0	0	4	0	0
21	202	1	1	1	1	1	1	1	1	1	1	1	1	1	1	1	1	1	1	1	1	1	1	1	1	1	1	1	1	1	1	1	1	1	1	3	5	0	7	7	1	0	0	6	4	5	8	1	0
21	203	0	0	0	0	0	0	0	0	0	0	0	0	0	0	0	0	0	0	0	0	0	0	0	0	0	0	0	0	0	0	0	0	0	0	0	0	0	0	0	0	0	0	0	0	0	0	0	0
21	204	0	0	0	0	0	0	0	0	0	0	0	0	0	0	0	0	0	0	0	0	0	0	0	0	0	0	0	0	0	0	0	0	0	0	1	0	0	0	1	0	0	0	2	0	0	0	0	0
21	205	1	0	0	1	1	1	1	1	1	1	1	1	0	1	0	1	1	1	0	0	0	0	0	0	0	0	0	0	0	0	0	1	0	0	2	0	0	2	7	0	0	0	5	1	0	7	1	0
21	206	0	1	0	0	0	1	0	1	0	0	0	0	0	0	0	0	0	0	1	1	1	1	1	1	1	1	1	1	1	1	1	0	1	1	6	3	0	4	7	0	1	0	6	4	6	9	0	0
21	207	1	1	1	1	1	1	1	1	1	1	1	1	1	1	1	1	1	1	1	1	1	1	1	1	1	1	1	1	1	1	1	1	1	1	6	5	0	7	8	2	2	0	7	4	7	10	0	0
21	208	1	1	1	1	1	1	1	1	1	1	1	1	1	1	1	1	1	1	1	1	1	1	1	1	1	1	1	1	1	1	1	1	1	1	5	4	0	5	12	0	2	0	8	2	6	8	0	0
21	209	0	0	0	0	0	0	0	0	0	0	0	0	0	0	0	0	0	0	0	0	0	0	0	0	0	0	0	0	0	0	0	0	0	0	0	0	0	0	0	0	0	0	0	0	0	0	0	0
21	210	0	1	0	1	1	0	0	0	0	0	0	1	0	1	0	1	0	1	1	1	0	1	1	0	1	0	1	1	1	1	1	1	1	1	3	5	0	9	7	2	2	0	6	1	9	5	2	0
21	211	1	1	1	1	1	1	1	1	1	1	1	1	1	1	1	1	1	1	1	1	1	1	1	1	1	1	1	1	1	1	1	1	1	1	7	4	0	7	9	1	0	0	8	2	5	9	1	0
21	212	0	0	0	0	0	0	0	0	0	0	0	0	0	0	0	0	0	0	0	0	0	0	0	0	0	0	0	0	0	0	0	0	0	0	0	0	0	0	0	0	0	0	0	0	0	0	0	0
21	213	1	1	1	1	1	1	1	1	1	1	1	1	1	1	1	1	1	1	1	1	1	1	1	1	1	1	1	1	1	1	1	1	1	1	5	4	0	5	6	1	1	0	7	0	7	3	0	0
21	214	0	0	0	0	0	0	0	0	0	0	0	0	0	0	0	0	0	0	0	0	0	0	0	0	0	0	0	0	0	0	0	0	0	0	0	0	0	0	0	0	0	0	0	0	0	0	0	0
21	215	0	0	0	0	0	0	0	0	0	0	0	0	0	0	0	0	0	0	0	0	0	0	0	0	0	0	0	0	0	0	0	0	0	0	0	0	0	0	0	0	0	0	0	0	0	0	0	0
21	216	0	0	0	0	0	0	0	0	0	0	0	0	0	0	0	0	0	0	0	0	0	0	0	0	0	0	0	0	0	0	0	0	0	0	0	0	0	0	0	0	0	0	0	0	0	0	0	0
21	217	0	0	0	0	0	0	0	0	0	0	0	0	0	0	0	0	0	0	0	0	0	0	0	0	0	0	0	0	0	0	0	0	0	0	0	0	0	0	0	0	0	0	0	0	0	0	0	0
21	218	0	1	0	0	0	1	0	0	0	1	1	1	0	0	0	1	0	0	1	1	1	1	0	1	1	1	1	1	0	1	1	1	1	1	3	3	0	6	9	0	0	0	6	5	6	5	2	0
21	219	0	1	0	1	0	0	0	1	0	0	0	1	0	0	0	0	0	0	1	1	1	1	1	0	0	1	1	1	1	1	0	1	1	1	6	3	0	7	7	2	0	0	3	5	8	5	0	0
21	220	1	1	1	1	1	1	1	1	1	1	1	1	1	1	1	1	1	1	1	1	1	1	1	1	1	1	1	1	1	1	1	1	1	1	7	3	0	9	9	2	2	0	8	2	5	10	3	0
21	221	1	0	1	1	0	1	0	1	1	1	0	1	1	0	0	1	0	0	1	0	1	1	0	0	0	0	0	0	0	0	0	0	0	0	4	0	0	5	6	0	1	0	6	1	0	3	0	0
21	222	1	1	1	1	1	1	1	1	1	1	1	1	1	1	1	1	1	1	1	1	1	1	1	1	1	1	1	1	1	1	1	1	1	1	6	2	0	7	9	1	0	0	8	0	7	11	2	0
21	223	1	0	1	0	1	1	1	1	1	1	1	0	1	1	1	1	1	1	0	1	1	0	0	0	0	0	0	0	0	0	0	0	0	0	4	3	0	8	10	1	0	0	7	2	0	9	0	0
21	224	0	1	0	1	0	1	1	0	0	0	0	0	0	0	0	0	0	1	0	1	0	1	1	1	0	1	1	1	1	1	1	1	1	0	3	4	0	3	4	0	0	0	5	4	9	4	1	0
21	225	0	0	0	0	0	0	0	0	0	0	0	0	0	0	0	0	0	0	0	0	0	0	0	0	0	0	0	0	0	0	0	0	0	0	0	0	0	0	0	0	0	0	0	0	0	0	0	0
21	226	1	0	1	1	0	1	1	0	0	1	1	1	1	1	1	0	1	1	0	0	0	0	0	1	0	1	0	1	0	0	0	0	1	0	3	7	0	3	5	0	0	0	6	3	0	5	0	0
21	227	0	1	1	1	1	0	1	1	0	0	0	1	0	0	0	0	1	0	1	1	1	1	0	1	0	1	1	0	1	1	1	1	0	1	4	4	0	7	7	1	1	0	9	7	8	4	1	0
21	228	0	1	0	0	0	0	1	0	0	0	1	1	0	0	0	0	0	1	1	0	1	1	1	1	0	1	1	1	0	1	1	1	1	1	2	3	0	8	6	0	0	0	3	1	5	3	0	0
21	229	1	0	1	1	0	1	1	1	1	1	1	1	0	1	1	0	1	1	1	1	0	0	0	1	0	0	0	0	0	1	1	0	0	0	4	3	0	8	8	0	3	0	7	2	0	4	0	0
21	230	0	0	0	0	0	0	0	0	0	0	0	0	0	0	0	0	0	0	0	0	0	0	0	0	0	0	0	0	0	0	0	0	0	0	3	1	0	4	2	1	0	0	1	2	0	2	1	0
21	231	1	0	1	1	1	0	0	0	1	1	0	1	1	0	1	1	0	1	0	0	0	1	1	0	1	0	1	0	0	0	0	0	0	0	4	0	0	5	9	2	0	0	4	2	7	7	0	0
21	232	0	1	0	0	0	0	0	0	0	0	0	0	0	1	0	0	0	0	0	0	1	1	1	1	1	1	1	1	0	0	0	0	1	0	3	3	0	8	9	0	0	0	6	1	9	4	0	0
21	233	1	1	1	1	1	1	1	1	1	1	1	1	1	1	1	1	1	1	1	1	1	1	1	1	1	1	1	1	1	1	1	1	1	1	6	5	0	5	10	1	1	0	7	2	5	9	0	0
21	234	1	1	1	1	1	1	1	1	1	1	1	1	1	1	1	1	1	1	1	1	1	1	1	1	1	1	1	1	1	1	1	1	1	1	5	4	0	8	9	0	2	0	9	2	8	8	1	0
21	235	0	0	0	0	0	0	0	0	0	0	0	0	0	0	0	0	0	0	0	0	0	0	0	0	0	0	0	0	0	0	0	0	0	0	0	0	0	0	0	0	0	0	0	0	0	0	0	0
21	236	1	1	1	1	1	1	1	1	1	1	1	1	1	1	1	1	1	1	1	1	1	1	1	1	1	1	1	1	1	1	1	1	1	1	4	6	0	6	9	1	0	0	8	7	9	10	2	0
21	237	1	0	1	1	1	1	1	1	1	1	0	1	1	1	1	0	1	1	0	0	0	0	0	0	0	0	0	0	0	0	0	1	0	0	3	0	0	5	8	1	1	0	7	0	0	6	0	0
21	238	1	0	1	1	1	1	1	1	1	1	0	1	0	0	1	1	1	1	0	0	0	0	0	0	0	0	0	0	1	1	1	0	0	0	1	0	0	3	6	0	0	0	5	1	0	5	0	0
21	239	1	1	1	1	1	1	1	1	1	1	1	1	1	1	1	1	1	1	1	1	1	1	1	1	1	1	1	1	1	1	1	1	1	1	4	4	0	6	9	1	1	0	9	4	7	9	3	0
21	240	0	0	0	0	0	0	0	0	0	0	0	0	0	0	0	0	0	0	0	0	0	0	0	0	0	0	0	0	0	0	0	0	0	0	1	0	0	0	0	0	0	0	0	0	0	0	0	0
21	241	0	0	0	0	0	0	0	0	0	0	0	0	0	0	0	0	0	0	0	0	0	0	0	0	0	0	0	0	0	0	0	0	0	0	0	0	0	0	0	0	0	0	0	0	0	0	0	0
21	242	0	0	0	0	0	0	0	0	0	0	0	0	0	0	0	0	0	0	0	0	0	0	0	0	0	0	0	0	0	0	0	0	0	0	2	0	0	1	0	0	0	0	0	0	0	1	0	0
21	243	0	1	1	0	0	0	0	0	1	0	0	0	0	1	0	0	1	0	1	1	1	1	1	1	0	1	1	1	1	1	1	0	1	0	5	5	0	5	8	0	0	0	4	2	5	6	1	0
21	244	0	1	0	0	0	0	1	0	1	0	1	0	0	0	0	0	0	0	1	1	1	0	0	0	1	1	0	1	1	1	1	1	1	1	5	3	1	5	9	0	3	0	9	3	0	4	0	0
21	245	0	0	0	0	0	0	0	0	0	0	0	0	0	0	0	0	0	0	0	0	0	0	0	0	0	0	0	0	0	0	0	0	0	0	0	0	0	0	0	0	0	0	0	0	0	0	0	0
21	246	1	1	1	1	1	1	1	1	1	1	1	1	1	1	1	1	1	1	1	1	1	1	1	1	1	1	1	1	1	1	1	1	1	1	5	5	0	6	12	1	2	0	9	4	6	7	0	0
21	247	1	0	1	1	1	0	1	0	1	1	1	1	0	1	1	1	1	1	0	0	0	1	1	0	0	0	0	0	1	0	0	1	0	1	6	0	0	4	8	0	0	0	7	0	0	4	0	0
21	248	1	0	1	0	0	1	0	1	0	0	1	1	1	1	1	1	0	1	0	0	1	0	1	0	1	1	0	0	0	0	0	0	0	1	2	4	0	7	12	0	1	0	8	0	0	5	0	0
21	249	1	0	0	1	1	1	0	1	1	1	1	0	1	1	1	1	1	1	1	0	1	1	0	0	1	0	0	0	0	0	0	1	0	0	7	1	0	6	9	1	0	0	8	2	0	5	0	0
21	250	0	1	0	0	0	0	0	1	1	0	1	0	0	0	0	0	0	1	0	1	1	1	0	0	0	1	0	1	0	1	0	1	1	1	4	4	0	6	7	0	0	0	4	3	0	6	2	0
21	251	1	1	1	1	1	1	1	1	1	1	1	1	1	1	1	1	1	1	1	1	1	1	1	1	1	1	1	1	1	1	1	1	1	1	3	4	0	7	11	1	1	0	7	3	7	9	2	0
21	252	1	0	1	1	1	1	1	1	1	1	1	1	1	0	1	0	1	1	0	0	0	0	1	0	1	0	0	0	0	1	0	0	0	0	2	0	0	8	13	1	1	0	6	2	0	8	0	0
21	253	0	0	0	0	0	0	0	0	0	0	0	0	0	0	0	0	0	0	0	0	0	0	0	0	0	0	0	0	0	0	0	0	0	0	0	0	0	0	0	0	0	0	0	0	0	0	0	0
21	254	1	1	1	1	1	1	1	1	1	1	1	1	1	1	1	1	1	1	1	1	1	1	1	1	1	1	1	1	1	1	1	1	1	1	7	5	0	12	9	2	2	0	9	3	5	9	4	0
21	255	0	1	0	0	1	0	0	1	1	0	0	0	0	1	0	1	1	0	1	1	0	1	1	1	1	1	1	1	1	1	1	1	1	1	6	3	0	4	6	0	0	0	5	3	10	8	0	0
21	256	0	1	0	0	0	0	0	1	0	0	0	0	0	0	0	0	1	0	1	1	0	1	0	1	1	1	0	1	0	1	0	1	1	0	3	3	0	5	5	0	0	0	4	2	0	6	0	0
31	1	1	1	1	1	1	1	1	1	1	1	1	1	1	1	1	1	1	1	1	1	1	1	1	1	1	1	1	1	1	1	1	1	1	1	3	3	0	5	5	1	0	0	5	6	0	5	0	0
31	2	0	0	0	0	0	0	0	0	0	0	0	0	0	0	0	0	0	0	0	0	0	0	0	0	0	0	0	0	0	0	0	0	0	0	0	0	0	0	0	0	0	0	0	0	0	0	0	0
31	3	1	1	1	1	1	1	1	1	1	1	1	1	1	1	1	1	1	1	1	1	1	1	1	1	1	1	1	1	1	1	1	1	1	1	8	6	0	1	9	3	1	0	7	3	6	11	0	0
31	4	1	1	1	1	1	1	1	1	1	1	1	1	1	1	1	1	1	1	1	1	1	1	1	1	1	1	1	1	1	1	1	1	1	1	7	4	0	4	13	1	0	0	4	3	7	10	1	0
31	5	1	0	1	1	1	1	0	1	1	1	1	1	1	1	0	1	1	1	0	1	0	1	0	1	0	1	0	0	1	0	0	0	0	0	4	4	0	9	7	1	1	0	5	2	0	8	1	0
31	6	0	1	0	0	1	0	0	0	0	0	0	0	0	0	0	0	1	0	1	1	1	1	0	0	0	1	1	0	0	1	1	1	1	0	5	5	0	7	8	0	0	0	5	2	8	5	2	0
31	7	1	0	0	1	0	0	1	1	0	1	1	0	1	1	1	1	1	1	0	1	0	0	0	0	0	0	0	0	0	0	0	0	0	1	3	4	0	6	9	1	0	0	6	2	0	4	1	0
31	8	1	0	0	1	0	1	0	1	0	1	1	1	0	0	1	1	1	0	0	0	0	1	0	0	0	0	0	1	0	1	0	1	0	1	3	0	0	5	7	0	0	0	2	1	0	5	0	0
31	9	0	1	0	0	0	0	1	0	1	0	0	0	0	0	0	0	0	1	1	1	1	1	1	0	1	1	1	1	1	1	1	0	1	0	3	4	0	5	8	0	0	0	2	2	8	5	2	0
31	10	1	0	1	1	1	1	1	1	1	0	1	1	1	1	1	1	1	0	0	0	0	0	1	0	1	0	0	0	1	1	0	0	0	1	3	0	0	9	9	2	0	0	4	1	0	2	0	0
31	11	1	1	1	1	1	1	1	1	1	1	1	1	1	1	1	1	1	1	1	1	1	1	1	1	1	1	1	1	1	1	1	1	1	1	6	5	0	3	9	1	1	0	8	4	8	8	3	0
31	12	1	1	1	1	1	1	1	1	1	1	1	1	1	1	1	1	1	1	1	1	1	1	1	1	1	1	1	1	1	1	1	1	1	1	4	3	0	9	11	1	1	0	8	3	7	6	2	0
31	13	1	0	0	1	1	0	1	1	1	1	0	1	1	1	1	1	1	1	1	0	1	0	1	0	0	1	1	1	1	0	0	0	0	0	6	5	0	6	8	0	1	0	7	2	6	7	1	0
31	14	0	1	0	0	0	1	0	0	0	1	1	1	0	0	0	0	0	0	0	1	1	0	0	1	1	1	1	1	1	1	1	1	1	1	5	4	0	6	7	0	1	0	6	2	5	7	1	0
31	15	1	1	1	1	1	1	1	1	1	1	1	1	1	1	1	1	1	1	1	1	1	1	1	1	1	1	1	1	1	1	1	1	1	1	5	3	0	7	6	0	2	0	6	3	5	5	2	0
31	16	1	1	1	1	1	1	1	1	1	1	1	1	1	1	1	1	1	1	1	1	1	1	1	1	1	1	1	1	1	1	1	1	1	1	8	5	0	8	9	2	1	0	7	2	6	8	0	0
31	17	0	0	0	0	0	0	0	0	0	0	0	0	0	0	0	0	0	0	0	0	0	0	0	0	0	0	0	0	0	0	0	0	0	0	0	0	0	0	0	0	0	0	0	0	0	0	0	0
31	18	0	0	0	0	0	0	0	0	0	0	0	0	0	0	0	0	0	0	0	0	0	0	0	0	0	0	0	0	0	0	0	0	0	0	0	0	0	0	0	0	0	0	0	0	0	0	0	0
31	19	1	1	1	1	1	1	1	1	1	1	1	1	1	1	1	1	1	1	1	1	1	1	1	1	1	1	1	1	1	1	1	1	1	1	4	3	0	8	10	1	2	0	8	5	6	7	0	0
31	20	1	1	1	1	1	1	1	1	1	1	1	1	1	1	1	1	1	1	1	1	1	1	1	1	1	1	1	1	1	1	1	1	1	1	8	6	0	5	7	1	1	0	4	6	9	5	2	0
31	21	0	1	0	1	0	0	1	0	0	0	1	0	0	1	0	0	0	0	1	1	1	1	0	1	0	1	1	1	1	1	1	1	0	1	4	4	0	6	7	0	0	0	4	4	8	3	1	0
31	22	0	1	0	0	0	0	1	1	0	0	1	0	0	1	1	0	0	0	1	1	0	1	0	1	1	1	1	1	1	1	0	1	0	1	5	5	0	3	9	1	0	0	3	1	5	10	3	0
31	23	0	0	0	0	0	0	0	0	0	0	0	0	0	0	0	0	0	0	0	0	0	0	0	0	0	0	0	0	0	0	0	0	0	0	0	0	0	0	0	0	0	0	0	0	0	0	0	0
31	24	1	0	1	1	0	1	0	0	1	0	1	1	0	1	0	1	1	1	0	0	0	1	0	0	0	0	0	0	0	0	0	0	1	1	2	0	0	2	9	0	0	0	6	2	0	5	0	0
31	25	1	1	1	1	1	1	1	1	1	1	1	1	1	1	1	1	1	1	1	1	1	1	1	1	1	1	1	1	1	1	1	1	1	1	8	4	0	3	9	2	0	0	9	2	7	9	0	0
31	26	0	0	0	0	0	0	0	0	0	0	0	0	0	0	0	0	0	0	0	0	0	0	0	0	0	0	0	0	0	0	0	0	0	0	0	0	0	0	0	1	0	0	0	0	0	0	0	0
31	27	0	0	0	0	0	0	0	0	0	0	0	0	0	0	0	0	0	0	0	0	0	0	0	0	0	0	0	0	0	0	0	0	0	0	0	0	0	0	0	1	0	0	1	0	0	1	0	0
31	28	0	0	0	0	0	0	0	0	0	0	0	0	0	0	0	0	0	0	0	0	0	0	0	0	0	0	0	0	0	0	0	0	0	0	0	0	0	0	0	0	0	0	0	0	0	0	0	0
31	29	0	1	1	1	1	1	0	1	0	0	0	0	0	1	0	1	0	0	1	1	1	0	1	1	1	1	1	1	1	1	1	0	1	1	4	4	0	1	4	0	3	0	2	4	7	8	1	0
31	30	1	0	1	1	1	1	1	1	1	1	1	1	1	1	1	0	1	1	0	0	0	0	0	1	0	1	0	0	1	0	0	0	1	0	4	6	0	6	5	0	0	0	7	2	0	5	0	0
31	31	0	1	0	0	0	0	0	0	0	0	0	0	0	1	0	0	0	1	1	1	1	1	1	1	1	0	1	1	1	0	1	1	0	1	4	5	0	5	8	0	1	0	6	2	11	8	0	0
31	32	1	1	1	1	1	1	1	1	1	1	1	1	1	1	1	1	1	1	1	1	1	1	1	1	1	1	1	1	1	1	1	1	1	1	5	3	0	8	10	1	1	0	10	1	7	8	4	0
31	33	1	1	1	1	1	1	1	1	1	1	1	1	1	1	1	1	1	1	1	1	1	1	1	1	1	1	1	1	1	1	1	1	1	1	5	5	0	4	6	2	0	0	8	3	6	10	2	0
31	34	1	0	1	1	1	1	1	1	1	1	1	1	0	1	1	1	1	1	0	0	0	0	0	1	1	0	1	0	0	0	0	0	0	0	7	0	0	4	6	2	0	0	8	2	4	5	1	0
31	35	1	0	1	0	1	1	1	1	1	1	1	0	0	1	1	0	0	1	0	0	0	0	0	0	0	0	0	0	0	0	0	1	0	0	3	0	0	8	6	0	0	0	9	3	0	7	0	0
31	36	1	1	1	1	1	1	1	1	1	1	1	1	1	1	1	1	1	1	1	1	1	1	1	1	1	1	1	1	1	1	1	1	1	1	6	2	0	6	11	2	0	0	6	3	8	9	0	0
31	37	1	0	1	1	1	0	1	1	1	1	1	0	1	1	1	0	1	0	1	0	0	0	1	0	0	1	0	0	0	0	0	0	0	1	6	4	0	6	10	0	1	0	5	2	0	3	0	0
31	38	0	0	0	0	0	0	0	0	0	0	0	0	0	0	0	0	0	0	0	0	0	0	0	0	0	0	0	0	0	0	0	0	0	0	1	0	0	0	0	1	0	0	2	0	0	0	0	0
31	39	0	0	0	0	0	0	0	0	0	0	0	0	0	0	0	0	0	0	0	0	0	0	0	0	0	0	0	0	0	0	0	0	0	0	0	0	0	0	0	0	0	0	0	0	0	0	0	0
31	40	0	0	0	0	0	0	0	0	0	0	0	0	0	0	0	0	0	0	0	0	0	0	0	0	0	0	0	0	0	0	0	0	0	0	0	0	0	0	0	0	0	0	0	0	0	0	0	0
31	41	0	1	0	0	1	0	0	0	0	0	0	0	0	0	0	0	0	0	1	1	1	1	1	1	0	1	1	0	1	1	1	1	1	1	2	3	0	3	4	1	0	0	3	0	8	6	0	0
31	42	1	0	1	1	1	1	1	1	0	1	1	1	1	1	1	1	1	1	0	1	0	0	0	0	0	0	1	0	1	0	0	0	0	0	5	6	0	9	11	4	1	0	5	1	6	7	1	0
31	43	1	1	1	1	1	1	1	1	1	1	1	1	1	1	1	1	1	1	1	1	1	1	1	1	1	1	1	1	1	1	1	1	1	1	6	5	0	6	9	1	0	0	7	3	7	9	0	0
31	44	0	1	0	0	0	0	1	0	0	0	0	0	0	0	0	0	1	0	1	0	1	0	1	0	1	1	1	1	1	1	1	1	1	1	2	7	0	8	8	0	2	0	5	4	8	6	0	0
31	45	1	0	1	0	1	1	1	0	1	1	1	1	0	0	1	0	1	1	0	0	1	0	1	0	1	0	0	0	0	0	0	0	0	0	4	0	0	7	7	2	0	0	5	1	0	5	1	0
31	46	1	1	1	1	1	1	1	1	1	1	1	1	1	1	1	1	1	1	1	1	1	1	1	1	1	1	1	1	1	1	1	1	1	1	6	6	0	7	8	3	1	0	7	2	8	10	1	0
31	47	1	1	1	1	1	1	1	1	1	1	1	1	1	1	1	1	1	1	1	1	1	1	1	1	1	1	1	1	1	1	1	1	1	1	5	6	0	7	10	0	0	0	10	2	8	10	0	0
31	48	0	0	0	0	0	0	0	0	0	0	0	0	0	0	0	0	0	0	0	0	0	0	0	0	0	0	0	0	0	0	0	0	0	0	0	0	0	0	0	0	0	0	0	0	0	0	0	0
31	49	0	1	0	0	0	0	0	0	0	0	1	0	0	0	0	0	0	0	0	1	1	0	1	1	1	1	1	1	1	1	1	1	1	1	5	5	0	3	5	2	0	0	6	2	7	6	0	0
31	50	1	1	1	1	1	1	1	1	1	1	1	1	1	1	1	1	1	1	1	1	1	1	1	1	1	1	1	1	1	1	1	1	1	1	6	5	0	4	9	1	1	0	9	1	7	10	0	0
31	51	0	1	0	0	1	0	1	0	1	0	0	0	0	0	1	0	0	0	1	1	1	1	1	0	1	1	1	0	0	1	1	0	1	1	4	2	0	6	7	0	0	0	6	3	8	6	0	0
31	52	1	0	1	1	1	1	1	1	1	0	0	0	1	0	1	0	0	1	0	0	1	1	0	0	0	0	0	1	0	0	1	0	0	0	2	0	0	6	8	1	0	0	7	3	0	4	0	0
31	53	1	0	1	1	1	1	1	1	1	1	1	1	1	1	1	1	0	0	1	1	1	1	0	0	0	1	0	1	0	1	0	0	0	0	6	3	0	2	6	1	1	0	6	2	0	8	0	0
31	54	0	0	0	0	0	0	0	0	0	0	0	0	0	0	0	0	0	0	0	0	0	0	0	0	0	0	0	0	0	0	0	0	0	0	0	0	0	0	0	0	0	0	0	0	0	0	0	0
31	55	1	0	1	0	0	1	1	1	1	1	1	1	1	1	1	1	1	1	0	0	1	0	0	0	0	0	0	0	0	0	0	0	0	0	3	0	0	2	6	1	1	0	5	1	0	5	1	0
31	56	1	1	1	1	1	1	1	1	1	1	1	1	1	1	1	1	1	1	1	1	1	1	1	1	1	1	1	1	1	1	1	1	1	1	3	4	1	6	8	1	0	0	10	2	7	4	1	0
31	57	0	0	0	0	0	0	0	0	0	0	0	0	0	0	0	0	0	0	0	0	0	0	0	0	0	0	0	0	0	0	0	0	0	0	0	0	0	0	0	0	0	0	0	0	0	0	0	0
31	58	1	1	1	1	1	1	1	1	1	1	1	1	1	1	1	1	1	1	1	1	1	1	1	1	1	1	1	1	1	1	1	1	1	1	6	5	1	2	10	0	3	0	5	5	7	12	1	0
31	59	0	0	0	0	0	0	0	0	0	0	0	0	0	0	0	0	0	0	0	0	0	0	0	0	0	0	0	0	0	0	0	0	0	0	0	0	0	0	0	0	0	0	0	0	0	0	0	0
31	60	1	1	1	1	1	1	1	1	1	1	1	1	1	1	1	1	1	1	1	1	1	1	1	1	1	1	1	1	1	1	1	1	1	1	8	4	0	2	7	2	0	0	6	2	7	10	0	0
31	61	1	0	1	1	0	1	1	1	1	0	1	1	1	0	1	1	1	0	0	1	1	0	0	0	1	0	0	0	0	0	0	0	0	0	2	5	0	5	9	0	1	0	4	2	0	5	0	0
31	62	1	0	0	0	0	1	1	1	1	1	1	1	0	0	1	1	1	1	0	0	0	0	1	0	1	1	0	0	0	0	0	0	1	0	4	4	0	5	5	0	0	0	4	3	0	7	0	0
31	63	0	1	0	0	0	0	0	0	0	0	1	1	0	0	0	1	0	0	1	0	1	1	1	1	1	1	1	1	0	1	1	1	0	1	2	4	0	5	8	0	0	0	6	3	7	7	2	0
31	64	1	0	1	1	1	1	1	1	1	0	1	1	1	0	1	1	1	0	0	0	0	0	0	0	1	0	0	1	0	0	0	0	0	1	4	0	0	4	9	1	0	0	10	2	0	6	0	0
31	65	1	0	1	1	1	1	1	1	0	1	0	1	1	0	0	0	0	1	0	0	0	0	1	0	0	0	0	1	1	0	0	0	0	1	3	0	0	7	10	0	0	0	7	0	0	7	0	0
31	66	0	1	0	0	0	0	1	0	1	0	0	0	0	0	0	0	1	1	0	0	1	1	1	1	0	0	1	0	1	1	0	1	1	1	5	0	0	7	7	0	0	0	5	1	6	4	1	0
31	67	0	1	0	1	0	0	0	0	0	0	1	1	1	0	0	0	1	0	1	1	1	1	1	1	1	1	0	0	1	0	1	0	1	1	0	3	0	1	2	0	0	0	1	0	0	1	0	0
31	68	1	0	1	1	0	1	1	0	1	1	0	1	1	1	1	1	1	0	1	0	1	1	1	0	0	0	0	1	0	0	1	0	0	0	2	0	1	8	6	0	1	0	4	2	0	5	1	0
31	69	0	0	0	0	0	0	0	0	0	0	0	0	0	0	0	0	0	0	0	0	0	0	0	0	0	0	0	0	0	0	0	0	0	0	0	0	0	0	1	0	0	0	0	0	0	0	0	0
31	70	0	1	0	1	0	0	0	0	1	1	0	1	0	0	0	0	0	0	0	1	1	1	1	0	1	1	0	1	1	0	1	0	1	1	5	3	0	2	5	0	0	0	6	1	0	5	0	0
31	71	1	0	1	1	0	1	1	0	1	0	1	0	0	0	1	1	1	1	0	1	0	0	0	0	0	0	0	0	0	0	0	0	0	0	5	4	0	5	8	0	1	0	1	1	0	4	1	0
31	72	0	1	1	0	1	1	0	1	0	0	1	0	1	0	0	0	0	0	1	1	1	1	1	0	1	1	1	1	0	1	0	1	1	0	5	5	0	9	8	0	0	0	3	2	11	8	1	0
31	73	0	0	0	0	0	0	0	0	0	0	0	0	0	0	0	0	0	0	0	0	0	0	0	0	0	0	0	0	0	0	0	0	0	0	0	0	0	0	0	0	0	0	1	0	0	0	0	0
31	74	0	1	0	0	0	1	0	0	1	0	0	1	0	0	0	0	0	0	1	1	0	1	1	1	1	1	1	1	1	1	1	1	1	0	2	3	0	3	1	0	0	0	2	1	7	5	2	0
31	75	1	1	1	1	1	1	1	1	1	1	1	1	1	1	1	1	1	1	1	1	1	1	1	1	1	1	1	1	1	1	1	1	1	1	6	3	0	7	11	1	0	0	8	3	8	9	0	0
31	76	0	0	0	0	0	0	0	0	0	0	0	0	0	0	0	0	0	0	0	0	0	0	0	0	0	0	0	0	0	0	0	0	0	0	0	0	0	0	0	1	0	0	0	0	0	0	0	0
31	77	0	1	0	0	0	0	1	1	0	0	0	0	0	0	0	0	1	0	1	1	1	1	1	1	1	1	0	1	1	1	1	0	0	0	3	3	0	5	3	0	0	0	4	3	0	4	1	0
31	78	0	0	0	0	0	0	0	0	0	0	0	0	0	0	0	0	0	0	0	0	0	0	0	0	0	0	0	0	0	0	0	0	0	0	0	0	0	0	0	0	0	0	0	0	0	0	0	0
31	79	1	1	1	1	1	1	1	1	1	1	1	1	1	1	1	1	1	1	1	1	1	1	1	1	1	1	1	1	1	1	1	1	1	1	4	5	0	1	6	3	1	0	9	5	8	7	1	0
31	80	1	1	1	1	1	1	1	1	1	1	1	1	1	1	1	1	1	1	1	1	1	1	1	1	1	1	1	1	1	1	1	1	1	1	8	5	0	8	9	1	1	0	8	3	7	9	0	0
31	81	0	0	0	0	0	0	0	0	0	0	0	0	0	0	0	0	0	0	0	0	0	0	0	0	0	0	0	0	0	0	0	0	0	0	0	0	0	0	0	0	0	0	0	0	0	0	0	0
31	82	1	1	1	1	1	1	1	1	1	1	1	1	1	1	1	1	1	1	1	1	1	1	1	1	1	1	1	1	1	1	1	1	1	1	7	5	1	3	6	3	1	0	6	1	5	11	0	0
31	83	0	0	0	0	0	0	0	0	0	0	0	0	0	0	0	0	0	0	0	0	0	0	0	0	0	0	0	0	0	0	0	0	0	0	1	0	0	0	0	0	0	0	1	0	0	0	0	0
31	84	1	0	1	1	1	0	1	0	1	0	1	0	1	0	1	1	1	1	0	0	0	0	1	1	0	0	0	0	0	0	0	1	1	0	3	0	0	5	4	0	2	0	7	1	0	6	0	0
31	85	1	0	1	1	1	1	0	1	1	1	1	0	1	1	1	1	1	1	0	0	0	0	0	0	0	0	0	0	1	1	0	1	0	0	4	0	0	3	6	0	2	0	8	2	0	6	0	0
31	86	1	0	1	1	1	1	0	0	0	0	0	1	1	1	1	0	1	1	0	0	1	0	0	0	0	1	1	1	1	0	1	0	0	0	4	5	0	4	7	0	0	0	6	1	6	9	0	0
31	87	0	0	0	0	0	0	0	0	0	0	0	0	0	0	0	0	0	0	0	0	0	0	0	0	0	0	0	0	0	0	0	0	0	0	0	0	0	0	0	0	0	0	0	0	0	0	0	0
31	88	1	0	1	1	0	1	0	1	1	0	1	1	1	1	0	1	1	1	1	0	0	0	0	0	0	1	0	1	0	0	1	0	0	0	6	6	0	2	7	1	1	0	6	2	0	4	0	0
31	89	0	0	0	0	0	0	0	0	0	0	0	0	0	0	0	0	0	0	0	0	0	0	0	0	0	0	0	0	0	0	0	0	0	0	0	0	0	0	0	0	0	0	0	0	0	0	0	0
31	90	0	1	1	0	0	1	0	0	0	0	0	1	0	0	0	1	0	0	0	1	0	1	1	1	1	0	1	1	1	1	0	1	0	0	4	3	0	3	3	1	0	0	3	4	8	8	1	0
31	91	0	0	0	0	0	0	0	0	0	0	0	0	0	0	0	0	0	0	0	0	0	0	0	0	0	0	0	0	0	0	0	0	0	0	0	0	0	0	0	0	0	0	0	0	0	1	0	0
31	92	1	1	1	1	1	1	1	1	1	1	1	1	1	1	1	1	1	1	1	1	1	1	1	1	1	1	1	1	1	1	1	1	1	1	4	3	0	6	9	0	0	0	5	4	5	8	2	0
31	93	0	0	0	0	0	0	0	0	0	0	0	0	0	0	0	0	0	0	0	0	0	0	0	0	0	0	0	0	0	0	0	0	0	0	0	0	0	0	0	0	0	0	0	0	0	0	0	0
31	94	1	0	0	0	1	1	1	1	1	0	0	1	1	1	1	1	1	1	0	0	0	0	0	0	0	0	0	1	0	1	0	0	0	0	2	0	0	1	5	0	0	0	3	0	0	3	0	0
31	95	0	1	0	0	0	0	0	1	0	0	0	0	1	0	0	0	0	0	1	1	1	1	1	1	1	1	1	1	1	1	1	0	1	1	4	4	0	7	5	0	1	0	8	2	8	7	1	0
31	96	1	0	1	1	1	0	1	0	1	1	1	1	1	1	1	1	1	1	0	1	0	0	1	0	0	1	0	0	0	0	0	0	0	0	6	4	0	5	8	1	1	0	4	2	0	9	0	0
31	97	1	0	0	1	1	1	1	1	0	1	1	1	1	0	1	1	1	1	0	1	0	0	1	0	0	0	0	0	0	1	0	0	0	0	5	4	0	5	8	0	2	0	5	3	0	3	1	0
31	98	1	0	1	1	0	1	1	0	1	1	1	1	1	0	0	0	1	1	1	0	0	1	1	0	0	0	0	0	0	0	0	0	1	0	4	0	0	4	8	0	1	0	5	2	0	8	1	0
31	99	1	1	1	1	1	1	1	1	1	1	1	1	1	1	1	1	1	1	1	1	1	1	1	1	1	1	1	1	1	1	1	1	1	1	5	4	0	6	12	0	1	0	7	2	8	6	0	0
31	100	0	0	0	0	0	0	0	0	0	0	0	0	0	0	0	0	0	0	0	0	0	0	0	0	0	0	0	0	0	0	0	0	0	0	0	0	0	0	0	0	0	0	0	0	0	0	0	0
31	101	1	0	1	0	1	1	1	1	1	1	1	1	1	1	1	1	1	1	0	0	0	1	0	1	1	0	0	0	1	0	0	0	0	0	3	0	0	1	5	1	0	0	6	2	0	9	0	0
31	102	0	1	0	0	0	0	0	0	0	1	0	1	0	1	1	0	0	0	0	1	1	1	1	1	1	0	1	1	0	0	1	1	0	1	5	3	0	7	7	0	0	0	4	3	8	7	1	0
31	103	0	0	0	0	0	0	0	0	0	0	0	0	0	0	0	0	0	0	0	0	0	0	0	0	0	0	0	0	0	0	0	0	0	0	0	0	0	0	0	0	0	0	0	0	0	0	0	0
31	104	0	0	0	0	0	0	0	0	0	0	0	0	0	0	0	0	0	0	0	0	0	0	0	0	0	0	0	0	0	0	0	0	0	0	1	0	0	1	1	0	0	0	1	0	0	0	0	0
31	105	0	0	0	0	0	0	0	0	0	0	0	0	0	0	0	0	0	0	0	0	0	0	0	0	0	0	0	0	0	0	0	0	0	0	0	0	0	0	0	0	0	0	0	0	0	0	0	0
31	106	0	0	0	0	0	0	0	0	0	0	0	0	0	0	0	0	0	0	0	0	0	0	0	0	0	0	0	0	0	0	0	0	0	0	0	0	0	0	0	0	0	0	0	0	0	0	0	0
31	107	1	0	1	0	1	1	1	1	1	1	1	1	1	1	1	1	1	0	0	0	1	0	0	0	1	0	1	0	1	1	1	1	0	0	5	1	0	6	8	0	1	0	8	3	7	6	2	0
31	108	1	0	1	1	1	1	1	1	1	0	1	1	0	1	1	1	1	1	0	0	0	0	1	1	0	0	0	0	0	0	1	1	0	1	6	0	0	6	5	0	0	0	8	1	0	3	0	0
31	109	0	1	0	1	0	1	0	0	0	0	0	0	0	1	1	0	0	0	1	1	1	0	0	0	1	1	0	1	1	0	1	1	0	0	8	4	0	2	6	1	2	0	6	1	0	5	1	0
31	110	0	0	0	0	0	0	0	0	0	0	0	0	0	0	0	0	0	0	0	0	0	0	0	0	0	0	0	0	0	0	0	0	0	0	0	0	0	1	0	0	0	0	0	0	0	0	0	0
31	111	1	1	1	1	1	1	1	1	1	1	1	1	1	1	1	1	1	1	1	1	1	1	1	1	1	1	1	1	1	1	1	1	1	1	3	5	0	3	9	0	1	0	7	3	9	5	0	0
31	112	1	1	1	1	1	1	1	1	1	1	1	1	1	1	1	1	1	1	1	1	1	1	1	1	1	1	1	1	1	1	1	1	1	1	6	5	0	7	9	0	1	0	5	1	8	6	0	0
31	113	0	0	0	0	0	0	0	0	0	0	0	0	0	0	0	0	0	0	0	0	0	0	0	0	0	0	0	0	0	0	0	0	0	0	0	0	0	0	0	0	0	0	0	0	0	0	0	0
31	114	1	1	1	1	1	1	1	1	1	1	1	1	1	1	1	1	1	1	1	1	1	1	1	1	1	1	1	1	1	1	1	1	1	1	4	3	0	5	10	0	2	0	9	2	7	8	1	0
31	115	0	1	1	0	0	1	0	0	1	1	0	0	0	0	0	0	0	1	1	0	1	1	1	1	1	1	1	1	1	0	1	1	1	1	4	4	0	7	6	0	0	0	6	3	5	7	2	0
31	116	0	1	0	0	0	0	0	0	0	1	0	0	0	1	1	0	0	1	1	1	0	0	0	1	1	1	1	1	1	1	1	1	1	1	5	3	0	7	8	1	0	0	8	3	7	7	1	0
31	117	0	1	0	0	0	1	0	0	1	0	0	1	0	1	0	1	0	1	1	1	1	1	1	1	1	0	1	1	1	0	0	1	1	1	3	4	0	7	8	0	1	0	6	2	8	7	0	0
31	118	0	0	0	0	0	0	0	0	0	0	0	0	0	0	0	0	0	0	0	0	0	0	0	0	0	0	0	0	0	0	0	0	0	0	0	0	0	0	0	0	0	0	0	0	0	0	0	0
31	119	1	1	1	1	1	1	1	1	1	1	1	1	1	1	1	1	1	1	1	1	1	1	1	1	1	1	1	1	1	1	1	1	1	1	4	5	0	5	5	1	1	0	5	2	6	7	0	0
31	120	1	0	1	0	1	1	0	1	1	1	1	1	1	1	1	1	1	1	1	0	1	1	1	1	0	0	0	0	0	0	0	0	0	0	4	0	0	6	9	1	1	0	4	2	0	4	0	0
31	121	0	1	0	0	1	0	0	0	0	0	1	0	1	0	0	0	0	0	0	1	1	1	1	1	1	1	0	1	1	1	0	1	0	1	3	5	0	5	7	1	0	0	6	5	0	6	0	0
31	122	1	1	1	1	1	1	1	1	1	1	1	1	1	1	1	1	1	1	1	1	1	1	1	1	1	1	1	1	1	1	1	1	1	1	3	5	0	7	11	1	2	0	6	3	6	7	2	0
31	123	1	1	1	1	1	1	1	1	1	1	1	1	1	1	1	1	1	1	1	1	1	1	1	1	1	1	1	1	1	1	1	1	1	1	6	4	1	8	9	1	0	0	7	2	6	5	4	0
31	124	1	0	1	0	1	0	1	1	1	1	1	1	0	1	0	0	1	0	1	0	0	0	1	1	1	0	1	0	1	0	0	0	0	0	5	0	0	4	10	0	1	0	6	0	9	6	2	0
31	125	1	0	1	0	0	0	1	1	1	1	0	1	1	0	1	1	0	1	1	0	0	0	0	0	1	0	0	1	0	0	1	0	0	0	2	0	0	4	6	0	0	0	5	2	0	4	0	0
31	126	0	0	0	0	0	0	0	0	0	0	0	0	0	0	0	0	0	0	0	0	0	0	0	0	0	0	0	0	0	0	0	0	0	0	0	0	0	0	0	0	0	0	0	0	0	0	0	0
31	127	1	1	1	1	1	1	1	1	1	1	1	1	1	1	1	1	1	1	1	1	1	1	1	1	1	1	1	1	1	1	1	1	1	1	4	6	0	0	3	3	1	0	7	1	7	5	1	0
31	128	1	0	1	0	1	1	0	1	1	0	1	1	1	1	0	1	1	1	1	0	0	0	0	0	0	0	0	1	0	0	0	1	0	0	4	0	0	6	8	1	0	0	4	1	0	8	0	0
31	129	0	0	0	0	0	0	0	0	0	0	0	0	0	0	0	0	0	0	0	0	0	0	0	0	0	0	0	0	0	0	0	0	0	0	0	0	0	0	0	0	0	0	0	0	0	0	0	0
31	130	0	0	0	0	0	0	0	0	0	0	0	0	0	0	0	0	0	0	0	0	0	0	0	0	0	0	0	0	0	0	0	0	0	0	1	0	0	0	0	0	0	0	0	0	0	0	0	0
31	131	0	1	0	0	0	1	0	1	0	0	0	0	0	0	1	0	0	0	1	1	0	1	0	1	1	1	0	1	1	1	1	1	1	0	6	4	0	3	4	0	0	0	4	3	0	10	2	0
31	132	1	0	1	1	1	1	1	1	1	1	1	1	0	1	0	1	0	1	0	0	1	0	0	0	0	0	1	0	0	1	1	1	1	0	4	0	0	6	6	1	2	0	6	4	5	6	1	0
31	133	0	0	0	0	0	0	0	0	0	0	0	0	0	0	0	0	0	0	0	0	0	0	0	0	0	0	0	0	0	0	0	0	0	0	0	0	0	0	0	0	0	0	0	0	0	0	0	0
31	134	1	0	0	0	1	1	0	1	0	0	0	0	0	1	1	1	0	1	0	0	0	1	0	0	0	1	1	1	0	0	0	1	0	0	2	4	0	0	3	0	0	0	2	0	7	2	0	0
31	135	0	0	0	0	0	0	0	0	0	0	0	0	0	0	0	0	0	0	0	0	0	0	0	0	0	0	0	0	0	0	0	0	0	0	0	0	0	0	0	0	0	0	0	0	0	0	0	0
31	136	1	0	1	1	1	1	1	1	1	1	1	0	1	0	1	1	1	1	0	0	0	0	0	1	0	1	0	0	0	0	0	0	0	0	3	5	0	6	5	2	0	0	5	2	0	5	0	0
31	137	0	0	0	0	0	0	0	0	0	0	0	0	0	0	0	0	0	0	0	0	0	0	0	0	0	0	0	0	0	0	0	0	0	0	0	0	0	0	0	0	0	0	0	0	0	0	0	0
31	138	1	0	1	1	0	1	1	1	1	1	1	0	1	0	1	0	0	1	0	0	0	1	1	0	0	1	0	0	1	0	0	1	0	0	5	5	0	5	3	0	0	0	4	1	0	5	1	0
31	139	0	1	0	0	1	1	1	1	0	0	0	0	1	0	0	1	0	0	0	1	1	1	1	1	1	1	0	1	1	1	1	0	1	0	4	4	0	5	8	1	0	0	7	3	0	8	2	0
31	140	0	0	0	0	0	0	0	0	0	0	0	0	0	0	0	0	0	0	0	0	0	0	0	0	0	0	0	0	0	0	0	0	0	0	0	0	0	0	0	0	0	0	0	0	0	0	0	0
31	141	1	0	1	1	1	1	0	0	1	1	1	1	1	1	1	1	1	1	0	0	0	0	0	0	0	0	1	1	0	1	0	1	0	0	2	0	0	2	6	0	0	0	1	1	7	2	1	0
31	142	0	1	1	1	0	1	1	0	0	0	0	0	0	0	0	0	0	1	1	1	1	0	1	1	1	1	1	1	0	0	0	1	1	1	4	5	0	10	9	1	1	0	5	3	7	8	1	0
31	143	0	0	0	0	0	0	0	0	0	0	0	0	0	0	0	0	0	0	0	0	0	0	0	0	0	0	0	0	0	0	0	0	0	0	0	0	0	0	0	0	0	0	0	0	0	0	0	0
31	144	1	0	1	1	1	1	0	1	1	1	1	1	1	1	1	1	1	1	1	1	1	1	1	0	0	0	0	1	0	1	0	0	0	0	5	5	0	5	8	1	1	0	5	0	0	8	0	0
31	145	1	0	1	1	1	1	0	0	1	1	1	1	1	0	1	1	1	1	0	0	0	0	0	0	0	0	0	0	1	1	0	0	0	1	4	0	0	4	7	0	0	0	7	1	0	3	0	0
31	146	0	1	0	0	0	0	1	0	0	0	0	1	1	0	0	0	0	0	1	1	0	1	1	1	1	0	1	1	0	1	1	1	0	1	3	4	0	4	5	0	0	0	5	0	4	4	0	0
31	147	1	0	0	1	1	0	0	1	0	1	1	1	0	0	1	1	1	1	0	0	0	0	0	0	0	1	0	0	1	0	0	1	0	0	5	7	0	8	5	0	1	0	3	1	0	3	0	0
31	148	0	1	0	0	0	0	0	1	0	1	0	0	0	0	0	0	1	0	0	0	0	1	0	1	1	1	1	1	0	1	1	1	1	1	3	6	0	9	6	1	0	0	6	2	8	6	0	0
31	149	0	1	0	0	1	0	0	0	0	0	0	0	1	1	0	0	0	0	1	1	0	1	0	1	1	1	1	1	0	1	1	1	1	1	2	1	0	2	5	0	0	0	3	2	0	7	0	0
31	150	0	0	0	0	0	0	0	0	0	0	0	0	0	0	0	0	0	0	0	0	0	0	0	0	0	0	0	0	0	0	0	0	0	0	0	0	0	0	0	0	0	0	0	0	0	0	0	0
31	151	1	1	1	1	1	1	1	1	1	1	1	1	1	1	1	1	1	1	1	1	1	1	1	1	1	1	1	1	1	1	1	1	1	1	6	4	0	2	5	0	1	0	6	3	6	10	1	0
31	152	0	0	0	0	0	0	0	0	0	0	0	0	0	0	0	0	0	0	0	0	0	0	0	0	0	0	0	0	0	0	0	0	0	0	0	0	0	0	0	0	0	0	0	0	0	0	0	0
31	153	0	0	0	0	0	0	0	0	0	0	0	0	0	0	0	0	0	0	0	0	0	0	0	0	0	0	0	0	0	0	0	0	0	0	1	0	0	1	2	0	0	0	2	0	0	0	0	0
31	154	0	1	0	0	0	0	0	0	0	1	1	0	0	0	1	0	0	0	1	1	0	1	1	1	1	1	1	0	1	0	1	0	1	0	5	3	0	5	2	1	0	0	4	1	7	6	1	0
31	155	0	1	0	0	1	1	0	1	1	0	0	0	0	1	0	0	0	0	0	1	1	1	1	1	0	1	0	1	0	1	1	1	1	1	4	5	0	6	4	0	0	0	5	4	0	4	1	0
31	156	1	1	1	1	1	1	1	1	1	1	1	1	1	1	1	1	1	1	1	1	1	1	1	1	1	1	1	1	1	1	1	1	1	1	4	3	0	7	9	0	0	0	7	4	6	8	1	0
31	157	0	1	0	0	0	1	0	0	0	0	0	0	0	0	1	0	0	0	1	1	0	1	1	1	1	0	1	1	0	0	1	1	1	1	3	4	0	5	8	1	0	0	3	2	7	5	1	0
31	158	1	0	0	1	1	1	1	1	0	1	0	1	1	1	0	0	0	1	0	0	0	0	0	0	0	0	1	0	0	1	0	0	0	0	3	0	0	4	7	0	1	0	5	1	6	6	1	0
31	159	0	1	1	0	0	0	0	0	0	0	1	0	0	1	1	0	0	0	0	0	1	1	1	1	1	1	1	0	1	1	1	1	0	1	5	4	0	7	8	0	0	0	4	2	6	8	0	0
31	160	0	1	0	1	0	0	0	0	0	0	0	1	0	0	0	1	1	0	1	1	0	1	0	1	1	1	1	1	1	1	0	1	0	1	6	5	0	3	5	1	0	0	5	3	9	8	0	0
31	161	1	1	1	1	1	1	1	1	1	1	1	1	1	1	1	1	1	1	1	1	1	1	1	1	1	1	1	1	1	1	1	1	1	1	3	5	0	8	10	1	0	0	7	3	5	9	1	0
31	162	0	0	0	0	0	0	0	0	0	0	0	0	0	0	0	0	0	0	0	0	0	0	0	0	0	0	0	0	0	0	0	0	0	0	0	0	0	0	0	0	0	0	0	0	0	0	0	0
31	163	1	1	1	1	1	1	1	1	1	1	1	1	1	1	1	1	1	1	1	1	1	1	1	1	1	1	1	1	1	1	1	1	1	1	5	4	0	2	6	0	0	0	4	1	5	6	0	0
31	164	0	1	0	0	1	0	0	1	1	0	0	0	0	0	0	0	0	0	1	1	1	1	0	0	1	1	1	1	0	1	0	1	1	1	4	6	0	6	9	1	0	0	7	3	6	8	2	0
31	165	0	0	0	0	0	0	0	0	0	0	0	0	0	0	0	0	0	0	0	0	0	0	0	0	0	0	0	0	0	0	0	0	0	0	0	0	0	0	1	0	0	0	0	0	0	0	0	0
31	166	0	1	1	0	0	0	0	0	0	0	0	0	0	0	0	0	1	0	1	0	1	1	1	1	1	0	1	0	1	1	1	1	0	1	1	0	0	2	5	0	0	0	1	1	6	6	1	0
31	167	0	0	0	0	0	0	0	0	0	0	0	0	0	0	0	0	0	0	0	0	0	0	0	0	0	0	0	0	0	0	0	0	0	0	0	0	0	2	0	0	0	0	0	0	0	1	0	0
31	168	0	1	0	0	0	0	0	0	1	0	0	0	0	0	0	0	0	0	0	1	1	1	1	0	0	1	1	1	1	1	1	1	1	1	4	2	0	6	9	0	0	0	5	0	6	5	1	0
31	169	1	1	1	1	1	1	1	1	1	1	1	1	1	1	1	1	1	1	1	1	1	1	1	1	1	1	1	1	1	1	1	1	1	1	5	6	0	5	10	2	1	0	6	2	7	6	1	0
31	170	0	1	0	1	1	1	1	0	0	0	0	0	0	0	0	0	0	0	0	1	1	1	1	0	1	0	0	1	1	1	1	1	1	1	4	3	0	7	7	0	1	0	5	2	0	7	0	0
31	171	0	1	0	0	0	0	0	1	0	0	0	0	1	0	0	0	0	0	0	0	1	1	1	0	1	1	1	1	1	0	1	1	1	1	6	6	0	11	6	1	1	0	5	3	8	7	1	0
31	172	1	0	1	1	0	1	1	1	0	1	0	0	1	1	1	1	1	1	0	1	0	0	0	1	0	0	0	0	0	1	1	0	0	0	5	3	0	5	6	0	2	0	7	2	0	6	0	0
31	173	1	1	1	1	1	1	1	1	1	1	1	1	1	1	1	1	1	1	1	1	1	1	1	1	1	1	1	1	1	1	1	1	1	1	6	4	0	7	8	0	0	0	3	3	7	6	3	0
31	174	1	1	1	1	1	1	1	1	1	1	1	1	1	1	1	1	1	1	1	1	1	1	1	1	1	1	1	1	1	1	1	1	1	1	5	4	0	8	13	0	1	0	7	3	5	7	1	0
31	175	0	1	1	0	0	0	0	0	0	0	1	0	1	1	1	0	0	0	1	1	1	1	1	1	1	1	0	0	1	1	1	1	0	1	3	6	0	6	7	0	0	0	2	1	0	9	0	0
31	176	0	0	0	0	0	0	0	0	0	0	0	0	0	0	0	0	0	0	0	0	0	0	0	0	0	0	0	0	0	0	0	0	0	0	1	0	0	1	1	0	0	0	0	0	0	0	0	0
31	177	0	1	0	0	0	1	0	0	0	0	0	0	0	0	0	0	1	0	1	1	1	0	1	1	1	1	1	1	1	1	1	1	1	1	2	3	0	11	7	0	0	0	7	3	7	5	0	0
31	178	1	0	0	1	0	0	1	1	1	0	0	1	1	1	1	0	1	1	0	0	0	0	0	0	0	0	0	0	1	0	1	0	0	0	3	0	0	7	8	0	0	0	5	2	0	4	0	0
31	179	0	1	1	0	0	0	0	0	0	0	1	0	1	0	0	0	1	1	1	1	1	0	1	1	1	1	1	0	1	1	1	1	1	1	3	3	0	4	2	0	0	0	5	1	8	4	1	0
31	180	1	0	0	0	0	1	1	1	1	1	1	1	0	1	1	1	1	1	1	0	0	0	0	0	0	0	0	0	0	0	0	1	0	0	2	0	0	4	7	0	0	0	3	2	0	4	0	0
31	181	0	1	1	0	1	0	1	0	0	0	0	0	1	0	0	0	1	0	1	1	0	1	1	1	1	1	0	1	1	1	1	1	1	1	4	3	0	3	8	0	3	0	7	4	0	5	1	0
31	182	0	1	0	0	1	0	0	0	0	0	0	0	0	0	1	0	1	0	1	0	1	1	1	1	1	1	0	0	1	1	1	0	1	0	1	3	0	4	5	0	0	0	4	2	0	4	1	0
31	183	0	0	0	0	0	0	0	0	0	0	0	0	0	0	0	0	0	0	0	0	0	0	0	0	0	0	0	0	0	0	0	0	0	0	0	0	0	0	0	0	0	0	0	0	0	0	0	0
31	184	0	0	0	0	0	0	0	0	0	0	0	0	0	0	0	0	0	0	0	0	0	0	0	0	0	0	0	0	0	0	0	0	0	0	0	0	0	0	0	0	1	0	0	0	0	2	0	0
31	185	1	0	1	0	1	1	1	1	0	1	1	0	0	1	1	0	1	0	0	0	0	1	0	0	1	0	1	0	1	1	1	1	0	0	6	0	0	2	7	0	1	0	6	3	7	6	0	0
31	186	0	0	0	0	0	0	0	0	0	0	0	0	0	0	0	0	0	0	0	0	0	0	0	0	0	0	0	0	0	0	0	0	0	0	0	0	0	0	0	0	0	0	0	0	0	0	0	0
31	187	1	0	1	1	1	1	1	1	0	0	1	1	1	0	1	1	1	1	0	0	0	0	1	1	0	0	0	0	0	0	0	1	1	1	0	0	0	1	2	0	0	0	3	2	0	3	0	0
31	188	1	0	1	1	1	1	1	1	1	0	1	1	0	1	1	1	0	1	0	0	0	0	1	0	1	0	1	1	1	0	1	0	0	0	6	0	0	5	9	1	0	0	4	0	6	6	2	0
31	189	1	0	1	1	1	1	0	1	1	1	1	1	1	0	1	1	1	0	1	0	0	1	1	0	1	0	0	1	0	0	0	0	1	1	4	0	0	5	9	0	1	0	8	4	0	5	0	0
31	190	0	0	0	0	0	0	0	0	0	0	0	0	0	0	0	0	0	0	0	0	0	0	0	0	0	0	0	0	0	0	0	0	0	0	1	0	0	1	0	0	0	0	1	0	0	0	0	0
31	191	0	0	0	0	0	0	0	0	0	0	0	0	0	0	0	0	0	0	0	0	0	0	0	0	0	0	0	0	0	0	0	0	0	0	0	0	0	0	0	0	0	0	0	0	0	0	0	0
31	192	0	1	0	1	0	0	1	0	0	0	0	0	0	0	0	1	0	1	1	1	1	1	1	0	1	1	1	1	0	1	1	1	1	1	1	3	0	0	0	0	0	0	2	0	7	1	0	0
31	193	0	1	1	0	0	0	0	0	0	0	0	0	0	0	0	0	0	0	0	0	1	1	0	1	1	0	0	1	1	1	1	1	1	1	1	0	0	3	4	0	1	0	3	2	0	3	1	0
31	194	1	0	1	1	1	1	1	1	0	0	1	1	1	0	0	0	1	0	0	0	0	1	0	0	0	0	0	1	0	0	0	1	0	0	6	0	0	4	4	0	2	0	7	3	0	2	0	0
31	195	1	1	1	1	1	1	1	1	1	1	1	1	1	1	1	1	1	1	1	1	1	1	1	1	1	1	1	1	1	1	1	1	1	1	4	7	0	5	10	2	1	0	9	2	7	6	1	0
31	196	1	0	1	1	0	1	1	1	1	1	0	1	1	1	1	1	1	1	1	0	0	0	0	0	0	1	0	0	0	0	0	0	0	1	4	7	0	6	9	1	0	0	6	1	0	6	0	0
31	197	0	1	1	0	0	0	0	0	0	1	1	1	1	1	0	0	0	0	1	1	1	1	1	1	0	1	1	1	1	1	0	1	1	1	2	3	0	7	8	0	0	0	3	2	7	4	2	0
31	198	1	1	1	1	1	1	1	1	1	1	1	1	1	1	1	1	1	1	1	1	1	1	1	1	1	1	1	1	1	1	1	1	1	1	5	2	0	5	9	2	2	0	8	1	6	4	2	0
31	199	0	1	0	0	0	0	0	0	0	0	1	1	0	1	0	0	0	1	1	1	1	1	1	1	0	1	1	0	1	1	1	1	1	1	3	3	0	7	7	0	1	0	4	1	8	4	2	0
31	200	0	0	0	0	0	0	0	0	0	0	0	0	0	0	0	0	0	0	0	0	0	0	0	0	0	0	0	0	0	0	0	0	0	0	0	0	0	0	0	1	0	0	0	0	0	0	0	0
31	201	1	0	1	1	1	1	0	1	0	1	0	1	1	0	1	1	1	1	0	0	0	1	0	1	0	0	0	0	1	1	1	0	1	0	1	0	0	1	6	0	0	0	3	3	0	3	0	0
31	202	1	1	1	1	1	1	1	1	1	1	1	1	1	1	1	1	1	1	1	1	1	1	1	1	1	1	1	1	1	1	1	1	1	1	6	6	0	6	10	0	1	0	7	2	5	3	1	0
31	203	0	0	0	0	0	0	0	0	0	0	0	0	0	0	0	0	0	0	0	0	0	0	0	0	0	0	0	0	0	0	0	0	0	0	0	0	0	0	0	1	0	0	0	0	0	0	0	0
31	204	0	0	0	0	0	0	0	0	0	0	0	0	0	0	0	0	0	0	0	0	0	0	0	0	0	0	0	0	0	0	0	0	0	0	0	0	0	0	1	1	0	0	0	0	0	1	1	0
31	205	1	0	0	1	1	1	1	1	1	1	1	1	0	1	0	1	1	1	0	0	0	0	0	0	0	0	0	0	0	0	0	1	0	0	2	0	0	1	1	0	0	0	1	0	0	1	0	0
31	206	0	1	0	0	0	1	0	1	0	0	0	0	0	0	0	0	0	0	1	1	1	1	1	1	1	1	1	1	1	1	1	0	1	1	3	3	0	7	7	0	0	1	3	3	10	6	2	0
31	207	1	1	1	1	1	1	1	1	1	1	1	1	1	1	1	1	1	1	1	1	1	1	1	1	1	1	1	1	1	1	1	1	1	1	3	3	0	5	11	0	1	0	7	2	6	8	0	0
31	208	1	1	1	1	1	1	1	1	1	1	1	1	1	1	1	1	1	1	1	1	1	1	1	1	1	1	1	1	1	1	1	1	1	1	5	4	0	7	8	1	2	0	8	3	7	10	0	0
31	209	0	0	0	0	0	0	0	0	0	0	0	0	0	0	0	0	0	0	0	0	0	0	0	0	0	0	0	0	0	0	0	0	0	0	0	0	0	0	0	1	0	0	0	0	0	0	0	0
31	210	0	1	0	1	1	0	0	0	0	0	0	1	0	1	0	1	0	1	1	1	0	1	1	0	1	0	1	1	1	1	1	1	1	1	2	4	0	1	4	0	0	0	1	0	7	3	0	0
31	211	1	1	1	1	1	1	1	1	1	1	1	1	1	1	1	1	1	1	1	1	1	1	1	1	1	1	1	1	1	1	1	1	1	1	1	3	0	5	12	2	1	0	7	1	6	8	1	0
31	212	0	0	0	0	0	0	0	0	0	0	0	0	0	0	0	0	0	0	0	0	0	0	0	0	0	0	0	0	0	0	0	0	0	0	0	0	0	0	0	1	0	0	0	0	0	0	0	0
31	213	1	1	1	1	1	1	1	1	1	1	1	1	1	1	1	1	1	1	1	1	1	1	1	1	1	1	1	1	1	1	1	1	1	1	5	5	0	7	10	1	1	0	8	4	6	8	1	0
31	214	0	0	0	0	0	0	0	0	0	0	0	0	0	0	0	0	0	0	0	0	0	0	0	0	0	0	0	0	0	0	0	0	0	0	0	0	0	0	0	0	0	0	0	0	0	0	0	0
31	215	0	0	0	0	0	0	0	0	0	0	0	0	0	0	0	0	0	0	0	0	0	0	0	0	0	0	0	0	0	0	0	0	0	0	0	0	0	0	0	0	0	0	0	0	0	0	0	0
31	216	0	0	0	0	0	0	0	0	0	0	0	0	0	0	0	0	0	0	0	0	0	0	0	0	0	0	0	0	0	0	0	0	0	0	0	0	0	0	0	0	0	0	0	0	0	0	0	0
31	217	0	0	0	0	0	0	0	0	0	0	0	0	0	0	0	0	0	0	0	0	0	0	0	0	0	0	0	0	0	0	0	0	0	0	0	0	0	0	0	0	0	0	0	0	0	0	0	0
31	218	0	1	0	0	0	1	0	0	0	1	1	1	0	0	0	1	0	0	1	1	1	1	0	1	1	1	1	1	0	1	1	1	1	1	4	3	0	2	3	0	1	0	3	1	5	5	1	0
31	219	0	1	0	1	0	0	0	1	0	0	0	1	0	0	0	0	0	0	1	1	1	1	1	0	0	1	1	1	1	1	0	1	1	1	2	3	0	6	7	0	0	0	4	4	6	7	0	0
31	220	1	1	1	1	1	1	1	1	1	1	1	1	1	1	1	1	1	1	1	1	1	1	1	1	1	1	1	1	1	1	1	1	1	1	6	4	0	4	8	2	1	0	6	3	7	11	1	0
31	221	1	0	1	1	0	1	0	1	1	1	0	1	1	0	0	1	0	0	1	0	1	1	0	0	0	0	0	0	0	0	0	0	0	0	3	0	0	4	6	0	0	0	5	1	0	4	1	0
31	222	1	1	1	1	1	1	1	1	1	1	1	1	1	1	1	1	1	1	1	1	1	1	1	1	1	1	1	1	1	1	1	1	1	1	4	4	0	8	12	1	0	0	7	3	7	8	3	0
31	223	1	0	1	0	1	1	1	1	1	1	1	0	1	1	1	1	1	1	0	1	1	0	0	0	0	0	0	0	0	0	0	0	0	0	4	5	0	5	9	1	1	0	5	1	0	7	1	0
31	224	0	1	0	1	0	1	1	0	0	0	0	0	0	0	0	0	0	1	0	1	0	1	1	1	0	1	1	1	1	1	1	1	1	0	5	5	0	6	10	0	0	0	3	3	8	5	1	0
31	225	0	0	0	0	0	0	0	0	0	0	0	0	0	0	0	0	0	0	0	0	0	0	0	0	0	0	0	0	0	0	0	0	0	0	0	0	0	0	0	0	0	0	0	0	0	0	0	0
31	226	1	0	1	1	0	1	1	0	0	1	1	1	1	1	1	0	1	1	0	0	0	0	0	1	0	1	0	1	0	0	0	0	1	0	4	8	0	3	4	1	0	0	2	1	0	3	0	0
31	227	0	1	1	1	1	0	1	1	0	0	0	1	0	0	0	0	1	0	1	1	1	1	0	1	0	1	1	0	1	1	1	1	0	1	1	5	0	2	1	0	0	0	2	1	7	4	1	0
31	228	0	1	0	0	0	0	1	0	0	0	1	1	0	0	0	0	0	1	1	0	1	1	1	1	0	1	1	1	0	1	1	1	1	1	5	5	0	5	5	0	0	0	5	0	8	6	0	0
31	229	1	0	1	1	0	1	1	1	1	1	1	1	0	1	1	0	1	1	1	1	0	0	0	1	0	0	0	0	0	1	1	0	0	0	2	4	0	5	6	0	3	0	5	1	0	6	0	0
31	230	0	0	0	0	0	0	0	0	0	0	0	0	0	0	0	0	0	0	0	0	0	0	0	0	0	0	0	0	0	0	0	0	0	0	0	0	0	0	0	0	0	0	0	0	0	0	0	0
31	231	1	0	1	1	1	0	0	0	1	1	0	1	1	0	1	1	0	1	0	0	0	1	1	0	1	0	1	0	0	0	0	0	0	0	2	0	1	4	6	0	1	0	6	4	7	5	1	0
31	232	0	1	0	0	0	0	0	0	0	0	0	0	0	1	0	0	0	0	0	0	1	1	1	1	1	1	1	1	0	0	0	0	1	0	2	6	0	7	6	1	0	0	5	1	7	6	3	0
31	233	1	1	1	1	1	1	1	1	1	1	1	1	1	1	1	1	1	1	1	1	1	1	1	1	1	1	1	1	1	1	1	1	1	1	5	4	0	3	9	0	0	0	6	3	5	9	3	0
31	234	1	1	1	1	1	1	1	1	1	1	1	1	1	1	1	1	1	1	1	1	1	1	1	1	1	1	1	1	1	1	1	1	1	1	5	5	0	3	8	1	1	0	8	5	7	5	1	0
31	235	0	0	0	0	0	0	0	0	0	0	0	0	0	0	0	0	0	0	0	0	0	0	0	0	0	0	0	0	0	0	0	0	0	0	0	0	0	0	0	0	0	0	0	0	0	0	0	0
31	236	1	1	1	1	1	1	1	1	1	1	1	1	1	1	1	1	1	1	1	1	1	1	1	1	1	1	1	1	1	1	1	1	1	1	4	3	1	9	8	0	0	0	6	3	7	7	3	0
31	237	1	0	1	1	1	1	1	1	1	1	0	1	1	1	1	0	1	1	0	0	0	0	0	0	0	0	0	0	0	0	0	1	0	0	5	0	0	3	6	1	0	0	6	2	0	5	1	0
31	238	1	0	1	1	1	1	1	1	1	1	0	1	0	0	1	1	1	1	0	0	0	0	0	0	0	0	0	0	1	1	1	0	0	0	3	0	0	6	7	0	0	0	3	1	0	5	0	0
31	239	1	1	1	1	1	1	1	1	1	1	1	1	1	1	1	1	1	1	1	1	1	1	1	1	1	1	1	1	1	1	1	1	1	1	3	4	0	5	8	0	1	0	6	1	6	7	0	0
31	240	0	0	0	0	0	0	0	0	0	0	0	0	0	0	0	0	0	0	0	0	0	0	0	0	0	0	0	0	0	0	0	0	0	0	0	0	0	0	0	0	0	0	0	0	0	0	0	0
31	241	0	0	0	0	0	0	0	0	0	0	0	0	0	0	0	0	0	0	0	0	0	0	0	0	0	0	0	0	0	0	0	0	0	0	2	0	0	0	1	0	0	0	1	0	0	2	0	0
31	242	0	0	0	0	0	0	0	0	0	0	0	0	0	0	0	0	0	0	0	0	0	0	0	0	0	0	0	0	0	0	0	0	0	0	0	0	0	1	1	0	0	0	0	0	0	0	0	0
31	243	0	1	1	0	0	0	0	0	1	0	0	0	0	1	0	0	1	0	1	1	1	1	1	1	0	1	1	1	1	1	1	0	1	0	5	4	0	5	4	0	1	0	2	3	9	6	1	0
31	244	0	1	0	0	0	0	1	0	1	0	1	0	0	0	0	0	0	0	1	1	1	0	0	0	1	1	0	1	1	1	1	1	1	1	4	3	0	4	6	1	1	0	5	3	0	4	0	0
31	245	0	0	0	0	0	0	0	0	0	0	0	0	0	0	0	0	0	0	0	0	0	0	0	0	0	0	0	0	0	0	0	0	0	0	1	0	0	0	0	0	0	0	0	0	0	0	0	0
31	246	1	1	1	1	1	1	1	1	1	1	1	1	1	1	1	1	1	1	1	1	1	1	1	1	1	1	1	1	1	1	1	1	1	1	4	5	0	1	7	2	1	0	11	3	6	10	2	0
31	247	1	0	1	1	1	0	1	0	1	1	1	1	0	1	1	1	1	1	0	0	0	1	1	0	0	0	0	0	1	0	0	1	0	1	3	0	0	4	8	1	1	0	4	1	0	4	0	0
31	248	1	0	1	0	0	1	0	1	0	0	1	1	1	1	1	1	0	1	0	0	1	0	1	0	1	1	0	0	0	0	0	0	0	1	5	6	0	5	7	2	1	0	8	1	0	4	0	0
31	249	1	0	0	1	1	1	0	1	1	1	1	0	1	1	1	1	1	1	1	0	1	1	0	0	1	0	0	0	0	0	0	1	0	0	3	0	0	7	5	0	0	0	5	4	0	4	1	0
31	250	0	1	0	0	0	0	0	1	1	0	1	0	0	0	0	0	0	1	0	1	1	1	0	0	0	1	0	1	0	1	0	1	1	1	3	5	0	4	3	1	1	0	5	2	0	5	1	0
31	251	1	1	1	1	1	1	1	1	1	1	1	1	1	1	1	1	1	1	1	1	1	1	1	1	1	1	1	1	1	1	1	1	1	1	4	5	0	6	8	0	1	0	8	2	6	8	0	0
31	252	1	0	1	1	1	1	1	1	1	1	1	1	1	0	1	0	1	1	0	0	0	0	1	0	1	0	0	0	0	1	0	0	0	0	7	0	0	5	8	0	1	0	8	1	0	4	0	0
31	253	0	0	0	0	0	0	0	0	0	0	0	0	0	0	0	0	0	0	0	0	0	0	0	0	0	0	0	0	0	0	0	0	0	0	0	0	0	0	0	0	0	0	0	0	0	0	0	0
31	254	1	1	1	1	1	1	1	1	1	1	1	1	1	1	1	1	1	1	1	1	1	1	1	1	1	1	1	1	1	1	1	1	1	1	0	5	0	8	8	0	0	0	6	3	5	7	1	0
31	255	0	1	0	0	1	0	0	1	1	0	0	0	0	1	0	1	1	0	1	1	0	1	1	1	1	1	1	1	1	1	1	1	1	1	4	6	1	5	7	0	0	0	6	2	8	7	1	0
31	256	0	1	0	0	0	0	0	1	0	0	0	0	0	0	0	0	1	0	1	1	0	1	0	1	1	1	0	1	0	1	0	1	1	0	3	6	0	5	9	0	0	0	3	1	0	4	1	0
41	1	1	1	1	1	1	1	1	1	1	1	1	1	1	1	1	1	1	1	1	1	1	1	1	1	1	1	1	1	1	1	1	1	1	1	3	6	0	3	2	2	0	0	6	1	0	5	0	0
41	2	0	0	0	0	0	0	0	0	0	0	0	0	0	0	0	0	0	0	0	0	0	0	0	0	0	0	0	0	0	0	0	0	0	0	0	0	0	0	0	0	0	0	0	0	0	0	0	0
41	3	1	1	1	1	1	1	1	1	1	1	1	1	1	1	1	1	1	1	1	1	1	1	1	1	1	1	1	1	1	1	1	1	1	1	5	4	1	5	6	1	4	0	9	3	7	10	0	0
41	4	1	1	1	1	1	1	1	1	1	1	1	1	1	1	1	1	1	1	1	1	1	1	1	1	1	1	1	1	1	1	1	1	1	1	6	4	0	3	9	2	2	0	7	4	9	9	3	0
41	5	1	0	1	1	1	1	0	1	1	1	1	1	1	1	0	1	1	1	0	1	0	1	0	1	0	1	0	0	1	0	0	0	0	0	7	5	0	8	11	1	2	0	7	5	0	7	1	0
41	6	0	1	0	0	1	0	0	0	0	0	0	0	0	0	0	0	1	0	1	1	1	1	0	0	0	1	1	0	0	1	1	1	1	0	6	5	0	5	8	0	0	0	5	2	8	7	2	0
41	7	1	0	0	1	0	0	1	1	0	1	1	0	1	1	1	1	1	1	0	1	0	0	0	0	0	0	0	0	0	0	0	0	0	1	3	3	0	4	8	0	0	0	7	3	0	5	1	0
41	8	1	0	0	1	0	1	0	1	0	1	1	1	0	0	1	1	1	0	0	0	0	1	0	0	0	0	0	1	0	1	0	1	0	1	3	0	0	1	4	1	0	0	3	3	0	3	0	0
41	9	0	1	0	0	0	0	1	0	1	0	0	0	0	0	0	0	0	1	1	1	1	1	1	0	1	1	1	1	1	1	1	0	1	0	5	4	0	5	6	1	1	0	8	1	9	7	1	1
41	10	1	0	1	1	1	1	1	1	1	0	1	1	1	1	1	1	1	0	0	0	0	0	1	0	1	0	0	0	1	1	0	0	0	1	2	1	0	2	10	2	0	0	4	1	0	6	0	0
41	11	1	1	1	1	1	1	1	1	1	1	1	1	1	1	1	1	1	1	1	1	1	1	1	1	1	1	1	1	1	1	1	1	1	1	4	6	0	7	11	2	1	0	8	3	6	8	1	0
41	12	1	1	1	1	1	1	1	1	1	1	1	1	1	1	1	1	1	1	1	1	1	1	1	1	1	1	1	1	1	1	1	1	1	1	7	5	0	5	10	1	2	0	8	7	6	6	1	0
41	13	1	0	0	1	1	0	1	1	1	1	0	1	1	1	1	1	1	1	1	0	1	0	1	0	0	1	1	1	1	0	0	0	0	0	4	5	0	5	7	1	1	0	4	0	8	7	1	0
41	14	0	1	0	0	0	1	0	0	0	1	1	1	0	0	0	0	0	0	0	1	1	0	0	1	1	1	1	1	1	1	1	1	1	1	0	4	0	4	10	0	0	0	6	2	6	6	2	0
41	15	1	1	1	1	1	1	1	1	1	1	1	1	1	1	1	1	1	1	1	1	1	1	1	1	1	1	1	1	1	1	1	1	1	1	4	4	0	4	12	2	1	0	6	1	8	5	1	0
41	16	1	1	1	1	1	1	1	1	1	1	1	1	1	1	1	1	1	1	1	1	1	1	1	1	1	1	1	1	1	1	1	1	1	1	2	5	0	3	10	1	1	0	8	3	7	8	1	0
41	17	0	0	0	0	0	0	0	0	0	0	0	0	0	0	0	0	0	0	0	0	0	0	0	0	0	0	0	0	0	0	0	0	0	0	0	0	0	0	0	1	0	0	0	0	0	0	0	0
41	18	0	0	0	0	0	0	0	0	0	0	0	0	0	0	0	0	0	0	0	0	0	0	0	0	0	0	0	0	0	0	0	0	0	0	1	0	0	0	1	0	0	0	0	0	0	1	0	0
41	19	1	1	1	1	1	1	1	1	1	1	1	1	1	1	1	1	1	1	1	1	1	1	1	1	1	1	1	1	1	1	1	1	1	1	5	5	0	2	9	1	2	0	10	3	8	7	1	0
41	20	1	1	1	1	1	1	1	1	1	1	1	1	1	1	1	1	1	1	1	1	1	1	1	1	1	1	1	1	1	1	1	1	1	1	7	5	0	4	10	1	1	0	9	1	8	11	1	0
41	21	0	1	0	1	0	0	1	0	0	0	1	0	0	1	0	0	0	0	1	1	1	1	0	1	0	1	1	1	1	1	1	1	0	1	6	6	0	6	5	0	0	0	6	4	9	4	0	0
41	22	0	1	0	0	0	0	1	1	0	0	1	0	0	1	1	0	0	0	1	1	0	1	0	1	1	1	1	1	1	1	0	1	0	1	4	3	0	4	7	0	2	0	6	1	9	8	2	0
41	23	0	0	0	0	0	0	0	0	0	0	0	0	0	0	0	0	0	0	0	0	0	0	0	0	0	0	0	0	0	0	0	0	0	0	0	0	0	0	0	0	0	0	0	0	0	0	0	0
41	24	1	0	1	1	0	1	0	0	1	0	1	1	0	1	0	1	1	1	0	0	0	1	0	0	0	0	0	0	0	0	0	0	1	1	0	0	0	2	5	1	0	0	0	2	0	3	1	0
41	25	1	1	1	1	1	1	1	1	1	1	1	1	1	1	1	1	1	1	1	1	1	1	1	1	1	1	1	1	1	1	1	1	1	1	6	6	1	4	8	3	0	0	7	5	6	5	0	1
41	26	0	0	0	0	0	0	0	0	0	0	0	0	0	0	0	0	0	0	0	0	0	0	0	0	0	0	0	0	0	0	0	0	0	0	0	0	0	0	0	0	0	0	0	0	0	0	0	0
41	27	0	0	0	0	0	0	0	0	0	0	0	0	0	0	0	0	0	0	0	0	0	0	0	0	0	0	0	0	0	0	0	0	0	0	0	0	0	0	0	0	0	0	0	0	0	0	0	0
41	28	0	0	0	0	0	0	0	0	0	0	0	0	0	0	0	0	0	0	0	0	0	0	0	0	0	0	0	0	0	0	0	0	0	0	0	0	0	0	0	0	0	0	0	0	0	0	0	0
41	29	0	1	1	1	1	1	0	1	0	0	0	0	0	1	0	1	0	0	1	1	1	0	1	1	1	1	1	1	1	1	1	0	1	1	3	5	0	0	7	1	0	0	3	1	6	3	0	0
41	30	1	0	1	1	1	1	1	1	1	1	1	1	1	1	1	0	1	1	0	0	0	0	0	1	0	1	0	0	1	0	0	0	1	0	2	6	0	2	6	2	1	0	5	1	0	6	1	0
41	31	0	1	0	0	0	0	0	0	0	0	0	0	0	1	0	0	0	1	1	1	1	1	1	1	1	0	1	1	1	0	1	1	0	1	2	5	0	4	8	1	0	0	6	6	9	5	1	0
41	32	1	1	1	1	1	1	1	1	1	1	1	1	1	1	1	1	1	1	1	1	1	1	1	1	1	1	1	1	1	1	1	1	1	1	6	5	0	6	9	1	1	0	5	4	7	10	2	0
41	33	1	1	1	1	1	1	1	1	1	1	1	1	1	1	1	1	1	1	1	1	1	1	1	1	1	1	1	1	1	1	1	1	1	1	6	6	0	6	8	0	1	0	7	2	6	6	1	0
41	34	1	0	1	1	1	1	1	1	1	1	1	1	0	1	1	1	1	1	0	0	0	0	0	1	1	0	1	0	0	0	0	0	0	0	6	1	0	4	7	0	0	0	5	2	5	5	2	0
41	35	1	0	1	0	1	1	1	1	1	1	1	0	0	1	1	0	0	1	0	0	0	0	0	0	0	0	0	0	0	0	0	1	0	0	4	0	0	7	6	1	1	0	6	2	0	8	1	0
41	36	1	1	1	1	1	1	1	1	1	1	1	1	1	1	1	1	1	1	1	1	1	1	1	1	1	1	1	1	1	1	1	1	1	1	5	5	1	6	11	1	1	0	8	6	6	8	3	0
41	37	1	0	1	1	1	0	1	1	1	1	1	0	1	1	1	0	1	0	1	0	0	0	1	0	0	1	0	0	0	0	0	0	0	1	5	5	0	5	7	0	0	0	6	3	0	6	1	0
41	38	0	0	0	0	0	0	0	0	0	0	0	0	0	0	0	0	0	0	0	0	0	0	0	0	0	0	0	0	0	0	0	0	0	0	0	0	0	0	0	0	0	0	0	0	0	0	0	0
41	39	0	0	0	0	0	0	0	0	0	0	0	0	0	0	0	0	0	0	0	0	0	0	0	0	0	0	0	0	0	0	0	0	0	0	0	0	0	0	0	0	0	0	0	0	0	0	0	0
41	40	0	0	0	0	0	0	0	0	0	0	0	0	0	0	0	0	0	0	0	0	0	0	0	0	0	0	0	0	0	0	0	0	0	0	0	0	0	0	0	0	0	0	0	0	0	0	0	0
41	41	0	1	0	0	1	0	0	0	0	0	0	0	0	0	0	0	0	0	1	1	1	1	1	1	0	1	1	0	1	1	1	1	1	1	5	3	0	1	3	0	1	0	5	0	8	7	2	0
41	42	1	0	1	1	1	1	1	1	0	1	1	1	1	1	1	1	1	1	0	1	0	0	0	0	0	0	1	0	1	0	0	0	0	0	5	8	0	8	6	0	0	0	8	2	9	8	1	1
41	43	1	1	1	1	1	1	1	1	1	1	1	1	1	1	1	1	1	1	1	1	1	1	1	1	1	1	1	1	1	1	1	1	1	1	9	3	0	9	11	1	3	0	5	0	7	6	0	1
41	44	0	1	0	0	0	0	1	0	0	0	0	0	0	0	0	0	1	0	1	0	1	0	1	0	1	1	1	1	1	1	1	1	1	1	1	5	0	9	7	1	1	0	6	3	8	4	2	1
41	45	1	0	1	0	1	1	1	0	1	1	1	1	0	0	1	0	1	1	0	0	1	0	1	0	1	0	0	0	0	0	0	0	0	0	3	0	0	7	8	1	1	0	9	3	0	4	0	0
41	46	1	1	1	1	1	1	1	1	1	1	1	1	1	1	1	1	1	1	1	1	1	1	1	1	1	1	1	1	1	1	1	1	1	1	8	4	2	7	9	2	0	0	6	5	7	10	0	0
41	47	1	1	1	1	1	1	1	1	1	1	1	1	1	1	1	1	1	1	1	1	1	1	1	1	1	1	1	1	1	1	1	1	1	1	8	7	1	6	11	1	1	0	6	3	5	6	1	0
41	48	0	0	0	0	0	0	0	0	0	0	0	0	0	0	0	0	0	0	0	0	0	0	0	0	0	0	0	0	0	0	0	0	0	0	0	0	0	0	0	1	0	0	0	0	0	0	0	0
41	49	0	1	0	0	0	0	0	0	0	0	1	0	0	0	0	0	0	0	0	1	1	0	1	1	1	1	1	1	1	1	1	1	1	1	4	4	0	4	6	1	0	0	5	2	7	9	0	0
41	50	1	1	1	1	1	1	1	1	1	1	1	1	1	1	1	1	1	1	1	1	1	1	1	1	1	1	1	1	1	1	1	1	1	1	6	4	0	7	9	1	2	0	9	2	6	5	2	0
41	51	0	1	0	0	1	0	1	0	1	0	0	0	0	0	1	0	0	0	1	1	1	1	1	0	1	1	1	0	0	1	1	0	1	1	5	5	0	7	8	1	1	0	7	3	10	7	1	0
41	52	1	0	1	1	1	1	1	1	1	0	0	0	1	0	1	0	0	1	0	0	1	1	0	0	0	0	0	1	0	0	1	0	0	0	7	0	0	7	8	0	1	0	3	0	0	8	1	0
41	53	1	0	1	1	1	1	1	1	1	1	1	1	1	1	1	1	0	0	1	1	1	1	0	0	0	1	0	1	0	1	0	0	0	0	3	4	0	4	8	3	0	0	5	1	0	6	0	0
41	54	0	0	0	0	0	0	0	0	0	0	0	0	0	0	0	0	0	0	0	0	0	0	0	0	0	0	0	0	0	0	0	0	0	0	0	0	0	0	0	0	0	0	0	0	0	0	0	0
41	55	1	0	1	0	0	1	1	1	1	1	1	1	1	1	1	1	1	1	0	0	1	0	0	0	0	0	0	0	0	0	0	0	0	0	1	0	0	2	5	1	0	0	4	0	0	2	0	0
41	56	1	1	1	1	1	1	1	1	1	1	1	1	1	1	1	1	1	1	1	1	1	1	1	1	1	1	1	1	1	1	1	1	1	1	9	6	0	7	10	1	1	0	7	2	5	5	1	0
41	57	0	0	0	0	0	0	0	0	0	0	0	0	0	0	0	0	0	0	0	0	0	0	0	0	0	0	0	0	0	0	0	0	0	0	0	0	0	0	0	0	0	0	0	0	0	0	0	0
41	58	1	1	1	1	1	1	1	1	1	1	1	1	1	1	1	1	1	1	1	1	1	1	1	1	1	1	1	1	1	1	1	1	1	1	4	5	0	9	7	1	2	0	7	3	7	8	0	0
41	59	0	0	0	0	0	0	0	0	0	0	0	0	0	0	0	0	0	0	0	0	0	0	0	0	0	0	0	0	0	0	0	0	0	0	0	0	0	0	0	0	0	0	0	0	0	0	0	0
41	60	1	1	1	1	1	1	1	1	1	1	1	1	1	1	1	1	1	1	1	1	1	1	1	1	1	1	1	1	1	1	1	1	1	1	5	4	0	6	4	0	0	0	6	2	5	3	0	0
41	61	1	0	1	1	0	1	1	1	1	0	1	1	1	0	1	1	1	0	0	1	1	0	0	0	1	0	0	0	0	0	0	0	0	0	5	3	0	7	9	0	2	0	5	1	0	6	1	0
41	62	1	0	0	0	0	1	1	1	1	1	1	1	0	0	1	1	1	1	0	0	0	0	1	0	1	1	0	0	0	0	0	0	1	0	3	8	0	2	6	1	0	0	5	2	0	5	1	0
41	63	0	1	0	0	0	0	0	0	0	0	1	1	0	0	0	1	0	0	1	0	1	1	1	1	1	1	1	1	0	1	1	1	0	1	2	6	0	8	7	1	0	0	5	4	7	6	1	0
41	64	1	0	1	1	1	1	1	1	1	0	1	1	1	0	1	1	1	0	0	0	0	0	0	0	1	0	0	1	0	0	0	0	0	1	3	0	0	2	8	1	1	0	4	3	0	6	1	0
41	65	1	0	1	1	1	1	1	1	0	1	0	1	1	0	0	0	0	1	0	0	0	0	1	0	0	0	0	1	1	0	0	0	0	1	4	0	0	4	6	0	0	0	6	4	0	6	0	0
41	66	0	1	0	0	0	0	1	0	1	0	0	0	0	0	0	0	1	1	0	0	1	1	1	1	0	0	1	0	1	1	0	1	1	1	1	0	0	5	5	0	0	0	5	0	7	5	1	0
41	67	0	1	0	1	0	0	0	0	0	0	1	1	1	0	0	0	1	0	1	1	1	1	1	1	1	1	0	0	1	0	1	0	1	1	3	4	0	4	8	0	1	0	5	2	0	5	1	0
41	68	1	0	1	1	0	1	1	0	1	1	0	1	1	1	1	1	1	0	1	0	1	1	1	0	0	0	0	1	0	0	1	0	0	0	2	0	0	1	6	0	0	0	1	0	0	2	0	0
41	69	0	0	0	0	0	0	0	0	0	0	0	0	0	0	0	0	0	0	0	0	0	0	0	0	0	0	0	0	0	0	0	0	0	0	0	0	0	0	0	0	0	0	0	0	0	0	0	0
41	70	0	1	0	1	0	0	0	0	1	1	0	1	0	0	0	0	0	0	0	1	1	1	1	0	1	1	0	1	1	0	1	0	1	1	1	5	0	2	4	0	0	0	2	0	0	5	0	0
41	71	1	0	1	1	0	1	1	0	1	0	1	0	0	0	1	1	1	1	0	1	0	0	0	0	0	0	0	0	0	0	0	0	0	0	2	4	0	6	8	0	1	0	4	3	0	7	1	0
41	72	0	1	1	0	1	1	0	1	0	0	1	0	1	0	0	0	0	0	1	1	1	1	1	0	1	1	1	1	0	1	0	1	1	0	4	4	0	7	9	0	1	0	6	3	10	2	0	0
41	73	0	0	0	0	0	0	0	0	0	0	0	0	0	0	0	0	0	0	0	0	0	0	0	0	0	0	0	0	0	0	0	0	0	0	1	0	0	1	0	0	0	0	0	0	0	0	0	0
41	74	0	1	0	0	0	1	0	0	1	0	0	1	0	0	0	0	0	0	1	1	0	1	1	1	1	1	1	1	1	1	1	1	1	0	3	4	0	2	8	0	1	0	4	1	6	5	0	0
41	75	1	1	1	1	1	1	1	1	1	1	1	1	1	1	1	1	1	1	1	1	1	1	1	1	1	1	1	1	1	1	1	1	1	1	4	4	0	6	7	0	0	0	9	3	7	7	0	0
41	76	0	0	0	0	0	0	0	0	0	0	0	0	0	0	0	0	0	0	0	0	0	0	0	0	0	0	0	0	0	0	0	0	0	0	0	0	0	0	0	0	0	0	0	0	0	0	0	0
41	77	0	1	0	0	0	0	1	1	0	0	0	0	0	0	0	0	1	0	1	1	1	1	1	1	1	1	0	1	1	1	1	0	0	0	3	5	0	5	5	0	0	0	7	1	0	5	1	0
41	78	0	0	0	0	0	0	0	0	0	0	0	0	0	0	0	0	0	0	0	0	0	0	0	0	0	0	0	0	0	0	0	0	0	0	0	0	0	1	0	0	0	0	0	0	0	0	0	0
41	79	1	1	1	1	1	1	1	1	1	1	1	1	1	1	1	1	1	1	1	1	1	1	1	1	1	1	1	1	1	1	1	1	1	1	4	4	0	4	8	0	1	0	2	2	7	5	3	0
41	80	1	1	1	1	1	1	1	1	1	1	1	1	1	1	1	1	1	1	1	1	1	1	1	1	1	1	1	1	1	1	1	1	1	1	6	5	0	3	8	0	0	0	5	3	6	5	1	0
41	81	0	0	0	0	0	0	0	0	0	0	0	0	0	0	0	0	0	0	0	0	0	0	0	0	0	0	0	0	0	0	0	0	0	0	0	0	0	0	0	0	0	0	0	0	0	0	0	0
41	82	1	1	1	1	1	1	1	1	1	1	1	1	1	1	1	1	1	1	1	1	1	1	1	1	1	1	1	1	1	1	1	1	1	1	5	4	0	7	8	1	1	0	7	4	6	7	1	0
41	83	0	0	0	0	0	0	0	0	0	0	0	0	0	0	0	0	0	0	0	0	0	0	0	0	0	0	0	0	0	0	0	0	0	0	0	0	0	0	0	0	0	0	0	0	0	0	0	0
41	84	1	0	1	1	1	0	1	0	1	0	1	0	1	0	1	1	1	1	0	0	0	0	1	1	0	0	0	0	0	0	0	1	1	0	3	0	0	5	7	1	1	0	5	3	0	4	0	0
41	85	1	0	1	1	1	1	0	1	1	1	1	0	1	1	1	1	1	1	0	0	0	0	0	0	0	0	0	0	1	1	0	1	0	0	4	0	0	4	9	0	0	0	6	0	0	6	0	0
41	86	1	0	1	1	1	1	0	0	0	0	0	1	1	1	1	0	1	1	0	0	1	0	0	0	0	1	1	1	1	0	1	0	0	0	6	6	0	5	7	0	1	0	7	4	6	7	0	0
41	87	0	0	0	0	0	0	0	0	0	0	0	0	0	0	0	0	0	0	0	0	0	0	0	0	0	0	0	0	0	0	0	0	0	0	0	0	0	0	0	0	0	0	0	0	0	0	0	0
41	88	1	0	1	1	0	1	0	1	1	0	1	1	1	1	0	1	1	1	1	0	0	0	0	0	0	1	0	1	0	0	1	0	0	0	3	2	0	4	5	0	1	0	2	0	0	4	0	0
41	89	0	0	0	0	0	0	0	0	0	0	0	0	0	0	0	0	0	0	0	0	0	0	0	0	0	0	0	0	0	0	0	0	0	0	0	0	0	0	0	0	0	0	0	0	0	0	0	0
41	90	0	1	1	0	0	1	0	0	0	0	0	1	0	0	0	1	0	0	0	1	0	1	1	1	1	0	1	1	1	1	0	1	0	0	3	6	0	2	1	1	0	0	2	4	9	3	1	0
41	91	0	0	0	0	0	0	0	0	0	0	0	0	0	0	0	0	0	0	0	0	0	0	0	0	0	0	0	0	0	0	0	0	0	0	0	0	0	0	0	0	0	0	0	0	0	0	0	0
41	92	1	1	1	1	1	1	1	1	1	1	1	1	1	1	1	1	1	1	1	1	1	1	1	1	1	1	1	1	1	1	1	1	1	1	6	3	0	3	11	0	0	0	7	4	6	10	3	0
41	93	0	0	0	0	0	0	0	0	0	0	0	0	0	0	0	0	0	0	0	0	0	0	0	0	0	0	0	0	0	0	0	0	0	0	0	0	0	0	0	0	0	0	0	0	0	0	0	0
41	94	1	0	0	0	1	1	1	1	1	0	0	1	1	1	1	1	1	1	0	0	0	0	0	0	0	0	0	1	0	1	0	0	0	0	5	0	0	1	9	1	0	0	5	2	0	5	2	0
41	95	0	1	0	0	0	0	0	1	0	0	0	0	1	0	0	0	0	0	1	1	1	1	1	1	1	1	1	1	1	1	1	0	1	1	7	3	0	8	8	0	0	0	5	4	9	7	1	0
41	96	1	0	1	1	1	0	1	0	1	1	1	1	1	1	1	1	1	1	0	1	0	0	1	0	0	1	0	0	0	0	0	0	0	0	3	5	0	6	11	1	0	0	5	3	0	4	0	0
41	97	1	0	0	1	1	1	1	1	0	1	1	1	1	0	1	1	1	1	0	1	0	0	1	0	0	0	0	0	0	1	0	0	0	0	5	6	0	0	6	0	0	0	5	2	0	6	1	0
41	98	1	0	1	1	0	1	1	0	1	1	1	1	1	0	0	0	1	1	1	0	0	1	1	0	0	0	0	0	0	0	0	0	1	0	1	0	0	7	6	0	1	0	4	1	0	6	1	0
41	99	1	1	1	1	1	1	1	1	1	1	1	1	1	1	1	1	1	1	1	1	1	1	1	1	1	1	1	1	1	1	1	1	1	1	6	5	0	4	11	2	4	0	7	3	6	8	1	0
41	100	0	0	0	0	0	0	0	0	0	0	0	0	0	0	0	0	0	0	0	0	0	0	0	0	0	0	0	0	0	0	0	0	0	0	0	0	0	0	0	0	0	0	0	0	0	0	0	0
41	101	1	0	1	0	1	1	1	1	1	1	1	1	1	1	1	1	1	1	0	0	0	1	0	1	1	0	0	0	1	0	0	0	0	0	2	0	0	1	2	0	0	0	2	0	0	1	0	0
41	102	0	1	0	0	0	0	0	0	0	1	0	1	0	1	1	0	0	0	0	1	1	1	1	1	1	0	1	1	0	0	1	1	0	1	4	4	0	5	7	0	1	0	4	2	8	5	0	0
41	103	0	0	0	0	0	0	0	0	0	0	0	0	0	0	0	0	0	0	0	0	0	0	0	0	0	0	0	0	0	0	0	0	0	0	0	0	0	0	0	1	0	0	0	0	0	0	0	0
41	104	0	0	0	0	0	0	0	0	0	0	0	0	0	0	0	0	0	0	0	0	0	0	0	0	0	0	0	0	0	0	0	0	0	0	0	0	0	0	1	0	0	0	1	0	0	1	0	0
41	105	0	0	0	0	0	0	0	0	0	0	0	0	0	0	0	0	0	0	0	0	0	0	0	0	0	0	0	0	0	0	0	0	0	0	0	0	0	0	0	1	0	0	0	0	0	0	0	0
41	106	0	0	0	0	0	0	0	0	0	0	0	0	0	0	0	0	0	0	0	0	0	0	0	0	0	0	0	0	0	0	0	0	0	0	0	0	0	1	3	0	0	0	1	0	0	0	0	0
41	107	1	0	1	0	1	1	1	1	1	1	1	1	1	1	1	1	1	0	0	0	1	0	0	0	1	0	1	0	1	1	1	1	0	0	6	0	0	4	5	1	1	0	4	2	9	6	1	0
41	108	1	0	1	1	1	1	1	1	1	0	1	1	0	1	1	1	1	1	0	0	0	0	1	1	0	0	0	0	0	0	1	1	0	1	3	1	0	6	7	0	1	0	7	3	0	7	0	0
41	109	0	1	0	1	0	1	0	0	0	0	0	0	0	1	1	0	0	0	1	1	1	0	0	0	1	1	0	1	1	0	1	1	0	0	4	4	1	1	9	0	2	0	6	4	0	4	0	0
41	110	0	0	0	0	0	0	0	0	0	0	0	0	0	0	0	0	0	0	0	0	0	0	0	0	0	0	0	0	0	0	0	0	0	0	0	0	0	0	0	1	0	0	0	0	0	0	0	0
41	111	1	1	1	1	1	1	1	1	1	1	1	1	1	1	1	1	1	1	1	1	1	1	1	1	1	1	1	1	1	1	1	1	1	1	5	6	0	1	6	0	0	0	5	3	6	9	3	0
41	112	1	1	1	1	1	1	1	1	1	1	1	1	1	1	1	1	1	1	1	1	1	1	1	1	1	1	1	1	1	1	1	1	1	1	9	6	1	8	7	1	2	0	6	2	7	8	1	0
41	113	0	0	0	0	0	0	0	0	0	0	0	0	0	0	0	0	0	0	0	0	0	0	0	0	0	0	0	0	0	0	0	0	0	0	1	0	0	0	0	1	0	0	0	0	0	0	0	0
41	114	1	1	1	1	1	1	1	1	1	1	1	1	1	1	1	1	1	1	1	1	1	1	1	1	1	1	1	1	1	1	1	1	1	1	3	5	0	4	9	1	1	0	8	3	7	7	1	0
41	115	0	1	1	0	0	1	0	0	1	1	0	0	0	0	0	0	0	1	1	0	1	1	1	1	1	1	1	1	1	0	1	1	1	1	4	5	0	5	6	0	1	0	5	2	8	7	1	0
41	116	0	1	0	0	0	0	0	0	0	1	0	0	0	1	1	0	0	1	1	1	0	0	0	1	1	1	1	1	1	1	1	1	1	1	2	3	0	4	4	0	1	0	4	0	10	5	1	0
41	117	0	1	0	0	0	1	0	0	1	0	0	1	0	1	0	1	0	1	1	1	1	1	1	1	1	0	1	1	1	0	0	1	1	1	2	4	0	3	9	1	0	0	4	4	7	7	1	0
41	118	0	0	0	0	0	0	0	0	0	0	0	0	0	0	0	0	0	0	0	0	0	0	0	0	0	0	0	0	0	0	0	0	0	0	0	0	0	0	0	0	0	0	0	0	0	0	0	0
41	119	1	1	1	1	1	1	1	1	1	1	1	1	1	1	1	1	1	1	1	1	1	1	1	1	1	1	1	1	1	1	1	1	1	1	5	6	0	2	7	0	0	0	5	1	8	3	2	0
41	120	1	0	1	0	1	1	0	1	1	1	1	1	1	1	1	1	1	1	1	0	1	1	1	1	0	0	0	0	0	0	0	0	0	0	2	0	0	8	8	1	0	0	7	4	0	5	0	0
41	121	0	1	0	0	1	0	0	0	0	0	1	0	1	0	0	0	0	0	0	1	1	1	1	1	1	1	0	1	1	1	0	1	0	1	4	4	0	4	7	0	0	0	3	2	0	4	0	0
41	122	1	1	1	1	1	1	1	1	1	1	1	1	1	1	1	1	1	1	1	1	1	1	1	1	1	1	1	1	1	1	1	1	1	1	4	2	0	4	6	1	0	0	6	2	5	6	1	0
41	123	1	1	1	1	1	1	1	1	1	1	1	1	1	1	1	1	1	1	1	1	1	1	1	1	1	1	1	1	1	1	1	1	1	1	1	7	0	3	10	0	1	0	6	2	5	8	1	0
41	124	1	0	1	0	1	0	1	1	1	1	1	1	0	1	0	0	1	0	1	0	0	0	1	1	1	0	1	0	1	0	0	0	0	0	2	0	0	7	8	0	0	0	6	2	8	4	0	0
41	125	1	0	1	0	0	0	1	1	1	1	0	1	1	0	1	1	0	1	1	0	0	0	0	0	1	0	0	1	0	0	1	0	0	0	4	0	0	7	6	1	1	0	3	2	0	5	0	0
41	126	0	0	0	0	0	0	0	0	0	0	0	0	0	0	0	0	0	0	0	0	0	0	0	0	0	0	0	0	0	0	0	0	0	0	0	0	0	0	0	0	0	0	0	0	0	0	0	0
41	127	1	1	1	1	1	1	1	1	1	1	1	1	1	1	1	1	1	1	1	1	1	1	1	1	1	1	1	1	1	1	1	1	1	1	3	5	0	4	4	1	0	0	5	3	6	4	1	0
41	128	1	0	1	0	1	1	0	1	1	0	1	1	1	1	0	1	1	1	1	0	0	0	0	0	0	0	0	1	0	0	0	1	0	0	4	0	0	6	8	0	0	0	5	3	0	3	0	0
41	129	0	0	0	0	0	0	0	0	0	0	0	0	0	0	0	0	0	0	0	0	0	0	0	0	0	0	0	0	0	0	0	0	0	0	0	0	0	0	0	0	0	0	0	0	0	0	0	0
41	130	0	0	0	0	0	0	0	0	0	0	0	0	0	0	0	0	0	0	0	0	0	0	0	0	0	0	0	0	0	0	0	0	0	0	0	0	0	0	0	0	0	0	0	0	0	0	0	0
41	131	0	1	0	0	0	1	0	1	0	0	0	0	0	0	1	0	0	0	1	1	0	1	0	1	1	1	0	1	1	1	1	1	1	0	4	4	0	1	5	0	1	0	5	3	0	4	0	0
41	132	1	0	1	1	1	1	1	1	1	1	1	1	0	1	0	1	0	1	0	0	1	0	0	0	0	0	1	0	0	1	1	1	1	0	2	0	0	4	6	0	1	0	5	4	10	3	0	0
41	133	0	0	0	0	0	0	0	0	0	0	0	0	0	0	0	0	0	0	0	0	0	0	0	0	0	0	0	0	0	0	0	0	0	0	0	0	0	0	0	0	0	0	0	0	0	0	0	0
41	134	1	0	0	0	1	1	0	1	0	0	0	0	0	1	1	1	0	1	0	0	0	1	0	0	0	1	1	1	0	0	0	1	0	0	2	6	0	0	2	0	0	0	2	1	8	3	1	0
41	135	0	0	0	0	0	0	0	0	0	0	0	0	0	0	0	0	0	0	0	0	0	0	0	0	0	0	0	0	0	0	0	0	0	0	0	0	0	0	0	0	0	0	0	0	0	0	0	0
41	136	1	0	1	1	1	1	1	1	1	1	1	0	1	0	1	1	1	1	0	0	0	0	0	1	0	1	0	0	0	0	0	0	0	0	4	6	0	4	5	0	1	0	5	1	0	6	0	0
41	137	0	0	0	0	0	0	0	0	0	0	0	0	0	0	0	0	0	0	0	0	0	0	0	0	0	0	0	0	0	0	0	0	0	0	0	0	0	1	1	0	0	0	0	0	0	0	0	0
41	138	1	0	1	1	0	1	1	1	1	1	1	0	1	0	1	0	0	1	0	0	0	1	1	0	0	1	0	0	1	0	0	1	0	0	3	6	0	3	8	1	0	0	7	3	0	4	0	0
41	139	0	1	0	0	1	1	1	1	0	0	0	0	1	0	0	1	0	0	0	1	1	1	1	1	1	1	0	1	1	1	1	0	1	0	2	3	0	1	7	1	0	0	3	4	0	5	0	0
41	140	0	0	0	0	0	0	0	0	0	0	0	0	0	0	0	0	0	0	0	0	0	0	0	0	0	0	0	0	0	0	0	0	0	0	0	0	0	0	0	0	0	0	0	0	0	0	0	0
41	141	1	0	1	1	1	1	0	0	1	1	1	1	1	1	1	1	1	1	0	0	0	0	0	0	0	0	1	1	0	1	0	1	0	0	1	0	0	3	7	0	0	0	5	0	8	6	0	0
41	142	0	1	1	1	0	1	1	0	0	0	0	0	0	0	0	0	0	1	1	1	1	0	1	1	1	1	1	1	0	0	0	1	1	1	8	7	0	7	8	0	1	0	9	3	7	5	1	0
41	143	0	0	0	0	0	0	0	0	0	0	0	0	0	0	0	0	0	0	0	0	0	0	0	0	0	0	0	0	0	0	0	0	0	0	1	0	0	1	0	0	0	0	0	0	0	0	0	0
41	144	1	0	1	1	1	1	0	1	1	1	1	1	1	1	1	1	1	1	1	1	1	1	1	0	0	0	0	1	0	1	0	0	0	0	4	4	0	3	4	2	0	0	2	1	0	4	0	0
41	145	1	0	1	1	1	1	0	0	1	1	1	1	1	0	1	1	1	1	0	0	0	0	0	0	0	0	0	0	1	1	0	0	0	1	5	0	0	2	9	1	0	0	4	3	0	4	1	0
41	146	0	1	0	0	0	0	1	0	0	0	0	1	1	0	0	0	0	0	1	1	0	1	1	1	1	0	1	1	0	1	1	1	0	1	1	3	0	5	11	0	0	0	2	2	7	6	1	0
41	147	1	0	0	1	1	0	0	1	0	1	1	1	0	0	1	1	1	1	0	0	0	0	0	0	0	1	0	0	1	0	0	1	0	0	4	7	0	6	4	0	0	0	4	1	0	7	0	0
41	148	0	1	0	0	0	0	0	1	0	1	0	0	0	0	0	0	1	0	0	0	0	1	0	1	1	1	1	1	0	1	1	1	1	1	3	5	0	5	8	1	0	0	6	2	7	4	2	0
41	149	0	1	0	0	1	0	0	0	0	0	0	0	1	1	0	0	0	0	1	1	0	1	0	1	1	1	1	1	0	1	1	1	1	1	3	3	0	3	10	0	0	0	3	2	7	6	2	0
41	150	0	0	0	0	0	0	0	0	0	0	0	0	0	0	0	0	0	0	0	0	0	0	0	0	0	0	0	0	0	0	0	0	0	0	0	0	0	0	0	0	0	0	0	0	0	0	0	0
41	151	1	1	1	1	1	1	1	1	1	1	1	1	1	1	1	1	1	1	1	1	1	1	1	1	1	1	1	1	1	1	1	1	1	1	5	6	0	4	2	1	0	0	5	3	8	7	1	0
41	152	0	0	0	0	0	0	0	0	0	0	0	0	0	0	0	0	0	0	0	0	0	0	0	0	0	0	0	0	0	0	0	0	0	0	0	0	0	0	1	1	0	0	0	0	0	1	0	0
41	153	0	0	0	0	0	0	0	0	0	0	0	0	0	0	0	0	0	0	0	0	0	0	0	0	0	0	0	0	0	0	0	0	0	0	0	0	0	1	1	0	0	0	0	0	0	0	0	0
41	154	0	1	0	0	0	0	0	0	0	1	1	0	0	0	1	0	0	0	1	1	0	1	1	1	1	1	1	0	1	0	1	0	1	0	2	3	0	4	7	0	0	0	5	2	5	4	1	0
41	155	0	1	0	0	1	1	0	1	1	0	0	0	0	1	0	0	0	0	0	1	1	1	1	1	0	1	0	1	0	1	1	1	1	1	3	6	0	1	8	2	0	0	4	3	0	7	0	0
41	156	1	1	1	1	1	1	1	1	1	1	1	1	1	1	1	1	1	1	1	1	1	1	1	1	1	1	1	1	1	1	1	1	1	1	6	5	0	6	12	1	2	0	5	3	7	7	1	0
41	157	0	1	0	0	0	1	0	0	0	0	0	0	0	0	1	0	0	0	1	1	0	1	1	1	1	0	1	1	0	0	1	1	1	1	6	4	0	2	8	1	1	0	4	3	9	7	2	0
41	158	1	0	0	1	1	1	1	1	0	1	0	1	1	1	0	0	0	1	0	0	0	0	0	0	0	0	1	0	0	1	0	0	0	0	3	0	0	0	6	0	0	0	5	1	7	5	0	0
41	159	0	1	1	0	0	0	0	0	0	0	1	0	0	1	1	0	0	0	0	0	1	1	1	1	1	1	1	0	1	1	1	1	0	1	4	6	0	5	8	1	0	0	4	3	8	6	1	0
41	160	0	1	0	1	0	0	0	0	0	0	0	1	0	0	0	1	1	0	1	1	0	1	0	1	1	1	1	1	1	1	0	1	0	1	4	6	0	6	9	0	0	0	4	0	8	9	0	0
41	161	1	1	1	1	1	1	1	1	1	1	1	1	1	1	1	1	1	1	1	1	1	1	1	1	1	1	1	1	1	1	1	1	1	1	5	6	0	5	9	0	0	0	5	3	6	7	3	0
41	162	0	0	0	0	0	0	0	0	0	0	0	0	0	0	0	0	0	0	0	0	0	0	0	0	0	0	0	0	0	0	0	0	0	0	1	0	0	0	0	0	0	0	0	0	0	0	0	0
41	163	1	1	1	1	1	1	1	1	1	1	1	1	1	1	1	1	1	1	1	1	1	1	1	1	1	1	1	1	1	1	1	1	1	1	3	3	1	7	9	2	0	0	4	2	8	8	2	0
41	164	0	1	0	0	1	0	0	1	1	0	0	0	0	0	0	0	0	0	1	1	1	1	0	0	1	1	1	1	0	1	0	1	1	1	5	4	0	4	9	1	0	0	4	1	8	9	1	0
41	165	0	0	0	0	0	0	0	0	0	0	0	0	0	0	0	0	0	0	0	0	0	0	0	0	0	0	0	0	0	0	0	0	0	0	0	0	0	0	0	0	0	0	0	0	0	0	0	0
41	166	0	1	1	0	0	0	0	0	0	0	0	0	0	0	0	0	1	0	1	0	1	1	1	1	1	0	1	0	1	1	1	1	0	1	1	1	0	1	6	2	1	0	1	0	8	4	1	0
41	167	0	0	0	0	0	0	0	0	0	0	0	0	0	0	0	0	0	0	0	0	0	0	0	0	0	0	0	0	0	0	0	0	0	0	0	0	0	0	0	1	0	0	0	0	0	0	0	0
41	168	0	1	0	0	0	0	0	0	1	0	0	0	0	0	0	0	0	0	0	1	1	1	1	0	0	1	1	1	1	1	1	1	1	1	4	3	1	5	5	1	0	0	3	4	8	7	1	0
41	169	1	1	1	1	1	1	1	1	1	1	1	1	1	1	1	1	1	1	1	1	1	1	1	1	1	1	1	1	1	1	1	1	1	1	8	5	0	5	9	1	3	0	6	3	7	6	1	0
41	170	0	1	0	1	1	1	1	0	0	0	0	0	0	0	0	0	0	0	0	1	1	1	1	0	1	0	0	1	1	1	1	1	1	1	4	6	0	1	10	0	0	0	4	3	0	5	1	0
41	171	0	1	0	0	0	0	0	1	0	0	0	0	1	0	0	0	0	0	0	0	1	1	1	0	1	1	1	1	1	0	1	1	1	1	2	4	0	0	6	0	1	0	4	2	10	4	0	0
41	172	1	0	1	1	0	1	1	1	0	1	0	0	1	1	1	1	1	1	0	1	0	0	0	1	0	0	0	0	0	1	1	0	0	0	3	2	0	4	9	2	3	0	7	3	0	6	0	0
41	173	1	1	1	1	1	1	1	1	1	1	1	1	1	1	1	1	1	1	1	1	1	1	1	1	1	1	1	1	1	1	1	1	1	1	5	5	0	4	11	1	1	0	3	6	7	8	0	0
41	174	1	1	1	1	1	1	1	1	1	1	1	1	1	1	1	1	1	1	1	1	1	1	1	1	1	1	1	1	1	1	1	1	1	1	6	5	0	6	7	0	0	0	9	4	8	9	3	0
41	175	0	1	1	0	0	0	0	0	0	0	1	0	1	1	1	0	0	0	1	1	1	1	1	1	1	1	0	0	1	1	1	1	0	1	5	4	0	6	12	0	0	0	3	4	0	5	1	0
41	176	0	0	0	0	0	0	0	0	0	0	0	0	0	0	0	0	0	0	0	0	0	0	0	0	0	0	0	0	0	0	0	0	0	0	0	0	0	0	0	1	0	0	0	0	0	0	0	0
41	177	0	1	0	0	0	1	0	0	0	0	0	0	0	0	0	0	1	0	1	1	1	0	1	1	1	1	1	1	1	1	1	1	1	1	4	5	0	2	4	0	1	0	3	2	7	2	0	0
41	178	1	0	0	1	0	0	1	1	1	0	0	1	1	1	1	0	1	1	0	0	0	0	0	0	0	0	0	0	1	0	1	0	0	0	1	0	0	7	4	0	0	0	5	2	0	4	0	0
41	179	0	1	1	0	0	0	0	0	0	0	1	0	1	0	0	0	1	1	1	1	1	0	1	1	1	1	1	0	1	1	1	1	1	1	2	4	0	5	4	0	0	0	6	1	8	7	1	0
41	180	1	0	0	0	0	1	1	1	1	1	1	1	0	1	1	1	1	1	1	0	0	0	0	0	0	0	0	0	0	0	0	1	0	0	2	0	0	1	4	0	1	0	3	1	0	5	0	0
41	181	0	1	1	0	1	0	1	0	0	0	0	0	1	0	0	0	1	0	1	1	0	1	1	1	1	1	0	1	1	1	1	1	1	1	3	4	0	4	9	0	2	0	3	3	0	6	0	0
41	182	0	1	0	0	1	0	0	0	0	0	0	0	0	0	1	0	1	0	1	0	1	1	1	1	1	1	0	0	1	1	1	0	1	0	2	6	0	9	3	0	0	0	5	1	0	4	0	0
41	183	0	0	0	0	0	0	0	0	0	0	0	0	0	0	0	0	0	0	0	0	0	0	0	0	0	0	0	0	0	0	0	0	0	0	1	0	0	0	1	1	0	0	0	0	0	1	0	0
41	184	0	0	0	0	0	0	0	0	0	0	0	0	0	0	0	0	0	0	0	0	0	0	0	0	0	0	0	0	0	0	0	0	0	0	1	0	0	0	0	0	0	0	0	0	0	0	0	0
41	185	1	0	1	0	1	1	1	1	0	1	1	0	0	1	1	0	1	0	0	0	0	1	0	0	1	0	1	0	1	1	1	1	0	0	2	0	0	0	0	0	0	0	2	2	8	6	1	0
41	186	0	0	0	0	0	0	0	0	0	0	0	0	0	0	0	0	0	0	0	0	0	0	0	0	0	0	0	0	0	0	0	0	0	0	1	0	0	2	0	0	0	0	1	0	0	0	0	0
41	187	1	0	1	1	1	1	1	1	0	0	1	1	1	0	1	1	1	1	0	0	0	0	1	1	0	0	0	0	0	0	0	1	1	1	4	0	0	6	6	0	1	0	5	3	0	5	1	0
41	188	1	0	1	1	1	1	1	1	1	0	1	1	0	1	1	1	0	1	0	0	0	0	1	0	1	0	1	1	1	0	1	0	0	0	4	0	0	4	7	0	1	0	5	2	6	4	0	0
41	189	1	0	1	1	1	1	0	1	1	1	1	1	1	0	1	1	1	0	1	0	0	1	1	0	1	0	0	1	0	0	0	0	1	1	2	0	0	4	13	1	1	0	4	1	0	3	0	0
41	190	0	0	0	0	0	0	0	0	0	0	0	0	0	0	0	0	0	0	0	0	0	0	0	0	0	0	0	0	0	0	0	0	0	0	0	0	0	0	0	0	0	0	0	0	0	0	0	0
41	191	0	0	0	0	0	0	0	0	0	0	0	0	0	0	0	0	0	0	0	0	0	0	0	0	0	0	0	0	0	0	0	0	0	0	0	0	0	0	0	0	0	0	0	0	0	1	0	0
41	192	0	1	0	1	0	0	1	0	0	0	0	0	0	0	0	1	0	1	1	1	1	1	1	0	1	1	1	1	0	1	1	1	1	1	5	5	0	6	7	1	0	0	4	0	6	4	0	0
41	193	0	1	1	0	0	0	0	0	0	0	0	0	0	0	0	0	0	0	0	0	1	1	0	1	1	0	0	1	1	1	1	1	1	1	5	0	0	5	5	1	1	0	5	3	0	5	0	0
41	194	1	0	1	1	1	1	1	1	0	0	1	1	1	0	0	0	1	0	0	0	0	1	0	0	0	0	0	1	0	0	0	1	0	0	5	0	0	5	6	0	1	0	4	3	0	8	0	0
41	195	1	1	1	1	1	1	1	1	1	1	1	1	1	1	1	1	1	1	1	1	1	1	1	1	1	1	1	1	1	1	1	1	1	1	7	6	0	7	14	2	1	0	8	5	6	11	1	0
41	196	1	0	1	1	0	1	1	1	1	1	0	1	1	1	1	1	1	1	1	0	0	0	0	0	0	1	0	0	0	0	0	0	0	1	3	5	0	4	9	1	0	0	3	1	0	8	0	0
41	197	0	1	1	0	0	0	0	0	0	1	1	1	1	1	0	0	0	0	1	1	1	1	1	1	0	1	1	1	1	1	0	1	1	1	3	5	0	5	8	0	0	0	5	2	4	7	0	0
41	198	1	1	1	1	1	1	1	1	1	1	1	1	1	1	1	1	1	1	1	1	1	1	1	1	1	1	1	1	1	1	1	1	1	1	5	5	0	5	9	1	0	0	8	2	6	9	0	0
41	199	0	1	0	0	0	0	0	0	0	0	1	1	0	1	0	0	0	1	1	1	1	1	1	1	0	1	1	0	1	1	1	1	1	1	3	4	0	7	6	0	0	0	3	2	8	5	1	0
41	200	0	0	0	0	0	0	0	0	0	0	0	0	0	0	0	0	0	0	0	0	0	0	0	0	0	0	0	0	0	0	0	0	0	0	0	0	0	0	0	0	0	0	0	0	0	0	0	0
41	201	1	0	1	1	1	1	0	1	0	1	0	1	1	0	1	1	1	1	0	0	0	1	0	1	0	0	0	0	1	1	1	0	1	0	3	0	0	0	5	0	0	0	5	2	0	4	0	0
41	202	1	1	1	1	1	1	1	1	1	1	1	1	1	1	1	1	1	1	1	1	1	1	1	1	1	1	1	1	1	1	1	1	1	1	9	4	0	7	8	1	1	0	5	4	7	11	1	0
41	203	0	0	0	0	0	0	0	0	0	0	0	0	0	0	0	0	0	0	0	0	0	0	0	0	0	0	0	0	0	0	0	0	0	0	0	0	0	0	0	1	0	0	0	0	0	0	0	0
41	204	0	0	0	0	0	0	0	0	0	0	0	0	0	0	0	0	0	0	0	0	0	0	0	0	0	0	0	0	0	0	0	0	0	0	0	0	0	0	0	0	0	0	0	0	0	0	0	0
41	205	1	0	0	1	1	1	1	1	1	1	1	1	0	1	0	1	1	1	0	0	0	0	0	0	0	0	0	0	0	0	0	1	0	0	2	1	0	1	3	1	1	0	6	1	0	4	0	0
41	206	0	1	0	0	0	1	0	1	0	0	0	0	0	0	0	0	0	0	1	1	1	1	1	1	1	1	1	1	1	1	1	0	1	1	5	4	0	2	7	0	0	0	7	1	6	7	1	0
41	207	1	1	1	1	1	1	1	1	1	1	1	1	1	1	1	1	1	1	1	1	1	1	1	1	1	1	1	1	1	1	1	1	1	1	6	4	0	1	9	0	2	0	4	6	6	5	0	0
41	208	1	1	1	1	1	1	1	1	1	1	1	1	1	1	1	1	1	1	1	1	1	1	1	1	1	1	1	1	1	1	1	1	1	1	5	2	0	4	8	1	0	0	7	1	5	7	1	0
41	209	0	0	0	0	0	0	0	0	0	0	0	0	0	0	0	0	0	0	0	0	0	0	0	0	0	0	0	0	0	0	0	0	0	0	0	0	0	0	0	0	0	0	0	0	0	0	0	0
41	210	0	1	0	1	1	0	0	0	0	0	0	1	0	1	0	1	0	1	1	1	0	1	1	0	1	0	1	1	1	1	1	1	1	1	3	4	0	3	3	0	0	0	6	4	9	5	0	0
41	211	1	1	1	1	1	1	1	1	1	1	1	1	1	1	1	1	1	1	1	1	1	1	1	1	1	1	1	1	1	1	1	1	1	1	4	1	0	4	9	1	1	0	5	4	0	6	0	0
41	212	0	0	0	0	0	0	0	0	0	0	0	0	0	0	0	0	0	0	0	0	0	0	0	0	0	0	0	0	0	0	0	0	0	0	1	0	0	0	0	0	0	0	1	0	0	0	0	0
41	213	1	1	1	1	1	1	1	1	1	1	1	1	1	1	1	1	1	1	1	1	1	1	1	1	1	1	1	1	1	1	1	1	1	1	4	4	0	2	7	1	0	0	5	1	6	6	1	0
41	214	0	0	0	0	0	0	0	0	0	0	0	0	0	0	0	0	0	0	0	0	0	0	0	0	0	0	0	0	0	0	0	0	0	0	0	0	0	0	0	0	0	0	0	0	0	0	0	0
41	215	0	0	0	0	0	0	0	0	0	0	0	0	0	0	0	0	0	0	0	0	0	0	0	0	0	0	0	0	0	0	0	0	0	0	0	0	0	1	0	0	1	0	1	0	0	2	0	0
41	216	0	0	0	0	0	0	0	0	0	0	0	0	0	0	0	0	0	0	0	0	0	0	0	0	0	0	0	0	0	0	0	0	0	0	0	0	0	0	0	0	0	0	0	0	0	0	0	0
41	217	0	0	0	0	0	0	0	0	0	0	0	0	0	0	0	0	0	0	0	0	0	0	0	0	0	0	0	0	0	0	0	0	0	0	0	0	0	0	0	0	0	0	0	0	0	0	0	0
41	218	0	1	0	0	0	1	0	0	0	1	1	1	0	0	0	1	0	0	1	1	1	1	0	1	1	1	1	1	0	1	1	1	1	1	1	4	0	2	4	0	1	0	4	4	7	7	2	0
41	219	0	1	0	1	0	0	0	1	0	0	0	1	0	0	0	0	0	0	1	1	1	1	1	0	0	1	1	1	1	1	0	1	1	1	4	4	0	8	8	0	0	0	6	2	8	4	0	0
41	220	1	1	1	1	1	1	1	1	1	1	1	1	1	1	1	1	1	1	1	1	1	1	1	1	1	1	1	1	1	1	1	1	1	1	5	4	0	4	9	2	0	0	5	3	5	6	1	0
41	221	1	0	1	1	0	1	0	1	1	1	0	1	1	0	0	1	0	0	1	0	1	1	0	0	0	0	0	0	0	0	0	0	0	0	3	0	0	9	4	0	0	0	3	1	0	4	0	0
41	222	1	1	1	1	1	1	1	1	1	1	1	1	1	1	1	1	1	1	1	1	1	1	1	1	1	1	1	1	1	1	1	1	1	1	2	4	1	2	8	1	0	0	6	2	7	7	1	0
41	223	1	0	1	0	1	1	1	1	1	1	1	0	1	1	1	1	1	1	0	1	1	0	0	0	0	0	0	0	0	0	0	0	0	0	5	5	0	5	7	1	2	0	5	3	0	5	0	0
41	224	0	1	0	1	0	1	1	0	0	0	0	0	0	0	0	0	0	1	0	1	0	1	1	1	0	1	1	1	1	1	1	1	1	0	6	4	0	1	4	0	0	0	4	1	9	6	1	0
41	225	0	0	0	0	0	0	0	0	0	0	0	0	0	0	0	0	0	0	0	0	0	0	0	0	0	0	0	0	0	0	0	0	0	0	0	0	0	0	0	0	0	0	0	0	0	0	0	0
41	226	1	0	1	1	0	1	1	0	0	1	1	1	1	1	1	0	1	1	0	0	0	0	0	1	0	1	0	1	0	0	0	0	1	0	2	8	0	1	5	2	0	0	5	3	0	4	1	0
41	227	0	1	1	1	1	0	1	1	0	0	0	1	0	0	0	0	1	0	1	1	1	1	0	1	0	1	1	0	1	1	1	1	0	1	7	4	0	4	11	0	2	0	7	4	8	7	1	0
41	228	0	1	0	0	0	0	1	0	0	0	1	1	0	0	0	0	0	1	1	0	1	1	1	1	0	1	1	1	0	1	1	1	1	1	3	6	0	0	2	1	1	0	5	4	8	2	1	0
41	229	1	0	1	1	0	1	1	1	1	1	1	1	0	1	1	0	1	1	1	1	0	0	0	1	0	0	0	0	0	1	1	0	0	0	4	3	0	5	8	0	0	0	5	1	0	6	0	0
41	230	0	0	0	0	0	0	0	0	0	0	0	0	0	0	0	0	0	0	0	0	0	0	0	0	0	0	0	0	0	0	0	0	0	0	0	0	0	0	1	1	0	0	0	0	0	0	0	0
41	231	1	0	1	1	1	0	0	0	1	1	0	1	1	0	1	1	0	1	0	0	0	1	1	0	1	0	1	0	0	0	0	0	0	0	2	0	0	7	6	1	0	0	5	3	8	4	0	0
41	232	0	1	0	0	0	0	0	0	0	0	0	0	0	1	0	0	0	0	0	0	1	1	1	1	1	1	1	1	0	0	0	0	1	0	5	4	0	8	3	0	0	0	7	2	7	5	3	0
41	233	1	1	1	1	1	1	1	1	1	1	1	1	1	1	1	1	1	1	1	1	1	1	1	1	1	1	1	1	1	1	1	1	1	1	7	5	0	9	9	0	1	0	4	1	7	7	0	0
41	234	1	1	1	1	1	1	1	1	1	1	1	1	1	1	1	1	1	1	1	1	1	1	1	1	1	1	1	1	1	1	1	1	1	1	7	6	0	6	9	1	0	0	7	2	6	5	1	0
41	235	0	0	0	0	0	0	0	0	0	0	0	0	0	0	0	0	0	0	0	0	0	0	0	0	0	0	0	0	0	0	0	0	0	0	0	0	0	0	0	0	0	0	0	0	0	0	0	0
41	236	1	1	1	1	1	1	1	1	1	1	1	1	1	1	1	1	1	1	1	1	1	1	1	1	1	1	1	1	1	1	1	1	1	1	5	5	0	1	7	1	0	0	7	2	6	6	2	0
41	237	1	0	1	1	1	1	1	1	1	1	0	1	1	1	1	0	1	1	0	0	0	0	0	0	0	0	0	0	0	0	0	1	0	0	5	1	0	4	6	0	1	0	5	4	0	4	1	0
41	238	1	0	1	1	1	1	1	1	1	1	0	1	0	0	1	1	1	1	0	0	0	0	0	0	0	0	0	0	1	1	1	0	0	0	6	1	0	2	7	1	2	0	6	1	0	4	0	0
41	239	1	1	1	1	1	1	1	1	1	1	1	1	1	1	1	1	1	1	1	1	1	1	1	1	1	1	1	1	1	1	1	1	1	1	4	4	0	7	9	1	0	0	8	1	7	7	1	0
41	240	0	0	0	0	0	0	0	0	0	0	0	0	0	0	0	0	0	0	0	0	0	0	0	0	0	0	0	0	0	0	0	0	0	0	0	0	0	0	0	0	0	0	0	0	0	0	0	0
41	241	0	0	0	0	0	0	0	0	0	0	0	0	0	0	0	0	0	0	0	0	0	0	0	0	0	0	0	0	0	0	0	0	0	0	2	0	0	2	1	0	0	0	0	0	0	0	0	0
41	242	0	0	0	0	0	0	0	0	0	0	0	0	0	0	0	0	0	0	0	0	0	0	0	0	0	0	0	0	0	0	0	0	0	0	0	0	0	0	0	0	0	0	0	0	0	0	0	0
41	243	0	1	1	0	0	0	0	0	1	0	0	0	0	1	0	0	1	0	1	1	1	1	1	1	0	1	1	1	1	1	1	0	1	0	4	4	0	4	3	0	0	0	3	2	7	7	0	0
41	244	0	1	0	0	0	0	1	0	1	0	1	0	0	0	0	0	0	0	1	1	1	0	0	0	1	1	0	1	1	1	1	1	1	1	3	3	0	6	6	0	0	0	4	3	0	7	1	0
41	245	0	0	0	0	0	0	0	0	0	0	0	0	0	0	0	0	0	0	0	0	0	0	0	0	0	0	0	0	0	0	0	0	0	0	0	0	0	0	0	0	0	0	0	0	0	0	0	0
41	246	1	1	1	1	1	1	1	1	1	1	1	1	1	1	1	1	1	1	1	1	1	1	1	1	1	1	1	1	1	1	1	1	1	1	5	3	0	5	10	2	0	0	9	4	6	7	3	0
41	247	1	0	1	1	1	0	1	0	1	1	1	1	0	1	1	1	1	1	0	0	0	1	1	0	0	0	0	0	1	0	0	1	0	1	3	0	0	4	7	0	0	0	7	2	0	3	0	0
41	248	1	0	1	0	0	1	0	1	0	0	1	1	1	1	1	1	0	1	0	0	1	0	1	0	1	1	0	0	0	0	0	0	0	1	4	6	0	7	6	0	2	0	5	5	0	6	0	0
41	249	1	0	0	1	1	1	0	1	1	1	1	0	1	1	1	1	1	1	1	0	1	1	0	0	1	0	0	0	0	0	0	1	0	0	6	0	0	2	8	1	1	0	4	4	0	4	1	0
41	250	0	1	0	0	0	0	0	1	1	0	1	0	0	0	0	0	0	1	0	1	1	1	0	0	0	1	0	1	0	1	0	1	1	1	6	5	0	7	5	0	1	0	4	3	0	7	0	0
41	251	1	1	1	1	1	1	1	1	1	1	1	1	1	1	1	1	1	1	1	1	1	1	1	1	1	1	1	1	1	1	1	1	1	1	5	3	0	5	8	1	0	0	6	1	7	6	0	0
41	252	1	0	1	1	1	1	1	1	1	1	1	1	1	0	1	0	1	1	0	0	0	0	1	0	1	0	0	0	0	1	0	0	0	0	5	0	0	3	8	1	1	0	5	2	0	7	0	0
41	253	0	0	0	0	0	0	0	0	0	0	0	0	0	0	0	0	0	0	0	0	0	0	0	0	0	0	0	0	0	0	0	0	0	0	0	0	0	0	0	0	0	0	0	0	0	0	0	0
41	254	1	1	1	1	1	1	1	1	1	1	1	1	1	1	1	1	1	1	1	1	1	1	1	1	1	1	1	1	1	1	1	1	1	1	3	4	0	1	5	1	1	0	3	2	9	4	1	0
41	255	0	1	0	0	1	0	0	1	1	0	0	0	0	1	0	1	1	0	1	1	0	1	1	1	1	1	1	1	1	1	1	1	1	1	5	4	0	6	9	0	2	0	4	3	8	4	1	0
41	256	0	1	0	0	0	0	0	1	0	0	0	0	0	0	0	0	1	0	1	1	0	1	0	1	1	1	0	1	0	1	0	1	1	0	5	4	0	7	4	0	0	0	4	1	0	4	0	0
51	1	1	1	1	1	1	1	1	1	1	1	1	1	1	1	1	1	1	1	1	1	1	1	1	1	1	1	1	1	1	1	1	1	1	1	3	6	0	3	10	0	0	0	4	3	1	5	0	0
51	2	0	0	0	0	0	0	0	0	0	0	0	0	0	0	0	0	0	0	0	0	0	0	0	0	0	0	0	0	0	0	0	0	0	0	0	0	0	0	0	0	0	0	0	0	0	0	0	0
51	3	1	1	1	1	1	1	1	1	1	1	1	1	1	1	1	1	1	1	1	1	1	1	1	1	1	1	1	1	1	1	1	1	1	1	7	4	0	6	9	1	2	0	5	3	7	10	1	0
51	4	1	1	1	1	1	1	1	1	1	1	1	1	1	1	1	1	1	1	1	1	1	1	1	1	1	1	1	1	1	1	1	1	1	1	5	5	0	7	7	1	0	0	9	3	6	7	0	0
51	5	1	0	1	1	1	1	0	1	1	1	1	1	1	1	0	1	1	1	0	1	0	1	0	1	0	1	0	0	1	0	0	0	0	0	7	4	0	2	11	1	1	0	5	6	0	6	1	0
51	6	0	1	0	0	1	0	0	0	0	0	0	0	0	0	0	0	1	0	1	1	1	1	0	0	0	1	1	0	0	1	1	1	1	0	1	4	0	3	4	0	0	0	2	0	10	10	0	0
51	7	1	0	0	1	0	0	1	1	0	1	1	0	1	1	1	1	1	1	0	1	0	0	0	0	0	0	0	0	0	0	0	0	0	1	5	5	0	8	5	2	1	0	5	3	1	8	2	0
51	8	1	0	0	1	0	1	0	1	0	1	1	1	0	0	1	1	1	0	0	0	0	1	0	0	0	0	0	1	0	1	0	1	0	1	2	0	0	1	6	0	0	0	6	1	0	5	0	0
51	9	0	1	0	0	0	0	1	0	1	0	0	0	0	0	0	0	0	1	1	1	1	1	1	0	1	1	1	1	1	1	1	0	1	0	4	6	0	7	8	0	1	0	6	4	7	6	3	0
51	10	1	0	1	1	1	1	1	1	1	0	1	1	1	1	1	1	1	0	0	0	0	0	1	0	1	0	0	0	1	1	0	0	0	1	6	0	0	4	8	1	1	0	6	1	0	7	0	0
51	11	1	1	1	1	1	1	1	1	1	1	1	1	1	1	1	1	1	1	1	1	1	1	1	1	1	1	1	1	1	1	1	1	1	1	7	6	0	6	7	1	0	0	7	1	7	6	1	0
51	12	1	1	1	1	1	1	1	1	1	1	1	1	1	1	1	1	1	1	1	1	1	1	1	1	1	1	1	1	1	1	1	1	1	1	5	3	0	3	8	1	1	0	9	4	8	5	1	0
51	13	1	0	0	1	1	0	1	1	1	1	0	1	1	1	1	1	1	1	1	0	1	0	1	0	0	1	1	1	1	0	0	0	0	0	5	8	0	4	8	0	1	0	5	2	11	5	1	0
51	14	0	1	0	0	0	1	0	0	0	1	1	1	0	0	0	0	0	0	0	1	1	0	0	1	1	1	1	1	1	1	1	1	1	1	2	3	0	3	7	0	0	0	7	2	7	5	2	0
51	15	1	1	1	1	1	1	1	1	1	1	1	1	1	1	1	1	1	1	1	1	1	1	1	1	1	1	1	1	1	1	1	1	1	1	6	3	0	5	12	1	1	0	10	4	8	6	1	0
51	16	1	1	1	1	1	1	1	1	1	1	1	1	1	1	1	1	1	1	1	1	1	1	1	1	1	1	1	1	1	1	1	1	1	1	5	6	0	5	10	0	0	0	6	3	9	9	1	0
51	17	0	0	0	0	0	0	0	0	0	0	0	0	0	0	0	0	0	0	0	0	0	0	0	0	0	0	0	0	0	0	0	0	0	0	0	0	0	0	0	0	0	0	0	0	0	0	0	0
51	18	0	0	0	0	0	0	0	0	0	0	0	0	0	0	0	0	0	0	0	0	0	0	0	0	0	0	0	0	0	0	0	0	0	0	0	0	0	0	0	0	0	0	0	0	0	1	0	0
51	19	1	1	1	1	1	1	1	1	1	1	1	1	1	1	1	1	1	1	1	1	1	1	1	1	1	1	1	1	1	1	1	1	1	1	6	6	0	2	11	0	1	0	11	3	7	10	2	1
51	20	1	1	1	1	1	1	1	1	1	1	1	1	1	1	1	1	1	1	1	1	1	1	1	1	1	1	1	1	1	1	1	1	1	1	4	5	0	5	9	1	0	0	6	2	7	5	0	0
51	21	0	1	0	1	0	0	1	0	0	0	1	0	0	1	0	0	0	0	1	1	1	1	0	1	0	1	1	1	1	1	1	1	0	1	4	4	0	2	5	0	1	0	3	2	8	8	1	0
51	22	0	1	0	0	0	0	1	1	0	0	1	0	0	1	1	0	0	0	1	1	0	1	0	1	1	1	1	1	1	1	0	1	0	1	3	2	1	7	4	1	1	0	4	2	9	5	1	0
51	23	0	0	0	0	0	0	0	0	0	0	0	0	0	0	0	0	0	0	0	0	0	0	0	0	0	0	0	0	0	0	0	0	0	0	0	0	0	0	0	1	0	0	0	0	0	0	0	0
51	24	1	0	1	1	0	1	0	0	1	0	1	1	0	1	0	1	1	1	0	0	0	1	0	0	0	0	0	0	0	0	0	0	1	1	0	0	0	5	10	1	0	0	6	0	0	6	1	0
51	25	1	1	1	1	1	1	1	1	1	1	1	1	1	1	1	1	1	1	1	1	1	1	1	1	1	1	1	1	1	1	1	1	1	1	6	5	0	4	10	2	0	0	8	5	6	8	1	0
51	26	0	0	0	0	0	0	0	0	0	0	0	0	0	0	0	0	0	0	0	0	0	0	0	0	0	0	0	0	0	0	0	0	0	0	0	0	0	0	0	1	0	0	0	0	0	0	0	0
51	27	0	0	0	0	0	0	0	0	0	0	0	0	0	0	0	0	0	0	0	0	0	0	0	0	0	0	0	0	0	0	0	0	0	0	1	0	0	0	1	0	1	0	2	1	0	0	0	0
51	28	0	0	0	0	0	0	0	0	0	0	0	0	0	0	0	0	0	0	0	0	0	0	0	0	0	0	0	0	0	0	0	0	0	0	3	0	0	1	1	1	0	0	0	0	0	2	0	0
51	29	0	1	1	1	1	1	0	1	0	0	0	0	0	1	0	1	0	0	1	1	1	0	1	1	1	1	1	1	1	1	1	0	1	1	6	5	0	6	6	3	1	0	8	3	7	8	1	0
51	30	1	0	1	1	1	1	1	1	1	1	1	1	1	1	1	0	1	1	0	0	0	0	0	1	0	1	0	0	1	0	0	0	1	0	4	7	0	6	7	0	0	0	7	3	0	7	0	0
51	31	0	1	0	0	0	0	0	0	0	0	0	0	0	1	0	0	0	1	1	1	1	1	1	1	1	0	1	1	1	0	1	1	0	1	4	3	0	3	9	1	0	0	7	2	9	6	0	0
51	32	1	1	1	1	1	1	1	1	1	1	1	1	1	1	1	1	1	1	1	1	1	1	1	1	1	1	1	1	1	1	1	1	1	1	5	3	0	7	11	1	0	0	5	2	7	6	1	0
51	33	1	1	1	1	1	1	1	1	1	1	1	1	1	1	1	1	1	1	1	1	1	1	1	1	1	1	1	1	1	1	1	1	1	1	3	3	0	7	10	1	1	0	5	4	7	4	2	0
51	34	1	0	1	1	1	1	1	1	1	1	1	1	0	1	1	1	1	1	0	0	0	0	0	1	1	0	1	0	0	0	0	0	0	0	1	0	0	7	13	1	0	0	4	4	7	6	0	0
51	35	1	0	1	0	1	1	1	1	1	1	1	0	0	1	1	0	0	1	0	0	0	0	0	0	0	0	0	0	0	0	0	1	0	0	4	0	0	8	6	1	1	0	6	2	0	4	0	0
51	36	1	1	1	1	1	1	1	1	1	1	1	1	1	1	1	1	1	1	1	1	1	1	1	1	1	1	1	1	1	1	1	1	1	1	5	6	0	4	10	1	2	0	6	5	8	9	1	0
51	37	1	0	1	1	1	0	1	1	1	1	1	0	1	1	1	0	1	0	1	0	0	0	1	0	0	1	0	0	0	0	0	0	0	1	4	5	0	10	7	0	0	0	5	2	0	6	2	0
51	38	0	0	0	0	0	0	0	0	0	0	0	0	0	0	0	0	0	0	0	0	0	0	0	0	0	0	0	0	0	0	0	0	0	0	1	0	0	0	0	0	0	0	0	0	0	1	0	0
51	39	0	0	0	0	0	0	0	0	0	0	0	0	0	0	0	0	0	0	0	0	0	0	0	0	0	0	0	0	0	0	0	0	0	0	0	0	0	0	0	0	0	0	0	0	0	0	0	0
51	40	0	0	0	0	0	0	0	0	0	0	0	0	0	0	0	0	0	0	0	0	0	0	0	0	0	0	0	0	0	0	0	0	0	0	0	0	0	1	0	0	0	0	0	0	0	0	0	0
51	41	0	1	0	0	1	0	0	0	0	0	0	0	0	0	0	0	0	0	1	1	1	1	1	1	0	1	1	0	1	1	1	1	1	1	4	5	0	4	8	0	1	0	5	1	6	7	1	0
51	42	1	0	1	1	1	1	1	1	0	1	1	1	1	1	1	1	1	1	0	1	0	0	0	0	0	0	1	0	1	0	0	0	0	0	2	7	0	7	7	2	0	0	6	2	9	6	1	0
51	43	1	1	1	1	1	1	1	1	1	1	1	1	1	1	1	1	1	1	1	1	1	1	1	1	1	1	1	1	1	1	1	1	1	1	7	4	0	8	9	0	0	0	5	4	6	6	1	0
51	44	0	1	0	0	0	0	1	0	0	0	0	0	0	0	0	0	1	0	1	0	1	0	1	0	1	1	1	1	1	1	1	1	1	1	2	7	0	5	7	0	0	0	3	2	10	7	1	0
51	45	1	0	1	0	1	1	1	0	1	1	1	1	0	0	1	0	1	1	0	0	1	0	1	0	1	0	0	0	0	0	0	0	0	0	2	0	0	8	5	1	1	0	4	2	0	5	2	0
51	46	1	1	1	1	1	1	1	1	1	1	1	1	1	1	1	1	1	1	1	1	1	1	1	1	1	1	1	1	1	1	1	1	1	1	5	6	0	8	13	1	1	0	6	1	8	7	0	0
51	47	1	1	1	1	1	1	1	1	1	1	1	1	1	1	1	1	1	1	1	1	1	1	1	1	1	1	1	1	1	1	1	1	1	1	5	4	0	5	7	0	2	0	11	4	7	11	1	0
51	48	0	0	0	0	0	0	0	0	0	0	0	0	0	0	0	0	0	0	0	0	0	0	0	0	0	0	0	0	0	0	0	0	0	0	0	0	0	0	0	1	0	0	0	0	0	0	0	0
51	49	0	1	0	0	0	0	0	0	0	0	1	0	0	0	0	0	0	0	0	1	1	0	1	1	1	1	1	1	1	1	1	1	1	1	3	4	0	3	8	0	0	0	7	2	5	4	0	0
51	50	1	1	1	1	1	1	1	1	1	1	1	1	1	1	1	1	1	1	1	1	1	1	1	1	1	1	1	1	1	1	1	1	1	1	4	7	0	7	9	0	1	0	6	2	6	9	4	1
51	51	0	1	0	0	1	0	1	0	1	0	0	0	0	0	1	0	0	0	1	1	1	1	1	0	1	1	1	0	0	1	1	0	1	1	3	4	0	4	8	3	0	0	6	1	8	6	0	0
51	52	1	0	1	1	1	1	1	1	1	0	0	0	1	0	1	0	0	1	0	0	1	1	0	0	0	0	0	1	0	0	1	0	0	0	1	0	0	5	8	0	0	0	5	2	0	4	0	0
51	53	1	0	1	1	1	1	1	1	1	1	1	1	1	1	1	1	0	0	1	1	1	1	0	0	0	1	0	1	0	1	0	0	0	0	4	3	0	3	7	1	0	0	6	2	0	3	1	0
51	54	0	0	0	0	0	0	0	0	0	0	0	0	0	0	0	0	0	0	0	0	0	0	0	0	0	0	0	0	0	0	0	0	0	0	0	0	0	0	0	1	0	0	0	0	0	0	0	0
51	55	1	0	1	0	0	1	1	1	1	1	1	1	1	1	1	1	1	1	0	0	1	0	0	0	0	0	0	0	0	0	0	0	0	0	5	0	0	3	6	0	0	0	6	4	0	5	1	0
51	56	1	1	1	1	1	1	1	1	1	1	1	1	1	1	1	1	1	1	1	1	1	1	1	1	1	1	1	1	1	1	1	1	1	1	5	3	0	5	8	1	1	0	7	6	7	8	1	0
51	57	0	0	0	0	0	0	0	0	0	0	0	0	0	0	0	0	0	0	0	0	0	0	0	0	0	0	0	0	0	0	0	0	0	0	0	0	0	0	0	0	0	0	0	0	0	0	0	0
51	58	1	1	1	1	1	1	1	1	1	1	1	1	1	1	1	1	1	1	1	1	1	1	1	1	1	1	1	1	1	1	1	1	1	1	5	5	0	8	8	1	0	0	5	1	5	9	4	0
51	59	0	0	0	0	0	0	0	0	0	0	0	0	0	0	0	0	0	0	0	0	0	0	0	0	0	0	0	0	0	0	0	0	0	0	0	0	0	0	0	0	0	0	0	0	0	0	0	0
51	60	1	1	1	1	1	1	1	1	1	1	1	1	1	1	1	1	1	1	1	1	1	1	1	1	1	1	1	1	1	1	1	1	1	1	5	5	0	8	11	0	0	0	8	3	4	7	2	0
51	61	1	0	1	1	0	1	1	1	1	0	1	1	1	0	1	1	1	0	0	1	1	0	0	0	1	0	0	0	0	0	0	0	0	0	3	4	1	6	9	1	0	0	6	4	0	4	2	0
51	62	1	0	0	0	0	1	1	1	1	1	1	1	0	0	1	1	1	1	0	0	0	0	1	0	1	1	0	0	0	0	0	0	1	0	2	5	0	1	4	0	1	0	3	1	0	4	0	0
51	63	0	1	0	0	0	0	0	0	0	0	1	1	0	0	0	1	0	0	1	0	1	1	1	1	1	1	1	1	0	1	1	1	0	1	2	6	0	5	7	0	0	0	2	1	6	4	1	0
51	64	1	0	1	1	1	1	1	1	1	0	1	1	1	0	1	1	1	0	0	0	0	0	0	0	1	0	0	1	0	0	0	0	0	1	3	0	0	7	7	3	0	0	6	1	0	5	0	0
51	65	1	0	1	1	1	1	1	1	0	1	0	1	1	0	0	0	0	1	0	0	0	0	1	0	0	0	0	1	1	0	0	0	0	1	4	0	0	4	7	0	0	1	3	3	0	3	0	0
51	66	0	1	0	0	0	0	1	0	1	0	0	0	0	0	0	0	1	1	0	0	1	1	1	1	0	0	1	0	1	1	0	1	1	1	0	0	0	3	5	0	0	0	3	2	6	5	2	0
51	67	0	1	0	1	0	0	0	0	0	0	1	1	1	0	0	0	1	0	1	1	1	1	1	1	1	1	0	0	1	0	1	0	1	1	2	4	0	8	7	1	0	0	5	3	0	5	1	0
51	68	1	0	1	1	0	1	1	0	1	1	0	1	1	1	1	1	1	0	1	0	1	1	1	0	0	0	0	1	0	0	1	0	0	0	4	1	0	1	2	2	0	0	3	0	0	4	0	0
51	69	0	0	0	0	0	0	0	0	0	0	0	0	0	0	0	0	0	0	0	0	0	0	0	0	0	0	0	0	0	0	0	0	0	0	0	0	0	0	0	1	0	0	0	0	0	0	0	0
51	70	0	1	0	1	0	0	0	0	1	1	0	1	0	0	0	0	0	0	0	1	1	1	1	0	1	1	0	1	1	0	1	0	1	1	1	3	0	0	1	0	0	0	3	1	0	1	1	0
51	71	1	0	1	1	0	1	1	0	1	0	1	0	0	0	1	1	1	1	0	1	0	0	0	0	0	0	0	0	0	0	0	0	0	0	3	5	0	6	5	0	2	0	4	1	0	4	0	0
51	72	0	1	1	0	1	1	0	1	0	0	1	0	1	0	0	0	0	0	1	1	1	1	1	0	1	1	1	1	0	1	0	1	1	0	4	5	0	3	5	0	1	0	7	3	9	8	0	0
51	73	0	0	0	0	0	0	0	0	0	0	0	0	0	0	0	0	0	0	0	0	0	0	0	0	0	0	0	0	0	0	0	0	0	0	0	0	0	0	0	0	0	0	0	0	0	0	0	0
51	74	0	1	0	0	0	1	0	0	1	0	0	1	0	0	0	0	0	0	1	1	0	1	1	1	1	1	1	1	1	1	1	1	1	0	4	5	0	3	6	1	0	0	7	1	11	8	2	0
51	75	1	1	1	1	1	1	1	1	1	1	1	1	1	1	1	1	1	1	1	1	1	1	1	1	1	1	1	1	1	1	1	1	1	1	6	5	0	6	7	0	0	0	5	2	7	6	0	0
51	76	0	0	0	0	0	0	0	0	0	0	0	0	0	0	0	0	0	0	0	0	0	0	0	0	0	0	0	0	0	0	0	0	0	0	0	0	0	0	0	0	0	0	0	0	0	0	0	0
51	77	0	1	0	0	0	0	1	1	0	0	0	0	0	0	0	0	1	0	1	1	1	1	1	1	1	1	0	1	1	1	1	0	0	0	4	6	0	6	10	0	3	0	5	1	0	6	0	0
51	78	0	0	0	0	0	0	0	0	0	0	0	0	0	0	0	0	0	0	0	0	0	0	0	0	0	0	0	0	0	0	0	0	0	0	0	0	0	0	0	0	0	0	0	0	0	0	0	0
51	79	1	1	1	1	1	1	1	1	1	1	1	1	1	1	1	1	1	1	1	1	1	1	1	1	1	1	1	1	1	1	1	1	1	1	7	4	0	4	10	0	0	0	8	3	8	7	2	0
51	80	1	1	1	1	1	1	1	1	1	1	1	1	1	1	1	1	1	1	1	1	1	1	1	1	1	1	1	1	1	1	1	1	1	1	4	6	0	6	9	2	0	0	10	2	7	5	0	0
51	81	0	0	0	0	0	0	0	0	0	0	0	0	0	0	0	0	0	0	0	0	0	0	0	0	0	0	0	0	0	0	0	0	0	0	0	0	0	0	0	0	0	0	0	0	0	0	0	0
51	82	1	1	1	1	1	1	1	1	1	1	1	1	1	1	1	1	1	1	1	1	1	1	1	1	1	1	1	1	1	1	1	1	1	1	7	4	0	7	10	1	0	0	7	2	6	9	2	0
51	83	0	0	0	0	0	0	0	0	0	0	0	0	0	0	0	0	0	0	0	0	0	0	0	0	0	0	0	0	0	0	0	0	0	0	0	0	0	0	0	0	0	0	0	0	0	0	0	0
51	84	1	0	1	1	1	0	1	0	1	0	1	0	1	0	1	1	1	1	0	0	0	0	1	1	0	0	0	0	0	0	0	1	1	0	3	0	0	5	10	0	0	0	11	4	0	3	0	0
51	85	1	0	1	1	1	1	0	1	1	1	1	0	1	1	1	1	1	1	0	0	0	0	0	0	0	0	0	0	1	1	0	1	0	0	2	0	0	6	7	0	0	0	5	4	0	4	0	1
51	86	1	0	1	1	1	1	0	0	0	0	0	1	1	1	1	0	1	1	0	0	1	0	0	0	0	1	1	1	1	0	1	0	0	0	4	6	0	6	9	1	0	0	7	3	6	4	2	0
51	87	0	0	0	0	0	0	0	0	0	0	0	0	0	0	0	0	0	0	0	0	0	0	0	0	0	0	0	0	0	0	0	0	0	0	0	0	0	0	0	0	0	0	0	0	0	0	0	0
51	88	1	0	1	1	0	1	0	1	1	0	1	1	1	1	0	1	1	1	1	0	0	0	0	0	0	1	0	1	0	0	1	0	0	0	2	0	0	5	7	0	0	0	7	2	0	6	0	0
51	89	0	0	0	0	0	0	0	0	0	0	0	0	0	0	0	0	0	0	0	0	0	0	0	0	0	0	0	0	0	0	0	0	0	0	0	0	0	0	0	0	0	0	0	0	0	0	0	0
51	90	0	1	1	0	0	1	0	0	0	0	0	1	0	0	0	1	0	0	0	1	0	1	1	1	1	0	1	1	1	1	0	1	0	0	1	4	0	3	5	0	2	0	5	0	6	4	2	0
51	91	0	0	0	0	0	0	0	0	0	0	0	0	0	0	0	0	0	0	0	0	0	0	0	0	0	0	0	0	0	0	0	0	0	0	0	0	0	0	0	1	0	0	0	0	0	1	0	0
51	92	1	1	1	1	1	1	1	1	1	1	1	1	1	1	1	1	1	1	1	1	1	1	1	1	1	1	1	1	1	1	1	1	1	1	5	5	0	6	10	2	2	0	7	5	8	9	2	0
51	93	0	0	0	0	0	0	0	0	0	0	0	0	0	0	0	0	0	0	0	0	0	0	0	0	0	0	0	0	0	0	0	0	0	0	0	0	0	0	0	0	0	0	0	0	0	0	0	0
51	94	1	0	0	0	1	1	1	1	1	0	0	1	1	1	1	1	1	1	0	0	0	0	0	0	0	0	0	1	0	1	0	0	0	0	3	0	0	2	4	0	0	0	3	1	0	7	2	0
51	95	0	1	0	0	0	0	0	1	0	0	0	0	1	0	0	0	0	0	1	1	1	1	1	1	1	1	1	1	1	1	1	0	1	1	2	3	0	6	6	0	1	0	4	3	8	8	0	0
51	96	1	0	1	1	1	0	1	0	1	1	1	1	1	1	1	1	1	1	0	1	0	0	1	0	0	1	0	0	0	0	0	0	0	0	4	4	0	2	6	1	1	0	5	2	0	7	1	0
51	97	1	0	0	1	1	1	1	1	0	1	1	1	1	0	1	1	1	1	0	1	0	0	1	0	0	0	0	0	0	1	0	0	0	0	4	5	0	2	8	1	0	0	3	3	0	5	0	0
51	98	1	0	1	1	0	1	1	0	1	1	1	1	1	0	0	0	1	1	1	0	0	1	1	0	0	0	0	0	0	0	0	0	1	0	3	0	0	3	4	0	0	0	5	3	0	4	0	0
51	99	1	1	1	1	1	1	1	1	1	1	1	1	1	1	1	1	1	1	1	1	1	1	1	1	1	1	1	1	1	1	1	1	1	1	7	6	0	6	9	0	2	0	6	4	7	10	0	0
51	100	0	0	0	0	0	0	0	0	0	0	0	0	0	0	0	0	0	0	0	0	0	0	0	0	0	0	0	0	0	0	0	0	0	0	0	0	0	0	0	0	0	0	0	0	0	0	0	0
51	101	1	0	1	0	1	1	1	1	1	1	1	1	1	1	1	1	1	1	0	0	0	1	0	1	1	0	0	0	1	0	0	0	0	0	3	0	0	5	6	1	1	0	6	3	0	5	1	0
51	102	0	1	0	0	0	0	0	0	0	1	0	1	0	1	1	0	0	0	0	1	1	1	1	1	1	0	1	1	0	0	1	1	0	1	2	3	0	2	5	0	0	0	2	2	6	4	0	0
51	103	0	0	0	0	0	0	0	0	0	0	0	0	0	0	0	0	0	0	0	0	0	0	0	0	0	0	0	0	0	0	0	0	0	0	0	0	0	1	0	0	0	0	0	0	0	0	0	0
51	104	0	0	0	0	0	0	0	0	0	0	0	0	0	0	0	0	0	0	0	0	0	0	0	0	0	0	0	0	0	0	0	0	0	0	0	0	0	0	0	1	0	0	0	0	0	0	0	0
51	105	0	0	0	0	0	0	0	0	0	0	0	0	0	0	0	0	0	0	0	0	0	0	0	0	0	0	0	0	0	0	0	0	0	0	0	0	0	0	0	0	0	0	0	0	0	0	0	0
51	106	0	0	0	0	0	0	0	0	0	0	0	0	0	0	0	0	0	0	0	0	0	0	0	0	0	0	0	0	0	0	0	0	0	0	0	0	0	0	0	0	0	0	0	0	0	0	0	0
51	107	1	0	1	0	1	1	1	1	1	1	1	1	1	1	1	1	1	0	0	0	1	0	0	0	1	0	1	0	1	1	1	1	0	0	8	0	0	3	11	0	2	0	8	2	6	7	1	1
51	108	1	0	1	1	1	1	1	1	1	0	1	1	0	1	1	1	1	1	0	0	0	0	1	1	0	0	0	0	0	0	1	1	0	1	3	0	0	8	6	1	0	0	3	2	0	6	1	0
51	109	0	1	0	1	0	1	0	0	0	0	0	0	0	1	1	0	0	0	1	1	1	0	0	0	1	1	0	1	1	0	1	1	0	0	4	4	0	2	4	0	1	0	5	2	0	4	1	0
51	110	0	0	0	0	0	0	0	0	0	0	0	0	0	0	0	0	0	0	0	0	0	0	0	0	0	0	0	0	0	0	0	0	0	0	0	0	0	0	0	0	0	0	0	0	0	0	0	0
51	111	1	1	1	1	1	1	1	1	1	1	1	1	1	1	1	1	1	1	1	1	1	1	1	1	1	1	1	1	1	1	1	1	1	1	5	5	1	4	6	0	1	0	7	1	7	7	4	0
51	112	1	1	1	1	1	1	1	1	1	1	1	1	1	1	1	1	1	1	1	1	1	1	1	1	1	1	1	1	1	1	1	1	1	1	8	5	0	6	6	0	1	0	4	1	8	8	0	0
51	113	0	0	0	0	0	0	0	0	0	0	0	0	0	0	0	0	0	0	0	0	0	0	0	0	0	0	0	0	0	0	0	0	0	0	0	0	0	0	0	0	0	0	1	0	0	0	0	0
51	114	1	1	1	1	1	1	1	1	1	1	1	1	1	1	1	1	1	1	1	1	1	1	1	1	1	1	1	1	1	1	1	1	1	1	7	4	0	6	5	1	2	0	8	5	6	9	0	0
51	115	0	1	1	0	0	1	0	0	1	1	0	0	0	0	0	0	0	1	1	0	1	1	1	1	1	1	1	1	1	0	1	1	1	1	5	4	0	2	9	0	0	0	5	3	7	4	2	0
51	116	0	1	0	0	0	0	0	0	0	1	0	0	0	1	1	0	0	1	1	1	0	0	0	1	1	1	1	1	1	1	1	1	1	1	3	2	0	8	7	1	1	0	5	0	8	7	0	0
51	117	0	1	0	0	0	1	0	0	1	0	0	1	0	1	0	1	0	1	1	1	1	1	1	1	1	0	1	1	1	0	0	1	1	1	3	6	0	3	8	0	0	0	7	1	5	4	0	0
51	118	0	0	0	0	0	0	0	0	0	0	0	0	0	0	0	0	0	0	0	0	0	0	0	0	0	0	0	0	0	0	0	0	0	0	0	0	0	0	0	0	0	0	0	0	0	0	0	0
51	119	1	1	1	1	1	1	1	1	1	1	1	1	1	1	1	1	1	1	1	1	1	1	1	1	1	1	1	1	1	1	1	1	1	1	4	1	1	6	6	0	0	0	6	2	0	7	0	0
51	120	1	0	1	0	1	1	0	1	1	1	1	1	1	1	1	1	1	1	1	0	1	1	1	1	0	0	0	0	0	0	0	0	0	0	1	0	0	6	5	1	0	0	6	3	0	4	0	0
51	121	0	1	0	0	1	0	0	0	0	0	1	0	1	0	0	0	0	0	0	1	1	1	1	1	1	1	0	1	1	1	0	1	0	1	3	4	0	7	7	3	0	0	8	0	0	5	1	0
51	122	1	1	1	1	1	1	1	1	1	1	1	1	1	1	1	1	1	1	1	1	1	1	1	1	1	1	1	1	1	1	1	1	1	1	3	6	0	1	10	0	1	0	7	3	7	4	3	0
51	123	1	1	1	1	1	1	1	1	1	1	1	1	1	1	1	1	1	1	1	1	1	1	1	1	1	1	1	1	1	1	1	1	1	1	3	4	0	6	11	1	1	0	5	3	5	5	2	0
51	124	1	0	1	0	1	0	1	1	1	1	1	1	0	1	0	0	1	0	1	0	0	0	1	1	1	0	1	0	1	0	0	0	0	0	2	0	0	7	4	1	0	0	6	2	8	5	2	0
51	125	1	0	1	0	0	0	1	1	1	1	0	1	1	0	1	1	0	1	1	0	0	0	0	0	1	0	0	1	0	0	1	0	0	0	2	0	0	3	6	1	0	0	5	2	0	7	1	0
51	126	0	0	0	0	0	0	0	0	0	0	0	0	0	0	0	0	0	0	0	0	0	0	0	0	0	0	0	0	0	0	0	0	0	0	0	0	0	0	0	0	0	0	0	0	0	0	0	0
51	127	1	1	1	1	1	1	1	1	1	1	1	1	1	1	1	1	1	1	1	1	1	1	1	1	1	1	1	1	1	1	1	1	1	1	3	5	1	8	9	0	1	0	8	1	7	7	1	0
51	128	1	0	1	0	1	1	0	1	1	0	1	1	1	1	0	1	1	1	1	0	0	0	0	0	0	0	0	1	0	0	0	1	0	0	3	0	0	4	5	1	0	0	5	2	0	3	1	0
51	129	0	0	0	0	0	0	0	0	0	0	0	0	0	0	0	0	0	0	0	0	0	0	0	0	0	0	0	0	0	0	0	0	0	0	0	0	0	0	0	1	0	0	0	0	0	0	0	0
51	130	0	0	0	0	0	0	0	0	0	0	0	0	0	0	0	0	0	0	0	0	0	0	0	0	0	0	0	0	0	0	0	0	0	0	2	0	0	0	0	0	0	0	0	0	0	0	0	0
51	131	0	1	0	0	0	1	0	1	0	0	0	0	0	0	1	0	0	0	1	1	0	1	0	1	1	1	0	1	1	1	1	1	1	0	3	4	0	0	7	0	1	0	7	5	0	3	1	0
51	132	1	0	1	1	1	1	1	1	1	1	1	1	0	1	0	1	0	1	0	0	1	0	0	0	0	0	1	0	0	1	1	1	1	0	2	0	0	6	8	0	1	0	6	1	7	6	0	0
51	133	0	0	0	0	0	0	0	0	0	0	0	0	0	0	0	0	0	0	0	0	0	0	0	0	0	0	0	0	0	0	0	0	0	0	0	0	0	0	2	0	0	0	0	1	0	1	1	0
51	134	1	0	0	0	1	1	0	1	0	0	0	0	0	1	1	1	0	1	0	0	0	1	0	0	0	1	1	1	0	0	0	1	0	0	4	6	0	0	5	0	0	0	6	0	8	6	0	0
51	135	0	0	0	0	0	0	0	0	0	0	0	0	0	0	0	0	0	0	0	0	0	0	0	0	0	0	0	0	0	0	0	0	0	0	0	0	0	0	0	0	0	0	0	0	0	0	0	0
51	136	1	0	1	1	1	1	1	1	1	1	1	0	1	0	1	1	1	1	0	0	0	0	0	1	0	1	0	0	0	0	0	0	0	0	3	5	0	6	7	1	0	0	7	3	0	5	0	0
51	137	0	0	0	0	0	0	0	0	0	0	0	0	0	0	0	0	0	0	0	0	0	0	0	0	0	0	0	0	0	0	0	0	0	0	0	0	0	0	0	0	0	0	0	0	0	0	0	0
51	138	1	0	1	1	0	1	1	1	1	1	1	0	1	0	1	0	0	1	0	0	0	1	1	0	0	1	0	0	1	0	0	1	0	0	1	3	0	4	10	1	0	0	6	4	0	4	0	0
51	139	0	1	0	0	1	1	1	1	0	0	0	0	1	0	0	1	0	0	0	1	1	1	1	1	1	1	0	1	1	1	1	0	1	0	5	7	0	4	8	1	1	0	7	0	0	7	0	0
51	140	0	0	0	0	0	0	0	0	0	0	0	0	0	0	0	0	0	0	0	0	0	0	0	0	0	0	0	0	0	0	0	0	0	0	0	0	0	0	0	0	0	0	0	0	0	0	0	0
51	141	1	0	1	1	1	1	0	0	1	1	1	1	1	1	1	1	1	1	0	0	0	0	0	0	0	0	1	1	0	1	0	1	0	0	5	0	0	6	9	0	0	0	7	2	8	6	0	0
51	142	0	1	1	1	0	1	1	0	0	0	0	0	0	0	0	0	0	1	1	1	1	0	1	1	1	1	1	1	0	0	0	1	1	1	5	2	0	8	6	3	0	0	5	3	7	7	0	0
51	143	0	0	0	0	0	0	0	0	0	0	0	0	0	0	0	0	0	0	0	0	0	0	0	0	0	0	0	0	0	0	0	0	0	0	1	0	0	1	0	1	0	0	0	0	0	0	0	0
51	144	1	0	1	1	1	1	0	1	1	1	1	1	1	1	1	1	1	1	1	1	1	1	1	0	0	0	0	1	0	1	0	0	0	0	6	6	0	5	7	0	0	0	5	5	0	6	0	0
51	145	1	0	1	1	1	1	0	0	1	1	1	1	1	0	1	1	1	1	0	0	0	0	0	0	0	0	0	0	1	1	0	0	0	1	5	0	0	5	8	0	0	0	4	2	0	5	0	0
51	146	0	1	0	0	0	0	1	0	0	0	0	1	1	0	0	0	0	0	1	1	0	1	1	1	1	0	1	1	0	1	1	1	0	1	3	5	0	3	9	0	2	0	7	2	6	5	1	0
51	147	1	0	0	1	1	0	0	1	0	1	1	1	0	0	1	1	1	1	0	0	0	0	0	0	0	1	0	0	1	0	0	1	0	0	3	4	0	4	5	1	0	0	4	3	0	5	0	0
51	148	0	1	0	0	0	0	0	1	0	1	0	0	0	0	0	0	1	0	0	0	0	1	0	1	1	1	1	1	0	1	1	1	1	1	3	3	0	5	7	0	1	0	6	2	8	4	1	0
51	149	0	1	0	0	1	0	0	0	0	0	0	0	1	1	0	0	0	0	1	1	0	1	0	1	1	1	1	1	0	1	1	1	1	1	1	4	0	6	7	1	1	0	3	1	9	5	0	0
51	150	0	0	0	0	0	0	0	0	0	0	0	0	0	0	0	0	0	0	0	0	0	0	0	0	0	0	0	0	0	0	0	0	0	0	0	0	0	0	0	1	0	0	0	0	0	0	0	0
51	151	1	1	1	1	1	1	1	1	1	1	1	1	1	1	1	1	1	1	1	1	1	1	1	1	1	1	1	1	1	1	1	1	1	1	4	7	0	4	8	1	2	0	6	5	8	7	0	0
51	152	0	0	0	0	0	0	0	0	0	0	0	0	0	0	0	0	0	0	0	0	0	0	0	0	0	0	0	0	0	0	0	0	0	0	0	0	0	0	0	0	0	0	0	0	0	0	0	0
51	153	0	0	0	0	0	0	0	0	0	0	0	0	0	0	0	0	0	0	0	0	0	0	0	0	0	0	0	0	0	0	0	0	0	0	0	0	0	0	0	0	0	0	0	0	0	0	0	0
51	154	0	1	0	0	0	0	0	0	0	1	1	0	0	0	1	0	0	0	1	1	0	1	1	1	1	1	1	0	1	0	1	0	1	0	4	5	1	8	9	0	0	0	6	3	6	7	1	0
51	155	0	1	0	0	1	1	0	1	1	0	0	0	0	1	0	0	0	0	0	1	1	1	1	1	0	1	0	1	0	1	1	1	1	1	2	3	0	2	7	1	0	0	3	1	0	5	0	0
51	156	1	1	1	1	1	1	1	1	1	1	1	1	1	1	1	1	1	1	1	1	1	1	1	1	1	1	1	1	1	1	1	1	1	1	5	3	0	8	13	2	1	0	8	1	7	7	1	0
51	157	0	1	0	0	0	1	0	0	0	0	0	0	0	0	1	0	0	0	1	1	0	1	1	1	1	0	1	1	0	0	1	1	1	1	1	3	0	2	8	0	1	0	6	0	8	4	1	0
51	158	1	0	0	1	1	1	1	1	0	1	0	1	1	1	0	0	0	1	0	0	0	0	0	0	0	0	1	0	0	1	0	0	0	0	1	0	0	2	7	0	1	0	4	1	9	7	0	0
51	159	0	1	1	0	0	0	0	0	0	0	1	0	0	1	1	0	0	0	0	0	1	1	1	1	1	1	1	0	1	1	1	1	0	1	2	6	0	3	4	0	0	0	5	2	9	7	2	0
51	160	0	1	0	1	0	0	0	0	0	0	0	1	0	0	0	1	1	0	1	1	0	1	0	1	1	1	1	1	1	1	0	1	0	1	4	4	0	4	6	0	0	0	8	5	7	6	2	0
51	161	1	1	1	1	1	1	1	1	1	1	1	1	1	1	1	1	1	1	1	1	1	1	1	1	1	1	1	1	1	1	1	1	1	1	3	3	0	7	7	1	0	0	4	2	5	6	0	0
51	162	0	0	0	0	0	0	0	0	0	0	0	0	0	0	0	0	0	0	0	0	0	0	0	0	0	0	0	0	0	0	0	0	0	0	0	0	0	0	0	0	0	0	0	0	0	0	0	0
51	163	1	1	1	1	1	1	1	1	1	1	1	1	1	1	1	1	1	1	1	1	1	1	1	1	1	1	1	1	1	1	1	1	1	1	2	5	0	5	4	0	0	0	4	0	6	3	0	0
51	164	0	1	0	0	1	0	0	1	1	0	0	0	0	0	0	0	0	0	1	1	1	1	0	0	1	1	1	1	0	1	0	1	1	1	4	3	0	5	5	0	0	0	1	2	7	6	1	0
51	165	0	0	0	0	0	0	0	0	0	0	0	0	0	0	0	0	0	0	0	0	0	0	0	0	0	0	0	0	0	0	0	0	0	0	0	0	0	0	0	0	0	0	0	0	0	1	0	0
51	166	0	1	1	0	0	0	0	0	0	0	0	0	0	0	0	0	1	0	1	0	1	1	1	1	1	0	1	0	1	1	1	1	0	1	0	0	0	4	6	0	0	0	7	4	7	6	1	0
51	167	0	0	0	0	0	0	0	0	0	0	0	0	0	0	0	0	0	0	0	0	0	0	0	0	0	0	0	0	0	0	0	0	0	0	0	0	0	0	0	0	0	0	0	0	0	0	0	1
51	168	0	1	0	0	0	0	0	0	1	0	0	0	0	0	0	0	0	0	0	1	1	1	1	0	0	1	1	1	1	1	1	1	1	1	0	4	0	5	5	0	0	0	2	2	7	5	2	0
51	169	1	1	1	1	1	1	1	1	1	1	1	1	1	1	1	1	1	1	1	1	1	1	1	1	1	1	1	1	1	1	1	1	1	1	6	5	0	6	7	0	0	0	10	6	6	8	1	0
51	170	0	1	0	1	1	1	1	0	0	0	0	0	0	0	0	0	0	0	0	1	1	1	1	0	1	0	0	1	1	1	1	1	1	1	3	5	0	1	7	0	0	0	5	2	0	6	0	0
51	171	0	1	0	0	0	0	0	1	0	0	0	0	1	0	0	0	0	0	0	0	1	1	1	0	1	1	1	1	1	0	1	1	1	1	2	5	0	5	6	0	1	0	7	0	9	6	1	0
51	172	1	0	1	1	0	1	1	1	0	1	0	0	1	1	1	1	1	1	0	1	0	0	0	1	0	0	0	0	0	1	1	0	0	0	5	4	0	5	9	1	0	0	6	2	0	5	0	0
51	173	1	1	1	1	1	1	1	1	1	1	1	1	1	1	1	1	1	1	1	1	1	1	1	1	1	1	1	1	1	1	1	1	1	1	6	4	0	6	7	1	1	0	7	1	7	4	0	0
51	174	1	1	1	1	1	1	1	1	1	1	1	1	1	1	1	1	1	1	1	1	1	1	1	1	1	1	1	1	1	1	1	1	1	1	4	4	0	6	7	0	0	0	5	3	9	5	1	0
51	175	0	1	1	0	0	0	0	0	0	0	1	0	1	1	1	0	0	0	1	1	1	1	1	1	1	1	0	0	1	1	1	1	0	1	5	5	0	8	7	3	1	0	7	1	0	8	1	0
51	176	0	0	0	0	0	0	0	0	0	0	0	0	0	0	0	0	0	0	0	0	0	0	0	0	0	0	0	0	0	0	0	0	0	0	0	0	0	0	0	0	0	0	0	0	0	1	0	0
51	177	0	1	0	0	0	1	0	0	0	0	0	0	0	0	0	0	1	0	1	1	1	0	1	1	1	1	1	1	1	1	1	1	1	1	1	3	0	1	6	0	0	0	5	2	5	5	0	0
51	178	1	0	0	1	0	0	1	1	1	0	0	1	1	1	1	0	1	1	0	0	0	0	0	0	0	0	0	0	1	0	1	0	0	0	2	0	0	4	6	0	0	0	5	1	0	3	1	0
51	179	0	1	1	0	0	0	0	0	0	0	1	0	1	0	0	0	1	1	1	1	1	0	1	1	1	1	1	0	1	1	1	1	1	1	3	4	0	8	10	0	0	0	7	5	6	7	1	0
51	180	1	0	0	0	0	1	1	1	1	1	1	1	0	1	1	1	1	1	1	0	0	0	0	0	0	0	0	0	0	0	0	1	0	0	0	0	0	2	5	0	0	0	2	1	0	4	0	0
51	181	0	1	1	0	1	0	1	0	0	0	0	0	1	0	0	0	1	0	1	1	0	1	1	1	1	1	0	1	1	1	1	1	1	1	4	4	0	4	6	0	2	0	5	4	0	5	0	0
51	182	0	1	0	0	1	0	0	0	0	0	0	0	0	0	1	0	1	0	1	0	1	1	1	1	1	1	0	0	1	1	1	0	1	0	3	5	0	9	6	0	0	0	5	2	0	4	1	0
51	183	0	0	0	0	0	0	0	0	0	0	0	0	0	0	0	0	0	0	0	0	0	0	0	0	0	0	0	0	0	0	0	0	0	0	0	0	0	0	0	0	0	0	0	0	0	0	0	0
51	184	0	0	0	0	0	0	0	0	0	0	0	0	0	0	0	0	0	0	0	0	0	0	0	0	0	0	0	0	0	0	0	0	0	0	1	0	0	0	0	0	0	0	0	0	0	0	0	0
51	185	1	0	1	0	1	1	1	1	0	1	1	0	0	1	1	0	1	0	0	0	0	1	0	0	1	0	1	0	1	1	1	1	0	0	6	0	0	2	4	0	0	0	6	2	5	5	2	0
51	186	0	0	0	0	0	0	0	0	0	0	0	0	0	0	0	0	0	0	0	0	0	0	0	0	0	0	0	0	0	0	0	0	0	0	0	0	0	0	0	0	0	0	0	0	0	0	0	0
51	187	1	0	1	1	1	1	1	1	0	0	1	1	1	0	1	1	1	1	0	0	0	0	1	1	0	0	0	0	0	0	0	1	1	1	1	0	0	5	5	0	0	0	6	3	0	5	1	0
51	188	1	0	1	1	1	1	1	1	1	0	1	1	0	1	1	1	0	1	0	0	0	0	1	0	1	0	1	1	1	0	1	0	0	0	2	0	0	4	2	1	1	0	5	1	6	5	0	0
51	189	1	0	1	1	1	1	0	1	1	1	1	1	1	0	1	1	1	0	1	0	0	1	1	0	1	0	0	1	0	0	0	0	1	1	1	0	0	7	11	1	1	0	6	1	0	7	0	0
51	190	0	0	0	0	0	0	0	0	0	0	0	0	0	0	0	0	0	0	0	0	0	0	0	0	0	0	0	0	0	0	0	0	0	0	0	0	0	0	0	0	0	0	0	0	0	0	0	0
51	191	0	0	0	0	0	0	0	0	0	0	0	0	0	0	0	0	0	0	0	0	0	0	0	0	0	0	0	0	0	0	0	0	0	0	0	0	0	0	0	0	0	0	0	0	0	0	0	0
51	192	0	1	0	1	0	0	1	0	0	0	0	0	0	0	0	1	0	1	1	1	1	1	1	0	1	1	1	1	0	1	1	1	1	1	4	7	0	2	6	0	0	0	5	5	9	8	0	0
51	193	0	1	1	0	0	0	0	0	0	0	0	0	0	0	0	0	0	0	0	0	1	1	0	1	1	0	0	1	1	1	1	1	1	1	4	0	0	5	4	0	0	0	5	2	0	5	0	0
51	194	1	0	1	1	1	1	1	1	0	0	1	1	1	0	0	0	1	0	0	0	0	1	0	0	0	0	0	1	0	0	0	1	0	0	2	0	0	8	10	0	0	0	2	4	0	5	1	0
51	195	1	1	1	1	1	1	1	1	1	1	1	1	1	1	1	1	1	1	1	1	1	1	1	1	1	1	1	1	1	1	1	1	1	1	4	4	0	1	8	0	0	0	7	2	7	8	1	0
51	196	1	0	1	1	0	1	1	1	1	1	0	1	1	1	1	1	1	1	1	0	0	0	0	0	0	1	0	0	0	0	0	0	0	1	2	7	0	6	7	2	0	0	6	3	0	7	0	0
51	197	0	1	1	0	0	0	0	0	0	1	1	1	1	1	0	0	0	0	1	1	1	1	1	1	0	1	1	1	1	1	0	1	1	1	3	3	1	4	4	1	0	0	5	3	7	5	0	0
51	198	1	1	1	1	1	1	1	1	1	1	1	1	1	1	1	1	1	1	1	1	1	1	1	1	1	1	1	1	1	1	1	1	1	1	6	5	0	5	8	0	1	0	7	2	7	5	1	0
51	199	0	1	0	0	0	0	0	0	0	0	1	1	0	1	0	0	0	1	1	1	1	1	1	1	0	1	1	0	1	1	1	1	1	1	3	5	0	3	7	0	0	0	4	5	9	4	1	0
51	200	0	0	0	0	0	0	0	0	0	0	0	0	0	0	0	0	0	0	0	0	0	0	0	0	0	0	0	0	0	0	0	0	0	0	0	0	0	0	0	0	0	0	0	0	0	0	0	0
51	201	1	0	1	1	1	1	0	1	0	1	0	1	1	0	1	1	1	1	0	0	0	1	0	1	0	0	0	0	1	1	1	0	1	0	3	0	0	5	7	1	1	0	4	2	0	6	1	0
51	202	1	1	1	1	1	1	1	1	1	1	1	1	1	1	1	1	1	1	1	1	1	1	1	1	1	1	1	1	1	1	1	1	1	1	7	6	0	10	8	0	1	0	8	2	6	7	1	0
51	203	0	0	0	0	0	0	0	0	0	0	0	0	0	0	0	0	0	0	0	0	0	0	0	0	0	0	0	0	0	0	0	0	0	0	0	0	0	0	0	0	0	0	0	0	0	0	0	0
51	204	0	0	0	0	0	0	0	0	0	0	0	0	0	0	0	0	0	0	0	0	0	0	0	0	0	0	0	0	0	0	0	0	0	0	0	0	0	0	0	0	0	0	0	0	0	0	0	0
51	205	1	0	0	1	1	1	1	1	1	1	1	1	0	1	0	1	1	1	0	0	0	0	0	0	0	0	0	0	0	0	0	1	0	0	3	0	0	3	4	0	0	0	6	2	0	9	2	0
51	206	0	1	0	0	0	1	0	1	0	0	0	0	0	0	0	0	0	0	1	1	1	1	1	1	1	1	1	1	1	1	1	0	1	1	3	3	0	8	7	0	0	0	6	3	7	8	1	0
51	207	1	1	1	1	1	1	1	1	1	1	1	1	1	1	1	1	1	1	1	1	1	1	1	1	1	1	1	1	1	1	1	1	1	1	5	2	0	6	7	0	1	0	7	2	8	10	2	0
51	208	1	1	1	1	1	1	1	1	1	1	1	1	1	1	1	1	1	1	1	1	1	1	1	1	1	1	1	1	1	1	1	1	1	1	6	4	0	6	8	1	1	0	4	2	4	6	2	0
51	209	0	0	0	0	0	0	0	0	0	0	0	0	0	0	0	0	0	0	0	0	0	0	0	0	0	0	0	0	0	0	0	0	0	0	0	0	0	0	0	0	0	0	0	0	0	0	0	0
51	210	0	1	0	1	1	0	0	0	0	0	0	1	0	1	0	1	0	1	1	1	0	1	1	0	1	0	1	1	1	1	1	1	1	1	6	5	0	6	6	1	1	0	3	2	6	7	1	0
51	211	1	1	1	1	1	1	1	1	1	1	1	1	1	1	1	1	1	1	1	1	1	1	1	1	1	1	1	1	1	1	1	1	1	1	3	5	0	6	7	1	1	0	7	3	6	7	0	0
51	212	0	0	0	0	0	0	0	0	0	0	0	0	0	0	0	0	0	0	0	0	0	0	0	0	0	0	0	0	0	0	0	0	0	0	0	0	0	0	0	0	0	0	0	0	0	0	0	0
51	213	1	1	1	1	1	1	1	1	1	1	1	1	1	1	1	1	1	1	1	1	1	1	1	1	1	1	1	1	1	1	1	1	1	1	4	4	0	5	5	0	1	0	6	1	5	9	3	1
51	214	0	0	0	0	0	0	0	0	0	0	0	0	0	0	0	0	0	0	0	0	0	0	0	0	0	0	0	0	0	0	0	0	0	0	0	0	0	0	0	0	0	0	0	0	0	0	0	0
51	215	0	0	0	0	0	0	0	0	0	0	0	0	0	0	0	0	0	0	0	0	0	0	0	0	0	0	0	0	0	0	0	0	0	0	0	0	0	0	0	0	0	0	0	0	0	3	0	0
51	216	0	0	0	0	0	0	0	0	0	0	0	0	0	0	0	0	0	0	0	0	0	0	0	0	0	0	0	0	0	0	0	0	0	0	2	0	0	0	1	0	0	0	1	0	0	0	0	0
51	217	0	0	0	0	0	0	0	0	0	0	0	0	0	0	0	0	0	0	0	0	0	0	0	0	0	0	0	0	0	0	0	0	0	0	0	0	0	0	0	0	0	0	0	0	0	0	0	0
51	218	0	1	0	0	0	1	0	0	0	1	1	1	0	0	0	1	0	0	1	1	1	1	0	1	1	1	1	1	0	1	1	1	1	1	1	4	0	0	4	0	0	0	5	2	6	3	2	0
51	219	0	1	0	1	0	0	0	1	0	0	0	1	0	0	0	0	0	0	1	1	1	1	1	0	0	1	1	1	1	1	0	1	1	1	4	4	0	5	9	3	0	0	7	3	5	5	0	0
51	220	1	1	1	1	1	1	1	1	1	1	1	1	1	1	1	1	1	1	1	1	1	1	1	1	1	1	1	1	1	1	1	1	1	1	6	5	0	2	10	1	1	0	5	2	8	7	2	0
51	221	1	0	1	1	0	1	0	1	1	1	0	1	1	0	0	1	0	0	1	0	1	1	0	0	0	0	0	0	0	0	0	0	0	0	1	0	0	5	4	0	0	0	2	3	0	3	0	0
51	222	1	1	1	1	1	1	1	1	1	1	1	1	1	1	1	1	1	1	1	1	1	1	1	1	1	1	1	1	1	1	1	1	1	1	6	5	0	8	8	0	0	0	8	1	8	9	0	0
51	223	1	0	1	0	1	1	1	1	1	1	1	0	1	1	1	1	1	1	0	1	1	0	0	0	0	0	0	0	0	0	0	0	0	0	3	4	0	6	9	0	0	0	3	1	0	6	0	0
51	224	0	1	0	1	0	1	1	0	0	0	0	0	0	0	0	0	0	1	0	1	0	1	1	1	0	1	1	1	1	1	1	1	1	0	2	4	1	2	6	0	1	0	2	3	9	4	1	0
51	225	0	0	0	0	0	0	0	0	0	0	0	0	0	0	0	0	0	0	0	0	0	0	0	0	0	0	0	0	0	0	0	0	0	0	0	0	0	0	1	0	0	0	0	1	0	0	0	0
51	226	1	0	1	1	0	1	1	0	0	1	1	1	1	1	1	0	1	1	0	0	0	0	0	1	0	1	0	1	0	0	0	0	1	0	5	3	0	5	5	0	1	0	6	3	0	4	0	0
51	227	0	1	1	1	1	0	1	1	0	0	0	1	0	0	0	0	1	0	1	1	1	1	0	1	0	1	1	0	1	1	1	1	0	1	3	4	0	3	9	0	0	0	4	2	7	7	1	0
51	228	0	1	0	0	0	0	1	0	0	0	1	1	0	0	0	0	0	1	1	0	1	1	1	1	0	1	1	1	0	1	1	1	1	1	0	4	0	4	3	0	0	0	2	0	8	2	0	0
51	229	1	0	1	1	0	1	1	1	1	1	1	1	0	1	1	0	1	1	1	1	0	0	0	1	0	0	0	0	0	1	1	0	0	0	4	3	0	6	7	0	0	0	5	1	0	4	0	0
51	230	0	0	0	0	0	0	0	0	0	0	0	0	0	0	0	0	0	0	0	0	0	0	0	0	0	0	0	0	0	0	0	0	0	0	0	0	0	0	0	1	0	0	0	0	0	0	0	0
51	231	1	0	1	1	1	0	0	0	1	1	0	1	1	0	1	1	0	1	0	0	0	1	1	0	1	0	1	0	0	0	0	0	0	0	2	0	0	4	8	0	1	0	4	1	8	4	0	0
51	232	0	1	0	0	0	0	0	0	0	0	0	0	0	1	0	0	0	0	0	0	1	1	1	1	1	1	1	1	0	0	0	0	1	0	0	6	0	1	5	1	0	0	2	3	9	5	2	0
51	233	1	1	1	1	1	1	1	1	1	1	1	1	1	1	1	1	1	1	1	1	1	1	1	1	1	1	1	1	1	1	1	1	1	1	6	5	0	8	6	1	0	0	6	1	6	7	0	0
51	234	1	1	1	1	1	1	1	1	1	1	1	1	1	1	1	1	1	1	1	1	1	1	1	1	1	1	1	1	1	1	1	1	1	1	2	7	0	5	8	1	0	0	5	1	7	9	1	0
51	235	0	0	0	0	0	0	0	0	0	0	0	0	0	0	0	0	0	0	0	0	0	0	0	0	0	0	0	0	0	0	0	0	0	0	0	0	0	0	0	0	0	0	0	0	0	0	0	0
51	236	1	1	1	1	1	1	1	1	1	1	1	1	1	1	1	1	1	1	1	1	1	1	1	1	1	1	1	1	1	1	1	1	1	1	8	6	0	7	7	0	0	0	9	4	4	8	1	0
51	237	1	0	1	1	1	1	1	1	1	1	0	1	1	1	1	0	1	1	0	0	0	0	0	0	0	0	0	0	0	0	0	1	0	0	4	0	0	3	7	0	1	0	3	1	0	4	0	0
51	238	1	0	1	1	1	1	1	1	1	1	0	1	0	0	1	1	1	1	0	0	0	0	0	0	0	0	0	0	1	1	1	0	0	0	2	0	0	4	7	1	0	0	7	2	0	4	1	0
51	239	1	1	1	1	1	1	1	1	1	1	1	1	1	1	1	1	1	1	1	1	1	1	1	1	1	1	1	1	1	1	1	1	1	1	2	3	0	8	13	1	0	0	6	3	6	7	0	0
51	240	0	0	0	0	0	0	0	0	0	0	0	0	0	0	0	0	0	0	0	0	0	0	0	0	0	0	0	0	0	0	0	0	0	0	0	0	0	0	0	0	0	0	0	0	0	0	0	0
51	241	0	0	0	0	0	0	0	0	0	0	0	0	0	0	0	0	0	0	0	0	0	0	0	0	0	0	0	0	0	0	0	0	0	0	0	0	0	0	0	0	0	0	0	0	0	0	0	0
51	242	0	0	0	0	0	0	0	0	0	0	0	0	0	0	0	0	0	0	0	0	0	0	0	0	0	0	0	0	0	0	0	0	0	0	0	0	0	0	1	0	0	0	0	0	0	0	0	0
51	243	0	1	1	0	0	0	0	0	1	0	0	0	0	1	0	0	1	0	1	1	1	1	1	1	0	1	1	1	1	1	1	0	1	0	3	2	0	4	10	0	1	0	6	1	8	5	1	0
51	244	0	1	0	0	0	0	1	0	1	0	1	0	0	0	0	0	0	0	1	1	1	0	0	0	1	1	0	1	1	1	1	1	1	1	5	4	0	7	6	0	1	0	4	2	0	8	0	0
51	245	0	0	0	0	0	0	0	0	0	0	0	0	0	0	0	0	0	0	0	0	0	0	0	0	0	0	0	0	0	0	0	0	0	0	0	0	0	0	0	0	0	0	0	0	0	0	0	0
51	246	1	1	1	1	1	1	1	1	1	1	1	1	1	1	1	1	1	1	1	1	1	1	1	1	1	1	1	1	1	1	1	1	1	1	4	4	1	8	9	1	1	0	7	2	7	8	1	0
51	247	1	0	1	1	1	0	1	0	1	1	1	1	0	1	1	1	1	1	0	0	0	1	1	0	0	0	0	0	1	0	0	1	0	1	2	0	0	5	5	0	0	0	4	1	0	3	0	0
51	248	1	0	1	0	0	1	0	1	0	0	1	1	1	1	1	1	0	1	0	0	1	0	1	0	1	1	0	0	0	0	0	0	0	1	2	4	0	5	9	2	0	0	7	2	0	5	1	0
51	249	1	0	0	1	1	1	0	1	1	1	1	0	1	1	1	1	1	1	1	0	1	1	0	0	1	0	0	0	0	0	0	1	0	0	4	0	0	2	7	1	2	0	5	1	0	5	1	0
51	250	0	1	0	0	0	0	0	1	1	0	1	0	0	0	0	0	0	1	0	1	1	1	0	0	0	1	0	1	0	1	0	1	1	1	6	4	0	5	10	0	0	0	5	2	0	6	2	0
51	251	1	1	1	1	1	1	1	1	1	1	1	1	1	1	1	1	1	1	1	1	1	1	1	1	1	1	1	1	1	1	1	1	1	1	3	5	0	7	10	2	0	0	4	1	8	7	1	0
51	252	1	0	1	1	1	1	1	1	1	1	1	1	1	0	1	0	1	1	0	0	0	0	1	0	1	0	0	0	0	1	0	0	0	0	4	0	0	4	7	0	1	0	7	1	0	4	1	0
51	253	0	0	0	0	0	0	0	0	0	0	0	0	0	0	0	0	0	0	0	0	0	0	0	0	0	0	0	0	0	0	0	0	0	0	1	0	0	0	0	0	0	0	0	0	0	0	0	0
51	254	1	1	1	1	1	1	1	1	1	1	1	1	1	1	1	1	1	1	1	1	1	1	1	1	1	1	1	1	1	1	1	1	1	1	2	3	0	3	7	0	0	0	5	1	6	5	1	0
51	255	0	1	0	0	1	0	0	1	1	0	0	0	0	1	0	1	1	0	1	1	0	1	1	1	1	1	1	1	1	1	1	1	1	1	3	4	0	6	7	0	0	0	5	2	10	7	1	0
51	256	0	1	0	0	0	0	0	1	0	0	0	0	0	0	0	0	1	0	1	1	0	1	0	1	1	1	0	1	0	1	0	1	1	0	2	2	0	8	10	1	0	0	5	0	0	5	0	0
61	1	1	1	1	1	1	1	1	1	1	1	1	1	1	1	1	1	1	1	1	1	1	1	1	1	1	1	1	1	1	1	1	1	1	1	1	3	0	5	5	0	0	0	3	0	0	4	0	0
61	2	0	0	0	0	0	0	0	0	0	0	0	0	0	0	0	0	0	0	0	0	0	0	0	0	0	0	0	0	0	0	0	0	0	0	0	0	0	0	0	0	0	0	0	0	0	0	0	0
61	3	1	1	1	1	1	1	1	1	1	1	1	1	1	1	1	1	1	1	1	1	1	1	1	1	1	1	1	1	1	1	1	1	1	1	3	4	0	3	11	2	0	0	6	3	5	6	1	0
61	4	1	1	1	1	1	1	1	1	1	1	1	1	1	1	1	1	1	1	1	1	1	1	1	1	1	1	1	1	1	1	1	1	1	1	6	5	0	6	7	1	0	0	7	1	8	6	1	0
61	5	1	0	1	1	1	1	0	1	1	1	1	1	1	1	0	1	1	1	0	1	0	1	0	1	0	1	0	0	1	0	0	0	0	0	1	5	0	4	6	0	1	0	5	2	0	7	0	0
61	6	0	1	0	0	1	0	0	0	0	0	0	0	0	0	0	0	1	0	1	1	1	1	0	0	0	1	1	0	0	1	1	1	1	0	3	3	0	3	6	1	0	0	4	1	8	7	0	0
61	7	1	0	0	1	0	0	1	1	0	1	1	0	1	1	1	1	1	1	0	1	0	0	0	0	0	0	0	0	0	0	0	0	0	1	3	5	0	9	9	0	1	0	3	3	0	4	1	0
61	8	1	0	0	1	0	1	0	1	0	1	1	1	0	0	1	1	1	0	0	0	0	1	0	0	0	0	0	1	0	1	0	1	0	1	0	1	0	2	3	0	1	0	3	0	0	5	0	0
61	9	0	1	0	0	0	0	1	0	1	0	0	0	0	0	0	0	0	1	1	1	1	1	1	0	1	1	1	1	1	1	1	0	1	0	4	4	0	5	7	0	0	0	5	2	8	5	0	0
61	10	1	0	1	1	1	1	1	1	1	0	1	1	1	1	1	1	1	0	0	0	0	0	1	0	1	0	0	0	1	1	0	0	0	1	1	0	0	5	8	2	0	0	6	3	0	5	0	0
61	11	1	1	1	1	1	1	1	1	1	1	1	1	1	1	1	1	1	1	1	1	1	1	1	1	1	1	1	1	1	1	1	1	1	1	4	3	0	2	9	1	0	0	10	1	7	6	1	0
61	12	1	1	1	1	1	1	1	1	1	1	1	1	1	1	1	1	1	1	1	1	1	1	1	1	1	1	1	1	1	1	1	1	1	1	6	5	0	2	7	1	1	0	6	6	9	7	1	0
61	13	1	0	0	1	1	0	1	1	1	1	0	1	1	1	1	1	1	1	1	0	1	0	1	0	0	1	1	1	1	0	0	0	0	0	3	6	0	6	5	2	1	0	3	3	8	5	1	0
61	14	0	1	0	0	0	1	0	0	0	1	1	1	0	0	0	0	0	0	0	1	1	0	0	1	1	1	1	1	1	1	1	1	1	1	5	3	0	1	6	1	1	0	5	0	7	9	1	0
61	15	1	1	1	1	1	1	1	1	1	1	1	1	1	1	1	1	1	1	1	1	1	1	1	1	1	1	1	1	1	1	1	1	1	1	3	5	0	5	8	0	0	0	7	3	8	7	1	0
61	16	1	1	1	1	1	1	1	1	1	1	1	1	1	1	1	1	1	1	1	1	1	1	1	1	1	1	1	1	1	1	1	1	1	1	6	5	0	2	10	1	1	0	6	3	6	8	1	0
61	17	0	0	0	0	0	0	0	0	0	0	0	0	0	0	0	0	0	0	0	0	0	0	0	0	0	0	0	0	0	0	0	0	0	0	0	0	0	0	0	0	0	0	2	0	0	0	0	0
61	18	0	0	0	0	0	0	0	0	0	0	0	0	0	0	0	0	0	0	0	0	0	0	0	0	0	0	0	0	0	0	0	0	0	0	0	0	0	0	0	0	0	0	0	0	0	0	0	0
61	19	1	1	1	1	1	1	1	1	1	1	1	1	1	1	1	1	1	1	1	1	1	1	1	1	1	1	1	1	1	1	1	1	1	1	3	5	0	2	6	1	0	0	10	6	7	10	2	0
61	20	1	1	1	1	1	1	1	1	1	1	1	1	1	1	1	1	1	1	1	1	1	1	1	1	1	1	1	1	1	1	1	1	1	1	5	3	0	4	10	0	1	0	6	2	8	6	1	0
61	21	0	1	0	1	0	0	1	0	0	0	1	0	0	1	0	0	0	0	1	1	1	1	0	1	0	1	1	1	1	1	1	1	0	1	2	2	0	5	7	0	1	0	3	3	8	5	0	0
61	22	0	1	0	0	0	0	1	1	0	0	1	0	0	1	1	0	0	0	1	1	0	1	0	1	1	1	1	1	1	1	0	1	0	1	1	3	0	4	5	0	0	0	2	5	7	6	0	0
61	23	0	0	0	0	0	0	0	0	0	0	0	0	0	0	0	0	0	0	0	0	0	0	0	0	0	0	0	0	0	0	0	0	0	0	0	0	0	0	0	0	0	0	0	0	0	0	0	0
61	24	1	0	1	1	0	1	0	0	1	0	1	1	0	1	0	1	1	1	0	0	0	1	0	0	0	0	0	0	0	0	0	0	1	1	0	0	0	1	3	0	1	0	1	0	0	2	0	0
61	25	1	1	1	1	1	1	1	1	1	1	1	1	1	1	1	1	1	1	1	1	1	1	1	1	1	1	1	1	1	1	1	1	1	1	4	4	0	4	9	1	1	0	5	3	7	8	0	0
61	26	0	0	0	0	0	0	0	0	0	0	0	0	0	0	0	0	0	0	0	0	0	0	0	0	0	0	0	0	0	0	0	0	0	0	0	0	0	0	0	0	0	0	0	0	0	1	0	0
61	27	0	0	0	0	0	0	0	0	0	0	0	0	0	0	0	0	0	0	0	0	0	0	0	0	0	0	0	0	0	0	0	0	0	0	0	0	0	1	0	0	0	0	0	0	0	0	0	0
61	28	0	0	0	0	0	0	0	0	0	0	0	0	0	0	0	0	0	0	0	0	0	0	0	0	0	0	0	0	0	0	0	0	0	0	0	0	0	0	0	1	0	0	0	0	0	0	0	0
61	29	0	1	1	1	1	1	0	1	0	0	0	0	0	1	0	1	0	0	1	1	1	0	1	1	1	1	1	1	1	1	1	0	1	1	4	5	0	7	7	1	1	0	5	3	6	9	3	0
61	30	1	0	1	1	1	1	1	1	1	1	1	1	1	1	1	0	1	1	0	0	0	0	0	1	0	1	0	0	1	0	0	0	1	0	6	8	0	3	5	2	0	0	5	1	0	6	0	0
61	31	0	1	0	0	0	0	0	0	0	0	0	0	0	1	0	0	0	1	1	1	1	1	1	1	1	0	1	1	1	0	1	1	0	1	3	6	0	4	7	1	0	0	5	2	8	5	2	0
61	32	1	1	1	1	1	1	1	1	1	1	1	1	1	1	1	1	1	1	1	1	1	1	1	1	1	1	1	1	1	1	1	1	1	1	2	6	1	3	10	0	0	0	6	4	8	8	0	0
61	33	1	1	1	1	1	1	1	1	1	1	1	1	1	1	1	1	1	1	1	1	1	1	1	1	1	1	1	1	1	1	1	1	1	1	3	5	0	6	12	2	0	0	7	4	6	10	2	0
61	34	1	0	1	1	1	1	1	1	1	1	1	1	0	1	1	1	1	1	0	0	0	0	0	1	1	0	1	0	0	0	0	0	0	0	6	0	0	6	7	1	0	0	6	1	7	8	1	0
61	35	1	0	1	0	1	1	1	1	1	1	1	0	0	1	1	0	0	1	0	0	0	0	0	0	0	0	0	0	0	0	0	1	0	0	4	0	0	5	8	1	1	0	5	0	0	6	0	0
61	36	1	1	1	1	1	1	1	1	1	1	1	1	1	1	1	1	1	1	1	1	1	1	1	1	1	1	1	1	1	1	1	1	1	1	4	6	0	7	6	4	0	0	5	0	7	8	0	0
61	37	1	0	1	1	1	0	1	1	1	1	1	0	1	1	1	0	1	0	1	0	0	0	1	0	0	1	0	0	0	0	0	0	0	1	2	6	0	3	7	0	0	0	3	0	0	7	0	0
61	38	0	0	0	0	0	0	0	0	0	0	0	0	0	0	0	0	0	0	0	0	0	0	0	0	0	0	0	0	0	0	0	0	0	0	1	0	0	1	0	0	0	0	2	0	0	0	0	0
61	39	0	0	0	0	0	0	0	0	0	0	0	0	0	0	0	0	0	0	0	0	0	0	0	0	0	0	0	0	0	0	0	0	0	0	0	0	0	0	0	0	0	0	0	0	0	1	0	0
61	40	0	0	0	0	0	0	0	0	0	0	0	0	0	0	0	0	0	0	0	0	0	0	0	0	0	0	0	0	0	0	0	0	0	0	0	0	0	0	0	1	0	0	0	0	0	0	0	0
61	41	0	1	0	0	1	0	0	0	0	0	0	0	0	0	0	0	0	0	1	1	1	1	1	1	0	1	1	0	1	1	1	1	1	1	3	4	0	7	7	0	0	0	4	2	7	5	2	0
61	42	1	0	1	1	1	1	1	1	0	1	1	1	1	1	1	1	1	1	0	1	0	0	0	0	0	0	1	0	1	0	0	0	0	0	4	7	0	5	9	1	1	0	4	4	8	6	1	0
61	43	1	1	1	1	1	1	1	1	1	1	1	1	1	1	1	1	1	1	1	1	1	1	1	1	1	1	1	1	1	1	1	1	1	1	4	7	0	1	11	2	1	0	6	3	8	8	0	0
61	44	0	1	0	0	0	0	1	0	0	0	0	0	0	0	0	0	1	0	1	0	1	0	1	0	1	1	1	1	1	1	1	1	1	1	1	4	0	4	5	1	0	0	4	3	7	5	2	0
61	45	1	0	1	0	1	1	1	0	1	1	1	1	0	0	1	0	1	1	0	0	1	0	1	0	1	0	0	0	0	0	0	0	0	0	1	0	0	3	2	0	0	0	7	1	0	4	0	0
61	46	1	1	1	1	1	1	1	1	1	1	1	1	1	1	1	1	1	1	1	1	1	1	1	1	1	1	1	1	1	1	1	1	1	1	4	4	0	7	7	1	0	0	5	2	7	9	3	0
61	47	1	1	1	1	1	1	1	1	1	1	1	1	1	1	1	1	1	1	1	1	1	1	1	1	1	1	1	1	1	1	1	1	1	1	5	4	0	7	9	0	1	0	5	2	5	6	0	0
61	48	0	0	0	0	0	0	0	0	0	0	0	0	0	0	0	0	0	0	0	0	0	0	0	0	0	0	0	0	0	0	0	0	0	0	0	0	0	0	0	0	0	0	0	0	0	0	0	0
61	49	0	1	0	0	0	0	0	0	0	0	1	0	0	0	0	0	0	0	0	1	1	0	1	1	1	1	1	1	1	1	1	1	1	1	3	4	0	2	3	2	0	0	4	2	6	4	0	0
61	50	1	1	1	1	1	1	1	1	1	1	1	1	1	1	1	1	1	1	1	1	1	1	1	1	1	1	1	1	1	1	1	1	1	1	4	5	0	4	8	1	0	0	6	2	7	7	1	1
61	51	0	1	0	0	1	0	1	0	1	0	0	0	0	0	1	0	0	0	1	1	1	1	1	0	1	1	1	0	0	1	1	0	1	1	2	3	0	7	7	0	0	0	4	3	8	7	2	0
61	52	1	0	1	1	1	1	1	1	1	0	0	0	1	0	1	0	0	1	0	0	1	1	0	0	0	0	0	1	0	0	1	0	0	0	2	0	0	4	6	1	1	0	5	1	0	7	0	0
61	53	1	0	1	1	1	1	1	1	1	1	1	1	1	1	1	1	0	0	1	1	1	1	0	0	0	1	0	1	0	1	0	0	0	0	2	4	0	5	7	1	0	0	6	1	0	6	1	0
61	54	0	0	0	0	0	0	0	0	0	0	0	0	0	0	0	0	0	0	0	0	0	0	0	0	0	0	0	0	0	0	0	0	0	0	1	0	0	1	0	1	0	0	1	0	0	0	0	0
61	55	1	0	1	0	0	1	1	1	1	1	1	1	1	1	1	1	1	1	0	0	1	0	0	0	0	0	0	0	0	0	0	0	0	0	1	0	0	2	3	2	0	0	0	3	0	3	0	0
61	56	1	1	1	1	1	1	1	1	1	1	1	1	1	1	1	1	1	1	1	1	1	1	1	1	1	1	1	1	1	1	1	1	1	1	3	4	0	5	6	0	1	0	7	4	3	8	1	0
61	57	0	0	0	0	0	0	0	0	0	0	0	0	0	0	0	0	0	0	0	0	0	0	0	0	0	0	0	0	0	0	0	0	0	0	0	0	0	0	0	0	0	0	0	0	0	0	0	0
61	58	1	1	1	1	1	1	1	1	1	1	1	1	1	1	1	1	1	1	1	1	1	1	1	1	1	1	1	1	1	1	1	1	1	1	2	4	0	3	10	1	0	0	7	4	6	5	1	0
61	59	0	0	0	0	0	0	0	0	0	0	0	0	0	0	0	0	0	0	0	0	0	0	0	0	0	0	0	0	0	0	0	0	0	0	0	0	0	0	0	1	0	0	0	0	0	0	0	0
61	60	1	1	1	1	1	1	1	1	1	1	1	1	1	1	1	1	1	1	1	1	1	1	1	1	1	1	1	1	1	1	1	1	1	1	3	5	1	2	7	1	1	0	9	4	8	6	2	0
61	61	1	0	1	1	0	1	1	1	1	0	1	1	1	0	1	1	1	0	0	1	1	0	0	0	1	0	0	0	0	0	0	0	0	0	3	4	0	6	6	0	0	0	5	1	0	6	2	0
61	62	1	0	0	0	0	1	1	1	1	1	1	1	0	0	1	1	1	1	0	0	0	0	1	0	1	1	0	0	0	0	0	0	1	0	2	6	0	2	7	0	0	0	2	0	0	3	0	0
61	63	0	1	0	0	0	0	0	0	0	0	1	1	0	0	0	1	0	0	1	0	1	1	1	1	1	1	1	1	0	1	1	1	0	1	1	6	0	6	4	0	0	0	3	1	8	3	0	0
61	64	1	0	1	1	1	1	1	1	1	0	1	1	1	0	1	1	1	0	0	0	0	0	0	0	1	0	0	1	0	0	0	0	0	1	0	0	0	5	9	1	0	0	5	3	0	5	0	0
61	65	1	0	1	1	1	1	1	1	0	1	0	1	1	0	0	0	0	1	0	0	0	0	1	0	0	0	0	1	1	0	0	0	0	1	3	0	1	4	8	0	0	0	4	1	0	4	0	0
61	66	0	1	0	0	0	0	1	0	1	0	0	0	0	0	0	0	1	1	0	0	1	1	1	1	0	0	1	0	1	1	0	1	1	1	2	0	0	5	7	0	1	0	5	2	7	3	1	0
61	67	0	1	0	1	0	0	0	0	0	0	1	1	1	0	0	0	1	0	1	1	1	1	1	1	1	1	0	0	1	0	1	0	1	1	2	4	0	4	5	1	1	0	4	4	0	7	0	0
61	68	1	0	1	1	0	1	1	0	1	1	0	1	1	1	1	1	1	0	1	0	1	1	1	0	0	0	0	1	0	0	1	0	0	0	1	0	0	3	5	0	0	0	3	1	0	3	1	0
61	69	0	0	0	0	0	0	0	0	0	0	0	0	0	0	0	0	0	0	0	0	0	0	0	0	0	0	0	0	0	0	0	0	0	0	1	0	0	0	1	0	0	0	0	0	0	1	0	0
61	70	0	1	0	1	0	0	0	0	1	1	0	1	0	0	0	0	0	0	0	1	1	1	1	0	1	1	0	1	1	0	1	0	1	1	3	3	0	3	4	1	1	0	2	0	0	3	1	0
61	71	1	0	1	1	0	1	1	0	1	0	1	0	0	0	1	1	1	1	0	1	0	0	0	0	0	0	0	0	0	0	0	0	0	0	3	3	0	6	6	2	0	0	6	1	0	4	0	0
61	72	0	1	1	0	1	1	0	1	0	0	1	0	1	0	0	0	0	0	1	1	1	1	1	0	1	1	1	1	0	1	0	1	1	0	3	4	0	4	9	2	1	0	5	2	8	6	1	0
61	73	0	0	0	0	0	0	0	0	0	0	0	0	0	0	0	0	0	0	0	0	0	0	0	0	0	0	0	0	0	0	0	0	0	0	0	0	0	0	0	0	0	0	0	0	0	0	0	0
61	74	0	1	0	0	0	1	0	0	1	0	0	1	0	0	0	0	0	0	1	1	0	1	1	1	1	1	1	1	1	1	1	1	1	0	5	5	0	3	9	0	0	0	6	2	6	8	2	0
61	75	1	1	1	1	1	1	1	1	1	1	1	1	1	1	1	1	1	1	1	1	1	1	1	1	1	1	1	1	1	1	1	1	1	1	5	5	0	1	7	0	1	0	7	3	8	6	2	0
61	76	0	0	0	0	0	0	0	0	0	0	0	0	0	0	0	0	0	0	0	0	0	0	0	0	0	0	0	0	0	0	0	0	0	0	0	0	0	0	0	1	0	0	0	0	0	0	0	0
61	77	0	1	0	0	0	0	1	1	0	0	0	0	0	0	0	0	1	0	1	1	1	1	1	1	1	1	0	1	1	1	1	0	0	0	0	4	0	0	1	0	0	0	2	0	0	2	0	0
61	78	0	0	0	0	0	0	0	0	0	0	0	0	0	0	0	0	0	0	0	0	0	0	0	0	0	0	0	0	0	0	0	0	0	0	0	0	0	0	0	0	0	0	1	0	0	0	0	0
61	79	1	1	1	1	1	1	1	1	1	1	1	1	1	1	1	1	1	1	1	1	1	1	1	1	1	1	1	1	1	1	1	1	1	1	4	4	0	9	6	2	1	0	9	5	8	3	1	0
61	80	1	1	1	1	1	1	1	1	1	1	1	1	1	1	1	1	1	1	1	1	1	1	1	1	1	1	1	1	1	1	1	1	1	1	5	6	0	5	8	1	0	0	7	4	4	5	1	0
61	81	0	0	0	0	0	0	0	0	0	0	0	0	0	0	0	0	0	0	0	0	0	0	0	0	0	0	0	0	0	0	0	0	0	0	1	0	0	0	0	0	0	0	0	0	0	0	0	0
61	82	1	1	1	1	1	1	1	1	1	1	1	1	1	1	1	1	1	1	1	1	1	1	1	1	1	1	1	1	1	1	1	1	1	1	3	5	0	5	5	2	3	0	4	1	5	5	1	0
61	83	0	0	0	0	0	0	0	0	0	0	0	0	0	0	0	0	0	0	0	0	0	0	0	0	0	0	0	0	0	0	0	0	0	0	0	0	0	0	0	0	0	0	0	0	0	0	0	0
61	84	1	0	1	1	1	0	1	0	1	0	1	0	1	0	1	1	1	1	0	0	0	0	1	1	0	0	0	0	0	0	0	1	1	0	2	0	0	3	7	0	0	0	5	2	0	4	1	0
61	85	1	0	1	1	1	1	0	1	1	1	1	0	1	1	1	1	1	1	0	0	0	0	0	0	0	0	0	0	1	1	0	1	0	0	4	0	0	5	7	1	0	0	4	1	0	6	0	0
61	86	1	0	1	1	1	1	0	0	0	0	0	1	1	1	1	0	1	1	0	0	1	0	0	0	0	1	1	1	1	0	1	0	0	0	2	9	0	5	9	0	0	0	6	2	9	6	1	0
61	87	0	0	0	0	0	0	0	0	0	0	0	0	0	0	0	0	0	0	0	0	0	0	0	0	0	0	0	0	0	0	0	0	0	0	0	0	0	0	0	0	0	0	0	0	0	0	0	0
61	88	1	0	1	1	0	1	0	1	1	0	1	1	1	1	0	1	1	1	1	0	0	0	0	0	0	1	0	1	0	0	1	0	0	0	0	6	0	3	0	1	0	0	1	0	0	2	0	0
61	89	0	0	0	0	0	0	0	0	0	0	0	0	0	0	0	0	0	0	0	0	0	0	0	0	0	0	0	0	0	0	0	0	0	0	0	0	0	0	0	0	0	0	0	0	0	1	0	0
61	90	0	1	1	0	0	1	0	0	0	0	0	1	0	0	0	1	0	0	0	1	0	1	1	1	1	0	1	1	1	1	0	1	0	0	2	5	0	0	1	0	0	0	2	1	8	3	0	0
61	91	0	0	0	0	0	0	0	0	0	0	0	0	0	0	0	0	0	0	0	0	0	0	0	0	0	0	0	0	0	0	0	0	0	0	0	0	0	1	1	0	0	0	0	0	0	0	0	0
61	92	1	1	1	1	1	1	1	1	1	1	1	1	1	1	1	1	1	1	1	1	1	1	1	1	1	1	1	1	1	1	1	1	1	1	3	5	0	4	9	0	2	0	8	3	7	6	3	0
61	93	0	0	0	0	0	0	0	0	0	0	0	0	0	0	0	0	0	0	0	0	0	0	0	0	0	0	0	0	0	0	0	0	0	0	0	0	0	0	0	1	0	0	0	0	0	0	0	0
61	94	1	0	0	0	1	1	1	1	1	0	0	1	1	1	1	1	1	1	0	0	0	0	0	0	0	0	0	1	0	1	0	0	0	0	2	0	0	3	4	0	2	0	6	1	0	3	1	0
61	95	0	1	0	0	0	0	0	1	0	0	0	0	1	0	0	0	0	0	1	1	1	1	1	1	1	1	1	1	1	1	1	0	1	1	5	5	0	5	10	0	0	0	5	2	7	8	0	0
61	96	1	0	1	1	1	0	1	0	1	1	1	1	1	1	1	1	1	1	0	1	0	0	1	0	0	1	0	0	0	0	0	0	0	0	2	5	0	3	8	0	1	0	6	3	0	9	0	0
61	97	1	0	0	1	1	1	1	1	0	1	1	1	1	0	1	1	1	1	0	1	0	0	1	0	0	0	0	0	0	1	0	0	0	0	3	4	0	1	8	0	0	0	5	3	0	8	0	0
61	98	1	0	1	1	0	1	1	0	1	1	1	1	1	0	0	0	1	1	1	0	0	1	1	0	0	0	0	0	0	0	0	0	1	0	2	0	0	6	7	0	0	0	7	2	0	3	1	0
61	99	1	1	1	1	1	1	1	1	1	1	1	1	1	1	1	1	1	1	1	1	1	1	1	1	1	1	1	1	1	1	1	1	1	1	1	5	0	7	4	1	1	0	6	3	3	8	0	0
61	100	0	0	0	0	0	0	0	0	0	0	0	0	0	0	0	0	0	0	0	0	0	0	0	0	0	0	0	0	0	0	0	0	0	0	1	0	0	0	0	0	0	0	0	0	0	0	0	0
61	101	1	0	1	0	1	1	1	1	1	1	1	1	1	1	1	1	1	1	0	0	0	1	0	1	1	0	0	0	1	0	0	0	0	0	3	0	0	4	4	0	1	0	6	2	0	3	0	0
61	102	0	1	0	0	0	0	0	0	0	1	0	1	0	1	1	0	0	0	0	1	1	1	1	1	1	0	1	1	0	0	1	1	0	1	3	5	0	6	8	0	0	0	4	4	6	5	0	0
61	103	0	0	0	0	0	0	0	0	0	0	0	0	0	0	0	0	0	0	0	0	0	0	0	0	0	0	0	0	0	0	0	0	0	0	0	0	0	0	0	0	0	0	0	0	0	0	0	0
61	104	0	0	0	0	0	0	0	0	0	0	0	0	0	0	0	0	0	0	0	0	0	0	0	0	0	0	0	0	0	0	0	0	0	0	0	0	0	0	0	0	0	0	0	0	0	0	0	0
61	105	0	0	0	0	0	0	0	0	0	0	0	0	0	0	0	0	0	0	0	0	0	0	0	0	0	0	0	0	0	0	0	0	0	0	0	0	0	0	0	1	0	0	0	0	0	0	0	0
61	106	0	0	0	0	0	0	0	0	0	0	0	0	0	0	0	0	0	0	0	0	0	0	0	0	0	0	0	0	0	0	0	0	0	0	0	0	0	0	0	0	0	0	0	0	0	0	0	0
61	107	1	0	1	0	1	1	1	1	1	1	1	1	1	1	1	1	1	0	0	0	1	0	0	0	1	0	1	0	1	1	1	1	0	0	3	1	0	7	2	1	0	0	6	4	9	5	0	0
61	108	1	0	1	1	1	1	1	1	1	0	1	1	0	1	1	1	1	1	0	0	0	0	1	1	0	0	0	0	0	0	1	1	0	1	3	0	0	5	5	1	0	0	6	1	0	6	0	0
61	109	0	1	0	1	0	1	0	0	0	0	0	0	0	1	1	0	0	0	1	1	1	0	0	0	1	1	0	1	1	0	1	1	0	0	4	4	0	2	7	1	0	0	3	2	0	9	0	0
61	110	0	0	0	0	0	0	0	0	0	0	0	0	0	0	0	0	0	0	0	0	0	0	0	0	0	0	0	0	0	0	0	0	0	0	0	0	0	0	0	0	0	0	0	0	0	0	0	0
61	111	1	1	1	1	1	1	1	1	1	1	1	1	1	1	1	1	1	1	1	1	1	1	1	1	1	1	1	1	1	1	1	1	1	1	2	5	1	0	3	1	0	0	4	3	5	3	0	0
61	112	1	1	1	1	1	1	1	1	1	1	1	1	1	1	1	1	1	1	1	1	1	1	1	1	1	1	1	1	1	1	1	1	1	1	2	5	0	6	8	2	1	0	4	2	6	7	2	0
61	113	0	0	0	0	0	0	0	0	0	0	0	0	0	0	0	0	0	0	0	0	0	0	0	0	0	0	0	0	0	0	0	0	0	0	0	0	0	0	0	0	0	0	0	0	0	0	0	0
61	114	1	1	1	1	1	1	1	1	1	1	1	1	1	1	1	1	1	1	1	1	1	1	1	1	1	1	1	1	1	1	1	1	1	1	3	4	0	6	9	0	1	0	7	1	9	9	0	0
61	115	0	1	1	0	0	1	0	0	1	1	0	0	0	0	0	0	0	1	1	0	1	1	1	1	1	1	1	1	1	0	1	1	1	1	4	6	0	5	5	0	0	0	5	1	7	5	2	0
61	116	0	1	0	0	0	0	0	0	0	1	0	0	0	1	1	0	0	1	1	1	0	0	0	1	1	1	1	1	1	1	1	1	1	1	5	5	1	10	3	2	1	0	4	3	8	4	3	0
61	117	0	1	0	0	0	1	0	0	1	0	0	1	0	1	0	1	0	1	1	1	1	1	1	1	1	0	1	1	1	0	0	1	1	1	1	4	0	2	9	0	1	0	4	3	9	7	0	0
61	118	0	0	0	0	0	0	0	0	0	0	0	0	0	0	0	0	0	0	0	0	0	0	0	0	0	0	0	0	0	0	0	0	0	0	0	0	0	0	0	0	0	0	0	0	0	0	0	0
61	119	1	1	1	1	1	1	1	1	1	1	1	1	1	1	1	1	1	1	1	1	1	1	1	1	1	1	1	1	1	1	1	1	1	1	1	7	0	3	4	0	0	0	2	3	6	5	2	0
61	120	1	0	1	0	1	1	0	1	1	1	1	1	1	1	1	1	1	1	1	0	1	1	1	1	0	0	0	0	0	0	0	0	0	0	1	1	0	8	7	1	2	0	5	1	0	4	1	0
61	121	0	1	0	0	1	0	0	0	0	0	1	0	1	0	0	0	0	0	0	1	1	1	1	1	1	1	0	1	1	1	0	1	0	1	3	3	0	3	4	1	0	0	6	5	0	7	0	0
61	122	1	1	1	1	1	1	1	1	1	1	1	1	1	1	1	1	1	1	1	1	1	1	1	1	1	1	1	1	1	1	1	1	1	1	5	4	0	6	7	0	2	0	6	4	5	6	0	0
61	123	1	1	1	1	1	1	1	1	1	1	1	1	1	1	1	1	1	1	1	1	1	1	1	1	1	1	1	1	1	1	1	1	1	1	5	4	0	7	9	0	0	0	6	5	8	7	4	0
61	124	1	0	1	0	1	0	1	1	1	1	1	1	0	1	0	0	1	0	1	0	0	0	1	1	1	0	1	0	1	0	0	0	0	0	3	1	0	2	6	1	0	0	4	4	8	5	0	0
61	125	1	0	1	0	0	0	1	1	1	1	0	1	1	0	1	1	0	1	1	0	0	0	0	0	1	0	0	1	0	0	1	0	0	0	1	1	0	5	8	0	0	0	3	2	0	4	1	0
61	126	0	0	0	0	0	0	0	0	0	0	0	0	0	0	0	0	0	0	0	0	0	0	0	0	0	0	0	0	0	0	0	0	0	0	0	0	0	0	0	1	0	0	0	0	0	0	0	0
61	127	1	1	1	1	1	1	1	1	1	1	1	1	1	1	1	1	1	1	1	1	1	1	1	1	1	1	1	1	1	1	1	1	1	1	3	4	0	7	6	1	1	0	4	4	6	6	1	0
61	128	1	0	1	0	1	1	0	1	1	0	1	1	1	1	0	1	1	1	1	0	0	0	0	0	0	0	0	1	0	0	0	1	0	0	2	1	0	3	10	0	0	0	6	1	0	3	0	0
61	129	0	0	0	0	0	0	0	0	0	0	0	0	0	0	0	0	0	0	0	0	0	0	0	0	0	0	0	0	0	0	0	0	0	0	1	0	0	0	0	0	0	0	1	0	0	0	0	0
61	130	0	0	0	0	0	0	0	0	0	0	0	0	0	0	0	0	0	0	0	0	0	0	0	0	0	0	0	0	0	0	0	0	0	0	1	0	0	0	0	0	0	0	1	0	0	1	0	0
61	131	0	1	0	0	0	1	0	1	0	0	0	0	0	0	1	0	0	0	1	1	0	1	0	1	1	1	0	1	1	1	1	1	1	0	1	2	1	0	0	0	0	0	4	3	0	3	0	0
61	132	1	0	1	1	1	1	1	1	1	1	1	1	0	1	0	1	0	1	0	0	1	0	0	0	0	0	1	0	0	1	1	1	1	0	3	0	0	6	7	0	0	0	5	2	9	5	2	0
61	133	0	0	0	0	0	0	0	0	0	0	0	0	0	0	0	0	0	0	0	0	0	0	0	0	0	0	0	0	0	0	0	0	0	0	1	0	0	0	0	0	0	0	1	0	0	0	0	0
61	134	1	0	0	0	1	1	0	1	0	0	0	0	0	1	1	1	0	1	0	0	0	1	0	0	0	1	1	1	0	0	0	1	0	0	2	7	0	2	5	0	0	0	4	3	7	7	2	0
61	135	0	0	0	0	0	0	0	0	0	0	0	0	0	0	0	0	0	0	0	0	0	0	0	0	0	0	0	0	0	0	0	0	0	0	0	0	0	0	0	0	1	0	0	1	0	0	0	0
61	136	1	0	1	1	1	1	1	1	1	1	1	0	1	0	1	1	1	1	0	0	0	0	0	1	0	1	0	0	0	0	0	0	0	0	5	6	0	2	6	1	0	0	4	0	0	5	0	0
61	137	0	0	0	0	0	0	0	0	0	0	0	0	0	0	0	0	0	0	0	0	0	0	0	0	0	0	0	0	0	0	0	0	0	0	2	0	0	0	0	0	0	0	0	0	0	0	0	0
61	138	1	0	1	1	0	1	1	1	1	1	1	0	1	0	1	0	0	1	0	0	0	1	1	0	0	1	0	0	1	0	0	1	0	0	2	5	0	3	6	1	2	0	3	2	0	5	0	0
61	139	0	1	0	0	1	1	1	1	0	0	0	0	1	0	0	1	0	0	0	1	1	1	1	1	1	1	0	1	1	1	1	0	1	0	3	4	0	1	10	0	0	0	6	0	0	4	0	0
61	140	0	0	0	0	0	0	0	0	0	0	0	0	0	0	0	0	0	0	0	0	0	0	0	0	0	0	0	0	0	0	0	0	0	0	1	0	0	0	0	0	0	0	0	0	0	0	0	0
61	141	1	0	1	1	1	1	0	0	1	1	1	1	1	1	1	1	1	1	0	0	0	0	0	0	0	0	1	1	0	1	0	1	0	0	2	0	0	1	3	0	0	0	5	0	5	4	0	0
61	142	0	1	1	1	0	1	1	0	0	0	0	0	0	0	0	0	0	1	1	1	1	0	1	1	1	1	1	1	0	0	0	1	1	1	5	4	0	4	8	2	1	0	4	4	9	6	1	0
61	143	0	0	0	0	0	0	0	0	0	0	0	0	0	0	0	0	0	0	0	0	0	0	0	0	0	0	0	0	0	0	0	0	0	0	1	0	0	0	0	0	0	0	0	0	0	0	0	0
61	144	1	0	1	1	1	1	0	1	1	1	1	1	1	1	1	1	1	1	1	1	1	1	1	0	0	0	0	1	0	1	0	0	0	0	1	7	0	1	7	0	0	0	4	4	0	3	0	0
61	145	1	0	1	1	1	1	0	0	1	1	1	1	1	0	1	1	1	1	0	0	0	0	0	0	0	0	0	0	1	1	0	0	0	1	5	0	0	5	7	0	1	0	5	2	0	5	0	0
61	146	0	1	0	0	0	0	1	0	0	0	0	1	1	0	0	0	0	0	1	1	0	1	1	1	1	0	1	1	0	1	1	1	0	1	5	3	0	2	6	1	0	0	5	1	8	5	1	0
61	147	1	0	0	1	1	0	0	1	0	1	1	1	0	0	1	1	1	1	0	0	0	0	0	0	0	1	0	0	1	0	0	1	0	0	4	6	0	6	4	0	1	0	4	1	0	3	0	0
61	148	0	1	0	0	0	0	0	1	0	1	0	0	0	0	0	0	1	0	0	0	0	1	0	1	1	1	1	1	0	1	1	1	1	1	1	2	0	1	5	0	0	0	4	2	5	5	0	0
61	149	0	1	0	0	1	0	0	0	0	0	0	0	1	1	0	0	0	0	1	1	0	1	0	1	1	1	1	1	0	1	1	1	1	1	1	4	0	3	8	1	0	0	3	3	9	5	1	0
61	150	0	0	0	0	0	0	0	0	0	0	0	0	0	0	0	0	0	0	0	0	0	0	0	0	0	0	0	0	0	0	0	0	0	0	1	0	0	0	1	1	0	0	0	0	0	0	0	0
61	151	1	1	1	1	1	1	1	1	1	1	1	1	1	1	1	1	1	1	1	1	1	1	1	1	1	1	1	1	1	1	1	1	1	1	3	1	0	0	2	0	0	0	4	1	0	3	0	0
61	152	0	0	0	0	0	0	0	0	0	0	0	0	0	0	0	0	0	0	0	0	0	0	0	0	0	0	0	0	0	0	0	0	0	0	1	0	0	2	1	0	1	0	0	1	0	1	0	0
61	153	0	0	0	0	0	0	0	0	0	0	0	0	0	0	0	0	0	0	0	0	0	0	0	0	0	0	0	0	0	0	0	0	0	0	0	0	0	1	0	0	0	0	0	0	0	0	0	0
61	154	0	1	0	0	0	0	0	0	0	1	1	0	0	0	1	0	0	0	1	1	0	1	1	1	1	1	1	0	1	0	1	0	1	0	1	3	0	4	4	1	0	0	2	1	6	6	2	0
61	155	0	1	0	0	1	1	0	1	1	0	0	0	0	1	0	0	0	0	0	1	1	1	1	1	0	1	0	1	0	1	1	1	1	1	4	3	0	1	9	0	1	0	5	2	0	4	1	0
61	156	1	1	1	1	1	1	1	1	1	1	1	1	1	1	1	1	1	1	1	1	1	1	1	1	1	1	1	1	1	1	1	1	1	1	2	4	0	9	4	1	0	0	6	1	8	7	0	0
61	157	0	1	0	0	0	1	0	0	0	0	0	0	0	0	1	0	0	0	1	1	0	1	1	1	1	0	1	1	0	0	1	1	1	1	1	5	0	1	4	1	0	0	4	2	7	6	0	0
61	158	1	0	0	1	1	1	1	1	0	1	0	1	1	1	0	0	0	1	0	0	0	0	0	0	0	0	1	0	0	1	0	0	0	0	3	1	0	0	7	0	0	0	3	2	10	4	1	0
61	159	0	1	1	0	0	0	0	0	0	0	1	0	0	1	1	0	0	0	0	0	1	1	1	1	1	1	1	0	1	1	1	1	0	1	4	5	0	5	8	1	0	0	4	4	7	3	2	0
61	160	0	1	0	1	0	0	0	0	0	0	0	1	0	0	0	1	1	0	1	1	0	1	0	1	1	1	1	1	1	1	0	1	0	1	4	4	0	5	7	2	0	0	6	3	9	4	1	0
61	161	1	1	1	1	1	1	1	1	1	1	1	1	1	1	1	1	1	1	1	1	1	1	1	1	1	1	1	1	1	1	1	1	1	1	7	6	0	5	9	0	1	0	4	4	7	7	0	0
61	162	0	0	0	0	0	0	0	0	0	0	0	0	0	0	0	0	0	0	0	0	0	0	0	0	0	0	0	0	0	0	0	0	0	0	0	0	0	0	1	0	0	0	0	0	0	0	0	0
61	163	1	1	1	1	1	1	1	1	1	1	1	1	1	1	1	1	1	1	1	1	1	1	1	1	1	1	1	1	1	1	1	1	1	1	4	5	0	2	5	1	1	0	3	2	6	8	2	0
61	164	0	1	0	0	1	0	0	1	1	0	0	0	0	0	0	0	0	0	1	1	1	1	0	0	1	1	1	1	0	1	0	1	1	1	3	6	0	4	11	0	1	0	4	1	7	4	0	0
61	165	0	0	0	0	0	0	0	0	0	0	0	0	0	0	0	0	0	0	0	0	0	0	0	0	0	0	0	0	0	0	0	0	0	0	0	0	0	0	0	1	0	0	0	0	0	0	0	0
61	166	0	1	1	0	0	0	0	0	0	0	0	0	0	0	0	0	1	0	1	0	1	1	1	1	1	0	1	0	1	1	1	1	0	1	1	0	0	1	1	0	0	0	2	0	9	6	1	0
61	167	0	0	0	0	0	0	0	0	0	0	0	0	0	0	0	0	0	0	0	0	0	0	0	0	0	0	0	0	0	0	0	0	0	0	0	0	0	0	0	0	0	0	2	0	0	0	0	0
61	168	0	1	0	0	0	0	0	0	1	0	0	0	0	0	0	0	0	0	0	1	1	1	1	0	0	1	1	1	1	1	1	1	1	1	1	3	0	6	3	0	0	0	4	0	8	5	0	0
61	169	1	1	1	1	1	1	1	1	1	1	1	1	1	1	1	1	1	1	1	1	1	1	1	1	1	1	1	1	1	1	1	1	1	1	6	5	0	2	10	2	2	0	8	4	9	7	0	0
61	170	0	1	0	1	1	1	1	0	0	0	0	0	0	0	0	0	0	0	0	1	1	1	1	0	1	0	0	1	1	1	1	1	1	1	3	3	0	2	7	0	0	0	3	0	0	5	0	0
61	171	0	1	0	0	0	0	0	1	0	0	0	0	1	0	0	0	0	0	0	0	1	1	1	0	1	1	1	1	1	0	1	1	1	1	3	5	0	7	6	0	0	0	4	2	7	5	0	0
61	172	1	0	1	1	0	1	1	1	0	1	0	0	1	1	1	1	1	1	0	1	0	0	0	1	0	0	0	0	0	1	1	0	0	0	2	3	0	9	9	0	0	0	6	4	0	5	0	0
61	173	1	1	1	1	1	1	1	1	1	1	1	1	1	1	1	1	1	1	1	1	1	1	1	1	1	1	1	1	1	1	1	1	1	1	4	4	1	3	8	0	0	0	9	5	6	6	0	0
61	174	1	1	1	1	1	1	1	1	1	1	1	1	1	1	1	1	1	1	1	1	1	1	1	1	1	1	1	1	1	1	1	1	1	1	5	6	0	6	7	1	1	0	6	1	6	6	1	0
61	175	0	1	1	0	0	0	0	0	0	0	1	0	1	1	1	0	0	0	1	1	1	1	1	1	1	1	0	0	1	1	1	1	0	1	3	5	0	1	5	1	1	0	3	3	0	6	0	0
61	176	0	0	0	0	0	0	0	0	0	0	0	0	0	0	0	0	0	0	0	0	0	0	0	0	0	0	0	0	0	0	0	0	0	0	0	0	0	0	0	0	0	0	0	0	0	0	0	0
61	177	0	1	0	0	0	1	0	0	0	0	0	0	0	0	0	0	1	0	1	1	1	0	1	1	1	1	1	1	1	1	1	1	1	1	1	6	0	1	2	1	0	0	3	3	9	5	2	0
61	178	1	0	0	1	0	0	1	1	1	0	0	1	1	1	1	0	1	1	0	0	0	0	0	0	0	0	0	0	1	0	1	0	0	0	3	0	0	5	6	0	0	0	0	2	0	4	0	0
61	179	0	1	1	0	0	0	0	0	0	0	1	0	1	0	0	0	1	1	1	1	1	0	1	1	1	1	1	0	1	1	1	1	1	1	3	4	0	4	8	1	0	0	5	1	6	3	1	0
61	180	1	0	0	0	0	1	1	1	1	1	1	1	0	1	1	1	1	1	1	0	0	0	0	0	0	0	0	0	0	0	0	1	0	0	2	0	0	3	5	0	0	0	3	1	0	2	1	0
61	181	0	1	1	0	1	0	1	0	0	0	0	0	1	0	0	0	1	0	1	1	0	1	1	1	1	1	0	1	1	1	1	1	1	1	2	1	0	5	5	1	0	0	6	5	0	6	0	0
61	182	0	1	0	0	1	0	0	0	0	0	0	0	0	0	1	0	1	0	1	0	1	1	1	1	1	1	0	0	1	1	1	0	1	0	3	6	0	4	4	0	0	0	3	2	0	4	0	0
61	183	0	0	0	0	0	0	0	0	0	0	0	0	0	0	0	0	0	0	0	0	0	0	0	0	0	0	0	0	0	0	0	0	0	0	0	0	0	0	0	0	0	0	0	0	0	1	0	0
61	184	0	0	0	0	0	0	0	0	0	0	0	0	0	0	0	0	0	0	0	0	0	0	0	0	0	0	0	0	0	0	0	0	0	0	1	0	0	0	0	0	0	0	0	0	0	2	0	0
61	185	1	0	1	0	1	1	1	1	0	1	1	0	0	1	1	0	1	0	0	0	0	1	0	0	1	0	1	0	1	1	1	1	0	0	1	1	0	5	5	0	1	0	7	3	7	7	3	0
61	186	0	0	0	0	0	0	0	0	0	0	0	0	0	0	0	0	0	0	0	0	0	0	0	0	0	0	0	0	0	0	0	0	0	0	0	0	0	1	1	0	0	0	0	0	0	0	0	0
61	187	1	0	1	1	1	1	1	1	0	0	1	1	1	0	1	1	1	1	0	0	0	0	1	1	0	0	0	0	0	0	0	1	1	1	6	0	0	3	4	1	0	0	3	1	0	5	0	0
61	188	1	0	1	1	1	1	1	1	1	0	1	1	0	1	1	1	0	1	0	0	0	0	1	0	1	0	1	1	1	0	1	0	0	0	3	0	0	7	10	1	0	0	5	1	6	6	0	0
61	189	1	0	1	1	1	1	0	1	1	1	1	1	1	0	1	1	1	0	1	0	0	1	1	0	1	0	0	1	0	0	0	0	1	1	1	0	0	3	7	0	1	0	6	4	0	5	1	0
61	190	0	0	0	0	0	0	0	0	0	0	0	0	0	0	0	0	0	0	0	0	0	0	0	0	0	0	0	0	0	0	0	0	0	0	0	0	0	0	0	1	0	0	0	0	0	0	0	0
61	191	0	0	0	0	0	0	0	0	0	0	0	0	0	0	0	0	0	0	0	0	0	0	0	0	0	0	0	0	0	0	0	0	0	0	0	0	0	0	1	0	0	0	0	0	0	0	0	0
61	192	0	1	0	1	0	0	1	0	0	0	0	0	0	0	0	1	0	1	1	1	1	1	1	0	1	1	1	1	0	1	1	1	1	1	3	4	0	3	4	0	0	0	3	4	8	3	1	0
61	193	0	1	1	0	0	0	0	0	0	0	0	0	0	0	0	0	0	0	0	0	1	1	0	1	1	0	0	1	1	1	1	1	1	1	1	0	0	1	4	0	0	0	2	2	0	6	1	0
61	194	1	0	1	1	1	1	1	1	0	0	1	1	1	0	0	0	1	0	0	0	0	1	0	0	0	0	0	1	0	0	0	1	0	0	3	0	0	5	3	1	0	0	5	2	0	3	0	0
61	195	1	1	1	1	1	1	1	1	1	1	1	1	1	1	1	1	1	1	1	1	1	1	1	1	1	1	1	1	1	1	1	1	1	1	2	3	0	6	10	1	1	0	7	0	6	10	1	0
61	196	1	0	1	1	0	1	1	1	1	1	0	1	1	1	1	1	1	1	1	0	0	0	0	0	0	1	0	0	0	0	0	0	0	1	2	5	0	6	4	1	0	0	4	2	0	4	2	0
61	197	0	1	1	0	0	0	0	0	0	1	1	1	1	1	0	0	0	0	1	1	1	1	1	1	0	1	1	1	1	1	0	1	1	1	3	4	0	3	9	1	0	0	3	2	7	4	0	0
61	198	1	1	1	1	1	1	1	1	1	1	1	1	1	1	1	1	1	1	1	1	1	1	1	1	1	1	1	1	1	1	1	1	1	1	4	4	0	5	10	1	0	0	4	2	7	5	1	0
61	199	0	1	0	0	0	0	0	0	0	0	1	1	0	1	0	0	0	1	1	1	1	1	1	1	0	1	1	0	1	1	1	1	1	1	2	5	0	4	6	0	0	0	3	4	5	4	0	0
61	200	0	0	0	0	0	0	0	0	0	0	0	0	0	0	0	0	0	0	0	0	0	0	0	0	0	0	0	0	0	0	0	0	0	0	2	0	0	0	0	0	0	0	1	0	0	2	0	0
61	201	1	0	1	1	1	1	0	1	0	1	0	1	1	0	1	1	1	1	0	0	0	1	0	1	0	0	0	0	1	1	1	0	1	0	3	0	0	4	4	1	1	0	4	2	0	2	0	0
61	202	1	1	1	1	1	1	1	1	1	1	1	1	1	1	1	1	1	1	1	1	1	1	1	1	1	1	1	1	1	1	1	1	1	1	4	3	0	4	8	1	0	0	6	4	6	8	0	0
61	203	0	0	0	0	0	0	0	0	0	0	0	0	0	0	0	0	0	0	0	0	0	0	0	0	0	0	0	0	0	0	0	0	0	0	0	0	0	0	0	0	0	0	0	0	0	0	0	0
61	204	0	0	0	0	0	0	0	0	0	0	0	0	0	0	0	0	0	0	0	0	0	0	0	0	0	0	0	0	0	0	0	0	0	0	0	0	0	0	0	0	0	0	0	0	0	0	0	0
61	205	1	0	0	1	1	1	1	1	1	1	1	1	0	1	0	1	1	1	0	0	0	0	0	0	0	0	0	0	0	0	0	1	0	0	1	0	0	1	3	0	0	0	5	1	0	2	1	0
61	206	0	1	0	0	0	1	0	1	0	0	0	0	0	0	0	0	0	0	1	1	1	1	1	1	1	1	1	1	1	1	1	0	1	1	1	5	0	0	4	0	1	0	3	1	12	2	1	0
61	207	1	1	1	1	1	1	1	1	1	1	1	1	1	1	1	1	1	1	1	1	1	1	1	1	1	1	1	1	1	1	1	1	1	1	4	4	0	6	7	1	3	0	6	3	7	4	1	0
61	208	1	1	1	1	1	1	1	1	1	1	1	1	1	1	1	1	1	1	1	1	1	1	1	1	1	1	1	1	1	1	1	1	1	1	2	4	1	2	7	2	0	0	7	3	6	7	1	0
61	209	0	0	0	0	0	0	0	0	0	0	0	0	0	0	0	0	0	0	0	0	0	0	0	0	0	0	0	0	0	0	0	0	0	0	1	0	0	1	2	0	0	0	0	0	0	0	0	0
61	210	0	1	0	1	1	0	0	0	0	0	0	1	0	1	0	1	0	1	1	1	0	1	1	0	1	0	1	1	1	1	1	1	1	1	0	4	0	1	4	1	0	0	1	4	7	5	0	0
61	211	1	1	1	1	1	1	1	1	1	1	1	1	1	1	1	1	1	1	1	1	1	1	1	1	1	1	1	1	1	1	1	1	1	1	1	5	0	2	9	1	0	0	7	2	9	8	2	0
61	212	0	0	0	0	0	0	0	0	0	0	0	0	0	0	0	0	0	0	0	0	0	0	0	0	0	0	0	0	0	0	0	0	0	0	1	0	0	0	0	0	0	0	1	0	0	1	0	0
61	213	1	1	1	1	1	1	1	1	1	1	1	1	1	1	1	1	1	1	1	1	1	1	1	1	1	1	1	1	1	1	1	1	1	1	3	6	0	7	10	0	0	0	7	4	5	6	1	0
61	214	0	0	0	0	0	0	0	0	0	0	0	0	0	0	0	0	0	0	0	0	0	0	0	0	0	0	0	0	0	0	0	0	0	0	0	0	0	0	0	0	0	0	1	0	0	0	0	0
61	215	0	0	0	0	0	0	0	0	0	0	0	0	0	0	0	0	0	0	0	0	0	0	0	0	0	0	0	0	0	0	0	0	0	0	0	0	0	0	0	0	0	0	0	0	0	0	0	0
61	216	0	0	0	0	0	0	0	0	0	0	0	0	0	0	0	0	0	0	0	0	0	0	0	0	0	0	0	0	0	0	0	0	0	0	0	0	0	0	0	0	0	0	0	0	0	0	0	0
61	217	0	0	0	0	0	0	0	0	0	0	0	0	0	0	0	0	0	0	0	0	0	0	0	0	0	0	0	0	0	0	0	0	0	0	0	0	0	1	0	0	0	0	0	0	0	1	0	0
61	218	0	1	0	0	0	1	0	0	0	1	1	1	0	0	0	1	0	0	1	1	1	1	0	1	1	1	1	1	0	1	1	1	1	1	3	4	0	0	7	0	0	0	6	3	6	5	1	0
61	219	0	1	0	1	0	0	0	1	0	0	0	1	0	0	0	0	0	0	1	1	1	1	1	0	0	1	1	1	1	1	0	1	1	1	2	3	0	3	3	0	0	0	5	1	7	4	1	0
61	220	1	1	1	1	1	1	1	1	1	1	1	1	1	1	1	1	1	1	1	1	1	1	1	1	1	1	1	1	1	1	1	1	1	1	2	5	0	7	8	1	2	0	5	0	5	5	1	0
61	221	1	0	1	1	0	1	0	1	1	1	0	1	1	0	0	1	0	0	1	0	1	1	0	0	0	0	0	0	0	0	0	0	0	0	4	0	0	2	6	0	0	0	4	3	0	8	0	0
61	222	1	1	1	1	1	1	1	1	1	1	1	1	1	1	1	1	1	1	1	1	1	1	1	1	1	1	1	1	1	1	1	1	1	1	5	6	0	4	10	0	0	0	6	2	5	5	0	0
61	223	1	0	1	0	1	1	1	1	1	1	1	0	1	1	1	1	1	1	0	1	1	0	0	0	0	0	0	0	0	0	0	0	0	0	3	4	0	4	7	0	0	0	7	3	0	4	1	0
61	224	0	1	0	1	0	1	1	0	0	0	0	0	0	0	0	0	0	1	0	1	0	1	1	1	0	1	1	1	1	1	1	1	1	0	1	3	0	2	5	0	0	0	4	2	9	5	1	0
61	225	0	0	0	0	0	0	0	0	0	0	0	0	0	0	0	0	0	0	0	0	0	0	0	0	0	0	0	0	0	0	0	0	0	0	0	0	0	1	0	0	0	0	0	0	0	0	0	0
61	226	1	0	1	1	0	1	1	0	0	1	1	1	1	1	1	0	1	1	0	0	0	0	0	1	0	1	0	1	0	0	0	0	1	0	2	4	0	3	4	0	0	0	1	1	0	2	0	0
61	227	0	1	1	1	1	0	1	1	0	0	0	1	0	0	0	0	1	0	1	1	1	1	0	1	0	1	1	0	1	1	1	1	0	1	4	5	0	5	7	0	0	0	3	2	9	5	1	0
61	228	0	1	0	0	0	0	1	0	0	0	1	1	0	0	0	0	0	1	1	0	1	1	1	1	0	1	1	1	0	1	1	1	1	1	1	3	0	2	7	0	0	0	3	1	6	4	0	0
61	229	1	0	1	1	0	1	1	1	1	1	1	1	0	1	1	0	1	1	1	1	0	0	0	1	0	0	0	0	0	1	1	0	0	0	3	5	0	4	6	0	0	0	6	1	0	6	1	0
61	230	0	0	0	0	0	0	0	0	0	0	0	0	0	0	0	0	0	0	0	0	0	0	0	0	0	0	0	0	0	0	0	0	0	0	0	0	0	0	0	0	0	0	0	0	0	0	0	0
61	231	1	0	1	1	1	0	0	0	1	1	0	1	1	0	1	1	0	1	0	0	0	1	1	0	1	0	1	0	0	0	0	0	0	0	2	0	0	4	4	1	0	0	5	3	7	5	1	0
61	232	0	1	0	0	0	0	0	0	0	0	0	0	0	1	0	0	0	0	0	0	1	1	1	1	1	1	1	1	0	0	0	0	1	0	3	4	0	7	3	0	1	0	4	1	7	4	1	0
61	233	1	1	1	1	1	1	1	1	1	1	1	1	1	1	1	1	1	1	1	1	1	1	1	1	1	1	1	1	1	1	1	1	1	1	6	5	0	5	5	0	1	0	5	0	7	6	0	0
61	234	1	1	1	1	1	1	1	1	1	1	1	1	1	1	1	1	1	1	1	1	1	1	1	1	1	1	1	1	1	1	1	1	1	1	5	6	0	4	6	1	4	0	5	2	7	6	1	0
61	235	0	0	0	0	0	0	0	0	0	0	0	0	0	0	0	0	0	0	0	0	0	0	0	0	0	0	0	0	0	0	0	0	0	0	0	0	0	0	0	0	0	0	0	0	0	0	0	0
61	236	1	1	1	1	1	1	1	1	1	1	1	1	1	1	1	1	1	1	1	1	1	1	1	1	1	1	1	1	1	1	1	1	1	1	1	4	0	3	5	1	1	0	7	3	5	4	2	0
61	237	1	0	1	1	1	1	1	1	1	1	0	1	1	1	1	0	1	1	0	0	0	0	0	0	0	0	0	0	0	0	0	1	0	0	2	0	0	5	6	1	0	0	4	2	0	6	0	0
61	238	1	0	1	1	1	1	1	1	1	1	0	1	0	0	1	1	1	1	0	0	0	0	0	0	0	0	0	0	1	1	1	0	0	0	2	0	0	6	10	1	0	0	6	2	0	6	1	0
61	239	1	1	1	1	1	1	1	1	1	1	1	1	1	1	1	1	1	1	1	1	1	1	1	1	1	1	1	1	1	1	1	1	1	1	5	4	0	7	6	1	0	0	8	1	7	10	0	0
61	240	0	0	0	0	0	0	0	0	0	0	0	0	0	0	0	0	0	0	0	0	0	0	0	0	0	0	0	0	0	0	0	0	0	0	0	0	0	0	0	0	0	0	1	0	0	0	0	0
61	241	0	0	0	0	0	0	0	0	0	0	0	0	0	0	0	0	0	0	0	0	0	0	0	0	0	0	0	0	0	0	0	0	0	0	2	0	0	0	1	0	0	0	1	0	0	0	0	0
61	242	0	0	0	0	0	0	0	0	0	0	0	0	0	0	0	0	0	0	0	0	0	0	0	0	0	0	0	0	0	0	0	0	0	0	0	0	0	0	0	1	0	0	0	0	0	0	0	0
61	243	0	1	1	0	0	0	0	0	1	0	0	0	0	1	0	0	1	0	1	1	1	1	1	1	0	1	1	1	1	1	1	0	1	0	0	4	0	1	3	0	0	0	3	0	7	3	0	0
61	244	0	1	0	0	0	0	1	0	1	0	1	0	0	0	0	0	0	0	1	1	1	0	0	0	1	1	0	1	1	1	1	1	1	1	3	3	0	5	7	0	0	0	2	2	0	7	3	0
61	245	0	0	0	0	0	0	0	0	0	0	0	0	0	0	0	0	0	0	0	0	0	0	0	0	0	0	0	0	0	0	0	0	0	0	0	0	0	0	0	1	0	0	0	0	0	0	0	0
61	246	1	1	1	1	1	1	1	1	1	1	1	1	1	1	1	1	1	1	1	1	1	1	1	1	1	1	1	1	1	1	1	1	1	1	4	5	0	2	7	1	1	0	3	3	8	6	1	0
61	247	1	0	1	1	1	0	1	0	1	1	1	1	0	1	1	1	1	1	0	0	0	1	1	0	0	0	0	0	1	0	0	1	0	1	3	0	0	5	4	0	0	0	6	0	0	5	0	0
61	248	1	0	1	0	0	1	0	1	0	0	1	1	1	1	1	1	0	1	0	0	1	0	1	0	1	1	0	0	0	0	0	0	0	1	4	3	0	3	3	0	0	0	4	2	0	3	1	0
61	249	1	0	0	1	1	1	0	1	1	1	1	0	1	1	1	1	1	1	1	0	1	1	0	0	1	0	0	0	0	0	0	1	0	0	4	0	0	1	6	0	0	0	1	1	0	4	0	0
61	250	0	1	0	0	0	0	0	1	1	0	1	0	0	0	0	0	0	1	0	1	1	1	0	0	0	1	0	1	0	1	0	1	1	1	1	4	0	5	9	0	1	0	4	3	0	4	0	0
61	251	1	1	1	1	1	1	1	1	1	1	1	1	1	1	1	1	1	1	1	1	1	1	1	1	1	1	1	1	1	1	1	1	1	1	4	5	0	7	8	0	2	0	6	2	6	6	2	0
61	252	1	0	1	1	1	1	1	1	1	1	1	1	1	0	1	0	1	1	0	0	0	0	1	0	1	0	0	0	0	1	0	0	0	0	2	0	0	5	9	1	0	0	6	1	0	6	0	0
61	253	0	0	0	0	0	0	0	0	0	0	0	0	0	0	0	0	0	0	0	0	0	0	0	0	0	0	0	0	0	0	0	0	0	0	0	0	0	0	0	0	0	0	0	0	0	0	0	0
61	254	1	1	1	1	1	1	1	1	1	1	1	1	1	1	1	1	1	1	1	1	1	1	1	1	1	1	1	1	1	1	1	1	1	1	5	4	0	4	6	2	0	0	6	4	7	5	0	0
61	255	0	1	0	0	1	0	0	1	1	0	0	0	0	1	0	1	1	0	1	1	0	1	1	1	1	1	1	1	1	1	1	1	1	1	3	5	0	7	8	1	1	0	7	1	7	5	1	0
61	256	0	1	0	0	0	0	0	1	0	0	0	0	0	0	0	0	1	0	1	1	0	1	0	1	1	1	0	1	0	1	0	1	1	0	4	6	0	3	6	1	2	0	6	1	0	4	0	0
71	1	1	1	1	1	1	1	1	1	1	1	1	1	1	1	1	1	1	1	1	1	1	1	1	1	1	1	1	1	1	1	1	1	1	1	2	5	0	0	8	1	0	0	5	1	0	6	0	0
71	2	0	0	0	0	0	0	0	0	0	0	0	0	0	0	0	0	0	0	0	0	0	0	0	0	0	0	0	0	0	0	0	0	0	0	0	0	0	0	0	0	0	0	0	0	0	0	0	0
71	3	1	1	1	1	1	1	1	1	1	1	1	1	1	1	1	1	1	1	1	1	1	1	1	1	1	1	1	1	1	1	1	1	1	1	7	4	0	5	7	2	0	0	6	3	5	8	1	1
71	4	1	1	1	1	1	1	1	1	1	1	1	1	1	1	1	1	1	1	1	1	1	1	1	1	1	1	1	1	1	1	1	1	1	1	4	4	0	3	7	2	1	0	8	3	6	6	1	0
71	5	1	0	1	1	1	1	0	1	1	1	1	1	1	1	0	1	1	1	0	1	0	1	0	1	0	1	0	0	1	0	0	0	0	0	5	5	0	6	8	1	2	0	7	1	0	5	0	0
71	6	0	1	0	0	1	0	0	0	0	0	0	0	0	0	0	0	1	0	1	1	1	1	0	0	0	1	1	0	0	1	1	1	1	0	3	3	0	4	5	0	0	0	6	4	7	6	0	0
71	7	1	0	0	1	0	0	1	1	0	1	1	0	1	1	1	1	1	1	0	1	0	0	0	0	0	0	0	0	0	0	0	0	0	1	2	5	1	4	4	1	1	0	5	0	0	5	1	0
71	8	1	0	0	1	0	1	0	1	0	1	1	1	0	0	1	1	1	0	0	0	0	1	0	0	0	0	0	1	0	1	0	1	0	1	2	0	0	0	5	0	1	0	2	0	0	2	0	0
71	9	0	1	0	0	0	0	1	0	1	0	0	0	0	0	0	0	0	1	1	1	1	1	1	0	1	1	1	1	1	1	1	0	1	0	2	4	0	3	8	2	0	0	5	1	8	5	1	0
71	10	1	0	1	1	1	1	1	1	1	0	1	1	1	1	1	1	1	0	0	0	0	0	1	0	1	0	0	0	1	1	0	0	0	1	5	0	0	4	7	0	0	0	6	2	0	5	0	0
71	11	1	1	1	1	1	1	1	1	1	1	1	1	1	1	1	1	1	1	1	1	1	1	1	1	1	1	1	1	1	1	1	1	1	1	5	4	0	6	11	3	0	0	5	3	7	6	4	0
71	12	1	1	1	1	1	1	1	1	1	1	1	1	1	1	1	1	1	1	1	1	1	1	1	1	1	1	1	1	1	1	1	1	1	1	4	2	0	5	8	1	2	0	5	2	7	11	0	0
71	13	1	0	0	1	1	0	1	1	1	1	0	1	1	1	1	1	1	1	1	0	1	0	1	0	0	1	1	1	1	0	0	0	0	0	3	7	0	3	8	1	0	0	3	1	8	6	1	0
71	14	0	1	0	0	0	1	0	0	0	1	1	1	0	0	0	0	0	0	0	1	1	0	0	1	1	1	1	1	1	1	1	1	1	1	3	4	0	6	6	3	0	0	5	1	5	7	0	0
71	15	1	1	1	1	1	1	1	1	1	1	1	1	1	1	1	1	1	1	1	1	1	1	1	1	1	1	1	1	1	1	1	1	1	1	4	5	0	5	12	2	1	0	6	2	6	8	1	0
71	16	1	1	1	1	1	1	1	1	1	1	1	1	1	1	1	1	1	1	1	1	1	1	1	1	1	1	1	1	1	1	1	1	1	1	3	6	1	6	8	1	1	0	4	2	6	8	1	0
71	17	0	0	0	0	0	0	0	0	0	0	0	0	0	0	0	0	0	0	0	0	0	0	0	0	0	0	0	0	0	0	0	0	0	0	0	0	0	1	0	0	0	0	0	0	0	1	1	0
71	18	0	0	0	0	0	0	0	0	0	0	0	0	0	0	0	0	0	0	0	0	0	0	0	0	0	0	0	0	0	0	0	0	0	0	0	0	0	0	0	0	0	0	0	0	0	1	0	0
71	19	1	1	1	1	1	1	1	1	1	1	1	1	1	1	1	1	1	1	1	1	1	1	1	1	1	1	1	1	1	1	1	1	1	1	2	4	0	4	8	3	0	0	6	4	9	7	0	0
71	20	1	1	1	1	1	1	1	1	1	1	1	1	1	1	1	1	1	1	1	1	1	1	1	1	1	1	1	1	1	1	1	1	1	1	3	4	0	7	10	1	1	0	6	2	8	8	3	0
71	21	0	1	0	1	0	0	1	0	0	0	1	0	0	1	0	0	0	0	1	1	1	1	0	1	0	1	1	1	1	1	1	1	0	1	3	4	0	6	5	0	1	0	6	2	9	7	4	0
71	22	0	1	0	0	0	0	1	1	0	0	1	0	0	1	1	0	0	0	1	1	0	1	0	1	1	1	1	1	1	1	0	1	0	1	4	4	0	5	8	0	1	0	7	3	8	7	1	0
71	23	0	0	0	0	0	0	0	0	0	0	0	0	0	0	0	0	0	0	0	0	0	0	0	0	0	0	0	0	0	0	0	0	0	0	1	0	0	0	0	0	0	0	0	0	0	0	0	0
71	24	1	0	1	1	0	1	0	0	1	0	1	1	0	1	0	1	1	1	0	0	0	1	0	0	0	0	0	0	0	0	0	0	1	1	2	0	0	2	4	1	0	0	5	3	0	4	0	0
71	25	1	1	1	1	1	1	1	1	1	1	1	1	1	1	1	1	1	1	1	1	1	1	1	1	1	1	1	1	1	1	1	1	1	1	6	6	1	4	12	3	0	0	6	5	5	11	1	0
71	26	0	0	0	0	0	0	0	0	0	0	0	0	0	0	0	0	0	0	0	0	0	0	0	0	0	0	0	0	0	0	0	0	0	0	0	0	0	0	0	0	0	0	0	0	0	0	0	0
71	27	0	0	0	0	0	0	0	0	0	0	0	0	0	0	0	0	0	0	0	0	0	0	0	0	0	0	0	0	0	0	0	0	0	0	0	0	0	0	0	0	0	0	0	0	0	0	0	0
71	28	0	0	0	0	0	0	0	0	0	0	0	0	0	0	0	0	0	0	0	0	0	0	0	0	0	0	0	0	0	0	0	0	0	0	0	0	0	0	0	0	0	0	0	0	0	0	0	0
71	29	0	1	1	1	1	1	0	1	0	0	0	0	0	1	0	1	0	0	1	1	1	0	1	1	1	1	1	1	1	1	1	0	1	1	2	3	0	5	8	0	0	0	5	4	5	8	1	0
71	30	1	0	1	1	1	1	1	1	1	1	1	1	1	1	1	0	1	1	0	0	0	0	0	1	0	1	0	0	1	0	0	0	1	0	3	8	0	8	9	1	1	0	6	5	0	4	0	0
71	31	0	1	0	0	0	0	0	0	0	0	0	0	0	1	0	0	0	1	1	1	1	1	1	1	1	0	1	1	1	0	1	1	0	1	7	5	0	6	7	2	0	0	4	1	4	7	0	0
71	32	1	1	1	1	1	1	1	1	1	1	1	1	1	1	1	1	1	1	1	1	1	1	1	1	1	1	1	1	1	1	1	1	1	1	4	4	0	6	9	1	0	0	5	4	6	9	1	0
71	33	1	1	1	1	1	1	1	1	1	1	1	1	1	1	1	1	1	1	1	1	1	1	1	1	1	1	1	1	1	1	1	1	1	1	5	3	0	5	7	2	3	0	5	4	7	9	2	0
71	34	1	0	1	1	1	1	1	1	1	1	1	1	0	1	1	1	1	1	0	0	0	0	0	1	1	0	1	0	0	0	0	0	0	0	3	0	0	6	11	3	0	0	6	0	6	7	2	0
71	35	1	0	1	0	1	1	1	1	1	1	1	0	0	1	1	0	0	1	0	0	0	0	0	0	0	0	0	0	0	0	0	1	0	0	3	0	0	8	7	1	0	0	5	0	0	7	0	0
71	36	1	1	1	1	1	1	1	1	1	1	1	1	1	1	1	1	1	1	1	1	1	1	1	1	1	1	1	1	1	1	1	1	1	1	3	5	0	3	8	0	0	0	6	1	6	7	0	0
71	37	1	0	1	1	1	0	1	1	1	1	1	0	1	1	1	0	1	0	1	0	0	0	1	0	0	1	0	0	0	0	0	0	0	1	2	5	0	3	7	0	2	0	4	3	0	8	0	0
71	38	0	0	0	0	0	0	0	0	0	0	0	0	0	0	0	0	0	0	0	0	0	0	0	0	0	0	0	0	0	0	0	0	0	0	0	0	0	0	0	0	0	0	0	0	0	0	0	0
71	39	0	0	0	0	0	0	0	0	0	0	0	0	0	0	0	0	0	0	0	0	0	0	0	0	0	0	0	0	0	0	0	0	0	0	0	0	0	0	0	0	0	0	0	0	0	0	0	0
71	40	0	0	0	0	0	0	0	0	0	0	0	0	0	0	0	0	0	0	0	0	0	0	0	0	0	0	0	0	0	0	0	0	0	0	0	0	0	0	0	0	0	0	0	0	0	0	0	0
71	41	0	1	0	0	1	0	0	0	0	0	0	0	0	0	0	0	0	0	1	1	1	1	1	1	0	1	1	0	1	1	1	1	1	1	3	3	0	6	7	0	0	0	4	1	7	3	1	0
71	42	1	0	1	1	1	1	1	1	0	1	1	1	1	1	1	1	1	1	0	1	0	0	0	0	0	0	1	0	1	0	0	0	0	0	3	5	0	6	6	1	0	0	4	1	7	8	1	0
71	43	1	1	1	1	1	1	1	1	1	1	1	1	1	1	1	1	1	1	1	1	1	1	1	1	1	1	1	1	1	1	1	1	1	1	4	5	0	11	7	1	1	0	5	3	8	4	3	0
71	44	0	1	0	0	0	0	1	0	0	0	0	0	0	0	0	0	1	0	1	0	1	0	1	0	1	1	1	1	1	1	1	1	1	1	2	4	0	4	7	0	0	0	7	2	8	3	0	0
71	45	1	0	1	0	1	1	1	0	1	1	1	1	0	0	1	0	1	1	0	0	1	0	1	0	1	0	0	0	0	0	0	0	0	0	1	1	0	5	9	1	0	0	7	1	0	6	1	0
71	46	1	1	1	1	1	1	1	1	1	1	1	1	1	1	1	1	1	1	1	1	1	1	1	1	1	1	1	1	1	1	1	1	1	1	5	5	0	4	9	2	1	0	9	2	5	8	1	0
71	47	1	1	1	1	1	1	1	1	1	1	1	1	1	1	1	1	1	1	1	1	1	1	1	1	1	1	1	1	1	1	1	1	1	1	5	4	0	4	13	2	0	0	8	2	8	12	1	0
71	48	0	0	0	0	0	0	0	0	0	0	0	0	0	0	0	0	0	0	0	0	0	0	0	0	0	0	0	0	0	0	0	0	0	0	1	0	0	1	0	0	0	0	1	0	0	0	0	0
71	49	0	1	0	0	0	0	0	0	0	0	1	0	0	0	0	0	0	0	0	1	1	0	1	1	1	1	1	1	1	1	1	1	1	1	2	4	0	7	4	0	0	0	1	2	8	4	1	0
71	50	1	1	1	1	1	1	1	1	1	1	1	1	1	1	1	1	1	1	1	1	1	1	1	1	1	1	1	1	1	1	1	1	1	1	7	4	0	10	8	0	1	0	5	2	5	8	1	0
71	51	0	1	0	0	1	0	1	0	1	0	0	0	0	0	1	0	0	0	1	1	1	1	1	0	1	1	1	0	0	1	1	0	1	1	3	3	0	5	4	0	0	0	5	1	8	5	1	0
71	52	1	0	1	1	1	1	1	1	1	0	0	0	1	0	1	0	0	1	0	0	1	1	0	0	0	0	0	1	0	0	1	0	0	0	1	1	0	2	7	1	0	0	7	1	0	4	0	0
71	53	1	0	1	1	1	1	1	1	1	1	1	1	1	1	1	1	0	0	1	1	1	1	0	0	0	1	0	1	0	1	0	0	0	0	4	4	1	8	9	0	2	0	7	0	0	6	0	0
71	54	0	0	0	0	0	0	0	0	0	0	0	0	0	0	0	0	0	0	0	0	0	0	0	0	0	0	0	0	0	0	0	0	0	0	0	0	0	0	0	1	0	0	0	0	0	1	0	0
71	55	1	0	1	0	0	1	1	1	1	1	1	1	1	1	1	1	1	1	0	0	1	0	0	0	0	0	0	0	0	0	0	0	0	0	3	1	0	1	3	1	0	0	2	0	0	5	0	0
71	56	1	1	1	1	1	1	1	1	1	1	1	1	1	1	1	1	1	1	1	1	1	1	1	1	1	1	1	1	1	1	1	1	1	1	6	8	0	6	10	3	1	6	7	3	10	7	2	0
71	57	0	0	0	0	0	0	0	0	0	0	0	0	0	0	0	0	0	0	0	0	0	0	0	0	0	0	0	0	0	0	0	0	0	0	0	0	0	0	0	0	0	0	1	0	0	0	0	0
71	58	1	1	1	1	1	1	1	1	1	1	1	1	1	1	1	1	1	1	1	1	1	1	1	1	1	1	1	1	1	1	1	1	1	1	5	4	0	5	9	1	1	0	7	4	5	6	2	0
71	59	0	0	0	0	0	0	0	0	0	0	0	0	0	0	0	0	0	0	0	0	0	0	0	0	0	0	0	0	0	0	0	0	0	0	0	0	0	0	0	0	0	0	0	0	0	0	0	0
71	60	1	1	1	1	1	1	1	1	1	1	1	1	1	1	1	1	1	1	1	1	1	1	1	1	1	1	1	1	1	1	1	1	1	1	3	4	0	6	10	1	0	0	7	1	5	7	0	0
71	61	1	0	1	1	0	1	1	1	1	0	1	1	1	0	1	1	1	0	0	1	1	0	0	0	1	0	0	0	0	0	0	0	0	0	2	4	0	3	9	1	0	0	5	3	0	6	1	0
71	62	1	0	0	0	0	1	1	1	1	1	1	1	0	0	1	1	1	1	0	0	0	0	1	0	1	1	0	0	0	0	0	0	1	0	1	5	0	2	6	2	1	0	4	3	0	5	0	0
71	63	0	1	0	0	0	0	0	0	0	0	1	1	0	0	0	1	0	0	1	0	1	1	1	1	1	1	1	1	0	1	1	1	0	1	1	5	0	3	5	0	0	0	2	0	6	5	0	0
71	64	1	0	1	1	1	1	1	1	1	0	1	1	1	0	1	1	1	0	0	0	0	0	0	0	1	0	0	1	0	0	0	0	0	1	2	0	0	4	7	2	1	0	2	2	0	7	0	0
71	65	1	0	1	1	1	1	1	1	0	1	0	1	1	0	0	0	0	1	0	0	0	0	1	0	0	0	0	1	1	0	0	0	0	1	2	0	0	5	6	1	0	0	5	3	0	5	0	0
71	66	0	1	0	0	0	0	1	0	1	0	0	0	0	0	0	0	1	1	0	0	1	1	1	1	0	0	1	0	1	1	0	1	1	1	3	0	0	4	6	0	0	0	5	0	7	4	0	0
71	67	0	1	0	1	0	0	0	0	0	0	1	1	1	0	0	0	1	0	1	1	1	1	1	1	1	1	0	0	1	0	1	0	1	1	3	6	0	4	3	0	0	0	4	1	0	3	0	0
71	68	1	0	1	1	0	1	1	0	1	1	0	1	1	1	1	1	1	0	1	0	1	1	1	0	0	0	0	1	0	0	1	0	0	0	1	0	0	0	4	0	2	0	3	1	0	4	0	0
71	69	0	0	0	0	0	0	0	0	0	0	0	0	0	0	0	0	0	0	0	0	0	0	0	0	0	0	0	0	0	0	0	0	0	0	0	0	0	0	0	0	0	0	0	0	0	0	0	0
71	70	0	1	0	1	0	0	0	0	1	1	0	1	0	0	0	0	0	0	0	1	1	1	1	0	1	1	0	1	1	0	1	0	1	1	1	5	0	7	4	0	1	0	2	1	0	5	0	0
71	71	1	0	1	1	0	1	1	0	1	0	1	0	0	0	1	1	1	1	0	1	0	0	0	0	0	0	0	0	0	0	0	0	0	0	1	4	0	8	8	1	1	0	5	0	0	5	0	0
71	72	0	1	1	0	1	1	0	1	0	0	1	0	1	0	0	0	0	0	1	1	1	1	1	0	1	1	1	1	0	1	0	1	1	0	3	4	0	5	10	1	0	0	7	2	8	6	0	0
71	73	0	0	0	0	0	0	0	0	0	0	0	0	0	0	0	0	0	0	0	0	0	0	0	0	0	0	0	0	0	0	0	0	0	0	2	0	0	0	0	0	0	0	1	0	0	0	0	0
71	74	0	1	0	0	0	1	0	0	1	0	0	1	0	0	0	0	0	0	1	1	0	1	1	1	1	1	1	1	1	1	1	1	1	0	2	4	0	2	3	1	1	0	2	1	7	3	2	0
71	75	1	1	1	1	1	1	1	1	1	1	1	1	1	1	1	1	1	1	1	1	1	1	1	1	1	1	1	1	1	1	1	1	1	1	5	4	0	7	7	2	1	0	6	3	7	9	2	0
71	76	0	0	0	0	0	0	0	0	0	0	0	0	0	0	0	0	0	0	0	0	0	0	0	0	0	0	0	0	0	0	0	0	0	0	0	0	0	1	0	0	0	0	0	0	0	0	0	0
71	77	0	1	0	0	0	0	1	1	0	0	0	0	0	0	0	0	1	0	1	1	1	1	1	1	1	1	0	1	1	1	1	0	0	0	2	4	0	3	3	0	1	0	3	2	0	5	0	0
71	78	0	0	0	0	0	0	0	0	0	0	0	0	0	0	0	0	0	0	0	0	0	0	0	0	0	0	0	0	0	0	0	0	0	0	0	0	0	1	0	0	0	0	0	0	0	0	0	0
71	79	1	1	1	1	1	1	1	1	1	1	1	1	1	1	1	1	1	1	1	1	1	1	1	1	1	1	1	1	1	1	1	1	1	1	7	2	0	3	10	1	1	0	10	2	7	7	1	0
71	80	1	1	1	1	1	1	1	1	1	1	1	1	1	1	1	1	1	1	1	1	1	1	1	1	1	1	1	1	1	1	1	1	1	1	6	4	1	5	8	1	0	0	4	3	8	8	0	0
71	81	0	0	0	0	0	0	0	0	0	0	0	0	0	0	0	0	0	0	0	0	0	0	0	0	0	0	0	0	0	0	0	0	0	0	0	0	0	0	0	1	0	0	0	0	0	0	0	0
71	82	1	1	1	1	1	1	1	1	1	1	1	1	1	1	1	1	1	1	1	1	1	1	1	1	1	1	1	1	1	1	1	1	1	1	6	4	0	6	7	1	1	0	7	1	6	5	0	0
71	83	0	0	0	0	0	0	0	0	0	0	0	0	0	0	0	0	0	0	0	0	0	0	0	0	0	0	0	0	0	0	0	0	0	0	0	0	0	0	0	0	0	0	0	0	0	0	0	0
71	84	1	0	1	1	1	0	1	0	1	0	1	0	1	0	1	1	1	1	0	0	0	0	1	1	0	0	0	0	0	0	0	1	1	0	2	0	0	3	3	1	0	0	4	3	0	4	0	0
71	85	1	0	1	1	1	1	0	1	1	1	1	0	1	1	1	1	1	1	0	0	0	0	0	0	0	0	0	0	1	1	0	1	0	0	3	0	0	5	9	1	1	0	7	4	0	5	0	0
71	86	1	0	1	1	1	1	0	0	0	0	0	1	1	1	1	0	1	1	0	0	1	0	0	0	0	1	1	1	1	0	1	0	0	0	3	5	0	5	7	1	2	0	3	0	6	6	1	0
71	87	0	0	0	0	0	0	0	0	0	0	0	0	0	0	0	0	0	0	0	0	0	0	0	0	0	0	0	0	0	0	0	0	0	0	0	0	0	0	0	0	0	0	0	0	0	0	0	0
71	88	1	0	1	1	0	1	0	1	1	0	1	1	1	1	0	1	1	1	1	0	0	0	0	0	0	1	0	1	0	0	1	0	0	0	3	4	0	4	6	1	1	0	5	0	0	3	0	0
71	89	0	0	0	0	0	0	0	0	0	0	0	0	0	0	0	0	0	0	0	0	0	0	0	0	0	0	0	0	0	0	0	0	0	0	0	0	0	0	0	0	0	0	0	0	0	1	0	0
71	90	0	1	1	0	0	1	0	0	0	0	0	1	0	0	0	1	0	0	0	1	0	1	1	1	1	0	1	1	1	1	0	1	0	0	3	1	0	1	3	0	0	0	2	4	0	2	0	0
71	91	0	0	0	0	0	0	0	0	0	0	0	0	0	0	0	0	0	0	0	0	0	0	0	0	0	0	0	0	0	0	0	0	0	0	0	0	0	0	0	0	0	0	0	0	0	0	0	0
71	92	1	1	1	1	1	1	1	1	1	1	1	1	1	1	1	1	1	1	1	1	1	1	1	1	1	1	1	1	1	1	1	1	1	1	0	6	0	1	1	0	1	0	2	0	7	2	0	0
71	93	0	0	0	0	0	0	0	0	0	0	0	0	0	0	0	0	0	0	0	0	0	0	0	0	0	0	0	0	0	0	0	0	0	0	1	0	0	1	0	0	0	0	0	0	0	1	0	0
71	94	1	0	0	0	1	1	1	1	1	0	0	1	1	1	1	1	1	1	0	0	0	0	0	0	0	0	0	1	0	1	0	0	0	0	6	0	1	3	4	0	0	0	6	0	0	5	0	0
71	95	0	1	0	0	0	0	0	1	0	0	0	0	1	0	0	0	0	0	1	1	1	1	1	1	1	1	1	1	1	1	1	0	1	1	3	4	0	4	3	0	0	0	4	2	6	5	0	0
71	96	1	0	1	1	1	0	1	0	1	1	1	1	1	1	1	1	1	1	0	1	0	0	1	0	0	1	0	0	0	0	0	0	0	0	1	5	0	5	8	1	0	0	5	1	0	5	1	0
71	97	1	0	0	1	1	1	1	1	0	1	1	1	1	0	1	1	1	1	0	1	0	0	1	0	0	0	0	0	0	1	0	0	0	0	3	6	0	3	7	0	3	0	6	0	0	7	0	0
71	98	1	0	1	1	0	1	1	0	1	1	1	1	1	0	0	0	1	1	1	0	0	1	1	0	0	0	0	0	0	0	0	0	1	0	1	0	0	2	6	0	0	0	5	1	0	3	0	0
71	99	1	1	1	1	1	1	1	1	1	1	1	1	1	1	1	1	1	1	1	1	1	1	1	1	1	1	1	1	1	1	1	1	1	1	4	3	0	8	10	1	1	0	7	4	7	10	0	0
71	100	0	0	0	0	0	0	0	0	0	0	0	0	0	0	0	0	0	0	0	0	0	0	0	0	0	0	0	0	0	0	0	0	0	0	1	0	0	0	1	0	0	0	1	0	0	0	0	0
71	101	1	0	1	0	1	1	1	1	1	1	1	1	1	1	1	1	1	1	0	0	0	1	0	1	1	0	0	0	1	0	0	0	0	0	4	0	0	4	3	1	0	0	6	0	0	3	1	0
71	102	0	1	0	0	0	0	0	0	0	1	0	1	0	1	1	0	0	0	0	1	1	1	1	1	1	0	1	1	0	0	1	1	0	1	2	3	0	5	10	1	0	0	3	3	7	6	1	0
71	103	0	0	0	0	0	0	0	0	0	0	0	0	0	0	0	0	0	0	0	0	0	0	0	0	0	0	0	0	0	0	0	0	0	0	1	0	0	0	0	0	0	0	1	0	0	0	0	0
71	104	0	0	0	0	0	0	0	0	0	0	0	0	0	0	0	0	0	0	0	0	0	0	0	0	0	0	0	0	0	0	0	0	0	0	0	0	0	0	0	0	0	0	0	0	0	0	0	0
71	105	0	0	0	0	0	0	0	0	0	0	0	0	0	0	0	0	0	0	0	0	0	0	0	0	0	0	0	0	0	0	0	0	0	0	0	0	0	0	1	0	0	0	0	0	0	0	0	0
71	106	0	0	0	0	0	0	0	0	0	0	0	0	0	0	0	0	0	0	0	0	0	0	0	0	0	0	0	0	0	0	0	0	0	0	0	0	0	0	0	0	0	0	0	0	0	0	0	0
71	107	1	0	1	0	1	1	1	1	1	1	1	1	1	1	1	1	1	0	0	0	1	0	0	0	1	0	1	0	1	1	1	1	0	0	3	1	0	6	7	2	1	0	5	3	6	8	0	0
71	108	1	0	1	1	1	1	1	1	1	0	1	1	0	1	1	1	1	1	0	0	0	0	1	1	0	0	0	0	0	0	1	1	0	1	2	0	0	7	5	1	1	0	3	1	0	6	1	0
71	109	0	1	0	1	0	1	0	0	0	0	0	0	0	1	1	0	0	0	1	1	1	0	0	0	1	1	0	1	1	0	1	1	0	0	3	4	0	8	8	1	0	0	7	2	0	7	0	0
71	110	0	0	0	0	0	0	0	0	0	0	0	0	0	0	0	0	0	0	0	0	0	0	0	0	0	0	0	0	0	0	0	0	0	0	0	0	0	0	0	0	0	0	0	0	0	0	0	0
71	111	1	1	1	1	1	1	1	1	1	1	1	1	1	1	1	1	1	1	1	1	1	1	1	1	1	1	1	1	1	1	1	1	1	1	2	6	0	4	3	1	0	0	4	0	8	6	0	0
71	112	1	1	1	1	1	1	1	1	1	1	1	1	1	1	1	1	1	1	1	1	1	1	1	1	1	1	1	1	1	1	1	1	1	1	6	5	0	6	11	1	2	0	6	2	6	8	1	0
71	113	0	0	0	0	0	0	0	0	0	0	0	0	0	0	0	0	0	0	0	0	0	0	0	0	0	0	0	0	0	0	0	0	0	0	0	0	0	0	0	0	0	0	0	0	0	1	0	0
71	114	1	1	1	1	1	1	1	1	1	1	1	1	1	1	1	1	1	1	1	1	1	1	1	1	1	1	1	1	1	1	1	1	1	1	3	5	0	2	10	1	1	0	2	4	5	6	1	0
71	115	0	1	1	0	0	1	0	0	1	1	0	0	0	0	0	0	0	1	1	0	1	1	1	1	1	1	1	1	1	0	1	1	1	1	5	3	0	3	2	2	0	0	3	3	7	10	1	0
71	116	0	1	0	0	0	0	0	0	0	1	0	0	0	1	1	0	0	1	1	1	0	0	0	1	1	1	1	1	1	1	1	1	1	1	2	2	0	7	7	1	0	0	6	2	6	6	0	0
71	117	0	1	0	0	0	1	0	0	1	0	0	1	0	1	0	1	0	1	1	1	1	1	1	1	1	0	1	1	1	0	0	1	1	1	6	4	0	3	9	1	0	0	8	2	8	5	3	0
71	118	0	0	0	0	0	0	0	0	0	0	0	0	0	0	0	0	0	0	0	0	0	0	0	0	0	0	0	0	0	0	0	0	0	0	1	0	0	0	2	0	0	0	0	0	0	0	0	0
71	119	1	1	1	1	1	1	1	1	1	1	1	1	1	1	1	1	1	1	1	1	1	1	1	1	1	1	1	1	1	1	1	1	1	1	3	4	0	4	4	0	1	0	6	1	7	6	2	1
71	120	1	0	1	0	1	1	0	1	1	1	1	1	1	1	1	1	1	1	1	0	1	1	1	1	0	0	0	0	0	0	0	0	0	0	5	1	0	7	3	1	1	0	3	1	0	6	1	0
71	121	0	1	0	0	1	0	0	0	0	0	1	0	1	0	0	0	0	0	0	1	1	1	1	1	1	1	0	1	1	1	0	1	0	1	4	3	0	6	7	0	1	0	5	2	0	8	0	0
71	122	1	1	1	1	1	1	1	1	1	1	1	1	1	1	1	1	1	1	1	1	1	1	1	1	1	1	1	1	1	1	1	1	1	1	4	3	0	7	5	1	0	0	4	2	6	7	1	0
71	123	1	1	1	1	1	1	1	1	1	1	1	1	1	1	1	1	1	1	1	1	1	1	1	1	1	1	1	1	1	1	1	1	1	1	2	3	0	5	10	1	1	0	8	1	6	10	0	0
71	124	1	0	1	0	1	0	1	1	1	1	1	1	0	1	0	0	1	0	1	0	0	0	1	1	1	0	1	0	1	0	0	0	0	0	4	1	0	4	7	1	1	0	6	2	6	6	2	0
71	125	1	0	1	0	0	0	1	1	1	1	0	1	1	0	1	1	0	1	1	0	0	0	0	0	1	0	0	1	0	0	1	0	0	0	0	1	0	5	4	1	1	0	5	2	0	2	0	0
71	126	0	0	0	0	0	0	0	0	0	0	0	0	0	0	0	0	0	0	0	0	0	0	0	0	0	0	0	0	0	0	0	0	0	0	0	0	0	0	0	0	0	0	0	0	0	1	0	0
71	127	1	1	1	1	1	1	1	1	1	1	1	1	1	1	1	1	1	1	1	1	1	1	1	1	1	1	1	1	1	1	1	1	1	1	4	3	0	7	7	1	2	0	8	3	8	7	0	0
71	128	1	0	1	0	1	1	0	1	1	0	1	1	1	1	0	1	1	1	1	0	0	0	0	0	0	0	0	1	0	0	0	1	0	0	1	0	0	6	5	1	1	0	5	1	0	5	0	0
71	129	0	0	0	0	0	0	0	0	0	0	0	0	0	0	0	0	0	0	0	0	0	0	0	0	0	0	0	0	0	0	0	0	0	0	0	0	0	0	0	0	0	0	1	0	0	0	0	0
71	130	0	0	0	0	0	0	0	0	0	0	0	0	0	0	0	0	0	0	0	0	0	0	0	0	0	0	0	0	0	0	0	0	0	0	0	0	0	0	0	0	0	0	0	0	0	0	0	0
71	131	0	1	0	0	0	1	0	1	0	0	0	0	0	0	1	0	0	0	1	1	0	1	0	1	1	1	0	1	1	1	1	1	1	0	2	3	0	6	7	0	0	0	5	2	0	2	0	0
71	132	1	0	1	1	1	1	1	1	1	1	1	1	0	1	0	1	0	1	0	0	1	0	0	0	0	0	1	0	0	1	1	1	1	0	3	1	0	6	6	1	1	0	4	1	8	6	1	0
71	133	0	0	0	0	0	0	0	0	0	0	0	0	0	0	0	0	0	0	0	0	0	0	0	0	0	0	0	0	0	0	0	0	0	0	1	0	0	0	0	0	0	0	0	0	0	1	0	0
71	134	1	0	0	0	1	1	0	1	0	0	0	0	0	1	1	1	0	1	0	0	0	1	0	0	0	1	1	1	0	0	0	1	0	0	2	4	0	4	3	0	0	0	2	0	7	3	0	0
71	135	0	0	0	0	0	0	0	0	0	0	0	0	0	0	0	0	0	0	0	0	0	0	0	0	0	0	0	0	0	0	0	0	0	0	0	0	0	0	0	0	0	0	0	0	0	0	0	0
71	136	1	0	1	1	1	1	1	1	1	1	1	0	1	0	1	1	1	1	0	0	0	0	0	1	0	1	0	0	0	0	0	0	0	0	2	6	0	2	3	0	0	0	4	0	0	3	1	0
71	137	0	0	0	0	0	0	0	0	0	0	0	0	0	0	0	0	0	0	0	0	0	0	0	0	0	0	0	0	0	0	0	0	0	0	0	0	0	1	0	0	0	0	0	0	0	0	0	0
71	138	1	0	1	1	0	1	1	1	1	1	1	0	1	0	1	0	0	1	0	0	0	1	1	0	0	1	0	0	1	0	0	1	0	0	2	4	0	2	11	1	1	0	4	2	0	7	0	0
71	139	0	1	0	0	1	1	1	1	0	0	0	0	1	0	0	1	0	0	0	1	1	1	1	1	1	1	0	1	1	1	1	0	1	0	2	4	0	5	9	0	2	0	5	3	0	4	0	0
71	140	0	0	0	0	0	0	0	0	0	0	0	0	0	0	0	0	0	0	0	0	0	0	0	0	0	0	0	0	0	0	0	0	0	0	0	0	0	0	0	0	0	0	0	0	0	0	0	0
71	141	1	0	1	1	1	1	0	0	1	1	1	1	1	1	1	1	1	1	0	0	0	0	0	0	0	0	1	1	0	1	0	1	0	0	3	0	0	0	6	1	1	0	5	3	7	4	0	0
71	142	0	1	1	1	0	1	1	0	0	0	0	0	0	0	0	0	0	1	1	1	1	0	1	1	1	1	1	1	0	0	0	1	1	1	6	3	0	5	9	0	1	0	5	3	9	7	0	0
71	143	0	0	0	0	0	0	0	0	0	0	0	0	0	0	0	0	0	0	0	0	0	0	0	0	0	0	0	0	0	0	0	0	0	0	1	0	0	0	0	0	0	0	0	0	0	0	0	0
71	144	1	0	1	1	1	1	0	1	1	1	1	1	1	1	1	1	1	1	1	1	1	1	1	0	0	0	0	1	0	1	0	0	0	0	1	5	0	0	1	0	1	0	4	0	0	5	0	0
71	145	1	0	1	1	1	1	0	0	1	1	1	1	1	0	1	1	1	1	0	0	0	0	0	0	0	0	0	0	1	1	0	0	0	1	1	0	0	5	5	1	1	0	5	2	0	5	0	0
71	146	0	1	0	0	0	0	1	0	0	0	0	1	1	0	0	0	0	0	1	1	0	1	1	1	1	0	1	1	0	1	1	1	0	1	2	3	0	3	4	1	0	0	4	3	6	7	0	0
71	147	1	0	0	1	1	0	0	1	0	1	1	1	0	0	1	1	1	1	0	0	0	0	0	0	0	1	0	0	1	0	0	1	0	0	1	5	0	4	4	0	1	0	4	4	0	5	0	0
71	148	0	1	0	0	0	0	0	1	0	1	0	0	0	0	0	0	1	0	0	0	0	1	0	1	1	1	1	1	0	1	1	1	1	1	1	3	0	5	4	0	0	0	6	3	6	4	1	0
71	149	0	1	0	0	1	0	0	0	0	0	0	0	1	1	0	0	0	0	1	1	0	1	0	1	1	1	1	1	0	1	1	1	1	1	3	3	0	0	6	0	1	0	3	4	6	7	1	0
71	150	0	0	0	0	0	0	0	0	0	0	0	0	0	0	0	0	0	0	0	0	0	0	0	0	0	0	0	0	0	0	0	0	0	0	0	0	0	1	3	0	0	0	1	0	0	0	0	0
71	151	1	1	1	1	1	1	1	1	1	1	1	1	1	1	1	1	1	1	1	1	1	1	1	1	1	1	1	1	1	1	1	1	1	1	5	2	1	5	5	1	0	0	5	2	0	4	0	0
71	152	0	0	0	0	0	0	0	0	0	0	0	0	0	0	0	0	0	0	0	0	0	0	0	0	0	0	0	0	0	0	0	0	0	0	0	0	0	0	0	1	0	0	1	0	0	0	0	0
71	153	0	0	0	0	0	0	0	0	0	0	0	0	0	0	0	0	0	0	0	0	0	0	0	0	0	0	0	0	0	0	0	0	0	0	0	0	0	0	0	0	0	0	0	0	0	0	0	0
71	154	0	1	0	0	0	0	0	0	0	1	1	0	0	0	1	0	0	0	1	1	0	1	1	1	1	1	1	0	1	0	1	0	1	0	2	4	0	2	3	0	1	0	4	2	7	3	2	0
71	155	0	1	0	0	1	1	0	1	1	0	0	0	0	1	0	0	0	0	0	1	1	1	1	1	0	1	0	1	0	1	1	1	1	1	5	3	0	3	9	1	2	0	4	1	0	5	0	0
71	156	1	1	1	1	1	1	1	1	1	1	1	1	1	1	1	1	1	1	1	1	1	1	1	1	1	1	1	1	1	1	1	1	1	1	5	6	0	4	7	1	1	0	5	3	8	9	2	0
71	157	0	1	0	0	0	1	0	0	0	0	0	0	0	0	1	0	0	0	1	1	0	1	1	1	1	0	1	1	0	0	1	1	1	1	1	2	0	4	5	0	0	0	4	2	6	4	0	0
71	158	1	0	0	1	1	1	1	1	0	1	0	1	1	1	0	0	0	1	0	0	0	0	0	0	0	0	1	0	0	1	0	0	0	0	3	1	0	2	3	2	1	0	2	0	7	5	0	0
71	159	0	1	1	0	0	0	0	0	0	0	1	0	0	1	1	0	0	0	0	0	1	1	1	1	1	1	1	0	1	1	1	1	0	1	3	3	0	2	5	1	0	0	4	2	6	5	0	0
71	160	0	1	0	1	0	0	0	0	0	0	0	1	0	0	0	1	1	0	1	1	0	1	0	1	1	1	1	1	1	1	0	1	0	1	5	3	0	4	4	1	0	0	3	0	7	6	2	0
71	161	1	1	1	1	1	1	1	1	1	1	1	1	1	1	1	1	1	1	1	1	1	1	1	1	1	1	1	1	1	1	1	1	1	1	4	4	0	5	5	3	1	0	5	0	9	6	1	0
71	162	0	0	0	0	0	0	0	0	0	0	0	0	0	0	0	0	0	0	0	0	0	0	0	0	0	0	0	0	0	0	0	0	0	0	0	0	0	0	0	0	0	0	0	0	0	0	0	0
71	163	1	1	1	1	1	1	1	1	1	1	1	1	1	1	1	1	1	1	1	1	1	1	1	1	1	1	1	1	1	1	1	1	1	1	5	5	0	6	8	1	1	0	6	0	6	4	0	0
71	164	0	1	0	0	1	0	0	1	1	0	0	0	0	0	0	0	0	0	1	1	1	1	0	0	1	1	1	1	0	1	0	1	1	1	3	6	0	2	6	2	2	0	6	1	7	8	0	0
71	165	0	0	0	0	0	0	0	0	0	0	0	0	0	0	0	0	0	0	0	0	0	0	0	0	0	0	0	0	0	0	0	0	0	0	0	0	0	1	1	0	0	0	2	0	0	0	0	0
71	166	0	1	1	0	0	0	0	0	0	0	0	0	0	0	0	0	1	0	1	0	1	1	1	1	1	0	1	0	1	1	1	1	0	1	0	0	0	0	1	1	0	0	0	0	8	1	0	0
71	167	0	0	0	0	0	0	0	0	0	0	0	0	0	0	0	0	0	0	0	0	0	0	0	0	0	0	0	0	0	0	0	0	0	0	1	0	0	0	0	0	0	0	0	0	0	0	0	0
71	168	0	1	0	0	0	0	0	0	1	0	0	0	0	0	0	0	0	0	0	1	1	1	1	0	0	1	1	1	1	1	1	1	1	1	0	2	0	0	0	0	0	0	5	1	8	3	0	0
71	169	1	1	1	1	1	1	1	1	1	1	1	1	1	1	1	1	1	1	1	1	1	1	1	1	1	1	1	1	1	1	1	1	1	1	3	5	0	7	9	1	0	0	5	3	6	6	1	0
71	170	0	1	0	1	1	1	1	0	0	0	0	0	0	0	0	0	0	0	0	1	1	1	1	0	1	0	0	1	1	1	1	1	1	1	2	4	0	7	6	0	2	0	6	3	0	2	0	0
71	171	0	1	0	0	0	0	0	1	0	0	0	0	1	0	0	0	0	0	0	0	1	1	1	0	1	1	1	1	1	0	1	1	1	1	2	5	0	7	7	1	0	0	5	4	8	5	0	0
71	172	1	0	1	1	0	1	1	1	0	1	0	0	1	1	1	1	1	1	0	1	0	0	0	1	0	0	0	0	0	1	1	0	0	0	3	5	0	6	5	1	0	0	5	4	0	7	0	0
71	173	1	1	1	1	1	1	1	1	1	1	1	1	1	1	1	1	1	1	1	1	1	1	1	1	1	1	1	1	1	1	1	1	1	1	3	5	0	5	3	1	1	0	6	2	6	6	1	0
71	174	1	1	1	1	1	1	1	1	1	1	1	1	1	1	1	1	1	1	1	1	1	1	1	1	1	1	1	1	1	1	1	1	1	1	3	5	0	9	10	1	1	0	7	2	6	9	2	0
71	175	0	1	1	0	0	0	0	0	0	0	1	0	1	1	1	0	0	0	1	1	1	1	1	1	1	1	0	0	1	1	1	1	0	1	4	5	0	2	8	0	2	0	3	0	0	7	1	0
71	176	0	0	0	0	0	0	0	0	0	0	0	0	0	0	0	0	0	0	0	0	0	0	0	0	0	0	0	0	0	0	0	0	0	0	0	0	0	0	0	0	0	0	0	0	0	0	0	0
71	177	0	1	0	0	0	1	0	0	0	0	0	0	0	0	0	0	1	0	1	1	1	0	1	1	1	1	1	1	1	1	1	1	1	1	2	4	0	4	6	0	1	0	3	0	10	5	0	0
71	178	1	0	0	1	0	0	1	1	1	0	0	1	1	1	1	0	1	1	0	0	0	0	0	0	0	0	0	0	1	0	1	0	0	0	4	0	0	4	6	0	0	0	3	2	0	5	1	0
71	179	0	1	1	0	0	0	0	0	0	0	1	0	1	0	0	0	1	1	1	1	1	0	1	1	1	1	1	0	1	1	1	1	1	1	4	2	0	8	8	0	1	0	5	3	5	4	1	0
71	180	1	0	0	0	0	1	1	1	1	1	1	1	0	1	1	1	1	1	1	0	0	0	0	0	0	0	0	0	0	0	0	1	0	0	2	0	0	5	4	0	1	0	4	2	0	5	0	0
71	181	0	1	1	0	1	0	1	0	0	0	0	0	1	0	0	0	1	0	1	1	0	1	1	1	1	1	0	1	1	1	1	1	1	1	3	3	0	3	9	1	1	0	4	0	0	5	0	0
71	182	0	1	0	0	1	0	0	0	0	0	0	0	0	0	1	0	1	0	1	0	1	1	1	1	1	1	0	0	1	1	1	0	1	0	3	5	0	2	5	0	1	0	3	2	0	2	0	0
71	183	0	0	0	0	0	0	0	0	0	0	0	0	0	0	0	0	0	0	0	0	0	0	0	0	0	0	0	0	0	0	0	0	0	0	0	0	0	0	0	1	0	0	1	0	0	0	0	0
71	184	0	0	0	0	0	0	0	0	0	0	0	0	0	0	0	0	0	0	0	0	0	0	0	0	0	0	0	0	0	0	0	0	0	0	0	0	0	0	1	0	0	0	0	0	0	0	0	0
71	185	1	0	1	0	1	1	1	1	0	1	1	0	0	1	1	0	1	0	0	0	0	1	0	0	1	0	1	0	1	1	1	1	0	0	2	0	0	3	5	0	2	0	3	4	7	6	0	0
71	186	0	0	0	0	0	0	0	0	0	0	0	0	0	0	0	0	0	0	0	0	0	0	0	0	0	0	0	0	0	0	0	0	0	0	0	0	0	0	0	0	0	0	0	0	0	0	0	0
71	187	1	0	1	1	1	1	1	1	0	0	1	1	1	0	1	1	1	1	0	0	0	0	1	1	0	0	0	0	0	0	0	1	1	1	3	0	0	6	6	1	0	0	3	2	0	5	0	0
71	188	1	0	1	1	1	1	1	1	1	0	1	1	0	1	1	1	0	1	0	0	0	0	1	0	1	0	1	1	1	0	1	0	0	0	1	1	0	6	8	1	1	0	4	1	8	9	0	0
71	189	1	0	1	1	1	1	0	1	1	1	1	1	1	0	1	1	1	0	1	0	0	1	1	0	1	0	0	1	0	0	0	0	1	1	1	0	0	6	7	0	1	0	8	4	0	7	1	0
71	190	0	0	0	0	0	0	0	0	0	0	0	0	0	0	0	0	0	0	0	0	0	0	0	0	0	0	0	0	0	0	0	0	0	0	0	0	0	1	0	1	0	0	0	0	0	0	0	0
71	191	0	0	0	0	0	0	0	0	0	0	0	0	0	0	0	0	0	0	0	0	0	0	0	0	0	0	0	0	0	0	0	0	0	0	1	0	0	0	2	0	0	0	1	0	0	0	0	0
71	192	0	1	0	1	0	0	1	0	0	0	0	0	0	0	0	1	0	1	1	1	1	1	1	0	1	1	1	1	0	1	1	1	1	1	4	4	0	3	7	0	0	0	6	0	6	7	2	0
71	193	0	1	1	0	0	0	0	0	0	0	0	0	0	0	0	0	0	0	0	0	1	1	0	1	1	0	0	1	1	1	1	1	1	1	1	0	0	3	6	0	0	0	3	0	0	3	0	0
71	194	1	0	1	1	1	1	1	1	0	0	1	1	1	0	0	0	1	0	0	0	0	1	0	0	0	0	0	1	0	0	0	1	0	0	0	0	0	2	4	1	0	0	4	2	0	4	0	0
71	195	1	1	1	1	1	1	1	1	1	1	1	1	1	1	1	1	1	1	1	1	1	1	1	1	1	1	1	1	1	1	1	1	1	1	4	5	0	6	6	3	0	0	6	3	5	6	2	0
71	196	1	0	1	1	0	1	1	1	1	1	0	1	1	1	1	1	1	1	1	0	0	0	0	0	0	1	0	0	0	0	0	0	0	1	1	4	0	7	7	2	1	0	6	3	0	5	0	0
71	197	0	1	1	0	0	0	0	0	0	1	1	1	1	1	0	0	0	0	1	1	1	1	1	1	0	1	1	1	1	1	0	1	1	1	1	4	0	4	5	0	1	0	4	3	7	4	1	0
71	198	1	1	1	1	1	1	1	1	1	1	1	1	1	1	1	1	1	1	1	1	1	1	1	1	1	1	1	1	1	1	1	1	1	1	5	2	0	2	9	1	0	0	6	1	5	9	1	0
71	199	0	1	0	0	0	0	0	0	0	0	1	1	0	1	0	0	0	1	1	1	1	1	1	1	0	1	1	0	1	1	1	1	1	1	2	3	0	5	8	1	1	0	3	0	8	6	1	0
71	200	0	0	0	0	0	0	0	0	0	0	0	0	0	0	0	0	0	0	0	0	0	0	0	0	0	0	0	0	0	0	0	0	0	0	0	0	0	0	0	0	0	0	0	0	0	0	0	0
71	201	1	0	1	1	1	1	0	1	0	1	0	1	1	0	1	1	1	1	0	0	0	1	0	1	0	0	0	0	1	1	1	0	1	0	0	0	0	0	4	0	0	0	5	2	0	3	0	0
71	202	1	1	1	1	1	1	1	1	1	1	1	1	1	1	1	1	1	1	1	1	1	1	1	1	1	1	1	1	1	1	1	1	1	1	4	3	0	3	8	1	1	0	3	3	6	7	2	0
71	203	0	0	0	0	0	0	0	0	0	0	0	0	0	0	0	0	0	0	0	0	0	0	0	0	0	0	0	0	0	0	0	0	0	0	3	0	0	0	0	0	0	0	1	0	0	1	0	0
71	204	0	0	0	0	0	0	0	0	0	0	0	0	0	0	0	0	0	0	0	0	0	0	0	0	0	0	0	0	0	0	0	0	0	0	0	0	0	0	0	0	0	0	0	0	0	0	0	0
71	205	1	0	0	1	1	1	1	1	1	1	1	1	0	1	0	1	1	1	0	0	0	0	0	0	0	0	0	0	0	0	0	1	0	0	3	0	0	5	6	0	0	0	2	1	0	2	0	0
71	206	0	1	0	0	0	1	0	1	0	0	0	0	0	0	0	0	0	0	1	1	1	1	1	1	1	1	1	1	1	1	1	0	1	1	1	4	0	4	7	1	1	0	4	3	10	5	1	0
71	207	1	1	1	1	1	1	1	1	1	1	1	1	1	1	1	1	1	1	1	1	1	1	1	1	1	1	1	1	1	1	1	1	1	1	5	4	0	7	10	1	1	0	7	4	7	7	2	0
[truncated: 561 more rows]
[truncated: 51 more columns]
